# Supplementary material for: Quantum Chemical Investigation of Polychlorinated Dibenzodioxins, Dibenzofurans and Biphenyls: Relative Stability and Planarity Analysis
Source: Molecules. 2020 Dec 3;25(23):5697. doi: 10.3390/molecules25235697 (PMC7730433; doi:10.3390/molecules25235697)
Supplement: Supplementary file 1 [file molecules-25-05697-s001.zip › PCB/B3LYP/ClClHClHClHClHCl.out]

                  Welcome to Q-Chem
     A Quantum Leap Into The Future Of Chemistry


 Q-Chem 5.2 (devel), Q-Chem, Inc., Pleasanton, CA (2019)

 Yihan Shao,  Zhengting Gan,  E. Epifanovsky,  A. T. B. Gilbert,  M. Wormit,  
 J. Kussmann,  A. W. Lange,  A. Behn,  Jia Deng,  Xintian Feng,  D. Ghosh,  
 M. Goldey,  P. R. Horn,  L. D. Jacobson,  I. Kaliman,  T. Kus,  A. Landau,  
 Jie Liu,  E. I. Proynov,  R. M. Richard,  R. P. Steele,  E. J. Sundstrom,  
 H. L. Woodcock III,  P. M. Zimmerman,  D. Zuev,  B. Albrecht,  E. Alguire,  
 S. A. Baeppler,  D. Barton,  Z. Benda,  Y. A. Bernard,  E. J. Berquist,  
 K. B. Bravaya,  H. Burton,  D. Casanova,  Chun-Min Chang,  Yunqing Chen,  
 A. Chien,  K. D. Closser,  M. P. Coons,  S. Coriani,  S. Dasgupta,  
 A. L. Dempwolff,  M. Diedenhofen,  Hainam Do,  R. G. Edgar,  Po-Tung Fang,  
 S. Faraji,  S. Fatehi,  Qingguo Feng,  K. D. Fenk,  J. Fosso-Tande,  
 J. Gayvert,  Qinghui Ge,  A. Ghysels,  G. Gidofalvi,  J. Gomes,  
 J. Gonthier,  A. Gunina,  D. Hait,  M. W. D. Hanson-Heine,  
 P. H. P. Harbach,  A. W. Hauser,  M. F. Herbst,  J. E. Herr,  
 E. G. Hohenstein,  Z. C. Holden,  Kerwin Hui,  B. C. Huynh,  T.-C. Jagau,  
 Hyunjun Ji,  B. Kaduk,  K. Khistyaev,  Jaehoon Kim,  P. Klunzinger,  K. Koh,  
 D. Kosenkov,  L. Koulias,  T. Kowalczyk,  C. M. Krauter,  A. Kunitsa,  
 Ka Un Lao,  A. Laurent,  K. V. Lawler,  Joonho Lee,  D. Lefrancois,  
 S. Lehtola,  D. S. Levine,  Yi-Pei Li,  You-Sheng Lin,  Fenglai Liu,  
 E. Livshits,  A. Luenser,  P. Manohar,  E. Mansoor,  S. F. Manzer,  
 Shan-Ping Mao,  Yuezhi Mao,  N. Mardirossian,  A. V. Marenich,  
 T. Markovich,  L. A. Martinez-Martinez,  S. A. Maurer,  N. J. Mayhall,  
 S. C. McKenzie,  J.-M. Mewes,  P. Morgante,  A. F. Morrison,  
 J. W. Mullinax,  K. Nanda,  T. S. Nguyen-Beck,  R. Olivares-Amaya,  
 J. A. Parkhill,  Zheng Pei,  T. M. Perrine,  F. Plasser,  P. Pokhilko,  
 S. Prager,  A. Prociuk,  E. Ramos,  D. R. Rehn,  F. Rob,  M. Scheurer,  
 M. Schneider,  N. Sergueev,  S. M. Sharada,  S. Sharma,  D. W. Small,  
 T. Stauch,  T. Stein,  Yu-Chuan Su,  A. J. W. Thom,  A. Tkatchenko,  
 T. Tsuchimochi,  N. M. Tubman,  L. Vogt,  M. L. Vidal,  O. Vydrov,  
 M. A. Watson,  J. Wenzel,  M. de Wergifosse,  T. A. Wesolowski,  A. White,  
 J. Witte,  A. Yamada,  Jun Yang,  K. Yao,  S. Yeganeh,  S. R. Yost,  
 Zhi-Qiang You,  A. Zech,  Igor Ying Zhang,  Xing Zhang,  Yan Zhao,  
 Ying Zhu,  B. R. Brooks,  G. K. L. Chan,  C. J. Cramer,  M. S. Gordon,  
 W. J. Hehre,  A. Klamt,  M. W. Schmidt,  C. D. Sherrill,  D. G. Truhlar,  
 A. Aspuru-Guzik,  R. Baer,  A. T. Bell,  N. A. Besley,  Jeng-Da Chai,  
 A. E. DePrince, III,  R. A. DiStasio Jr.,  A. Dreuw,  B. D. Dunietz,  
 T. R. Furlani,  Chao-Ping Hsu,  Yousung Jung,  Jing Kong,  D. S. Lambrecht,  
 WanZhen Liang,  C. Ochsenfeld,  V. A. Rassolov,  L. V. Slipchenko,  
 J. E. Subotnik,  T. Van Voorhis,  J. M. Herbert,  A. I. Krylov,  
 P. M. W. Gill,  M. Head-Gordon

 Contributors to earlier versions of Q-Chem not listed above: 
 R. D. Adamson,  B. Austin,  J. Baker,  G. J. O. Beran,  K. Brandhorst,  
 S. T. Brown,  E. F. C. Byrd,  A. K. Chakraborty,  C.-L. Cheng,  
 Siu Hung Chien,  D. M. Chipman,  D. L. Crittenden,  H. Dachsel,  
 R. J. Doerksen,  A. D. Dutoi,  L. Fusti-Molnar,  W. A. Goddard III,  
 A. Golubeva-Zadorozhnaya,  S. R. Gwaltney,  G. Hawkins,  A. Heyden,  
 S. Hirata,  G. Kedziora,  F. J. Keil,  C. Kelley,  Jihan Kim,  R. A. King,  
 R. Z. Khaliullin,  P. P. Korambath,  W. Kurlancheek,  A. M. Lee,  M. S. Lee,  
 S. V. Levchenko,  Ching Yeh Lin,  D. Liotard,  R. C. Lochan,  I. Lotan,  
 P. E. Maslen,  N. Nair,  D. P. O'Neill,  D. Neuhauser,  E. Neuscamman,  
 C. M. Oana,  R. Olson,  B. Peters,  R. Peverati,  P. A. Pieniazek,  
 Y. M. Rhee,  J. Ritchie,  M. A. Rohrdanz,  E. Rosta,  N. J. Russ,  
 H. F. Schaefer III,  N. E. Schultz,  N. Shenvi,  A. C. Simmonett,  A. Sodt,  
 D. Stuck,  K. S. Thanthiriwatte,  V. Vanovschi,  Tao Wang,  A. Warshel,  
 C. F. Williams,  Q. Wu,  X. Xu,  W. Zhang

 Please cite Q-Chem as follows:
 Y. Shao et al., Mol. Phys. 113, 184-215 (2015)
 DOI: 10.1080/00268976.2014.952696

 Q-Chem 5.2.1 for Intel X86 EM64T Linux

 Parts of Q-Chem use Armadillo 8.300.2 (Tropical Shenanigans).
 http://arma.sourceforge.net/

 Q-Chem begins on Mon Jan 13 13:29:20 2020  

Host: 
0

     Scratch files written to /scratch/taweetham/qchem14136//
NAlpha2: 178
NElect   178
Mult     1

 Q-Chem warning in module libgen/rem_setup.C, line 2168:

 Setting Thresh to 1e-14


Checking the input file for inconsistencies... 	...done.

--------------------------------------------------------------
User input:
--------------------------------------------------------------
$MOLECULE
0 1
C 
C  1 1.394960
Cl  2 CCl 1 119.528007
C  2 1.386606 1 120.846377 3 178.766605 0
Cl  4 CCl 2 119.698148 1 -179.612229 0
C  4 1.387279 2 120.235871 1 -0.083363 0
H  6 CH 4 120.254637 2 -179.958574 0
C  6 1.387279 4 119.490737 2 0.041992 0
Cl  8 CCl 6 120.064298 4 179.568218 0
C  8 1.386606 6 120.235863 4 0.041336 0
H  10 CH 8 119.614146 6 178.681836 0
C  1 1.488550 2 120.827489 3 1.275929 0
C  12 1.394960 1 120.827496 2 44.635695 0
Cl  13 CCl 12 119.528011 1 1.275194 0
C  13 1.386606 12 120.846392 1 -179.957497 0
H  15 CH 13 119.698155 12 -179.612829 0
C  15 1.387278 13 120.235860 12 -0.083872 0
Cl  17 CCl 15 120.254633 13 -179.958492 0
C  17 1.387279 15 119.490737 13 0.041666 0
H  19 CH 17 120.064293 15 179.568399 0
C  19 1.386606 17 120.235874 15 0.041790 0
Cl  21 CCl 19 119.614152 17 178.681599 0

CH=1.08273
CCl=1.75400
$END

$REM
   JOB_TYPE	OPTIMIZATION
   BASIS	6-311++G**
   METHOD	B3LYP
   SYM_IGNORE	TRUE
   SCF_GUESS_ALWAYS     TRUE
   SYM_IGNORE   TRUE
   S2THRESH     15
   THRESH       15
$END

--------------------------------------------------------------
 ----------------------------------------------------------------
             Standard Nuclear Orientation (Angstroms)
    I     Atom           X                Y                Z
 ----------------------------------------------------------------
    1      C       0.0000000000     0.0000000000     0.0000000000
    2      C       0.0000000000     0.0000000000     1.3949600000
    3      Cl      1.5261815140     0.0000000000     2.2594170471
    4      C      -1.1901880373     0.0256249026     2.1059255403
    5      Cl     -1.1548436435     0.0351778398     3.8595433764
    6      C      -2.4041742747     0.0535064326     1.4351028665
    7      H      -3.3336980403     0.0741960811     1.9899557843
    8      C      -2.4180259722     0.0546630380     0.0478935036
    9      Cl     -3.9445745286     0.0782926128    -0.8155919614
   10      C      -1.2274122092     0.0272853135    -0.6622934626
   11      H      -1.2503451014     0.0068111236    -1.7445869269
   12      C       1.2779219872    -0.0284629571    -0.7628147595
   13      C       2.3095886281    -0.8932703637    -0.3971844912
   14      Cl      2.0841394724    -1.9836059182     0.9581225060
   15      C       3.5004827568    -0.9194878930    -1.1069450245
   16      H       4.2865586447    -1.6026019117    -0.8107285686
   17      C       3.6821124948    -0.0819958503    -2.1978886372
   18      Cl      5.1879324501    -0.1155248115    -3.0967201401
   19      C       2.6636000698     0.7822218600    -2.5724593424
   20      H       2.7980411655     1.4448431951    -3.4181323354
   21      C       1.4736782845     0.8090230106    -1.8610916159
   22      Cl      0.2100943914     1.9325319622    -2.3275671039
 ----------------------------------------------------------------
 Nuclear Repulsion Energy =        2066.94876311 hartrees
 There are       89 alpha and       89 beta electrons
 Requested basis set is 6-311++G(d,p)
 There are 170 shells and 472 basis functions

 Total QAlloc Memory Limit   2000 MB
 Mega-Array Size       188 MB
 MEM_STATIC part       192 MB
 A cutoff of  1.0D-15 yielded  10968 shell pairs
 There are     92704 function pairs (     99676 Cartesian)
 Smallest overlap matrix eigenvalue = 2.20E-07
 Linear dependence detected in AO basis
 Number of orthogonalized atomic orbitals = 466
 Maximum deviation from orthogonality = 2.410E-10

 Scale SEOQF with 1.000000e-02/1.000000e-01/1.000000e-01

 Standard Electronic Orientation quadrupole field applied
 Nucleus-field energy     =    -0.0000000699 hartrees
 Guess from superposition of atomic densities
 Warning:  Energy on first SCF cycle will be non-variational
 SAD guess density has 178.000000 electrons

 -----------------------------------------------------------------------
  General SCF calculation program by
  Eric Jon Sundstrom, Paul Horn, Yuezhi Mao, Dmitri Zuev, Alec White,
  David Stuck, Shaama M.S., Shane Yost, Joonho Lee, David Small,
  Daniel Levine, Susi Lehtola, Hugh Burton, Evgeny Epifanovsky,
  Bang C. Huynh
 -----------------------------------------------------------------------
 Exchange:     0.2000 Hartree-Fock + 0.0800 Slater + 0.7200 B88
 Correlation:  0.1900 VWN1RPA + 0.8100 LYP
 Using SG-1 standard quadrature grid
 A restricted SCF calculation will be
 performed using DIIS
 SCF converges when DIIS error is below 1.0e-08
 ---------------------------------------
  Cycle       Energy         DIIS error
 ---------------------------------------
    1   -3225.5388245003      2.87e-02  
    2   -3220.9325487616      2.26e-03  
    3   -3220.8450726815      2.80e-03  
    4   -3221.0646639621      5.23e-04  
    5   -3221.0711115140      2.44e-04  
    6   -3221.0725643795      9.98e-05  
    7   -3221.0728258393      2.68e-05  
    8   -3221.0728429272      8.66e-06  
    9   -3221.0728447855      2.95e-06  
   10   -3221.0728450057      1.15e-06  
   11   -3221.0728450412      3.13e-07  
   12   -3221.0728450437      1.17e-07  
   13   -3221.0728450441      5.80e-08  
   14   -3221.0728450443      1.26e-08  
   15   -3221.0728450442      5.41e-09  Convergence criterion met
 ---------------------------------------
 SCF time:   CPU 775.45s  wall 775.00s 
 SCF   energy in the final basis set =    -3221.0728450442
 Total energy in the final basis set =    -3221.0728450442

 --------------------------------------------------------------

                    Orbital Energies (a.u.)
 --------------------------------------------------------------

 Alpha MOs
 -- Occupied --
********-101.5805-101.5739-101.5735-101.5689-101.5637 -10.2768 -10.2744
-10.2739 -10.2709 -10.2682 -10.2653 -10.2377 -10.2350 -10.2213 -10.2206
-10.2196 -10.2150  -9.4961  -9.4948  -9.4884  -9.4879  -9.4860  -9.4810
 -7.2609  -7.2596  -7.2531  -7.2527  -7.2508  -7.2505  -7.2502  -7.2496
 -7.2491  -7.2454  -7.2432  -7.2428  -7.2427  -7.2422  -7.2404  -7.2400
 -7.2357  -7.2349  -0.9620  -0.9394  -0.9149  -0.9046  -0.8976  -0.8714
 -0.8542  -0.8366  -0.8028  -0.7715  -0.7604  -0.7449  -0.6694  -0.6493
 -0.6282  -0.6168  -0.5573  -0.5476  -0.5328  -0.5211  -0.4987  -0.4832
 -0.4717  -0.4690  -0.4651  -0.4560  -0.4520  -0.4322  -0.4251  -0.4157
 -0.4104  -0.4056  -0.3909  -0.3882  -0.3733  -0.3528  -0.3477  -0.3442
 -0.3373  -0.3343  -0.3330  -0.3254  -0.2977  -0.2921  -0.2764  -0.2666
 -0.2480
 -- Virtual --
 -0.0784  -0.0589  -0.0500  -0.0384  -0.0312  -0.0298  -0.0106  -0.0013
  0.0016   0.0066   0.0079   0.0107   0.0198   0.0252   0.0314   0.0426
  0.0444   0.0476   0.0508   0.0534   0.0642   0.0703   0.0719   0.0798
  0.0824   0.0828   0.0865   0.0918   0.0948   0.0968   0.0974   0.1013
  0.1096   0.1105   0.1125   0.1143   0.1169   0.1172   0.1217   0.1240
  0.1278   0.1297   0.1301   0.1346   0.1352   0.1402   0.1437   0.1471
  0.1527   0.1558   0.1616   0.1660   0.1722   0.1741   0.1780   0.1816
  0.1898   0.1906   0.1988   0.2043   0.2088   0.2099   0.2158   0.2176
  0.2221   0.2248   0.2306   0.2330   0.2362   0.2366   0.2493   0.2522
  0.2542   0.2558   0.2607   0.2630   0.2659   0.2669   0.2715   0.2767
  0.2791   0.2838   0.2858   0.2874   0.2939   0.3037   0.3064   0.3121
  0.3154   0.3197   0.3278   0.3329   0.3470   0.3481   0.3629   0.3807
  0.4030   0.4087   0.4295   0.4377   0.4401   0.4463   0.4479   0.4507
  0.4558   0.4616   0.4685   0.4710   0.4838   0.4857   0.4917   0.4978
  0.5037   0.5190   0.5218   0.5234   0.5318   0.5383   0.5442   0.5477
  0.5629   0.5675   0.5747   0.5807   0.5875   0.5931   0.5965   0.5995
  0.6071   0.6121   0.6176   0.6209   0.6243   0.6360   0.6441   0.6530
  0.6687   0.6707   0.6886   0.6910   0.6934   0.7002   0.7113   0.7195
  0.7308   0.7385   0.7721   0.7804   0.7894   0.8024   0.8146   0.8205
  0.8253   0.8345   0.8376   0.8384   0.8413   0.8449   0.8471   0.8495
  0.8524   0.8613   0.8627   0.8660   0.8715   0.8783   0.8823   0.8848
  0.8971   0.9027   0.9079   0.9122   0.9228   0.9290   0.9388   0.9396
  0.9466   0.9502   0.9518   0.9595   0.9687   0.9701   0.9770   0.9831
  0.9852   0.9952   1.0057   1.0269   1.0340   1.0544   1.0643   1.0750
  1.0957   1.1013   1.1078   1.1353   1.1657   1.1740   1.1854   1.1942
  1.2099   1.2206   1.2315   1.2384   1.2583   1.2626   1.2675   1.2816
  1.2890   1.2952   1.3111   1.3362   1.3448   1.3626   1.3703   1.3804
  1.4408   1.4581   1.4902   1.5103   1.5307   1.5416   1.5590   1.5600
  1.5794   1.5933   1.6017   1.6066   1.6249   1.6405   1.6766   1.6776
  1.7147   1.7404   1.7622   1.7841   1.8029   1.8399   1.8491   1.8716
  1.8782   1.8869   1.8974   1.9010   1.9081   1.9353   1.9515   1.9542
  1.9718   1.9765   1.9892   2.0570   2.0617   2.0733   2.0801   2.0986
  2.1230   2.1595   2.1933   2.1986   2.2315   2.2467   2.2567   2.2631
  2.2686   2.2774   2.2959   2.3105   2.3205   2.3341   2.3396   2.3727
  2.3833   2.4107   2.4280   2.4459   2.4606   2.4837   2.5236   2.5319
  2.5384   2.5415   2.5531   2.5548   2.5678   2.5985   2.6074   2.6269
  2.6487   2.6556   2.6868   2.7055   2.7186   2.7352   2.7363   2.7449
  2.7518   2.7597   2.7779   2.7837   2.8124   2.8298   2.8374   2.8809
  2.9186   2.9315   2.9613   3.0671   3.0699   3.0831   3.1097   3.1454
  3.1630   3.1743   3.2119   3.2362   3.2521   3.2697   3.3441   3.3526
  3.4390   3.4430   3.5573   3.6283   3.6947   3.7143   3.7909   3.8054
  3.9391   3.9935   4.0730   4.0966   4.4014   4.8072   4.8267   9.7540
  9.7653   9.7839   9.8103   9.8333   9.8606  23.3446  23.5113  23.8361
 23.8543  23.8558  23.9017  23.9711  24.0220  24.0452  24.0562  24.1051
 24.1258  25.7153  25.8089  25.8242  25.8394  25.9189  26.0680  26.1003
 26.1264  26.1925  26.2690  26.3676  26.5282  26.6030  26.6086  26.6247
 26.6930  26.8781  26.9280 215.7461 215.7567 215.7785 215.8137 215.8348
215.8814
 --------------------------------------------------------------

          Ground-State Mulliken Net Atomic Charges

     Atom                 Charge (a.u.)
  ----------------------------------------
      1 C                    -0.441301
      2 C                    -0.493319
      3 Cl                    0.575352
      4 C                     0.118698
      5 Cl                    0.477024
      6 C                    -1.222503
      7 H                     0.206294
      8 C                     0.531469
      9 Cl                    0.492172
     10 C                    -0.834853
     11 H                     0.191617
     12 C                    -0.584777
     13 C                    -0.051692
     14 Cl                    0.434787
     15 C                    -0.278871
     16 H                     0.226878
     17 C                    -0.010476
     18 Cl                    0.478469
     19 C                    -0.290156
     20 H                     0.230760
     21 C                    -0.288351
     22 Cl                    0.532779
  ----------------------------------------
  Sum of atomic charges =     0.000000

 -----------------------------------------------------------------
                    Cartesian Multipole Moments
 -----------------------------------------------------------------
    Charge (ESU x 10^10)
                 0.0000
    Dipole Moment (Debye)
         X       0.3299      Y      -0.0872      Z      -1.0462
       Tot       1.1004
    Quadrupole Moments (Debye-Ang)
        XX    -142.6850     XY      -0.7887     YY    -147.0860
        XZ      -2.2679     YZ      -2.0579     ZZ    -145.0654
    Octopole Moments (Debye-Ang^2)
       XXX    -273.1593    XXY      -3.2163    XYY     -91.6805
       YYY       8.3836    XXZ      29.2207    XYZ      -5.1680
       YYZ      15.4530    XZZ     -94.9837    YZZ       4.0978
       ZZZ      42.0970
    Hexadecapole Moments (Debye-Ang^3)
      XXXX   -5958.6545   XXXY     181.2525   XXYY   -1146.0156
      XYYY     229.0492   YYYY    -878.8081   XXXZ     973.8656
      XXYZ      74.8397   XYYZ     325.2273   YYYZ     251.6861
      XXZZ   -1618.6554   XYZZ      90.3730   YYZZ    -783.1994
      XZZZ     973.0258   YZZZ     223.9667   ZZZZ   -3825.3530
 -----------------------------------------------------------------
 Calculating analytic gradient of the SCF energy
 Gradient of SCF Energy
            1           2           3           4           5           6
    1  -0.0054414  -0.0156687   0.0287746   0.0038204   0.0058728   0.0086551
    2   0.0013369  -0.0047155  -0.0741733   0.0002390   0.0001193  -0.0005793
    3   0.0023119  -0.0090040  -0.0443968  -0.0076580   0.0034741  -0.0056590
            7           8           9          10          11          12
    1  -0.0012367  -0.0059545  -0.0008505   0.0065034   0.0021161   0.0225026
    2  -0.0000903   0.0010717   0.0000858   0.0061170   0.0024113   0.0002593
    3  -0.0005320   0.0009341  -0.0014288   0.0063529  -0.0039062  -0.0122334
           13          14          15          16          17          18
    1  -0.0027421  -0.0270423  -0.0126712   0.0005802   0.0054418   0.0033586
    2   0.0053364   0.0695997   0.0094086  -0.0000913   0.0011881  -0.0001024
    3   0.0028780   0.0573626  -0.0034643  -0.0000698  -0.0051181  -0.0018491
           19          20          21          22
    1  -0.0003882   0.0002381  -0.0054757  -0.0103924
    2  -0.0110242   0.0001132   0.0023669  -0.0088769
    3   0.0127349  -0.0004106   0.0015506   0.0081309
 Max gradient component =       7.417E-02
 RMS gradient           =       1.722E-02
 Gradient time:  CPU 261.60 s  wall 261.62 s
 Geometry Optimization Parameters
   NAtoms,    NIC,     NZ,  NCons,   NDum,   NFix, NCnnct, MaxDiis
       22     163      22       0       0       0       0       0


** GEOMETRY OPTIMIZATION IN DELOCALIZED INTERNAL COORDINATES **
   Searching for a Minimum

   Optimization Cycle:   1

                       Coordinates (Angstroms)
     ATOM                X               Y               Z
      1  C         0.0000000000    0.0000000000    0.0000000000
      2  C         0.0000000000    0.0000000000    1.3949600000
      3  Cl        1.5261815140    0.0000000000    2.2594170471
      4  C        -1.1901880373    0.0256249026    2.1059255403
      5  Cl       -1.1548436435    0.0351778398    3.8595433764
      6  C        -2.4041742747    0.0535064326    1.4351028665
      7  H        -3.3336980403    0.0741960811    1.9899557843
      8  C        -2.4180259722    0.0546630380    0.0478935036
      9  Cl       -3.9445745286    0.0782926128   -0.8155919614
     10  C        -1.2274122092    0.0272853135   -0.6622934626
     11  H        -1.2503451014    0.0068111236   -1.7445869269
     12  C         1.2779219872   -0.0284629571   -0.7628147595
     13  C         2.3095886281   -0.8932703637   -0.3971844912
     14  Cl        2.0841394724   -1.9836059182    0.9581225060
     15  C         3.5004827568   -0.9194878930   -1.1069450245
     16  H         4.2865586447   -1.6026019117   -0.8107285686
     17  C         3.6821124948   -0.0819958503   -2.1978886372
     18  Cl        5.1879324501   -0.1155248115   -3.0967201401
     19  C         2.6636000698    0.7822218600   -2.5724593424
     20  H         2.7980411655    1.4448431951   -3.4181323354
     21  C         1.4736782845    0.8090230106   -1.8610916159
     22  Cl        0.2100943914    1.9325319622   -2.3275671039
   Point Group: c1    Number of degrees of freedom:    60


   Energy is  -3221.072845044


 Attempting to generate delocalized internal coordinates
 Initial Hessian constructed with Jon Baker's OPTIMIZE code

 60 Hessian modes will be used to form the next step
  Hessian Eigenvalues:
     0.016296    0.017711    0.019513    0.020643    0.020929    0.022946
     0.023585    0.023588    0.023834    0.023846    0.024090    0.024090
     0.024114    0.024114    0.024135    0.024135    0.024142    0.024143
     0.064528    0.103827    0.159965    0.159994    0.159995    0.160000
     0.215530    0.230416    0.234893    0.234941    0.235551    0.236992
     0.249943    0.249977    0.249991    0.249991    0.249992    0.250000
     0.250000    0.289200    0.292814    0.301033    0.301033    0.301033
     0.301033    0.328591    0.356665    0.356665    0.356665    0.356665
     0.412754    0.417359    0.431490    0.431689    0.461376    0.462654
     0.471086    0.471210    0.478202    0.478203    0.479142    0.479142

 Minimum search - taking simple RFO step
 Searching for Lamda that Minimizes Along All modes
 Value Taken    Lamda =  -0.06485265
 Calculated Step too Large.  Step scaled by  0.493265
 Step Taken.  Stepsize is  0.300000

                             Maximum     Tolerance    Cnvgd?
         Gradient           0.074926      0.000300      NO
         Displacement       0.214036      0.001200      NO
         Energy change     *********      0.000001      NO


 New Cartesian Coordinates Obtained by Inverse Iteration

 Displacement from previous Coordinates is:  0.544195
 ----------------------------------------------------------------
             Standard Nuclear Orientation (Angstroms)
    I     Atom           X                Y                Z
 ----------------------------------------------------------------
    1      C      -0.0069222237     0.0116012067     0.0107350346
    2      C      -0.0120691983     0.0354510119     1.4139103117
    3      Cl      1.5033199390     0.0694551206     2.2822185733
    4      C      -1.2106030145     0.0494178377     2.1251802615
    5      Cl     -1.2039194285     0.0864700699     3.8762149223
    6      C      -2.4243403017     0.0415142753     1.4552109503
    7      H      -3.3537326676     0.0525972294     2.0096077483
    8      C      -2.4306538543     0.0142524365     0.0683207346
    9      Cl     -3.9573310236    -0.0150329251    -0.7926629087
   10      C      -1.2422008838    -0.0018862279    -0.6453356795
   11      H      -1.2749969286    -0.0516491676    -1.7240566757
   12      C       1.2709075707    -0.0127288259    -0.7690018658
   13      C       2.3031285686    -0.9028467905    -0.4309681949
   14      Cl      2.0935993555    -2.0161992076     0.8977613623
   15      C       3.4963867766    -0.9461883732    -1.1373829194
   16      H       4.2673576129    -1.6501002594    -0.8513843071
   17      C       3.6904337276    -0.0940365367    -2.2120058014
   18      Cl      5.1938323975    -0.1422267563    -3.1088899142
   19      C       2.6951799257     0.8011301085    -2.5742392619
   20      H       2.8487919124     1.4785556114    -3.4044467775
   21      C       1.5038611378     0.8421312954    -1.8637196077
   22      Cl      0.3270406524     2.0495465335    -2.3481497307
 ----------------------------------------------------------------
 Nuclear Repulsion Energy =        2053.25669213 hartrees
 There are       89 alpha and       89 beta electrons
 Applying Cartesian multipole field
    Component          Value
    ---------          -----
     (2,0,0)        1.00000E-12
     (0,2,0)        2.00000E-11
     (0,0,2)       -3.00000E-11
 Nucleus-field energy     =    -0.0000000698 hartrees
 Requested basis set is 6-311++G(d,p)
 There are 170 shells and 472 basis functions
 A cutoff of  1.0D-15 yielded  10933 shell pairs
 There are     92400 function pairs (     99348 Cartesian)
 Smallest overlap matrix eigenvalue = 2.39E-07
 Linear dependence detected in AO basis
 Number of orthogonalized atomic orbitals = 466
 Maximum deviation from orthogonality = 4.021E-10
 Guess from superposition of atomic densities
 Warning:  Energy on first SCF cycle will be non-variational
 SAD guess density has 178.000000 electrons

 -----------------------------------------------------------------------
  General SCF calculation program by
  Eric Jon Sundstrom, Paul Horn, Yuezhi Mao, Dmitri Zuev, Alec White,
  David Stuck, Shaama M.S., Shane Yost, Joonho Lee, David Small,
  Daniel Levine, Susi Lehtola, Hugh Burton, Evgeny Epifanovsky,
  Bang C. Huynh
 -----------------------------------------------------------------------
 Exchange:     0.2000 Hartree-Fock + 0.0800 Slater + 0.7200 B88
 Correlation:  0.1900 VWN1RPA + 0.8100 LYP
 Using SG-1 standard quadrature grid
 A restricted SCF calculation will be
 performed using DIIS
 SCF converges when DIIS error is below 1.0e-08
 ---------------------------------------
  Cycle       Energy         DIIS error
 ---------------------------------------
    1   -3225.4491731225      2.85e-02  
    2   -3220.9603914794      2.24e-03  
    3   -3220.8785144461      2.75e-03  
    4   -3221.0898523099      5.09e-04  
    5   -3221.0959494034      2.38e-04  
    6   -3221.0973245491      9.73e-05  
    7   -3221.0975711511      2.39e-05  
    8   -3221.0975843472      8.08e-06  
    9   -3221.0975861064      1.83e-06  
   10   -3221.0975861823      9.58e-07  
   11   -3221.0975862074      2.31e-07  
   12   -3221.0975862088      1.03e-07  
   13   -3221.0975862091      4.94e-08  
   14   -3221.0975862090      1.35e-08  
   15   -3221.0975862092      5.73e-09  Convergence criterion met
 ---------------------------------------
 SCF time:   CPU 771.34s  wall 771.00s 
 SCF   energy in the final basis set =    -3221.0975862092
 Total energy in the final basis set =    -3221.0975862092

 --------------------------------------------------------------

                    Orbital Energies (a.u.)
 --------------------------------------------------------------

 Alpha MOs
 -- Occupied --
********-101.5798-101.5743-101.5737-101.5697-101.5655 -10.2783 -10.2752
-10.2732 -10.2720 -10.2703 -10.2657 -10.2416 -10.2384 -10.2204 -10.2199
-10.2198 -10.2162  -9.4954  -9.4942  -9.4888  -9.4883  -9.4863  -9.4822
 -7.2602  -7.2590  -7.2535  -7.2530  -7.2509  -7.2501  -7.2495  -7.2490
 -7.2486  -7.2468  -7.2436  -7.2431  -7.2431  -7.2426  -7.2409  -7.2403
 -7.2369  -7.2362  -0.9583  -0.9395  -0.9117  -0.9035  -0.8989  -0.8741
 -0.8520  -0.8363  -0.8021  -0.7698  -0.7598  -0.7438  -0.6689  -0.6459
 -0.6275  -0.6174  -0.5561  -0.5464  -0.5326  -0.5217  -0.4986  -0.4833
 -0.4698  -0.4690  -0.4640  -0.4542  -0.4498  -0.4325  -0.4210  -0.4154
 -0.4098  -0.4045  -0.3901  -0.3878  -0.3729  -0.3512  -0.3476  -0.3439
 -0.3372  -0.3343  -0.3327  -0.3267  -0.2977  -0.2962  -0.2771  -0.2676
 -0.2560
 -- Virtual --
 -0.0788  -0.0589  -0.0504  -0.0372  -0.0335  -0.0285  -0.0106  -0.0000
  0.0019   0.0072   0.0096   0.0111   0.0188   0.0253   0.0318   0.0422
  0.0437   0.0468   0.0512   0.0533   0.0645   0.0697   0.0718   0.0798
  0.0828   0.0833   0.0866   0.0920   0.0945   0.0962   0.0975   0.1005
  0.1097   0.1106   0.1120   0.1138   0.1165   0.1168   0.1215   0.1240
  0.1272   0.1290   0.1292   0.1342   0.1347   0.1389   0.1428   0.1473
  0.1533   0.1548   0.1611   0.1651   0.1703   0.1725   0.1757   0.1805
  0.1882   0.1896   0.1985   0.2025   0.2069   0.2088   0.2152   0.2166
  0.2173   0.2248   0.2314   0.2328   0.2359   0.2369   0.2484   0.2515
  0.2532   0.2550   0.2604   0.2624   0.2656   0.2678   0.2725   0.2745
  0.2770   0.2823   0.2847   0.2854   0.2935   0.3023   0.3059   0.3119
  0.3145   0.3175   0.3298   0.3310   0.3443   0.3478   0.3622   0.3837
  0.4024   0.4079   0.4275   0.4377   0.4409   0.4466   0.4487   0.4501
  0.4560   0.4607   0.4671   0.4709   0.4828   0.4871   0.4930   0.4991
  0.5019   0.5187   0.5205   0.5223   0.5298   0.5389   0.5445   0.5480
  0.5616   0.5639   0.5736   0.5809   0.5821   0.5919   0.5961   0.5973
  0.6051   0.6125   0.6131   0.6197   0.6263   0.6373   0.6401   0.6574
  0.6682   0.6751   0.6883   0.6910   0.6960   0.6992   0.7087   0.7143
  0.7267   0.7377   0.7855   0.7899   0.8014   0.8022   0.8138   0.8192
  0.8248   0.8333   0.8384   0.8394   0.8400   0.8447   0.8477   0.8511
  0.8532   0.8605   0.8613   0.8645   0.8708   0.8814   0.8831   0.8838
  0.8983   0.9024   0.9107   0.9123   0.9197   0.9255   0.9358   0.9389
  0.9458   0.9480   0.9518   0.9595   0.9634   0.9698   0.9745   0.9816
  0.9859   0.9895   0.9999   1.0160   1.0205   1.0519   1.0577   1.0650
  1.0866   1.0948   1.1049   1.1259   1.1633   1.1736   1.1841   1.1921
  1.2078   1.2167   1.2310   1.2369   1.2513   1.2528   1.2603   1.2838
  1.2903   1.2924   1.3085   1.3291   1.3434   1.3560   1.3696   1.3748
  1.4452   1.4547   1.4862   1.5079   1.5256   1.5400   1.5532   1.5593
  1.5699   1.5921   1.6000   1.6035   1.6235   1.6341   1.6757   1.6786
  1.7091   1.7409   1.7561   1.7824   1.7992   1.8383   1.8412   1.8691
  1.8787   1.8894   1.8914   1.8985   1.9046   1.9321   1.9455   1.9510
  1.9645   1.9741   1.9843   2.0559   2.0610   2.0696   2.0804   2.0917
  2.1122   2.1574   2.1881   2.2138   2.2379   2.2483   2.2577   2.2647
  2.2696   2.2793   2.2910   2.3076   2.3144   2.3339   2.3398   2.3664
  2.3729   2.4101   2.4271   2.4379   2.4564   2.4758   2.5216   2.5265
  2.5356   2.5390   2.5472   2.5500   2.5646   2.5967   2.6018   2.6253
  2.6464   2.6561   2.6801   2.7011   2.7159   2.7247   2.7323   2.7443
  2.7484   2.7552   2.7767   2.7811   2.8085   2.8246   2.8307   2.8760
  2.9095   2.9213   2.9588   3.0615   3.0645   3.0761   3.1006   3.1376
  3.1510   3.1667   3.2065   3.2252   3.2431   3.2636   3.3375   3.3455
  3.4322   3.4368   3.5537   3.6242   3.6887   3.7091   3.7885   3.7998
  3.9263   3.9859   4.0745   4.0933   4.3987   4.7981   4.8221   9.7490
  9.7653   9.7829   9.8034   9.8133   9.8641  23.3486  23.5041  23.8304
 23.8393  23.8534  23.8854  23.9434  24.0024  24.0439  24.0486  24.1038
 24.1167  25.7857  25.8095  25.8237  25.8440  25.9067  26.0652  26.1033
 26.1228  26.1810  26.2520  26.3355  26.4318  26.5974  26.6073  26.6155
 26.6578  26.8376  26.9091 215.7408 215.7566 215.7772 215.8041 215.8125
215.8817
 --------------------------------------------------------------

          Ground-State Mulliken Net Atomic Charges

     Atom                 Charge (a.u.)
  ----------------------------------------
      1 C                    -0.408049
      2 C                    -0.439421
      3 Cl                    0.549069
      4 C                     0.127097
      5 Cl                    0.477994
      6 C                    -1.191021
      7 H                     0.207611
      8 C                     0.473785
      9 Cl                    0.488135
     10 C                    -0.807014
     11 H                     0.188121
     12 C                    -0.564427
     13 C                    -0.157701
     14 Cl                    0.415238
     15 C                    -0.187481
     16 H                     0.228260
     17 C                     0.003917
     18 Cl                    0.471144
     19 C                    -0.406468
     20 H                     0.231321
     21 C                    -0.214728
     22 Cl                    0.514620
  ----------------------------------------
  Sum of atomic charges =     0.000000

 -----------------------------------------------------------------
                    Cartesian Multipole Moments
 -----------------------------------------------------------------
    Charge (ESU x 10^10)
                -0.0000
    Dipole Moment (Debye)
         X       0.2916      Y      -0.1392      Z      -0.9935
       Tot       1.0448
    Quadrupole Moments (Debye-Ang)
        XX    -142.7647     XY      -0.8093     YY    -146.7910
        XZ      -2.5101     YZ      -1.8536     ZZ    -145.0740
    Octopole Moments (Debye-Ang^2)
       XXX    -275.4647    XXY      -4.6086    XYY     -90.9164
       YYY       4.4794    XXZ      29.7552    XYZ      -4.9793
       YYZ      15.3042    XZZ     -96.2227    YZZ       3.7641
       ZZZ      44.1458
    Hexadecapole Moments (Debye-Ang^3)
      XXXX   -6004.7339   XXXY     162.4582   XXYY   -1157.9685
      XYYY     205.0996   YYYY    -923.9459   XXXZ    1012.5179
      XXYZ      71.7826   XYYZ     338.0456   YYYZ     236.0883
      XXZZ   -1630.5716   XYZZ      86.4233   YYZZ    -795.4890
      XZZZ    1012.0447   YZZZ     213.1042   ZZZZ   -3856.0098
 -----------------------------------------------------------------
 Calculating analytic gradient of the SCF energy
 Gradient of SCF Energy
            1           2           3           4           5           6
    1  -0.0030415  -0.0108613   0.0180715   0.0003502   0.0032133   0.0065923
    2  -0.0000158  -0.0038926  -0.0497359   0.0001313   0.0001480  -0.0002000
    3   0.0016658  -0.0042609  -0.0300681  -0.0039104   0.0026237  -0.0028686
            7           8           9          10          11          12
    1  -0.0009201  -0.0038490  -0.0001681   0.0011081   0.0002769   0.0133631
    2  -0.0001113   0.0006606  -0.0000372   0.0032486   0.0001319  -0.0015502
    3  -0.0002480   0.0005036  -0.0006794   0.0049521  -0.0002243  -0.0067629
           13          14          15          16          17          18
    1   0.0009086  -0.0163726  -0.0084461   0.0007456   0.0036971   0.0016699
    2   0.0012192   0.0478235   0.0067831  -0.0002171   0.0003575  -0.0000783
    3   0.0032879   0.0364191  -0.0022028  -0.0001599  -0.0029539  -0.0008335
           19          20          21          22
    1  -0.0011145   0.0004077  -0.0033791  -0.0022523
    2  -0.0068910   0.0002601   0.0039054  -0.0019396
    3   0.0085226  -0.0005504  -0.0032661   0.0010144
 Max gradient component =       4.974E-02
 RMS gradient           =       1.131E-02
 Gradient time:  CPU 264.00 s  wall 264.03 s
 Geometry Optimization Parameters
   NAtoms,    NIC,     NZ,  NCons,   NDum,   NFix, NCnnct, MaxDiis
       22     163      22       0       0       0       0       0

 Cartesian Hessian Update
 Hessian updated using BFGS update


** GEOMETRY OPTIMIZATION IN DELOCALIZED INTERNAL COORDINATES **
   Searching for a Minimum

   Optimization Cycle:   2

                       Coordinates (Angstroms)
     ATOM                X               Y               Z
      1  C        -0.0069222237    0.0116012067    0.0107350346
      2  C        -0.0120691983    0.0354510119    1.4139103117
      3  Cl        1.5033199390    0.0694551206    2.2822185733
      4  C        -1.2106030145    0.0494178377    2.1251802615
      5  Cl       -1.2039194285    0.0864700699    3.8762149223
      6  C        -2.4243403017    0.0415142753    1.4552109503
      7  H        -3.3537326676    0.0525972294    2.0096077483
      8  C        -2.4306538543    0.0142524365    0.0683207346
      9  Cl       -3.9573310236   -0.0150329251   -0.7926629087
     10  C        -1.2422008838   -0.0018862279   -0.6453356795
     11  H        -1.2749969286   -0.0516491676   -1.7240566757
     12  C         1.2709075707   -0.0127288259   -0.7690018658
     13  C         2.3031285686   -0.9028467905   -0.4309681949
     14  Cl        2.0935993555   -2.0161992076    0.8977613623
     15  C         3.4963867766   -0.9461883732   -1.1373829194
     16  H         4.2673576129   -1.6501002594   -0.8513843071
     17  C         3.6904337276   -0.0940365367   -2.2120058014
     18  Cl        5.1938323975   -0.1422267563   -3.1088899142
     19  C         2.6951799257    0.8011301085   -2.5742392619
     20  H         2.8487919124    1.4785556114   -3.4044467775
     21  C         1.5038611378    0.8421312954   -1.8637196077
     22  Cl        0.3270406524    2.0495465335   -2.3481497307
   Point Group: c1    Number of degrees of freedom:    60


   Energy is  -3221.097586209

 Hessian updated using BFGS update

 56 Hessian modes will be used to form the next step
  Hessian Eigenvalues:
     0.017034    0.017751    0.019947    0.020624    0.020930    0.022944
     0.023581    0.023827    0.023845    0.024089    0.024090    0.024107
     0.024114    0.024133    0.024135    0.024140    0.024143    0.024202
     0.064187    0.088593    0.159979    0.159995    0.159996    0.160204
     0.215577    0.230323    0.233072    0.234971    0.235880    0.237339
     0.248437    0.249969    0.249988    0.249992    0.249998    0.250000
     0.285310    0.289451    0.300639    0.300882    0.303917    0.350106
     0.356639    0.359531    0.412741    0.424304    0.431187    0.455666
     0.461823    0.464319    0.470815    0.477355    0.478203    0.478652
     0.478952    0.513528

 Minimum search - taking simple RFO step
 Searching for Lamda that Minimizes Along All modes
 Value Taken    Lamda =  -0.03250076
 Calculated Step too Large.  Step scaled by  0.570672
 Step Taken.  Stepsize is  0.300000

                             Maximum     Tolerance    Cnvgd?
         Gradient           0.050533      0.000300      NO
         Displacement       0.243066      0.001200      NO
         Energy change     -0.024741      0.000001      NO


 New Cartesian Coordinates Obtained by Inverse Iteration

 Displacement from previous Coordinates is:  0.451682
 ----------------------------------------------------------------
             Standard Nuclear Orientation (Angstroms)
    I     Atom           X                Y                Z
 ----------------------------------------------------------------
    1      C       0.0132791196     0.0059239351     0.0418911094
    2      C      -0.0098752740     0.0539609824     1.4480248166
    3      Cl      1.4851105983     0.1165877582     2.3393684112
    4      C      -1.2292077367     0.0715768034     2.1335066352
    5      Cl     -1.2817243314     0.1335818735     3.8796799411
    6      C      -2.4316161462     0.0516305663     1.4395966232
    7      H      -3.3701765298     0.0680230901     1.9766289817
    8      C      -2.4075358042     0.0123565558     0.0521922572
    9      Cl     -3.9190916265    -0.0212868818    -0.8343184262
   10      C      -1.2078134148    -0.0092834313    -0.6413103803
   11      H      -1.2181440220    -0.0618837132    -1.7212886638
   12      C       1.2829037181    -0.0281276982    -0.7373834441
   13      C       2.3235836265    -0.9277797127    -0.4383440650
   14      Cl      2.1438489321    -2.0710456340     0.8642733911
   15      C       3.5075756593    -0.9651602067    -1.1647570613
   16      H       4.2806958440    -1.6753242903    -0.9043769802
   17      C       3.6745088964    -0.0933986722    -2.2303349191
   18      Cl      5.1569734621    -0.1302130763    -3.1584270515
   19      C       2.6745526570     0.8084629854    -2.5690146217
   20      H       2.8075665231     1.4945828500    -3.3945072049
   21      C       1.5002693451     0.8331894915    -1.8278573236
   22      Cl      0.3013865559     2.0328540914    -2.2763257706
 ----------------------------------------------------------------
 Nuclear Repulsion Energy =        2048.84232199 hartrees
 There are       89 alpha and       89 beta electrons
 Applying Cartesian multipole field
    Component          Value
    ---------          -----
     (2,0,0)        1.00000E-12
     (0,2,0)        2.00000E-11
     (0,0,2)       -3.00000E-11
 Nucleus-field energy     =    -0.0000000701 hartrees
 Requested basis set is 6-311++G(d,p)
 There are 170 shells and 472 basis functions
 A cutoff of  1.0D-15 yielded  10940 shell pairs
 There are     92427 function pairs (     99376 Cartesian)
 Smallest overlap matrix eigenvalue = 2.36E-07
 Linear dependence detected in AO basis
 Number of orthogonalized atomic orbitals = 466
 Maximum deviation from orthogonality = 5.134E-10
 Guess from superposition of atomic densities
 Warning:  Energy on first SCF cycle will be non-variational
 SAD guess density has 178.000000 electrons

 -----------------------------------------------------------------------
  General SCF calculation program by
  Eric Jon Sundstrom, Paul Horn, Yuezhi Mao, Dmitri Zuev, Alec White,
  David Stuck, Shaama M.S., Shane Yost, Joonho Lee, David Small,
  Daniel Levine, Susi Lehtola, Hugh Burton, Evgeny Epifanovsky,
  Bang C. Huynh
 -----------------------------------------------------------------------
 Exchange:     0.2000 Hartree-Fock + 0.0800 Slater + 0.7200 B88
 Correlation:  0.1900 VWN1RPA + 0.8100 LYP
 Using SG-1 standard quadrature grid
 A restricted SCF calculation will be
 performed using DIIS
 SCF converges when DIIS error is below 1.0e-08
 ---------------------------------------
  Cycle       Energy         DIIS error
 ---------------------------------------
    1   -3225.4209453623      2.84e-02  
    2   -3220.9757952103      2.23e-03  
    3   -3220.8945983710      2.74e-03  
    4   -3221.1041018656      5.14e-04  
    5   -3221.1102452059      2.46e-04  
    6   -3221.1117464336      9.65e-05  
    7   -3221.1119894380      2.32e-05  
    8   -3221.1120015981      8.09e-06  
    9   -3221.1120033489      1.80e-06  
   10   -3221.1120034202      9.84e-07  
   11   -3221.1120034468      2.29e-07  
   12   -3221.1120034479      1.12e-07  
   13   -3221.1120034482      5.48e-08  
   14   -3221.1120034484      1.25e-08  
   15   -3221.1120034482      5.64e-09  Convergence criterion met
 ---------------------------------------
 SCF time:   CPU 767.93s  wall 768.00s 
 SCF   energy in the final basis set =    -3221.1120034482
 Total energy in the final basis set =    -3221.1120034482

 --------------------------------------------------------------

                    Orbital Energies (a.u.)
 --------------------------------------------------------------

 Alpha MOs
 -- Occupied --
********-101.5793-101.5744-101.5731-101.5712-101.5681 -10.2780 -10.2760
-10.2736 -10.2723 -10.2714 -10.2653 -10.2413 -10.2382 -10.2209 -10.2203
-10.2197 -10.2160  -9.4946  -9.4938  -9.4889  -9.4877  -9.4874  -9.4843
 -7.2594  -7.2585  -7.2537  -7.2524  -7.2521  -7.2494  -7.2490  -7.2488
 -7.2486  -7.2481  -7.2438  -7.2432  -7.2426  -7.2420  -7.2420  -7.2414
 -7.2390  -7.2382  -0.9570  -0.9395  -0.9095  -0.9040  -0.8994  -0.8765
 -0.8504  -0.8367  -0.8019  -0.7695  -0.7589  -0.7433  -0.6682  -0.6453
 -0.6274  -0.6171  -0.5558  -0.5457  -0.5329  -0.5218  -0.4987  -0.4841
 -0.4694  -0.4690  -0.4640  -0.4534  -0.4477  -0.4325  -0.4197  -0.4156
 -0.4098  -0.4023  -0.3900  -0.3876  -0.3722  -0.3510  -0.3478  -0.3437
 -0.3367  -0.3329  -0.3323  -0.3274  -0.3039  -0.2963  -0.2773  -0.2668
 -0.2600
 -- Virtual --
 -0.0789  -0.0593  -0.0504  -0.0361  -0.0340  -0.0266  -0.0106   0.0004
  0.0024   0.0081   0.0098   0.0117   0.0189   0.0255   0.0318   0.0420
  0.0437   0.0468   0.0517   0.0531   0.0644   0.0696   0.0721   0.0798
  0.0827   0.0832   0.0869   0.0917   0.0939   0.0962   0.0975   0.1003
  0.1098   0.1110   0.1118   0.1140   0.1162   0.1169   0.1220   0.1241
  0.1271   0.1289   0.1290   0.1337   0.1344   0.1385   0.1436   0.1473
  0.1531   0.1543   0.1606   0.1642   0.1707   0.1721   0.1744   0.1805
  0.1872   0.1889   0.1984   0.2018   0.2075   0.2083   0.2160   0.2165
  0.2182   0.2247   0.2308   0.2329   0.2361   0.2373   0.2482   0.2511
  0.2515   0.2543   0.2595   0.2617   0.2637   0.2671   0.2731   0.2753
  0.2772   0.2822   0.2842   0.2849   0.2942   0.3020   0.3062   0.3110
  0.3139   0.3182   0.3294   0.3301   0.3439   0.3472   0.3620   0.3856
  0.4025   0.4086   0.4261   0.4377   0.4415   0.4472   0.4497   0.4499
  0.4561   0.4601   0.4685   0.4712   0.4840   0.4863   0.4930   0.4993
  0.5053   0.5158   0.5177   0.5202   0.5296   0.5394   0.5427   0.5480
  0.5610   0.5625   0.5742   0.5791   0.5823   0.5935   0.5956   0.5980
  0.6047   0.6099   0.6154   0.6200   0.6280   0.6368   0.6389   0.6580
  0.6649   0.6721   0.6880   0.6902   0.6945   0.6982   0.7079   0.7119
  0.7275   0.7362   0.7870   0.7909   0.8050   0.8107   0.8183   0.8198
  0.8264   0.8319   0.8380   0.8385   0.8438   0.8455   0.8483   0.8509
  0.8538   0.8601   0.8621   0.8653   0.8738   0.8804   0.8853   0.8856
  0.9002   0.9037   0.9092   0.9109   0.9242   0.9279   0.9351   0.9426
  0.9453   0.9488   0.9518   0.9579   0.9629   0.9689   0.9743   0.9831
  0.9855   0.9880   0.9977   1.0094   1.0180   1.0501   1.0591   1.0637
  1.0846   1.0941   1.0967   1.1273   1.1597   1.1736   1.1852   1.1915
  1.2077   1.2171   1.2288   1.2371   1.2454   1.2564   1.2622   1.2851
  1.2889   1.2924   1.3096   1.3220   1.3437   1.3518   1.3672   1.3731
  1.4452   1.4567   1.4885   1.5068   1.5236   1.5400   1.5497   1.5561
  1.5703   1.5886   1.5982   1.5993   1.6229   1.6337   1.6751   1.6799
  1.7099   1.7434   1.7563   1.7863   1.7991   1.8371   1.8425   1.8685
  1.8778   1.8891   1.8912   1.9013   1.9035   1.9295   1.9420   1.9477
  1.9658   1.9726   1.9856   2.0552   2.0594   2.0675   2.0810   2.0899
  2.1111   2.1563   2.1864   2.2239   2.2430   2.2514   2.2582   2.2685
  2.2726   2.2872   2.2931   2.3057   2.3162   2.3342   2.3392   2.3501
  2.3737   2.4118   2.4201   2.4330   2.4569   2.4826   2.5186   2.5228
  2.5321   2.5381   2.5485   2.5498   2.5644   2.5950   2.6020   2.6269
  2.6450   2.6568   2.6790   2.6969   2.7143   2.7245   2.7319   2.7444
  2.7484   2.7552   2.7758   2.7807   2.8091   2.8233   2.8358   2.8739
  2.9100   2.9236   2.9606   3.0624   3.0640   3.0746   3.0999   3.1331
  3.1483   3.1665   3.2057   3.2263   3.2394   3.2617   3.3342   3.3442
  3.4311   3.4359   3.5552   3.6236   3.6866   3.7068   3.7839   3.7965
  3.9270   3.9851   4.0778   4.0963   4.3996   4.7937   4.8194   9.7466
  9.7660   9.7826   9.8027   9.8096   9.8593  23.3520  23.5090  23.8274
 23.8385  23.8525  23.8815  23.9352  23.9982  24.0387  24.0452  24.0986
 24.1134  25.8101  25.8189  25.8274  25.9013  25.9166  26.0461  26.1073
 26.1175  26.1735  26.2255  26.2966  26.4037  26.5887  26.6034  26.6173
 26.6525  26.8210  26.8986 215.7386 215.7572 215.7769 215.8028 215.8107
215.8720
 --------------------------------------------------------------

          Ground-State Mulliken Net Atomic Charges

     Atom                 Charge (a.u.)
  ----------------------------------------
      1 C                    -0.389510
      2 C                    -0.431229
      3 Cl                    0.549277
      4 C                     0.127630
      5 Cl                    0.481456
      6 C                    -1.198411
      7 H                     0.209795
      8 C                     0.463463
      9 Cl                    0.488422
     10 C                    -0.800969
     11 H                     0.191241
     12 C                    -0.538788
     13 C                    -0.206138
     14 Cl                    0.417140
     15 C                    -0.182918
     16 H                     0.229990
     17 C                    -0.006016
     18 Cl                    0.472220
     19 C                    -0.350713
     20 H                     0.232405
     21 C                    -0.260846
     22 Cl                    0.502498
  ----------------------------------------
  Sum of atomic charges =     0.000000

 -----------------------------------------------------------------
                    Cartesian Multipole Moments
 -----------------------------------------------------------------
    Charge (ESU x 10^10)
                 0.0000
    Dipole Moment (Debye)
         X       0.3176      Y      -0.1428      Z      -1.0087
       Tot       1.0671
    Quadrupole Moments (Debye-Ang)
        XX    -142.8476     XY      -0.9311     YY    -146.5471
        XZ      -2.5912     YZ      -1.6259     ZZ    -145.2105
    Octopole Moments (Debye-Ang^2)
       XXX    -274.4164    XXY      -5.2136    XYY     -89.5010
       YYY       2.7245    XXZ      29.7275    XYZ      -4.4495
       YYZ      14.8918    XZZ     -95.9561    YZZ       4.1439
       ZZZ      43.0295
    Hexadecapole Moments (Debye-Ang^3)
      XXXX   -5976.2761   XXXY     170.5823   XXYY   -1152.4565
      XYYY     213.5356   YYYY    -937.1501   XXXZ    1021.4150
      XXYZ      66.7820   XYYZ     340.3288   YYYZ     214.4735
      XXZZ   -1631.1355   XYZZ      91.1969   YYZZ    -801.9748
      XZZZ    1021.1646   YZZZ     193.6348   ZZZZ   -3878.5316
 -----------------------------------------------------------------
 Calculating analytic gradient of the SCF energy
 Gradient of SCF Energy
            1           2           3           4           5           6
    1  -0.0006600  -0.0045789   0.0110951  -0.0000836   0.0009200   0.0027904
    2   0.0010596  -0.0023462  -0.0313501  -0.0001020   0.0001529  -0.0003943
    3  -0.0012159  -0.0008594  -0.0193044  -0.0009812   0.0010330  -0.0008064
            7           8           9          10          11          12
    1  -0.0004180  -0.0020842   0.0002570   0.0019873   0.0006757   0.0050851
    2  -0.0000376   0.0005894  -0.0000112   0.0046629   0.0010054  -0.0001437
    3  -0.0002232  -0.0001324  -0.0001545   0.0017210  -0.0015340  -0.0044923
           13          14          15          16          17          18
    1   0.0011422  -0.0094528  -0.0033291   0.0003645   0.0026271   0.0002144
    2  -0.0004425   0.0310440   0.0027581  -0.0002112   0.0000366  -0.0000074
    3   0.0026352   0.0214611  -0.0005256  -0.0000450  -0.0017021  -0.0001377
           19          20          21          22
    1  -0.0005861   0.0000723  -0.0026479  -0.0033905
    2  -0.0033441   0.0002483   0.0013140  -0.0044807
    3   0.0040544  -0.0003373  -0.0009564   0.0025029
 Max gradient component =       3.135E-02
 RMS gradient           =       6.996E-03
 Gradient time:  CPU 262.77 s  wall 262.79 s
 Geometry Optimization Parameters
   NAtoms,    NIC,     NZ,  NCons,   NDum,   NFix, NCnnct, MaxDiis
       22     163      22       0       0       0       0       0

 Cartesian Hessian Update
 Hessian updated using BFGS update


** GEOMETRY OPTIMIZATION IN DELOCALIZED INTERNAL COORDINATES **
   Searching for a Minimum

   Optimization Cycle:   3

                       Coordinates (Angstroms)
     ATOM                X               Y               Z
      1  C         0.0132791196    0.0059239351    0.0418911094
      2  C        -0.0098752740    0.0539609824    1.4480248166
      3  Cl        1.4851105983    0.1165877582    2.3393684112
      4  C        -1.2292077367    0.0715768034    2.1335066352
      5  Cl       -1.2817243314    0.1335818735    3.8796799411
      6  C        -2.4316161462    0.0516305663    1.4395966232
      7  H        -3.3701765298    0.0680230901    1.9766289817
      8  C        -2.4075358042    0.0123565558    0.0521922572
      9  Cl       -3.9190916265   -0.0212868818   -0.8343184262
     10  C        -1.2078134148   -0.0092834313   -0.6413103803
     11  H        -1.2181440220   -0.0618837132   -1.7212886638
     12  C         1.2829037181   -0.0281276982   -0.7373834441
     13  C         2.3235836265   -0.9277797127   -0.4383440650
     14  Cl        2.1438489321   -2.0710456340    0.8642733911
     15  C         3.5075756593   -0.9651602067   -1.1647570613
     16  H         4.2806958440   -1.6753242903   -0.9043769802
     17  C         3.6745088964   -0.0933986722   -2.2303349191
     18  Cl        5.1569734621   -0.1302130763   -3.1584270515
     19  C         2.6745526570    0.8084629854   -2.5690146217
     20  H         2.8075665231    1.4945828500   -3.3945072049
     21  C         1.5002693451    0.8331894915   -1.8278573236
     22  Cl        0.3013865559    2.0328540914   -2.2763257706
   Point Group: c1    Number of degrees of freedom:    60


   Energy is  -3221.112003448

 Hessian updated using BFGS update

 58 Hessian modes will be used to form the next step
  Hessian Eigenvalues:
     0.017222    0.017742    0.019688    0.020852    0.020943    0.022948
     0.023575    0.023832    0.023846    0.024090    0.024090    0.024113
     0.024114    0.024135    0.024135    0.024142    0.024143    0.025113
     0.059241    0.087960    0.159983    0.159996    0.159998    0.160183
     0.217011    0.230325    0.234494    0.234971    0.236885    0.237395
     0.249135    0.249973    0.249991    0.249998    0.250000    0.251932
     0.286660    0.289731    0.300146    0.300900    0.301821    0.302268
     0.352851    0.356617    0.356672    0.362961    0.413076    0.424532
     0.432143    0.455080    0.461829    0.467966    0.471064    0.478193
     0.478216    0.478820    0.480393    0.514624

 Minimum search - taking simple RFO step
 Searching for Lamda that Minimizes Along All modes
 Value Taken    Lamda =  -0.02019361
 Calculated Step too Large.  Step scaled by  0.573825
 Step Taken.  Stepsize is  0.300000

                             Maximum     Tolerance    Cnvgd?
         Gradient           0.031374      0.000300      NO
         Displacement       0.198588      0.001200      NO
         Energy change     -0.014417      0.000001      NO


 New Cartesian Coordinates Obtained by Inverse Iteration

 Displacement from previous Coordinates is:  0.630409
 ----------------------------------------------------------------
             Standard Nuclear Orientation (Angstroms)
    I     Atom           X                Y                Z
 ----------------------------------------------------------------
    1      C       0.0102007956     0.0159943622     0.0418843301
    2      C      -0.0081441837     0.1034305480     1.4459438415
    3      Cl      1.4838468598     0.2067596168     2.3308595484
    4      C      -1.2289295004     0.1146364337     2.1308139638
    5      Cl     -1.2861370973     0.2225478047     3.8726297795
    6      C      -2.4336310446     0.0452726216     1.4410472149
    7      H      -3.3701057494     0.0556926397     1.9808550542
    8      C      -2.4084352707    -0.0436314742     0.0556684410
    9      Cl     -3.9216574343    -0.1480627698    -0.8239962115
   10      C      -1.2103877503    -0.0589526517    -0.6403655732
   11      H      -1.2205182562    -0.1534210569    -1.7169424159
   12      C       1.2757926874    -0.0186028353    -0.7389882032
   13      C       2.2977824926    -0.9490211802    -0.4681427831
   14      Cl      2.0997386612    -2.1158065448     0.8126987364
   15      C       3.4815740507    -1.0012169325    -1.1959961696
   16      H       4.2353093202    -1.7368181988    -0.9537574103
   17      C       3.6677834430    -0.1031907620    -2.2367736449
   18      Cl      5.1501499722    -0.1509145175    -3.1651411664
   19      C       2.6976019487     0.8402650160    -2.5474748325
   20      H       2.8521042422     1.5518057966    -3.3460183921
   21      C       1.5251288363     0.8719614318    -1.8016012817
   22      Cl      0.3880030291     2.1505003191    -2.2002865709
 ----------------------------------------------------------------
 Nuclear Repulsion Energy =        2044.29221039 hartrees
 There are       89 alpha and       89 beta electrons
 Applying Cartesian multipole field
    Component          Value
    ---------          -----
     (2,0,0)        1.00000E-12
     (0,2,0)        2.00000E-11
     (0,0,2)       -3.00000E-11
 Nucleus-field energy     =    -0.0000000680 hartrees
 Requested basis set is 6-311++G(d,p)
 There are 170 shells and 472 basis functions
 A cutoff of  1.0D-15 yielded  10932 shell pairs
 There are     92397 function pairs (     99342 Cartesian)
 Smallest overlap matrix eigenvalue = 2.33E-07
 Linear dependence detected in AO basis
 Number of orthogonalized atomic orbitals = 467
 Maximum deviation from orthogonality = 4.321E-10
 Guess from superposition of atomic densities
 Warning:  Energy on first SCF cycle will be non-variational
 SAD guess density has 178.000000 electrons

 -----------------------------------------------------------------------
  General SCF calculation program by
  Eric Jon Sundstrom, Paul Horn, Yuezhi Mao, Dmitri Zuev, Alec White,
  David Stuck, Shaama M.S., Shane Yost, Joonho Lee, David Small,
  Daniel Levine, Susi Lehtola, Hugh Burton, Evgeny Epifanovsky,
  Bang C. Huynh
 -----------------------------------------------------------------------
 Exchange:     0.2000 Hartree-Fock + 0.0800 Slater + 0.7200 B88
 Correlation:  0.1900 VWN1RPA + 0.8100 LYP
 Using SG-1 standard quadrature grid
 A restricted SCF calculation will be
 performed using DIIS
 SCF converges when DIIS error is below 1.0e-08
 ---------------------------------------
  Cycle       Energy         DIIS error
 ---------------------------------------
    1   -3225.3920175533      2.83e-02  
    2   -3220.9862735104      2.21e-03  
    3   -3220.9072014204      2.71e-03  
    4   -3221.1135311863      5.11e-04  
    5   -3221.1196184887      2.45e-04  
    6   -3221.1211097211      9.53e-05  
    7   -3221.1213481822      2.24e-05  
    8   -3221.1213594036      8.15e-06  
    9   -3221.1213611849      1.81e-06  
   10   -3221.1213612555      1.01e-06  
   11   -3221.1213612841      2.29e-07  
   12   -3221.1213612849      1.21e-07  
   13   -3221.1213612852      5.23e-08  
   14   -3221.1213612852      1.27e-08  
   15   -3221.1213612855      5.49e-09  Convergence criterion met
 ---------------------------------------
 SCF time:   CPU 766.18s  wall 767.00s 
 SCF   energy in the final basis set =    -3221.1213612855
 Total energy in the final basis set =    -3221.1213612855

 --------------------------------------------------------------

                    Orbital Energies (a.u.)
 --------------------------------------------------------------

 Alpha MOs
 -- Occupied --
********-101.5788-101.5747-101.5732-101.5722-101.5699 -10.2783 -10.2763
-10.2736 -10.2727 -10.2718 -10.2659 -10.2414 -10.2384 -10.2207 -10.2204
-10.2201 -10.2168  -9.4936  -9.4933  -9.4893  -9.4880  -9.4878  -9.4857
 -7.2584  -7.2581  -7.2540  -7.2527  -7.2525  -7.2505  -7.2484  -7.2482
 -7.2478  -7.2477  -7.2442  -7.2436  -7.2427  -7.2426  -7.2421  -7.2421
 -7.2405  -7.2397  -0.9562  -0.9397  -0.9079  -0.9031  -0.8998  -0.8779
 -0.8500  -0.8362  -0.8020  -0.7689  -0.7587  -0.7436  -0.6683  -0.6441
 -0.6272  -0.6176  -0.5558  -0.5450  -0.5330  -0.5236  -0.4983  -0.4842
 -0.4692  -0.4686  -0.4643  -0.4523  -0.4473  -0.4326  -0.4177  -0.4152
 -0.4102  -0.4011  -0.3891  -0.3871  -0.3714  -0.3502  -0.3475  -0.3434
 -0.3367  -0.3324  -0.3321  -0.3280  -0.3100  -0.2951  -0.2775  -0.2681
 -0.2621
 -- Virtual --
 -0.0778  -0.0597  -0.0506  -0.0373  -0.0354  -0.0260  -0.0108   0.0005
  0.0026   0.0083   0.0099   0.0118   0.0177   0.0255   0.0322   0.0414
  0.0432   0.0462   0.0521   0.0531   0.0642   0.0687   0.0721   0.0796
  0.0823   0.0835   0.0869   0.0907   0.0927   0.0961   0.0971   0.1009
  0.1090   0.1105   0.1112   0.1135   0.1155   0.1171   0.1210   0.1239
  0.1266   0.1275   0.1288   0.1331   0.1344   0.1375   0.1427   0.1469
  0.1517   0.1530   0.1585   0.1634   0.1676   0.1710   0.1724   0.1800
  0.1840   0.1872   0.1980   0.2007   0.2074   0.2088   0.2132   0.2158
  0.2180   0.2242   0.2281   0.2317   0.2353   0.2367   0.2470   0.2489
  0.2515   0.2527   0.2575   0.2595   0.2636   0.2670   0.2723   0.2732
  0.2757   0.2809   0.2832   0.2859   0.2940   0.3006   0.3063   0.3077
  0.3112   0.3130   0.3222   0.3282   0.3339   0.3446   0.3472   0.3633
  0.3900   0.4042   0.4121   0.4244   0.4377   0.4446   0.4479   0.4506
  0.4564   0.4584   0.4634   0.4697   0.4745   0.4843   0.4872   0.4922
  0.5012   0.5024   0.5098   0.5192   0.5216   0.5264   0.5400   0.5473
  0.5559   0.5585   0.5643   0.5764   0.5798   0.5893   0.5932   0.5987
  0.6013   0.6029   0.6134   0.6181   0.6235   0.6354   0.6383   0.6397
  0.6645   0.6671   0.6759   0.6868   0.6928   0.6971   0.6993   0.7061
  0.7135   0.7257   0.7336   0.7866   0.8008   0.8108   0.8141   0.8228
  0.8281   0.8312   0.8336   0.8380   0.8395   0.8450   0.8485   0.8494
  0.8515   0.8563   0.8588   0.8646   0.8683   0.8737   0.8815   0.8867
  0.8948   0.9012   0.9071   0.9096   0.9165   0.9189   0.9277   0.9373
  0.9432   0.9477   0.9491   0.9519   0.9573   0.9644   0.9699   0.9748
  0.9754   0.9861   0.9894   0.9959   1.0068   1.0134   1.0463   1.0552
  1.0654   1.0790   1.0914   1.0962   1.1284   1.1586   1.1755   1.1854
  1.1920   1.2059   1.2137   1.2267   1.2362   1.2432   1.2519   1.2646
  1.2867   1.2884   1.2929   1.3086   1.3211   1.3432   1.3499   1.3691
  1.3756   1.4499   1.4603   1.4897   1.5072   1.5238   1.5401   1.5481
  1.5565   1.5701   1.5886   1.5972   1.5994   1.6242   1.6295   1.6744
  1.6833   1.7098   1.7459   1.7554   1.7876   1.7992   1.8350   1.8383
  1.8657   1.8782   1.8852   1.8970   1.9028   1.9087   1.9324   1.9411
  1.9467   1.9624   1.9714   1.9863   2.0544   2.0595   2.0645   2.0821
  2.0868   2.1079   2.1552   2.1847   2.2262   2.2461   2.2528   2.2595
  2.2695   2.2724   2.2827   2.2980   2.3048   2.3190   2.3251   2.3431
  2.3501   2.3804   2.4137   2.4271   2.4343   2.4548   2.4949   2.5179
  2.5221   2.5327   2.5370   2.5459   2.5506   2.5640   2.5948   2.6007
  2.6268   2.6485   2.6615   2.6806   2.6954   2.7132   2.7214   2.7303
  2.7452   2.7480   2.7607   2.7754   2.7803   2.8070   2.8213   2.8296
  2.8723   2.9076   2.9268   2.9643   3.0626   3.0642   3.0730   3.0971
  3.1301   3.1460   3.1670   3.2053   3.2251   3.2353   3.2604   3.3322
  3.3432   3.4331   3.4358   3.5556   3.6247   3.6893   3.7043   3.7824
  3.7942   3.9259   3.9873   4.0802   4.0951   4.3911   4.7889   4.8196
  9.7469   9.7662   9.7860   9.8013   9.8148   9.8540  23.3579  23.5113
 23.8262  23.8382  23.8529  23.8817  23.9352  23.9992  24.0368  24.0441
 24.0970  24.1121  25.8131  25.8196  25.8268  25.9082  25.9503  26.0068
 26.1036  26.1182  26.1541  26.2142  26.3276  26.4155  26.5888  26.6012
 26.6191  26.6448  26.8057  26.9147 215.7396 215.7573 215.7813 215.8017
215.8171 215.8630
 --------------------------------------------------------------

          Ground-State Mulliken Net Atomic Charges

     Atom                 Charge (a.u.)
  ----------------------------------------
      1 C                    -0.254984
      2 C                    -0.621728
      3 Cl                    0.512878
      4 C                     0.112229
      5 Cl                    0.470246
      6 C                    -1.122591
      7 H                     0.210929
      8 C                     0.843663
      9 Cl                    0.462587
     10 C                    -1.301821
     11 H                     0.192986
     12 C                    -0.376379
     13 C                    -0.281052
     14 Cl                    0.381152
     15 C                    -0.088031
     16 H                     0.231298
     17 C                     0.086624
     18 Cl                    0.473597
     19 C                    -0.539058
     20 H                     0.233167
     21 C                    -0.100296
     22 Cl                    0.474583
  ----------------------------------------
  Sum of atomic charges =     0.000000

 -----------------------------------------------------------------
                    Cartesian Multipole Moments
 -----------------------------------------------------------------
    Charge (ESU x 10^10)
                -0.0000
    Dipole Moment (Debye)
         X       0.2868      Y      -0.1849      Z      -0.9779
       Tot       1.0358
    Quadrupole Moments (Debye-Ang)
        XX    -142.9732     XY      -0.9393     YY    -146.3520
        XZ      -2.7279     YZ      -1.4640     ZZ    -145.2125
    Octopole Moments (Debye-Ang^2)
       XXX    -276.0994    XXY      -6.3098    XYY     -88.8222
       YYY      -1.3386    XXZ      29.6238    XYZ      -4.3820
       YYZ      14.4787    XZZ     -96.6062    YZZ       3.0210
       ZZZ      44.2090
    Hexadecapole Moments (Debye-Ang^3)
      XXXX   -5965.4214   XXXY     145.0764   XXYY   -1157.2375
      XYYY     183.0103   YYYY   -1000.4459   XXXZ    1037.7836
      XXYZ      58.2668   XYYZ     344.4041   YYYZ     182.7636
      XXZZ   -1622.2280   XYZZ      84.8523   YYZZ    -805.5545
      XZZZ    1040.0440   YZZZ     167.2363   ZZZZ   -3840.2954
 -----------------------------------------------------------------
 Calculating analytic gradient of the SCF energy
 Gradient of SCF Energy
            1           2           3           4           5           6
    1   0.0015097  -0.0013785   0.0055203   0.0005663   0.0004789   0.0004437
    2   0.0013735  -0.0018107  -0.0219416  -0.0002247   0.0000188   0.0000478
    3  -0.0005793   0.0006149  -0.0133260  -0.0002134  -0.0000430  -0.0000468
            7           8           9          10          11          12
    1  -0.0001059  -0.0004310   0.0000915  -0.0001506  -0.0000966  -0.0003077
    2  -0.0001075   0.0002302  -0.0000640   0.0025765  -0.0001218  -0.0011200
    3  -0.0001485  -0.0005454  -0.0000690   0.0004833  -0.0000408  -0.0010136
           13          14          15          16          17          18
    1   0.0007642  -0.0052222  -0.0005658  -0.0000406   0.0011688  -0.0000844
    2  -0.0000616   0.0218382   0.0010853   0.0000170  -0.0001662   0.0001279
    3   0.0020128   0.0139415  -0.0001970   0.0000029  -0.0008983   0.0000795
           19          20          21          22
    1  -0.0002968  -0.0000159  -0.0014081  -0.0004394
    2  -0.0005007   0.0000263  -0.0005876  -0.0006350
    3   0.0012096   0.0000079  -0.0013996   0.0001682
 Max gradient component =       2.194E-02
 RMS gradient           =       4.645E-03
 Gradient time:  CPU 263.33 s  wall 263.57 s
 Geometry Optimization Parameters
   NAtoms,    NIC,     NZ,  NCons,   NDum,   NFix, NCnnct, MaxDiis
       22     163      22       0       0       0       0       0

 Cartesian Hessian Update
 Hessian updated using BFGS update


** GEOMETRY OPTIMIZATION IN DELOCALIZED INTERNAL COORDINATES **
   Searching for a Minimum

   Optimization Cycle:   4

                       Coordinates (Angstroms)
     ATOM                X               Y               Z
      1  C         0.0102007956    0.0159943622    0.0418843301
      2  C        -0.0081441837    0.1034305480    1.4459438415
      3  Cl        1.4838468598    0.2067596168    2.3308595484
      4  C        -1.2289295004    0.1146364337    2.1308139638
      5  Cl       -1.2861370973    0.2225478047    3.8726297795
      6  C        -2.4336310446    0.0452726216    1.4410472149
      7  H        -3.3701057494    0.0556926397    1.9808550542
      8  C        -2.4084352707   -0.0436314742    0.0556684410
      9  Cl       -3.9216574343   -0.1480627698   -0.8239962115
     10  C        -1.2103877503   -0.0589526517   -0.6403655732
     11  H        -1.2205182562   -0.1534210569   -1.7169424159
     12  C         1.2757926874   -0.0186028353   -0.7389882032
     13  C         2.2977824926   -0.9490211802   -0.4681427831
     14  Cl        2.0997386612   -2.1158065448    0.8126987364
     15  C         3.4815740507   -1.0012169325   -1.1959961696
     16  H         4.2353093202   -1.7368181988   -0.9537574103
     17  C         3.6677834430   -0.1031907620   -2.2367736449
     18  Cl        5.1501499722   -0.1509145175   -3.1651411664
     19  C         2.6976019487    0.8402650160   -2.5474748325
     20  H         2.8521042422    1.5518057966   -3.3460183921
     21  C         1.5251288363    0.8719614318   -1.8016012817
     22  Cl        0.3880030291    2.1505003191   -2.2002865709
   Point Group: c1    Number of degrees of freedom:    60


   Energy is  -3221.121361285

 Hessian updated using BFGS update

 60 Hessian modes will be used to form the next step
  Hessian Eigenvalues:
     0.017666    0.018307    0.019661    0.020921    0.021060    0.022946
     0.023589    0.023830    0.023843    0.024089    0.024090    0.024113
     0.024115    0.024134    0.024135    0.024142    0.024143    0.027900
     0.045894    0.076923    0.159993    0.159997    0.160036    0.160247
     0.217283    0.230433    0.234966    0.235303    0.237101    0.237358
     0.249881    0.249985    0.249992    0.249999    0.250294    0.252094
     0.288441    0.290227    0.300857    0.301033    0.301132    0.301858
     0.310694    0.353284    0.356665    0.356669    0.356728    0.365276
     0.413114    0.424915    0.432170    0.456040    0.461835    0.468061
     0.471543    0.478201    0.478329    0.479217    0.480366    0.543805

 Minimum search - taking simple RFO step
 Searching for Lamda that Minimizes Along All modes
 Value Taken    Lamda =  -0.01189775
 Calculated Step too Large.  Step scaled by  0.646077
 Step Taken.  Stepsize is  0.300000

                             Maximum     Tolerance    Cnvgd?
         Gradient           0.021210      0.000300      NO
         Displacement       0.229652      0.001200      NO
         Energy change     -0.009358      0.000001      NO


 New Cartesian Coordinates Obtained by Inverse Iteration

 Displacement from previous Coordinates is:  0.473281
 ----------------------------------------------------------------
             Standard Nuclear Orientation (Angstroms)
    I     Atom           X                Y                Z
 ----------------------------------------------------------------
    1      C       0.0137613196     0.0130181899     0.0499016355
    2      C      -0.0082461133     0.1394389264     1.4500067607
    3      Cl      1.4796755388     0.2909379433     2.3337814361
    4      C      -1.2334211895     0.1500040891     2.1288631231
    5      Cl     -1.3039553858     0.3046217791     3.8665638374
    6      C      -2.4341097951     0.0415227462     1.4360735997
    7      H      -3.3721845243     0.0531657382     1.9727572170
    8      C      -2.4012812847    -0.0826829724     0.0536187436
    9      Cl     -3.9109482658    -0.2268847000    -0.8278130588
   10      C      -1.2003156299    -0.0969571426    -0.6381957235
   11      H      -1.2008589413    -0.2108828497    -1.7133303083
   12      C       1.2815759014    -0.0148947596    -0.7277564269
   13      C       2.2866019483    -0.9714434763    -0.4893753690
   14      Cl      2.0704341323    -2.1711661471     0.7618430393
   15      C       3.4654135830    -1.0284555934    -1.2248978491
   16      H       4.2056466249    -1.7850606048    -1.0082603215
   17      C       3.6612252645    -0.1045949341    -2.2415322594
   18      Cl      5.1361081917    -0.1597294614    -3.1832648564
   19      C       2.7095533956     0.8664271814    -2.5231390327
   20      H       2.8718750220     1.5942444235    -3.3048116329
   21      C       1.5434821358     0.8989691326    -1.7660254278
   22      Cl      0.4170381238     2.1996301581    -2.1280908718
 ----------------------------------------------------------------
 Nuclear Repulsion Energy =        2041.03750241 hartrees
 There are       89 alpha and       89 beta electrons
 Applying Cartesian multipole field
    Component          Value
    ---------          -----
     (2,0,0)        1.00000E-12
     (0,2,0)        2.00000E-11
     (0,0,2)       -3.00000E-11
 Nucleus-field energy     =    -0.0000000665 hartrees
 Requested basis set is 6-311++G(d,p)
 There are 170 shells and 472 basis functions
 A cutoff of  1.0D-15 yielded  10925 shell pairs
 There are     92324 function pairs (     99255 Cartesian)
 Smallest overlap matrix eigenvalue = 2.26E-07
 Linear dependence detected in AO basis
 Number of orthogonalized atomic orbitals = 467
 Maximum deviation from orthogonality = 3.619E-10
 Guess from superposition of atomic densities
 Warning:  Energy on first SCF cycle will be non-variational
 SAD guess density has 178.000000 electrons

 -----------------------------------------------------------------------
  General SCF calculation program by
  Eric Jon Sundstrom, Paul Horn, Yuezhi Mao, Dmitri Zuev, Alec White,
  David Stuck, Shaama M.S., Shane Yost, Joonho Lee, David Small,
  Daniel Levine, Susi Lehtola, Hugh Burton, Evgeny Epifanovsky,
  Bang C. Huynh
 -----------------------------------------------------------------------
 Exchange:     0.2000 Hartree-Fock + 0.0800 Slater + 0.7200 B88
 Correlation:  0.1900 VWN1RPA + 0.8100 LYP
 Using SG-1 standard quadrature grid
 A restricted SCF calculation will be
 performed using DIIS
 SCF converges when DIIS error is below 1.0e-08
 ---------------------------------------
  Cycle       Energy         DIIS error
 ---------------------------------------
    1   -3225.3710381357      2.83e-02  
    2   -3220.9930349399      2.21e-03  
    3   -3220.9151039935      2.70e-03  
    4   -3221.1197778747      5.10e-04  
    5   -3221.1258267478      2.46e-04  
    6   -3221.1273253055      9.47e-05  
    7   -3221.1275612904      2.20e-05  
    8   -3221.1275720169      8.28e-06  
    9   -3221.1275738248      2.00e-06  
   10   -3221.1275739110      1.10e-06  
   11   -3221.1275739449      2.59e-07  
   12   -3221.1275739465      1.24e-07  
   13   -3221.1275739471      4.75e-08  
   14   -3221.1275739469      1.29e-08  
   15   -3221.1275739472      5.31e-09  Convergence criterion met
 ---------------------------------------
 SCF time:   CPU 769.53s  wall 770.00s 
 SCF   energy in the final basis set =    -3221.1275739472
 Total energy in the final basis set =    -3221.1275739472

 --------------------------------------------------------------

                    Orbital Energies (a.u.)
 --------------------------------------------------------------

 Alpha MOs
 -- Occupied --
********-101.5785-101.5749-101.5733-101.5733-101.5714 -10.2783 -10.2766
-10.2739 -10.2730 -10.2720 -10.2662 -10.2410 -10.2382 -10.2210 -10.2206
-10.2202 -10.2172  -9.4932  -9.4931  -9.4895  -9.4888  -9.4878  -9.4869
 -7.2580  -7.2579  -7.2542  -7.2536  -7.2525  -7.2518  -7.2481  -7.2479
 -7.2475  -7.2474  -7.2443  -7.2438  -7.2435  -7.2430  -7.2426  -7.2421
 -7.2417  -7.2410  -0.9556  -0.9398  -0.9066  -0.9027  -0.8998  -0.8787
 -0.8494  -0.8363  -0.8020  -0.7690  -0.7587  -0.7439  -0.6681  -0.6436
 -0.6275  -0.6179  -0.5556  -0.5442  -0.5332  -0.5250  -0.4979  -0.4843
 -0.4690  -0.4686  -0.4644  -0.4517  -0.4468  -0.4328  -0.4171  -0.4143
 -0.4103  -0.3994  -0.3885  -0.3868  -0.3704  -0.3498  -0.3473  -0.3434
 -0.3366  -0.3324  -0.3317  -0.3283  -0.3157  -0.2939  -0.2778  -0.2691
 -0.2634
 -- Virtual --
 -0.0764  -0.0599  -0.0507  -0.0392  -0.0362  -0.0258  -0.0108   0.0005
  0.0026   0.0084   0.0098   0.0115   0.0171   0.0253   0.0324   0.0410
  0.0429   0.0459   0.0523   0.0530   0.0638   0.0680   0.0722   0.0796
  0.0821   0.0837   0.0869   0.0903   0.0921   0.0958   0.0971   0.1012
  0.1087   0.1095   0.1115   0.1132   0.1152   0.1172   0.1208   0.1236
  0.1266   0.1268   0.1287   0.1325   0.1345   0.1365   0.1424   0.1470
  0.1514   0.1526   0.1581   0.1627   0.1669   0.1702   0.1727   0.1794
  0.1825   0.1864   0.1977   0.1997   0.2085   0.2092   0.2121   0.2164
  0.2195   0.2237   0.2280   0.2324   0.2348   0.2376   0.2466   0.2477
  0.2500   0.2532   0.2581   0.2598   0.2633   0.2667   0.2710   0.2724
  0.2763   0.2806   0.2827   0.2869   0.2950   0.2988   0.3048   0.3080
  0.3115   0.3132   0.3228   0.3274   0.3352   0.3442   0.3470   0.3633
  0.3917   0.4044   0.4124   0.4231   0.4369   0.4451   0.4472   0.4518
  0.4563   0.4595   0.4649   0.4712   0.4765   0.4841   0.4886   0.4925
  0.4988   0.5012   0.5059   0.5179   0.5233   0.5241   0.5396   0.5476
  0.5573   0.5599   0.5650   0.5757   0.5829   0.5905   0.5929   0.6004
  0.6013   0.6028   0.6124   0.6189   0.6250   0.6377   0.6396   0.6434
  0.6622   0.6722   0.6749   0.6861   0.6925   0.6972   0.6975   0.7043
  0.7136   0.7243   0.7352   0.7873   0.7998   0.8140   0.8168   0.8241
  0.8299   0.8312   0.8341   0.8377   0.8403   0.8448   0.8486   0.8498
  0.8519   0.8566   0.8577   0.8656   0.8661   0.8734   0.8819   0.8876
  0.8976   0.9008   0.9043   0.9128   0.9156   0.9196   0.9282   0.9372
  0.9418   0.9452   0.9483   0.9509   0.9542   0.9599   0.9686   0.9721
  0.9760   0.9853   0.9898   0.9961   1.0064   1.0146   1.0424   1.0537
  1.0655   1.0770   1.0917   1.0969   1.1304   1.1571   1.1763   1.1868
  1.1935   1.2060   1.2117   1.2248   1.2359   1.2420   1.2522   1.2710
  1.2845   1.2887   1.2928   1.3089   1.3198   1.3413   1.3491   1.3693
  1.3780   1.4523   1.4630   1.4912   1.5058   1.5242   1.5406   1.5468
  1.5563   1.5709   1.5878   1.5958   1.5995   1.6246   1.6268   1.6739
  1.6851   1.7100   1.7469   1.7556   1.7892   1.8000   1.8330   1.8352
  1.8626   1.8770   1.8836   1.9017   1.9042   1.9115   1.9339   1.9396
  1.9459   1.9636   1.9726   1.9869   2.0539   2.0588   2.0642   2.0825
  2.0852   2.1049   2.1538   2.1843   2.2273   2.2449   2.2542   2.2598
  2.2681   2.2726   2.2792   2.2954   2.3024   2.3165   2.3218   2.3466
  2.3504   2.3832   2.4158   2.4287   2.4347   2.4535   2.4970   2.5164
  2.5193   2.5316   2.5358   2.5428   2.5531   2.5636   2.5947   2.5992
  2.6263   2.6504   2.6647   2.6816   2.6935   2.7133   2.7200   2.7304
  2.7431   2.7473   2.7617   2.7739   2.7795   2.8049   2.8194   2.8272
  2.8701   2.9059   2.9302   2.9664   3.0631   3.0654   3.0724   3.0955
  3.1274   3.1455   3.1660   3.2051   3.2265   3.2323   3.2596   3.3316
  3.3429   3.4332   3.4372   3.5571   3.6259   3.6905   3.7030   3.7810
  3.7934   3.9266   3.9876   4.0815   4.0949   4.3830   4.7877   4.8201
  9.7489   9.7663   9.7868   9.8013   9.8272   9.8451  23.3594  23.5118
 23.8268  23.8399  23.8531  23.8809  23.9349  24.0020  24.0360  24.0457
 24.0964  24.1128  25.8127  25.8170  25.8254  25.9056  25.9380  25.9784
 26.1036  26.1163  26.1465  26.2139  26.3374  26.4167  26.5868  26.5983
 26.6145  26.6489  26.8018  26.9063 215.7418 215.7574 215.7820 215.8015
215.8329 215.8513
 --------------------------------------------------------------

          Ground-State Mulliken Net Atomic Charges

     Atom                 Charge (a.u.)
  ----------------------------------------
      1 C                    -0.224438
      2 C                    -0.628296
      3 Cl                    0.461191
      4 C                     0.170672
      5 Cl                    0.482217
      6 C                    -1.146154
      7 H                     0.212940
      8 C                     0.838731
      9 Cl                    0.458261
     10 C                    -1.258980
     11 H                     0.194471
     12 C                    -0.410733
     13 C                    -0.307207
     14 Cl                    0.343096
     15 C                    -0.009522
     16 H                     0.231189
     17 C                     0.092839
     18 Cl                    0.475675
     19 C                    -0.502502
     20 H                     0.234013
     21 C                    -0.161479
     22 Cl                    0.454015
  ----------------------------------------
  Sum of atomic charges =     0.000000

 -----------------------------------------------------------------
                    Cartesian Multipole Moments
 -----------------------------------------------------------------
    Charge (ESU x 10^10)
                -0.0000
    Dipole Moment (Debye)
         X       0.2714      Y      -0.1979      Z      -0.9916
       Tot       1.0469
    Quadrupole Moments (Debye-Ang)
        XX    -143.0632     XY      -0.9686     YY    -146.1806
        XZ      -2.8448     YZ      -1.3345     ZZ    -145.2587
    Octopole Moments (Debye-Ang^2)
       XXX    -276.3860    XXY      -6.9315    XYY     -87.8326
       YYY      -4.3889    XXZ      29.3299    XYZ      -4.0359
       YYZ      14.1716    XZZ     -96.6810    YZZ       2.4415
       ZZZ      44.6721
    Hexadecapole Moments (Debye-Ang^3)
      XXXX   -5944.3849   XXXY     131.8633   XXYY   -1158.4207
      XYYY     166.9282   YYYY   -1048.9941   XXXZ    1048.3297
      XXYZ      49.7934   XYYZ     346.7911   YYYZ     151.0869
      XXZZ   -1613.9190   XYZZ      81.8493   YYZZ    -808.6940
      XZZZ    1052.8012   YZZZ     139.7613   ZZZZ   -3813.6797
 -----------------------------------------------------------------
 Calculating analytic gradient of the SCF energy
 Gradient of SCF Energy
            1           2           3           4           5           6
    1   0.0014088   0.0004140   0.0025611   0.0002023   0.0000804  -0.0003830
    2   0.0005080  -0.0012498  -0.0140028  -0.0000917   0.0000151  -0.0001113
    3  -0.0001999   0.0008498  -0.0084813  -0.0000170  -0.0001381   0.0001361
            7           8           9          10          11          12
    1   0.0000739   0.0002483  -0.0001001  -0.0003430   0.0000226  -0.0017006
    2  -0.0000380   0.0001650  -0.0000410   0.0021168  -0.0000541  -0.0004796
    3  -0.0000423  -0.0002823  -0.0000568  -0.0002779  -0.0000775   0.0001668
           13          14          15          16          17          18
    1   0.0007903  -0.0027850   0.0003659  -0.0001417   0.0002531  -0.0000124
    2   0.0004438   0.0136207   0.0003143   0.0000469  -0.0001326   0.0000581
    3   0.0009184   0.0087963  -0.0002028   0.0000237  -0.0000418  -0.0000294
           19          20          21          22
    1  -0.0000238  -0.0000703  -0.0002160  -0.0006449
    2   0.0002686  -0.0000931  -0.0012916   0.0000282
    3  -0.0002426   0.0000973  -0.0007115  -0.0001871
 Max gradient component =       1.400E-02
 RMS gradient           =       2.921E-03
 Gradient time:  CPU 261.24 s  wall 261.25 s
 Geometry Optimization Parameters
   NAtoms,    NIC,     NZ,  NCons,   NDum,   NFix, NCnnct, MaxDiis
       22     163      22       0       0       0       0       0

 Cartesian Hessian Update
 Hessian updated using BFGS update


** GEOMETRY OPTIMIZATION IN DELOCALIZED INTERNAL COORDINATES **
   Searching for a Minimum

   Optimization Cycle:   5

                       Coordinates (Angstroms)
     ATOM                X               Y               Z
      1  C         0.0137613196    0.0130181899    0.0499016355
      2  C        -0.0082461133    0.1394389264    1.4500067607
      3  Cl        1.4796755388    0.2909379433    2.3337814361
      4  C        -1.2334211895    0.1500040891    2.1288631231
      5  Cl       -1.3039553858    0.3046217791    3.8665638374
      6  C        -2.4341097951    0.0415227462    1.4360735997
      7  H        -3.3721845243    0.0531657382    1.9727572170
      8  C        -2.4012812847   -0.0826829724    0.0536187436
      9  Cl       -3.9109482658   -0.2268847000   -0.8278130588
     10  C        -1.2003156299   -0.0969571426   -0.6381957235
     11  H        -1.2008589413   -0.2108828497   -1.7133303083
     12  C         1.2815759014   -0.0148947596   -0.7277564269
     13  C         2.2866019483   -0.9714434763   -0.4893753690
     14  Cl        2.0704341323   -2.1711661471    0.7618430393
     15  C         3.4654135830   -1.0284555934   -1.2248978491
     16  H         4.2056466249   -1.7850606048   -1.0082603215
     17  C         3.6612252645   -0.1045949341   -2.2415322594
     18  Cl        5.1361081917   -0.1597294614   -3.1832648564
     19  C         2.7095533956    0.8664271814   -2.5231390327
     20  H         2.8718750220    1.5942444235   -3.3048116329
     21  C         1.5434821358    0.8989691326   -1.7660254278
     22  Cl        0.4170381238    2.1996301581   -2.1280908718
   Point Group: c1    Number of degrees of freedom:    60


   Energy is  -3221.127573947

 Hessian updated using BFGS update

 60 Hessian modes will be used to form the next step
  Hessian Eigenvalues:
     0.017376    0.017941    0.019536    0.020920    0.021017    0.022950
     0.023584    0.023835    0.023861    0.024090    0.024094    0.024113
     0.024116    0.024134    0.024135    0.024142    0.024145    0.027883
     0.033950    0.076741    0.159997    0.160004    0.160047    0.160253
     0.217276    0.230433    0.234970    0.235449    0.237319    0.237482
     0.249973    0.249991    0.249998    0.250013    0.250387    0.252747
     0.288417    0.290326    0.300893    0.301033    0.301144    0.301917
     0.310809    0.353203    0.356666    0.356670    0.356737    0.365168
     0.413120    0.424923    0.432274    0.456012    0.461845    0.468067
     0.471580    0.478199    0.478330    0.479271    0.480542    0.543614

 Minimum search - taking simple RFO step
 Searching for Lamda that Minimizes Along All modes
 Value Taken    Lamda =  -0.00732322
 Calculated Step too Large.  Step scaled by  0.664936
 Step Taken.  Stepsize is  0.300000

                             Maximum     Tolerance    Cnvgd?
         Gradient           0.013184      0.000300      NO
         Displacement       0.219284      0.001200      NO
         Energy change     -0.006213      0.000001      NO


 New Cartesian Coordinates Obtained by Inverse Iteration

 Displacement from previous Coordinates is:  0.552227
 ----------------------------------------------------------------
             Standard Nuclear Orientation (Angstroms)
    I     Atom           X                Y                Z
 ----------------------------------------------------------------
    1      C       0.0117861447     0.0121965112     0.0466717203
    2      C      -0.0076130424     0.1825677751     1.4407804841
    3      Cl      1.4833477411     0.3818957506     2.3132518602
    4      C      -1.2314631221     0.1920690185     2.1216811153
    5      Cl     -1.3019873566     0.3973034959     3.8543158942
    6      C      -2.4307900032     0.0392705331     1.4342142125
    7      H      -3.3680464531     0.0505760474     1.9724745175
    8      C      -2.3982938801    -0.1287761566     0.0563900289
    9      Cl     -3.9073722342    -0.3260127835    -0.8161053197
   10      C      -1.1981343163    -0.1427107539    -0.6378671147
   11      H      -1.1951798239    -0.2850795118    -1.7100208070
   12      C       1.2818054761    -0.0139870900    -0.7284884203
   13      C       2.2634766960    -0.9989488791    -0.5190395026
   14      Cl      2.0182457984    -2.2265017735     0.7028686905
   15      C       3.4415098400    -1.0590857584    -1.2547141071
   16      H       4.1663883974    -1.8366481596    -1.0617416847
   17      C       3.6578784085    -0.1050814166    -2.2397907024
   18      Cl      5.1342694956    -0.1608276144    -3.1804937406
   19      C       2.7294103735     0.8965507687    -2.4903887849
   20      H       2.9092307348     1.6465267435    -3.2469313881
   21      C       1.5629903909     0.9275990736    -1.7332901529
   22      Cl      0.4556107871     2.2563318463    -2.0468605440
 ----------------------------------------------------------------
 Nuclear Repulsion Energy =        2039.32686617 hartrees
 There are       89 alpha and       89 beta electrons
 Applying Cartesian multipole field
    Component          Value
    ---------          -----
     (2,0,0)        1.00000E-12
     (0,2,0)        2.00000E-11
     (0,0,2)       -3.00000E-11
 Nucleus-field energy     =    -0.0000000642 hartrees
 Requested basis set is 6-311++G(d,p)
 There are 170 shells and 472 basis functions
 A cutoff of  1.0D-15 yielded  10918 shell pairs
 There are     92331 function pairs (     99267 Cartesian)
 Smallest overlap matrix eigenvalue = 2.16E-07
 Linear dependence detected in AO basis
 Number of orthogonalized atomic orbitals = 467
 Maximum deviation from orthogonality = 5.221E-10
 Guess from superposition of atomic densities
 Warning:  Energy on first SCF cycle will be non-variational
 SAD guess density has 178.000000 electrons

 -----------------------------------------------------------------------
  General SCF calculation program by
  Eric Jon Sundstrom, Paul Horn, Yuezhi Mao, Dmitri Zuev, Alec White,
  David Stuck, Shaama M.S., Shane Yost, Joonho Lee, David Small,
  Daniel Levine, Susi Lehtola, Hugh Burton, Evgeny Epifanovsky,
  Bang C. Huynh
 -----------------------------------------------------------------------
 Exchange:     0.2000 Hartree-Fock + 0.0800 Slater + 0.7200 B88
 Correlation:  0.1900 VWN1RPA + 0.8100 LYP
 Using SG-1 standard quadrature grid
 A restricted SCF calculation will be
 performed using DIIS
 SCF converges when DIIS error is below 1.0e-08
 ---------------------------------------
  Cycle       Energy         DIIS error
 ---------------------------------------
    1   -3225.3600194171      2.82e-02  
    2   -3220.9971997264      2.21e-03  
    3   -3220.9200374479      2.69e-03  
    4   -3221.1237824055      5.09e-04  
    5   -3221.1297951345      2.46e-04  
    6   -3221.1312976085      9.46e-05  
    7   -3221.1315334216      2.20e-05  
    8   -3221.1315440117      8.65e-06  
    9   -3221.1315459203      2.53e-06  
   10   -3221.1315460782      1.13e-06  
   11   -3221.1315461140      2.67e-07  
   12   -3221.1315461156      1.17e-07  
   13   -3221.1315461159      4.40e-08  
   14   -3221.1315461160      1.28e-08  
   15   -3221.1315461160      5.20e-09  Convergence criterion met
 ---------------------------------------
 SCF time:   CPU 770.99s  wall 771.00s 
 SCF   energy in the final basis set =    -3221.1315461160
 Total energy in the final basis set =    -3221.1315461160

 --------------------------------------------------------------

                    Orbital Energies (a.u.)
 --------------------------------------------------------------

 Alpha MOs
 -- Occupied --
********-101.5783-101.5750-101.5742-101.5734-101.5725 -10.2780 -10.2765
-10.2740 -10.2732 -10.2720 -10.2665 -10.2402 -10.2378 -10.2210 -10.2207
-10.2204 -10.2174  -9.4930  -9.4930  -9.4896  -9.4895  -9.4879  -9.4877
 -7.2578  -7.2577  -7.2543  -7.2542  -7.2527  -7.2526  -7.2478  -7.2477
 -7.2473  -7.2472  -7.2445  -7.2441  -7.2439  -7.2437  -7.2428  -7.2425
 -7.2423  -7.2418  -0.9553  -0.9399  -0.9057  -0.9025  -0.8999  -0.8791
 -0.8490  -0.8364  -0.8019  -0.7692  -0.7587  -0.7442  -0.6679  -0.6431
 -0.6279  -0.6181  -0.5555  -0.5435  -0.5332  -0.5266  -0.4974  -0.4843
 -0.4687  -0.4687  -0.4645  -0.4510  -0.4467  -0.4329  -0.4168  -0.4135
 -0.4101  -0.3982  -0.3880  -0.3865  -0.3694  -0.3496  -0.3471  -0.3433
 -0.3365  -0.3329  -0.3311  -0.3283  -0.3200  -0.2923  -0.2780  -0.2704
 -0.2641
 -- Virtual --
 -0.0743  -0.0601  -0.0506  -0.0414  -0.0368  -0.0259  -0.0109   0.0004
  0.0027   0.0086   0.0098   0.0111   0.0164   0.0251   0.0326   0.0405
  0.0427   0.0458   0.0525   0.0531   0.0635   0.0671   0.0721   0.0797
  0.0819   0.0841   0.0868   0.0900   0.0917   0.0953   0.0973   0.1019
  0.1080   0.1087   0.1119   0.1129   0.1150   0.1173   0.1205   0.1232
  0.1260   0.1265   0.1288   0.1321   0.1346   0.1357   0.1419   0.1470
  0.1508   0.1524   0.1581   0.1623   0.1661   0.1701   0.1732   0.1790
  0.1815   0.1858   0.1970   0.1986   0.2085   0.2099   0.2122   0.2166
  0.2218   0.2235   0.2281   0.2333   0.2345   0.2380   0.2448   0.2471
  0.2484   0.2541   0.2580   0.2611   0.2636   0.2672   0.2680   0.2720
  0.2764   0.2802   0.2828   0.2880   0.2942   0.2979   0.3042   0.3082
  0.3112   0.3142   0.3216   0.3270   0.3348   0.3437   0.3474   0.3633
  0.3928   0.4045   0.4129   0.4225   0.4359   0.4455   0.4465   0.4530
  0.4562   0.4601   0.4662   0.4730   0.4781   0.4840   0.4868   0.4949
  0.4967   0.5016   0.5055   0.5168   0.5216   0.5270   0.5387   0.5474
  0.5569   0.5628   0.5666   0.5746   0.5870   0.5899   0.5936   0.6013
  0.6025   0.6067   0.6122   0.6189   0.6266   0.6387   0.6409   0.6500
  0.6601   0.6726   0.6762   0.6866   0.6906   0.6954   0.6990   0.7022
  0.7142   0.7230   0.7373   0.7886   0.7982   0.8144   0.8195   0.8259
  0.8300   0.8333   0.8371   0.8386   0.8410   0.8448   0.8484   0.8503
  0.8510   0.8567   0.8573   0.8649   0.8665   0.8742   0.8805   0.8870
  0.8973   0.8994   0.9021   0.9149   0.9165   0.9202   0.9250   0.9359
  0.9365   0.9406   0.9484   0.9497   0.9570   0.9610   0.9662   0.9734
  0.9783   0.9852   0.9913   0.9949   1.0060   1.0163   1.0398   1.0512
  1.0625   1.0748   1.0949   1.1034   1.1337   1.1570   1.1772   1.1867
  1.1975   1.2059   1.2106   1.2240   1.2362   1.2413   1.2523   1.2754
  1.2840   1.2886   1.2943   1.3091   1.3206   1.3401   1.3487   1.3701
  1.3826   1.4534   1.4646   1.4912   1.5038   1.5267   1.5420   1.5465
  1.5568   1.5721   1.5886   1.5951   1.5999   1.6219   1.6268   1.6737
  1.6865   1.7106   1.7478   1.7560   1.7905   1.8013   1.8297   1.8320
  1.8586   1.8740   1.8818   1.9050   1.9077   1.9166   1.9361   1.9391
  1.9453   1.9657   1.9754   1.9893   2.0538   2.0580   2.0649   2.0828
  2.0850   2.1027   2.1527   2.1846   2.2279   2.2440   2.2553   2.2608
  2.2648   2.2729   2.2768   2.2913   2.3003   2.3136   2.3254   2.3464
  2.3522   2.3866   2.4197   2.4311   2.4369   2.4523   2.4942   2.5106
  2.5189   2.5309   2.5347   2.5418   2.5558   2.5631   2.5953   2.5977
  2.6252   2.6524   2.6688   2.6821   2.6942   2.7140   2.7190   2.7311
  2.7406   2.7458   2.7606   2.7727   2.7794   2.8029   2.8180   2.8260
  2.8670   2.9038   2.9352   2.9696   3.0652   3.0678   3.0728   3.0952
  3.1254   3.1455   3.1660   3.2057   3.2293   3.2316   3.2598   3.3312
  3.3431   3.4327   3.4406   3.5594   3.6278   3.6933   3.7024   3.7807
  3.7933   3.9280   3.9890   4.0823   4.0945   4.3727   4.7889   4.8216
  9.7517   9.7665   9.7867   9.8018   9.8290   9.8492  23.3605  23.5125
 23.8279  23.8426  23.8538  23.8815  23.9368  24.0057  24.0358  24.0491
 24.0962  24.1153  25.8110  25.8146  25.8237  25.9018  25.9102  25.9781
 26.1068  26.1154  26.1511  26.2122  26.3521  26.3971  26.5875  26.5960
 26.6103  26.6602  26.8023  26.8899 215.7446 215.7577 215.7816 215.8019
215.8315 215.8597
 --------------------------------------------------------------

          Ground-State Mulliken Net Atomic Charges

     Atom                 Charge (a.u.)
  ----------------------------------------
      1 C                    -0.222091
      2 C                    -0.727143
      3 Cl                    0.429761
      4 C                     0.257752
      5 Cl                    0.494030
      6 C                    -1.161073
      7 H                     0.214777
      8 C                     0.812350
      9 Cl                    0.452669
     10 C                    -1.171381
     11 H                     0.195931
     12 C                    -0.457010
     13 C                    -0.295773
     14 Cl                    0.314504
     15 C                     0.034317
     16 H                     0.230766
     17 C                     0.109219
     18 Cl                    0.479686
     19 C                    -0.449360
     20 H                     0.235206
     21 C                    -0.210148
     22 Cl                    0.433012
  ----------------------------------------
  Sum of atomic charges =     0.000000

 -----------------------------------------------------------------
                    Cartesian Multipole Moments
 -----------------------------------------------------------------
    Charge (ESU x 10^10)
                 0.0000
    Dipole Moment (Debye)
         X       0.2472      Y      -0.2124      Z      -1.0058
       Tot       1.0573
    Quadrupole Moments (Debye-Ang)
        XX    -143.1452     XY      -0.9822     YY    -145.9988
        XZ      -2.9429     YZ      -1.2401     ZZ    -145.2795
    Octopole Moments (Debye-Ang^2)
       XXX    -276.9147    XXY      -7.5113    XYY     -86.9849
       YYY      -7.5865    XXZ      28.9514    XYZ      -3.8268
       YYZ      13.8313    XZZ     -96.9565    YZZ       1.4966
       ZZZ      45.5673
    Hexadecapole Moments (Debye-Ang^3)
      XXXX   -5926.9448   XXXY     111.5041   XXYY   -1161.9324
      XYYY     142.8415   YYYY   -1107.7296   XXXZ    1056.7509
      XXYZ      39.8326   XYYZ     348.2640   YYYZ     116.0415
      XXZZ   -1601.2593   XYZZ      75.9783   YYZZ    -808.4876
      XZZZ    1064.1167   YZZZ     109.3915   ZZZZ   -3759.1135
 -----------------------------------------------------------------
 Calculating analytic gradient of the SCF energy
 Gradient of SCF Energy
            1           2           3           4           5           6
    1   0.0008159   0.0008011   0.0014694   0.0000149   0.0000566  -0.0004299
    2   0.0002601  -0.0007599  -0.0092860  -0.0000692  -0.0000191  -0.0000412
    3  -0.0000641   0.0004135  -0.0052890  -0.0001533  -0.0000068   0.0001075
            7           8           9          10          11          12
    1   0.0000751   0.0004312  -0.0001316  -0.0003583   0.0000605  -0.0014707
    2  -0.0000371   0.0000263  -0.0000211   0.0014065  -0.0001031   0.0001091
    3   0.0000153  -0.0001588  -0.0000961  -0.0004351  -0.0000875   0.0002487
           13          14          15          16          17          18
    1   0.0006066  -0.0015928   0.0004049  -0.0000979  -0.0001286   0.0001243
    2   0.0009053   0.0086605  -0.0000165   0.0000550  -0.0001720   0.0000550
    3   0.0001596   0.0060194  -0.0000469   0.0000750   0.0001552  -0.0000749
           19          20          21          22
    1  -0.0000323  -0.0000966   0.0000197  -0.0005414
    2   0.0004669  -0.0000593  -0.0017351   0.0003749
    3  -0.0003631   0.0000967  -0.0005258   0.0000107
 Max gradient component =       9.286E-03
 RMS gradient           =       1.918E-03
 Gradient time:  CPU 260.77 s  wall 260.78 s
 Geometry Optimization Parameters
   NAtoms,    NIC,     NZ,  NCons,   NDum,   NFix, NCnnct, MaxDiis
       22     163      22       0       0       0       0       0

 Cartesian Hessian Update
 Hessian updated using BFGS update


** GEOMETRY OPTIMIZATION IN DELOCALIZED INTERNAL COORDINATES **
   Searching for a Minimum

   Optimization Cycle:   6

                       Coordinates (Angstroms)
     ATOM                X               Y               Z
      1  C         0.0117861447    0.0121965112    0.0466717203
      2  C        -0.0076130424    0.1825677751    1.4407804841
      3  Cl        1.4833477411    0.3818957506    2.3132518602
      4  C        -1.2314631221    0.1920690185    2.1216811153
      5  Cl       -1.3019873566    0.3973034959    3.8543158942
      6  C        -2.4307900032    0.0392705331    1.4342142125
      7  H        -3.3680464531    0.0505760474    1.9724745175
      8  C        -2.3982938801   -0.1287761566    0.0563900289
      9  Cl       -3.9073722342   -0.3260127835   -0.8161053197
     10  C        -1.1981343163   -0.1427107539   -0.6378671147
     11  H        -1.1951798239   -0.2850795118   -1.7100208070
     12  C         1.2818054761   -0.0139870900   -0.7284884203
     13  C         2.2634766960   -0.9989488791   -0.5190395026
     14  Cl        2.0182457984   -2.2265017735    0.7028686905
     15  C         3.4415098400   -1.0590857584   -1.2547141071
     16  H         4.1663883974   -1.8366481596   -1.0617416847
     17  C         3.6578784085   -0.1050814166   -2.2397907024
     18  Cl        5.1342694956   -0.1608276144   -3.1804937406
     19  C         2.7294103735    0.8965507687   -2.4903887849
     20  H         2.9092307348    1.6465267435   -3.2469313881
     21  C         1.5629903909    0.9275990736   -1.7332901529
     22  Cl        0.4556107871    2.2563318463   -2.0468605440
   Point Group: c1    Number of degrees of freedom:    60


   Energy is  -3221.131546116

 Hessian updated using BFGS update

 60 Hessian modes will be used to form the next step
  Hessian Eigenvalues:
     0.015527    0.017814    0.019082    0.020909    0.020961    0.022947
     0.023597    0.023813    0.023852    0.024090    0.024095    0.024111
     0.024116    0.024134    0.024137    0.024143    0.024146    0.025656
     0.028169    0.075814    0.159998    0.160005    0.160052    0.160252
     0.217415    0.230468    0.234970    0.235461    0.237302    0.237521
     0.249983    0.249995    0.250002    0.250021    0.250377    0.252778
     0.288464    0.290341    0.300884    0.301033    0.301137    0.301927
     0.310790    0.353123    0.356666    0.356670    0.356730    0.365023
     0.413122    0.424914    0.432279    0.455979    0.461848    0.468059
     0.471551    0.478196    0.478336    0.479273    0.480549    0.543262

 Minimum search - taking simple RFO step
 Searching for Lamda that Minimizes Along All modes
 Value Taken    Lamda =  -0.00486956
 Calculated Step too Large.  Step scaled by  0.660364
 Step Taken.  Stepsize is  0.300000

                             Maximum     Tolerance    Cnvgd?
         Gradient           0.008612      0.000300      NO
         Displacement       0.222571      0.001200      NO
         Energy change     -0.003972      0.000001      NO


 New Cartesian Coordinates Obtained by Inverse Iteration

 Displacement from previous Coordinates is:  0.537891
 ----------------------------------------------------------------
             Standard Nuclear Orientation (Angstroms)
    I     Atom           X                Y                Z
 ----------------------------------------------------------------
    1      C       0.0088419893     0.0107709722     0.0422699823
    2      C      -0.0085233551     0.2225877597     1.4295410730
    3      Cl      1.4855714307     0.4720942443     2.2872752192
    4      C      -1.2296998049     0.2313935647     2.1143178215
    5      Cl     -1.2991529268     0.4881974044     3.8400600459
    6      C      -2.4274656562     0.0359697971     1.4346054147
    7      H      -3.3636226087     0.0470888464     1.9749459799
    8      C      -2.3962723640    -0.1727948068     0.0624519135
    9      Cl     -3.9046912704    -0.4217762016    -0.7977292667
   10      C      -1.1974353463    -0.1859344094    -0.6355634893
   11      H      -1.1927438392    -0.3543719437    -1.7041886269
   12      C       1.2820027955    -0.0130916687    -0.7306581146
   13      C       2.2397292035    -1.0250370057    -0.5494998951
   14      Cl      1.9626339642    -2.2810218349     0.6381589271
   15      C       3.4182946082    -1.0864620817    -1.2835341889
   16      H       4.1270898180    -1.8843764176    -1.1154546776
   17      C       3.6578849090    -0.1033924997    -2.2349411882
   18      Cl      5.1359392364    -0.1604254109    -3.1735646502
   19      C       2.7524853453     0.9258327006    -2.4553539918
   20      H       2.9506522987     1.6952141323    -3.1876219782
   21      C       1.5839279120     0.9556518279    -1.7009152114
   22      Cl      0.4916237127     2.3031106975    -1.9776848439
 ----------------------------------------------------------------
 Nuclear Repulsion Energy =        2037.87157168 hartrees
 There are       89 alpha and       89 beta electrons
 Applying Cartesian multipole field
    Component          Value
    ---------          -----
     (2,0,0)        1.00000E-12
     (0,2,0)        2.00000E-11
     (0,0,2)       -3.00000E-11
 Nucleus-field energy     =    -0.0000000618 hartrees
 Requested basis set is 6-311++G(d,p)
 There are 170 shells and 472 basis functions
 A cutoff of  1.0D-15 yielded  10921 shell pairs
 There are     92365 function pairs (     99309 Cartesian)
 Smallest overlap matrix eigenvalue = 2.05E-07
 Linear dependence detected in AO basis
 Number of orthogonalized atomic orbitals = 467
 Maximum deviation from orthogonality = 3.632E-10
 Guess from superposition of atomic densities
 Warning:  Energy on first SCF cycle will be non-variational
 SAD guess density has 178.000000 electrons

 -----------------------------------------------------------------------
  General SCF calculation program by
  Eric Jon Sundstrom, Paul Horn, Yuezhi Mao, Dmitri Zuev, Alec White,
  David Stuck, Shaama M.S., Shane Yost, Joonho Lee, David Small,
  Daniel Levine, Susi Lehtola, Hugh Burton, Evgeny Epifanovsky,
  Bang C. Huynh
 -----------------------------------------------------------------------
 Exchange:     0.2000 Hartree-Fock + 0.0800 Slater + 0.7200 B88
 Correlation:  0.1900 VWN1RPA + 0.8100 LYP
 Using SG-1 standard quadrature grid
 A restricted SCF calculation will be
 performed using DIIS
 SCF converges when DIIS error is below 1.0e-08
 ---------------------------------------
  Cycle       Energy         DIIS error
 ---------------------------------------
    1   -3225.3531907701      2.82e-02  
    2   -3220.9998245836      2.21e-03  
    3   -3220.9230882669      2.69e-03  
    4   -3221.1264505046      5.08e-04  
    5   -3221.1324154517      2.46e-04  
    6   -3221.1339140065      9.47e-05  
    7   -3221.1341505413      2.22e-05  
    8   -3221.1341612022      9.05e-06  
    9   -3221.1341632535      2.92e-06  
   10   -3221.1341634792      1.08e-06  
   11   -3221.1341635115      2.61e-07  
   12   -3221.1341635132      1.13e-07  
   13   -3221.1341635133      4.17e-08  
   14   -3221.1341635136      1.25e-08  
   15   -3221.1341635133      5.13e-09  Convergence criterion met
 ---------------------------------------
 SCF time:   CPU 769.26s  wall 769.00s 
 SCF   energy in the final basis set =    -3221.1341635133
 Total energy in the final basis set =    -3221.1341635133

 --------------------------------------------------------------

                    Orbital Energies (a.u.)
 --------------------------------------------------------------

 Alpha MOs
 -- Occupied --
********-101.5782-101.5752-101.5750-101.5735-101.5732 -10.2777 -10.2764
-10.2740 -10.2733 -10.2719 -10.2668 -10.2395 -10.2375 -10.2210 -10.2207
-10.2204 -10.2176  -9.4930  -9.4928  -9.4901  -9.4898  -9.4883  -9.4881
 -7.2578  -7.2575  -7.2549  -7.2545  -7.2532  -7.2528  -7.2478  -7.2476
 -7.2472  -7.2472  -7.2448  -7.2446  -7.2443  -7.2441  -7.2430  -7.2429
 -7.2424  -7.2423  -0.9551  -0.9399  -0.9051  -0.9024  -0.9000  -0.8793
 -0.8487  -0.8365  -0.8017  -0.7693  -0.7587  -0.7443  -0.6677  -0.6426
 -0.6283  -0.6182  -0.5554  -0.5426  -0.5332  -0.5281  -0.4971  -0.4843
 -0.4688  -0.4685  -0.4645  -0.4505  -0.4466  -0.4331  -0.4166  -0.4132
 -0.4096  -0.3974  -0.3876  -0.3864  -0.3686  -0.3494  -0.3468  -0.3433
 -0.3365  -0.3337  -0.3305  -0.3284  -0.3232  -0.2908  -0.2782  -0.2717
 -0.2646
 -- Virtual --
 -0.0721  -0.0602  -0.0504  -0.0436  -0.0373  -0.0259  -0.0110   0.0004
  0.0028   0.0088   0.0098   0.0109   0.0158   0.0249   0.0328   0.0401
  0.0425   0.0457   0.0526   0.0535   0.0633   0.0661   0.0720   0.0801
  0.0817   0.0845   0.0866   0.0896   0.0916   0.0947   0.0975   0.1023
  0.1067   0.1087   0.1123   0.1126   0.1149   0.1173   0.1203   0.1228
  0.1252   0.1262   0.1289   0.1317   0.1343   0.1353   0.1413   0.1468
  0.1501   0.1524   0.1582   0.1622   0.1655   0.1701   0.1736   0.1789
  0.1810   0.1857   0.1958   0.1979   0.2073   0.2103   0.2136   0.2166
  0.2225   0.2246   0.2279   0.2328   0.2353   0.2380   0.2445   0.2455
  0.2474   0.2550   0.2578   0.2615   0.2637   0.2654   0.2682   0.2720
  0.2760   0.2800   0.2835   0.2889   0.2918   0.2990   0.3042   0.3080
  0.3100   0.3162   0.3190   0.3266   0.3334   0.3432   0.3483   0.3632
  0.3932   0.4045   0.4129   0.4226   0.4346   0.4451   0.4465   0.4537
  0.4561   0.4597   0.4673   0.4739   0.4792   0.4843   0.4857   0.4929
  0.5002   0.5033   0.5062   0.5158   0.5205   0.5298   0.5386   0.5468
  0.5572   0.5638   0.5695   0.5734   0.5875   0.5916   0.5933   0.6008
  0.6054   0.6114   0.6128   0.6193   0.6278   0.6394   0.6420   0.6557
  0.6589   0.6672   0.6769   0.6852   0.6897   0.6939   0.7008   0.7018
  0.7137   0.7223   0.7389   0.7900   0.7968   0.8148   0.8209   0.8275
  0.8304   0.8352   0.8369   0.8409   0.8420   0.8452   0.8477   0.8502
  0.8516   0.8557   0.8588   0.8662   0.8665   0.8765   0.8782   0.8848
  0.8924   0.8993   0.9044   0.9113   0.9152   0.9207   0.9229   0.9328
  0.9361   0.9413   0.9481   0.9501   0.9601   0.9637   0.9650   0.9743
  0.9784   0.9857   0.9907   0.9961   1.0077   1.0166   1.0372   1.0497
  1.0591   1.0733   1.0991   1.1091   1.1366   1.1586   1.1774   1.1871
  1.2017   1.2064   1.2119   1.2249   1.2365   1.2405   1.2528   1.2739
  1.2847   1.2882   1.2988   1.3096   1.3206   1.3392   1.3479   1.3699
  1.3879   1.4495   1.4672   1.4890   1.5013   1.5301   1.5440   1.5464
  1.5574   1.5731   1.5892   1.5945   1.5998   1.6192   1.6271   1.6737
  1.6875   1.7116   1.7482   1.7560   1.7917   1.8020   1.8255   1.8295
  1.8542   1.8697   1.8804   1.9068   1.9128   1.9202   1.9363   1.9392
  1.9450   1.9671   1.9800   1.9915   2.0540   2.0577   2.0662   2.0822
  2.0858   2.1006   2.1514   2.1846   2.2284   2.2439   2.2562   2.2613
  2.2630   2.2716   2.2785   2.2904   2.2982   2.3116   2.3288   2.3431
  2.3538   2.3883   2.4237   2.4332   2.4406   2.4521   2.4866   2.5059
  2.5187   2.5299   2.5340   2.5432   2.5575   2.5621   2.5940   2.5975
  2.6252   2.6524   2.6731   2.6823   2.6963   2.7141   2.7187   2.7324
  2.7380   2.7445   2.7585   2.7718   2.7777   2.8054   2.8176   2.8264
  2.8630   2.9015   2.9398   2.9723   3.0674   3.0707   3.0741   3.0957
  3.1237   3.1450   3.1664   3.2067   3.2302   3.2329   3.2605   3.3305
  3.3434   3.4320   3.4444   3.5621   3.6296   3.6962   3.7021   3.7809
  3.7939   3.9291   3.9902   4.0827   4.0942   4.3635   4.7906   4.8224
  9.7549   9.7669   9.7864   9.8036   9.8205   9.8568  23.3618  23.5126
 23.8280  23.8443  23.8543  23.8821  23.9382  24.0077  24.0356  24.0527
 24.0962  24.1181  25.8093  25.8136  25.8225  25.8997  25.9092  25.9690
 26.1095  26.1155  26.1597  26.2126  26.3455  26.3870  26.5873  26.5948
 26.6098  26.6713  26.8035  26.8738 215.7480 215.7582 215.7809 215.8036
215.8218 215.8690
 --------------------------------------------------------------

          Ground-State Mulliken Net Atomic Charges

     Atom                 Charge (a.u.)
  ----------------------------------------
      1 C                    -0.232604
      2 C                    -0.868094
      3 Cl                    0.426077
      4 C                     0.366179
      5 Cl                    0.502808
      6 C                    -1.153203
      7 H                     0.216521
      8 C                     0.772532
      9 Cl                    0.448906
     10 C                    -1.061704
     11 H                     0.196629
     12 C                    -0.500032
     13 C                    -0.293653
     14 Cl                    0.304878
     15 C                     0.042549
     16 H                     0.230236
     17 C                     0.127651
     18 Cl                    0.483294
     19 C                    -0.401844
     20 H                     0.236692
     21 C                    -0.271051
     22 Cl                    0.427236
  ----------------------------------------
  Sum of atomic charges =     0.000000

 -----------------------------------------------------------------
                    Cartesian Multipole Moments
 -----------------------------------------------------------------
    Charge (ESU x 10^10)
                 0.0000
    Dipole Moment (Debye)
         X       0.2244      Y      -0.2244      Z      -1.0178
       Tot       1.0661
    Quadrupole Moments (Debye-Ang)
        XX    -143.2215     XY      -0.9845     YY    -145.8224
        XZ      -3.0267     YZ      -1.1718     ZZ    -145.2940
    Octopole Moments (Debye-Ang^2)
       XXX    -277.3174    XXY      -7.9517    XYY     -86.1554
       YYY     -10.5538    XXZ      28.6695    XYZ      -3.6122
       YYZ      13.6203    XZZ     -97.1833    YZZ       0.5638
       ZZZ      46.7677
    Hexadecapole Moments (Debye-Ang^3)
      XXXX   -5913.8217   XXXY      90.9654   XXYY   -1166.5028
      XYYY     118.5534   YYYY   -1167.6374   XXXZ    1066.1311
      XXYZ      29.9577   XYYZ     350.2179   YYYZ      81.7786
      XXZZ   -1588.6453   XYZZ      69.3770   YYZZ    -807.9630
      XZZZ    1076.1395   YZZZ      79.5844   ZZZZ   -3702.7765
 -----------------------------------------------------------------
 Calculating analytic gradient of the SCF energy
 Gradient of SCF Energy
            1           2           3           4           5           6
    1   0.0000303   0.0006105   0.0009925  -0.0001087   0.0000436  -0.0002203
    2  -0.0001062  -0.0005375  -0.0060446  -0.0000551  -0.0000061  -0.0000104
    3   0.0001424  -0.0001292  -0.0032431  -0.0002067   0.0000570   0.0000681
            7           8           9          10          11          12
    1   0.0000422   0.0003018  -0.0001408  -0.0001702   0.0000937  -0.0006499
    2  -0.0000216  -0.0000642   0.0000348   0.0008646  -0.0000440   0.0004007
    3   0.0000208   0.0000006  -0.0000810  -0.0003479  -0.0001189   0.0001048
           13          14          15          16          17          18
    1   0.0004096  -0.0009542   0.0001885  -0.0000518  -0.0002560   0.0001246
    2   0.0009763   0.0053795  -0.0001871   0.0000683   0.0000468   0.0000236
    3  -0.0000511   0.0041123   0.0000884   0.0000442   0.0001536  -0.0000922
           19          20          21          22
    1   0.0000277  -0.0000527   0.0001176  -0.0003781
    2   0.0002742  -0.0000424  -0.0011773   0.0002279
    3  -0.0003676   0.0000471  -0.0002622   0.0000606
 Max gradient component =       6.045E-03
 RMS gradient           =       1.234E-03
 Gradient time:  CPU 260.13 s  wall 260.14 s
 Geometry Optimization Parameters
   NAtoms,    NIC,     NZ,  NCons,   NDum,   NFix, NCnnct, MaxDiis
       22     163      22       0       0       0       0       0

 Cartesian Hessian Update
 Hessian updated using BFGS update


** GEOMETRY OPTIMIZATION IN DELOCALIZED INTERNAL COORDINATES **
   Searching for a Minimum

   Optimization Cycle:   7

                       Coordinates (Angstroms)
     ATOM                X               Y               Z
      1  C         0.0088419893    0.0107709722    0.0422699823
      2  C        -0.0085233551    0.2225877597    1.4295410730
      3  Cl        1.4855714307    0.4720942443    2.2872752192
      4  C        -1.2296998049    0.2313935647    2.1143178215
      5  Cl       -1.2991529268    0.4881974044    3.8400600459
      6  C        -2.4274656562    0.0359697971    1.4346054147
      7  H        -3.3636226087    0.0470888464    1.9749459799
      8  C        -2.3962723640   -0.1727948068    0.0624519135
      9  Cl       -3.9046912704   -0.4217762016   -0.7977292667
     10  C        -1.1974353463   -0.1859344094   -0.6355634893
     11  H        -1.1927438392   -0.3543719437   -1.7041886269
     12  C         1.2820027955   -0.0130916687   -0.7306581146
     13  C         2.2397292035   -1.0250370057   -0.5494998951
     14  Cl        1.9626339642   -2.2810218349    0.6381589271
     15  C         3.4182946082   -1.0864620817   -1.2835341889
     16  H         4.1270898180   -1.8843764176   -1.1154546776
     17  C         3.6578849090   -0.1033924997   -2.2349411882
     18  Cl        5.1359392364   -0.1604254109   -3.1735646502
     19  C         2.7524853453    0.9258327006   -2.4553539918
     20  H         2.9506522987    1.6952141323   -3.1876219782
     21  C         1.5839279120    0.9556518279   -1.7009152114
     22  Cl        0.4916237127    2.3031106975   -1.9776848439
   Point Group: c1    Number of degrees of freedom:    60


   Energy is  -3221.134163513

 Hessian updated using BFGS update

 60 Hessian modes will be used to form the next step
  Hessian Eigenvalues:
     0.011892    0.017788    0.018968    0.020877    0.020937    0.022728
     0.022960    0.023616    0.023846    0.023961    0.024090    0.024098
     0.024114    0.024116    0.024135    0.024141    0.024147    0.024229
     0.028172    0.075225    0.159998    0.160006    0.160052    0.160251
     0.217555    0.230462    0.234971    0.235449    0.237291    0.237514
     0.249986    0.249996    0.250001    0.250020    0.250327    0.252775
     0.288483    0.290236    0.300869    0.301033    0.301133    0.301844
     0.310922    0.353138    0.356666    0.356670    0.356726    0.364986
     0.413130    0.424910    0.432289    0.455947    0.461832    0.468064
     0.471579    0.478228    0.478338    0.479287    0.480550    0.542891

 Minimum search - taking simple RFO step
 Searching for Lamda that Minimizes Along All modes
 Value Taken    Lamda =  -0.00309505
 Calculated Step too Large.  Step scaled by  0.678547
 Step Taken.  Stepsize is  0.300000

                             Maximum     Tolerance    Cnvgd?
         Gradient           0.005632      0.000300      NO
         Displacement       0.224301      0.001200      NO
         Energy change     -0.002617      0.000001      NO


 New Cartesian Coordinates Obtained by Inverse Iteration

 Displacement from previous Coordinates is:  0.538354
 ----------------------------------------------------------------
             Standard Nuclear Orientation (Angstroms)
    I     Atom           X                Y                Z
 ----------------------------------------------------------------
    1      C       0.0054366445     0.0113333793     0.0365529462
    2      C      -0.0097977142     0.2630080155     1.4165674291
    3      Cl      1.4865439151     0.5619586095     2.2575814125
    4      C      -1.2276351353     0.2706760298     2.1062812208
    5      Cl     -1.2956070681     0.5768364833     3.8237898975
    6      C      -2.4237469371     0.0332786546     1.4364750834
    7      H      -3.3582758125     0.0425383597     1.9797897030
    8      C      -2.3943395021    -0.2144171987     0.0709317789
    9      Cl     -3.9009515250    -0.5196507055    -0.7737115847
   10      C      -1.1975898640    -0.2258845053    -0.6318179909
   11      H      -1.1924135820    -0.4219329258    -1.6958320821
   12      C       1.2801072977    -0.0137359480    -0.7359589809
   13      C       2.2138582337    -1.0509576496    -0.5828417587
   14      Cl      1.9041902088    -2.3340594555     0.5679299436
   15      C       3.3946356692    -1.1123708862    -1.3129754600
   16      H       4.0872911627    -1.9290269914    -1.1689553426
   17      C       3.6596103543    -0.1015412612    -2.2284478455
   18      Cl      5.1425766738    -0.1568524137    -3.1596790857
   19      C       2.7767287012     0.9527352251    -2.4193244723
   20      H       2.9947482769     1.7412225166    -3.1253364362
   21      C       1.6035411412     0.9800655155    -1.6714709226
   22      Cl      0.5281589132     2.3460048185    -1.9126311984
 ----------------------------------------------------------------
 Nuclear Repulsion Energy =        2036.70811527 hartrees
 There are       89 alpha and       89 beta electrons
 Applying Cartesian multipole field
    Component          Value
    ---------          -----
     (2,0,0)        1.00000E-12
     (0,2,0)        2.00000E-11
     (0,0,2)       -3.00000E-11
 Nucleus-field energy     =    -0.0000000593 hartrees
 Requested basis set is 6-311++G(d,p)
 There are 170 shells and 472 basis functions
 A cutoff of  1.0D-15 yielded  10918 shell pairs
 There are     92358 function pairs (     99299 Cartesian)
 Smallest overlap matrix eigenvalue = 1.94E-07
 Linear dependence detected in AO basis
 Number of orthogonalized atomic orbitals = 467
 Maximum deviation from orthogonality = 4.438E-10
 Guess from superposition of atomic densities
 Warning:  Energy on first SCF cycle will be non-variational
 SAD guess density has 178.000000 electrons

 -----------------------------------------------------------------------
  General SCF calculation program by
  Eric Jon Sundstrom, Paul Horn, Yuezhi Mao, Dmitri Zuev, Alec White,
  David Stuck, Shaama M.S., Shane Yost, Joonho Lee, David Small,
  Daniel Levine, Susi Lehtola, Hugh Burton, Evgeny Epifanovsky,
  Bang C. Huynh
 -----------------------------------------------------------------------
 Exchange:     0.2000 Hartree-Fock + 0.0800 Slater + 0.7200 B88
 Correlation:  0.1900 VWN1RPA + 0.8100 LYP
 Using SG-1 standard quadrature grid
 A restricted SCF calculation will be
 performed using DIIS
 SCF converges when DIIS error is below 1.0e-08
 ---------------------------------------
  Cycle       Energy         DIIS error
 ---------------------------------------
    1   -3225.3495625673      2.82e-02  
    2   -3221.0013745334      2.21e-03  
    3   -3220.9247252798      2.69e-03  
    4   -3221.1281512663      5.07e-04  
    5   -3221.1340844547      2.46e-04  
    6   -3221.1355859195      9.49e-05  
    7   -3221.1358235455      2.25e-05  
    8   -3221.1358344677      9.45e-06  
    9   -3221.1358366852      3.19e-06  
   10   -3221.1358369636      1.03e-06  
   11   -3221.1358369925      2.55e-07  
   12   -3221.1358369940      1.11e-07  
   13   -3221.1358369946      3.98e-08  
   14   -3221.1358369945      1.21e-08  
   15   -3221.1358369944      5.06e-09  Convergence criterion met
 ---------------------------------------
 SCF time:   CPU 768.52s  wall 769.00s 
 SCF   energy in the final basis set =    -3221.1358369944
 Total energy in the final basis set =    -3221.1358369944

 --------------------------------------------------------------

                    Orbital Energies (a.u.)
 --------------------------------------------------------------

 Alpha MOs
 -- Occupied --
********-101.5781-101.5757-101.5753-101.5738-101.5736 -10.2774 -10.2763
-10.2740 -10.2734 -10.2718 -10.2669 -10.2389 -10.2372 -10.2210 -10.2206
-10.2205 -10.2176  -9.4929  -9.4927  -9.4906  -9.4899  -9.4887  -9.4882
 -7.2577  -7.2574  -7.2554  -7.2546  -7.2536  -7.2529  -7.2477  -7.2475
 -7.2472  -7.2471  -7.2453  -7.2449  -7.2447  -7.2442  -7.2435  -7.2430
 -7.2428  -7.2425  -0.9550  -0.9400  -0.9047  -0.9024  -0.9003  -0.8796
 -0.8484  -0.8366  -0.8016  -0.7694  -0.7587  -0.7444  -0.6676  -0.6422
 -0.6287  -0.6182  -0.5553  -0.5418  -0.5332  -0.5295  -0.4969  -0.4843
 -0.4690  -0.4683  -0.4645  -0.4500  -0.4466  -0.4332  -0.4164  -0.4132
 -0.4088  -0.3968  -0.3874  -0.3863  -0.3678  -0.3493  -0.3466  -0.3435
 -0.3366  -0.3346  -0.3301  -0.3287  -0.3252  -0.2893  -0.2782  -0.2729
 -0.2649
 -- Virtual --
 -0.0698  -0.0604  -0.0502  -0.0458  -0.0376  -0.0259  -0.0112   0.0004
  0.0028   0.0090   0.0098   0.0107   0.0153   0.0247   0.0328   0.0397
  0.0424   0.0457   0.0526   0.0540   0.0631   0.0651   0.0717   0.0806
  0.0817   0.0848   0.0864   0.0893   0.0916   0.0941   0.0976   0.1026
  0.1055   0.1089   0.1124   0.1127   0.1149   0.1172   0.1201   0.1226
  0.1245   0.1259   0.1288   0.1313   0.1341   0.1352   0.1409   0.1464
  0.1495   0.1527   0.1584   0.1623   0.1649   0.1699   0.1736   0.1790
  0.1812   0.1859   0.1943   0.1972   0.2059   0.2105   0.2150   0.2169
  0.2221   0.2260   0.2279   0.2317   0.2351   0.2378   0.2427   0.2457
  0.2472   0.2559   0.2571   0.2616   0.2619   0.2660   0.2690   0.2723
  0.2758   0.2801   0.2843   0.2888   0.2907   0.2994   0.3014   0.3079
  0.3092   0.3154   0.3204   0.3263   0.3324   0.3426   0.3496   0.3633
  0.3929   0.4044   0.4127   0.4236   0.4334   0.4442   0.4471   0.4538
  0.4558   0.4588   0.4679   0.4732   0.4814   0.4830   0.4871   0.4917
  0.5015   0.5041   0.5095   0.5150   0.5200   0.5316   0.5393   0.5455
  0.5576   0.5651   0.5714   0.5731   0.5871   0.5918   0.5936   0.6004
  0.6090   0.6123   0.6158   0.6205   0.6287   0.6402   0.6429   0.6554
  0.6600   0.6614   0.6766   0.6832   0.6876   0.6935   0.7008   0.7032
  0.7118   0.7223   0.7408   0.7910   0.7967   0.8152   0.8215   0.8288
  0.8318   0.8348   0.8366   0.8411   0.8423   0.8468   0.8474   0.8509
  0.8525   0.8554   0.8600   0.8662   0.8692   0.8749   0.8782   0.8852
  0.8895   0.8995   0.9052   0.9066   0.9140   0.9196   0.9243   0.9324
  0.9363   0.9421   0.9480   0.9511   0.9618   0.9649   0.9675   0.9746
  0.9778   0.9851   0.9892   0.9978   1.0113   1.0173   1.0351   1.0490
  1.0569   1.0722   1.1032   1.1117   1.1392   1.1631   1.1769   1.1876
  1.2027   1.2076   1.2174   1.2270   1.2367   1.2405   1.2536   1.2689
  1.2842   1.2882   1.3040   1.3101   1.3198   1.3372   1.3477   1.3682
  1.3937   1.4410   1.4702   1.4860   1.4982   1.5342   1.5458   1.5472
  1.5581   1.5744   1.5890   1.5942   1.5996   1.6173   1.6267   1.6734
  1.6884   1.7127   1.7485   1.7560   1.7930   1.8025   1.8215   1.8270
  1.8497   1.8655   1.8792   1.9085   1.9169   1.9233   1.9355   1.9391
  1.9451   1.9673   1.9844   1.9940   2.0545   2.0576   2.0673   2.0817
  2.0866   2.0987   2.1500   2.1845   2.2289   2.2442   2.2573   2.2592
  2.2643   2.2698   2.2828   2.2891   2.3003   2.3101   2.3312   2.3389
  2.3550   2.3890   2.4259   2.4353   2.4448   2.4530   2.4770   2.5031
  2.5181   2.5290   2.5340   2.5458   2.5572   2.5612   2.5899   2.6007
  2.6264   2.6507   2.6773   2.6833   2.6986   2.7138   2.7182   2.7336
  2.7357   2.7433   2.7574   2.7706   2.7740   2.8098   2.8193   2.8277
  2.8588   2.8993   2.9440   2.9745   3.0692   3.0744   3.0764   3.0971
  3.1223   3.1438   3.1671   3.2076   3.2284   3.2361   3.2622   3.3295
  3.3438   3.4315   3.4484   3.5652   3.6312   3.6988   3.7019   3.7814
  3.7951   3.9300   3.9915   4.0827   4.0941   4.3556   4.7925   4.8221
  9.7585   9.7674   9.7860   9.8054   9.8152   9.8545  23.3633  23.5131
 23.8274  23.8451  23.8549  23.8831  23.9392  24.0087  24.0352  24.0557
 24.0962  24.1211  25.8090  25.8131  25.8216  25.8990  25.9231  25.9564
 26.1107  26.1157  26.1676  26.2174  26.3182  26.3948  26.5853  26.5942
 26.6124  26.6791  26.7975  26.8713 215.7518 215.7588 215.7803 215.8041
215.8182 215.8657
 --------------------------------------------------------------

          Ground-State Mulliken Net Atomic Charges

     Atom                 Charge (a.u.)
  ----------------------------------------
      1 C                    -0.262664
      2 C                    -1.020738
      3 Cl                    0.453714
      4 C                     0.465780
      5 Cl                    0.507618
      6 C                    -1.143496
      7 H                     0.217963
      8 C                     0.728670
      9 Cl                    0.446536
     10 C                    -0.948878
     11 H                     0.197065
     12 C                    -0.538657
     13 C                    -0.298513
     14 Cl                    0.320195
     15 C                     0.011307
     16 H                     0.230071
     17 C                     0.149029
     18 Cl                    0.487008
     19 C                    -0.353297
     20 H                     0.238042
     21 C                    -0.318247
     22 Cl                    0.431493
  ----------------------------------------
  Sum of atomic charges =     0.000000

 -----------------------------------------------------------------
                    Cartesian Multipole Moments
 -----------------------------------------------------------------
    Charge (ESU x 10^10)
                -0.0000
    Dipole Moment (Debye)
         X       0.2058      Y      -0.2374      Z      -1.0233
       Tot       1.0705
    Quadrupole Moments (Debye-Ang)
        XX    -143.2887     XY      -0.9771     YY    -145.6611
        XZ      -3.0949     YZ      -1.1148     ZZ    -145.3102
    Octopole Moments (Debye-Ang^2)
       XXX    -277.6716    XXY      -8.3234    XYY     -85.4029
       YYY     -13.3367    XXZ      28.4549    XYZ      -3.4281
       YYZ      13.4692    XZZ     -97.4098    YZZ      -0.4606
       ZZZ      48.1610
    Hexadecapole Moments (Debye-Ang^3)
      XXXX   -5903.0370   XXXY      69.5186   XXYY   -1172.0983
      XYYY      93.1882   YYYY   -1230.3103   XXXZ    1075.8982
      XXYZ      19.9588   XYYZ     352.4641   YYYZ      47.8636
      XXZZ   -1575.7590   XYZZ      61.9218   YYZZ    -807.2870
      XZZZ    1088.6502   YZZZ      49.8246   ZZZZ   -3642.8077
 -----------------------------------------------------------------
 Calculating analytic gradient of the SCF energy
 Gradient of SCF Energy
            1           2           3           4           5           6
    1  -0.0004661   0.0002462   0.0007807  -0.0000754   0.0000469  -0.0000368
    2  -0.0002277  -0.0003724  -0.0036802  -0.0000261  -0.0000110  -0.0000102
    3   0.0001316  -0.0003409  -0.0017714  -0.0001276   0.0000636  -0.0000114
            7           8           9          10          11          12
    1  -0.0000008   0.0001652  -0.0001256   0.0000621   0.0000996   0.0000321
    2  -0.0000238  -0.0000329   0.0000248   0.0005249   0.0000400   0.0004877
    3  -0.0000017   0.0000338  -0.0000385  -0.0002251  -0.0001029  -0.0001601
           13          14          15          16          17          18
    1   0.0001778  -0.0005031  -0.0000264   0.0000064  -0.0002352   0.0001188
    2   0.0007584   0.0031625  -0.0002410   0.0000669   0.0001725   0.0000048
    3  -0.0000530   0.0026185   0.0001701   0.0000071   0.0000687  -0.0000624
           19          20          21          22
    1   0.0001384  -0.0000024  -0.0001543  -0.0002481
    2   0.0000565  -0.0000151  -0.0006703   0.0000119
    3  -0.0001948   0.0000435  -0.0001435   0.0000964
 Max gradient component =       3.680E-03
 RMS gradient           =       7.501E-04
 Gradient time:  CPU 259.60 s  wall 259.61 s
 Geometry Optimization Parameters
   NAtoms,    NIC,     NZ,  NCons,   NDum,   NFix, NCnnct, MaxDiis
       22     163      22       0       0       0       0       0

 Cartesian Hessian Update
 Hessian updated using BFGS update


** GEOMETRY OPTIMIZATION IN DELOCALIZED INTERNAL COORDINATES **
   Searching for a Minimum

   Optimization Cycle:   8

                       Coordinates (Angstroms)
     ATOM                X               Y               Z
      1  C         0.0054366445    0.0113333793    0.0365529462
      2  C        -0.0097977142    0.2630080155    1.4165674291
      3  Cl        1.4865439151    0.5619586095    2.2575814125
      4  C        -1.2276351353    0.2706760298    2.1062812208
      5  Cl       -1.2956070681    0.5768364833    3.8237898975
      6  C        -2.4237469371    0.0332786546    1.4364750834
      7  H        -3.3582758125    0.0425383597    1.9797897030
      8  C        -2.3943395021   -0.2144171987    0.0709317789
      9  Cl       -3.9009515250   -0.5196507055   -0.7737115847
     10  C        -1.1975898640   -0.2258845053   -0.6318179909
     11  H        -1.1924135820   -0.4219329258   -1.6958320821
     12  C         1.2801072977   -0.0137359480   -0.7359589809
     13  C         2.2138582337   -1.0509576496   -0.5828417587
     14  Cl        1.9041902088   -2.3340594555    0.5679299436
     15  C         3.3946356692   -1.1123708862   -1.3129754600
     16  H         4.0872911627   -1.9290269914   -1.1689553426
     17  C         3.6596103543   -0.1015412612   -2.2284478455
     18  Cl        5.1425766738   -0.1568524137   -3.1596790857
     19  C         2.7767287012    0.9527352251   -2.4193244723
     20  H         2.9947482769    1.7412225166   -3.1253364362
     21  C         1.6035411412    0.9800655155   -1.6714709226
     22  Cl        0.5281589132    2.3460048185   -1.9126311984
   Point Group: c1    Number of degrees of freedom:    60


   Energy is  -3221.135836994

 Hessian updated using BFGS update

 60 Hessian modes will be used to form the next step
  Hessian Eigenvalues:
     0.008732    0.017768    0.018835    0.020835    0.020933    0.022186
     0.022954    0.023616    0.023846    0.023913    0.024090    0.024097
     0.024114    0.024116    0.024136    0.024141    0.024149    0.024189
     0.028185    0.074868    0.159998    0.160005    0.160063    0.160247
     0.217545    0.230456    0.234971    0.235459    0.237308    0.237503
     0.249974    0.249998    0.250006    0.250023    0.250321    0.252801
     0.288493    0.290183    0.300868    0.301032    0.301131    0.301796
     0.311059    0.353146    0.356666    0.356670    0.356725    0.364982
     0.413127    0.424887    0.432288    0.455936    0.461838    0.468063
     0.471612    0.478237    0.478343    0.479293    0.480553    0.542498

 Minimum search - taking simple RFO step
 Searching for Lamda that Minimizes Along All modes
 Value Taken    Lamda =  -0.00175168
 Calculated Step too Large.  Step scaled by  0.744301
 Step Taken.  Stepsize is  0.300000

                             Maximum     Tolerance    Cnvgd?
         Gradient           0.003495      0.000300      NO
         Displacement       0.224371      0.001200      NO
         Energy change     -0.001673      0.000001      NO


 New Cartesian Coordinates Obtained by Inverse Iteration

 Displacement from previous Coordinates is:  0.542757
 ----------------------------------------------------------------
             Standard Nuclear Orientation (Angstroms)
    I     Atom           X                Y                Z
 ----------------------------------------------------------------
    1      C       0.0026142202     0.0130654393     0.0312417259
    2      C      -0.0119588743     0.3032224838     1.4032292689
    3      Cl      1.4846583750     0.6517157985     2.2264809500
    4      C      -1.2268722780     0.3094796871     2.0973407881
    5      Cl     -1.2954171551     0.6651137946     3.8049599098
    6      C      -2.4204640907     0.0304385478     1.4384370455
    7      H      -3.3533279688     0.0376957725     1.9846914326
    8      C      -2.3913881754    -0.2560763409     0.0806494433
    9      Cl     -3.8939196084    -0.6189142497    -0.7477031584
   10      C      -1.1966250739    -0.2652076695    -0.6264187447
   11      H      -1.1905651286    -0.4907338843    -1.6846633129
   12      C       1.2781908052    -0.0136169531    -0.7407026868
   13      C       2.1878761671    -1.0746343711    -0.6167257658
   14      Cl      1.8445349366    -2.3840222743     0.4945275219
   15      C       3.3709101284    -1.1362607335    -1.3432724698
   16      H       4.0464124690    -1.9711729157    -1.2241187435
   17      C       3.6613034806    -0.1003456982    -2.2226475809
   18      Cl      5.1480997364    -0.1552234709    -3.1478356753
   19      C       2.8013314936     0.9777794673    -2.3827600348
   20      H       3.0388344251     1.7837517261    -3.0624326971
   21      C       1.6243683034     1.0038343976    -1.6405407240
   22      Cl      0.5684738645     2.3893391133    -1.8448202376
 ----------------------------------------------------------------
 Nuclear Repulsion Energy =        2035.83286431 hartrees
 There are       89 alpha and       89 beta electrons
 Applying Cartesian multipole field
    Component          Value
    ---------          -----
     (2,0,0)        1.00000E-12
     (0,2,0)        2.00000E-11
     (0,0,2)       -3.00000E-11
 Nucleus-field energy     =    -0.0000000567 hartrees
 Requested basis set is 6-311++G(d,p)
 There are 170 shells and 472 basis functions
 A cutoff of  1.0D-15 yielded  10920 shell pairs
 There are     92416 function pairs (     99368 Cartesian)
 Smallest overlap matrix eigenvalue = 1.80E-07
 Linear dependence detected in AO basis
 Number of orthogonalized atomic orbitals = 467
 Maximum deviation from orthogonality = 2.616E-10
 Guess from superposition of atomic densities
 Warning:  Energy on first SCF cycle will be non-variational
 SAD guess density has 178.000000 electrons

 -----------------------------------------------------------------------
  General SCF calculation program by
  Eric Jon Sundstrom, Paul Horn, Yuezhi Mao, Dmitri Zuev, Alec White,
  David Stuck, Shaama M.S., Shane Yost, Joonho Lee, David Small,
  Daniel Levine, Susi Lehtola, Hugh Burton, Evgeny Epifanovsky,
  Bang C. Huynh
 -----------------------------------------------------------------------
 Exchange:     0.2000 Hartree-Fock + 0.0800 Slater + 0.7200 B88
 Correlation:  0.1900 VWN1RPA + 0.8100 LYP
 Using SG-1 standard quadrature grid
 A restricted SCF calculation will be
 performed using DIIS
 SCF converges when DIIS error is below 1.0e-08
 ---------------------------------------
  Cycle       Energy         DIIS error
 ---------------------------------------
    1   -3225.3479472035      2.82e-02  
    2   -3221.0022401734      2.21e-03  
    3   -3220.9255088076      2.69e-03  
    4   -3221.1291749280      5.07e-04  
    5   -3221.1350945242      2.47e-04  
    6   -3221.1366042901      9.51e-05  
    7   -3221.1368431667      2.30e-05  
    8   -3221.1368544894      9.81e-06  
    9   -3221.1368568778      3.36e-06  
   10   -3221.1368571928      9.95e-07  
   11   -3221.1368572193      2.50e-07  
   12   -3221.1368572212      1.10e-07  
   13   -3221.1368572214      3.82e-08  
   14   -3221.1368572214      1.15e-08  
   15   -3221.1368572215      4.97e-09  Convergence criterion met
 ---------------------------------------
 SCF time:   CPU 771.38s  wall 771.00s 
 SCF   energy in the final basis set =    -3221.1368572215
 Total energy in the final basis set =    -3221.1368572215

 --------------------------------------------------------------

                    Orbital Energies (a.u.)
 --------------------------------------------------------------

 Alpha MOs
 -- Occupied --
********-101.5781-101.5763-101.5755-101.5742-101.5737 -10.2771 -10.2762
-10.2739 -10.2734 -10.2717 -10.2670 -10.2384 -10.2370 -10.2209 -10.2206
-10.2205 -10.2175  -9.4929  -9.4926  -9.4911  -9.4900  -9.4890  -9.4882
 -7.2576  -7.2573  -7.2559  -7.2548  -7.2539  -7.2530  -7.2477  -7.2473
 -7.2471  -7.2470  -7.2458  -7.2454  -7.2449  -7.2443  -7.2439  -7.2431
 -7.2431  -7.2426  -0.9549  -0.9400  -0.9044  -0.9023  -0.9005  -0.8798
 -0.8483  -0.8367  -0.8015  -0.7694  -0.7586  -0.7445  -0.6674  -0.6418
 -0.6290  -0.6182  -0.5553  -0.5408  -0.5332  -0.5308  -0.4968  -0.4843
 -0.4690  -0.4682  -0.4646  -0.4495  -0.4468  -0.4333  -0.4163  -0.4135
 -0.4081  -0.3965  -0.3871  -0.3863  -0.3673  -0.3492  -0.3464  -0.3437
 -0.3366  -0.3354  -0.3297  -0.3293  -0.3261  -0.2878  -0.2783  -0.2741
 -0.2650
 -- Virtual --
 -0.0675  -0.0605  -0.0503  -0.0478  -0.0378  -0.0258  -0.0113   0.0004
  0.0029   0.0092   0.0099   0.0106   0.0148   0.0246   0.0329   0.0394
  0.0423   0.0457   0.0526   0.0546   0.0630   0.0641   0.0714   0.0811
  0.0817   0.0849   0.0863   0.0891   0.0917   0.0936   0.0977   0.1027
  0.1046   0.1093   0.1123   0.1131   0.1151   0.1170   0.1198   0.1224
  0.1238   0.1255   0.1286   0.1310   0.1340   0.1354   0.1406   0.1458
  0.1492   0.1532   0.1585   0.1625   0.1645   0.1694   0.1732   0.1794
  0.1817   0.1864   0.1930   0.1966   0.2045   0.2104   0.2155   0.2175
  0.2217   0.2264   0.2283   0.2308   0.2343   0.2374   0.2402   0.2454
  0.2483   0.2561   0.2572   0.2609   0.2621   0.2664   0.2699   0.2732
  0.2763   0.2804   0.2851   0.2870   0.2900   0.2956   0.3009   0.3086
  0.3094   0.3139   0.3249   0.3262   0.3321   0.3421   0.3513   0.3641
  0.3923   0.4044   0.4126   0.4254   0.4330   0.4434   0.4480   0.4530
  0.4559   0.4578   0.4680   0.4726   0.4815   0.4831   0.4880   0.4919
  0.5028   0.5045   0.5118   0.5146   0.5195   0.5328   0.5402   0.5441
  0.5578   0.5663   0.5720   0.5743   0.5861   0.5913   0.5945   0.6000
  0.6082   0.6168   0.6170   0.6232   0.6300   0.6420   0.6434   0.6512
  0.6570   0.6623   0.6756   0.6820   0.6851   0.6934   0.7011   0.7033
  0.7092   0.7229   0.7438   0.7917   0.7984   0.8153   0.8220   0.8291
  0.8329   0.8341   0.8371   0.8411   0.8422   0.8465   0.8488   0.8517
  0.8522   0.8558   0.8599   0.8659   0.8685   0.8752   0.8776   0.8856
  0.8910   0.8997   0.9034   0.9080   0.9132   0.9179   0.9236   0.9339
  0.9373   0.9424   0.9484   0.9514   0.9617   0.9663   0.9706   0.9746
  0.9776   0.9825   0.9892   0.9990   1.0152   1.0196   1.0342   1.0487
  1.0559   1.0714   1.1061   1.1111   1.1408   1.1719   1.1761   1.1881
  1.2020   1.2085   1.2264   1.2299   1.2364   1.2416   1.2549   1.2626
  1.2834   1.2891   1.3070   1.3120   1.3187   1.3330   1.3483   1.3665
  1.3993   1.4329   1.4727   1.4837   1.4947   1.5382   1.5456   1.5508
  1.5589   1.5758   1.5872   1.5943   1.5997   1.6169   1.6258   1.6730
  1.6897   1.7137   1.7491   1.7560   1.7947   1.8034   1.8181   1.8244
  1.8455   1.8617   1.8782   1.9103   1.9201   1.9255   1.9344   1.9385
  1.9453   1.9670   1.9881   1.9968   2.0550   2.0577   2.0678   2.0815
  2.0874   2.0971   2.1485   2.1844   2.2294   2.2439   2.2567   2.2584
  2.2657   2.2687   2.2849   2.2883   2.3042   2.3113   2.3290   2.3393
  2.3557   2.3892   2.4262   2.4359   2.4496   2.4557   2.4689   2.5009
  2.5151   2.5294   2.5344   2.5486   2.5554   2.5604   2.5861   2.6055
  2.6286   2.6482   2.6813   2.6851   2.7005   2.7134   2.7172   2.7332
  2.7353   2.7427   2.7573   2.7687   2.7705   2.8124   2.8224   2.8303
  2.8552   2.8972   2.9480   2.9758   3.0702   3.0784   3.0797   3.0994
  3.1212   3.1419   3.1681   3.2085   3.2251   3.2399   3.2655   3.3280
  3.3444   3.4315   3.4527   3.5687   3.6330   3.7000   3.7030   3.7823
  3.7968   3.9310   3.9929   4.0823   4.0943   4.3491   4.7943   4.8204
  9.7620   9.7681   9.7857   9.8037   9.8191   9.8472  23.3654  23.5140
 23.8266  23.8452  23.8556  23.8842  23.9400  24.0093  24.0346  24.0582
 24.0961  24.1239  25.8078  25.8131  25.8210  25.8954  25.9287  25.9567
 26.1100  26.1158  26.1703  26.2272  26.2994  26.3988  26.5818  26.5939
 26.6177  26.6796  26.7832  26.8899 215.7552 215.7599 215.7800 215.8017
215.8243 215.8565
 --------------------------------------------------------------

          Ground-State Mulliken Net Atomic Charges

     Atom                 Charge (a.u.)
  ----------------------------------------
      1 C                    -0.306709
      2 C                    -1.166488
      3 Cl                    0.486675
      4 C                     0.571283
      5 Cl                    0.511112
      6 C                    -1.127253
      7 H                     0.219464
      8 C                     0.686227
      9 Cl                    0.445742
     10 C                    -0.847266
     11 H                     0.197296
     12 C                    -0.575681
     13 C                    -0.318878
     14 Cl                    0.345789
     15 C                    -0.033968
     16 H                     0.230109
     17 C                     0.178181
     18 Cl                    0.490764
     19 C                    -0.305833
     20 H                     0.238904
     21 C                    -0.359414
     22 Cl                    0.439942
  ----------------------------------------
  Sum of atomic charges =     0.000000

 -----------------------------------------------------------------
                    Cartesian Multipole Moments
 -----------------------------------------------------------------
    Charge (ESU x 10^10)
                 0.0000
    Dipole Moment (Debye)
         X       0.1915      Y      -0.2528      Z      -1.0244
       Tot       1.0724
    Quadrupole Moments (Debye-Ang)
        XX    -143.3423     XY      -0.9621     YY    -145.5255
        XZ      -3.1530     YZ      -1.0630     ZZ    -145.3272
    Octopole Moments (Debye-Ang^2)
       XXX    -277.9568    XXY      -8.6561    XYY     -84.7134
       YYY     -16.0973    XXZ      28.3075    XYZ      -3.2618
       YYZ      13.3725    XZZ     -97.5757    YZZ      -1.5768
       ZZZ      49.6041
    Hexadecapole Moments (Debye-Ang^3)
      XXXX   -5890.1913   XXXY      47.5575   XXYY   -1178.1829
      XYYY      67.3502   YYYY   -1296.9698   XXXZ    1086.9821
      XXYZ       9.6455   XYYZ     355.2833   YYYZ      13.4720
      XXZZ   -1562.3566   XYZZ      53.8326   YYZZ    -807.2307
      XZZZ    1102.3725   YZZZ      19.1164   ZZZZ   -3582.2887
 -----------------------------------------------------------------
 Calculating analytic gradient of the SCF energy
 Gradient of SCF Energy
            1           2           3           4           5           6
    1  -0.0005703  -0.0000358   0.0007126   0.0000298   0.0000143   0.0000297
    2  -0.0002172  -0.0003514  -0.0021469  -0.0000319  -0.0000036  -0.0000015
    3   0.0000571  -0.0003622  -0.0009690  -0.0000026   0.0000104  -0.0000723
            7           8           9          10          11          12
    1  -0.0000251   0.0000251  -0.0000957   0.0002220   0.0000603   0.0003703
    2  -0.0000210   0.0000562  -0.0000468   0.0003484   0.0000581   0.0004383
    3  -0.0000192   0.0000229   0.0000179  -0.0001154  -0.0001003  -0.0003046
           13          14          15          16          17          18
    1  -0.0000315  -0.0002853  -0.0001120   0.0000224  -0.0001580   0.0000825
    2   0.0004632   0.0018373  -0.0001864   0.0000369   0.0002426  -0.0000049
    3   0.0000628   0.0016216   0.0001938  -0.0000364  -0.0000298  -0.0000240
           19          20          21          22
    1   0.0001934   0.0000282  -0.0003132  -0.0001639
    2  -0.0001118   0.0000146  -0.0002165  -0.0001558
    3  -0.0000820   0.0000338   0.0000383   0.0000590
 Max gradient component =       2.147E-03
 RMS gradient           =       4.619E-04
 Gradient time:  CPU 261.96 s  wall 261.97 s
 Geometry Optimization Parameters
   NAtoms,    NIC,     NZ,  NCons,   NDum,   NFix, NCnnct, MaxDiis
       22     163      22       0       0       0       0       0

 Cartesian Hessian Update
 Hessian updated using BFGS update


** GEOMETRY OPTIMIZATION IN DELOCALIZED INTERNAL COORDINATES **
   Searching for a Minimum

   Optimization Cycle:   9

                       Coordinates (Angstroms)
     ATOM                X               Y               Z
      1  C         0.0026142202    0.0130654393    0.0312417259
      2  C        -0.0119588743    0.3032224838    1.4032292689
      3  Cl        1.4846583750    0.6517157985    2.2264809500
      4  C        -1.2268722780    0.3094796871    2.0973407881
      5  Cl       -1.2954171551    0.6651137946    3.8049599098
      6  C        -2.4204640907    0.0304385478    1.4384370455
      7  H        -3.3533279688    0.0376957725    1.9846914326
      8  C        -2.3913881754   -0.2560763409    0.0806494433
      9  Cl       -3.8939196084   -0.6189142497   -0.7477031584
     10  C        -1.1966250739   -0.2652076695   -0.6264187447
     11  H        -1.1905651286   -0.4907338843   -1.6846633129
     12  C         1.2781908052   -0.0136169531   -0.7407026868
     13  C         2.1878761671   -1.0746343711   -0.6167257658
     14  Cl        1.8445349366   -2.3840222743    0.4945275219
     15  C         3.3709101284   -1.1362607335   -1.3432724698
     16  H         4.0464124690   -1.9711729157   -1.2241187435
     17  C         3.6613034806   -0.1003456982   -2.2226475809
     18  Cl        5.1480997364   -0.1552234709   -3.1478356753
     19  C         2.8013314936    0.9777794673   -2.3827600348
     20  H         3.0388344251    1.7837517261   -3.0624326971
     21  C         1.6243683034    1.0038343976   -1.6405407240
     22  Cl        0.5684738645    2.3893391133   -1.8448202376
   Point Group: c1    Number of degrees of freedom:    60


   Energy is  -3221.136857221

 Hessian updated using BFGS update

 60 Hessian modes will be used to form the next step
  Hessian Eigenvalues:
     0.005819    0.017757    0.018751    0.020813    0.020934    0.021929
     0.022954    0.023619    0.023845    0.023900    0.024090    0.024097
     0.024114    0.024117    0.024136    0.024141    0.024149    0.024196
     0.028210    0.074536    0.159998    0.160005    0.160068    0.160243
     0.217301    0.230460    0.234970    0.235485    0.237326    0.237500
     0.249967    0.249999    0.250012    0.250047    0.250344    0.252804
     0.288486    0.290234    0.300875    0.301032    0.301129    0.301798
     0.310982    0.353146    0.356666    0.356670    0.356728    0.364968
     0.413123    0.424853    0.432288    0.455926    0.461847    0.468062
     0.471618    0.478220    0.478356    0.479292    0.480554    0.541912

 Minimum search - taking simple RFO step
 Searching for Lamda that Minimizes Along All modes
 Value Taken    Lamda =  -0.00099212
 Calculated Step too Large.  Step scaled by  0.794535
 Step Taken.  Stepsize is  0.300000

                             Maximum     Tolerance    Cnvgd?
         Gradient           0.002155      0.000300      NO
         Displacement       0.227006      0.001200      NO
         Energy change     -0.001020      0.000001      NO


 New Cartesian Coordinates Obtained by Inverse Iteration

 Displacement from previous Coordinates is:  0.530114
 ----------------------------------------------------------------
             Standard Nuclear Orientation (Angstroms)
    I     Atom           X                Y                Z
 ----------------------------------------------------------------
    1      C       0.0011088214     0.0144692132     0.0280962700
    2      C      -0.0155573266     0.3427580780     1.3911712932
    3      Cl      1.4775109017     0.7404798954     2.1990406679
    4      C      -1.2286974052     0.3475039765     2.0878549583
    5      Cl     -1.3005235796     0.7516461697     3.7842905029
    6      C      -2.4183234541     0.0276344253     1.4398067947
    7      H      -3.3500800303     0.0339371738     1.9879589955
    8      C      -2.3868981304    -0.2972534645     0.0909024102
    9      Cl     -3.8832429108    -0.7117822042    -0.7235700063
   10      C      -1.1932585080    -0.3047884992    -0.6186706744
   11      H      -1.1846451849    -0.5599095851    -1.6701772645
   12      C       1.2772104604    -0.0138326868    -0.7435102218
   13      C       2.1641865919    -1.0959939587    -0.6499065779
   14      Cl      1.7891653992    -2.4310482562     0.4199990264
   15      C       3.3485437766    -1.1577633513    -1.3746106140
   16      H       4.0072703295    -2.0091751040    -1.2804974930
   17      C       3.6621301205    -0.1000193904    -2.2194079619
   18      Cl      5.1506154559    -0.1550531205    -3.1419212499
   19      C       2.8242514883     0.9997015381    -2.3476557028
   20      H       3.0793459788     1.8212916078    -3.0018937109
   21      C       1.6453574517     1.0249966446    -1.6085543511
   22      Cl      0.6115998060     2.4314285651    -1.7718288362
 ----------------------------------------------------------------
 Nuclear Repulsion Energy =        2035.07109143 hartrees
 There are       89 alpha and       89 beta electrons
 Applying Cartesian multipole field
    Component          Value
    ---------          -----
     (2,0,0)        1.00000E-12
     (0,2,0)        2.00000E-11
     (0,0,2)       -3.00000E-11
 Nucleus-field energy     =    -0.0000000542 hartrees
 Requested basis set is 6-311++G(d,p)
 There are 170 shells and 472 basis functions
 A cutoff of  1.0D-15 yielded  10925 shell pairs
 There are     92370 function pairs (     99300 Cartesian)
 Smallest overlap matrix eigenvalue = 1.64E-07
 Linear dependence detected in AO basis
 Number of orthogonalized atomic orbitals = 467
 Maximum deviation from orthogonality = 6.611E-10
 Guess from superposition of atomic densities
 Warning:  Energy on first SCF cycle will be non-variational
 SAD guess density has 178.000000 electrons

 -----------------------------------------------------------------------
  General SCF calculation program by
  Eric Jon Sundstrom, Paul Horn, Yuezhi Mao, Dmitri Zuev, Alec White,
  David Stuck, Shaama M.S., Shane Yost, Joonho Lee, David Small,
  Daniel Levine, Susi Lehtola, Hugh Burton, Evgeny Epifanovsky,
  Bang C. Huynh
 -----------------------------------------------------------------------
 Exchange:     0.2000 Hartree-Fock + 0.0800 Slater + 0.7200 B88
 Correlation:  0.1900 VWN1RPA + 0.8100 LYP
 Using SG-1 standard quadrature grid
 A restricted SCF calculation will be
 performed using DIIS
 SCF converges when DIIS error is below 1.0e-08
 ---------------------------------------
  Cycle       Energy         DIIS error
 ---------------------------------------
    1   -3225.3475524348      2.82e-02  
    2   -3221.0027155250      2.21e-03  
    3   -3220.9258732661      2.69e-03  
    4   -3221.1297790494      5.08e-04  
    5   -3221.1356984770      2.48e-04  
    6   -3221.1372170900      9.54e-05  
    7   -3221.1374570307      2.34e-05  
    8   -3221.1374687526      1.01e-05  
    9   -3221.1374712767      3.46e-06  
   10   -3221.1374716123      9.72e-07  
   11   -3221.1374716379      2.45e-07  
   12   -3221.1374716394      1.09e-07  
   13   -3221.1374716396      3.68e-08  
   14   -3221.1374716397      1.08e-08  
   15   -3221.1374716396      4.81e-09  Convergence criterion met
 ---------------------------------------
 SCF time:   CPU 765.73s  wall 766.00s 
 SCF   energy in the final basis set =    -3221.1374716396
 Total energy in the final basis set =    -3221.1374716396

 --------------------------------------------------------------

                    Orbital Energies (a.u.)
 --------------------------------------------------------------

 Alpha MOs
 -- Occupied --
********-101.5780-101.5767-101.5755-101.5745-101.5738 -10.2769 -10.2762
-10.2739 -10.2735 -10.2716 -10.2671 -10.2380 -10.2368 -10.2209 -10.2206
-10.2205 -10.2175  -9.4927  -9.4925  -9.4915  -9.4901  -9.4893  -9.4883
 -7.2575  -7.2572  -7.2563  -7.2548  -7.2542  -7.2530  -7.2476  -7.2473
 -7.2470  -7.2469  -7.2462  -7.2458  -7.2449  -7.2444  -7.2441  -7.2434
 -7.2431  -7.2426  -0.9548  -0.9401  -0.9043  -0.9023  -0.9007  -0.8800
 -0.8482  -0.8367  -0.8014  -0.7694  -0.7586  -0.7445  -0.6674  -0.6414
 -0.6293  -0.6182  -0.5553  -0.5399  -0.5335  -0.5318  -0.4967  -0.4843
 -0.4691  -0.4681  -0.4646  -0.4490  -0.4470  -0.4334  -0.4162  -0.4137
 -0.4075  -0.3962  -0.3870  -0.3863  -0.3669  -0.3493  -0.3461  -0.3440
 -0.3366  -0.3360  -0.3301  -0.3292  -0.3263  -0.2864  -0.2783  -0.2753
 -0.2651
 -- Virtual --
 -0.0652  -0.0606  -0.0514  -0.0489  -0.0379  -0.0258  -0.0114   0.0004
  0.0029   0.0094   0.0100   0.0105   0.0145   0.0245   0.0330   0.0392
  0.0422   0.0457   0.0527   0.0553   0.0625   0.0636   0.0712   0.0815
  0.0819   0.0848   0.0865   0.0890   0.0919   0.0931   0.0976   0.1023
  0.1041   0.1098   0.1122   0.1135   0.1155   0.1169   0.1194   0.1222
  0.1232   0.1252   0.1284   0.1308   0.1338   0.1359   0.1404   0.1449
  0.1490   0.1539   0.1584   0.1629   0.1642   0.1687   0.1723   0.1799
  0.1824   0.1872   0.1920   0.1961   0.2031   0.2101   0.2156   0.2170
  0.2220   0.2262   0.2283   0.2306   0.2334   0.2369   0.2386   0.2444
  0.2491   0.2556   0.2578   0.2608   0.2626   0.2661   0.2702   0.2737
  0.2782   0.2810   0.2834   0.2857   0.2885   0.2946   0.3011   0.3077
  0.3110   0.3133   0.3259   0.3304   0.3331   0.3415   0.3531   0.3657
  0.3915   0.4047   0.4126   0.4274   0.4336   0.4430   0.4490   0.4517
  0.4563   0.4572   0.4672   0.4731   0.4797   0.4827   0.4886   0.4936
  0.5039   0.5056   0.5120   0.5146   0.5190   0.5342   0.5409   0.5431
  0.5582   0.5669   0.5730   0.5754   0.5844   0.5918   0.5952   0.5999
  0.6050   0.6172   0.6228   0.6255   0.6319   0.6434   0.6449   0.6481
  0.6569   0.6607   0.6742   0.6812   0.6842   0.6928   0.7009   0.7036
  0.7072   0.7239   0.7471   0.7926   0.8010   0.8146   0.8231   0.8287
  0.8323   0.8359   0.8375   0.8409   0.8423   0.8461   0.8497   0.8510
  0.8526   0.8563   0.8594   0.8647   0.8678   0.8744   0.8781   0.8850
  0.8948   0.9003   0.9038   0.9074   0.9138   0.9157   0.9223   0.9355
  0.9386   0.9424   0.9489   0.9508   0.9612   0.9662   0.9715   0.9730
  0.9778   0.9821   0.9886   1.0011   1.0184   1.0223   1.0348   1.0485
  1.0559   1.0705   1.1067   1.1097   1.1418   1.1752   1.1834   1.1887
  1.2012   1.2092   1.2306   1.2359   1.2372   1.2433   1.2532   1.2635
  1.2829   1.2909   1.3070   1.3152   1.3183   1.3287   1.3492   1.3655
  1.4045   1.4274   1.4746   1.4822   1.4909   1.5415   1.5451   1.5552
  1.5595   1.5773   1.5845   1.5947   1.5998   1.6180   1.6250   1.6727
  1.6914   1.7144   1.7498   1.7561   1.7969   1.8051   1.8158   1.8217
  1.8421   1.8588   1.8776   1.9119   1.9225   1.9268   1.9329   1.9377
  1.9454   1.9669   1.9917   1.9996   2.0557   2.0579   2.0676   2.0819
  2.0880   2.0959   2.1472   2.1849   2.2298   2.2432   2.2544   2.2589
  2.2663   2.2682   2.2798   2.2935   2.3046   2.3163   2.3254   2.3423
  2.3562   2.3891   2.4252   2.4350   2.4537   2.4593   2.4639   2.4986
  2.5104   2.5302   2.5354   2.5504   2.5534   2.5597   2.5835   2.6111
  2.6309   2.6459   2.6846   2.6872   2.7016   2.7131   2.7161   2.7321
  2.7356   2.7425   2.7572   2.7652   2.7691   2.8146   2.8240   2.8325
  2.8539   2.8953   2.9514   2.9760   3.0709   3.0821   3.0834   3.1023
  3.1206   3.1388   3.1694   3.2092   3.2211   3.2438   3.2707   3.3265
  3.3450   3.4321   3.4568   3.5728   3.6352   3.6999   3.7050   3.7832
  3.7991   3.9318   3.9943   4.0819   4.0948   4.3443   4.7961   4.8178
  9.7646   9.7692   9.7858   9.8015   9.8291   9.8408  23.3682  23.5149
 23.8259  23.8449  23.8562  23.8855  23.9407  24.0096  24.0342  24.0601
 24.0961  24.1264  25.8048  25.8134  25.8206  25.8817  25.9252  25.9697
 26.1079  26.1159  26.1692  26.2357  26.2978  26.3953  26.5783  26.5937
 26.6246  26.6725  26.7685  26.9193 215.7572 215.7617 215.7801 215.7996
215.8363 215.8486
 --------------------------------------------------------------

          Ground-State Mulliken Net Atomic Charges

     Atom                 Charge (a.u.)
  ----------------------------------------
      1 C                    -0.357142
      2 C                    -1.296881
      3 Cl                    0.507910
      4 C                     0.671646
      5 Cl                    0.515280
      6 C                    -1.100355
      7 H                     0.221022
      8 C                     0.649059
      9 Cl                    0.446376
     10 C                    -0.766288
     11 H                     0.197248
     12 C                    -0.622506
     13 C                    -0.344749
     14 Cl                    0.370344
     15 C                    -0.073973
     16 H                     0.230451
     17 C                     0.217667
     18 Cl                    0.494571
     19 C                    -0.256848
     20 H                     0.238914
     21 C                    -0.386439
     22 Cl                    0.444695
  ----------------------------------------
  Sum of atomic charges =     0.000000

 -----------------------------------------------------------------
                    Cartesian Multipole Moments
 -----------------------------------------------------------------
    Charge (ESU x 10^10)
                 0.0000
    Dipole Moment (Debye)
         X       0.1828      Y      -0.2694      Z      -1.0229
       Tot       1.0734
    Quadrupole Moments (Debye-Ang)
        XX    -143.3793     XY      -0.9422     YY    -145.4174
        XZ      -3.1998     YZ      -1.0138     ZZ    -145.3481
    Octopole Moments (Debye-Ang^2)
       XXX    -278.1298    XXY      -8.9989    XYY     -84.0798
       YYY     -18.8900    XXZ      28.2067    XYZ      -3.1008
       YYZ      13.3128    XZZ     -97.6288    YZZ      -2.7590
       ZZZ      50.9638
    Hexadecapole Moments (Debye-Ang^3)
      XXXX   -5874.6811   XXXY      26.8667   XXYY   -1184.5255
      XYYY      43.2425   YYYY   -1365.5099   XXXZ    1099.3852
      XXYZ      -0.9413   XYYZ     358.6736   YYYZ     -21.2321
      XXZZ   -1549.2446   XYZZ      45.9056   YYZZ    -808.2805
      XZZZ    1117.3586   YZZZ     -12.5212   ZZZZ   -3525.8454
 -----------------------------------------------------------------
 Calculating analytic gradient of the SCF energy
 Gradient of SCF Energy
            1           2           3           4           5           6
    1  -0.0005612  -0.0001594   0.0005686   0.0001541   0.0000393   0.0000520
    2  -0.0000848  -0.0003777  -0.0012370  -0.0000208   0.0000167  -0.0000257
    3  -0.0000946  -0.0002488  -0.0005505   0.0000878  -0.0000538  -0.0001379
            7           8           9          10          11          12
    1  -0.0000237  -0.0000965  -0.0000198   0.0002837   0.0000162   0.0004522
    2  -0.0000035   0.0000815  -0.0000853   0.0002091   0.0000526   0.0002971
    3  -0.0000194   0.0000655   0.0000371  -0.0000322  -0.0000850  -0.0004405
           13          14          15          16          17          18
    1  -0.0001242  -0.0002116  -0.0001368   0.0000240  -0.0001250   0.0000526
    2   0.0002769   0.0011681  -0.0000882   0.0000075   0.0002459  -0.0000099
    3   0.0002214   0.0009887   0.0001677  -0.0000651  -0.0000643  -0.0000053
           19          20          21          22
    1   0.0002272   0.0000347  -0.0003473  -0.0000991
    2  -0.0001953   0.0000263  -0.0000112  -0.0002424
    3  -0.0000011   0.0000212   0.0001164   0.0000928
 Max gradient component =       1.237E-03
 RMS gradient           =       3.115E-04
 Gradient time:  CPU 259.30 s  wall 259.31 s
 Geometry Optimization Parameters
   NAtoms,    NIC,     NZ,  NCons,   NDum,   NFix, NCnnct, MaxDiis
       22     163      22       0       0       0       0       0

 Cartesian Hessian Update
 Hessian updated using BFGS update


** GEOMETRY OPTIMIZATION IN DELOCALIZED INTERNAL COORDINATES **
   Searching for a Minimum

   Optimization Cycle:  10

                       Coordinates (Angstroms)
     ATOM                X               Y               Z
      1  C         0.0011088214    0.0144692132    0.0280962700
      2  C        -0.0155573266    0.3427580780    1.3911712932
      3  Cl        1.4775109017    0.7404798954    2.1990406679
      4  C        -1.2286974052    0.3475039765    2.0878549583
      5  Cl       -1.3005235796    0.7516461697    3.7842905029
      6  C        -2.4183234541    0.0276344253    1.4398067947
      7  H        -3.3500800303    0.0339371738    1.9879589955
      8  C        -2.3868981304   -0.2972534645    0.0909024102
      9  Cl       -3.8832429108   -0.7117822042   -0.7235700063
     10  C        -1.1932585080   -0.3047884992   -0.6186706744
     11  H        -1.1846451849   -0.5599095851   -1.6701772645
     12  C         1.2772104604   -0.0138326868   -0.7435102218
     13  C         2.1641865919   -1.0959939587   -0.6499065779
     14  Cl        1.7891653992   -2.4310482562    0.4199990264
     15  C         3.3485437766   -1.1577633513   -1.3746106140
     16  H         4.0072703295   -2.0091751040   -1.2804974930
     17  C         3.6621301205   -0.1000193904   -2.2194079619
     18  Cl        5.1506154559   -0.1550531205   -3.1419212499
     19  C         2.8242514883    0.9997015381   -2.3476557028
     20  H         3.0793459788    1.8212916078   -3.0018937109
     21  C         1.6453574517    1.0249966446   -1.6085543511
     22  Cl        0.6115998060    2.4314285651   -1.7718288362
   Point Group: c1    Number of degrees of freedom:    60


   Energy is  -3221.137471640

 Hessian updated using BFGS update

 60 Hessian modes will be used to form the next step
  Hessian Eigenvalues:
     0.003577    0.017749    0.018700    0.020837    0.020934    0.021791
     0.022957    0.023619    0.023847    0.023896    0.024090    0.024097
     0.024114    0.024117    0.024136    0.024142    0.024151    0.024209
     0.028215    0.074113    0.159998    0.160005    0.160059    0.160251
     0.216786    0.230462    0.234968    0.235482    0.237320    0.237528
     0.249962    0.249999    0.250022    0.250037    0.250384    0.252863
     0.288463    0.290292    0.300888    0.301036    0.301125    0.301848
     0.310722    0.353147    0.356666    0.356669    0.356730    0.364962
     0.413122    0.424814    0.432290    0.455916    0.461879    0.468069
     0.471606    0.478169    0.478350    0.479290    0.480581    0.541069

 Minimum search - taking simple RFO step
 Searching for Lamda that Minimizes Along All modes
 Value Taken    Lamda =  -0.00059633
 Calculated Step too Large.  Step scaled by  0.805213
 Step Taken.  Stepsize is  0.300000

                             Maximum     Tolerance    Cnvgd?
         Gradient           0.001352      0.000300      NO
         Displacement       0.230246      0.001200      NO
         Energy change     -0.000614      0.000001      NO


 New Cartesian Coordinates Obtained by Inverse Iteration

 Displacement from previous Coordinates is:  0.500432
 ----------------------------------------------------------------
             Standard Nuclear Orientation (Angstroms)
    I     Atom           X                Y                Z
 ----------------------------------------------------------------
    1      C       0.0021497197     0.0148530174     0.0297127433
    2      C      -0.0206793718     0.3807738118     1.3829512197
    3      Cl      1.4646846025     0.8263049939     2.1797457416
    4      C      -1.2342313820     0.3841199948     2.0789983203
    5      Cl     -1.3143301092     0.8333568797     3.7636524728
    6      C      -2.4179814324     0.0260089735     1.4399393241
    7      H      -3.3499486019     0.0323451595     1.9877190672
    8      C      -2.3803538668    -0.3354908245     0.1007455201
    9      Cl     -3.8688389070    -0.7935414251    -0.7042324924
   10      C      -1.1859265576    -0.3432799313    -0.6077800868
   11      H      -1.1719209556    -0.6269816507    -1.6518172150
   12      C       1.2788041698    -0.0144164168    -0.7416952470
   13      C       2.1446526582    -1.1153824020    -0.6809865089
   14      Cl      1.7426106529    -2.4764636249     0.3459503271
   15      C       3.3286222390    -1.1767532944    -1.4068699177
   16      H       3.9715836181    -2.0425351696    -1.3381511664
   17      C       3.6616844089    -0.1003915806    -2.2198474213
   18      Cl      5.1485392585    -0.1558069690    -3.1450573323
   19      C       2.8439962911     1.0178635474    -2.3156034829
   20      H       3.1131468009     1.8526045512    -2.9472174736
   21      C       1.6661229832     1.0429536852    -1.5752421938
   22      Cl      0.6546838334     2.4690863408    -1.6979979434
 ----------------------------------------------------------------
 Nuclear Repulsion Energy =        2034.05285069 hartrees
 There are       89 alpha and       89 beta electrons
 Applying Cartesian multipole field
    Component          Value
    ---------          -----
     (2,0,0)        1.00000E-12
     (0,2,0)        2.00000E-11
     (0,0,2)       -3.00000E-11
 Nucleus-field energy     =    -0.0000000519 hartrees
 Requested basis set is 6-311++G(d,p)
 There are 170 shells and 472 basis functions
 A cutoff of  1.0D-15 yielded  10925 shell pairs
 There are     92369 function pairs (     99302 Cartesian)
 Smallest overlap matrix eigenvalue = 1.49E-07
 Linear dependence detected in AO basis
 Number of orthogonalized atomic orbitals = 467
 Maximum deviation from orthogonality = 2.697E-10
 Guess from superposition of atomic densities
 Warning:  Energy on first SCF cycle will be non-variational
 SAD guess density has 178.000000 electrons

 -----------------------------------------------------------------------
  General SCF calculation program by
  Eric Jon Sundstrom, Paul Horn, Yuezhi Mao, Dmitri Zuev, Alec White,
  David Stuck, Shaama M.S., Shane Yost, Joonho Lee, David Small,
  Daniel Levine, Susi Lehtola, Hugh Burton, Evgeny Epifanovsky,
  Bang C. Huynh
 -----------------------------------------------------------------------
 Exchange:     0.2000 Hartree-Fock + 0.0800 Slater + 0.7200 B88
 Correlation:  0.1900 VWN1RPA + 0.8100 LYP
 Using SG-1 standard quadrature grid
 A restricted SCF calculation will be
 performed using DIIS
 SCF converges when DIIS error is below 1.0e-08
 ---------------------------------------
  Cycle       Energy         DIIS error
 ---------------------------------------
    1   -3225.3461525456      2.82e-02  
    2   -3221.0030023491      2.21e-03  
    3   -3220.9260430218      2.69e-03  
    4   -3221.1301361478      5.08e-04  
    5   -3221.1360637391      2.48e-04  
    6   -3221.1375891625      9.54e-05  
    7   -3221.1378292616      2.36e-05  
    8   -3221.1378411955      1.02e-05  
    9   -3221.1378437907      3.50e-06  
   10   -3221.1378441351      9.61e-07  
   11   -3221.1378441601      2.42e-07  
   12   -3221.1378441616      1.08e-07  
   13   -3221.1378441617      3.57e-08  
   14   -3221.1378441619      9.99e-09  Convergence criterion met
 ---------------------------------------
 SCF time:   CPU 778.49s  wall 779.00s 
 SCF   energy in the final basis set =    -3221.1378441619
 Total energy in the final basis set =    -3221.1378441619

 --------------------------------------------------------------

                    Orbital Energies (a.u.)
 --------------------------------------------------------------

 Alpha MOs
 -- Occupied --
********-101.5779-101.5771-101.5756-101.5748-101.5738 -10.2768 -10.2763
-10.2739 -10.2735 -10.2717 -10.2671 -10.2379 -10.2367 -10.2208 -10.2207
-10.2205 -10.2174  -9.4926  -9.4925  -9.4918  -9.4901  -9.4895  -9.4883
 -7.2574  -7.2572  -7.2566  -7.2549  -7.2544  -7.2531  -7.2474  -7.2472
 -7.2469  -7.2468  -7.2465  -7.2461  -7.2450  -7.2444  -7.2443  -7.2436
 -7.2432  -7.2427  -0.9548  -0.9402  -0.9042  -0.9023  -0.9008  -0.8802
 -0.8482  -0.8368  -0.8014  -0.7694  -0.7585  -0.7445  -0.6673  -0.6412
 -0.6295  -0.6183  -0.5553  -0.5390  -0.5341  -0.5323  -0.4967  -0.4843
 -0.4691  -0.4681  -0.4647  -0.4486  -0.4472  -0.4335  -0.4160  -0.4140
 -0.4071  -0.3961  -0.3868  -0.3863  -0.3666  -0.3494  -0.3460  -0.3443
 -0.3368  -0.3364  -0.3305  -0.3291  -0.3263  -0.2852  -0.2784  -0.2764
 -0.2651
 -- Virtual --
 -0.0630  -0.0606  -0.0535  -0.0491  -0.0379  -0.0257  -0.0115   0.0004
  0.0030   0.0096   0.0100   0.0104   0.0142   0.0244   0.0330   0.0390
  0.0421   0.0457   0.0527   0.0559   0.0617   0.0635   0.0710   0.0815
  0.0824   0.0845   0.0867   0.0891   0.0921   0.0927   0.0973   0.1018
  0.1040   0.1103   0.1121   0.1139   0.1157   0.1168   0.1190   0.1220
  0.1228   0.1249   0.1282   0.1306   0.1336   0.1365   0.1403   0.1440
  0.1490   0.1547   0.1581   0.1633   0.1640   0.1681   0.1712   0.1802
  0.1828   0.1880   0.1912   0.1958   0.2018   0.2098   0.2150   0.2164
  0.2229   0.2261   0.2281   0.2305   0.2327   0.2359   0.2384   0.2433
  0.2500   0.2555   0.2579   0.2611   0.2629   0.2655   0.2700   0.2733
  0.2790   0.2799   0.2840   0.2856   0.2882   0.2943   0.3012   0.3070
  0.3121   0.3130   0.3261   0.3328   0.3371   0.3411   0.3545   0.3679
  0.3908   0.4049   0.4128   0.4288   0.4350   0.4429   0.4496   0.4507
  0.4554   0.4585   0.4654   0.4742   0.4780   0.4814   0.4894   0.4951
  0.5042   0.5071   0.5114   0.5147   0.5186   0.5361   0.5411   0.5430
  0.5587   0.5674   0.5735   0.5759   0.5830   0.5927   0.5958   0.5996
  0.6016   0.6170   0.6264   0.6281   0.6337   0.6434   0.6466   0.6473
  0.6583   0.6596   0.6732   0.6804   0.6847   0.6914   0.7006   0.7039
  0.7073   0.7250   0.7509   0.7945   0.8032   0.8135   0.8244   0.8284
  0.8322   0.8358   0.8384   0.8410   0.8425   0.8457   0.8496   0.8510
  0.8531   0.8566   0.8591   0.8640   0.8674   0.8735   0.8776   0.8859
  0.8973   0.9013   0.9045   0.9057   0.9121   0.9163   0.9213   0.9360
  0.9393   0.9427   0.9491   0.9506   0.9604   0.9643   0.9668   0.9737
  0.9788   0.9830   0.9876   1.0032   1.0214   1.0243   1.0353   1.0486
  1.0562   1.0697   1.1046   1.1095   1.1429   1.1745   1.1879   1.1949
  1.2006   1.2100   1.2322   1.2359   1.2427   1.2439   1.2491   1.2743
  1.2829   1.2932   1.3060   1.3162   1.3199   1.3264   1.3499   1.3658
  1.4089   1.4241   1.4762   1.4813   1.4873   1.5433   1.5452   1.5595
  1.5599   1.5785   1.5816   1.5951   1.5998   1.6193   1.6260   1.6726
  1.6935   1.7148   1.7502   1.7562   1.7995   1.8072   1.8141   1.8197
  1.8398   1.8566   1.8779   1.9132   1.9243   1.9270   1.9310   1.9372
  1.9454   1.9671   1.9953   2.0017   2.0565   2.0580   2.0672   2.0824
  2.0885   2.0950   2.1461   2.1864   2.2298   2.2420   2.2523   2.2590
  2.2656   2.2677   2.2754   2.2971   2.3052   2.3196   2.3242   2.3449
  2.3566   2.3890   2.4243   2.4340   2.4526   2.4631   2.4646   2.4945
  2.5064   2.5307   2.5363   2.5504   2.5520   2.5595   2.5823   2.6155
  2.6324   2.6443   2.6867   2.6891   2.7019   2.7129   2.7149   2.7313
  2.7350   2.7426   2.7561   2.7633   2.7684   2.8166   2.8247   2.8317
  2.8557   2.8936   2.9539   2.9754   3.0714   3.0851   3.0862   3.1050
  3.1209   3.1345   3.1705   3.2097   3.2173   3.2471   3.2771   3.3252
  3.3457   3.4329   3.4603   3.5769   3.6379   3.6996   3.7065   3.7841
  3.8019   3.9322   3.9953   4.0814   4.0956   4.3413   4.7976   4.8150
  9.7660   9.7705   9.7862   9.7997   9.8373   9.8422  23.3715  23.5156
 23.8257  23.8440  23.8568  23.8863  23.9407  24.0097  24.0339  24.0615
 24.0962  24.1280  25.7993  25.8137  25.8202  25.8633  25.9260  25.9772
 26.1060  26.1159  26.1669  26.2400  26.3093  26.3854  26.5753  26.5938
 26.6310  26.6619  26.7579  26.9474 215.7581 215.7635 215.7808 215.7977
215.8453 215.8506
 --------------------------------------------------------------

          Ground-State Mulliken Net Atomic Charges

     Atom                 Charge (a.u.)
  ----------------------------------------
      1 C                    -0.402138
      2 C                    -1.393320
      3 Cl                    0.509887
      4 C                     0.754783
      5 Cl                    0.520854
      6 C                    -1.063389
      7 H                     0.222520
      8 C                     0.618987
      9 Cl                    0.448067
     10 C                    -0.706725
     11 H                     0.197062
     12 C                    -0.672851
     13 C                    -0.372118
     14 Cl                    0.389641
     15 C                    -0.103623
     16 H                     0.231368
     17 C                     0.260290
     18 Cl                    0.498012
     19 C                    -0.215050
     20 H                     0.238081
     21 C                    -0.402733
     22 Cl                    0.442395
  ----------------------------------------
  Sum of atomic charges =     0.000000

 -----------------------------------------------------------------
                    Cartesian Multipole Moments
 -----------------------------------------------------------------
    Charge (ESU x 10^10)
                -0.0000
    Dipole Moment (Debye)
         X       0.1795      Y      -0.2854      Z      -1.0212
       Tot       1.0754
    Quadrupole Moments (Debye-Ang)
        XX    -143.3984     XY      -0.9203     YY    -145.3374
        XZ      -3.2395     YZ      -0.9691     ZZ    -145.3832
    Octopole Moments (Debye-Ang^2)
       XXX    -278.1469    XXY      -9.3551    XYY     -83.4821
       YYY     -21.6113    XXZ      28.1482    XYZ      -2.9257
       YYZ      13.2768    XZZ     -97.5271    YZZ      -3.9216
       ZZZ      52.1681
    Hexadecapole Moments (Debye-Ang^3)
      XXXX   -5856.6396   XXXY       9.2513   XXYY   -1190.8385
      XYYY      22.8614   YYYY   -1433.2935   XXXZ    1113.2784
      XXYZ     -11.4531   XYYZ     362.7351   YYYZ     -55.4756
      XXZZ   -1537.4643   XYZZ      38.8469   YYZZ    -810.9901
      XZZZ    1133.6371   YZZZ     -44.4161   ZZZZ   -3479.6122
 -----------------------------------------------------------------
 Calculating analytic gradient of the SCF energy
 Gradient of SCF Energy
            1           2           3           4           5           6
    1  -0.0005315  -0.0000625   0.0003334   0.0001854   0.0000434   0.0000421
    2   0.0000460  -0.0003486  -0.0006488   0.0000045   0.0000214  -0.0000649
    3  -0.0002098  -0.0001637  -0.0003036   0.0001342  -0.0000823  -0.0001987
            7           8           9          10          11          12
    1  -0.0000134  -0.0001908   0.0000409   0.0002928   0.0000044   0.0003980
    2   0.0000083   0.0000443  -0.0000415   0.0000622   0.0000769   0.0001491
    3  -0.0000079   0.0001831   0.0000232   0.0000338  -0.0000297  -0.0004546
           13          14          15          16          17          18
    1  -0.0001540  -0.0001247  -0.0001095   0.0000228  -0.0001309   0.0000358
    2   0.0001127   0.0007021  -0.0000038  -0.0000017   0.0002206  -0.0000168
    3   0.0003102   0.0005550   0.0001254  -0.0000686  -0.0000203  -0.0000214
           19          20          21          22
    1   0.0001914   0.0000199  -0.0002187  -0.0000746
    2  -0.0002130   0.0000163   0.0001053  -0.0002306
    3   0.0000035  -0.0000040   0.0001023   0.0000938
 Max gradient component =       7.021E-04
 RMS gradient           =       2.147E-04
 Gradient time:  CPU 273.85 s  wall 273.87 s
 Geometry Optimization Parameters
   NAtoms,    NIC,     NZ,  NCons,   NDum,   NFix, NCnnct, MaxDiis
       22     163      22       0       0       0       0       0

 Cartesian Hessian Update
 Hessian updated using BFGS update


** GEOMETRY OPTIMIZATION IN DELOCALIZED INTERNAL COORDINATES **
   Searching for a Minimum

   Optimization Cycle:  11

                       Coordinates (Angstroms)
     ATOM                X               Y               Z
      1  C         0.0021497197    0.0148530174    0.0297127433
      2  C        -0.0206793718    0.3807738118    1.3829512197
      3  Cl        1.4646846025    0.8263049939    2.1797457416
      4  C        -1.2342313820    0.3841199948    2.0789983203
      5  Cl       -1.3143301092    0.8333568797    3.7636524728
      6  C        -2.4179814324    0.0260089735    1.4399393241
      7  H        -3.3499486019    0.0323451595    1.9877190672
      8  C        -2.3803538668   -0.3354908245    0.1007455201
      9  Cl       -3.8688389070   -0.7935414251   -0.7042324924
     10  C        -1.1859265576   -0.3432799313   -0.6077800868
     11  H        -1.1719209556   -0.6269816507   -1.6518172150
     12  C         1.2788041698   -0.0144164168   -0.7416952470
     13  C         2.1446526582   -1.1153824020   -0.6809865089
     14  Cl        1.7426106529   -2.4764636249    0.3459503271
     15  C         3.3286222390   -1.1767532944   -1.4068699177
     16  H         3.9715836181   -2.0425351696   -1.3381511664
     17  C         3.6616844089   -0.1003915806   -2.2198474213
     18  Cl        5.1485392585   -0.1558069690   -3.1450573323
     19  C         2.8439962911    1.0178635474   -2.3156034829
     20  H         3.1131468009    1.8526045512   -2.9472174736
     21  C         1.6661229832    1.0429536852   -1.5752421938
     22  Cl        0.6546838334    2.4690863408   -1.6979979434
   Point Group: c1    Number of degrees of freedom:    60


   Energy is  -3221.137844162

 Hessian updated using BFGS update

 60 Hessian modes will be used to form the next step
  Hessian Eigenvalues:
     0.002270    0.017740    0.018630    0.020889    0.020935    0.021723
     0.022961    0.023626    0.023846    0.023885    0.024090    0.024097
     0.024114    0.024117    0.024136    0.024142    0.024156    0.024197
     0.028215    0.073120    0.159995    0.160005    0.160044    0.160251
     0.216008    0.230456    0.234968    0.235496    0.237311    0.237554
     0.249971    0.249998    0.250023    0.250061    0.250392    0.252770
     0.288547    0.290290    0.300884    0.301046    0.301117    0.301859
     0.310422    0.353148    0.356666    0.356670    0.356729    0.364970
     0.413120    0.424782    0.432293    0.455906    0.461863    0.468074
     0.471581    0.478083    0.478355    0.479290    0.480539    0.540005

 Minimum search - taking simple RFO step
 Searching for Lamda that Minimizes Along All modes
 Value Taken    Lamda =  -0.00033078
 Calculated Step too Large.  Step scaled by  0.857198
 Step Taken.  Stepsize is  0.300000

                             Maximum     Tolerance    Cnvgd?
         Gradient           0.000753      0.000300      NO
         Displacement       0.229159      0.001200      NO
         Energy change     -0.000373      0.000001      NO


 New Cartesian Coordinates Obtained by Inverse Iteration

 Displacement from previous Coordinates is:  0.495037
 ----------------------------------------------------------------
             Standard Nuclear Orientation (Angstroms)
    I     Atom           X                Y                Z
 ----------------------------------------------------------------
    1      C       0.0050392419     0.0143338960     0.0346503410
    2      C      -0.0267882415     0.4184982813     1.3767982533
    3      Cl      1.4487412818     0.9093110821     2.1651650570
    4      C      -1.2422885042     0.4213761049     2.0698479455
    5      Cl     -1.3340882830     0.9137285768     3.7419680127
    6      C      -2.4186790780     0.0265023774     1.4388580645
    7      H      -3.3517173867     0.0330769064     1.9847891773
    8      C      -2.3721129339    -0.3714925813     0.1104059518
    9      Cl     -3.8513165619    -0.8723744628    -0.6859019137
   10      C      -1.1756961076    -0.3809105939    -0.5946706804
   11      H      -1.1541217584    -0.6944273596    -1.6300186358
   12      C       1.2820075551    -0.0154478398    -0.7366897285
   13      C       2.1269249438    -1.1336955195    -0.7117956206
   14      Cl      1.7000050924    -2.5205707583     0.2705633543
   15      C       3.3092672815    -1.1944864441    -1.4409949756
   16      H       3.9366009171    -2.0732905232    -1.3983830830
   17      C       3.6602947425    -0.1011269237    -2.2227267594
   18      Cl      5.1440746856    -0.1559783785    -3.1529158830
   19      C       2.8620954748     1.0337687056    -2.2845288657
   20      H       3.1437287174     1.8806355654    -2.8941752468
   21      C       1.6867529734     1.0584534546    -1.5406229056
   22      Cl      0.6983460000     2.5033441005    -1.6227056047
 ----------------------------------------------------------------
 Nuclear Repulsion Energy =        2032.99461052 hartrees
 There are       89 alpha and       89 beta electrons
 Applying Cartesian multipole field
    Component          Value
    ---------          -----
     (2,0,0)        1.00000E-12
     (0,2,0)        2.00000E-11
     (0,0,2)       -3.00000E-11
 Nucleus-field energy     =    -0.0000000498 hartrees
 Requested basis set is 6-311++G(d,p)
 There are 170 shells and 472 basis functions
 A cutoff of  1.0D-15 yielded  10930 shell pairs
 There are     92398 function pairs (     99331 Cartesian)
 Smallest overlap matrix eigenvalue = 1.37E-07
 Linear dependence detected in AO basis
 Number of orthogonalized atomic orbitals = 467
 Maximum deviation from orthogonality = 5.969E-10
 Guess from superposition of atomic densities
 Warning:  Energy on first SCF cycle will be non-variational
 SAD guess density has 178.000000 electrons

 -----------------------------------------------------------------------
  General SCF calculation program by
  Eric Jon Sundstrom, Paul Horn, Yuezhi Mao, Dmitri Zuev, Alec White,
  David Stuck, Shaama M.S., Shane Yost, Joonho Lee, David Small,
  Daniel Levine, Susi Lehtola, Hugh Burton, Evgeny Epifanovsky,
  Bang C. Huynh
 -----------------------------------------------------------------------
 Exchange:     0.2000 Hartree-Fock + 0.0800 Slater + 0.7200 B88
 Correlation:  0.1900 VWN1RPA + 0.8100 LYP
 Using SG-1 standard quadrature grid
 A restricted SCF calculation will be
 performed using DIIS
 SCF converges when DIIS error is below 1.0e-08
 ---------------------------------------
  Cycle       Energy         DIIS error
 ---------------------------------------
    1   -3225.3437065239      2.82e-02  
    2   -3221.0031820664      2.21e-03  
    3   -3220.9261225568      2.69e-03  
    4   -3221.1303167836      5.09e-04  
    5   -3221.1362571118      2.49e-04  
    6   -3221.1377890152      9.54e-05  
    7   -3221.1380286822      2.36e-05  
    8   -3221.1380406746      1.03e-05  
    9   -3221.1380432992      3.51e-06  
   10   -3221.1380436467      9.56e-07  
   11   -3221.1380436714      2.41e-07  
   12   -3221.1380436728      1.07e-07  
   13   -3221.1380436731      3.49e-08  
   14   -3221.1380436731      9.34e-09  Convergence criterion met
 ---------------------------------------
 SCF time:   CPU 722.02s  wall 722.00s 
 SCF   energy in the final basis set =    -3221.1380436731
 Total energy in the final basis set =    -3221.1380436731

 --------------------------------------------------------------

                    Orbital Energies (a.u.)
 --------------------------------------------------------------

 Alpha MOs
 -- Occupied --
********-101.5777-101.5773-101.5756-101.5749-101.5738 -10.2767 -10.2764
-10.2739 -10.2736 -10.2718 -10.2671 -10.2380 -10.2368 -10.2208 -10.2207
-10.2205 -10.2174  -9.4925  -9.4924  -9.4920  -9.4901  -9.4896  -9.4884
 -7.2572  -7.2572  -7.2568  -7.2549  -7.2545  -7.2531  -7.2473  -7.2472
 -7.2469  -7.2468  -7.2467  -7.2463  -7.2449  -7.2445  -7.2444  -7.2438
 -7.2432  -7.2427  -0.9547  -0.9402  -0.9041  -0.9023  -0.9008  -0.8802
 -0.8482  -0.8368  -0.8014  -0.7694  -0.7585  -0.7446  -0.6673  -0.6410
 -0.6297  -0.6183  -0.5553  -0.5382  -0.5348  -0.5325  -0.4967  -0.4843
 -0.4691  -0.4680  -0.4647  -0.4482  -0.4475  -0.4336  -0.4158  -0.4142
 -0.4069  -0.3959  -0.3867  -0.3864  -0.3665  -0.3495  -0.3458  -0.3445
 -0.3369  -0.3364  -0.3307  -0.3290  -0.3263  -0.2842  -0.2784  -0.2774
 -0.2652
 -- Virtual --
 -0.0616  -0.0599  -0.0557  -0.0491  -0.0380  -0.0258  -0.0115   0.0004
  0.0029   0.0097   0.0100   0.0102   0.0141   0.0243   0.0329   0.0389
  0.0421   0.0457   0.0528   0.0565   0.0609   0.0635   0.0709   0.0814
  0.0830   0.0841   0.0867   0.0892   0.0921   0.0924   0.0971   0.1015
  0.1039   0.1106   0.1120   0.1143   0.1157   0.1170   0.1186   0.1219
  0.1226   0.1247   0.1281   0.1305   0.1334   0.1372   0.1402   0.1431
  0.1489   0.1555   0.1578   0.1636   0.1639   0.1674   0.1704   0.1804
  0.1829   0.1888   0.1907   0.1956   0.2008   0.2094   0.2142   0.2163
  0.2239   0.2260   0.2274   0.2308   0.2319   0.2351   0.2384   0.2424
  0.2509   0.2554   0.2579   0.2614   0.2628   0.2650   0.2696   0.2727
  0.2783   0.2794   0.2856   0.2864   0.2883   0.2931   0.3012   0.3068
  0.3125   0.3130   0.3263   0.3340   0.3406   0.3410   0.3555   0.3698
  0.3903   0.4050   0.4131   0.4296   0.4361   0.4431   0.4498   0.4507
  0.4541   0.4600   0.4633   0.4750   0.4771   0.4801   0.4902   0.4961
  0.5044   0.5061   0.5121   0.5144   0.5185   0.5377   0.5417   0.5432
  0.5592   0.5687   0.5728   0.5759   0.5825   0.5936   0.5959   0.5988
  0.5993   0.6166   0.6278   0.6300   0.6347   0.6430   0.6460   0.6476
  0.6574   0.6631   0.6731   0.6795   0.6858   0.6897   0.7004   0.7039
  0.7093   0.7258   0.7550   0.7976   0.8043   0.8130   0.8249   0.8283
  0.8323   0.8352   0.8375   0.8418   0.8423   0.8466   0.8485   0.8521
  0.8535   0.8569   0.8588   0.8640   0.8673   0.8718   0.8781   0.8866
  0.8983   0.9019   0.9039   0.9064   0.9092   0.9179   0.9206   0.9355
  0.9390   0.9437   0.9494   0.9509   0.9581   0.9611   0.9647   0.9741
  0.9792   0.9836   0.9870   1.0043   1.0239   1.0259   1.0345   1.0487
  1.0564   1.0690   1.1028   1.1093   1.1440   1.1740   1.1881   1.2000
  1.2014   1.2112   1.2334   1.2362   1.2408   1.2460   1.2485   1.2832
  1.2844   1.2950   1.3047   1.3173   1.3214   1.3259   1.3500   1.3675
  1.4127   1.4217   1.4778   1.4807   1.4841   1.5435   1.5461   1.5599
  1.5627   1.5785   1.5804   1.5953   1.5998   1.6191   1.6288   1.6728
  1.6954   1.7150   1.7504   1.7561   1.8018   1.8087   1.8131   1.8190
  1.8384   1.8553   1.8790   1.9141   1.9257   1.9268   1.9289   1.9370
  1.9453   1.9674   1.9987   2.0027   2.0571   2.0579   2.0668   2.0830
  2.0886   2.0949   2.1455   2.1885   2.2294   2.2406   2.2506   2.2589
  2.2635   2.2675   2.2733   2.2986   2.3069   2.3199   2.3248   2.3463
  2.3568   2.3889   2.4241   2.4332   2.4496   2.4635   2.4709   2.4877
  2.5045   2.5307   2.5367   2.5499   2.5507   2.5597   2.5818   2.6179
  2.6329   2.6432   2.6880   2.6902   2.7017   2.7129   2.7139   2.7304
  2.7344   2.7430   2.7538   2.7635   2.7680   2.8178   2.8250   2.8290
  2.8595   2.8923   2.9554   2.9746   3.0716   3.0870   3.0880   3.1069
  3.1225   3.1297   3.1711   3.2101   3.2144   3.2494   3.2831   3.3242
  3.3461   3.4336   3.4627   3.5802   3.6405   3.6992   3.7071   3.7848
  3.8043   3.9324   3.9958   4.0811   4.0963   4.3396   4.7987   4.8126
  9.7665   9.7713   9.7867   9.7982   9.8380   9.8528  23.3744  23.5161
 23.8256  23.8432  23.8572  23.8868  23.9403  24.0098  24.0337  24.0622
 24.0962  24.1287  25.7922  25.8138  25.8198  25.8507  25.9280  25.9783
 26.1051  26.1159  26.1649  26.2436  26.3264  26.3687  26.5731  26.5939
 26.6364  26.6517  26.7527  26.9654 215.7585 215.7645 215.7815 215.7957
215.8459 215.8626
 --------------------------------------------------------------

          Ground-State Mulliken Net Atomic Charges

     Atom                 Charge (a.u.)
  ----------------------------------------
      1 C                    -0.437698
      2 C                    -1.450268
      3 Cl                    0.501164
      4 C                     0.811607
      5 Cl                    0.526148
      6 C                    -1.027997
      7 H                     0.223706
      8 C                     0.596781
      9 Cl                    0.450011
     10 C                    -0.667531
     11 H                     0.196875
     12 C                    -0.711998
     13 C                    -0.396541
     14 Cl                    0.406477
     15 C                    -0.124767
     16 H                     0.233011
     17 C                     0.293332
     18 Cl                    0.500747
     19 C                    -0.183152
     20 H                     0.236676
     21 C                    -0.409367
     22 Cl                    0.432782
  ----------------------------------------
  Sum of atomic charges =     0.000000

 -----------------------------------------------------------------
                    Cartesian Multipole Moments
 -----------------------------------------------------------------
    Charge (ESU x 10^10)
                -0.0000
    Dipole Moment (Debye)
         X       0.1802      Y      -0.3006      Z      -1.0200
       Tot       1.0786
    Quadrupole Moments (Debye-Ang)
        XX    -143.4036     XY      -0.8961     YY    -145.2758
        XZ      -3.2764     YZ      -0.9230     ZZ    -145.4333
    Octopole Moments (Debye-Ang^2)
       XXX    -278.0288    XXY      -9.6991    XYY     -82.9076
       YYY     -24.2304    XXZ      28.0923    XYZ      -2.7415
       YYZ      13.2328    XZZ     -97.3186    YZZ      -5.0823
       ZZZ      53.2921
    Hexadecapole Moments (Debye-Ang^3)
      XXXX   -5836.4272   XXXY      -6.8935   XXYY   -1197.2464
      XYYY       4.3168   YYYY   -1501.9173   XXXZ    1128.1059
      XXYZ     -22.1061   XYYZ     367.2450   YYYZ     -89.9235
      XXZZ   -1526.2734   XYZZ      32.0411   YYZZ    -814.7527
      XZZZ    1150.8685   YZZZ     -77.0538   ZZZZ   -3438.7584
 -----------------------------------------------------------------
 Calculating analytic gradient of the SCF energy
 Gradient of SCF Energy
            1           2           3           4           5           6
    1  -0.0004072   0.0000714   0.0001683   0.0001367   0.0000397   0.0000137
    2   0.0000151  -0.0001720  -0.0001984   0.0000416  -0.0000049  -0.0000779
    3  -0.0002229  -0.0001007  -0.0000431   0.0001102  -0.0000453  -0.0001806
            7           8           9          10          11          12
    1   0.0000031  -0.0001968   0.0000564   0.0002343   0.0000193   0.0003109
    2   0.0000004   0.0000307  -0.0000110   0.0000050   0.0000486   0.0000727
    3   0.0000152   0.0001897   0.0000146   0.0000264  -0.0000049  -0.0003141
           13          14          15          16          17          18
    1  -0.0001740  -0.0000782  -0.0000361   0.0000235  -0.0001139   0.0000328
    2   0.0000530   0.0002653   0.0000415   0.0000023   0.0001209  -0.0000136
    3   0.0002739   0.0002204   0.0000475  -0.0000399   0.0000208  -0.0000413
           19          20          21          22
    1   0.0001074  -0.0000041  -0.0001344  -0.0000727
    2  -0.0001381   0.0000018   0.0000608  -0.0001437
    3  -0.0000032  -0.0000234   0.0000266   0.0000740
 Max gradient component =       4.072E-04
 RMS gradient           =       1.291E-04
 Gradient time:  CPU 262.18 s  wall 262.19 s
 Geometry Optimization Parameters
   NAtoms,    NIC,     NZ,  NCons,   NDum,   NFix, NCnnct, MaxDiis
       22     163      22       0       0       0       0       0

 Cartesian Hessian Update
 Hessian updated using BFGS update


** GEOMETRY OPTIMIZATION IN DELOCALIZED INTERNAL COORDINATES **
   Searching for a Minimum

   Optimization Cycle:  12

                       Coordinates (Angstroms)
     ATOM                X               Y               Z
      1  C         0.0050392419    0.0143338960    0.0346503410
      2  C        -0.0267882415    0.4184982813    1.3767982533
      3  Cl        1.4487412818    0.9093110821    2.1651650570
      4  C        -1.2422885042    0.4213761049    2.0698479455
      5  Cl       -1.3340882830    0.9137285768    3.7419680127
      6  C        -2.4186790780    0.0265023774    1.4388580645
      7  H        -3.3517173867    0.0330769064    1.9847891773
      8  C        -2.3721129339   -0.3714925813    0.1104059518
      9  Cl       -3.8513165619   -0.8723744628   -0.6859019137
     10  C        -1.1756961076   -0.3809105939   -0.5946706804
     11  H        -1.1541217584   -0.6944273596   -1.6300186358
     12  C         1.2820075551   -0.0154478398   -0.7366897285
     13  C         2.1269249438   -1.1336955195   -0.7117956206
     14  Cl        1.7000050924   -2.5205707583    0.2705633543
     15  C         3.3092672815   -1.1944864441   -1.4409949756
     16  H         3.9366009171   -2.0732905232   -1.3983830830
     17  C         3.6602947425   -0.1011269237   -2.2227267594
     18  Cl        5.1440746856   -0.1559783785   -3.1529158830
     19  C         2.8620954748    1.0337687056   -2.2845288657
     20  H         3.1437287174    1.8806355654   -2.8941752468
     21  C         1.6867529734    1.0584534546   -1.5406229056
     22  Cl        0.6983460000    2.5033441005   -1.6227056047
   Point Group: c1    Number of degrees of freedom:    60


   Energy is  -3221.138043673

 Hessian updated using BFGS update

 60 Hessian modes will be used to form the next step
  Hessian Eigenvalues:
     0.001775    0.017744    0.018545    0.020877    0.020935    0.021769
     0.022972    0.023623    0.023846    0.023885    0.024091    0.024097
     0.024114    0.024117    0.024136    0.024147    0.024161    0.024202
     0.028215    0.072298    0.159988    0.160004    0.160034    0.160255
     0.214980    0.230480    0.234961    0.235498    0.237306    0.237518
     0.249989    0.249994    0.250059    0.250070    0.250317    0.252572
     0.288549    0.290258    0.300874    0.301032    0.301110    0.301850
     0.310132    0.353149    0.356666    0.356670    0.356727    0.364971
     0.413136    0.424765    0.432311    0.455896    0.461813    0.468067
     0.471492    0.477962    0.478311    0.479289    0.480500    0.538942

 Minimum search - taking simple RFO step
 Searching for Lamda that Minimizes Along All modes
 Value Taken    Lamda =  -0.00008782
 Step Taken.  Stepsize is  0.211632

                             Maximum     Tolerance    Cnvgd?
         Gradient           0.000362      0.000300      NO
         Displacement       0.159515      0.001200      NO
         Energy change     -0.000200      0.000001      NO


 New Cartesian Coordinates Obtained by Inverse Iteration

 Displacement from previous Coordinates is:  0.357801
 ----------------------------------------------------------------
             Standard Nuclear Orientation (Angstroms)
    I     Atom           X                Y                Z
 ----------------------------------------------------------------
    1      C       0.0077839766     0.0124094094     0.0396946555
    2      C      -0.0318222783     0.4439097206     1.3729959974
    3      Cl      1.4360707262     0.9663705943     2.1549772033
    4      C      -1.2493833892     0.4483108276     2.0627637060
    5      Cl     -1.3512235955     0.9738712629     3.7243442664
    6      C      -2.4199587928     0.0282820217     1.4374758384
    7      H      -3.3543434706     0.0364809512     1.9810555344
    8      C      -2.3657170248    -0.3966759725     0.1176372511
    9      Cl     -3.8378854445    -0.9277198805    -0.6722022754
   10      C      -1.1674564534    -0.4082149206    -0.5839943526
   11      H      -1.1399013119    -0.7434449826    -1.6124110959
   12      C       1.2848936081    -0.0173028220    -0.7316976745
   13      C       2.1152790103    -1.1468208867    -0.7343667242
   14      Cl      1.6733664716    -2.5514443921     0.2165993655
   15      C       3.2956149673    -1.2066765999    -1.4672774187
   16      H       3.9117728369    -2.0940373187    -1.4442537200
   17      C       3.6589048387    -0.1014984389    -2.2261079376
   18      Cl      5.1397937291    -0.1547210782    -3.1608336944
   19      C       2.8746148192     1.0443930702    -2.2616838275
   20      H       3.1647026817     1.8999717536    -2.8549657938
   21      C       1.7017558663     1.0680956284    -1.5142069401
   22      Cl      0.7302082811     2.5256897193    -1.5666261086
 ----------------------------------------------------------------
 Nuclear Repulsion Energy =        2032.31772104 hartrees
 There are       89 alpha and       89 beta electrons
 Applying Cartesian multipole field
    Component          Value
    ---------          -----
     (2,0,0)        1.00000E-12
     (0,2,0)        2.00000E-11
     (0,0,2)       -3.00000E-11
 Nucleus-field energy     =    -0.0000000483 hartrees
 Requested basis set is 6-311++G(d,p)
 There are 170 shells and 472 basis functions
 A cutoff of  1.0D-15 yielded  10936 shell pairs
 There are     92462 function pairs (     99403 Cartesian)
 Smallest overlap matrix eigenvalue = 1.33E-07
 Linear dependence detected in AO basis
 Number of orthogonalized atomic orbitals = 467
 Maximum deviation from orthogonality = 3.211E-10
 Guess from superposition of atomic densities
 Warning:  Energy on first SCF cycle will be non-variational
 SAD guess density has 178.000000 electrons

 -----------------------------------------------------------------------
  General SCF calculation program by
  Eric Jon Sundstrom, Paul Horn, Yuezhi Mao, Dmitri Zuev, Alec White,
  David Stuck, Shaama M.S., Shane Yost, Joonho Lee, David Small,
  Daniel Levine, Susi Lehtola, Hugh Burton, Evgeny Epifanovsky,
  Bang C. Huynh
 -----------------------------------------------------------------------
 Exchange:     0.2000 Hartree-Fock + 0.0800 Slater + 0.7200 B88
 Correlation:  0.1900 VWN1RPA + 0.8100 LYP
 Using SG-1 standard quadrature grid
 A restricted SCF calculation will be
 performed using DIIS
 SCF converges when DIIS error is below 1.0e-08
 ---------------------------------------
  Cycle       Energy         DIIS error
 ---------------------------------------
    1   -3225.3418475328      2.82e-02  
    2   -3221.0032608247      2.21e-03  
    3   -3220.9261723684      2.69e-03  
    4   -3221.1303613700      5.09e-04  
    5   -3221.1363085933      2.49e-04  
    6   -3221.1378424790      9.53e-05  
    7   -3221.1380816012      2.36e-05  
    8   -3221.1380935493      1.03e-05  
    9   -3221.1380961730      3.51e-06  
   10   -3221.1380965202      9.55e-07  
   11   -3221.1380965451      2.41e-07  
   12   -3221.1380965465      1.07e-07  
   13   -3221.1380965469      3.46e-08  
   14   -3221.1380965469      9.07e-09  Convergence criterion met
 ---------------------------------------
 SCF time:   CPU 726.65s  wall 727.00s 
 SCF   energy in the final basis set =    -3221.1380965469
 Total energy in the final basis set =    -3221.1380965469

 --------------------------------------------------------------

                    Orbital Energies (a.u.)
 --------------------------------------------------------------

 Alpha MOs
 -- Occupied --
********-101.5776-101.5774-101.5756-101.5750-101.5738 -10.2767 -10.2766
-10.2740 -10.2736 -10.2718 -10.2671 -10.2381 -10.2368 -10.2208 -10.2207
-10.2205 -10.2174  -9.4925  -9.4923  -9.4921  -9.4901  -9.4897  -9.4884
 -7.2573  -7.2571  -7.2569  -7.2549  -7.2545  -7.2531  -7.2473  -7.2472
 -7.2470  -7.2469  -7.2466  -7.2464  -7.2449  -7.2445  -7.2444  -7.2438
 -7.2432  -7.2427  -0.9546  -0.9402  -0.9041  -0.9023  -0.9008  -0.8802
 -0.8482  -0.8367  -0.8014  -0.7694  -0.7584  -0.7446  -0.6673  -0.6409
 -0.6298  -0.6183  -0.5553  -0.5379  -0.5352  -0.5325  -0.4967  -0.4843
 -0.4690  -0.4681  -0.4647  -0.4480  -0.4476  -0.4336  -0.4158  -0.4142
 -0.4069  -0.3959  -0.3867  -0.3864  -0.3665  -0.3495  -0.3458  -0.3446
 -0.3370  -0.3365  -0.3307  -0.3289  -0.3263  -0.2839  -0.2784  -0.2777
 -0.2652
 -- Virtual --
 -0.0614  -0.0587  -0.0574  -0.0490  -0.0381  -0.0258  -0.0115   0.0005
  0.0029   0.0097   0.0100   0.0102   0.0141   0.0243   0.0329   0.0388
  0.0420   0.0457   0.0528   0.0567   0.0606   0.0635   0.0709   0.0814
  0.0834   0.0838   0.0867   0.0893   0.0921   0.0923   0.0970   0.1013
  0.1039   0.1107   0.1120   0.1146   0.1155   0.1172   0.1184   0.1218
  0.1225   0.1247   0.1281   0.1304   0.1333   0.1375   0.1401   0.1429
  0.1489   0.1560   0.1575   0.1638   0.1639   0.1671   0.1701   0.1803
  0.1829   0.1893   0.1904   0.1956   0.2004   0.2092   0.2138   0.2163
  0.2244   0.2259   0.2270   0.2311   0.2315   0.2348   0.2384   0.2421
  0.2513   0.2554   0.2578   0.2617   0.2625   0.2649   0.2694   0.2725
  0.2779   0.2793   0.2856   0.2872   0.2886   0.2923   0.3013   0.3068
  0.3125   0.3130   0.3263   0.3346   0.3407   0.3421   0.3558   0.3704
  0.3901   0.4051   0.4132   0.4298   0.4365   0.4432   0.4498   0.4510
  0.4532   0.4606   0.4624   0.4750   0.4772   0.4794   0.4907   0.4964
  0.5046   0.5050   0.5127   0.5142   0.5186   0.5381   0.5420   0.5434
  0.5595   0.5701   0.5715   0.5758   0.5823   0.5940   0.5955   0.5980
  0.5990   0.6162   0.6284   0.6302   0.6350   0.6429   0.6457   0.6476
  0.6574   0.6644   0.6733   0.6790   0.6863   0.6889   0.7003   0.7039
  0.7102   0.7262   0.7567   0.8002   0.8035   0.8131   0.8249   0.8281
  0.8324   0.8349   0.8369   0.8419   0.8421   0.8475   0.8478   0.8528
  0.8532   0.8573   0.8586   0.8641   0.8676   0.8707   0.8786   0.8870
  0.8985   0.9015   0.9042   0.9071   0.9078   0.9184   0.9202   0.9351
  0.9388   0.9443   0.9502   0.9510   0.9558   0.9603   0.9642   0.9742
  0.9793   0.9837   0.9869   1.0044   1.0247   1.0267   1.0334   1.0488
  1.0564   1.0687   1.1022   1.1090   1.1445   1.1739   1.1881   1.2000
  1.2029   1.2119   1.2338   1.2371   1.2387   1.2468   1.2487   1.2834
  1.2877   1.2954   1.3040   1.3187   1.3212   1.3259   1.3499   1.3685
  1.4146   1.4206   1.4789   1.4803   1.4828   1.5433   1.5465   1.5598
  1.5637   1.5779   1.5806   1.5954   1.5997   1.6187   1.6300   1.6729
  1.6961   1.7150   1.7504   1.7559   1.8027   1.8089   1.8126   1.8192
  1.8380   1.8547   1.8797   1.9144   1.9265   1.9266   1.9275   1.9368
  1.9453   1.9677   2.0004   2.0027   2.0573   2.0577   2.0666   2.0832
  2.0885   2.0952   2.1451   2.1896   2.2292   2.2397   2.2499   2.2588
  2.2626   2.2674   2.2728   2.2990   2.3078   2.3197   2.3251   2.3466
  2.3569   2.3888   2.4244   2.4329   2.4483   2.4636   2.4750   2.4830
  2.5040   2.5306   2.5367   2.5497   2.5499   2.5596   2.5817   2.6182
  2.6330   2.6425   2.6884   2.6904   2.7014   2.7130   2.7133   2.7299
  2.7343   2.7431   2.7527   2.7639   2.7679   2.8181   2.8251   2.8276
  2.8610   2.8918   2.9557   2.9741   3.0717   3.0875   3.0884   3.1074
  3.1244   3.1265   3.1712   3.2102   3.2132   3.2502   3.2853   3.3237
  3.3463   3.4338   3.4634   3.5814   3.6415   3.6990   3.7070   3.7851
  3.8052   3.9323   3.9957   4.0810   4.0966   4.3392   4.7988   4.8116
  9.7666   9.7716   9.7870   9.7974   9.8387   9.8566  23.3755  23.5161
 23.8256  23.8425  23.8573  23.8868  23.9400  24.0098  24.0336  24.0622
 24.0961  24.1286  25.7887  25.8137  25.8197  25.8470  25.9287  25.9775
 26.1050  26.1159  26.1639  26.2447  26.3407  26.3537  26.5721  26.5941
 26.6392  26.6466  26.7514  26.9702 215.7585 215.7648 215.7819 215.7948
215.8466 215.8668
 --------------------------------------------------------------

          Ground-State Mulliken Net Atomic Charges

     Atom                 Charge (a.u.)
  ----------------------------------------
      1 C                    -0.447778
      2 C                    -1.456784
      3 Cl                    0.495738
      4 C                     0.824167
      5 Cl                    0.528430
      6 C                    -1.015131
      7 H                     0.224109
      8 C                     0.590547
      9 Cl                    0.450708
     10 C                    -0.660411
     11 H                     0.196743
     12 C                    -0.721156
     13 C                    -0.411670
     14 Cl                    0.418056
     15 C                    -0.138934
     16 H                     0.234459
     17 C                     0.303822
     18 Cl                    0.501607
     19 C                    -0.165559
     20 H                     0.235434
     21 C                    -0.410601
     22 Cl                    0.424203
  ----------------------------------------
  Sum of atomic charges =     0.000000

 -----------------------------------------------------------------
                    Cartesian Multipole Moments
 -----------------------------------------------------------------
    Charge (ESU x 10^10)
                -0.0000
    Dipole Moment (Debye)
         X       0.1828      Y      -0.3101      Z      -1.0195
       Tot       1.0811
    Quadrupole Moments (Debye-Ang)
        XX    -143.3980     XY      -0.8803     YY    -145.2389
        XZ      -3.3039     YZ      -0.8846     ZZ    -145.4781
    Octopole Moments (Debye-Ang^2)
       XXX    -277.9059    XXY      -9.9191    XYY     -82.5106
       YYY     -26.0664    XXZ      28.0431    XYZ      -2.6069
       YYZ      13.2044    XZZ     -97.1474    YZZ      -5.9270
       ZZZ      54.0861
    Hexadecapole Moments (Debye-Ang^3)
      XXXX   -5822.1979   XXXY     -17.5819   XXYY   -1202.1835
      XYYY      -7.8818   YYYY   -1551.9881   XXXZ    1139.1205
      XXYZ     -29.8510   XYYZ     370.6769   YYYZ    -114.9074
      XXZZ   -1518.4759   XYZZ      27.2267   YYZZ    -817.6385
      XZZZ    1163.7259   YZZZ    -100.9527   ZZZZ   -3410.4334
 -----------------------------------------------------------------
 Calculating analytic gradient of the SCF energy
 Gradient of SCF Energy
            1           2           3           4           5           6
    1  -0.0002015   0.0000938   0.0000432   0.0000704   0.0000137  -0.0000039
    2   0.0000533  -0.0000843   0.0000082   0.0000239  -0.0000077  -0.0000319
    3  -0.0000401  -0.0000805   0.0000034   0.0000429   0.0000033  -0.0001012
            7           8           9          10          11          12
    1   0.0000125  -0.0001237   0.0000386   0.0001168   0.0000232   0.0001400
    2  -0.0000017  -0.0000094   0.0000048   0.0000305  -0.0000215   0.0000943
    3   0.0000277   0.0001248   0.0000201   0.0000006   0.0000027  -0.0001432
           13          14          15          16          17          18
    1  -0.0000908  -0.0000226   0.0000302   0.0000151  -0.0000775   0.0000201
    2  -0.0000062  -0.0000163   0.0000352   0.0000101   0.0000083  -0.0000010
    3   0.0001021   0.0000722  -0.0000104  -0.0000085   0.0000221  -0.0000384
           19          20          21          22
    1   0.0000163  -0.0000188  -0.0000570  -0.0000380
    2  -0.0000448  -0.0000075   0.0000156  -0.0000518
    3  -0.0000106  -0.0000311   0.0000068   0.0000354
 Max gradient component =       2.015E-04
 RMS gradient           =       5.969E-05
 Gradient time:  CPU 272.64 s  wall 272.65 s
 Geometry Optimization Parameters
   NAtoms,    NIC,     NZ,  NCons,   NDum,   NFix, NCnnct, MaxDiis
       22     163      22       0       0       0       0       0

 Cartesian Hessian Update
 Hessian updated using BFGS update


** GEOMETRY OPTIMIZATION IN DELOCALIZED INTERNAL COORDINATES **
   Searching for a Minimum

   Optimization Cycle:  13

                       Coordinates (Angstroms)
     ATOM                X               Y               Z
      1  C         0.0077839766    0.0124094094    0.0396946555
      2  C        -0.0318222783    0.4439097206    1.3729959974
      3  Cl        1.4360707262    0.9663705943    2.1549772033
      4  C        -1.2493833892    0.4483108276    2.0627637060
      5  Cl       -1.3512235955    0.9738712629    3.7243442664
      6  C        -2.4199587928    0.0282820217    1.4374758384
      7  H        -3.3543434706    0.0364809512    1.9810555344
      8  C        -2.3657170248   -0.3966759725    0.1176372511
      9  Cl       -3.8378854445   -0.9277198805   -0.6722022754
     10  C        -1.1674564534   -0.4082149206   -0.5839943526
     11  H        -1.1399013119   -0.7434449826   -1.6124110959
     12  C         1.2848936081   -0.0173028220   -0.7316976745
     13  C         2.1152790103   -1.1468208867   -0.7343667242
     14  Cl        1.6733664716   -2.5514443921    0.2165993655
     15  C         3.2956149673   -1.2066765999   -1.4672774187
     16  H         3.9117728369   -2.0940373187   -1.4442537200
     17  C         3.6589048387   -0.1014984389   -2.2261079376
     18  Cl        5.1397937291   -0.1547210782   -3.1608336944
     19  C         2.8746148192    1.0443930702   -2.2616838275
     20  H         3.1647026817    1.8999717536   -2.8549657938
     21  C         1.7017558663    1.0680956284   -1.5142069401
     22  Cl        0.7302082811    2.5256897193   -1.5666261086
   Point Group: c1    Number of degrees of freedom:    60


   Energy is  -3221.138096547

 Hessian updated using BFGS update

 60 Hessian modes will be used to form the next step
  Hessian Eigenvalues:
     0.001499    0.017757    0.018444    0.020845    0.020939    0.021792
     0.022978    0.023637    0.023848    0.023898    0.024090    0.024097
     0.024114    0.024118    0.024136    0.024143    0.024166    0.024218
     0.028223    0.071742    0.159964    0.160002    0.160036    0.160251
     0.213364    0.230502    0.234941    0.235498    0.237279    0.237473
     0.249915    0.249995    0.250044    0.250066    0.250284    0.252482
     0.288500    0.290308    0.300859    0.300978    0.301116    0.301859
     0.309749    0.353143    0.356666    0.356670    0.356725    0.364967
     0.413213    0.424770    0.432290    0.455863    0.461791    0.468065
     0.471357    0.477776    0.478234    0.479291    0.480522    0.537452

 Minimum search - taking simple RFO step
 Searching for Lamda that Minimizes Along All modes
 Value Taken    Lamda =  -0.00000576
 Step Taken.  Stepsize is  0.056597

                             Maximum     Tolerance    Cnvgd?
         Gradient           0.000136      0.000300     YES
         Displacement       0.041746      0.001200      NO
         Energy change     -0.000053      0.000001      NO


 New Cartesian Coordinates Obtained by Inverse Iteration

 Displacement from previous Coordinates is:  0.099334
 ----------------------------------------------------------------
             Standard Nuclear Orientation (Angstroms)
    I     Atom           X                Y                Z
 ----------------------------------------------------------------
    1      C       0.0087864831     0.0108214807     0.0415428154
    2      C      -0.0333014772     0.4502113306     1.3722800997
    3      Cl      1.4325158721     0.9803751949     2.1529399242
    4      C      -1.2516461299     0.4560281529     2.0607301252
    5      Cl     -1.3564907938     0.9921970514     3.7187729496
    6      C      -2.4205444000     0.0293197404     1.4370230250
    7      H      -3.3555213144     0.0386954619     1.9795510078
    8      C      -2.3639265435    -0.4034757729     0.1197593987
    9      Cl     -3.8342288364    -0.9426606345    -0.6681901718
   10      C      -1.1651004265    -0.4161979782    -0.5806724975
   11      H      -1.1361186129    -0.7569298182    -1.6072296707
   12      C       1.2857853767    -0.0184804100    -0.7301204276
   13      C       2.1126240528    -1.1505062411    -0.7407841064
   14      Cl      1.6671554363    -2.5597716350     0.2015728186
   15      C       3.2921111298    -1.2099094476    -1.4751123974
   16      H       3.9051406925    -2.0995536945    -1.4578980376
   17      C       3.6586956199    -0.1012938643    -2.2272367422
   18      Cl      5.1386285724    -0.1535677938    -3.1633788152
   19      C       2.8780217002     1.0473309944    -2.2550629029
   20      H       3.1702877302     1.9055471661    -2.8434384781
   21      C       1.7057408784     1.0701774911    -1.5067223851
   22      Cl      0.7384550422     2.5308708922    -1.5514092774
 ----------------------------------------------------------------
 Nuclear Repulsion Energy =        2032.13023834 hartrees
 There are       89 alpha and       89 beta electrons
 Applying Cartesian multipole field
    Component          Value
    ---------          -----
     (2,0,0)        1.00000E-12
     (0,2,0)        2.00000E-11
     (0,0,2)       -3.00000E-11
 Nucleus-field energy     =    -0.0000000479 hartrees
 Requested basis set is 6-311++G(d,p)
 There are 170 shells and 472 basis functions
 A cutoff of  1.0D-15 yielded  10937 shell pairs
 There are     92474 function pairs (     99415 Cartesian)
 Smallest overlap matrix eigenvalue = 1.33E-07
 Linear dependence detected in AO basis
 Number of orthogonalized atomic orbitals = 467
 Maximum deviation from orthogonality = 4.618E-10
 Guess from superposition of atomic densities
 Warning:  Energy on first SCF cycle will be non-variational
 SAD guess density has 178.000000 electrons

 -----------------------------------------------------------------------
  General SCF calculation program by
  Eric Jon Sundstrom, Paul Horn, Yuezhi Mao, Dmitri Zuev, Alec White,
  David Stuck, Shaama M.S., Shane Yost, Joonho Lee, David Small,
  Daniel Levine, Susi Lehtola, Hugh Burton, Evgeny Epifanovsky,
  Bang C. Huynh
 -----------------------------------------------------------------------
 Exchange:     0.2000 Hartree-Fock + 0.0800 Slater + 0.7200 B88
 Correlation:  0.1900 VWN1RPA + 0.8100 LYP
 Using SG-1 standard quadrature grid
 A restricted SCF calculation will be
 performed using DIIS
 SCF converges when DIIS error is below 1.0e-08
 ---------------------------------------
  Cycle       Energy         DIIS error
 ---------------------------------------
    1   -3225.3414325371      2.82e-02  
    2   -3221.0032847649      2.21e-03  
    3   -3220.9262156745      2.69e-03  
    4   -3221.1303638069      5.09e-04  
    5   -3221.1363122197      2.49e-04  
    6   -3221.1378459442      9.52e-05  
    7   -3221.1380848410      2.36e-05  
    8   -3221.1380967425      1.02e-05  
    9   -3221.1380993607      3.51e-06  
   10   -3221.1380997072      9.56e-07  
   11   -3221.1380997323      2.41e-07  
   12   -3221.1380997337      1.07e-07  
   13   -3221.1380997336      3.46e-08  
   14   -3221.1380997337      9.05e-09  Convergence criterion met
 ---------------------------------------
 SCF time:   CPU 743.96s  wall 745.00s 
 SCF   energy in the final basis set =    -3221.1380997337
 Total energy in the final basis set =    -3221.1380997337

 --------------------------------------------------------------

                    Orbital Energies (a.u.)
 --------------------------------------------------------------

 Alpha MOs
 -- Occupied --
********-101.5776-101.5775-101.5756-101.5750-101.5738 -10.2767 -10.2766
-10.2740 -10.2736 -10.2719 -10.2671 -10.2381 -10.2369 -10.2208 -10.2207
-10.2205 -10.2174  -9.4926  -9.4923  -9.4921  -9.4901  -9.4897  -9.4884
 -7.2573  -7.2570  -7.2569  -7.2549  -7.2546  -7.2531  -7.2473  -7.2471
 -7.2470  -7.2469  -7.2465  -7.2464  -7.2449  -7.2445  -7.2444  -7.2438
 -7.2432  -7.2427  -0.9546  -0.9402  -0.9041  -0.9023  -0.9008  -0.8802
 -0.8482  -0.8367  -0.8014  -0.7694  -0.7585  -0.7446  -0.6673  -0.6409
 -0.6298  -0.6183  -0.5553  -0.5379  -0.5352  -0.5325  -0.4967  -0.4843
 -0.4690  -0.4681  -0.4647  -0.4480  -0.4476  -0.4336  -0.4158  -0.4142
 -0.4070  -0.3958  -0.3867  -0.3864  -0.3665  -0.3495  -0.3458  -0.3446
 -0.3370  -0.3365  -0.3307  -0.3289  -0.3263  -0.2839  -0.2784  -0.2778
 -0.2652
 -- Virtual --
 -0.0614  -0.0584  -0.0577  -0.0490  -0.0381  -0.0258  -0.0115   0.0005
  0.0029   0.0097   0.0100   0.0102   0.0141   0.0243   0.0329   0.0388
  0.0420   0.0457   0.0528   0.0567   0.0606   0.0635   0.0709   0.0814
  0.0835   0.0837   0.0867   0.0893   0.0921   0.0923   0.0970   0.1013
  0.1039   0.1107   0.1120   0.1146   0.1154   0.1172   0.1183   0.1218
  0.1225   0.1247   0.1281   0.1304   0.1333   0.1375   0.1401   0.1429
  0.1489   0.1560   0.1575   0.1638   0.1639   0.1671   0.1701   0.1803
  0.1829   0.1893   0.1903   0.1956   0.2004   0.2092   0.2138   0.2163
  0.2245   0.2259   0.2270   0.2312   0.2314   0.2347   0.2384   0.2421
  0.2513   0.2555   0.2578   0.2617   0.2624   0.2649   0.2694   0.2725
  0.2779   0.2792   0.2857   0.2873   0.2887   0.2922   0.3013   0.3067
  0.3125   0.3130   0.3263   0.3347   0.3407   0.3422   0.3558   0.3705
  0.3901   0.4051   0.4133   0.4298   0.4365   0.4432   0.4498   0.4511
  0.4530   0.4607   0.4622   0.4749   0.4772   0.4794   0.4908   0.4964
  0.5046   0.5048   0.5128   0.5141   0.5186   0.5381   0.5421   0.5434
  0.5595   0.5705   0.5711   0.5758   0.5823   0.5941   0.5954   0.5979
  0.5988   0.6161   0.6284   0.6302   0.6350   0.6429   0.6456   0.6476
  0.6574   0.6646   0.6733   0.6788   0.6864   0.6889   0.7003   0.7039
  0.7103   0.7262   0.7568   0.8009   0.8030   0.8132   0.8249   0.8281
  0.8324   0.8349   0.8369   0.8419   0.8421   0.8475   0.8478   0.8529
  0.8531   0.8574   0.8586   0.8641   0.8676   0.8706   0.8787   0.8871
  0.8985   0.9014   0.9043   0.9072   0.9075   0.9184   0.9201   0.9350
  0.9388   0.9443   0.9503   0.9510   0.9556   0.9602   0.9642   0.9742
  0.9793   0.9837   0.9868   1.0044   1.0247   1.0269   1.0332   1.0488
  1.0563   1.0687   1.1021   1.1089   1.1446   1.1738   1.1881   1.2000
  1.2030   1.2119   1.2338   1.2374   1.2383   1.2469   1.2487   1.2835
  1.2879   1.2954   1.3040   1.3190   1.3210   1.3259   1.3498   1.3684
  1.4148   1.4204   1.4791   1.4802   1.4826   1.5433   1.5464   1.5598
  1.5638   1.5778   1.5806   1.5954   1.5997   1.6187   1.6300   1.6728
  1.6961   1.7150   1.7504   1.7557   1.8029   1.8089   1.8124   1.8192
  1.8379   1.8545   1.8798   1.9144   1.9265   1.9268   1.9272   1.9368
  1.9452   1.9678   2.0006   2.0026   2.0573   2.0577   2.0666   2.0832
  2.0885   2.0952   2.1450   2.1898   2.2292   2.2396   2.2498   2.2588
  2.2625   2.2674   2.2728   2.2991   2.3079   2.3196   2.3250   2.3466
  2.3570   2.3888   2.4244   2.4329   2.4481   2.4636   2.4756   2.4822
  2.5039   2.5306   2.5367   2.5497   2.5499   2.5595   2.5817   2.6181
  2.6329   2.6423   2.6884   2.6904   2.7014   2.7130   2.7132   2.7299
  2.7343   2.7431   2.7526   2.7640   2.7679   2.8181   2.8251   2.8275
  2.8610   2.8918   2.9556   2.9741   3.0716   3.0875   3.0885   3.1073
  3.1249   3.1256   3.1711   3.2102   3.2131   3.2502   3.2854   3.3236
  3.3463   3.4337   3.4635   3.5815   3.6416   3.6989   3.7069   3.7851
  3.8052   3.9322   3.9957   4.0809   4.0966   4.3394   4.7987   4.8115
  9.7666   9.7715   9.7870   9.7973   9.8387   9.8568  23.3756  23.5160
 23.8255  23.8424  23.8573  23.8867  23.9398  24.0099  24.0336  24.0621
 24.0961  24.1283  25.7884  25.8137  25.8197  25.8467  25.9287  25.9772
 26.1050  26.1159  26.1637  26.2448  26.3443  26.3496  26.5719  26.5942
 26.6394  26.6460  26.7512  26.9701 215.7585 215.7647 215.7819 215.7947
215.8465 215.8670
 --------------------------------------------------------------

          Ground-State Mulliken Net Atomic Charges

     Atom                 Charge (a.u.)
  ----------------------------------------
      1 C                    -0.447762
      2 C                    -1.451320
      3 Cl                    0.495100
      4 C                     0.820975
      5 Cl                    0.528761
      6 C                    -1.014905
      7 H                     0.224131
      8 C                     0.591040
      9 Cl                    0.450736
     10 C                    -0.663102
     11 H                     0.196701
     12 C                    -0.720091
     13 C                    -0.415967
     14 Cl                    0.421114
     15 C                    -0.142459
     16 H                     0.234853
     17 C                     0.304060
     18 Cl                    0.501612
     19 C                    -0.160665
     20 H                     0.235079
     21 C                    -0.409813
     22 Cl                    0.421921
  ----------------------------------------
  Sum of atomic charges =     0.000000

 -----------------------------------------------------------------
                    Cartesian Multipole Moments
 -----------------------------------------------------------------
    Charge (ESU x 10^10)
                -0.0000
    Dipole Moment (Debye)
         X       0.1840      Y      -0.3123      Z      -1.0194
       Tot       1.0820
    Quadrupole Moments (Debye-Ang)
        XX    -143.3931     XY      -0.8780     YY    -145.2299
        XZ      -3.3130     YZ      -0.8709     ZZ    -145.4916
    Octopole Moments (Debye-Ang^2)
       XXX    -277.8585    XXY      -9.9666    XYY     -82.4028
       YYY     -26.5516    XXZ      28.0186    XYZ      -2.5661
       YYZ      13.1945    XZZ     -97.0923    YZZ      -6.1595
       ZZZ      54.3073
    Hexadecapole Moments (Debye-Ang^3)
      XXXX   -5818.7888   XXXY     -20.2267   XXYY   -1203.6293
      XYYY     -10.8753   YYYY   -1565.6127   XXXZ    1142.1630
      XXYZ     -31.9877   XYYZ     371.6320   YYYZ    -121.8716
      XXZZ   -1516.4429   XYZZ      25.9364   YYZZ    -818.4049
      XZZZ    1167.3772   YZZZ    -107.5952   ZZZZ   -3402.9699
 -----------------------------------------------------------------
 Calculating analytic gradient of the SCF energy
 Gradient of SCF Energy
            1           2           3           4           5           6
    1  -0.0000627   0.0000337   0.0000134   0.0000278   0.0000183   0.0000091
    2  -0.0000152  -0.0000074   0.0000410   0.0000120   0.0000035  -0.0000139
    3  -0.0000051   0.0000006   0.0000279   0.0000125   0.0000080  -0.0000212
            7           8           9          10          11          12
    1   0.0000126  -0.0000424   0.0000161   0.0000287   0.0000028   0.0000463
    2   0.0000008  -0.0000086  -0.0000029   0.0000098  -0.0000181  -0.0000041
    3   0.0000236   0.0000418   0.0000238  -0.0000076   0.0000109  -0.0000618
           13          14          15          16          17          18
    1  -0.0000286  -0.0000006   0.0000009   0.0000066  -0.0000384   0.0000041
    2   0.0000243   0.0000061   0.0000073   0.0000082  -0.0000003   0.0000003
    3   0.0000406  -0.0000035  -0.0000161  -0.0000034   0.0000082  -0.0000314
           19          20          21          22
    1   0.0000049  -0.0000167  -0.0000229  -0.0000128
    2  -0.0000067  -0.0000082  -0.0000097  -0.0000181
    3  -0.0000132  -0.0000267  -0.0000119   0.0000040
 Max gradient component =       6.270E-05
 RMS gradient           =       2.183E-05
 Gradient time:  CPU 267.95 s  wall 267.97 s
 Geometry Optimization Parameters
   NAtoms,    NIC,     NZ,  NCons,   NDum,   NFix, NCnnct, MaxDiis
       22     163      22       0       0       0       0       0

 Cartesian Hessian Update
 Hessian updated using BFGS update


** GEOMETRY OPTIMIZATION IN DELOCALIZED INTERNAL COORDINATES **
   Searching for a Minimum

   Optimization Cycle:  14

                       Coordinates (Angstroms)
     ATOM                X               Y               Z
      1  C         0.0087864831    0.0108214807    0.0415428154
      2  C        -0.0333014772    0.4502113306    1.3722800997
      3  Cl        1.4325158721    0.9803751949    2.1529399242
      4  C        -1.2516461299    0.4560281529    2.0607301252
      5  Cl       -1.3564907938    0.9921970514    3.7187729496
      6  C        -2.4205444000    0.0293197404    1.4370230250
      7  H        -3.3555213144    0.0386954619    1.9795510078
      8  C        -2.3639265435   -0.4034757729    0.1197593987
      9  Cl       -3.8342288364   -0.9426606345   -0.6681901718
     10  C        -1.1651004265   -0.4161979782   -0.5806724975
     11  H        -1.1361186129   -0.7569298182   -1.6072296707
     12  C         1.2857853767   -0.0184804100   -0.7301204276
     13  C         2.1126240528   -1.1505062411   -0.7407841064
     14  Cl        1.6671554363   -2.5597716350    0.2015728186
     15  C         3.2921111298   -1.2099094476   -1.4751123974
     16  H         3.9051406925   -2.0995536945   -1.4578980376
     17  C         3.6586956199   -0.1012938643   -2.2272367422
     18  Cl        5.1386285724   -0.1535677938   -3.1633788152
     19  C         2.8780217002    1.0473309944   -2.2550629029
     20  H         3.1702877302    1.9055471661   -2.8434384781
     21  C         1.7057408784    1.0701774911   -1.5067223851
     22  Cl        0.7384550422    2.5308708922   -1.5514092774
   Point Group: c1    Number of degrees of freedom:    60


   Energy is  -3221.138099734

 Hessian updated using BFGS update

 60 Hessian modes will be used to form the next step
  Hessian Eigenvalues:
     0.001405    0.017749    0.018337    0.020694    0.020985    0.021644
     0.023029    0.023621    0.023825    0.023880    0.024062    0.024091
     0.024098    0.024114    0.024121    0.024138    0.024151    0.024186
     0.028221    0.071758    0.159838    0.160001    0.160037    0.160236
     0.209709    0.231161    0.234859    0.235499    0.237272    0.237618
     0.249301    0.249996    0.250059    0.250249    0.250500    0.252401
     0.288311    0.290408    0.300596    0.300926    0.301117    0.301856
     0.309130    0.353220    0.356666    0.356669    0.356724    0.365116
     0.413878    0.424773    0.432310    0.455800    0.461714    0.468067
     0.471248    0.477151    0.478107    0.479289    0.480536    0.535604

 Minimum search - taking simple RFO step
 Searching for Lamda that Minimizes Along All modes
 Value Taken    Lamda =   0.00000000
 Step Taken.  Stepsize is  0.006656

                             Maximum     Tolerance    Cnvgd?
         Gradient           0.000055      0.000300     YES
         Displacement       0.004201      0.001200      NO
         Energy change     -0.000003      0.000001      NO


 New Cartesian Coordinates Obtained by Inverse Iteration

 Displacement from previous Coordinates is:  0.013815
 ----------------------------------------------------------------
             Standard Nuclear Orientation (Angstroms)
    I     Atom           X                Y                Z
 ----------------------------------------------------------------
    1      C       0.0089309835     0.0105271184     0.0418118332
    2      C      -0.0335262401     0.4508494594     1.3721660752
    3      Cl      1.4322280362     0.9816584172     2.1523845545
    4      C      -1.2519966578     0.4571326577     2.0604170223
    5      Cl     -1.3572816269     0.9951302324     3.7178430583
    6      C      -2.4206819592     0.0295985279     1.4369255565
    7      H      -3.3557868289     0.0392475891     1.9792241559
    8      C      -2.3636807631    -0.4043885724     0.1200429724
    9      Cl     -3.8337376845    -0.9448289021    -0.6675783772
   10      C      -1.1647905612    -0.4172923129    -0.5802191446
   11      H      -1.1356590840    -0.7586452885    -1.6065633207
   12      C       1.2859501404    -0.0186757693    -0.7297436011
   13      C       2.1123231994    -1.1511103759    -0.7416719605
   14      Cl      1.6667619679    -2.5609351754     0.1998908692
   15      C       3.2916372149    -1.2103774715    -1.4762859633
   16      H       3.9042178321    -2.1003474780    -1.4599886654
   17      C       3.6586326425    -0.1012241238    -2.2274279460
   18      Cl      5.1383911909    -0.1532696897    -3.1637791653
   19      C       2.8784376348     1.0477745182    -2.2540395504
   20      H       3.1709855389     1.9064361832    -2.8416234096
   21      C       1.7062765778     1.0704648144    -1.5055298248
   22      Cl      0.7394384986     2.5315033079    -1.5493389140
 ----------------------------------------------------------------
 Nuclear Repulsion Energy =        2032.11609701 hartrees
 There are       89 alpha and       89 beta electrons
 Applying Cartesian multipole field
    Component          Value
    ---------          -----
     (2,0,0)        1.00000E-12
     (0,2,0)        2.00000E-11
     (0,0,2)       -3.00000E-11
 Nucleus-field energy     =    -0.0000000478 hartrees
 Requested basis set is 6-311++G(d,p)
 There are 170 shells and 472 basis functions
 A cutoff of  1.0D-15 yielded  10934 shell pairs
 There are     92427 function pairs (     99365 Cartesian)
 Smallest overlap matrix eigenvalue = 1.33E-07
 Linear dependence detected in AO basis
 Number of orthogonalized atomic orbitals = 467
 Maximum deviation from orthogonality = 7.510E-10
 Guess from superposition of atomic densities
 Warning:  Energy on first SCF cycle will be non-variational
 SAD guess density has 178.000000 electrons

 -----------------------------------------------------------------------
  General SCF calculation program by
  Eric Jon Sundstrom, Paul Horn, Yuezhi Mao, Dmitri Zuev, Alec White,
  David Stuck, Shaama M.S., Shane Yost, Joonho Lee, David Small,
  Daniel Levine, Susi Lehtola, Hugh Burton, Evgeny Epifanovsky,
  Bang C. Huynh
 -----------------------------------------------------------------------
 Exchange:     0.2000 Hartree-Fock + 0.0800 Slater + 0.7200 B88
 Correlation:  0.1900 VWN1RPA + 0.8100 LYP
 Using SG-1 standard quadrature grid
 A restricted SCF calculation will be
 performed using DIIS
 SCF converges when DIIS error is below 1.0e-08
 ---------------------------------------
  Cycle       Energy         DIIS error
 ---------------------------------------
    1   -3225.3413920459      2.82e-02  
    2   -3221.0032858595      2.21e-03  
    3   -3220.9262132706      2.69e-03  
    4   -3221.1303636983      5.09e-04  
    5   -3221.1363120953      2.49e-04  
    6   -3221.1378460410      9.52e-05  
    7   -3221.1380849295      2.36e-05  
    8   -3221.1380968429      1.03e-05  
    9   -3221.1380994635      3.51e-06  
   10   -3221.1380998107      9.56e-07  
   11   -3221.1380998351      2.41e-07  
   12   -3221.1380998366      1.07e-07  
   13   -3221.1380998368      3.46e-08  
   14   -3221.1380998369      9.05e-09  Convergence criterion met
 ---------------------------------------
 SCF time:   CPU 744.32s  wall 744.00s 
 SCF   energy in the final basis set =    -3221.1380998369
 Total energy in the final basis set =    -3221.1380998369

 --------------------------------------------------------------

                    Orbital Energies (a.u.)
 --------------------------------------------------------------

 Alpha MOs
 -- Occupied --
********-101.5776-101.5775-101.5756-101.5750-101.5738 -10.2767 -10.2766
-10.2740 -10.2736 -10.2719 -10.2671 -10.2381 -10.2369 -10.2208 -10.2207
-10.2205 -10.2174  -9.4926  -9.4923  -9.4921  -9.4901  -9.4897  -9.4884
 -7.2573  -7.2570  -7.2569  -7.2549  -7.2546  -7.2531  -7.2473  -7.2471
 -7.2470  -7.2469  -7.2465  -7.2464  -7.2449  -7.2445  -7.2444  -7.2438
 -7.2432  -7.2427  -0.9546  -0.9402  -0.9041  -0.9023  -0.9008  -0.8802
 -0.8482  -0.8367  -0.8014  -0.7694  -0.7585  -0.7446  -0.6673  -0.6409
 -0.6298  -0.6183  -0.5553  -0.5379  -0.5352  -0.5325  -0.4967  -0.4843
 -0.4690  -0.4681  -0.4647  -0.4480  -0.4476  -0.4336  -0.4158  -0.4142
 -0.4070  -0.3958  -0.3867  -0.3864  -0.3665  -0.3495  -0.3458  -0.3446
 -0.3370  -0.3365  -0.3307  -0.3289  -0.3263  -0.2839  -0.2784  -0.2778
 -0.2652
 -- Virtual --
 -0.0614  -0.0584  -0.0578  -0.0490  -0.0381  -0.0258  -0.0115   0.0005
  0.0029   0.0097   0.0100   0.0102   0.0141   0.0243   0.0329   0.0388
  0.0420   0.0457   0.0528   0.0567   0.0606   0.0635   0.0709   0.0814
  0.0835   0.0837   0.0867   0.0893   0.0921   0.0923   0.0970   0.1013
  0.1039   0.1107   0.1120   0.1146   0.1154   0.1172   0.1183   0.1218
  0.1225   0.1247   0.1281   0.1304   0.1333   0.1375   0.1401   0.1428
  0.1489   0.1560   0.1575   0.1638   0.1639   0.1671   0.1701   0.1803
  0.1829   0.1894   0.1903   0.1956   0.2004   0.2092   0.2138   0.2163
  0.2245   0.2259   0.2270   0.2312   0.2314   0.2347   0.2384   0.2421
  0.2513   0.2555   0.2578   0.2617   0.2624   0.2649   0.2694   0.2725
  0.2779   0.2792   0.2857   0.2873   0.2887   0.2922   0.3013   0.3067
  0.3125   0.3130   0.3263   0.3347   0.3407   0.3422   0.3558   0.3705
  0.3901   0.4051   0.4132   0.4298   0.4365   0.4432   0.4498   0.4510
  0.4530   0.4607   0.4622   0.4749   0.4772   0.4794   0.4908   0.4964
  0.5046   0.5048   0.5128   0.5141   0.5185   0.5381   0.5421   0.5434
  0.5595   0.5705   0.5710   0.5758   0.5823   0.5941   0.5954   0.5979
  0.5988   0.6161   0.6284   0.6301   0.6350   0.6429   0.6456   0.6476
  0.6574   0.6646   0.6733   0.6788   0.6864   0.6889   0.7003   0.7039
  0.7103   0.7262   0.7568   0.8010   0.8029   0.8131   0.8249   0.8281
  0.8324   0.8349   0.8369   0.8419   0.8421   0.8475   0.8478   0.8529
  0.8531   0.8573   0.8586   0.8641   0.8676   0.8706   0.8787   0.8871
  0.8985   0.9014   0.9043   0.9072   0.9075   0.9184   0.9201   0.9350
  0.9388   0.9443   0.9503   0.9510   0.9556   0.9602   0.9642   0.9742
  0.9793   0.9837   0.9868   1.0044   1.0247   1.0269   1.0332   1.0488
  1.0563   1.0687   1.1021   1.1089   1.1446   1.1738   1.1881   1.2000
  1.2030   1.2118   1.2338   1.2374   1.2382   1.2469   1.2487   1.2835
  1.2879   1.2954   1.3040   1.3191   1.3209   1.3259   1.3498   1.3685
  1.4148   1.4204   1.4791   1.4801   1.4826   1.5433   1.5464   1.5598
  1.5638   1.5778   1.5806   1.5954   1.5997   1.6187   1.6300   1.6728
  1.6961   1.7150   1.7504   1.7557   1.8029   1.8088   1.8124   1.8192
  1.8379   1.8545   1.8798   1.9144   1.9264   1.9268   1.9271   1.9368
  1.9452   1.9678   2.0007   2.0026   2.0573   2.0577   2.0665   2.0832
  2.0885   2.0952   2.1450   2.1898   2.2292   2.2396   2.2498   2.2588
  2.2625   2.2674   2.2727   2.2991   2.3079   2.3196   2.3251   2.3466
  2.3569   2.3888   2.4244   2.4329   2.4481   2.4636   2.4756   2.4822
  2.5039   2.5306   2.5367   2.5497   2.5499   2.5595   2.5816   2.6180
  2.6329   2.6423   2.6884   2.6904   2.7014   2.7130   2.7132   2.7299
  2.7343   2.7431   2.7526   2.7640   2.7679   2.8181   2.8251   2.8275
  2.8610   2.8918   2.9556   2.9741   3.0716   3.0875   3.0885   3.1073
  3.1250   3.1255   3.1711   3.2102   3.2130   3.2502   3.2854   3.3235
  3.3463   3.4337   3.4635   3.5815   3.6416   3.6989   3.7069   3.7852
  3.8052   3.9321   3.9957   4.0809   4.0966   4.3394   4.7987   4.8115
  9.7667   9.7715   9.7870   9.7973   9.8388   9.8568  23.3756  23.5160
 23.8255  23.8423  23.8573  23.8867  23.9398  24.0099  24.0336  24.0621
 24.0961  24.1283  25.7883  25.8137  25.8197  25.8467  25.9287  25.9772
 26.1050  26.1159  26.1637  26.2447  26.3449  26.3491  26.5719  26.5943
 26.6394  26.6459  26.7512  26.9702 215.7585 215.7647 215.7819 215.7946
215.8466 215.8670
 --------------------------------------------------------------

          Ground-State Mulliken Net Atomic Charges

     Atom                 Charge (a.u.)
  ----------------------------------------
      1 C                    -0.447613
      2 C                    -1.451986
      3 Cl                    0.494944
      4 C                     0.821603
      5 Cl                    0.528753
      6 C                    -1.014506
      7 H                     0.224131
      8 C                     0.591305
      9 Cl                    0.450721
     10 C                    -0.663240
     11 H                     0.196693
     12 C                    -0.719971
     13 C                    -0.416490
     14 Cl                    0.421465
     15 C                    -0.143044
     16 H                     0.234897
     17 C                     0.303922
     18 Cl                    0.501608
     19 C                    -0.159873
     20 H                     0.235037
     21 C                    -0.410008
     22 Cl                    0.421652
  ----------------------------------------
  Sum of atomic charges =     0.000000

 -----------------------------------------------------------------
                    Cartesian Multipole Moments
 -----------------------------------------------------------------
    Charge (ESU x 10^10)
                -0.0000
    Dipole Moment (Debye)
         X       0.1843      Y      -0.3123      Z      -1.0195
       Tot       1.0820
    Quadrupole Moments (Debye-Ang)
        XX    -143.3911     XY      -0.8786     YY    -145.2289
        XZ      -3.3157     YZ      -0.8687     ZZ    -145.4936
    Octopole Moments (Debye-Ang^2)
       XXX    -277.8538    XXY      -9.9661    XYY     -82.3904
       YYY     -26.6026    XXZ      28.0124    XYZ      -2.5603
       YYZ      13.1922    XZZ     -97.0893    YZZ      -6.1896
       ZZZ      54.3368
    Hexadecapole Moments (Debye-Ang^3)
      XXXX   -5818.3859   XXXY     -20.5118   XXYY   -1203.8404
      XYYY     -11.2099   YYYY   -1567.4733   XXXZ    1142.5093
      XXYZ     -32.2538   XYYZ     371.7439   YYYZ    -122.7801
      XXZZ   -1516.1436   XYZZ      25.7631   YYZZ    -818.4640
      XZZZ    1167.8335   YZZZ    -108.4467   ZZZZ   -3401.7929
 -----------------------------------------------------------------
 Calculating analytic gradient of the SCF energy
 Gradient of SCF Energy
            1           2           3           4           5           6
    1  -0.0000121   0.0000210   0.0000031   0.0000168   0.0000104   0.0000048
    2   0.0000074  -0.0000165   0.0000249   0.0000047   0.0000095  -0.0000024
    3   0.0000138  -0.0000114  -0.0000170   0.0000064   0.0000079   0.0000045
            7           8           9          10          11          12
    1   0.0000107  -0.0000145   0.0000057   0.0000142  -0.0000016   0.0000053
    2  -0.0000004  -0.0000077  -0.0000098   0.0000066  -0.0000117   0.0000226
    3   0.0000198   0.0000231   0.0000244   0.0000096   0.0000111  -0.0000039
           13          14          15          16          17          18
    1  -0.0000057   0.0000097   0.0000048   0.0000020  -0.0000162  -0.0000068
    2  -0.0000114  -0.0000101   0.0000021   0.0000053  -0.0000047   0.0000005
    3   0.0000018   0.0000089  -0.0000129  -0.0000042  -0.0000045  -0.0000229
           19          20          21          22
    1  -0.0000121  -0.0000174  -0.0000084  -0.0000138
    2  -0.0000000  -0.0000050   0.0000040  -0.0000078
    3  -0.0000153  -0.0000207  -0.0000086  -0.0000097
 Max gradient component =       2.487E-05
 RMS gradient           =       1.180E-05
 Gradient time:  CPU 260.33 s  wall 260.33 s
 Geometry Optimization Parameters
   NAtoms,    NIC,     NZ,  NCons,   NDum,   NFix, NCnnct, MaxDiis
       22     163      22       0       0       0       0       0

 Cartesian Hessian Update
 Hessian updated using BFGS update


** GEOMETRY OPTIMIZATION IN DELOCALIZED INTERNAL COORDINATES **
   Searching for a Minimum

   Optimization Cycle:  15

                       Coordinates (Angstroms)
     ATOM                X               Y               Z
      1  C         0.0089309835    0.0105271184    0.0418118332
      2  C        -0.0335262401    0.4508494594    1.3721660752
      3  Cl        1.4322280362    0.9816584172    2.1523845545
      4  C        -1.2519966578    0.4571326577    2.0604170223
      5  Cl       -1.3572816269    0.9951302324    3.7178430583
      6  C        -2.4206819592    0.0295985279    1.4369255565
      7  H        -3.3557868289    0.0392475891    1.9792241559
      8  C        -2.3636807631   -0.4043885724    0.1200429724
      9  Cl       -3.8337376845   -0.9448289021   -0.6675783772
     10  C        -1.1647905612   -0.4172923129   -0.5802191446
     11  H        -1.1356590840   -0.7586452885   -1.6065633207
     12  C         1.2859501404   -0.0186757693   -0.7297436011
     13  C         2.1123231994   -1.1511103759   -0.7416719605
     14  Cl        1.6667619679   -2.5609351754    0.1998908692
     15  C         3.2916372149   -1.2103774715   -1.4762859633
     16  H         3.9042178321   -2.1003474780   -1.4599886654
     17  C         3.6586326425   -0.1012241238   -2.2274279460
     18  Cl        5.1383911909   -0.1532696897   -3.1637791653
     19  C         2.8784376348    1.0477745182   -2.2540395504
     20  H         3.1709855389    1.9064361832   -2.8416234096
     21  C         1.7062765778    1.0704648144   -1.5055298248
     22  Cl        0.7394384986    2.5315033079   -1.5493389140
   Point Group: c1    Number of degrees of freedom:    60


   Energy is  -3221.138099837

 Hessian updated using BFGS update

 60 Hessian modes will be used to form the next step
  Hessian Eigenvalues:
     0.001469    0.015869    0.018046    0.018911    0.021058    0.021165
     0.023383    0.023668    0.023867    0.023923    0.024091    0.024091
     0.024105    0.024118    0.024135    0.024147    0.024180    0.025601
     0.028908    0.071536    0.159211    0.159994    0.160047    0.160230
     0.201848    0.233980    0.235217    0.235587    0.237096    0.243770
     0.247645    0.249996    0.250052    0.250290    0.251212    0.261501
     0.287430    0.291861    0.299066    0.300943    0.301148    0.301926
     0.308400    0.353399    0.356665    0.356667    0.356728    0.365510
     0.423282    0.424872    0.432504    0.455988    0.464307    0.468451
     0.473194    0.475310    0.478447    0.479275    0.482551    0.533109

 Minimum search - taking simple RFO step
 Searching for Lamda that Minimizes Along All modes
 Value Taken    Lamda =   0.00000000
 Step Taken.  Stepsize is  0.001250

                             Maximum     Tolerance    Cnvgd?
         Gradient           0.000016      0.000300     YES
         Displacement       0.000540      0.001200     YES
         Energy change     -0.000000      0.000001     YES

 Final energy is   -3221.1380998369468     


 ******************************
 **  OPTIMIZATION CONVERGED  **
 ******************************

                       Coordinates (Angstroms)
     ATOM                X               Y               Z
      1  C         0.0089309835    0.0105271184    0.0418118332
      2  C        -0.0335262401    0.4508494594    1.3721660752
      3  Cl        1.4322280362    0.9816584172    2.1523845545
      4  C        -1.2519966578    0.4571326577    2.0604170223
      5  Cl       -1.3572816269    0.9951302324    3.7178430583
      6  C        -2.4206819592    0.0295985279    1.4369255565
      7  H        -3.3557868289    0.0392475891    1.9792241559
      8  C        -2.3636807631   -0.4043885724    0.1200429724
      9  Cl       -3.8337376845   -0.9448289021   -0.6675783772
     10  C        -1.1647905612   -0.4172923129   -0.5802191446
     11  H        -1.1356590840   -0.7586452885   -1.6065633207
     12  C         1.2859501404   -0.0186757693   -0.7297436011
     13  C         2.1123231994   -1.1511103759   -0.7416719605
     14  Cl        1.6667619679   -2.5609351754    0.1998908692
     15  C         3.2916372149   -1.2103774715   -1.4762859633
     16  H         3.9042178321   -2.1003474780   -1.4599886654
     17  C         3.6586326425   -0.1012241238   -2.2274279460
     18  Cl        5.1383911909   -0.1532696897   -3.1637791653
     19  C         2.8784376348    1.0477745182   -2.2540395504
     20  H         3.1709855389    1.9064361832   -2.8416234096
     21  C         1.7062765778    1.0704648144   -1.5055298248
     22  Cl        0.7394384986    2.5315033079   -1.5493389140

Z-matrix Print:
$molecule
0 1
Cl
C  1 1.743254
C  2 1.399428 1 120.704303
C  3 1.391888 2 120.622854 1 -179.828565 0
H  4 1.081019 3 119.923995 2 -179.996433 0
C  4 1.387722 3 119.120699 2 -0.010005 0
C  6 1.388478 4 121.128944 3 -0.038029 0
H  7 1.082013 6 120.302746 4 179.984935 0
C  7 1.395555 6 119.904758 4 0.045319 0
C  9 1.492290 7 118.899035 6 179.721047 0
C  10 1.401694 9 121.840938 7 89.134033 0
C  11 1.390950 10 122.538160 9 -178.520068 0
H  12 1.080805 11 120.510462 10 179.946558 0
C  12 1.389104 11 118.456550 10 -0.018828 0
C  14 1.388928 12 121.499512 11 -0.004925 0
H  15 1.080540 14 121.070181 12 -179.949527 0
C  15 1.390666 14 118.406110 12 0.063407 0
Cl 3 1.745734 2 121.387642 1 0.089758 0
Cl 14 1.751898 12 119.257802 11 179.934027 0
Cl 11 1.752521 10 119.747867 9 1.648483 0
Cl 17 1.752904 15 117.711642 14 -179.990798 0
Cl 6 1.753137 4 119.228488 3 179.946656 0
$end


 --------------------------------------------------------------

                    Orbital Energies (a.u.)
 --------------------------------------------------------------

 Alpha MOs
 -- Occupied --
********-101.5776-101.5775-101.5756-101.5750-101.5738 -10.2767 -10.2766
-10.2740 -10.2736 -10.2719 -10.2671 -10.2381 -10.2369 -10.2208 -10.2207
-10.2205 -10.2174  -9.4926  -9.4923  -9.4921  -9.4901  -9.4897  -9.4884
 -7.2573  -7.2570  -7.2569  -7.2549  -7.2546  -7.2531  -7.2473  -7.2471
 -7.2470  -7.2469  -7.2465  -7.2464  -7.2449  -7.2445  -7.2444  -7.2438
 -7.2432  -7.2427  -0.9546  -0.9402  -0.9041  -0.9023  -0.9008  -0.8802
 -0.8482  -0.8367  -0.8014  -0.7694  -0.7585  -0.7446  -0.6673  -0.6409
 -0.6298  -0.6183  -0.5553  -0.5379  -0.5352  -0.5325  -0.4967  -0.4843
 -0.4690  -0.4681  -0.4647  -0.4480  -0.4476  -0.4336  -0.4158  -0.4142
 -0.4070  -0.3958  -0.3867  -0.3864  -0.3665  -0.3495  -0.3458  -0.3446
 -0.3370  -0.3365  -0.3307  -0.3289  -0.3263  -0.2839  -0.2784  -0.2778
 -0.2652
 -- Virtual --
 -0.0614  -0.0584  -0.0578  -0.0490  -0.0381  -0.0258  -0.0115   0.0005
  0.0029   0.0097   0.0100   0.0102   0.0141   0.0243   0.0329   0.0388
  0.0420   0.0457   0.0528   0.0567   0.0606   0.0635   0.0709   0.0814
  0.0835   0.0837   0.0867   0.0893   0.0921   0.0923   0.0970   0.1013
  0.1039   0.1107   0.1120   0.1146   0.1154   0.1172   0.1183   0.1218
  0.1225   0.1247   0.1281   0.1304   0.1333   0.1375   0.1401   0.1428
  0.1489   0.1560   0.1575   0.1638   0.1639   0.1671   0.1701   0.1803
  0.1829   0.1894   0.1903   0.1956   0.2004   0.2092   0.2138   0.2163
  0.2245   0.2259   0.2270   0.2312   0.2314   0.2347   0.2384   0.2421
  0.2513   0.2555   0.2578   0.2617   0.2624   0.2649   0.2694   0.2725
  0.2779   0.2792   0.2857   0.2873   0.2887   0.2922   0.3013   0.3067
  0.3125   0.3130   0.3263   0.3347   0.3407   0.3422   0.3558   0.3705
  0.3901   0.4051   0.4132   0.4298   0.4365   0.4432   0.4498   0.4510
  0.4530   0.4607   0.4622   0.4749   0.4772   0.4794   0.4908   0.4964
  0.5046   0.5048   0.5128   0.5141   0.5185   0.5381   0.5421   0.5434
  0.5595   0.5705   0.5710   0.5758   0.5823   0.5941   0.5954   0.5979
  0.5988   0.6161   0.6284   0.6301   0.6350   0.6429   0.6456   0.6476
  0.6574   0.6646   0.6733   0.6788   0.6864   0.6889   0.7003   0.7039
  0.7103   0.7262   0.7568   0.8010   0.8029   0.8131   0.8249   0.8281
  0.8324   0.8349   0.8369   0.8419   0.8421   0.8475   0.8478   0.8529
  0.8531   0.8573   0.8586   0.8641   0.8676   0.8706   0.8787   0.8871
  0.8985   0.9014   0.9043   0.9072   0.9075   0.9184   0.9201   0.9350
  0.9388   0.9443   0.9503   0.9510   0.9556   0.9602   0.9642   0.9742
  0.9793   0.9837   0.9868   1.0044   1.0247   1.0269   1.0332   1.0488
  1.0563   1.0687   1.1021   1.1089   1.1446   1.1738   1.1881   1.2000
  1.2030   1.2118   1.2338   1.2374   1.2382   1.2469   1.2487   1.2835
  1.2879   1.2954   1.3040   1.3191   1.3209   1.3259   1.3498   1.3685
  1.4148   1.4204   1.4791   1.4801   1.4826   1.5433   1.5464   1.5598
  1.5638   1.5778   1.5806   1.5954   1.5997   1.6187   1.6300   1.6728
  1.6961   1.7150   1.7504   1.7557   1.8029   1.8088   1.8124   1.8192
  1.8379   1.8545   1.8798   1.9144   1.9264   1.9268   1.9271   1.9368
  1.9452   1.9678   2.0007   2.0026   2.0573   2.0577   2.0665   2.0832
  2.0885   2.0952   2.1450   2.1898   2.2292   2.2396   2.2498   2.2588
  2.2625   2.2674   2.2727   2.2991   2.3079   2.3196   2.3251   2.3466
  2.3569   2.3888   2.4244   2.4329   2.4481   2.4636   2.4756   2.4822
  2.5039   2.5306   2.5367   2.5497   2.5499   2.5595   2.5816   2.6180
  2.6329   2.6423   2.6884   2.6904   2.7014   2.7130   2.7132   2.7299
  2.7343   2.7431   2.7526   2.7640   2.7679   2.8181   2.8251   2.8275
  2.8610   2.8918   2.9556   2.9741   3.0716   3.0875   3.0885   3.1073
  3.1250   3.1255   3.1711   3.2102   3.2130   3.2502   3.2854   3.3235
  3.3463   3.4337   3.4635   3.5815   3.6416   3.6989   3.7069   3.7852
  3.8052   3.9321   3.9957   4.0809   4.0966   4.3394   4.7987   4.8115
  9.7667   9.7715   9.7870   9.7973   9.8388   9.8568  23.3756  23.5160
 23.8255  23.8423  23.8573  23.8867  23.9398  24.0099  24.0336  24.0621
 24.0961  24.1283  25.7883  25.8137  25.8197  25.8467  25.9287  25.9772
 26.1050  26.1159  26.1637  26.2447  26.3449  26.3491  26.5719  26.5943
 26.6394  26.6459  26.7512  26.9702 215.7585 215.7647 215.7819 215.7946
215.8466 215.8670
 --------------------------------------------------------------

          Ground-State Mulliken Net Atomic Charges

     Atom                 Charge (a.u.)
  ----------------------------------------
      1 C                    -0.447613
      2 C                    -1.451986
      3 Cl                    0.494944
      4 C                     0.821603
      5 Cl                    0.528753
      6 C                    -1.014506
      7 H                     0.224131
      8 C                     0.591305
      9 Cl                    0.450721
     10 C                    -0.663240
     11 H                     0.196693
     12 C                    -0.719971
     13 C                    -0.416490
     14 Cl                    0.421465
     15 C                    -0.143044
     16 H                     0.234897
     17 C                     0.303922
     18 Cl                    0.501608
     19 C                    -0.159873
     20 H                     0.235037
     21 C                    -0.410008
     22 Cl                    0.421652
  ----------------------------------------
  Sum of atomic charges =     0.000000

 -----------------------------------------------------------------
                    Cartesian Multipole Moments
 -----------------------------------------------------------------
    Charge (ESU x 10^10)
                -0.0000
    Dipole Moment (Debye)
         X       0.1843      Y      -0.3123      Z      -1.0195
       Tot       1.0820
    Quadrupole Moments (Debye-Ang)
        XX    -143.3911     XY      -0.8786     YY    -145.2289
        XZ      -3.3157     YZ      -0.8687     ZZ    -145.4936
    Octopole Moments (Debye-Ang^2)
       XXX    -277.8538    XXY      -9.9661    XYY     -82.3904
       YYY     -26.6026    XXZ      28.0124    XYZ      -2.5603
       YYZ      13.1922    XZZ     -97.0893    YZZ      -6.1896
       ZZZ      54.3368
    Hexadecapole Moments (Debye-Ang^3)
      XXXX   -5818.3859   XXXY     -20.5118   XXYY   -1203.8404
      XYYY     -11.2099   YYYY   -1567.4733   XXXZ    1142.5093
      XXYZ     -32.2538   XYYZ     371.7439   YYYZ    -122.7801
      XXZZ   -1516.1436   XYZZ      25.7631   YYZZ    -818.4640
      XZZZ    1167.8335   YZZZ    -108.4467   ZZZZ   -3401.7929
 -----------------------------------------------------------------
Archival summary:
1\1\november\OPT\ProcedureUnspecified\BasisUnspecified\l6124\taweetha\MonJan1317:45:412020MonJan1317:45:412020\0\\#,OPT,ProcedureUnspecified,BasisUnspecified,\\0,1\Cl\C,1,1.74325\C,2,1.39943,1,120.704\C,3,1.39189,2,120.623,1,-179.829,0\H,4,1.08102,3,119.924,2,-179.996,0\C,4,1.38772,3,119.121,2,-0.0100053,0\C,6,1.38848,4,121.129,3,-0.0380292,0\H,7,1.08201,6,120.303,4,179.985,0\C,7,1.39556,6,119.905,4,0.0453195,0\C,9,1.49229,7,118.899,6,179.721,0\C,10,1.40169,9,121.841,7,89.134,0\C,11,1.39095,10,122.538,9,-178.52,0\H,12,1.0808,11,120.51,10,179.947,0\C,12,1.3891,11,118.457,10,-0.0188283,0\C,14,1.38893,12,121.5,11,-0.00492503,0\H,15,1.08054,14,121.07,12,-179.95,0\C,15,1.39067,14,118.406,12,0.0634066,0\Cl,3,1.74573,2,121.388,1,0.0897582,0\Cl,14,1.7519,12,119.258,11,179.934,0\Cl,11,1.75252,10,119.748,9,1.64848,0\Cl,17,1.7529,15,117.712,14,-179.991,0\Cl,6,1.75314,4,119.228,3,179.947,0\\\@

 Total job time:  15380.88s(wall), 15379.49s(cpu) 
 Mon Jan 13 17:45:41 2020

        *************************************************************
        *                                                           *
        *  Thank you very much for using Q-Chem.  Have a nice day.  *
        *                                                           *
        *************************************************************


 
User input: 2 of 2 
 
                  Welcome to Q-Chem
     A Quantum Leap Into The Future Of Chemistry


 Q-Chem 5.2 (devel), Q-Chem, Inc., Pleasanton, CA (2019)

 Yihan Shao,  Zhengting Gan,  E. Epifanovsky,  A. T. B. Gilbert,  M. Wormit,  
 J. Kussmann,  A. W. Lange,  A. Behn,  Jia Deng,  Xintian Feng,  D. Ghosh,  
 M. Goldey,  P. R. Horn,  L. D. Jacobson,  I. Kaliman,  T. Kus,  A. Landau,  
 Jie Liu,  E. I. Proynov,  R. M. Richard,  R. P. Steele,  E. J. Sundstrom,  
 H. L. Woodcock III,  P. M. Zimmerman,  D. Zuev,  B. Albrecht,  E. Alguire,  
 S. A. Baeppler,  D. Barton,  Z. Benda,  Y. A. Bernard,  E. J. Berquist,  
 K. B. Bravaya,  H. Burton,  D. Casanova,  Chun-Min Chang,  Yunqing Chen,  
 A. Chien,  K. D. Closser,  M. P. Coons,  S. Coriani,  S. Dasgupta,  
 A. L. Dempwolff,  M. Diedenhofen,  Hainam Do,  R. G. Edgar,  Po-Tung Fang,  
 S. Faraji,  S. Fatehi,  Qingguo Feng,  K. D. Fenk,  J. Fosso-Tande,  
 J. Gayvert,  Qinghui Ge,  A. Ghysels,  G. Gidofalvi,  J. Gomes,  
 J. Gonthier,  A. Gunina,  D. Hait,  M. W. D. Hanson-Heine,  
 P. H. P. Harbach,  A. W. Hauser,  M. F. Herbst,  J. E. Herr,  
 E. G. Hohenstein,  Z. C. Holden,  Kerwin Hui,  B. C. Huynh,  T.-C. Jagau,  
 Hyunjun Ji,  B. Kaduk,  K. Khistyaev,  Jaehoon Kim,  P. Klunzinger,  K. Koh,  
 D. Kosenkov,  L. Koulias,  T. Kowalczyk,  C. M. Krauter,  A. Kunitsa,  
 Ka Un Lao,  A. Laurent,  K. V. Lawler,  Joonho Lee,  D. Lefrancois,  
 S. Lehtola,  D. S. Levine,  Yi-Pei Li,  You-Sheng Lin,  Fenglai Liu,  
 E. Livshits,  A. Luenser,  P. Manohar,  E. Mansoor,  S. F. Manzer,  
 Shan-Ping Mao,  Yuezhi Mao,  N. Mardirossian,  A. V. Marenich,  
 T. Markovich,  L. A. Martinez-Martinez,  S. A. Maurer,  N. J. Mayhall,  
 S. C. McKenzie,  J.-M. Mewes,  P. Morgante,  A. F. Morrison,  
 J. W. Mullinax,  K. Nanda,  T. S. Nguyen-Beck,  R. Olivares-Amaya,  
 J. A. Parkhill,  Zheng Pei,  T. M. Perrine,  F. Plasser,  P. Pokhilko,  
 S. Prager,  A. Prociuk,  E. Ramos,  D. R. Rehn,  F. Rob,  M. Scheurer,  
 M. Schneider,  N. Sergueev,  S. M. Sharada,  S. Sharma,  D. W. Small,  
 T. Stauch,  T. Stein,  Yu-Chuan Su,  A. J. W. Thom,  A. Tkatchenko,  
 T. Tsuchimochi,  N. M. Tubman,  L. Vogt,  M. L. Vidal,  O. Vydrov,  
 M. A. Watson,  J. Wenzel,  M. de Wergifosse,  T. A. Wesolowski,  A. White,  
 J. Witte,  A. Yamada,  Jun Yang,  K. Yao,  S. Yeganeh,  S. R. Yost,  
 Zhi-Qiang You,  A. Zech,  Igor Ying Zhang,  Xing Zhang,  Yan Zhao,  
 Ying Zhu,  B. R. Brooks,  G. K. L. Chan,  C. J. Cramer,  M. S. Gordon,  
 W. J. Hehre,  A. Klamt,  M. W. Schmidt,  C. D. Sherrill,  D. G. Truhlar,  
 A. Aspuru-Guzik,  R. Baer,  A. T. Bell,  N. A. Besley,  Jeng-Da Chai,  
 A. E. DePrince, III,  R. A. DiStasio Jr.,  A. Dreuw,  B. D. Dunietz,  
 T. R. Furlani,  Chao-Ping Hsu,  Yousung Jung,  Jing Kong,  D. S. Lambrecht,  
 WanZhen Liang,  C. Ochsenfeld,  V. A. Rassolov,  L. V. Slipchenko,  
 J. E. Subotnik,  T. Van Voorhis,  J. M. Herbert,  A. I. Krylov,  
 P. M. W. Gill,  M. Head-Gordon

 Contributors to earlier versions of Q-Chem not listed above: 
 R. D. Adamson,  B. Austin,  J. Baker,  G. J. O. Beran,  K. Brandhorst,  
 S. T. Brown,  E. F. C. Byrd,  A. K. Chakraborty,  C.-L. Cheng,  
 Siu Hung Chien,  D. M. Chipman,  D. L. Crittenden,  H. Dachsel,  
 R. J. Doerksen,  A. D. Dutoi,  L. Fusti-Molnar,  W. A. Goddard III,  
 A. Golubeva-Zadorozhnaya,  S. R. Gwaltney,  G. Hawkins,  A. Heyden,  
 S. Hirata,  G. Kedziora,  F. J. Keil,  C. Kelley,  Jihan Kim,  R. A. King,  
 R. Z. Khaliullin,  P. P. Korambath,  W. Kurlancheek,  A. M. Lee,  M. S. Lee,  
 S. V. Levchenko,  Ching Yeh Lin,  D. Liotard,  R. C. Lochan,  I. Lotan,  
 P. E. Maslen,  N. Nair,  D. P. O'Neill,  D. Neuhauser,  E. Neuscamman,  
 C. M. Oana,  R. Olson,  B. Peters,  R. Peverati,  P. A. Pieniazek,  
 Y. M. Rhee,  J. Ritchie,  M. A. Rohrdanz,  E. Rosta,  N. J. Russ,  
 H. F. Schaefer III,  N. E. Schultz,  N. Shenvi,  A. C. Simmonett,  A. Sodt,  
 D. Stuck,  K. S. Thanthiriwatte,  V. Vanovschi,  Tao Wang,  A. Warshel,  
 C. F. Williams,  Q. Wu,  X. Xu,  W. Zhang

 Please cite Q-Chem as follows:
 Y. Shao et al., Mol. Phys. 113, 184-215 (2015)
 DOI: 10.1080/00268976.2014.952696

 Q-Chem 5.2.1 for Intel X86 EM64T Linux

 Parts of Q-Chem use Armadillo 8.300.2 (Tropical Shenanigans).
 http://arma.sourceforge.net/

 Q-Chem begins on Mon Jan 13 17:45:41 2020  

Host: 
0

     Scratch files written to /scratch/taweetham/qchem14136//
NAlpha2: 178
NElect   178
Mult     1
The previous job contains 0 fragments, simply inherited here

 Q-Chem warning in module libgen/rem_setup.C, line 2168:

 Setting Thresh to 1e-14


Checking the input file for inconsistencies... 	...done.

--------------------------------------------------------------
User input:
--------------------------------------------------------------

$MOLECULE
READ
$END

$REM
   JOB_TYPE 	FREQUENCY
   BASIS 	6-311++G**
   METHOD	B3LYP
   SCF_GUESS_ALWAYS     TRUE
   S2THRESH     15
   THRESH       15
   MEM_TOTAL    10000
$END

--------------------------------------------------------------
 ----------------------------------------------------------------
             Standard Nuclear Orientation (Angstroms)
    I     Atom           X                Y                Z
 ----------------------------------------------------------------
    1      C       0.6061492850    -0.2262396683     0.0049587809
    2      C       1.3735703452     0.9470260895     0.0113749098
    3      Cl      0.5780624549     2.4981606459     0.0205077249
    4      C       2.7703045356     0.8603079580     0.0078294215
    5      Cl      3.7701461122     2.2913415059     0.0146986496
    6      C       3.4037028551    -0.3790631133    -0.0030467135
    7      H       4.4833779876    -0.4328863695    -0.0056270200
    8      C       2.6315161645    -1.5320812981    -0.0101502504
    9      Cl      3.4263641225    -3.0946043711    -0.0252784593
   10      C       1.2445635192    -1.4671610657    -0.0057938358
   11      H       0.6555114621    -2.3747600173    -0.0116829624
   12      C      -0.8855006395    -0.1825870578     0.0030941895
   13      C      -1.6192869044    -0.1645212667    -1.1913404890
   14      Cl     -0.7761549528    -0.1529510426    -2.7281117733
   15      C      -3.0096773662    -0.1528341954    -1.2164332135
   16      H      -3.5414851211    -0.1375317973    -2.1569190324
   17      C      -3.6924479404    -0.1615869135    -0.0069420793
   18      Cl     -5.4443005522    -0.1504850186    -0.0130152307
   19      C      -3.0178465112    -0.1802030756     1.2072146886
   20      H      -3.5567987072    -0.1873923942     2.1440272455
   21      C      -1.6270090285    -0.1901949957     1.1925702162
   22      Cl     -0.7958133909    -0.2086733551     2.7353277959
 ----------------------------------------------------------------
 Molecular Point Group                 C1    NOp =  1
 Largest Abelian Subgroup              C1    NOp =  1
 Nuclear Repulsion Energy =        2032.11609701 hartrees
 There are       89 alpha and       89 beta electrons
 Requested basis set is 6-311++G(d,p)
 There are 170 shells and 472 basis functions

 Total QAlloc Memory Limit  10000 MB
 Mega-Array Size       188 MB
 MEM_STATIC part       192 MB
 A cutoff of  1.0D-15 yielded  10934 shell pairs
 There are     92427 function pairs (     99365 Cartesian)
 Smallest overlap matrix eigenvalue = 1.33E-07
 Linear dependence detected in AO basis
 Number of orthogonalized atomic orbitals = 467
 Maximum deviation from orthogonality = 7.460E-10
 Guess from superposition of atomic densities
 Warning:  Energy on first SCF cycle will be non-variational
 SAD guess density has 178.000000 electrons

 -----------------------------------------------------------------------
  General SCF calculation program by
  Eric Jon Sundstrom, Paul Horn, Yuezhi Mao, Dmitri Zuev, Alec White,
  David Stuck, Shaama M.S., Shane Yost, Joonho Lee, David Small,
  Daniel Levine, Susi Lehtola, Hugh Burton, Evgeny Epifanovsky,
  Bang C. Huynh
 -----------------------------------------------------------------------
 Exchange:     0.2000 Hartree-Fock + 0.0800 Slater + 0.7200 B88
 Correlation:  0.1900 VWN1RPA + 0.8100 LYP
 Using SG-1 standard quadrature grid
 A restricted SCF calculation will be
 performed using DIIS
 SCF converges when DIIS error is below 1.0e-08
 ---------------------------------------
  Cycle       Energy         DIIS error
 ---------------------------------------
    1   -3225.3418489081      2.82e-02  
    2   -3221.0033753930      2.21e-03  
    3   -3220.9262367834      2.70e-03  
    4   -3221.1304659105      5.09e-04  
    5   -3221.1364139102      2.49e-04  
    6   -3221.1379492429      9.52e-05  
    7   -3221.1381880778      2.36e-05  
    8   -3221.1381999916      1.02e-05  
    9   -3221.1382026104      3.51e-06  
   10   -3221.1382029573      9.56e-07  
   11   -3221.1382029820      2.41e-07  
   12   -3221.1382029834      1.07e-07  
   13   -3221.1382029836      3.46e-08  
   14   -3221.1382029839      9.05e-09  Convergence criterion met
 ---------------------------------------
 SCF time:   CPU 731.12s  wall 731.00s 
 SCF   energy in the final basis set =    -3221.1382029839
 Total energy in the final basis set =    -3221.1382029839

 --------------------------------------------------------------

                    Orbital Energies (a.u.)
 --------------------------------------------------------------

 Alpha MOs
 -- Occupied --
********-101.5776-101.5775-101.5756-101.5751-101.5738 -10.2767 -10.2766
-10.2740 -10.2736 -10.2718 -10.2671 -10.2381 -10.2369 -10.2208 -10.2207
-10.2205 -10.2174  -9.4926  -9.4923  -9.4922  -9.4902  -9.4898  -9.4884
 -7.2572  -7.2570  -7.2569  -7.2551  -7.2546  -7.2530  -7.2475  -7.2472
 -7.2471  -7.2471  -7.2466  -7.2465  -7.2450  -7.2446  -7.2443  -7.2439
 -7.2432  -7.2427  -0.9546  -0.9402  -0.9041  -0.9023  -0.9008  -0.8803
 -0.8482  -0.8368  -0.8014  -0.7694  -0.7584  -0.7446  -0.6673  -0.6409
 -0.6298  -0.6183  -0.5553  -0.5379  -0.5352  -0.5326  -0.4967  -0.4843
 -0.4690  -0.4681  -0.4647  -0.4480  -0.4476  -0.4336  -0.4158  -0.4142
 -0.4070  -0.3958  -0.3867  -0.3865  -0.3665  -0.3495  -0.3458  -0.3446
 -0.3370  -0.3365  -0.3307  -0.3289  -0.3263  -0.2839  -0.2784  -0.2778
 -0.2652
 -- Virtual --
 -0.0614  -0.0583  -0.0577  -0.0490  -0.0381  -0.0258  -0.0113   0.0005
  0.0029   0.0097   0.0100   0.0102   0.0142   0.0243   0.0330   0.0393
  0.0422   0.0457   0.0528   0.0570   0.0605   0.0634   0.0709   0.0816
  0.0835   0.0838   0.0869   0.0894   0.0922   0.0924   0.0969   0.1014
  0.1040   0.1107   0.1120   0.1146   0.1155   0.1172   0.1184   0.1219
  0.1226   0.1246   0.1282   0.1307   0.1333   0.1375   0.1401   0.1430
  0.1490   0.1562   0.1578   0.1640   0.1643   0.1674   0.1703   0.1804
  0.1833   0.1893   0.1904   0.1959   0.2005   0.2087   0.2138   0.2161
  0.2243   0.2257   0.2269   0.2315   0.2317   0.2351   0.2386   0.2425
  0.2515   0.2555   0.2581   0.2619   0.2625   0.2653   0.2694   0.2724
  0.2782   0.2793   0.2861   0.2875   0.2888   0.2927   0.3014   0.3067
  0.3117   0.3130   0.3262   0.3341   0.3407   0.3422   0.3563   0.3704
  0.3902   0.4052   0.4133   0.4301   0.4366   0.4434   0.4498   0.4513
  0.4532   0.4607   0.4624   0.4753   0.4776   0.4796   0.4911   0.4965
  0.5047   0.5048   0.5130   0.5141   0.5184   0.5383   0.5423   0.5436
  0.5596   0.5708   0.5714   0.5757   0.5824   0.5942   0.5957   0.5980
  0.5994   0.6165   0.6285   0.6302   0.6350   0.6429   0.6455   0.6476
  0.6575   0.6646   0.6736   0.6788   0.6864   0.6892   0.7004   0.7039
  0.7105   0.7262   0.7569   0.8011   0.8030   0.8132   0.8250   0.8282
  0.8324   0.8349   0.8369   0.8419   0.8422   0.8475   0.8477   0.8529
  0.8532   0.8575   0.8586   0.8642   0.8677   0.8705   0.8788   0.8872
  0.8986   0.9016   0.9043   0.9074   0.9076   0.9184   0.9201   0.9349
  0.9387   0.9443   0.9503   0.9510   0.9555   0.9602   0.9642   0.9742
  0.9793   0.9837   0.9869   1.0041   1.0247   1.0268   1.0332   1.0488
  1.0563   1.0687   1.1021   1.1089   1.1447   1.1738   1.1882   1.2000
  1.2029   1.2118   1.2337   1.2374   1.2382   1.2468   1.2488   1.2835
  1.2878   1.2954   1.3040   1.3191   1.3210   1.3259   1.3497   1.3687
  1.4149   1.4204   1.4791   1.4802   1.4827   1.5433   1.5464   1.5597
  1.5638   1.5778   1.5806   1.5954   1.5997   1.6187   1.6299   1.6728
  1.6962   1.7150   1.7504   1.7557   1.8030   1.8089   1.8124   1.8191
  1.8380   1.8546   1.8798   1.9144   1.9264   1.9268   1.9271   1.9368
  1.9452   1.9678   2.0006   2.0026   2.0573   2.0577   2.0666   2.0832
  2.0885   2.0952   2.1450   2.1898   2.2292   2.2395   2.2498   2.2590
  2.2625   2.2674   2.2727   2.2991   2.3079   2.3196   2.3252   2.3466
  2.3571   2.3888   2.4244   2.4332   2.4480   2.4636   2.4756   2.4823
  2.5039   2.5306   2.5367   2.5498   2.5500   2.5596   2.5816   2.6180
  2.6330   2.6423   2.6884   2.6904   2.7014   2.7130   2.7132   2.7300
  2.7343   2.7431   2.7526   2.7640   2.7679   2.8181   2.8251   2.8275
  2.8609   2.8918   2.9556   2.9741   3.0716   3.0875   3.0884   3.1073
  3.1250   3.1255   3.1711   3.2102   3.2130   3.2502   3.2854   3.3235
  3.3463   3.4338   3.4635   3.5814   3.6416   3.6989   3.7069   3.7851
  3.8052   3.9321   3.9956   4.0809   4.0966   4.3393   4.7987   4.8115
  9.7667   9.7715   9.7870   9.7973   9.8387   9.8567  23.3756  23.5160
 23.8256  23.8424  23.8573  23.8867  23.9398  24.0100  24.0337  24.0621
 24.0961  24.1283  25.7881  25.8140  25.8198  25.8464  25.9284  25.9771
 26.1052  26.1163  26.1637  26.2450  26.3450  26.3494  26.5717  26.5944
 26.6394  26.6459  26.7511  26.9703 215.7585 215.7647 215.7819 215.7946
215.8465 215.8670
 --------------------------------------------------------------

          Ground-State Mulliken Net Atomic Charges

     Atom                 Charge (a.u.)
  ----------------------------------------
      1 C                    -0.457117
      2 C                    -1.444751
      3 Cl                    0.490155
      4 C                     0.826981
      5 Cl                    0.528607
      6 C                    -1.013765
      7 H                     0.224305
      8 C                     0.580569
      9 Cl                    0.451329
     10 C                    -0.656732
     11 H                     0.196989
     12 C                    -0.708097
     13 C                    -0.412776
     14 Cl                    0.423182
     15 C                    -0.145823
     16 H                     0.234732
     17 C                     0.295711
     18 Cl                    0.501617
     19 C                    -0.166127
     20 H                     0.235075
     21 C                    -0.407561
     22 Cl                    0.423497
  ----------------------------------------
  Sum of atomic charges =     0.000000

 -----------------------------------------------------------------
                    Cartesian Multipole Moments
 -----------------------------------------------------------------
    Charge (ESU x 10^10)
                 0.0000
    Dipole Moment (Debye)
         X      -0.7169      Y      -0.8136      Z      -0.0071
       Tot       1.0844
    Quadrupole Moments (Debye-Ang)
        XX    -141.8233     XY       0.1276     YY    -147.9332
        XZ      -0.0074     YZ      -0.0466     ZZ    -144.7628
    Octopole Moments (Debye-Ang^2)
       XXX      26.4598    XXY       5.5546    XYY      -4.7662
       YYY      10.5983    XXZ       0.0459    XYZ       0.1101
       YYZ       0.0004    XZZ     -10.5523    YZZ       3.6825
       ZZZ      -0.0117
    Hexadecapole Moments (Debye-Ang^3)
      XXXX   -6821.9097   XXXY       7.5250   XXYY   -1518.8825
      XYYY       8.6650   YYYY   -1963.1052   XXXZ      -0.7401
      XXYZ      -0.8170   XYYZ      -0.1521   YYYZ       0.7414
      XXZZ   -1370.4607   XYZZ       3.8790   YYZZ    -605.5991
      XZZZ       0.1558   YZZZ      -0.8662   ZZZZ   -1478.9114
 -----------------------------------------------------------------
 Calculating MO derivatives via CPSCF
    1     0    69    0.0184926  
    2     0    69    0.0057473  
    3     0    69    0.0006219  
    4     1    68    0.0000503  
    5    63     6    0.0000034  
    6    69     0    0.0000002  Converged
 Time for AOints: 1231.0 s (CPU) 1231.1 s (wall)
 ------------------------------------------------------------------------------
                     AOints        : Timing summary (seconds)
 ------------------------------------------------------------------------------
     job step          cpu (% of tot)      sys (% of tot)     wall (% of tot)
 ------------------------------------------------------------------------------
  AOints            0.1231E+04 ( 9.6)   0.9000E-05 ( 2.6)   0.1231E+04 ( 9.6)
 ------------------------------------------------------------------------------
   Grand Totals     0.1277E+05          0.3440E-03          0.1277E+05
 ------------------------------------------------------------------------------
 Polarizability Matrix (a.u.)
            1           2           3
    1-282.8887577   6.1037998   0.1173501
    2   6.1037998-193.6739021   0.0871539
    3   0.1173501   0.0871539-177.9492004
 Calculating analytic Hessian of the SCF energy

 Direct stationary perturbation theory relativistic correction:

 rels  =       4.761623364476
 relv  =     -18.341706838816
 rel2e =       5.035956703033
 E_rel =      -8.544126771306

 Hessian of the SCF Energy
            1           2           3           4           5           6
    1   0.6323053  -0.0076992  -0.0001435  -0.1711163  -0.1179256  -0.0006425
    2  -0.0076992   0.6268178   0.0030765  -0.0544718  -0.2273070  -0.0009972
    3  -0.0001435   0.0030765   0.1755267  -0.0001979  -0.0009243  -0.0611148
    4  -0.1711163  -0.0544718  -0.0001979   0.5917247   0.0351916  -0.0005702
    5  -0.1179256  -0.2273070  -0.0009243   0.0351916   0.5265171   0.0025460
    6  -0.0006425  -0.0009972  -0.0611148  -0.0005702   0.0025460   0.1172772
    7   0.0055304  -0.0028157  -0.0000377  -0.0652331   0.0485204   0.0003683
    8   0.0190794  -0.0400472  -0.0002739   0.0516688  -0.1370675  -0.0006716
    9   0.0000954  -0.0002305   0.0038191   0.0003431  -0.0006125  -0.0224676
   10  -0.0304444  -0.0776348  -0.0005011  -0.2957734   0.0448327   0.0007313
   11  -0.0208990   0.0374380   0.0002454  -0.0192884  -0.0969973  -0.0001727
   12  -0.0000463   0.0004050   0.0056520   0.0003992  -0.0003753  -0.0591923
   13  -0.0031147   0.0052533   0.0000358  -0.0215123  -0.0328117  -0.0001530
   14   0.0000942   0.0018360  -0.0000245  -0.0089794  -0.0142206  -0.0000735
   15   0.0000080  -0.0000467   0.0037628   0.0000153  -0.0000157   0.0030450
   16  -0.0008231  -0.0046266  -0.0000042  -0.0171324   0.0273154   0.0002422
   17  -0.0039867  -0.0659773  -0.0004807   0.0802742   0.0253402  -0.0001046
   18  -0.0000262  -0.0004689  -0.0014628   0.0006450   0.0000756   0.0074334
   19   0.0006710  -0.0000780  -0.0000061   0.0007571   0.0016723   0.0000221
   20   0.0000681  -0.0011055   0.0000017   0.0008272  -0.0037164  -0.0000701
   21  -0.0000049  -0.0000052  -0.0012536   0.0000035  -0.0000766   0.0055417
   22  -0.0226245   0.0865312   0.0007391  -0.0617182  -0.0305339  -0.0000756
   23   0.0296806   0.0260276   0.0001198  -0.0299266  -0.0147908   0.0000064
   24   0.0003134  -0.0000204   0.0070302  -0.0000979  -0.0000031  -0.0057371
   25  -0.0031834  -0.0045050  -0.0000228   0.0017454   0.0008105   0.0000065
   26   0.0004766   0.0024889  -0.0000091   0.0008234   0.0002572  -0.0000124
   27   0.0000228   0.0000163   0.0041227  -0.0000024   0.0000006  -0.0001281
   28  -0.1569973   0.0428955   0.0004517   0.0638890   0.0217740   0.0000552
   29   0.1108770  -0.2787692  -0.0018527  -0.0329624  -0.0587457  -0.0003947
   30   0.0010877  -0.0018302  -0.0594742  -0.0003866  -0.0005538   0.0086779
   31   0.0104365   0.0136949   0.0000927  -0.0007637   0.0022169   0.0000326
   32  -0.0151038  -0.0180341  -0.0001317   0.0028302  -0.0017929  -0.0000650
   33  -0.0001441  -0.0002294   0.0033070   0.0000461  -0.0000496   0.0062198
   34  -0.2172175   0.0042675  -0.0001287  -0.0220080  -0.0088790  -0.0000173
   35   0.0023713  -0.0756957   0.0001132  -0.0254870   0.0051323   0.0000048
   36  -0.0002904   0.0001242  -0.0769626  -0.0001528  -0.0000095   0.0037385
   37  -0.0215318   0.0000791  -0.0268899  -0.0009590   0.0029553  -0.0002540
   38   0.0016926   0.0029940  -0.0001018  -0.0005400  -0.0009212   0.0015687
   39  -0.0113727   0.0008737   0.0046144   0.0034521  -0.0007199  -0.0010250
   40  -0.0018861   0.0000073  -0.0027080   0.0004360   0.0000600  -0.0013147
   41  -0.0002956  -0.0022173   0.0004547  -0.0006129  -0.0002948  -0.0006898
   42   0.0027036  -0.0003639  -0.0014544  -0.0011427   0.0006828  -0.0007400
   43   0.0016784  -0.0001182  -0.0019511  -0.0007066   0.0005545   0.0001935
   44   0.0003155   0.0057577   0.0001997   0.0009396  -0.0003170  -0.0001471
   45  -0.0013459  -0.0003942  -0.0044512  -0.0003417   0.0008628  -0.0000332
   46  -0.0000878  -0.0000830  -0.0011903  -0.0001996   0.0002719   0.0000032
   47  -0.0000562   0.0003032   0.0000040   0.0000855   0.0001441  -0.0000643
   48   0.0001464   0.0000076   0.0002818   0.0000209   0.0000036   0.0000323
   49  -0.0008743   0.0001616   0.0000059   0.0005578  -0.0002956  -0.0000031
   50  -0.0000431  -0.0009654   0.0000063  -0.0002765   0.0001447   0.0000012
   51  -0.0000088  -0.0000100  -0.0015291  -0.0000072   0.0000005   0.0001927
   52   0.0010674   0.0000242   0.0000032  -0.0005517   0.0004281   0.0000002
   53  -0.0000284  -0.0003659  -0.0000073  -0.0000262  -0.0000352   0.0000020
   54   0.0000036  -0.0000060   0.0002426  -0.0000022   0.0000019  -0.0000137
   55   0.0016820  -0.0001491   0.0019818  -0.0007018   0.0005528  -0.0001813
   56   0.0002801   0.0057548   0.0000221   0.0009423  -0.0002922   0.0001335
   57   0.0013888   0.0006332  -0.0044205   0.0003746  -0.0008630  -0.0000440
   58  -0.0000876  -0.0001084   0.0011860  -0.0002024   0.0002716   0.0000009
   59  -0.0000497   0.0003076  -0.0000005   0.0000866   0.0001417   0.0000642
   60  -0.0001497  -0.0000063   0.0002903  -0.0000190   0.0000021   0.0000326
   61  -0.0215572  -0.0005614   0.0266928  -0.0009786   0.0029562   0.0002899
   62   0.0013913   0.0029783   0.0000494  -0.0004707  -0.0009006  -0.0015488
   63   0.0111680  -0.0008781   0.0047860  -0.0034813   0.0007060  -0.0010219
   64  -0.0018125  -0.0000614   0.0025953   0.0004560   0.0000673   0.0012682
   65  -0.0002380  -0.0022227  -0.0004862  -0.0006165  -0.0002786   0.0006857
   66  -0.0027588   0.0003503  -0.0013117   0.0011043  -0.0006792  -0.0006743
            7           8           9          10          11          12
    1   0.0055304   0.0190794   0.0000954  -0.0304444  -0.0208990  -0.0000463
    2  -0.0028157  -0.0400472  -0.0002305  -0.0776348   0.0374380   0.0004050
    3  -0.0000377  -0.0002739   0.0038191  -0.0005011   0.0002454   0.0056520
    4  -0.0652331   0.0516688   0.0003431  -0.2957734  -0.0192884   0.0003992
    5   0.0485204  -0.1370675  -0.0006125   0.0448327  -0.0969973  -0.0003753
    6   0.0003683  -0.0006716  -0.0224676   0.0007313  -0.0001727  -0.0591923
    7   0.0879401  -0.0754647  -0.0005272  -0.0165398   0.0340566   0.0002227
    8  -0.0754647   0.1970462   0.0011273   0.0097676  -0.0204151  -0.0001348
    9  -0.0005272   0.0011273   0.0114359   0.0001093  -0.0001925   0.0029548
   10  -0.0165398   0.0097676   0.0001093   0.5846743  -0.0566171  -0.0015439
   11   0.0340566  -0.0204151  -0.0001925  -0.0566171   0.5531200   0.0032447
   12   0.0002227  -0.0001348   0.0029548  -0.0015439   0.0032447   0.1158177
   13  -0.0062191  -0.0026266  -0.0000047  -0.0787975  -0.0551881  -0.0001875
   14   0.0036396   0.0035439   0.0000172  -0.0590406  -0.1228357  -0.0005106
   15   0.0000308   0.0000233  -0.0009339  -0.0002147  -0.0004820  -0.0228154
   16  -0.0042251   0.0008888   0.0000224  -0.1663789   0.1266730   0.0012246
   17  -0.0038837   0.0025370   0.0000161   0.0600864  -0.2673853  -0.0016823
   18  -0.0000219   0.0000011   0.0037054   0.0007410  -0.0019127  -0.0588758
   19  -0.0001012   0.0000564   0.0000009  -0.0094250  -0.0015921   0.0000159
   20   0.0014424  -0.0007268  -0.0000073   0.0280486   0.0005083  -0.0000875
   21   0.0000173  -0.0000087   0.0001739   0.0002585  -0.0000176   0.0029944
   22   0.0009482   0.0000623  -0.0000153   0.0664650  -0.0373316  -0.0004283
   23   0.0000187   0.0005391  -0.0000074   0.0229844  -0.0630233  -0.0006007
   24  -0.0000005   0.0000012  -0.0002228   0.0000436  -0.0004552   0.0077355
   25  -0.0003545   0.0009574   0.0000033  -0.0017580  -0.0008604   0.0000111
   26   0.0009831  -0.0016465  -0.0000026  -0.0046021   0.0017202  -0.0000106
   27   0.0000078  -0.0000116  -0.0004769  -0.0000264  -0.0000124   0.0040151
   28  -0.0012932  -0.0059632  -0.0000170  -0.0514232   0.0321842   0.0003491
   29  -0.0012594  -0.0003409  -0.0000444   0.0321721  -0.0186431  -0.0001968
   30  -0.0000018  -0.0000181   0.0039604   0.0003616  -0.0001954  -0.0028820
   31   0.0001528   0.0011810   0.0000074  -0.0005942   0.0010359   0.0000041
   32  -0.0001336  -0.0012088  -0.0000084   0.0007755   0.0000010   0.0000059
   33  -0.0000022  -0.0000127   0.0001948  -0.0000061   0.0000063  -0.0008571
   34  -0.0018417   0.0027118   0.0000111  -0.0003410  -0.0026036  -0.0000252
   35  -0.0027770  -0.0011779   0.0000081  -0.0017441  -0.0032101  -0.0000585
   36  -0.0000264   0.0000034  -0.0023115   0.0000060  -0.0000424   0.0054263
   37   0.0003727  -0.0011068  -0.0006332  -0.0003457  -0.0000288   0.0007794
   38  -0.0012743  -0.0008186  -0.0005664   0.0002205  -0.0002064   0.0000363
   39  -0.0000066   0.0006764  -0.0001681  -0.0002476   0.0002859  -0.0001965
   40  -0.0001391   0.0001472  -0.0000754   0.0003579   0.0002463   0.0001518
   41  -0.0000856   0.0003223  -0.0000968   0.0002608  -0.0001541   0.0000421
   42   0.0001263  -0.0000578   0.0003181   0.0002470  -0.0001451   0.0000066
   43   0.0003692  -0.0000185   0.0001878   0.0001722   0.0001050  -0.0000004
   44   0.0000914   0.0000166   0.0000753  -0.0000019   0.0002408   0.0000088
   45   0.0002131  -0.0003333  -0.0001561   0.0000633   0.0000578   0.0002053
   46   0.0000575  -0.0001077  -0.0000288   0.0000201  -0.0000028   0.0000686
   47   0.0000042  -0.0001060   0.0000089  -0.0000147   0.0000205  -0.0000222
   48  -0.0000125   0.0000004   0.0000019  -0.0000184  -0.0000212  -0.0000340
   49  -0.0000170   0.0000268  -0.0000001  -0.0004570  -0.0004349  -0.0000040
   50   0.0001512   0.0000678  -0.0000011   0.0000553  -0.0000845  -0.0000060
   51   0.0000145   0.0000098   0.0001650   0.0000013  -0.0000007   0.0000693
   52  -0.0000829  -0.0001938  -0.0000009   0.0003920   0.0002214   0.0000025
   53  -0.0000170   0.0000164  -0.0000003  -0.0000058  -0.0000097  -0.0000015
   54  -0.0000009  -0.0000013   0.0000013   0.0000011   0.0000005   0.0000028
   55   0.0003446  -0.0000360  -0.0001861   0.0001698   0.0001086   0.0000014
   56   0.0001000   0.0000073  -0.0000720  -0.0000060   0.0002454  -0.0000012
   57  -0.0002169   0.0003234  -0.0001540  -0.0000645  -0.0000515   0.0002102
   58   0.0000567  -0.0001076   0.0000280   0.0000198  -0.0000030  -0.0000690
   59   0.0000027  -0.0001060  -0.0000092  -0.0000144   0.0000202   0.0000228
   60   0.0000132  -0.0000040   0.0000014   0.0000169   0.0000218  -0.0000346
   61   0.0003923  -0.0010826   0.0006357  -0.0003356  -0.0000377  -0.0007783
   62  -0.0012373  -0.0007937   0.0005570   0.0002083  -0.0001956  -0.0000325
   63  -0.0000285  -0.0006862  -0.0001696   0.0002629  -0.0002945  -0.0002067
   64  -0.0001175   0.0001599   0.0000441   0.0003341   0.0002547  -0.0001476
   65  -0.0000614   0.0003591   0.0000415   0.0002614  -0.0001558  -0.0000452
   66  -0.0001313   0.0000476   0.0003285  -0.0002239   0.0001323   0.0000054
           13          14          15          16          17          18
    1  -0.0031147   0.0000942   0.0000080  -0.0008231  -0.0039867  -0.0000262
    2   0.0052533   0.0018360  -0.0000467  -0.0046266  -0.0659773  -0.0004689
    3   0.0000358  -0.0000245   0.0037628  -0.0000042  -0.0004807  -0.0014628
    4  -0.0215123  -0.0089794   0.0000153  -0.0171324   0.0802742   0.0006450
    5  -0.0328117  -0.0142206  -0.0000157   0.0273154   0.0253402   0.0000756
    6  -0.0001530  -0.0000735   0.0030450   0.0002422  -0.0001046   0.0074334
    7  -0.0062191   0.0036396   0.0000308  -0.0042251  -0.0038837  -0.0000219
    8  -0.0026266   0.0035439   0.0000233   0.0008888   0.0025370   0.0000011
    9  -0.0000047   0.0000172  -0.0009339   0.0000224   0.0000161   0.0037054
   10  -0.0787975  -0.0590406  -0.0002147  -0.1663789   0.0600864   0.0007410
   11  -0.0551881  -0.1228357  -0.0004820   0.1266730  -0.2673853  -0.0019127
   12  -0.0001875  -0.0005106  -0.0228154   0.0012246  -0.0016823  -0.0588758
   13   0.1049199   0.0886016   0.0003197   0.0033266  -0.0028765  -0.0000174
   14   0.0886016   0.1750632   0.0008609  -0.0260553  -0.0419884  -0.0002519
   15   0.0003197   0.0008609   0.0115008  -0.0001746  -0.0003459   0.0045331
   16   0.0033266  -0.0260553  -0.0001746   0.7557698   0.0034358  -0.0013360
   17  -0.0028765  -0.0419884  -0.0003459   0.0034358   0.6559888   0.0040975
   18  -0.0000174  -0.0002519   0.0045331  -0.0013360   0.0040975   0.1236228
   19   0.0013843  -0.0012062  -0.0000151  -0.3460847   0.0146764   0.0007425
   20   0.0008114   0.0005489   0.0000232   0.0142555  -0.0547545  -0.0001980
   21  -0.0000021   0.0000229  -0.0027275   0.0007232  -0.0002010  -0.0340338
   22   0.0002756   0.0055653   0.0000650  -0.1940817  -0.0741431  -0.0003106
   23   0.0021036   0.0016154  -0.0000214  -0.1388457  -0.2497318  -0.0011466
   24   0.0000296  -0.0000287   0.0046771  -0.0007757  -0.0012917  -0.0629898
   25   0.0001656  -0.0000949  -0.0000019   0.0062216  -0.0049659  -0.0000442
   26  -0.0002321  -0.0019015  -0.0000117   0.0205248  -0.0413394  -0.0004300
   27  -0.0000023  -0.0000180   0.0000501   0.0001661  -0.0003614   0.0047790
   28  -0.0000902  -0.0024456  -0.0000325  -0.0310841  -0.0696989  -0.0004135
   29  -0.0015314  -0.0013090   0.0000124  -0.0247284   0.0366250   0.0002707
   30  -0.0000111   0.0000047  -0.0008601  -0.0001087   0.0003718   0.0088791
   31   0.0001237  -0.0000952  -0.0000018  -0.0053690   0.0016920   0.0000429
   32  -0.0000514   0.0000506   0.0000033   0.0010990   0.0010728  -0.0000390
   33  -0.0000018   0.0000026  -0.0003237   0.0000360  -0.0000510   0.0053766
   34   0.0001568   0.0006347   0.0000043   0.0008921  -0.0007054  -0.0000064
   35  -0.0014571  -0.0005174  -0.0000004  -0.0000352  -0.0012688   0.0000088
   36  -0.0000015  -0.0000002   0.0001281  -0.0000142   0.0000139  -0.0013595
   37  -0.0001972  -0.0001140   0.0000773  -0.0002596   0.0001005  -0.0001940
   38  -0.0000518   0.0000306  -0.0001263   0.0000487   0.0002596   0.0002823
   39   0.0007111   0.0004942   0.0000139   0.0006173  -0.0000903   0.0002079
   40   0.0000466  -0.0000268  -0.0000075  -0.0001460  -0.0000967   0.0001418
   41  -0.0000326   0.0000140   0.0000419  -0.0000069   0.0002117  -0.0001045
   42  -0.0002360  -0.0001736  -0.0000432  -0.0002949  -0.0000149   0.0000714
   43  -0.0001235  -0.0001540  -0.0000160  -0.0000960   0.0000305   0.0000448
   44   0.0001008   0.0000222   0.0000039  -0.0000041   0.0000031  -0.0001200
   45  -0.0000476  -0.0000636   0.0000251  -0.0002389   0.0000369  -0.0000714
   46  -0.0000388  -0.0000360   0.0000047  -0.0000624   0.0000170  -0.0000352
   47  -0.0000017  -0.0000098   0.0000064  -0.0000027  -0.0000401  -0.0000025
   48   0.0000040   0.0000070   0.0000009   0.0000293   0.0000025   0.0000073
   49   0.0003641   0.0003498   0.0000016   0.0003184  -0.0000418  -0.0000009
   50  -0.0000304  -0.0000071   0.0000019   0.0000139   0.0000197   0.0000029
   51   0.0000021   0.0000018  -0.0000306   0.0000012   0.0000016  -0.0000158
   52  -0.0003541  -0.0003060  -0.0000010  -0.0002218   0.0000416   0.0000012
   53  -0.0000030   0.0000071   0.0000002  -0.0000038   0.0000037   0.0000014
   54  -0.0000015  -0.0000011   0.0000003  -0.0000008   0.0000002  -0.0000188
   55  -0.0001259  -0.0001550   0.0000148  -0.0001013   0.0000264  -0.0000437
   56   0.0001034   0.0000233  -0.0000082  -0.0000088  -0.0000030   0.0001145
   57   0.0000490   0.0000624   0.0000255   0.0002330  -0.0000345  -0.0000718
   58  -0.0000392  -0.0000360  -0.0000049  -0.0000614   0.0000164   0.0000361
   59  -0.0000016  -0.0000095  -0.0000065  -0.0000026  -0.0000400   0.0000021
   60  -0.0000041  -0.0000074   0.0000007  -0.0000292  -0.0000037   0.0000081
   61  -0.0001971  -0.0001120  -0.0000769  -0.0002466   0.0001016   0.0001921
   62  -0.0000425   0.0000317   0.0001285   0.0000681   0.0002645  -0.0002897
   63  -0.0007148  -0.0004937   0.0000147  -0.0006063   0.0000957   0.0002087
   64   0.0000466  -0.0000285   0.0000054  -0.0001477  -0.0001048  -0.0001368
   65  -0.0000360   0.0000117  -0.0000409  -0.0000129   0.0002087   0.0001058
   66   0.0002344   0.0001734  -0.0000434   0.0002892   0.0000266   0.0000661
           19          20          21          22          23          24
    1   0.0006710   0.0000681  -0.0000049  -0.0226245   0.0296806   0.0003134
    2  -0.0000780  -0.0011055  -0.0000052   0.0865312   0.0260276  -0.0000204
    3  -0.0000061   0.0000017  -0.0012536   0.0007391   0.0001198   0.0070302
    4   0.0007571   0.0008272   0.0000035  -0.0617182  -0.0299266  -0.0000979
    5   0.0016723  -0.0037164  -0.0000766  -0.0305339  -0.0147908  -0.0000031
    6   0.0000221  -0.0000701   0.0055417  -0.0000756   0.0000064  -0.0057371
    7  -0.0001012   0.0014424   0.0000173   0.0009482   0.0000187  -0.0000005
    8   0.0000564  -0.0007268  -0.0000087   0.0000623   0.0005391   0.0000012
    9   0.0000009  -0.0000073   0.0001739  -0.0000153  -0.0000074  -0.0002228
   10  -0.0094250   0.0280486   0.0002585   0.0664650   0.0229844   0.0000436
   11  -0.0015921   0.0005083  -0.0000176  -0.0373316  -0.0630233  -0.0004552
   12   0.0000159  -0.0000875   0.0029944  -0.0004283  -0.0006007   0.0077355
   13   0.0013843   0.0008114  -0.0000021   0.0002756   0.0021036   0.0000296
   14  -0.0012062   0.0005489   0.0000229   0.0055653   0.0016154  -0.0000287
   15  -0.0000151   0.0000232  -0.0027275   0.0000650  -0.0000214   0.0046771
   16  -0.3460847   0.0142555   0.0007232  -0.1940817  -0.1388457  -0.0007757
   17   0.0146764  -0.0547545  -0.0002010  -0.0741431  -0.2497318  -0.0012917
   18   0.0007425  -0.0001980  -0.0340338  -0.0003106  -0.0011466  -0.0629898
   19   0.3640247  -0.0151366  -0.0008156  -0.0119860   0.0035163   0.0000616
   20  -0.0151366   0.0578308   0.0003009  -0.0261267   0.0046500   0.0000744
   21  -0.0008156   0.0003009   0.0232688  -0.0001452   0.0000124   0.0031539
   22  -0.0119860  -0.0261267  -0.0001452   0.6257181   0.0609253  -0.0009477
   23   0.0035163   0.0046500   0.0000124   0.0609253   0.5382775   0.0031304
   24   0.0000616   0.0000744   0.0031539  -0.0009477   0.0031304   0.1227123
   25   0.0008950  -0.0005482  -0.0000126  -0.0645156   0.0473368   0.0005713
   26   0.0006866   0.0008247   0.0000296   0.0471780  -0.1325427  -0.0010061
   27   0.0000011   0.0000285  -0.0026575   0.0005662  -0.0010095  -0.0232875
   28   0.0003269  -0.0023457  -0.0000153  -0.3276778   0.0270328   0.0009816
   29  -0.0027833  -0.0044720  -0.0000588  -0.0373761  -0.1115864  -0.0003203
   30  -0.0000104  -0.0000725   0.0054423   0.0004734  -0.0004682  -0.0623583
   31  -0.0004433  -0.0012863  -0.0000068  -0.0122991  -0.0269825  -0.0001857
   32   0.0001642   0.0003270   0.0000003   0.0038566   0.0037660   0.0000009
   33   0.0000030   0.0000051   0.0002350   0.0000797   0.0000863   0.0027887
   34  -0.0001050   0.0000001   0.0000020   0.0012344   0.0028551   0.0000003
   35   0.0000364   0.0000975   0.0000008   0.0024563  -0.0031725  -0.0000983
   36   0.0000001   0.0000012  -0.0000980   0.0000131  -0.0000973   0.0065558
   37   0.0000284   0.0000040  -0.0000003  -0.0004596   0.0000021   0.0008984
   38  -0.0000090  -0.0000178   0.0000319  -0.0001611   0.0000060  -0.0010557
   39   0.0000240   0.0000189   0.0000363   0.0000078   0.0002214  -0.0002802
   40   0.0000057  -0.0000002   0.0000006   0.0005534  -0.0001996   0.0000604
   41   0.0000023   0.0000098  -0.0000033  -0.0003462  -0.0001905   0.0002532
   42  -0.0000090  -0.0000058  -0.0000460   0.0003025   0.0000343  -0.0000201
   43   0.0000096  -0.0000060   0.0000004   0.0000862  -0.0002293   0.0000516
   44   0.0000015   0.0000073  -0.0000205  -0.0000295   0.0001658   0.0005108
   45   0.0000116  -0.0000006  -0.0000145   0.0000418  -0.0001277   0.0002596
   46   0.0000020  -0.0000016  -0.0000025  -0.0000076  -0.0000394   0.0001052
   47   0.0000003  -0.0000013   0.0000011   0.0000259   0.0000346   0.0000195
   48  -0.0000008  -0.0000003   0.0000001  -0.0000316   0.0000210  -0.0000300
   49  -0.0000062   0.0000083   0.0000003  -0.0004120   0.0006606   0.0000046
   50  -0.0000035  -0.0000090  -0.0000004  -0.0000389  -0.0000487  -0.0000014
   51   0.0000000  -0.0000002   0.0000104  -0.0000055  -0.0000034   0.0000850
   52   0.0000005  -0.0000108  -0.0000002   0.0003241  -0.0004600  -0.0000062
   53   0.0000003   0.0000004   0.0000000   0.0000062  -0.0000139  -0.0000016
   54  -0.0000000  -0.0000000  -0.0000028   0.0000016  -0.0000017   0.0000109
   55   0.0000096  -0.0000059  -0.0000010   0.0000920  -0.0002233  -0.0000539
   56   0.0000020   0.0000066   0.0000211  -0.0000290   0.0001739  -0.0005100
   57  -0.0000117   0.0000008  -0.0000130  -0.0000397   0.0001266   0.0002467
   58   0.0000020  -0.0000016   0.0000022  -0.0000076  -0.0000371  -0.0001051
   59   0.0000003  -0.0000013  -0.0000012   0.0000261   0.0000351  -0.0000188
   60   0.0000008   0.0000002  -0.0000000   0.0000321  -0.0000197  -0.0000315
   61   0.0000284   0.0000046   0.0000002  -0.0004641   0.0000195  -0.0008889
   62  -0.0000092  -0.0000161  -0.0000323  -0.0001677  -0.0000074   0.0010749
   63  -0.0000238  -0.0000191   0.0000346  -0.0000094  -0.0002139  -0.0002718
   64   0.0000059  -0.0000007  -0.0000017   0.0005559  -0.0001956  -0.0000606
   65   0.0000022   0.0000093   0.0000046  -0.0003359  -0.0001856  -0.0002532
   66   0.0000087   0.0000065  -0.0000447  -0.0003117  -0.0000398  -0.0000261
           25          26          27          28          29          30
    1  -0.0031834   0.0004766   0.0000228  -0.1569973   0.1108770   0.0010877
    2  -0.0045050   0.0024889   0.0000163   0.0428955  -0.2787692  -0.0018302
    3  -0.0000228  -0.0000091   0.0041227   0.0004517  -0.0018527  -0.0594742
    4   0.0017454   0.0008234  -0.0000024   0.0638890  -0.0329624  -0.0003866
    5   0.0008105   0.0002572   0.0000006   0.0217740  -0.0587457  -0.0005538
    6   0.0000065  -0.0000124  -0.0001281   0.0000552  -0.0003947   0.0086779
    7  -0.0003545   0.0009831   0.0000078  -0.0012932  -0.0012594  -0.0000018
    8   0.0009574  -0.0016465  -0.0000116  -0.0059632  -0.0003409  -0.0000181
    9   0.0000033  -0.0000026  -0.0004769  -0.0000170  -0.0000444   0.0039604
   10  -0.0017580  -0.0046021  -0.0000264  -0.0514232   0.0321721   0.0003616
   11  -0.0008604   0.0017202  -0.0000124   0.0321842  -0.0186431  -0.0001954
   12   0.0000111  -0.0000106   0.0040151   0.0003491  -0.0001968  -0.0028820
   13   0.0001656  -0.0002321  -0.0000023  -0.0000902  -0.0015314  -0.0000111
   14  -0.0000949  -0.0019015  -0.0000180  -0.0024456  -0.0013090   0.0000047
   15  -0.0000019  -0.0000117   0.0000501  -0.0000325   0.0000124  -0.0008601
   16   0.0062216   0.0205248   0.0001661  -0.0310841  -0.0247284  -0.0001087
   17  -0.0049659  -0.0413394  -0.0003614  -0.0696989   0.0366250   0.0003718
   18  -0.0000442  -0.0004300   0.0047790  -0.0004135   0.0002707   0.0088791
   19   0.0008950   0.0006866   0.0000011   0.0003269  -0.0027833  -0.0000104
   20  -0.0005482   0.0008247   0.0000285  -0.0023457  -0.0044720  -0.0000725
   21  -0.0000126   0.0000296  -0.0026575  -0.0000153  -0.0000588   0.0054423
   22  -0.0645156   0.0471780   0.0005662  -0.3276778  -0.0373761   0.0004734
   23   0.0473368  -0.1325427  -0.0010095   0.0270328  -0.1115864  -0.0004682
   24   0.0005713  -0.0010061  -0.0232875   0.0009816  -0.0003203  -0.0623583
   25   0.0768143  -0.0775716  -0.0008837  -0.0166454   0.0378588   0.0003639
   26  -0.0775716   0.1896274   0.0016507   0.0120266  -0.0179887  -0.0002195
   27  -0.0008837   0.0016507   0.0116060   0.0001615  -0.0003009   0.0044456
   28  -0.0166454   0.0120266   0.0001615   0.6888400   0.0470691  -0.0009652
   29   0.0378588  -0.0179887  -0.0003009   0.0470691   0.7107020   0.0043677
   30   0.0003639  -0.0002195   0.0044456  -0.0009652   0.0043677   0.1265615
   31   0.0010139  -0.0004102  -0.0000156  -0.1419734  -0.1315829  -0.0007774
   32   0.0005037   0.0010969   0.0000299  -0.1330024  -0.2570697  -0.0014370
   33  -0.0000018   0.0000274  -0.0024812  -0.0008222  -0.0014308  -0.0342061
   34   0.0001259  -0.0005453  -0.0000028  -0.0240229   0.0089003   0.0000185
   35   0.0011522  -0.0006030  -0.0000087   0.0294471   0.0023448  -0.0000023
   36   0.0000142  -0.0000090   0.0000347   0.0002586  -0.0000441   0.0051552
   37  -0.0001685   0.0001340   0.0000597  -0.0005721  -0.0019624   0.0003646
   38  -0.0000316   0.0000140   0.0001556   0.0007336  -0.0003601  -0.0002473
   39   0.0005632  -0.0006459  -0.0000150   0.0034380  -0.0009104  -0.0013755
   40   0.0000361   0.0000146  -0.0000215   0.0003146  -0.0001328  -0.0014267
   41   0.0000466  -0.0000264  -0.0000285   0.0007701   0.0001099   0.0003326
   42  -0.0002022   0.0002242  -0.0000044  -0.0011620  -0.0001749  -0.0005573
   43  -0.0001057   0.0001657  -0.0000043  -0.0004459  -0.0000400   0.0000227
   44  -0.0000739   0.0000432  -0.0000483  -0.0010310  -0.0001437  -0.0003379
   45  -0.0000352   0.0000543   0.0000164  -0.0000811  -0.0001212   0.0001981
   46  -0.0000313   0.0000397   0.0000006  -0.0001408  -0.0000623  -0.0000021
   47   0.0000015  -0.0000170  -0.0000038  -0.0000964   0.0000271   0.0000466
   48   0.0000035  -0.0000074   0.0000004   0.0000095  -0.0000209   0.0000277
   49   0.0002997  -0.0004439  -0.0000047   0.0005585  -0.0000849   0.0000044
   50   0.0000321  -0.0000157  -0.0000009   0.0001696   0.0000360  -0.0000003
   51   0.0000023  -0.0000022  -0.0000269   0.0000125   0.0000048   0.0000454
   52  -0.0002868   0.0003988   0.0000045  -0.0007443  -0.0001760  -0.0000023
   53   0.0000013   0.0000025   0.0000002   0.0000528   0.0000031   0.0000003
   54  -0.0000010   0.0000013   0.0000017  -0.0000024  -0.0000005  -0.0000098
   55  -0.0001074   0.0001677   0.0000082  -0.0004581  -0.0000466  -0.0000373
   56  -0.0000750   0.0000424   0.0000508  -0.0010339  -0.0001520   0.0003314
   57   0.0000322  -0.0000527   0.0000164   0.0000478   0.0001089   0.0002101
   58  -0.0000314   0.0000399   0.0000002  -0.0001413  -0.0000619   0.0000006
   59   0.0000013  -0.0000167   0.0000037  -0.0000978   0.0000283  -0.0000468
   60  -0.0000036   0.0000071   0.0000006  -0.0000127   0.0000203   0.0000258
   61  -0.0001649   0.0001307  -0.0000560  -0.0005270  -0.0019422  -0.0003838
   62  -0.0000185   0.0000031  -0.0001600   0.0008178  -0.0004047   0.0002703
   63  -0.0005673   0.0006517  -0.0000022  -0.0034366   0.0008974  -0.0013600
   64   0.0000354   0.0000147   0.0000209   0.0002966  -0.0001459   0.0014155
   65   0.0000424  -0.0000226   0.0000276   0.0007376   0.0001120  -0.0002968
   66   0.0002047  -0.0002274  -0.0000091   0.0011902   0.0001861  -0.0005463
           31          32          33          34          35          36
    1   0.0104365  -0.0151038  -0.0001441  -0.2172175   0.0023713  -0.0002904
    2   0.0136949  -0.0180341  -0.0002294   0.0042675  -0.0756957   0.0001242
    3   0.0000927  -0.0001317   0.0033070  -0.0001287   0.0001132  -0.0769626
    4  -0.0007637   0.0028302   0.0000461  -0.0220080  -0.0254870  -0.0001528
    5   0.0022169  -0.0017929  -0.0000496  -0.0088790   0.0051323  -0.0000095
    6   0.0000326  -0.0000650   0.0062198  -0.0000173   0.0000048   0.0037385
    7   0.0001528  -0.0001336  -0.0000022  -0.0018417  -0.0027770  -0.0000264
    8   0.0011810  -0.0012088  -0.0000127   0.0027118  -0.0011779   0.0000034
    9   0.0000074  -0.0000084   0.0001948   0.0000111   0.0000081  -0.0023115
   10  -0.0005942   0.0007755  -0.0000061  -0.0003410  -0.0017441   0.0000060
   11   0.0010359   0.0000010   0.0000063  -0.0026036  -0.0032101  -0.0000424
   12   0.0000041   0.0000059  -0.0008571  -0.0000252  -0.0000585   0.0054263
   13   0.0001237  -0.0000514  -0.0000018   0.0001568  -0.0014571  -0.0000015
   14  -0.0000952   0.0000506   0.0000026   0.0006347  -0.0005174  -0.0000002
   15  -0.0000018   0.0000033  -0.0003237   0.0000043  -0.0000004   0.0001281
   16  -0.0053690   0.0010990   0.0000360   0.0008921  -0.0000352  -0.0000142
   17   0.0016920   0.0010728  -0.0000510  -0.0007054  -0.0012688   0.0000139
   18   0.0000429  -0.0000390   0.0053766  -0.0000064   0.0000088  -0.0013595
   19  -0.0004433   0.0001642   0.0000030  -0.0001050   0.0000364   0.0000001
   20  -0.0012863   0.0003270   0.0000051   0.0000001   0.0000975   0.0000012
   21  -0.0000068   0.0000003   0.0002350   0.0000020   0.0000008  -0.0000980
   22  -0.0122991   0.0038566   0.0000797   0.0012344   0.0024563   0.0000131
   23  -0.0269825   0.0037660   0.0000863   0.0028551  -0.0031725  -0.0000973
   24  -0.0001857   0.0000009   0.0027887   0.0000003  -0.0000983   0.0065558
   25   0.0010139   0.0005037  -0.0000018   0.0001259   0.0011522   0.0000142
   26  -0.0004102   0.0010969   0.0000274  -0.0005453  -0.0006030  -0.0000090
   27  -0.0000156   0.0000299  -0.0024812  -0.0000028  -0.0000087   0.0000347
   28  -0.1419734  -0.1330024  -0.0008222  -0.0240229   0.0294471   0.0002586
   29  -0.1315829  -0.2570697  -0.0014308   0.0089003   0.0023448  -0.0000441
   30  -0.0007774  -0.0014370  -0.0342061   0.0000185  -0.0000023   0.0051552
   31   0.1489189   0.1394924   0.0008072   0.0008117   0.0006792   0.0000027
   32   0.1394924   0.2711617   0.0016111  -0.0013194   0.0007677   0.0000296
   33   0.0008072   0.0016111   0.0234753   0.0000157   0.0000256  -0.0040361
   34   0.0008117  -0.0013194   0.0000157   0.6493222  -0.0072959  -0.0006914
   35   0.0006792   0.0007677   0.0000256  -0.0072959   0.1681826  -0.0048438
   36   0.0000027   0.0000296  -0.0040361  -0.0006914  -0.0048438   0.6030894
   37   0.0001749   0.0003940  -0.0007204  -0.1695324   0.0017332  -0.0565885
   38   0.0001363   0.0000451   0.0002395   0.0018249  -0.0598943   0.0016549
   39  -0.0003645   0.0002265   0.0006348  -0.1167305   0.0021898  -0.2294733
   40  -0.0001203   0.0000550   0.0001403   0.0048763  -0.0000730  -0.0021589
   41   0.0000993  -0.0000659   0.0000424   0.0000193   0.0041186   0.0004613
   42   0.0001001   0.0000437  -0.0002240   0.0197941   0.0005012  -0.0383670
   43  -0.0000563  -0.0000051  -0.0001059  -0.0230936   0.0008591  -0.0706523
   44  -0.0000529  -0.0000477  -0.0001160   0.0004333   0.0061350   0.0006050
   45   0.0000019   0.0001188  -0.0002602  -0.0255107  -0.0001269   0.0310951
   46   0.0000019   0.0000157  -0.0000604  -0.0046783   0.0000765   0.0013793
   47   0.0000070  -0.0000007   0.0000198   0.0000950   0.0052594   0.0000224
   48  -0.0000055  -0.0000048   0.0000055   0.0010089   0.0000558   0.0011267
   49  -0.0001034   0.0001286   0.0000007   0.0020350   0.0000920   0.0002521
   50   0.0000057  -0.0000263   0.0000015  -0.0001068  -0.0013230   0.0007793
   51   0.0000003  -0.0000010   0.0000042   0.0002293   0.0007830  -0.0714936
   52   0.0000777  -0.0001497  -0.0000007  -0.0022717   0.0001985  -0.0000204
   53   0.0000008   0.0000050   0.0000001   0.0000219  -0.0009322  -0.0000253
   54   0.0000004  -0.0000004  -0.0000130  -0.0000142  -0.0000338   0.0021778
   55  -0.0000581  -0.0000022   0.0001071  -0.0237708  -0.0007120   0.0703136
   56  -0.0000516  -0.0000468   0.0001190  -0.0001292   0.0061647  -0.0011850
   57  -0.0000051  -0.0001163  -0.0002583   0.0251972  -0.0004464   0.0317253
   58   0.0000021   0.0000152   0.0000605  -0.0046730   0.0000977  -0.0014173
   59   0.0000072  -0.0000005  -0.0000199   0.0001049   0.0052477   0.0000735
   60   0.0000058   0.0000048   0.0000055  -0.0010463   0.0000423   0.0011091
   61   0.0001820   0.0003831   0.0007120  -0.1709414   0.0005070   0.0572872
   62   0.0001171   0.0000560  -0.0002394  -0.0007315  -0.0598087   0.0020813
   63   0.0003622  -0.0002256   0.0006393   0.1174406   0.0015544  -0.2287933
   64  -0.0001155   0.0000543  -0.0001427   0.0050402  -0.0001247   0.0024840
   65   0.0000960  -0.0000566  -0.0000377   0.0004476   0.0041482   0.0004105
   66  -0.0000978  -0.0000456  -0.0002267  -0.0195449   0.0003335  -0.0384635
           37          38          39          40          41          42
    1  -0.0215318   0.0016926  -0.0113727  -0.0018861  -0.0002956   0.0027036
    2   0.0000791   0.0029940   0.0008737   0.0000073  -0.0022173  -0.0003639
    3  -0.0268899  -0.0001018   0.0046144  -0.0027080   0.0004547  -0.0014544
    4  -0.0009590  -0.0005400   0.0034521   0.0004360  -0.0006129  -0.0011427
    5   0.0029553  -0.0009212  -0.0007199   0.0000600  -0.0002948   0.0006828
    6  -0.0002540   0.0015687  -0.0010250  -0.0013147  -0.0006898  -0.0007400
    7   0.0003727  -0.0012743  -0.0000066  -0.0001391  -0.0000856   0.0001263
    8  -0.0011068  -0.0008186   0.0006764   0.0001472   0.0003223  -0.0000578
    9  -0.0006332  -0.0005664  -0.0001681  -0.0000754  -0.0000968   0.0003181
   10  -0.0003457   0.0002205  -0.0002476   0.0003579   0.0002608   0.0002470
   11  -0.0000288  -0.0002064   0.0002859   0.0002463  -0.0001541  -0.0001451
   12   0.0007794   0.0000363  -0.0001965   0.0001518   0.0000421   0.0000066
   13  -0.0001972  -0.0000518   0.0007111   0.0000466  -0.0000326  -0.0002360
   14  -0.0001140   0.0000306   0.0004942  -0.0000268   0.0000140  -0.0001736
   15   0.0000773  -0.0001263   0.0000139  -0.0000075   0.0000419  -0.0000432
   16  -0.0002596   0.0000487   0.0006173  -0.0001460  -0.0000069  -0.0002949
   17   0.0001005   0.0002596  -0.0000903  -0.0000967   0.0002117  -0.0000149
   18  -0.0001940   0.0002823   0.0002079   0.0001418  -0.0001045   0.0000714
   19   0.0000284  -0.0000090   0.0000240   0.0000057   0.0000023  -0.0000090
   20   0.0000040  -0.0000178   0.0000189  -0.0000002   0.0000098  -0.0000058
   21  -0.0000003   0.0000319   0.0000363   0.0000006  -0.0000033  -0.0000460
   22  -0.0004596  -0.0001611   0.0000078   0.0005534  -0.0003462   0.0003025
   23   0.0000021   0.0000060   0.0002214  -0.0001996  -0.0001905   0.0000343
   24   0.0008984  -0.0010557  -0.0002802   0.0000604   0.0002532  -0.0000201
   25  -0.0001685  -0.0000316   0.0005632   0.0000361   0.0000466  -0.0002022
   26   0.0001340   0.0000140  -0.0006459   0.0000146  -0.0000264   0.0002242
   27   0.0000597   0.0001556  -0.0000150  -0.0000215  -0.0000285  -0.0000044
   28  -0.0005721   0.0007336   0.0034380   0.0003146   0.0007701  -0.0011620
   29  -0.0019624  -0.0003601  -0.0009104  -0.0001328   0.0001099  -0.0001749
   30   0.0003646  -0.0002473  -0.0013755  -0.0014267   0.0003326  -0.0005573
   31   0.0001749   0.0001363  -0.0003645  -0.0001203   0.0000993   0.0001001
   32   0.0003940   0.0000451   0.0002265   0.0000550  -0.0000659   0.0000437
   33  -0.0007204   0.0002395   0.0006348   0.0001403   0.0000424  -0.0002240
   34  -0.1695324   0.0018249  -0.1167305   0.0048763   0.0000193   0.0197941
   35   0.0017332  -0.0598943   0.0021898  -0.0000730   0.0041186   0.0005012
   36  -0.0565885   0.0016549  -0.2294733  -0.0021589   0.0004613  -0.0383670
   37   0.6124752  -0.0040977   0.0531099  -0.0677265  -0.0004022   0.0487937
   38  -0.0040977   0.1214026  -0.0044620  -0.0001247  -0.0236945   0.0007899
   39   0.0531099  -0.0044620   0.5149857   0.0495046   0.0011305  -0.1275255
   40  -0.0677265  -0.0001247   0.0495046   0.0877532   0.0002953  -0.0792328
   41  -0.0004022  -0.0236945   0.0011305   0.0002953   0.0123267  -0.0017211
   42   0.0487937   0.0007899  -0.1275255  -0.0792328  -0.0017211   0.1843901
   43  -0.3228394   0.0014607   0.0140547  -0.0212604   0.0001610   0.0142122
   44   0.0026247  -0.0589906   0.0003390  -0.0002837   0.0046945   0.0002000
   45  -0.0512431   0.0012990  -0.1118507   0.0386678  -0.0001487  -0.0169617
   46  -0.0116265   0.0004205  -0.0270251   0.0008224  -0.0000290  -0.0004654
   47   0.0001454   0.0026103   0.0002111  -0.0000465  -0.0026092  -0.0000535
   48   0.0028260  -0.0000241   0.0029482   0.0011485  -0.0000457   0.0010518
   49  -0.0326395  -0.0000227   0.0258671  -0.0019229   0.0000582  -0.0007807
   50  -0.0005685   0.0049828  -0.0005101   0.0001427   0.0045924   0.0000276
   51   0.0891338  -0.0015589   0.0336039  -0.0050413   0.0001236   0.0034264
   52   0.0038039  -0.0000477   0.0026576  -0.0014501   0.0000158   0.0009912
   53   0.0000116   0.0046235   0.0000626  -0.0000032   0.0000030  -0.0000054
   54  -0.0017387   0.0001198  -0.0033190   0.0009251  -0.0000093  -0.0003890
   55  -0.0528319   0.0013004  -0.0305094   0.0009819  -0.0000815   0.0014425
   56   0.0008201  -0.0012195   0.0005788  -0.0000606  -0.0009692  -0.0000136
   57  -0.0310115   0.0005248  -0.0168419   0.0023456  -0.0000201  -0.0019912
   58  -0.0008547   0.0000117  -0.0008652   0.0001433  -0.0000040   0.0000183
   59   0.0000163  -0.0010273  -0.0000238  -0.0000012  -0.0002653  -0.0000333
   60  -0.0009121   0.0000023   0.0001749   0.0000765  -0.0000053   0.0000703
   61   0.0678028  -0.0015752   0.0320710  -0.0020712   0.0001933  -0.0053419
   62  -0.0008265   0.0061470  -0.0000420   0.0001025   0.0040246   0.0002285
   63  -0.0311812   0.0016168  -0.0663258  -0.0010590  -0.0000263   0.0011249
   64  -0.0021182   0.0000861   0.0010400   0.0003950  -0.0000257   0.0001361
   65   0.0000841   0.0040361   0.0000934  -0.0000219   0.0000598   0.0000305
   66   0.0053235  -0.0001787   0.0011752  -0.0001174   0.0000171  -0.0021358
           43          44          45          46          47          48
    1   0.0016784   0.0003155  -0.0013459  -0.0000878  -0.0000562   0.0001464
    2  -0.0001182   0.0057577  -0.0003942  -0.0000830   0.0003032   0.0000076
    3  -0.0019511   0.0001997  -0.0044512  -0.0011903   0.0000040   0.0002818
    4  -0.0007066   0.0009396  -0.0003417  -0.0001996   0.0000855   0.0000209
    5   0.0005545  -0.0003170   0.0008628   0.0002719   0.0001441   0.0000036
    6   0.0001935  -0.0001471  -0.0000332   0.0000032  -0.0000643   0.0000323
    7   0.0003692   0.0000914   0.0002131   0.0000575   0.0000042  -0.0000125
    8  -0.0000185   0.0000166  -0.0003333  -0.0001077  -0.0001060   0.0000004
    9   0.0001878   0.0000753  -0.0001561  -0.0000288   0.0000089   0.0000019
   10   0.0001722  -0.0000019   0.0000633   0.0000201  -0.0000147  -0.0000184
   11   0.0001050   0.0002408   0.0000578  -0.0000028   0.0000205  -0.0000212
   12  -0.0000004   0.0000088   0.0002053   0.0000686  -0.0000222  -0.0000340
   13  -0.0001235   0.0001008  -0.0000476  -0.0000388  -0.0000017   0.0000040
   14  -0.0001540   0.0000222  -0.0000636  -0.0000360  -0.0000098   0.0000070
   15  -0.0000160   0.0000039   0.0000251   0.0000047   0.0000064   0.0000009
   16  -0.0000960  -0.0000041  -0.0002389  -0.0000624  -0.0000027   0.0000293
   17   0.0000305   0.0000031   0.0000369   0.0000170  -0.0000401   0.0000025
   18   0.0000448  -0.0001200  -0.0000714  -0.0000352  -0.0000025   0.0000073
   19   0.0000096   0.0000015   0.0000116   0.0000020   0.0000003  -0.0000008
   20  -0.0000060   0.0000073  -0.0000006  -0.0000016  -0.0000013  -0.0000003
   21   0.0000004  -0.0000205  -0.0000145  -0.0000025   0.0000011   0.0000001
   22   0.0000862  -0.0000295   0.0000418  -0.0000076   0.0000259  -0.0000316
   23  -0.0002293   0.0001658  -0.0001277  -0.0000394   0.0000346   0.0000210
   24   0.0000516   0.0005108   0.0002596   0.0001052   0.0000195  -0.0000300
   25  -0.0001057  -0.0000739  -0.0000352  -0.0000313   0.0000015   0.0000035
   26   0.0001657   0.0000432   0.0000543   0.0000397  -0.0000170  -0.0000074
   27  -0.0000043  -0.0000483   0.0000164   0.0000006  -0.0000038   0.0000004
   28  -0.0004459  -0.0010310  -0.0000811  -0.0001408  -0.0000964   0.0000095
   29  -0.0000400  -0.0001437  -0.0001212  -0.0000623   0.0000271  -0.0000209
   30   0.0000227  -0.0003379   0.0001981  -0.0000021   0.0000466   0.0000277
   31  -0.0000563  -0.0000529   0.0000019   0.0000019   0.0000070  -0.0000055
   32  -0.0000051  -0.0000477   0.0001188   0.0000157  -0.0000007  -0.0000048
   33  -0.0001059  -0.0001160  -0.0002602  -0.0000604   0.0000198   0.0000055
   34  -0.0230936   0.0004333  -0.0255107  -0.0046783   0.0000950   0.0010089
   35   0.0008591   0.0061350  -0.0001269   0.0000765   0.0052594   0.0000558
   36  -0.0706523   0.0006050   0.0310951   0.0013793   0.0000224   0.0011267
   37  -0.3228394   0.0026247  -0.0512431  -0.0116265   0.0001454   0.0028260
   38   0.0014607  -0.0589906   0.0012990   0.0004205   0.0026103  -0.0000241
   39   0.0140547   0.0003390  -0.1118507  -0.0270251   0.0002111   0.0029482
   40  -0.0212604  -0.0002837   0.0386678   0.0008224  -0.0000465   0.0011485
   41   0.0001610   0.0046945  -0.0001487  -0.0000290  -0.0026092  -0.0000457
   42   0.0142122   0.0002000  -0.0169617  -0.0004654  -0.0000535   0.0010518
   43   0.6750369  -0.0048364   0.0434419  -0.1246996   0.0021374  -0.1262650
   44  -0.0048364   0.1197554  -0.0076329   0.0021623  -0.0329476   0.0037892
   45   0.0434419  -0.0076329   0.7393215  -0.1257473   0.0038050  -0.2768205
   46  -0.1246996   0.0021623  -0.1257473   0.1312842  -0.0023727   0.1326884
   47   0.0021374  -0.0329476   0.0038050  -0.0023727   0.0229783  -0.0041122
   48  -0.1262650   0.0037892  -0.2768205   0.1326884  -0.0041122   0.2914337
   49  -0.1518051  -0.0006344   0.1165173   0.0101686   0.0000989  -0.0146362
   50  -0.0000182  -0.0598579   0.0018619  -0.0002256   0.0026034   0.0003417
   51   0.0519390   0.0023800  -0.2893878   0.0151552   0.0001179  -0.0179696
   52  -0.0384039   0.0002963   0.0018687   0.0008773  -0.0000226  -0.0006017
   53  -0.0000078   0.0045509  -0.0000078  -0.0000360  -0.0026995  -0.0000480
   54   0.0272055  -0.0001541   0.0031127   0.0004294  -0.0000631   0.0008987
   55   0.0600027  -0.0002276  -0.0215186  -0.0015626  -0.0000034   0.0035557
   56  -0.0007035   0.0076706   0.0008372   0.0000109   0.0054176   0.0000741
   57   0.0223181   0.0005364  -0.0532307   0.0031777   0.0000446  -0.0025330
   58  -0.0015149   0.0000780  -0.0031699   0.0006257   0.0000094  -0.0006949
   59   0.0000919   0.0054165   0.0001257  -0.0000048   0.0003261   0.0000155
   60  -0.0035503   0.0001136  -0.0025829   0.0007050   0.0000060  -0.0006873
   61  -0.0532094   0.0001416   0.0307779  -0.0008686   0.0000074   0.0009014
   62   0.0006293  -0.0012054  -0.0001465  -0.0000092  -0.0010238  -0.0000313
   63   0.0303040  -0.0002225  -0.0163956   0.0008578  -0.0000181   0.0001865
   64   0.0010104  -0.0000074  -0.0023257   0.0001441  -0.0000011  -0.0000759
   65  -0.0000569  -0.0009688   0.0000431  -0.0000042  -0.0002698  -0.0000026
   66  -0.0014347   0.0000371  -0.0020186  -0.0000183   0.0000264   0.0000709
           49          50          51          52          53          54
    1  -0.0008743  -0.0000431  -0.0000088   0.0010674  -0.0000284   0.0000036
    2   0.0001616  -0.0009654  -0.0000100   0.0000242  -0.0003659  -0.0000060
    3   0.0000059   0.0000063  -0.0015291   0.0000032  -0.0000073   0.0002426
    4   0.0005578  -0.0002765  -0.0000072  -0.0005517  -0.0000262  -0.0000022
    5  -0.0002956   0.0001447   0.0000005   0.0004281  -0.0000352   0.0000019
    6  -0.0000031   0.0000012   0.0001927   0.0000002   0.0000020  -0.0000137
    7  -0.0000170   0.0001512   0.0000145  -0.0000829  -0.0000170  -0.0000009
    8   0.0000268   0.0000678   0.0000098  -0.0001938   0.0000164  -0.0000013
    9  -0.0000001  -0.0000011   0.0001650  -0.0000009  -0.0000003   0.0000013
   10  -0.0004570   0.0000553   0.0000013   0.0003920  -0.0000058   0.0000011
   11  -0.0004349  -0.0000845  -0.0000007   0.0002214  -0.0000097   0.0000005
   12  -0.0000040  -0.0000060   0.0000693   0.0000025  -0.0000015   0.0000028
   13   0.0003641  -0.0000304   0.0000021  -0.0003541  -0.0000030  -0.0000015
   14   0.0003498  -0.0000071   0.0000018  -0.0003060   0.0000071  -0.0000011
   15   0.0000016   0.0000019  -0.0000306  -0.0000010   0.0000002   0.0000003
   16   0.0003184   0.0000139   0.0000012  -0.0002218  -0.0000038  -0.0000008
   17  -0.0000418   0.0000197   0.0000016   0.0000416   0.0000037   0.0000002
   18  -0.0000009   0.0000029  -0.0000158   0.0000012   0.0000014  -0.0000188
   19  -0.0000062  -0.0000035   0.0000000   0.0000005   0.0000003  -0.0000000
   20   0.0000083  -0.0000090  -0.0000002  -0.0000108   0.0000004  -0.0000000
   21   0.0000003  -0.0000004   0.0000104  -0.0000002   0.0000000  -0.0000028
   22  -0.0004120  -0.0000389  -0.0000055   0.0003241   0.0000062   0.0000016
   23   0.0006606  -0.0000487  -0.0000034  -0.0004600  -0.0000139  -0.0000017
   24   0.0000046  -0.0000014   0.0000850  -0.0000062  -0.0000016   0.0000109
   25   0.0002997   0.0000321   0.0000023  -0.0002868   0.0000013  -0.0000010
   26  -0.0004439  -0.0000157  -0.0000022   0.0003988   0.0000025   0.0000013
   27  -0.0000047  -0.0000009  -0.0000269   0.0000045   0.0000002   0.0000017
   28   0.0005585   0.0001696   0.0000125  -0.0007443   0.0000528  -0.0000024
   29  -0.0000849   0.0000360   0.0000048  -0.0001760   0.0000031  -0.0000005
   30   0.0000044  -0.0000003   0.0000454  -0.0000023   0.0000003  -0.0000098
   31  -0.0001034   0.0000057   0.0000003   0.0000777   0.0000008   0.0000004
   32   0.0001286  -0.0000263  -0.0000010  -0.0001497   0.0000050  -0.0000004
   33   0.0000007   0.0000015   0.0000042  -0.0000007   0.0000001  -0.0000130
   34   0.0020350  -0.0001068   0.0002293  -0.0022717   0.0000219  -0.0000142
   35   0.0000920  -0.0013230   0.0007830   0.0001985  -0.0009322  -0.0000338
   36   0.0002521   0.0007793  -0.0714936  -0.0000204  -0.0000253   0.0021778
   37  -0.0326395  -0.0005685   0.0891338   0.0038039   0.0000116  -0.0017387
   38  -0.0000227   0.0049828  -0.0015589  -0.0000477   0.0046235   0.0001198
   39   0.0258671  -0.0005101   0.0336039   0.0026576   0.0000626  -0.0033190
   40  -0.0019229   0.0001427  -0.0050413  -0.0014501  -0.0000032   0.0009251
   41   0.0000582   0.0045924   0.0001236   0.0000158   0.0000030  -0.0000093
   42  -0.0007807   0.0000276   0.0034264   0.0009912  -0.0000054  -0.0003890
   43  -0.1518051  -0.0000182   0.0519390  -0.0384039  -0.0000078   0.0272055
   44  -0.0006344  -0.0598579   0.0023800   0.0002963   0.0045509  -0.0001541
   45   0.1165173   0.0018619  -0.2893878   0.0018687  -0.0000078   0.0031127
   46   0.0101686  -0.0002256   0.0151552   0.0008773  -0.0000360   0.0004294
   47   0.0000989   0.0026034   0.0001179  -0.0000226  -0.0026995  -0.0000631
   48  -0.0146362   0.0003417  -0.0179696  -0.0006017  -0.0000480   0.0008987
   49   0.5043107  -0.0028943  -0.0007352  -0.1560941   0.0009232  -0.0004342
   50  -0.0028943   0.1204980  -0.0061607   0.0008465  -0.0228159   0.0002111
   51  -0.0007352  -0.0061607   0.6546408  -0.0004059   0.0002404  -0.0399397
   52  -0.1560941   0.0008465  -0.0004059   0.2288038  -0.0014605   0.0006610
   53   0.0009232  -0.0228159   0.0002404  -0.0014605   0.0111916  -0.0002942
   54  -0.0004342   0.0002111  -0.0399397   0.0006610  -0.0002942   0.0371518
   55  -0.1506886   0.0012947  -0.0508223  -0.0381516   0.0005819  -0.0274636
   56   0.0019973  -0.0599300   0.0028887   0.0003332   0.0045343   0.0002018
   57  -0.1153443   0.0034800  -0.2901085  -0.0021595   0.0000149   0.0029070
   58   0.0101463   0.0001169  -0.0149567   0.0008863  -0.0000101  -0.0004277
   59  -0.0002282   0.0026077   0.0003438  -0.0000281  -0.0026984  -0.0000434
   60   0.0148292   0.0001221  -0.0180116   0.0005979  -0.0000571   0.0009219
   61  -0.0317797   0.0013585  -0.0895087   0.0038144  -0.0000181   0.0017910
   62   0.0005364   0.0049383   0.0009365   0.0000170   0.0046259   0.0000563
   63  -0.0262896  -0.0001430   0.0328182  -0.0025916   0.0001108  -0.0033228
   64  -0.0019586   0.0000187   0.0050001  -0.0014344   0.0000203  -0.0009311
   65   0.0000392   0.0045922  -0.0000947   0.0000339   0.0000031   0.0000160
   66   0.0007501  -0.0000136   0.0034514  -0.0009977   0.0000155  -0.0004010
           55          56          57          58          59          60
    1   0.0016820   0.0002801   0.0013888  -0.0000876  -0.0000497  -0.0001497
    2  -0.0001491   0.0057548   0.0006332  -0.0001084   0.0003076  -0.0000063
    3   0.0019818   0.0000221  -0.0044205   0.0011860  -0.0000005   0.0002903
    4  -0.0007018   0.0009423   0.0003746  -0.0002024   0.0000866  -0.0000190
    5   0.0005528  -0.0002922  -0.0008630   0.0002716   0.0001417   0.0000021
    6  -0.0001813   0.0001335  -0.0000440   0.0000009   0.0000642   0.0000326
    7   0.0003446   0.0001000  -0.0002169   0.0000567   0.0000027   0.0000132
    8  -0.0000360   0.0000073   0.0003234  -0.0001076  -0.0001060  -0.0000040
    9  -0.0001861  -0.0000720  -0.0001540   0.0000280  -0.0000092   0.0000014
   10   0.0001698  -0.0000060  -0.0000645   0.0000198  -0.0000144   0.0000169
   11   0.0001086   0.0002454  -0.0000515  -0.0000030   0.0000202   0.0000218
   12   0.0000014  -0.0000012   0.0002102  -0.0000690   0.0000228  -0.0000346
   13  -0.0001259   0.0001034   0.0000490  -0.0000392  -0.0000016  -0.0000041
   14  -0.0001550   0.0000233   0.0000624  -0.0000360  -0.0000095  -0.0000074
   15   0.0000148  -0.0000082   0.0000255  -0.0000049  -0.0000065   0.0000007
   16  -0.0001013  -0.0000088   0.0002330  -0.0000614  -0.0000026  -0.0000292
   17   0.0000264  -0.0000030  -0.0000345   0.0000164  -0.0000400  -0.0000037
   18  -0.0000437   0.0001145  -0.0000718   0.0000361   0.0000021   0.0000081
   19   0.0000096   0.0000020  -0.0000117   0.0000020   0.0000003   0.0000008
   20  -0.0000059   0.0000066   0.0000008  -0.0000016  -0.0000013   0.0000002
   21  -0.0000010   0.0000211  -0.0000130   0.0000022  -0.0000012  -0.0000000
   22   0.0000920  -0.0000290  -0.0000397  -0.0000076   0.0000261   0.0000321
   23  -0.0002233   0.0001739   0.0001266  -0.0000371   0.0000351  -0.0000197
   24  -0.0000539  -0.0005100   0.0002467  -0.0001051  -0.0000188  -0.0000315
   25  -0.0001074  -0.0000750   0.0000322  -0.0000314   0.0000013  -0.0000036
   26   0.0001677   0.0000424  -0.0000527   0.0000399  -0.0000167   0.0000071
   27   0.0000082   0.0000508   0.0000164   0.0000002   0.0000037   0.0000006
   28  -0.0004581  -0.0010339   0.0000478  -0.0001413  -0.0000978  -0.0000127
   29  -0.0000466  -0.0001520   0.0001089  -0.0000619   0.0000283   0.0000203
   30  -0.0000373   0.0003314   0.0002101   0.0000006  -0.0000468   0.0000258
   31  -0.0000581  -0.0000516  -0.0000051   0.0000021   0.0000072   0.0000058
   32  -0.0000022  -0.0000468  -0.0001163   0.0000152  -0.0000005   0.0000048
   33   0.0001071   0.0001190  -0.0002583   0.0000605  -0.0000199   0.0000055
   34  -0.0237708  -0.0001292   0.0251972  -0.0046730   0.0001049  -0.0010463
   35  -0.0007120   0.0061647  -0.0004464   0.0000977   0.0052477   0.0000423
   36   0.0703136  -0.0011850   0.0317253  -0.0014173   0.0000735   0.0011091
   37  -0.0528319   0.0008201  -0.0310115  -0.0008547   0.0000163  -0.0009121
   38   0.0013004  -0.0012195   0.0005248   0.0000117  -0.0010273   0.0000023
   39  -0.0305094   0.0005788  -0.0168419  -0.0008652  -0.0000238   0.0001749
   40   0.0009819  -0.0000606   0.0023456   0.0001433  -0.0000012   0.0000765
   41  -0.0000815  -0.0009692  -0.0000201  -0.0000040  -0.0002653  -0.0000053
   42   0.0014425  -0.0000136  -0.0019912   0.0000183  -0.0000333   0.0000703
   43   0.0600027  -0.0007035   0.0223181  -0.0015149   0.0000919  -0.0035503
   44  -0.0002276   0.0076706   0.0005364   0.0000780   0.0054165   0.0001136
   45  -0.0215186   0.0008372  -0.0532307  -0.0031699   0.0001257  -0.0025829
   46  -0.0015626   0.0000109   0.0031777   0.0006257  -0.0000048   0.0007050
   47  -0.0000034   0.0054176   0.0000446   0.0000094   0.0003261   0.0000060
   48   0.0035557   0.0000741  -0.0025330  -0.0006949   0.0000155  -0.0006873
   49  -0.1506886   0.0019973  -0.1153443   0.0101463  -0.0002282   0.0148292
   50   0.0012947  -0.0599300   0.0034800   0.0001169   0.0026077   0.0001221
   51  -0.0508223   0.0028887  -0.2901085  -0.0149567   0.0003438  -0.0180116
   52  -0.0381516   0.0003332  -0.0021595   0.0008863  -0.0000281   0.0005979
   53   0.0005819   0.0045343   0.0000149  -0.0000101  -0.0026984  -0.0000571
   54  -0.0274636   0.0002018   0.0029070  -0.0004277  -0.0000434   0.0009219
   55   0.6751383  -0.0033978  -0.0438604  -0.1265118  -0.0008653   0.1271135
   56  -0.0033978   0.1198665  -0.0065369  -0.0008061  -0.0329525   0.0018724
   57  -0.0438604  -0.0065369   0.7378398   0.1266213   0.0018656  -0.2745566
   58  -0.1265118  -0.0008061   0.1266213   0.1332198   0.0007487  -0.1336103
   59  -0.0008653  -0.0329525   0.0018656   0.0007487   0.0229784  -0.0020826
   60   0.1271135   0.0018724  -0.2745566  -0.1336103  -0.0020826   0.2891302
   61  -0.3224767   0.0012130   0.0496428  -0.0117868   0.0002269  -0.0029233
   62   0.0014446  -0.0590314  -0.0001560  -0.0001922   0.0026139   0.0000113
   63  -0.0156290   0.0008449  -0.1116138   0.0268955  -0.0002113   0.0030938
   64  -0.0208770   0.0004984  -0.0387126   0.0008099  -0.0000191  -0.0011302
   65   0.0004274   0.0046906   0.0005573  -0.0000374  -0.0026059  -0.0000404
   66  -0.0142313   0.0002371  -0.0173406   0.0004714  -0.0000194   0.0010391
           61          62          63          64          65          66
    1  -0.0215572   0.0013913   0.0111680  -0.0018125  -0.0002380  -0.0027588
    2  -0.0005614   0.0029783  -0.0008781  -0.0000614  -0.0022227   0.0003503
    3   0.0266928   0.0000494   0.0047860   0.0025953  -0.0004862  -0.0013117
    4  -0.0009786  -0.0004707  -0.0034813   0.0004560  -0.0006165   0.0011043
    5   0.0029562  -0.0009006   0.0007060   0.0000673  -0.0002786  -0.0006792
    6   0.0002899  -0.0015488  -0.0010219   0.0012682   0.0006857  -0.0006743
    7   0.0003923  -0.0012373  -0.0000285  -0.0001175  -0.0000614  -0.0001313
    8  -0.0010826  -0.0007937  -0.0006862   0.0001599   0.0003591   0.0000476
    9   0.0006357   0.0005570  -0.0001696   0.0000441   0.0000415   0.0003285
   10  -0.0003356   0.0002083   0.0002629   0.0003341   0.0002614  -0.0002239
   11  -0.0000377  -0.0001956  -0.0002945   0.0002547  -0.0001558   0.0001323
   12  -0.0007783  -0.0000325  -0.0002067  -0.0001476  -0.0000452   0.0000054
   13  -0.0001971  -0.0000425  -0.0007148   0.0000466  -0.0000360   0.0002344
   14  -0.0001120   0.0000317  -0.0004937  -0.0000285   0.0000117   0.0001734
   15  -0.0000769   0.0001285   0.0000147   0.0000054  -0.0000409  -0.0000434
   16  -0.0002466   0.0000681  -0.0006063  -0.0001477  -0.0000129   0.0002892
   17   0.0001016   0.0002645   0.0000957  -0.0001048   0.0002087   0.0000266
   18   0.0001921  -0.0002897   0.0002087  -0.0001368   0.0001058   0.0000661
   19   0.0000284  -0.0000092  -0.0000238   0.0000059   0.0000022   0.0000087
   20   0.0000046  -0.0000161  -0.0000191  -0.0000007   0.0000093   0.0000065
   21   0.0000002  -0.0000323   0.0000346  -0.0000017   0.0000046  -0.0000447
   22  -0.0004641  -0.0001677  -0.0000094   0.0005559  -0.0003359  -0.0003117
   23   0.0000195  -0.0000074  -0.0002139  -0.0001956  -0.0001856  -0.0000398
   24  -0.0008889   0.0010749  -0.0002718  -0.0000606  -0.0002532  -0.0000261
   25  -0.0001649  -0.0000185  -0.0005673   0.0000354   0.0000424   0.0002047
   26   0.0001307   0.0000031   0.0006517   0.0000147  -0.0000226  -0.0002274
   27  -0.0000560  -0.0001600  -0.0000022   0.0000209   0.0000276  -0.0000091
   28  -0.0005270   0.0008178  -0.0034366   0.0002966   0.0007376   0.0011902
   29  -0.0019422  -0.0004047   0.0008974  -0.0001459   0.0001120   0.0001861
   30  -0.0003838   0.0002703  -0.0013600   0.0014155  -0.0002968  -0.0005463
   31   0.0001820   0.0001171   0.0003622  -0.0001155   0.0000960  -0.0000978
   32   0.0003831   0.0000560  -0.0002256   0.0000543  -0.0000566  -0.0000456
   33   0.0007120  -0.0002394   0.0006393  -0.0001427  -0.0000377  -0.0002267
   34  -0.1709414  -0.0007315   0.1174406   0.0050402   0.0004476  -0.0195449
   35   0.0005070  -0.0598087   0.0015544  -0.0001247   0.0041482   0.0003335
   36   0.0572872   0.0020813  -0.2287933   0.0024840   0.0004105  -0.0384635
   37   0.0678028  -0.0008265  -0.0311812  -0.0021182   0.0000841   0.0053235
   38  -0.0015752   0.0061470   0.0016168   0.0000861   0.0040361  -0.0001787
   39   0.0320710  -0.0000420  -0.0663258   0.0010400   0.0000934   0.0011752
   40  -0.0020712   0.0001025  -0.0010590   0.0003950  -0.0000219  -0.0001174
   41   0.0001933   0.0040246  -0.0000263  -0.0000257   0.0000598   0.0000171
   42  -0.0053419   0.0002285   0.0011249   0.0001361   0.0000305  -0.0021358
   43  -0.0532094   0.0006293   0.0303040   0.0010104  -0.0000569  -0.0014347
   44   0.0001416  -0.0012054  -0.0002225  -0.0000074  -0.0009688   0.0000371
   45   0.0307779  -0.0001465  -0.0163956  -0.0023257   0.0000431  -0.0020186
   46  -0.0008686  -0.0000092   0.0008578   0.0001441  -0.0000042  -0.0000183
   47   0.0000074  -0.0010238  -0.0000181  -0.0000011  -0.0002698   0.0000264
   48   0.0009014  -0.0000313   0.0001865  -0.0000759  -0.0000026   0.0000709
   49  -0.0317797   0.0005364  -0.0262896  -0.0019586   0.0000392   0.0007501
   50   0.0013585   0.0049383  -0.0001430   0.0000187   0.0045922  -0.0000136
   51  -0.0895087   0.0009365   0.0328182   0.0050001  -0.0000947   0.0034514
   52   0.0038144   0.0000170  -0.0025916  -0.0014344   0.0000339  -0.0009977
   53  -0.0000181   0.0046259   0.0001108   0.0000203   0.0000031   0.0000155
   54   0.0017910   0.0000563  -0.0033228  -0.0009311   0.0000160  -0.0004010
   55  -0.3224767   0.0014446  -0.0156290  -0.0208770   0.0004274  -0.0142313
   56   0.0012130  -0.0590314   0.0008449   0.0004984   0.0046906   0.0002371
   57   0.0496428  -0.0001560  -0.1116138  -0.0387126   0.0005573  -0.0173406
   58  -0.0117868  -0.0001922   0.0268955   0.0008099  -0.0000374   0.0004714
   59   0.0002269   0.0026139  -0.0002113  -0.0000191  -0.0026059  -0.0000194
   60  -0.0029233   0.0000113   0.0030938  -0.0011302  -0.0000404   0.0010391
   61   0.6124581  -0.0024976  -0.0525315  -0.0670755   0.0005819  -0.0485056
   62  -0.0024976   0.1212935  -0.0038487   0.0008732  -0.0235886   0.0011339
   63  -0.0525315  -0.0038487   0.5150879  -0.0491412   0.0008017  -0.1285145
   64  -0.0670755   0.0008732  -0.0491412   0.0865259  -0.0013326   0.0787967
   65   0.0005819  -0.0235886   0.0008017  -0.0013326   0.0121242  -0.0015197
   66  -0.0485056   0.0011339  -0.1285145   0.0787967  -0.0015197   0.1856199
 **********************************************************************
 **                                                                  **
 **                       VIBRATIONAL ANALYSIS                       **
 **                       --------------------                       **
 **                                                                  **
 **        VIBRATIONAL FREQUENCIES (CM**-1) AND NORMAL MODES         **
 **     FORCE CONSTANTS (mDYN/ANGSTROM) AND REDUCED MASSES (AMU)     **
 **                  INFRARED INTENSITIES (KM/MOL)                   **
 **                                                                  **
 **********************************************************************


 Mode:                 1                      2                      3
 Frequency:        24.15                  32.72                  44.32
 Force Cnst:      0.0075                 0.0164                 0.0227
 Red. Mass:      21.7704                25.9280                19.6180
 IR Active:          YES                    YES                    YES
 IR Intens:        0.002                  0.010                  0.016
 Raman Active:       YES                    YES                    YES
               X      Y      Z        X      Y      Z        X      Y      Z
 C         -0.000  0.000 -0.017    0.016 -0.141 -0.001   -0.000  0.001 -0.212
 C          0.000 -0.001  0.096   -0.078 -0.078  0.001   -0.000  0.000 -0.117
 Cl         0.001 -0.002  0.227   -0.203 -0.141  0.002   -0.001  0.001 -0.266
 C          0.000 -0.002  0.100   -0.072  0.041  0.001    0.000 -0.001  0.131
 Cl         0.001 -0.003  0.265   -0.198  0.128  0.003    0.001 -0.003  0.406
 C         -0.000 -0.001 -0.031    0.029  0.093 -0.000    0.001 -0.002  0.211
 H         -0.000 -0.001 -0.034    0.034  0.181 -0.000    0.001 -0.003  0.409
 C         -0.001  0.000 -0.156    0.123  0.030 -0.002    0.001 -0.001  0.044
 Cl        -0.002  0.001 -0.341    0.262  0.100 -0.004    0.002 -0.001  0.150
 C         -0.001  0.001 -0.142    0.116 -0.089 -0.002    0.000  0.001 -0.159
 H         -0.002  0.002 -0.234    0.193 -0.138 -0.004    0.000  0.001 -0.233
 C         -0.000  0.001 -0.018    0.015 -0.192 -0.001   -0.000  0.000 -0.174
 C         -0.002 -0.175 -0.019    0.016 -0.140 -0.001   -0.095  0.006 -0.113
 Cl        -0.007 -0.387 -0.025    0.016 -0.284 -0.002   -0.221  0.016 -0.182
 C         -0.003 -0.181 -0.018    0.018  0.056  0.000   -0.099  0.005  0.003
 H         -0.004 -0.319 -0.019    0.019  0.129  0.001   -0.176  0.011  0.047
 C         -0.000 -0.003 -0.016    0.019  0.190  0.001   -0.001 -0.000  0.059
 Cl        -0.000 -0.007 -0.015    0.021  0.563  0.004   -0.001  0.000  0.215
 C          0.002  0.179 -0.014    0.017  0.063  0.000    0.097 -0.006  0.004
 H          0.004  0.316 -0.012    0.017  0.141  0.001    0.174 -0.010  0.048
 C          0.002  0.177 -0.015    0.015 -0.133 -0.001    0.094 -0.005 -0.113
 Cl         0.008  0.399 -0.017    0.014 -0.271 -0.002    0.222 -0.012 -0.181
 TransDip  -0.000 -0.000 -0.001    0.002  0.002 -0.000   -0.000 -0.000  0.004

 Mode:                 4                      5                      6
 Frequency:        78.32                  94.77                 141.19
 Force Cnst:      0.0994                 0.1291                 0.3307
 Red. Mass:      27.5046                24.4005                28.1537
 IR Active:          YES                    YES                    YES
 IR Intens:        0.017                  0.019                  0.008
 Raman Active:       YES                    YES                    YES
               X      Y      Z        X      Y      Z        X      Y      Z
 C         -0.000 -0.004 -0.174    0.009 -0.260  0.001    0.044 -0.042 -0.003
 C         -0.001 -0.005  0.024   -0.062 -0.223 -0.002    0.103 -0.044 -0.004
 Cl        -0.003 -0.009  0.625   -0.211 -0.307 -0.014    0.264  0.030  0.001
 C         -0.002 -0.002 -0.084   -0.065 -0.125 -0.000    0.116 -0.037 -0.005
 Cl        -0.004  0.000 -0.223   -0.197 -0.043  0.001    0.254 -0.123  0.001
 C         -0.000 -0.001 -0.069    0.011 -0.087  0.001    0.121 -0.009 -0.007
 H          0.000 -0.000 -0.043    0.015 -0.020  0.001    0.120 -0.002 -0.006
 C          0.002 -0.003 -0.022    0.086 -0.139 -0.000    0.146 -0.009 -0.006
 Cl         0.006 -0.004  0.376    0.243 -0.067 -0.005    0.462  0.142  0.003
 C          0.001 -0.003 -0.198    0.073 -0.232  0.002    0.122 -0.041 -0.005
 H          0.002 -0.004 -0.257    0.126 -0.267  0.002    0.156 -0.065 -0.004
 C         -0.000 -0.002 -0.181    0.014 -0.194  0.002   -0.033 -0.044  0.001
 C         -0.054 -0.008 -0.148    0.022 -0.017  0.001   -0.128 -0.031  0.025
 Cl        -0.155 -0.011 -0.207    0.040  0.422  0.015   -0.377  0.033 -0.108
 C         -0.059 -0.010 -0.073    0.023  0.025  0.000   -0.139 -0.034  0.032
 H         -0.106 -0.016 -0.047    0.023  0.138  0.002   -0.106 -0.019  0.014
 C         -0.000 -0.000 -0.041    0.024 -0.016  0.001   -0.177 -0.031 -0.000
 Cl        -0.001  0.000  0.055    0.024  0.013 -0.002   -0.188  0.023  0.001
 C          0.058  0.012 -0.073    0.020  0.020  0.003   -0.139 -0.032 -0.033
 H          0.105  0.022 -0.045    0.019  0.129  0.003   -0.107 -0.017 -0.014
 C          0.054  0.009 -0.147    0.019 -0.021  0.004   -0.128 -0.029 -0.024
 Cl         0.158  0.030 -0.207    0.035  0.417  0.000   -0.384  0.032  0.113
 TransDip  -0.000  0.000 -0.004    0.004  0.001  0.000   -0.001 -0.003 -0.000

 Mode:                 7                      8                      9
 Frequency:       154.26                 162.16                 189.68
 Force Cnst:      0.1528                 0.1527                 0.4431
 Red. Mass:      10.8959                 9.8528                20.9017
 IR Active:          YES                    YES                    YES
 IR Intens:        0.197                  0.205                  0.151
 Raman Active:       YES                    YES                    YES
               X      Y      Z        X      Y      Z        X      Y      Z
 C         -0.001 -0.057 -0.002    0.000 -0.001  0.088    0.001  0.001 -0.111
 C         -0.005 -0.059 -0.002    0.001 -0.002  0.179    0.001 -0.000 -0.007
 Cl        -0.043 -0.082 -0.001    0.001 -0.001  0.004    0.000 -0.001  0.006
 C         -0.010 -0.036 -0.003    0.001 -0.003  0.326    0.001 -0.000  0.065
 Cl        -0.048 -0.016  0.002    0.000  0.000 -0.190   -0.003  0.003 -0.048
 C         -0.002 -0.028 -0.005    0.002 -0.004  0.529    0.002 -0.001  0.137
 H         -0.002 -0.021 -0.005    0.002 -0.005  0.607    0.002 -0.002  0.234
 C          0.011 -0.038 -0.004    0.002 -0.003  0.311    0.001 -0.000  0.003
 Cl         0.101  0.001  0.002    0.003  0.003 -0.171   -0.003 -0.002 -0.006
 C          0.002 -0.061 -0.003    0.001 -0.002  0.127    0.001  0.001 -0.154
 H          0.011 -0.067 -0.003    0.001 -0.001 -0.056    0.001  0.002 -0.281
 C          0.002  0.096  0.001   -0.000  0.001 -0.034    0.001  0.001 -0.147
 C          0.002  0.232  0.003   -0.004  0.001 -0.033    0.021 -0.014 -0.168
 Cl        -0.006 -0.099 -0.004   -0.069  0.003 -0.072    0.341  0.004 -0.030
 C          0.003  0.409  0.005   -0.007  0.001 -0.011   -0.017 -0.029 -0.213
 H          0.004  0.381  0.004   -0.015 -0.001 -0.006   -0.005 -0.051 -0.222
 C          0.003  0.370  0.004   -0.001  0.003 -0.009    0.002  0.002 -0.169
 Cl        -0.001 -0.232 -0.003   -0.001 -0.002 -0.007   -0.000 -0.006  0.514
 C          0.003  0.412  0.004    0.005  0.007 -0.011    0.021  0.035 -0.212
 H          0.004  0.385  0.004    0.014  0.008 -0.006    0.008  0.057 -0.221
 C          0.002  0.234  0.002    0.002  0.004 -0.034   -0.017  0.018 -0.167
 Cl        -0.007 -0.099  0.004    0.065 -0.003 -0.070   -0.341 -0.003 -0.030
 TransDip   0.000  0.014 -0.000    0.000  0.000  0.014    0.000  0.000 -0.012

 Mode:                10                     11                     12
 Frequency:       200.88                 201.47                 212.93
 Force Cnst:      0.6150                 0.1137                 0.7116
 Red. Mass:      25.8678                 4.7529                26.6384
 IR Active:          YES                    YES                    YES
 IR Intens:        0.268                  0.001                  0.200
 Raman Active:       YES                    YES                    YES
               X      Y      Z        X      Y      Z        X      Y      Z
 C         -0.116  0.060  0.002    0.002 -0.001  0.005   -0.135 -0.057 -0.001
 C         -0.142  0.097  0.001    0.002 -0.002 -0.007   -0.077 -0.093 -0.000
 Cl        -0.347  0.023  0.001    0.007 -0.000  0.004    0.464  0.171 -0.001
 C         -0.131  0.040  0.000    0.002 -0.001 -0.005   -0.101 -0.131 -0.000
 Cl         0.425 -0.355 -0.004   -0.008  0.006  0.003   -0.332 -0.018  0.000
 C         -0.218  0.023  0.000    0.004 -0.000 -0.004   -0.077 -0.086 -0.000
 H         -0.221  0.006 -0.001    0.004 -0.000 -0.012   -0.078 -0.087  0.000
 C         -0.169  0.032  0.002    0.003 -0.001  0.012   -0.082 -0.078 -0.002
 Cl         0.180  0.244  0.001   -0.003 -0.004 -0.005    0.204  0.054  0.000
 C         -0.167  0.025  0.004    0.003 -0.001  0.027   -0.098 -0.078 -0.003
 H         -0.199  0.046  0.005    0.004 -0.001  0.041   -0.097 -0.081 -0.004
 C         -0.113  0.044 -0.001    0.002 -0.001 -0.005   -0.156 -0.030 -0.000
 C         -0.079  0.024  0.003    0.003  0.158 -0.005   -0.142 -0.013  0.021
 Cl         0.191 -0.019  0.166    0.002 -0.091 -0.010    0.216 -0.002  0.250
 C         -0.085  0.011 -0.018    0.004  0.345 -0.003   -0.159 -0.010 -0.011
 H         -0.086  0.019 -0.018    0.006  0.590  0.000   -0.142 -0.001 -0.022
 C         -0.088 -0.020 -0.003    0.001  0.001 -0.005   -0.184 -0.009 -0.001
 Cl        -0.112  0.013  0.005    0.002 -0.001  0.015   -0.236  0.003  0.000
 C         -0.086 -0.055  0.012   -0.001 -0.343 -0.011   -0.159 -0.002  0.010
 H         -0.088 -0.093  0.012   -0.003 -0.587 -0.014   -0.143  0.011  0.021
 C         -0.080 -0.007 -0.007   -0.001 -0.158 -0.009   -0.142 -0.010 -0.022
 Cl         0.185  0.001 -0.167   -0.009  0.091 -0.003    0.216  0.001 -0.246
 TransDip  -0.013 -0.010 -0.000    0.001  0.001 -0.000   -0.014  0.003  0.000

 Mode:                13                     14                     15
 Frequency:       232.44                 260.14                 329.98
 Force Cnst:      0.1609                 0.7083                 0.6129
 Red. Mass:       5.0530                17.7646                 9.5545
 IR Active:          YES                    YES                    YES
 IR Intens:        0.058                  0.272                  0.318
 Raman Active:       YES                    YES                    YES
               X      Y      Z        X      Y      Z        X      Y      Z
 C          0.000 -0.001  0.143   -0.120  0.019  0.001   -0.020 -0.011  0.263
 C          0.000 -0.001 -0.003   -0.195  0.039  0.001    0.037 -0.064  0.538
 Cl         0.001 -0.000  0.023    0.054  0.217  0.001    0.055 -0.125 -0.089
 C         -0.000  0.000 -0.092   -0.239 -0.095  0.000    0.031 -0.013  0.288
 Cl        -0.000 -0.000  0.049   -0.190 -0.249 -0.001   -0.000  0.008 -0.034
 C         -0.000  0.001 -0.183   -0.290 -0.085  0.000   -0.007 -0.003 -0.224
 H         -0.001  0.003 -0.415   -0.292 -0.083  0.000   -0.012 -0.067 -0.508
 C          0.000 -0.001  0.143   -0.240 -0.087 -0.001   -0.064  0.043 -0.241
 Cl         0.001  0.001 -0.044    0.130  0.132  0.001   -0.043  0.121  0.063
 C          0.001 -0.004  0.443   -0.229 -0.053 -0.001   -0.058 -0.008 -0.097
 H          0.002 -0.006  0.708   -0.322  0.008 -0.001   -0.040 -0.018 -0.255
 C          0.000 -0.000 -0.025   -0.010  0.036  0.000   -0.010  0.064  0.041
 C          0.022 -0.008 -0.049    0.093  0.013 -0.067    0.050  0.027 -0.005
 Cl        -0.012  0.009 -0.084   -0.031 -0.000 -0.183   -0.014 -0.004 -0.071
 C          0.011 -0.022 -0.045    0.126 -0.028 -0.034    0.043 -0.011 -0.013
 H          0.017 -0.042 -0.049    0.054 -0.042  0.008    0.060 -0.021 -0.023
 C         -0.000  0.001 -0.045    0.218 -0.034  0.000    0.008 -0.032 -0.029
 Cl        -0.001 -0.001  0.068    0.313  0.008  0.001    0.015  0.007  0.033
 C         -0.011  0.024 -0.045    0.126 -0.029  0.034   -0.042 -0.031 -0.006
 H         -0.016  0.044 -0.048    0.054 -0.043 -0.009   -0.072 -0.072 -0.024
 C         -0.022  0.009 -0.049    0.092  0.011  0.067   -0.054  0.042  0.005
 Cl         0.011 -0.007 -0.084   -0.032 -0.003  0.182    0.018 -0.003 -0.058
 TransDip   0.000 -0.000  0.008   -0.017 -0.002 -0.000   -0.001 -0.004 -0.018

 Mode:                16                     17                     18
 Frequency:       330.63                 349.36                 372.76
 Force Cnst:      1.1338                 0.7107                 2.6800
 Red. Mass:      17.6037                 9.8834                32.7368
 IR Active:          YES                    YES                    YES
 IR Intens:        0.145                  0.007                  0.040
 Raman Active:       YES                    YES                    YES
               X      Y      Z        X      Y      Z        X      Y      Z
 C          0.063  0.031  0.158    0.035  0.136 -0.000   -0.005  0.004 -0.000
 C         -0.108  0.185  0.326    0.099  0.050 -0.004    0.002  0.000 -0.001
 Cl        -0.169  0.384 -0.050   -0.084 -0.034  0.001   -0.001 -0.001  0.000
 C         -0.091  0.032  0.174    0.086 -0.043 -0.003    0.002 -0.000 -0.001
 Cl        -0.000 -0.023 -0.020   -0.052  0.056  0.001    0.001  0.005  0.000
 C          0.018  0.014 -0.134   -0.024 -0.123  0.001   -0.002 -0.004  0.000
 H          0.031  0.216 -0.303   -0.025 -0.194  0.003   -0.002 -0.007  0.001
 C          0.192 -0.126 -0.145   -0.070 -0.127  0.001   -0.004 -0.004  0.000
 Cl         0.135 -0.379  0.034    0.153 -0.151 -0.002    0.006 -0.006 -0.000
 C          0.177  0.029 -0.058   -0.096  0.023  0.001   -0.004  0.002 -0.000
 H          0.115  0.068 -0.152   -0.224  0.104  0.004   -0.008  0.004  0.000
 C          0.034 -0.187  0.023    0.029  0.489  0.005    0.003  0.013  0.000
 C          0.037 -0.105  0.016    0.010  0.295  0.013   -0.065  0.007  0.160
 Cl        -0.017  0.012 -0.017   -0.003 -0.033  0.007   -0.276 -0.005  0.493
 C          0.026  0.068  0.008    0.002 -0.142  0.006    0.025 -0.005  0.037
 H          0.060  0.151 -0.011    0.013 -0.340 -0.004    0.046 -0.012  0.032
 C         -0.025  0.096 -0.016   -0.015 -0.243 -0.003    0.152 -0.006  0.000
 Cl        -0.049 -0.023  0.019   -0.031  0.055  0.000    0.518 -0.002  0.002
 C         -0.026  0.056 -0.017    0.003 -0.142 -0.010    0.025 -0.002 -0.038
 H         -0.020  0.121 -0.013    0.016 -0.340 -0.004    0.045 -0.005 -0.033
 C         -0.026 -0.095 -0.018    0.011  0.294 -0.008   -0.064  0.010 -0.161
 Cl         0.002  0.013 -0.059   -0.002 -0.032 -0.006   -0.272  0.005 -0.494
 TransDip   0.002  0.009 -0.008   -0.001 -0.003  0.000   -0.006 -0.001 -0.000

 Mode:                19                     20                     21
 Frequency:       416.15                 436.81                 481.34
 Force Cnst:      1.2614                 0.9546                 0.8236
 Red. Mass:      12.3622                 8.4916                 6.0334
 IR Active:          YES                    YES                    YES
 IR Intens:        7.293                  6.115                  1.959
 Raman Active:       YES                    YES                    YES
               X      Y      Z        X      Y      Z        X      Y      Z
 C         -0.115 -0.074  0.000    0.000  0.000  0.019    0.001 -0.002  0.250
 C         -0.049 -0.039 -0.000    0.000  0.000 -0.029    0.000  0.001 -0.112
 Cl         0.054 -0.017 -0.000   -0.000 -0.000  0.002   -0.000  0.000  0.007
 C         -0.010  0.100  0.001    0.000 -0.000 -0.033   -0.000  0.001 -0.241
 Cl         0.211  0.341  0.002   -0.000 -0.001  0.003   -0.000  0.000  0.018
 C         -0.294 -0.079  0.001    0.001 -0.000  0.020   -0.000 -0.002  0.138
 H         -0.301 -0.269  0.000    0.001 -0.000  0.068    0.000 -0.006  0.503
 C         -0.290 -0.160 -0.001    0.000  0.000 -0.004   -0.001 -0.000 -0.065
 Cl         0.100 -0.103 -0.001   -0.000  0.000 -0.000   -0.000  0.001  0.003
 C         -0.295 -0.188 -0.001    0.000  0.001 -0.018   -0.001  0.000 -0.105
 H         -0.403 -0.121 -0.000    0.000  0.001 -0.036   -0.002  0.002 -0.242
 C         -0.115 -0.116 -0.001    0.000  0.001 -0.013    0.002 -0.002  0.222
 C         -0.059 -0.105 -0.045    0.029  0.002 -0.016    0.195  0.003  0.120
 Cl         0.024  0.009 -0.031    0.136  0.001 -0.160   -0.028  0.001 -0.072
 C         -0.047  0.027 -0.035    0.016 -0.005  0.350    0.196 -0.004 -0.011
 H         -0.102  0.079 -0.003   -0.189 -0.008  0.465    0.353 -0.010 -0.099
 C          0.018  0.077  0.002   -0.001 -0.004  0.385    0.001  0.002 -0.119
 Cl         0.084 -0.013  0.000    0.000  0.001 -0.052   -0.002 -0.001  0.054
 C         -0.048  0.026  0.036   -0.018 -0.002  0.349   -0.192  0.004 -0.014
 H         -0.102  0.079  0.006    0.185 -0.003  0.466   -0.345  0.012 -0.101
 C         -0.060 -0.105  0.042   -0.029 -0.000 -0.016   -0.192 -0.007  0.116
 Cl         0.023  0.008  0.030   -0.135  0.002 -0.161    0.028  0.000 -0.073
 TransDip  -0.085 -0.013  0.000   -0.000 -0.001  0.079    0.002 -0.001  0.045

 Mode:                22                     23                     24
 Frequency:       491.86                 528.46                 535.82
 Force Cnst:      1.1572                 1.3541                 0.8669
 Red. Mass:       8.1185                 8.2296                 5.1247
 IR Active:          YES                    YES                    YES
 IR Intens:       18.390                  4.087                  0.130
 Raman Active:       YES                    YES                    YES
               X      Y      Z        X      Y      Z        X      Y      Z
 C         -0.168 -0.071  0.002   -0.032  0.279  0.003   -0.000 -0.001  0.004
 C         -0.136 -0.065 -0.001    0.184  0.099 -0.000   -0.001 -0.000  0.014
 Cl         0.043 -0.037 -0.000   -0.043 -0.047 -0.000    0.000 -0.000 -0.002
 C         -0.112  0.053 -0.002    0.206 -0.115 -0.002   -0.001  0.000  0.003
 Cl         0.044 -0.021 -0.000   -0.064 -0.026  0.000    0.000  0.000  0.000
 C          0.107  0.169  0.002    0.159 -0.156 -0.001   -0.000  0.001 -0.012
 H          0.116  0.361  0.006    0.154 -0.301 -0.000   -0.000  0.001 -0.042
 C          0.181  0.121  0.001   -0.053 -0.005 -0.001    0.000  0.000  0.021
 Cl         0.005 -0.087 -0.001    0.056 -0.011 -0.000   -0.000 -0.000 -0.000
 C          0.136  0.052 -0.001   -0.067  0.266  0.002    0.000 -0.000 -0.012
 H          0.325 -0.072 -0.003   -0.185  0.344  0.003    0.000 -0.000 -0.056
 C         -0.261  0.035  0.002   -0.124  0.065  0.001    0.000  0.000 -0.001
 C         -0.191  0.131 -0.094   -0.114 -0.211 -0.049    0.001  0.409  0.003
 Cl         0.050 -0.009 -0.053    0.026  0.015 -0.025   -0.000 -0.029  0.000
 C         -0.184 -0.002 -0.090   -0.114 -0.039 -0.048   -0.002 -0.129 -0.002
 H         -0.319 -0.004 -0.015   -0.187 -0.165 -0.010   -0.007 -0.560 -0.006
 C         -0.027 -0.135 -0.003   -0.029  0.324  0.003    0.000  0.000  0.001
 Cl         0.170  0.013  0.001    0.085 -0.026  0.000   -0.000 -0.000 -0.000
 C         -0.190 -0.004  0.089   -0.116 -0.039  0.046    0.002  0.129  0.000
 H         -0.328 -0.005  0.011   -0.189 -0.163  0.004    0.007  0.557  0.006
 C         -0.198  0.130  0.098   -0.115 -0.213  0.045   -0.000 -0.409 -0.006
 Cl         0.051 -0.010  0.051    0.026  0.015  0.025    0.000  0.029  0.001
 TransDip  -0.136  0.019  0.000   -0.061  0.021  0.000   -0.000 -0.000 -0.012

 Mode:                25                     26                     27
 Frequency:       559.12                 578.23                 608.65
 Force Cnst:      0.9774                 1.3777                 0.8964
 Red. Mass:       5.3066                 6.9938                 4.1070
 IR Active:          YES                    YES                    YES
 IR Intens:        3.213                 10.736                 31.614
 Raman Active:       YES                    YES                    YES
               X      Y      Z        X      Y      Z        X      Y      Z
 C          0.000 -0.000  0.066   -0.022  0.087  0.001    0.006 -0.171 -0.004
 C          0.000 -0.001  0.257   -0.139  0.089 -0.000   -0.015 -0.115 -0.001
 Cl         0.000 -0.000 -0.019    0.096 -0.149 -0.001   -0.032  0.087  0.000
 C         -0.001  0.002 -0.339   -0.220  0.186  0.001    0.014 -0.044  0.002
 Cl         0.000 -0.000  0.028    0.004 -0.052 -0.000    0.018  0.024  0.000
 C         -0.000  0.000 -0.060   -0.192  0.239  0.003    0.060 -0.028 -0.002
 H         -0.001  0.002 -0.227   -0.186  0.438  0.007    0.061 -0.030 -0.008
 C          0.001 -0.003  0.400    0.009  0.099 -0.001    0.055 -0.032  0.002
 Cl         0.000  0.000 -0.022    0.039 -0.116 -0.001   -0.037  0.049  0.000
 C         -0.001  0.001 -0.160    0.005  0.115  0.001    0.046 -0.190 -0.002
 H         -0.002  0.006 -0.741   -0.016  0.131  0.003    0.154 -0.263 -0.003
 C          0.000  0.001 -0.041    0.052  0.130  0.001   -0.007  0.110  0.002
 C         -0.037 -0.017 -0.028    0.064 -0.055  0.019   -0.013  0.047 -0.002
 Cl         0.001  0.001  0.011   -0.013  0.008  0.012    0.003  0.005 -0.002
 C         -0.041  0.006 -0.007    0.070 -0.096  0.022   -0.016 -0.139 -0.006
 H         -0.072  0.030  0.010    0.104 -0.385 -0.001   -0.026 -0.568 -0.008
 C          0.000  0.001  0.016    0.032  0.289  0.004   -0.006  0.303  0.003
 Cl        -0.000  0.000 -0.007   -0.043 -0.014 -0.000    0.009 -0.010  0.000
 C          0.041 -0.007 -0.006    0.072 -0.096 -0.024   -0.019 -0.140  0.003
 H          0.071 -0.032  0.010    0.107 -0.387 -0.007   -0.030 -0.569 -0.006
 C          0.037  0.017 -0.027    0.065 -0.053 -0.021   -0.015  0.048  0.004
 Cl        -0.001 -0.001  0.011   -0.013  0.008 -0.012    0.003  0.005  0.002
 TransDip   0.000  0.000 -0.057   -0.021  0.103  0.001    0.038 -0.176 -0.002

 Mode:                28                     29                     30
 Frequency:       620.27                 744.39                 751.13
 Force Cnst:      1.0933                 1.4441                 2.2042
 Red. Mass:       4.8233                 4.4233                 6.6310
 IR Active:          YES                    YES                    YES
 IR Intens:        0.151                  2.218                  3.289
 Raman Active:       YES                    YES                    YES
               X      Y      Z        X      Y      Z        X      Y      Z
 C         -0.000  0.004 -0.276   -0.002 -0.003  0.363    0.057 -0.090 -0.001
 C          0.000  0.003 -0.084   -0.002  0.000 -0.314    0.032 -0.069 -0.001
 Cl         0.001 -0.001 -0.000   -0.000  0.000  0.011   -0.008  0.028  0.000
 C          0.000 -0.001  0.232    0.000 -0.003  0.190    0.008  0.077  0.001
 Cl        -0.000 -0.000 -0.008    0.000  0.000 -0.003   -0.010 -0.024 -0.000
 C         -0.002  0.002 -0.155    0.002  0.000 -0.082   -0.014  0.092  0.001
 H         -0.003  0.007 -0.730    0.001  0.003 -0.412   -0.012  0.122  0.001
 C         -0.000 -0.002  0.276    0.000  0.000  0.097    0.032  0.027  0.000
 Cl         0.001 -0.001 -0.011    0.000 -0.000  0.003   -0.011 -0.005 -0.000
 C         -0.001  0.003 -0.090   -0.001  0.002 -0.079    0.005 -0.189 -0.002
 H         -0.003  0.004 -0.083   -0.001  0.005 -0.698    0.100 -0.254  0.000
 C         -0.000 -0.001  0.099   -0.001  0.000 -0.001    0.033  0.497  0.006
 C          0.118 -0.010  0.092   -0.055 -0.006 -0.026   -0.026 -0.276  0.016
 Cl        -0.005  0.001 -0.022    0.003  0.001 -0.001    0.007  0.009 -0.007
 C          0.138  0.002  0.034   -0.076  0.001 -0.028   -0.035  0.097  0.014
 H          0.242  0.017 -0.022   -0.125  0.019 -0.002   -0.023  0.449  0.012
 C          0.000 -0.002 -0.047    0.001 -0.000  0.018   -0.050 -0.091 -0.001
 Cl        -0.000 -0.000  0.019   -0.000  0.000 -0.007    0.020 -0.003 -0.000
 C         -0.137 -0.000  0.032    0.078 -0.000 -0.027   -0.034  0.097 -0.012
 H         -0.239 -0.007 -0.024    0.126 -0.016 -0.001   -0.022  0.448 -0.003
 C         -0.117  0.007  0.090    0.056  0.006 -0.024   -0.024 -0.276 -0.021
 Cl         0.005 -0.000 -0.022   -0.004 -0.001 -0.001    0.006  0.009  0.007
 TransDip  -0.001  0.002 -0.012    0.001  0.001 -0.048    0.023  0.053  0.001

 Mode:                31                     32                     33
 Frequency:       767.53                 802.76                 825.85
 Force Cnst:      3.7826                 4.1344                 4.4956
 Red. Mass:      10.8980                10.8892                11.1874
 IR Active:          YES                    YES                    YES
 IR Intens:        8.104                 77.957                 59.357
 Raman Active:       YES                    YES                    YES
               X      Y      Z        X      Y      Z        X      Y      Z
 C          0.393  0.015  0.005   -0.001  0.001 -0.084   -0.012 -0.077 -0.001
 C          0.192  0.205 -0.003   -0.001  0.000  0.045    0.289 -0.108 -0.001
 Cl         0.013 -0.027 -0.000    0.000 -0.000 -0.003   -0.027  0.048  0.000
 C          0.069  0.221  0.003   -0.001 -0.001 -0.014    0.332  0.344  0.001
 Cl        -0.053 -0.058 -0.000    0.000  0.000  0.000   -0.072 -0.115 -0.001
 C         -0.287  0.061  0.000    0.000 -0.001  0.010    0.105  0.279  0.002
 H         -0.291  0.046 -0.003    0.000 -0.000 -0.005    0.088 -0.121 -0.000
 C          0.003 -0.124  0.000    0.000 -0.001  0.010   -0.215  0.387  0.004
 Cl        -0.027  0.024  0.000   -0.000  0.000 -0.001    0.044 -0.105 -0.001
 C          0.084 -0.150 -0.002    0.001  0.001 -0.016   -0.294 -0.200 -0.000
 H         -0.129 -0.009 -0.011    0.001 -0.000  0.234   -0.122 -0.315 -0.006
 C          0.211 -0.152 -0.001   -0.001 -0.005  0.365   -0.058 -0.157 -0.001
 C         -0.130  0.076  0.140   -0.243 -0.001  0.408    0.010  0.058 -0.063
 Cl         0.042 -0.002 -0.044    0.059  0.001 -0.126   -0.011 -0.002  0.013
 C         -0.212 -0.024  0.109   -0.270  0.003 -0.137    0.019 -0.020 -0.083
 H         -0.125 -0.115  0.055   -0.113 -0.000 -0.226   -0.056 -0.040 -0.042
 C         -0.342  0.024 -0.001   -0.001  0.001 -0.038    0.123  0.015  0.000
 Cl         0.126  0.000  0.000    0.000  0.000 -0.019   -0.031  0.001 -0.000
 C         -0.210 -0.022 -0.112    0.271 -0.001 -0.136    0.020 -0.022  0.081
 H         -0.123 -0.113 -0.059    0.116  0.003 -0.225   -0.056 -0.042  0.039
 C         -0.128  0.079 -0.139    0.239 -0.006  0.408    0.011  0.056  0.068
 Cl         0.042 -0.003  0.044   -0.058  0.001 -0.126   -0.011 -0.002 -0.014
 TransDip  -0.079  0.046 -0.001   -0.002 -0.004  0.283    0.123  0.214  0.003

 Mode:                34                     35                     36
 Frequency:       857.82                 867.37                 879.75
 Force Cnst:      3.7989                 0.6510                 0.6242
 Red. Mass:       8.7623                 1.4686                 1.3689
 IR Active:          YES                    YES                    YES
 IR Intens:       85.963                 25.609                  0.027
 Raman Active:       YES                    YES                    YES
               X      Y      Z        X      Y      Z        X      Y      Z
 C          0.207  0.020  0.001   -0.000  0.000 -0.000    0.000 -0.000  0.004
 C          0.106  0.149  0.000   -0.003 -0.002  0.000    0.000  0.000 -0.001
 Cl         0.008 -0.020 -0.000   -0.000 -0.000 -0.000    0.000 -0.000  0.000
 C          0.025  0.096  0.001   -0.003 -0.003 -0.000   -0.000  0.000  0.001
 Cl        -0.020 -0.014 -0.000    0.001  0.001  0.000   -0.000 -0.000  0.000
 C         -0.221 -0.031  0.000    0.000 -0.001 -0.000   -0.000 -0.000 -0.001
 H         -0.219  0.057  0.001    0.000  0.004  0.001   -0.000  0.000 -0.002
 C          0.107 -0.218 -0.002    0.002 -0.002 -0.000    0.000 -0.000  0.003
 Cl        -0.032  0.047  0.000   -0.000  0.001  0.000   -0.000  0.000 -0.000
 C          0.167 -0.074 -0.001    0.002 -0.001  0.000    0.000 -0.000 -0.006
 H          0.032  0.012 -0.002    0.002 -0.001 -0.000    0.000 -0.000  0.025
 C         -0.066  0.020  0.001    0.001  0.005  0.000   -0.000  0.000 -0.000
 C         -0.019 -0.002 -0.193    0.000  0.042  0.002   -0.000 -0.040 -0.001
 Cl        -0.027 -0.000  0.037    0.000 -0.003 -0.000   -0.000  0.003  0.000
 C         -0.038  0.003 -0.326   -0.001 -0.128 -0.000    0.000  0.118  0.001
 H         -0.328  0.026 -0.169    0.007  0.713  0.009   -0.007 -0.675 -0.007
 C          0.369 -0.003  0.001   -0.001  0.086  0.001    0.000  0.002  0.000
 Cl        -0.076  0.000 -0.000    0.000 -0.007 -0.000   -0.000 -0.000 -0.000
 C         -0.040 -0.003  0.325   -0.001 -0.121 -0.003   -0.000 -0.125 -0.001
 H         -0.328  0.015  0.167    0.006  0.670  0.007    0.006  0.715  0.008
 C         -0.020 -0.006  0.194    0.000  0.040 -0.001    0.000  0.042 -0.000
 Cl        -0.027  0.000 -0.038    0.000 -0.003  0.000    0.000 -0.003  0.000
 TransDip   0.294 -0.041  0.001    0.001  0.162  0.002    0.001  0.005  0.002

 Mode:                37                     38                     39
 Frequency:       881.00                 893.19                1038.17
 Force Cnst:      0.6993                 0.6656                 4.6869
 Red. Mass:       1.5291                 1.4161                 7.3806
 IR Active:          YES                    YES                    YES
 IR Intens:       18.956                  0.050                 26.292
 Raman Active:       YES                    YES                    YES
               X      Y      Z        X      Y      Z        X      Y      Z
 C          0.000 -0.000  0.042    0.000 -0.000  0.067    0.180  0.031  0.000
 C          0.000 -0.000 -0.003    0.000 -0.000 -0.004   -0.185  0.255  0.002
 Cl        -0.000  0.000 -0.000   -0.000  0.000  0.000    0.018 -0.032 -0.000
 C          0.000 -0.000  0.054    0.000  0.000 -0.026   -0.188 -0.176 -0.001
 Cl        -0.000 -0.000 -0.004   -0.000 -0.000  0.002    0.018  0.020  0.000
 C         -0.000  0.001 -0.158    0.000 -0.001  0.088    0.312  0.011 -0.001
 H          0.002 -0.007  0.850   -0.001  0.004 -0.524    0.329  0.181  0.000
 C          0.000 -0.001  0.090   -0.000 -0.000  0.020   -0.082  0.138  0.001
 Cl        -0.000  0.000 -0.006    0.000 -0.000 -0.001    0.008 -0.012 -0.000
 C         -0.000  0.001 -0.095   -0.000  0.001 -0.151   -0.202 -0.185 -0.001
 H          0.001 -0.004  0.478    0.002 -0.006  0.828   -0.369 -0.082  0.001
 C          0.000 -0.000 -0.000    0.000 -0.000 -0.001    0.225 -0.013  0.000
 C         -0.001  0.001 -0.010   -0.001  0.002 -0.020   -0.027  0.001  0.110
 Cl        -0.000 -0.000  0.001   -0.001 -0.000  0.003    0.002 -0.000 -0.007
 C         -0.004 -0.002 -0.002   -0.007 -0.003 -0.003   -0.095  0.003 -0.197
 H         -0.015  0.012  0.004   -0.028  0.018  0.009    0.010  0.001 -0.266
 C         -0.000 -0.000  0.003   -0.000 -0.000  0.006    0.048 -0.000  0.000
 Cl         0.000  0.000 -0.000    0.000  0.000 -0.000   -0.000  0.000  0.000
 C          0.004  0.002 -0.002    0.006  0.003 -0.003   -0.097 -0.001  0.197
 H          0.014 -0.014  0.004    0.027 -0.019  0.008    0.007 -0.004  0.266
 C          0.001 -0.001 -0.010    0.001 -0.001 -0.020   -0.026  0.003 -0.110
 Cl         0.000  0.000  0.001    0.001  0.000  0.003    0.002 -0.000  0.007
 TransDip   0.000 -0.001  0.139    0.001  0.000 -0.007   -0.121  0.111  0.001

 Mode:                40                     41                     42
 Frequency:      1080.99                1129.67                1140.80
 Force Cnst:      2.9182                 1.5494                 1.3093
 Red. Mass:       4.2386                 2.0607                 1.7075
 IR Active:          YES                    YES                    YES
 IR Intens:        3.456                  5.273                 51.226
 Raman Active:       YES                    YES                    YES
               X      Y      Z        X      Y      Z        X      Y      Z
 C          0.023  0.045  0.001    0.079 -0.025 -0.001    0.027 -0.001 -0.000
 C         -0.040  0.255  0.002   -0.018 -0.034 -0.000    0.051 -0.151 -0.001
 Cl         0.013 -0.030 -0.000   -0.002  0.006  0.000   -0.007  0.016  0.000
 C         -0.010  0.027  0.000   -0.045 -0.084 -0.000   -0.027 -0.018 -0.000
 Cl        -0.006 -0.007 -0.000    0.006  0.011  0.000    0.005  0.002 -0.000
 C          0.138  0.007 -0.000   -0.055 -0.033 -0.000    0.024  0.065  0.000
 H          0.159  0.211  0.001   -0.084 -0.380 -0.003    0.053  0.578  0.004
 C          0.058 -0.084 -0.001   -0.092  0.162  0.002    0.036 -0.080 -0.001
 Cl        -0.010  0.015  0.000    0.010 -0.018 -0.000   -0.003  0.006  0.000
 C         -0.087 -0.183 -0.001    0.064  0.050  0.000   -0.069  0.045  0.001
 H         -0.170 -0.148 -0.001    0.288 -0.080 -0.001   -0.540  0.351  0.004
 C         -0.136 -0.008  0.000    0.100  0.009  0.001    0.059 -0.010  0.000
 C          0.028  0.003 -0.163    0.006 -0.001 -0.030   -0.014  0.001  0.027
 Cl        -0.004 -0.000  0.014    0.000  0.000  0.003    0.002 -0.000 -0.002
 C          0.044 -0.002  0.187   -0.046 -0.001  0.053   -0.026  0.000  0.025
 H         -0.350 -0.002  0.418   -0.491  0.002  0.308   -0.260 -0.003  0.162
 C          0.012 -0.000  0.000    0.094 -0.001  0.000    0.087 -0.001  0.000
 Cl        -0.004  0.000 -0.000   -0.009  0.000 -0.000   -0.008  0.000 -0.000
 C          0.045  0.002 -0.187   -0.046  0.001 -0.054   -0.026  0.001 -0.025
 H         -0.343  0.007 -0.419   -0.483  0.008 -0.308   -0.256  0.001 -0.162
 C          0.027 -0.000  0.164    0.006 -0.001  0.029   -0.014  0.002 -0.027
 Cl        -0.004 -0.000 -0.014    0.000  0.000 -0.003    0.002 -0.000  0.002
 TransDip   0.011  0.058  0.001   -0.002  0.074  0.001    0.152 -0.171 -0.001

 Mode:                43                     44                     45
 Frequency:      1147.82                1209.20                1211.46
 Force Cnst:      6.4800                 1.3264                 1.6297
 Red. Mass:       8.3480                 1.5396                 1.8847
 IR Active:          YES                    YES                    YES
 IR Intens:       19.507                 16.068                 13.616
 Raman Active:       YES                    YES                    YES
               X      Y      Z        X      Y      Z        X      Y      Z
 C         -0.126  0.014  0.001    0.001  0.003  0.029    0.012  0.072 -0.001
 C         -0.043  0.144  0.001    0.005  0.001 -0.004    0.135  0.022  0.000
 Cl         0.008 -0.017 -0.000   -0.000  0.000  0.000   -0.007  0.003  0.000
 C          0.088  0.117  0.001   -0.001 -0.008 -0.001   -0.018 -0.184 -0.001
 Cl        -0.011 -0.013 -0.000    0.000  0.001  0.000    0.005  0.014  0.000
 C          0.014 -0.040 -0.000   -0.003  0.001  0.001   -0.082  0.025  0.000
 H          0.008 -0.310 -0.002   -0.002  0.030 -0.003   -0.059  0.758  0.006
 C          0.048 -0.072 -0.001   -0.002  0.003 -0.000   -0.041  0.056  0.001
 Cl        -0.005  0.009  0.000    0.000 -0.000  0.000    0.002 -0.007 -0.000
 C          0.020 -0.056 -0.000   -0.000 -0.002 -0.006   -0.009 -0.043 -0.000
 H          0.322 -0.263 -0.003    0.017 -0.013  0.027    0.445 -0.342 -0.005
 C         -0.113  0.003 -0.001   -0.002  0.001 -0.124   -0.057 -0.017  0.005
 C         -0.207 -0.003  0.358   -0.108  0.001  0.031   -0.019  0.002  0.009
 Cl         0.023  0.000 -0.039    0.005  0.000 -0.004    0.001 -0.000 -0.002
 C          0.046 -0.002  0.100    0.038 -0.001  0.044    0.018  0.000  0.011
 H         -0.051 -0.001  0.191    0.631 -0.002 -0.282    0.077 -0.003 -0.020
 C          0.440 -0.003  0.001    0.001 -0.000  0.022    0.015 -0.000 -0.001
 Cl        -0.047  0.000 -0.000   -0.000 -0.000  0.001   -0.002  0.000 -0.000
 C          0.048  0.001 -0.100   -0.038 -0.000  0.041    0.022  0.001 -0.015
 H         -0.048  0.003 -0.191   -0.624  0.008 -0.287    0.138 -0.004  0.048
 C         -0.206  0.004 -0.359    0.105 -0.001  0.032   -0.030  0.003 -0.011
 Cl         0.022 -0.000  0.039   -0.005  0.000 -0.004    0.001 -0.000  0.002
 TransDip   0.134  0.044  0.000   -0.004 -0.004  0.128   -0.102 -0.059 -0.005

 Mode:                46                     47                     48
 Frequency:      1272.70                1284.70                1295.94
 Force Cnst:      3.8849                11.4006                 4.0158
 Red. Mass:       4.0708                11.7239                 4.0584
 IR Active:          YES                    YES                    YES
 IR Intens:       13.172                  5.108                  5.016
 Raman Active:       YES                    YES                    YES
               X      Y      Z        X      Y      Z        X      Y      Z
 C         -0.151  0.208  0.001   -0.004 -0.009 -0.052    0.201  0.139  0.000
 C         -0.195 -0.060  0.000    0.011  0.006  0.009   -0.167 -0.105 -0.000
 Cl         0.003 -0.005 -0.000   -0.000 -0.000 -0.000   -0.001  0.003  0.000
 C          0.217  0.024 -0.000   -0.008  0.003  0.003    0.096 -0.135 -0.001
 Cl        -0.006 -0.010 -0.000    0.000  0.000 -0.000    0.003  0.003  0.000
 C          0.037  0.113  0.001   -0.001 -0.009 -0.002   -0.005  0.180  0.001
 H          0.057  0.301  0.002   -0.001  0.006  0.005   -0.034 -0.288 -0.002
 C         -0.128 -0.181 -0.001    0.008  0.003  0.003   -0.150  0.023  0.001
 Cl        -0.003  0.008  0.000    0.000  0.000 -0.000    0.001 -0.007 -0.000
 C          0.069 -0.063 -0.001   -0.008  0.005  0.014    0.187 -0.109 -0.001
 H          0.526 -0.370 -0.005    0.007 -0.005 -0.067   -0.526  0.369  0.003
 C          0.156 -0.020  0.005   -0.001 -0.005  0.529   -0.144 -0.002  0.006
 C          0.077  0.002  0.015   -0.281  0.003 -0.265   -0.088  0.003 -0.034
 Cl        -0.002 -0.000  0.002   -0.006  0.000  0.003    0.002 -0.000 -0.001
 C         -0.049  0.002 -0.050    0.278  0.001 -0.190    0.049 -0.000  0.050
 H         -0.315 -0.001  0.090    0.068 -0.001 -0.079    0.323 -0.003 -0.094
 C         -0.042 -0.000  0.003   -0.001 -0.005  0.406    0.046 -0.001  0.005
 Cl         0.005 -0.000  0.000   -0.000  0.000  0.001   -0.005  0.000 -0.000
 C         -0.055  0.001  0.047   -0.278  0.003 -0.192    0.044  0.001 -0.055
 H         -0.315  0.001 -0.093   -0.064  0.004 -0.077    0.322 -0.005  0.095
 C          0.082  0.002 -0.019    0.283  0.003 -0.265   -0.083  0.002  0.027
 Cl        -0.002 -0.000 -0.002    0.006 -0.000  0.004    0.002 -0.000  0.001
 TransDip   0.114  0.023 -0.001    0.000 -0.000 -0.072   -0.060  0.039 -0.001

 Mode:                49                     50                     51
 Frequency:      1396.67                1410.42                1433.69
 Force Cnst:      3.6474                 4.0038                 4.0008
 Red. Mass:       3.1735                 3.4161                 3.3036
 IR Active:          YES                    YES                    YES
 IR Intens:       56.695                 45.980                104.373
 Raman Active:       YES                    YES                    YES
               X      Y      Z        X      Y      Z        X      Y      Z
 C         -0.001  0.002  0.028   -0.145  0.162  0.001   -0.089 -0.207 -0.001
 C          0.001  0.000 -0.003    0.107  0.001 -0.000   -0.077  0.172  0.001
 Cl        -0.000  0.000  0.000   -0.005 -0.000  0.000    0.003 -0.008 -0.000
 C         -0.001 -0.002 -0.001   -0.039 -0.151 -0.001    0.224 -0.092 -0.001
 Cl         0.000  0.000  0.000    0.004  0.008  0.000   -0.007 -0.000  0.000
 C         -0.001  0.002  0.001   -0.100  0.142  0.001   -0.094 -0.048 -0.000
 H         -0.002 -0.009 -0.002   -0.159 -0.690 -0.005   -0.083  0.497  0.004
 C          0.003  0.001 -0.001    0.225  0.057 -0.000   -0.032  0.118  0.001
 Cl        -0.000 -0.000  0.000   -0.007 -0.001  0.000    0.002 -0.007 -0.000
 C          0.000 -0.002 -0.004   -0.017 -0.159 -0.001    0.110  0.001 -0.000
 H         -0.006  0.001  0.020   -0.375  0.045  0.001   -0.502  0.414  0.004
 C         -0.002  0.001 -0.113   -0.017 -0.021  0.001   -0.051  0.029  0.000
 C         -0.170  0.000  0.083    0.071  0.001  0.062    0.057 -0.004  0.059
 Cl         0.006  0.000 -0.006   -0.001 -0.000 -0.002   -0.001  0.000 -0.002
 C          0.192 -0.002  0.028    0.004  0.002 -0.049    0.021 -0.001 -0.045
 H         -0.472 -0.001  0.428   -0.240 -0.000  0.081   -0.221  0.003  0.086
 C         -0.001  0.002 -0.189   -0.055  0.000  0.003   -0.058  0.001  0.000
 Cl         0.000 -0.000  0.007    0.003 -0.000 -0.000    0.003 -0.000  0.000
 C         -0.192  0.001  0.029    0.009  0.000  0.048    0.021 -0.002  0.045
 H          0.461 -0.008  0.428   -0.253  0.001 -0.096   -0.223  0.005 -0.089
 C          0.172 -0.002  0.081    0.066  0.002 -0.064    0.057 -0.003 -0.059
 Cl        -0.006  0.000 -0.006   -0.001 -0.000  0.002   -0.001  0.000  0.002
 TransDip  -0.004 -0.004  0.241   -0.134 -0.171 -0.005   -0.210  0.251  0.001

 Mode:                52                     53                     54
 Frequency:      1478.85                1574.55                1585.79
 Force Cnst:      5.5739                13.5464                10.6697
 Red. Mass:       4.3257                 9.2738                 7.2013
 IR Active:          YES                    YES                    YES
 IR Intens:       44.191                 76.523                 56.987
 Raman Active:       YES                    YES                    YES
               X      Y      Z        X      Y      Z        X      Y      Z
 C         -0.185 -0.027 -0.000    0.000  0.001  0.029   -0.061 -0.306 -0.002
 C         -0.025  0.070  0.001   -0.001 -0.001 -0.003    0.180  0.188  0.001
 Cl        -0.000 -0.004 -0.000    0.000 -0.000  0.000   -0.004  0.000  0.000
 C          0.116 -0.079 -0.001    0.001  0.001 -0.002   -0.049 -0.195 -0.001
 Cl        -0.002  0.002  0.000   -0.000  0.000  0.000    0.000 -0.000 -0.000
 C         -0.084  0.020  0.000   -0.001 -0.002  0.001    0.089  0.444  0.003
 H         -0.097 -0.005  0.000   -0.001  0.003 -0.001    0.049 -0.601 -0.005
 C          0.114  0.053  0.000    0.001  0.002 -0.002   -0.194 -0.285 -0.002
 Cl        -0.002 -0.002 -0.000   -0.000 -0.000  0.000    0.002  0.002  0.000
 C         -0.019 -0.032 -0.000   -0.000 -0.001 -0.005   -0.001  0.182  0.001
 H         -0.205  0.078  0.001   -0.001 -0.000  0.029    0.269  0.022 -0.000
 C          0.285 -0.000  0.000    0.001  0.004 -0.377    0.012  0.021 -0.001
 C         -0.086  0.002 -0.143    0.114 -0.003  0.235    0.006 -0.002 -0.001
 Cl         0.002 -0.000  0.006   -0.004  0.000  0.000   -0.000  0.000  0.000
 C         -0.118 -0.001  0.113    0.124  0.002 -0.298   -0.009 -0.002  0.003
 H          0.514 -0.001 -0.232   -0.343  0.004 -0.065    0.012  0.001 -0.009
 C          0.161 -0.001 -0.002   -0.001 -0.006  0.512    0.006  0.000  0.002
 Cl        -0.006  0.000  0.000    0.000  0.000 -0.006   -0.000  0.000 -0.000
 C         -0.118  0.002 -0.112   -0.127  0.004 -0.301   -0.010 -0.001 -0.005
 H          0.515 -0.006  0.241    0.349 -0.002 -0.058    0.015  0.001  0.009
 C         -0.085 -0.001  0.143   -0.112 -0.002  0.234    0.005 -0.002  0.002
 Cl         0.002  0.000 -0.006    0.004 -0.000  0.000   -0.000  0.000 -0.000
 TransDip   0.211  0.031  0.002    0.002 -0.002  0.280   -0.068 -0.232 -0.000

 Mode:                55                     56                     57
 Frequency:      1605.02                1614.39                3208.21
 Force Cnst:     11.0061                12.1076                 6.6245
 Red. Mass:       7.2514                 7.8848                 1.0924
 IR Active:          YES                    YES                    YES
 IR Intens:        5.904                120.257                  0.184
 Raman Active:       YES                    YES                    YES
               X      Y      Z        X      Y      Z        X      Y      Z
 C         -0.191  0.067  0.001    0.220 -0.044 -0.001   -0.002  0.003  0.000
 C          0.225  0.029 -0.000   -0.159 -0.030  0.000    0.000  0.001  0.000
 Cl        -0.002 -0.002 -0.000    0.002  0.002  0.000    0.000 -0.000 -0.000
 C         -0.227  0.121  0.001    0.143 -0.073 -0.001    0.000  0.000 -0.000
 Cl         0.002 -0.001 -0.000   -0.001  0.001  0.000    0.000  0.000 -0.000
 C          0.115 -0.097 -0.001   -0.071  0.056  0.001   -0.000  0.001  0.000
 H          0.140  0.145  0.001   -0.087 -0.082 -0.000    0.005 -0.001 -0.000
 C         -0.258  0.013  0.001    0.162 -0.006 -0.000    0.004 -0.001 -0.000
 Cl         0.002  0.000 -0.000   -0.001 -0.000 -0.000   -0.000  0.000  0.000
 C          0.330 -0.162 -0.002   -0.222  0.114  0.001   -0.048 -0.073 -0.000
 H         -0.390  0.319  0.003    0.281 -0.220 -0.003    0.545  0.834  0.005
 C         -0.081 -0.001  0.001   -0.267  0.005  0.001    0.000 -0.000 -0.000
 C          0.185 -0.002  0.041    0.278 -0.003  0.071    0.000  0.000 -0.000
 Cl        -0.001 -0.000 -0.001   -0.003  0.000 -0.002   -0.000 -0.000  0.000
 C         -0.206  0.001  0.065   -0.278  0.001  0.086   -0.000 -0.000  0.000
 H          0.200  0.001 -0.170    0.258  0.001 -0.224   -0.000  0.000 -0.000
 C          0.116 -0.001 -0.001    0.147 -0.001 -0.001    0.000 -0.000 -0.000
 Cl        -0.000 -0.000  0.000    0.001  0.000  0.000   -0.000 -0.000  0.000
 C         -0.205  0.002 -0.065   -0.275  0.003 -0.086   -0.000  0.000 -0.000
 H          0.198 -0.003  0.172    0.254 -0.004  0.227   -0.000  0.000  0.000
 C          0.185 -0.001 -0.040    0.279 -0.001 -0.071    0.000  0.000  0.000
 Cl        -0.001 -0.000  0.001   -0.003 -0.000  0.002   -0.000 -0.000 -0.000
 TransDip   0.057  0.053  0.000    0.350 -0.033 -0.001   -0.000  0.014  0.000

 Mode:                58                     59                     60
 Frequency:      3219.50                3224.16                3226.54
 Force Cnst:      6.6739                 6.6926                 6.7032
 Red. Mass:       1.0928                 1.0927                 1.0928
 IR Active:          YES                    YES                    YES
 IR Intens:        1.824                  2.369                  2.130
 Raman Active:       YES                    YES                    YES
               X      Y      Z        X      Y      Z        X      Y      Z
 C          0.000  0.000 -0.000    0.000 -0.000 -0.000   -0.000  0.000 -0.000
 C          0.001 -0.000 -0.000    0.000 -0.000  0.000   -0.000  0.000  0.000
 Cl        -0.000  0.000  0.000    0.000  0.000 -0.000   -0.000 -0.000 -0.000
 C          0.001 -0.003 -0.000    0.000  0.000 -0.000   -0.000 -0.000 -0.000
 Cl         0.000  0.000  0.000    0.000  0.000 -0.000   -0.000  0.000 -0.000
 C         -0.088  0.004  0.000   -0.000  0.000 -0.000    0.000 -0.000 -0.000
 H          0.995 -0.049 -0.002    0.002 -0.000 -0.000   -0.001  0.000 -0.000
 C          0.002  0.004  0.000    0.000  0.000  0.000   -0.000 -0.000  0.000
 Cl         0.000 -0.000 -0.000    0.000 -0.000 -0.000   -0.000  0.000 -0.000
 C          0.001  0.000  0.000    0.000  0.000  0.000   -0.000 -0.000  0.000
 H         -0.003 -0.004 -0.000   -0.000 -0.000 -0.000    0.000  0.000 -0.000
 C         -0.000  0.000  0.000   -0.000 -0.000  0.001    0.000 -0.000  0.000
 C          0.000 -0.000 -0.000    0.000  0.000  0.000    0.004 -0.000 -0.001
 Cl         0.000 -0.000  0.000   -0.000  0.000  0.000   -0.000 -0.000  0.000
 C         -0.000 -0.000 -0.000   -0.003  0.000 -0.004   -0.043  0.001 -0.076
 H          0.001 -0.000  0.001    0.031 -0.001  0.054    0.489 -0.014  0.866
 C         -0.000 -0.000 -0.000    0.002 -0.000  0.003   -0.003 -0.000  0.003
 Cl         0.000 -0.000 -0.000   -0.000  0.000 -0.000    0.000 -0.000 -0.000
 C         -0.000 -0.000  0.000    0.044  0.001 -0.076   -0.002 -0.000  0.005
 H          0.001  0.000 -0.001   -0.495 -0.006  0.862    0.030  0.000 -0.053
 C          0.000 -0.000  0.000   -0.004  0.000 -0.001    0.000 -0.000  0.000
 Cl         0.000 -0.000 -0.000    0.000 -0.000  0.000    0.000  0.000  0.000
 TransDip   0.043 -0.001 -0.000   -0.022  0.000  0.044    0.025 -0.001  0.039

 STANDARD THERMODYNAMIC QUANTITIES AT   298.15 K  AND     1.00 ATM

   This Molecule has  0 Imaginary Frequencies
   Zero point vibrational energy:       76.809 kcal/mol

   Atom    1 Element C  Has Mass   12.00000
   Atom    2 Element C  Has Mass   12.00000
   Atom    3 Element Cl Has Mass   34.96885
   Atom    4 Element C  Has Mass   12.00000
   Atom    5 Element Cl Has Mass   34.96885
   Atom    6 Element C  Has Mass   12.00000
   Atom    7 Element H  Has Mass    1.00783
   Atom    8 Element C  Has Mass   12.00000
   Atom    9 Element Cl Has Mass   34.96885
   Atom   10 Element C  Has Mass   12.00000
   Atom   11 Element H  Has Mass    1.00783
   Atom   12 Element C  Has Mass   12.00000
   Atom   13 Element C  Has Mass   12.00000
   Atom   14 Element Cl Has Mass   34.96885
   Atom   15 Element C  Has Mass   12.00000
   Atom   16 Element H  Has Mass    1.00783
   Atom   17 Element C  Has Mass   12.00000
   Atom   18 Element Cl Has Mass   34.96885
   Atom   19 Element C  Has Mass   12.00000
   Atom   20 Element H  Has Mass    1.00783
   Atom   21 Element C  Has Mass   12.00000
   Atom   22 Element Cl Has Mass   34.96885
   Molecular Mass:   357.844420 amu
   Principal axes and moments of inertia in amu*Bohr^2:
                             1           2           3
    Eigenvalues --     5086.82228 12354.95803 13152.09654
          X               1.00000    -0.00140    -0.00000
          Y               0.00140     1.00000    -0.00038
          Z               0.00001     0.00038     1.00000
   Rotational Symmetry Number is   1
   The Molecule is an Asymmetric Top
   Translational Enthalpy:        0.889 kcal/mol
   Rotational Enthalpy:           0.889 kcal/mol
   Vibrational Enthalpy:         85.461 kcal/mol
   gas constant (RT):             0.592 kcal/mol
   Translational Entropy:        43.518  cal/mol.K
   Rotational Entropy:           35.068  cal/mol.K
   Vibrational Entropy:          57.797  cal/mol.K

   Total Enthalpy:               87.831 kcal/mol
   Total Entropy:               136.382  cal/mol.K

 ======================================================================

 STANDARD THERMODYNAMIC QUANTITIES FOR ANHARMONIC VIBRATION -- TOSH

   Zero point vibrational energy: ************ kcal/mol

   Vibrational Enthalpy:       Infinity kcal/mol
   Vibrational Entropy:             NaN  cal/mol.K

   Total Enthalpy:             Infinity kcal/mol
   Total Entropy:                   NaN  cal/mol.K

 ======================================================================

 STANDARD THERMODYNAMIC QUANTITIES FOR ANHARMONIC VIBRATION -- VPT2

   Zero point vibrational energy: ************ kcal/mol

   Vibrational Enthalpy:       Infinity kcal/mol
   Vibrational Entropy:             NaN  cal/mol.K

   Total Enthalpy:             Infinity kcal/mol
   Total Entropy:                   NaN  cal/mol.K

 ======================================================================

Archival summary:
1\1\november\FREQ\ProcedureUnspecified\BasisUnspecified\l6124\taweetha\MonJan1322:02:002020MonJan1322:02:002020\0\\#,FREQ,ProcedureUnspecified,BasisUnspecified,\\0,1\Cl\C,1,1.74325\C,2,1.39943,1,120.704\C,3,1.39189,2,120.623,1,-179.829,0\H,4,1.08102,3,119.924,2,-179.996,0\C,4,1.38772,3,119.121,2,-0.0100053,0\C,6,1.38848,4,121.129,3,-0.0380292,0\H,7,1.08201,6,120.303,4,179.985,0\C,7,1.39556,6,119.905,4,0.0453195,0\C,9,1.49229,7,118.899,6,179.721,0\C,10,1.40169,9,121.841,7,89.134,0\C,11,1.39095,10,122.538,9,-178.52,0\H,12,1.0808,11,120.51,10,179.947,0\C,12,1.3891,11,118.457,10,-0.0188283,0\C,14,1.38893,12,121.5,11,-0.00492503,0\H,15,1.08054,14,121.07,12,-179.95,0\C,15,1.39067,14,118.406,12,0.0634066,0\Cl,3,1.74573,2,121.388,1,0.0897582,0\Cl,14,1.7519,12,119.258,11,179.934,0\Cl,11,1.75252,10,119.748,9,1.64848,0\Cl,17,1.7529,15,117.712,14,-179.991,0\Cl,6,1.75314,4,119.228,3,179.947,0\\\@

 Total job time:  15378.73s(wall), 15377.51s(cpu) 
 Mon Jan 13 22:02:00 2020

        *************************************************************
        *                                                           *
        *  Thank you very much for using Q-Chem.  Have a nice day.  *
        *                                                           *
        *************************************************************
