# Supplementary material for: Quantum Chemical Investigation of Polychlorinated Dibenzodioxins, Dibenzofurans and Biphenyls: Relative Stability and Planarity Analysis
Source: Molecules. 2020 Dec 3;25(23):5697. doi: 10.3390/molecules25235697 (PMC7730433; doi:10.3390/molecules25235697)
Supplement: Supplementary file 1 [file molecules-25-05697-s001.zip › PCB/B3LYP/ClClHClHClHHClH.out]

                  Welcome to Q-Chem
     A Quantum Leap Into The Future Of Chemistry


 Q-Chem 5.2 (devel), Q-Chem, Inc., Pleasanton, CA (2019)

 Yihan Shao,  Zhengting Gan,  E. Epifanovsky,  A. T. B. Gilbert,  M. Wormit,  
 J. Kussmann,  A. W. Lange,  A. Behn,  Jia Deng,  Xintian Feng,  D. Ghosh,  
 M. Goldey,  P. R. Horn,  L. D. Jacobson,  I. Kaliman,  T. Kus,  A. Landau,  
 Jie Liu,  E. I. Proynov,  R. M. Richard,  R. P. Steele,  E. J. Sundstrom,  
 H. L. Woodcock III,  P. M. Zimmerman,  D. Zuev,  B. Albrecht,  E. Alguire,  
 S. A. Baeppler,  D. Barton,  Z. Benda,  Y. A. Bernard,  E. J. Berquist,  
 K. B. Bravaya,  H. Burton,  D. Casanova,  Chun-Min Chang,  Yunqing Chen,  
 A. Chien,  K. D. Closser,  M. P. Coons,  S. Coriani,  S. Dasgupta,  
 A. L. Dempwolff,  M. Diedenhofen,  Hainam Do,  R. G. Edgar,  Po-Tung Fang,  
 S. Faraji,  S. Fatehi,  Qingguo Feng,  K. D. Fenk,  J. Fosso-Tande,  
 J. Gayvert,  Qinghui Ge,  A. Ghysels,  G. Gidofalvi,  J. Gomes,  
 J. Gonthier,  A. Gunina,  D. Hait,  M. W. D. Hanson-Heine,  
 P. H. P. Harbach,  A. W. Hauser,  M. F. Herbst,  J. E. Herr,  
 E. G. Hohenstein,  Z. C. Holden,  Kerwin Hui,  B. C. Huynh,  T.-C. Jagau,  
 Hyunjun Ji,  B. Kaduk,  K. Khistyaev,  Jaehoon Kim,  P. Klunzinger,  K. Koh,  
 D. Kosenkov,  L. Koulias,  T. Kowalczyk,  C. M. Krauter,  A. Kunitsa,  
 Ka Un Lao,  A. Laurent,  K. V. Lawler,  Joonho Lee,  D. Lefrancois,  
 S. Lehtola,  D. S. Levine,  Yi-Pei Li,  You-Sheng Lin,  Fenglai Liu,  
 E. Livshits,  A. Luenser,  P. Manohar,  E. Mansoor,  S. F. Manzer,  
 Shan-Ping Mao,  Yuezhi Mao,  N. Mardirossian,  A. V. Marenich,  
 T. Markovich,  L. A. Martinez-Martinez,  S. A. Maurer,  N. J. Mayhall,  
 S. C. McKenzie,  J.-M. Mewes,  P. Morgante,  A. F. Morrison,  
 J. W. Mullinax,  K. Nanda,  T. S. Nguyen-Beck,  R. Olivares-Amaya,  
 J. A. Parkhill,  Zheng Pei,  T. M. Perrine,  F. Plasser,  P. Pokhilko,  
 S. Prager,  A. Prociuk,  E. Ramos,  D. R. Rehn,  F. Rob,  M. Scheurer,  
 M. Schneider,  N. Sergueev,  S. M. Sharada,  S. Sharma,  D. W. Small,  
 T. Stauch,  T. Stein,  Yu-Chuan Su,  A. J. W. Thom,  A. Tkatchenko,  
 T. Tsuchimochi,  N. M. Tubman,  L. Vogt,  M. L. Vidal,  O. Vydrov,  
 M. A. Watson,  J. Wenzel,  M. de Wergifosse,  T. A. Wesolowski,  A. White,  
 J. Witte,  A. Yamada,  Jun Yang,  K. Yao,  S. Yeganeh,  S. R. Yost,  
 Zhi-Qiang You,  A. Zech,  Igor Ying Zhang,  Xing Zhang,  Yan Zhao,  
 Ying Zhu,  B. R. Brooks,  G. K. L. Chan,  C. J. Cramer,  M. S. Gordon,  
 W. J. Hehre,  A. Klamt,  M. W. Schmidt,  C. D. Sherrill,  D. G. Truhlar,  
 A. Aspuru-Guzik,  R. Baer,  A. T. Bell,  N. A. Besley,  Jeng-Da Chai,  
 A. E. DePrince, III,  R. A. DiStasio Jr.,  A. Dreuw,  B. D. Dunietz,  
 T. R. Furlani,  Chao-Ping Hsu,  Yousung Jung,  Jing Kong,  D. S. Lambrecht,  
 WanZhen Liang,  C. Ochsenfeld,  V. A. Rassolov,  L. V. Slipchenko,  
 J. E. Subotnik,  T. Van Voorhis,  J. M. Herbert,  A. I. Krylov,  
 P. M. W. Gill,  M. Head-Gordon

 Contributors to earlier versions of Q-Chem not listed above: 
 R. D. Adamson,  B. Austin,  J. Baker,  G. J. O. Beran,  K. Brandhorst,  
 S. T. Brown,  E. F. C. Byrd,  A. K. Chakraborty,  C.-L. Cheng,  
 Siu Hung Chien,  D. M. Chipman,  D. L. Crittenden,  H. Dachsel,  
 R. J. Doerksen,  A. D. Dutoi,  L. Fusti-Molnar,  W. A. Goddard III,  
 A. Golubeva-Zadorozhnaya,  S. R. Gwaltney,  G. Hawkins,  A. Heyden,  
 S. Hirata,  G. Kedziora,  F. J. Keil,  C. Kelley,  Jihan Kim,  R. A. King,  
 R. Z. Khaliullin,  P. P. Korambath,  W. Kurlancheek,  A. M. Lee,  M. S. Lee,  
 S. V. Levchenko,  Ching Yeh Lin,  D. Liotard,  R. C. Lochan,  I. Lotan,  
 P. E. Maslen,  N. Nair,  D. P. O'Neill,  D. Neuhauser,  E. Neuscamman,  
 C. M. Oana,  R. Olson,  B. Peters,  R. Peverati,  P. A. Pieniazek,  
 Y. M. Rhee,  J. Ritchie,  M. A. Rohrdanz,  E. Rosta,  N. J. Russ,  
 H. F. Schaefer III,  N. E. Schultz,  N. Shenvi,  A. C. Simmonett,  A. Sodt,  
 D. Stuck,  K. S. Thanthiriwatte,  V. Vanovschi,  Tao Wang,  A. Warshel,  
 C. F. Williams,  Q. Wu,  X. Xu,  W. Zhang

 Please cite Q-Chem as follows:
 Y. Shao et al., Mol. Phys. 113, 184-215 (2015)
 DOI: 10.1080/00268976.2014.952696

 Q-Chem 5.2.1 for Intel X86 EM64T Linux

 Parts of Q-Chem use Armadillo 8.300.2 (Tropical Shenanigans).
 http://arma.sourceforge.net/

 Q-Chem begins on Mon Jan 13 16:38:18 2020  

Host: 
0

     Scratch files written to /scratch/taweetham/qchem14721//
NAlpha2: 162
NElect   162
Mult     1

 Q-Chem warning in module libgen/rem_setup.C, line 2168:

 Setting Thresh to 1e-14


Checking the input file for inconsistencies... 	...done.

--------------------------------------------------------------
User input:
--------------------------------------------------------------
$MOLECULE
0 1
C 
C  1 1.394960
Cl  2 CCl 1 119.528007
C  2 1.386606 1 120.846377 3 178.766605 0
Cl  4 CCl 2 119.698148 1 -179.612229 0
C  4 1.387279 2 120.235871 1 -0.083363 0
H  6 CH 4 120.254637 2 -179.958574 0
C  6 1.387279 4 119.490737 2 0.041992 0
Cl  8 CCl 6 120.064298 4 179.568218 0
C  8 1.386606 6 120.235863 4 0.041336 0
H  10 CH 8 119.614146 6 178.681836 0
C  1 1.488550 2 120.827489 3 1.275929 0
C  12 1.394960 1 120.827496 2 44.635695 0
Cl  13 CCl 12 119.528011 1 1.275194 0
C  13 1.386606 12 120.846392 1 -179.957497 0
H  15 CH 13 119.698155 12 -179.612829 0
C  15 1.387278 13 120.235860 12 -0.083872 0
H  17 CH 15 120.254633 13 -179.958492 0
C  17 1.387279 15 119.490737 13 0.041666 0
Cl  19 CCl 17 120.064293 15 179.568399 0
C  19 1.386606 17 120.235874 15 0.041790 0
H  21 CH 19 119.614152 17 178.681599 0

CH=1.08273
CCl=1.75400
$END

$REM
   JOB_TYPE	OPTIMIZATION
   BASIS	6-311++G**
   METHOD	B3LYP
   SYM_IGNORE	TRUE
   SCF_GUESS_ALWAYS     TRUE
   SYM_IGNORE   TRUE
   S2THRESH     15
   THRESH       15
$END

--------------------------------------------------------------
 ----------------------------------------------------------------
             Standard Nuclear Orientation (Angstroms)
    I     Atom           X                Y                Z
 ----------------------------------------------------------------
    1      C       0.0000000000     0.0000000000     0.0000000000
    2      C       0.0000000000     0.0000000000     1.3949600000
    3      Cl      1.5261815140     0.0000000000     2.2594170471
    4      C      -1.1901880373     0.0256249026     2.1059255403
    5      Cl     -1.1548436435     0.0351778398     3.8595433764
    6      C      -2.4041742747     0.0535064326     1.4351028665
    7      H      -3.3336980403     0.0741960811     1.9899557843
    8      C      -2.4180259722     0.0546630380     0.0478935036
    9      Cl     -3.9445745286     0.0782926128    -0.8155919614
   10      C      -1.2274122092     0.0272853135    -0.6622934626
   11      H      -1.2503451014     0.0068111236    -1.7445869269
   12      C       1.2779219872    -0.0284629571    -0.7628147595
   13      C       2.3095886281    -0.8932703637    -0.3971844912
   14      Cl      2.0841394724    -1.9836059182     0.9581225060
   15      C       3.5004827568    -0.9194878930    -1.1069450245
   16      H       4.2865586447    -1.6026019117    -0.8107285686
   17      C       3.6821124948    -0.0819958503    -2.1978886372
   18      H       4.6116429624    -0.1026930066    -2.7527300472
   19      C       2.6636000698     0.7822218600    -2.5724593424
   20      Cl      2.8813918386     1.8556545918    -3.9424319391
   21      C       1.4736782845     0.8090230106    -1.8610916159
   22      H       0.6936781770     1.5025559907    -2.1490431582
 ----------------------------------------------------------------
 Nuclear Repulsion Energy =        1752.87348721 hartrees
 There are       81 alpha and       81 beta electrons
 Requested basis set is 6-311++G(d,p)
 There are 162 shells and 449 basis functions

 Total QAlloc Memory Limit   2000 MB
 Mega-Array Size       188 MB
 MEM_STATIC part       192 MB
 A cutoff of  1.0D-15 yielded  10237 shell pairs
 There are     84963 function pairs (     91310 Cartesian)
 Smallest overlap matrix eigenvalue = 2.59E-07
 Linear dependence detected in AO basis
 Number of orthogonalized atomic orbitals = 444
 Maximum deviation from orthogonality = 1.084E-09

 Scale SEOQF with 1.000000e-01/1.000000e-01/1.000000e-01

 Standard Electronic Orientation quadrupole field applied
 Nucleus-field energy     =    -0.0000000424 hartrees
 Guess from superposition of atomic densities
 Warning:  Energy on first SCF cycle will be non-variational
 SAD guess density has 162.000000 electrons

 -----------------------------------------------------------------------
  General SCF calculation program by
  Eric Jon Sundstrom, Paul Horn, Yuezhi Mao, Dmitri Zuev, Alec White,
  David Stuck, Shaama M.S., Shane Yost, Joonho Lee, David Small,
  Daniel Levine, Susi Lehtola, Hugh Burton, Evgeny Epifanovsky,
  Bang C. Huynh
 -----------------------------------------------------------------------
 Exchange:     0.2000 Hartree-Fock + 0.0800 Slater + 0.7200 B88
 Correlation:  0.1900 VWN1RPA + 0.8100 LYP
 Using SG-1 standard quadrature grid
 A restricted SCF calculation will be
 performed using DIIS
 SCF converges when DIIS error is below 1.0e-08
 ---------------------------------------
  Cycle       Energy         DIIS error
 ---------------------------------------
    1   -2765.6819637333      2.97e-02  
    2   -2761.3198556437      2.38e-03  
    3   -2761.2405683268      2.89e-03  
    4   -2761.4533424412      5.76e-04  
    5   -2761.4608101710      2.58e-04  
    6   -2761.4623166537      1.05e-04  
    7   -2761.4625883605      2.10e-05  
    8   -2761.4625974453      8.11e-06  
    9   -2761.4625990564      1.78e-06  
   10   -2761.4625991177      9.04e-07  
   11   -2761.4625991362      3.34e-07  
   12   -2761.4625991394      1.02e-07  
   13   -2761.4625991395      3.83e-08  
   14   -2761.4625991395      1.02e-08  
   15   -2761.4625991396      4.05e-09  Convergence criterion met
 ---------------------------------------
 SCF time:   CPU 665.26s  wall 666.00s 
 SCF   energy in the final basis set =    -2761.4625991396
 Total energy in the final basis set =    -2761.4625991396

 --------------------------------------------------------------

                    Orbital Energies (a.u.)
 --------------------------------------------------------------

 Alpha MOs
 -- Occupied --
********-101.5737-101.5712-101.5616-101.5603 -10.2717 -10.2672 -10.2670
-10.2610 -10.2609 -10.2343 -10.2300 -10.2198 -10.2167 -10.2151 -10.2134
-10.2127  -9.4895  -9.4881  -9.4857  -9.4788  -9.4775  -7.2543  -7.2529
 -7.2504  -7.2444  -7.2439  -7.2433  -7.2430  -7.2424  -7.2419  -7.2404
 -7.2402  -7.2335  -7.2327  -7.2321  -7.2316  -0.9551  -0.9291  -0.9087
 -0.8968  -0.8704  -0.8610  -0.8352  -0.8089  -0.7704  -0.7543  -0.7392
 -0.6794  -0.6437  -0.6294  -0.6065  -0.5515  -0.5397  -0.5314  -0.5101
 -0.5005  -0.4771  -0.4668  -0.4656  -0.4597  -0.4514  -0.4420  -0.4230
 -0.4153  -0.4113  -0.4028  -0.3972  -0.3867  -0.3731  -0.3488  -0.3427
 -0.3386  -0.3346  -0.3330  -0.3241  -0.3051  -0.2848  -0.2767  -0.2676
 -0.2429
 -- Virtual --
 -0.0743  -0.0525  -0.0489  -0.0315  -0.0272  -0.0144  -0.0072  -0.0016
  0.0018   0.0056   0.0108   0.0207   0.0237   0.0292   0.0362   0.0433
  0.0473   0.0507   0.0547   0.0621   0.0690   0.0714   0.0746   0.0813
  0.0853   0.0906   0.0915   0.0978   0.0984   0.1007   0.1039   0.1055
  0.1100   0.1153   0.1157   0.1184   0.1199   0.1238   0.1266   0.1291
  0.1311   0.1352   0.1397   0.1409   0.1431   0.1488   0.1504   0.1522
  0.1582   0.1610   0.1677   0.1690   0.1775   0.1796   0.1861   0.1924
  0.1950   0.1985   0.2060   0.2122   0.2154   0.2211   0.2225   0.2249
  0.2282   0.2354   0.2379   0.2427   0.2457   0.2522   0.2535   0.2558
  0.2618   0.2632   0.2676   0.2708   0.2746   0.2779   0.2830   0.2853
  0.2876   0.2912   0.3047   0.3062   0.3087   0.3156   0.3211   0.3244
  0.3347   0.3401   0.3445   0.3477   0.3591   0.4049   0.4176   0.4224
  0.4404   0.4408   0.4462   0.4485   0.4528   0.4583   0.4611   0.4649
  0.4777   0.4874   0.4966   0.5022   0.5049   0.5122   0.5261   0.5285
  0.5391   0.5443   0.5485   0.5569   0.5668   0.5758   0.5799   0.5850
  0.5861   0.5940   0.6008   0.6076   0.6117   0.6149   0.6225   0.6293
  0.6372   0.6421   0.6664   0.6700   0.6862   0.6877   0.6932   0.6958
  0.7111   0.7142   0.7216   0.7297   0.7348   0.7419   0.7741   0.7889
  0.7935   0.8166   0.8195   0.8314   0.8321   0.8388   0.8426   0.8442
  0.8493   0.8516   0.8554   0.8593   0.8629   0.8694   0.8736   0.8758
  0.8819   0.8855   0.8984   0.9030   0.9110   0.9120   0.9252   0.9302
  0.9376   0.9437   0.9469   0.9534   0.9613   0.9648   0.9724   0.9809
  0.9885   0.9974   1.0070   1.0169   1.0269   1.0353   1.0525   1.0647
  1.0790   1.0871   1.0996   1.1196   1.1514   1.1666   1.1898   1.2056
  1.2082   1.2327   1.2364   1.2384   1.2514   1.2671   1.2710   1.2859
  1.3105   1.3371   1.3389   1.3461   1.3627   1.3796   1.4307   1.4499
  1.4785   1.5030   1.5125   1.5216   1.5441   1.5604   1.5668   1.5889
  1.5937   1.6123   1.6177   1.6298   1.6514   1.6859   1.6891   1.6967
  1.7057   1.7455   1.7878   1.8041   1.8234   1.8247   1.8719   1.8784
  1.8930   1.8986   1.9018   1.9198   1.9349   1.9394   1.9464   1.9600
  1.9700   1.9857   2.0168   2.0395   2.0611   2.0650   2.0822   2.1181
  2.1516   2.1578   2.1886   2.2060   2.2359   2.2578   2.2668   2.2758
  2.2844   2.3040   2.3104   2.3304   2.3367   2.3449   2.3861   2.3891
  2.4302   2.4356   2.4480   2.4753   2.4978   2.5286   2.5403   2.5442
  2.5500   2.5621   2.5864   2.6037   2.6141   2.6525   2.6539   2.6724
  2.6991   2.7050   2.7259   2.7289   2.7393   2.7513   2.7608   2.7772
  2.7866   2.7909   2.8063   2.8244   2.8371   2.8546   2.9028   2.9120
  2.9648   2.9703   3.0625   3.0794   3.0850   3.1034   3.1486   3.1721
  3.1784   3.2157   3.2670   3.2760   3.3352   3.3635   3.4134   3.4400
  3.5373   3.5780   3.6349   3.7046   3.7760   3.8022   3.8772   3.9588
  4.0452   4.0895   4.1335   4.4147   4.8081   4.8311   9.7588   9.7755
  9.7829   9.8364   9.8633  23.3765  23.5438  23.8341  23.8599  23.8997
 23.9401  23.9912  24.0184  24.0432  24.0721  24.1178  24.1494  25.7148
 25.8180  25.8267  25.8392  26.0600  26.1102  26.1477  26.1996  26.3204
 26.5176  26.6000  26.6111  26.6376  26.7935  26.9224 215.7507 215.7681
215.7774 215.8376 215.8836
 --------------------------------------------------------------

          Ground-State Mulliken Net Atomic Charges

     Atom                 Charge (a.u.)
  ----------------------------------------
      1 C                    -0.488992
      2 C                    -1.001381
      3 Cl                    0.660387
      4 C                     0.514164
      5 Cl                    0.453929
      6 C                    -1.060014
      7 H                     0.205148
      8 C                     0.795084
      9 Cl                    0.464858
     10 C                    -0.799873
     11 H                     0.198735
     12 C                    -0.243115
     13 C                     0.007934
     14 Cl                    0.433868
     15 C                    -0.490376
     16 H                     0.200408
     17 C                    -0.688230
     18 H                     0.188309
     19 C                     0.715798
     20 Cl                    0.478021
     21 C                    -0.758821
     22 H                     0.214158
  ----------------------------------------
  Sum of atomic charges =     0.000000

 -----------------------------------------------------------------
                    Cartesian Multipole Moments
 -----------------------------------------------------------------
    Charge (ESU x 10^10)
                -0.0000
    Dipole Moment (Debye)
         X       0.5877      Y      -0.2530      Z      -0.9336
       Tot       1.1318
    Quadrupole Moments (Debye-Ang)
        XX    -124.6134     XY      -3.4713     YY    -136.3078
        XZ      -3.1514     YZ       0.5834     ZZ    -136.0824
    Octopole Moments (Debye-Ang^2)
       XXX    -135.7311    XXY     -16.5262    XYY     -66.5249
       YYY       6.9958    XXZ      -4.3538    XYZ       7.2324
       YYZ       0.5167    XZZ     -69.7801    YZZ      -7.0267
       ZZZ       6.3306
    Hexadecapole Moments (Debye-Ang^3)
      XXXX   -4333.5049   XXXY     -60.4370   XXYY    -932.5955
      XYYY      27.2547   YYYY    -852.5553   XXXZ     676.2917
      XXYZ     161.4838   XYYZ     271.1978   YYYZ     374.5567
      XXZZ   -1379.3551   XYZZ     -16.3487   YYZZ    -791.8016
      XZZZ     821.1550   YZZZ     375.6950   ZZZZ   -3925.5870
 -----------------------------------------------------------------
 Calculating analytic gradient of the SCF energy
 Gradient of SCF Energy
            1           2           3           4           5           6
    1  -0.0057222  -0.0158975   0.0292512   0.0029619   0.0059652   0.0093392
    2  -0.0009538  -0.0042152  -0.0742044   0.0002948   0.0000278  -0.0001894
    3   0.0058722  -0.0103041  -0.0441285  -0.0075095   0.0037895  -0.0049691
            7           8           9          10          11          12
    1  -0.0012295  -0.0044012  -0.0008178   0.0023418  -0.0000167   0.0096836
    2   0.0000774   0.0000591   0.0000187  -0.0006975   0.0001318   0.0008991
    3  -0.0004325   0.0004518  -0.0014923   0.0081822  -0.0000066  -0.0065741
           13          14          15          16          17          18
    1  -0.0011090  -0.0266801  -0.0044635   0.0002744  -0.0056366   0.0000448
    2   0.0081874   0.0716791   0.0031211   0.0000949   0.0006027   0.0001521
    3  -0.0020737   0.0548165  -0.0011608   0.0000651   0.0024039  -0.0002968
           19          20          21          22
    1   0.0028462  -0.0000478   0.0033128   0.0000007
    2  -0.0000595   0.0000292  -0.0050256  -0.0000298
    3  -0.0014057   0.0000042   0.0050082  -0.0002399
 Max gradient component =       7.420E-02
 RMS gradient           =       1.664E-02
 Gradient time:  CPU 225.88 s  wall 225.91 s
 Geometry Optimization Parameters
   NAtoms,    NIC,     NZ,  NCons,   NDum,   NFix, NCnnct, MaxDiis
       22     163      22       0       0       0       0       0


** GEOMETRY OPTIMIZATION IN DELOCALIZED INTERNAL COORDINATES **
   Searching for a Minimum

   Optimization Cycle:   1

                       Coordinates (Angstroms)
     ATOM                X               Y               Z
      1  C         0.0000000000    0.0000000000    0.0000000000
      2  C         0.0000000000    0.0000000000    1.3949600000
      3  Cl        1.5261815140    0.0000000000    2.2594170471
      4  C        -1.1901880373    0.0256249026    2.1059255403
      5  Cl       -1.1548436435    0.0351778398    3.8595433764
      6  C        -2.4041742747    0.0535064326    1.4351028665
      7  H        -3.3336980403    0.0741960811    1.9899557843
      8  C        -2.4180259722    0.0546630380    0.0478935036
      9  Cl       -3.9445745286    0.0782926128   -0.8155919614
     10  C        -1.2274122092    0.0272853135   -0.6622934626
     11  H        -1.2503451014    0.0068111236   -1.7445869269
     12  C         1.2779219872   -0.0284629571   -0.7628147595
     13  C         2.3095886281   -0.8932703637   -0.3971844912
     14  Cl        2.0841394724   -1.9836059182    0.9581225060
     15  C         3.5004827568   -0.9194878930   -1.1069450245
     16  H         4.2865586447   -1.6026019117   -0.8107285686
     17  C         3.6821124948   -0.0819958503   -2.1978886372
     18  H         4.6116429624   -0.1026930066   -2.7527300472
     19  C         2.6636000698    0.7822218600   -2.5724593424
     20  Cl        2.8813918386    1.8556545918   -3.9424319391
     21  C         1.4736782845    0.8090230106   -1.8610916159
     22  H         0.6936781770    1.5025559907   -2.1490431582
   Point Group: c1    Number of degrees of freedom:    60


   Energy is  -2761.462599140


 Attempting to generate delocalized internal coordinates
 Initial Hessian constructed with Jon Baker's OPTIMIZE code

 60 Hessian modes will be used to form the next step
  Hessian Eigenvalues:
     0.016295    0.017711    0.019512    0.020642    0.020929    0.022946
     0.023584    0.023586    0.023833    0.023845    0.024090    0.024090
     0.024114    0.024114    0.024135    0.024135    0.024143    0.024143
     0.064495    0.103819    0.159965    0.159965    0.159995    0.160000
     0.160000    0.215555    0.224294    0.231375    0.234944    0.235041
     0.235764    0.246761    0.249977    0.249991    0.249992    0.249992
     0.250000    0.289223    0.292792    0.301033    0.301033    0.301033
     0.328566    0.356665    0.356665    0.356665    0.356665    0.356665
     0.412922    0.417096    0.429795    0.431677    0.461420    0.462683
     0.471059    0.471179    0.478202    0.478203    0.479142    0.479142

 Minimum search - taking simple RFO step
 Searching for Lamda that Minimizes Along All modes
 Value Taken    Lamda =  -0.05631564
 Calculated Step too Large.  Step scaled by  0.508463
 Step Taken.  Stepsize is  0.300000

                             Maximum     Tolerance    Cnvgd?
         Gradient           0.075384      0.000300      NO
         Displacement       0.237015      0.001200      NO
         Energy change     *********      0.000001      NO


 New Cartesian Coordinates Obtained by Inverse Iteration

 Displacement from previous Coordinates is:  0.432575
 ----------------------------------------------------------------
             Standard Nuclear Orientation (Angstroms)
    I     Atom           X                Y                Z
 ----------------------------------------------------------------
    1      C       0.0172629504    -0.0035146148     0.0294304110
    2      C      -0.0052549452     0.0175527059     1.4317273259
    3      Cl      1.5004536111     0.0380109176     2.3192135149
    4      C      -1.2166555503     0.0475669611     2.1209272155
    5      Cl     -1.2436573135     0.0785048326     3.8715065033
    6      C      -2.4189247877     0.0664307429     1.4280878557
    7      H      -3.3574172813     0.0917124842     1.9663431296
    8      C      -2.4029122494     0.0548733978     0.0404692181
    9      Cl     -3.9150469758     0.0693582253    -0.8460522058
   10      C      -1.2020619119     0.0200225571    -0.6524593465
   11      H      -1.2092570898    -0.0132179466    -1.7346485366
   12      C       1.2916869287    -0.0449028417    -0.7405214187
   13      C       2.3353292762    -0.9204325971    -0.4111735895
   14      Cl      2.1490337613    -2.0380387786     0.9210164046
   15      C       3.5161025557    -0.9358895340    -1.1421299603
   16      H       4.3061042827    -1.6244213921    -0.8702931480
   17      C       3.6785453027    -0.0827087028    -2.2247507902
   18      H       4.5975575418    -0.0949133449    -2.7968582981
   19      C       2.6487781899     0.7844627907    -2.5679298600
   20      Cl      2.8410011899     1.8751488011    -3.9280633467
   21      C       1.4701928282     0.8044330722    -1.8362805449
   22      H       0.6868547092     1.5028571606    -2.1024298435
 ----------------------------------------------------------------
 Nuclear Repulsion Energy =        1743.48541541 hartrees
 There are       81 alpha and       81 beta electrons
 Applying Cartesian multipole field
    Component          Value
    ---------          -----
     (2,0,0)        1.00000E-11
     (0,2,0)        2.00000E-11
     (0,0,2)       -3.00000E-11
 Nucleus-field energy     =    -0.0000000425 hartrees
 Requested basis set is 6-311++G(d,p)
 There are 162 shells and 449 basis functions
 A cutoff of  1.0D-15 yielded  10217 shell pairs
 There are     84776 function pairs (     91107 Cartesian)
 Smallest overlap matrix eigenvalue = 2.70E-07
 Linear dependence detected in AO basis
 Number of orthogonalized atomic orbitals = 444
 Maximum deviation from orthogonality = 7.146E-10
 Guess from superposition of atomic densities
 Warning:  Energy on first SCF cycle will be non-variational
 SAD guess density has 162.000000 electrons

 -----------------------------------------------------------------------
  General SCF calculation program by
  Eric Jon Sundstrom, Paul Horn, Yuezhi Mao, Dmitri Zuev, Alec White,
  David Stuck, Shaama M.S., Shane Yost, Joonho Lee, David Small,
  Daniel Levine, Susi Lehtola, Hugh Burton, Evgeny Epifanovsky,
  Bang C. Huynh
 -----------------------------------------------------------------------
 Exchange:     0.2000 Hartree-Fock + 0.0800 Slater + 0.7200 B88
 Correlation:  0.1900 VWN1RPA + 0.8100 LYP
 Using SG-1 standard quadrature grid
 A restricted SCF calculation will be
 performed using DIIS
 SCF converges when DIIS error is below 1.0e-08
 ---------------------------------------
  Cycle       Energy         DIIS error
 ---------------------------------------
    1   -2765.6103145031      2.95e-02  
    2   -2761.3448700545      2.36e-03  
    3   -2761.2682138692      2.86e-03  
    4   -2761.4764948373      5.71e-04  
    5   -2761.4837175896      2.61e-04  
    6   -2761.4852804510      1.03e-04  
    7   -2761.4855407370      1.91e-05  
    8   -2761.4855478856      7.83e-06  
    9   -2761.4855494052      1.44e-06  
   10   -2761.4855494503      5.89e-07  
   11   -2761.4855494586      1.83e-07  
   12   -2761.4855494595      8.39e-08  
   13   -2761.4855494596      3.00e-08  
   14   -2761.4855494598      9.11e-09  Convergence criterion met
 ---------------------------------------
 SCF time:   CPU 628.41s  wall 628.00s 
 SCF   energy in the final basis set =    -2761.4855494598
 Total energy in the final basis set =    -2761.4855494598

 --------------------------------------------------------------

                    Orbital Energies (a.u.)
 --------------------------------------------------------------

 Alpha MOs
 -- Occupied --
********-101.5741-101.5709-101.5639-101.5618 -10.2723 -10.2691 -10.2667
-10.2619 -10.2612 -10.2356 -10.2313 -10.2196 -10.2167 -10.2153 -10.2137
-10.2130  -9.4891  -9.4886  -9.4854  -9.4805  -9.4785  -7.2538  -7.2533
 -7.2501  -7.2451  -7.2440  -7.2435  -7.2435  -7.2429  -7.2429  -7.2401
 -7.2399  -7.2352  -7.2344  -7.2331  -7.2326  -0.9517  -0.9284  -0.9065
 -0.8967  -0.8731  -0.8583  -0.8364  -0.8087  -0.7697  -0.7517  -0.7386
 -0.6785  -0.6433  -0.6291  -0.6059  -0.5499  -0.5386  -0.5313  -0.5098
 -0.5012  -0.4774  -0.4671  -0.4641  -0.4587  -0.4497  -0.4385  -0.4236
 -0.4137  -0.4087  -0.4015  -0.3968  -0.3866  -0.3724  -0.3484  -0.3417
 -0.3382  -0.3346  -0.3327  -0.3257  -0.3049  -0.2915  -0.2768  -0.2658
 -0.2517
 -- Virtual --
 -0.0747  -0.0530  -0.0490  -0.0300  -0.0282  -0.0142  -0.0063  -0.0007
  0.0019   0.0063   0.0112   0.0210   0.0235   0.0295   0.0360   0.0433
  0.0476   0.0505   0.0547   0.0623   0.0691   0.0710   0.0741   0.0813
  0.0855   0.0902   0.0919   0.0978   0.0982   0.1010   0.1039   0.1048
  0.1098   0.1150   0.1154   0.1180   0.1205   0.1239   0.1266   0.1292
  0.1314   0.1351   0.1387   0.1408   0.1431   0.1485   0.1498   0.1521
  0.1575   0.1602   0.1675   0.1686   0.1770   0.1796   0.1851   0.1910
  0.1937   0.1982   0.2054   0.2120   0.2156   0.2202   0.2218   0.2246
  0.2271   0.2346   0.2381   0.2420   0.2449   0.2519   0.2529   0.2563
  0.2609   0.2614   0.2666   0.2699   0.2734   0.2785   0.2816   0.2843
  0.2868   0.2915   0.3034   0.3061   0.3076   0.3155   0.3197   0.3244
  0.3331   0.3400   0.3435   0.3476   0.3585   0.4056   0.4181   0.4218
  0.4398   0.4407   0.4462   0.4482   0.4539   0.4582   0.4611   0.4645
  0.4769   0.4885   0.4955   0.5037   0.5054   0.5125   0.5258   0.5285
  0.5373   0.5441   0.5477   0.5554   0.5661   0.5738   0.5786   0.5815
  0.5861   0.5957   0.5975   0.6081   0.6112   0.6135   0.6201   0.6273
  0.6394   0.6415   0.6661   0.6704   0.6852   0.6864   0.6931   0.6948
  0.7113   0.7151   0.7209   0.7286   0.7348   0.7428   0.7869   0.7972
  0.8077   0.8173   0.8193   0.8312   0.8329   0.8395   0.8418   0.8448
  0.8489   0.8503   0.8551   0.8575   0.8624   0.8710   0.8735   0.8757
  0.8791   0.8854   0.8990   0.9023   0.9065   0.9146   0.9258   0.9294
  0.9373   0.9422   0.9492   0.9540   0.9609   0.9654   0.9700   0.9799
  0.9875   0.9946   1.0019   1.0139   1.0224   1.0315   1.0477   1.0618
  1.0723   1.0880   1.0956   1.1122   1.1451   1.1652   1.1878   1.2040
  1.2082   1.2305   1.2352   1.2387   1.2498   1.2573   1.2721   1.2865
  1.3103   1.3290   1.3340   1.3404   1.3613   1.3739   1.4291   1.4492
  1.4784   1.5017   1.5099   1.5178   1.5400   1.5605   1.5645   1.5858
  1.5923   1.6098   1.6150   1.6288   1.6514   1.6840   1.6883   1.6996
  1.7040   1.7441   1.7845   1.8009   1.8199   1.8232   1.8699   1.8761
  1.8897   1.8970   1.8991   1.9155   1.9348   1.9363   1.9475   1.9585
  1.9684   1.9883   2.0150   2.0378   2.0582   2.0645   2.0799   2.1159
  2.1533   2.1547   2.1861   2.2226   2.2405   2.2605   2.2676   2.2755
  2.2842   2.3045   2.3117   2.3297   2.3327   2.3434   2.3693   2.3852
  2.4304   2.4324   2.4416   2.4764   2.4808   2.5241   2.5376   2.5432
  2.5479   2.5595   2.5850   2.6020   2.6099   2.6506   2.6516   2.6690
  2.6961   2.7026   2.7216   2.7263   2.7359   2.7493   2.7577   2.7752
  2.7849   2.7867   2.8029   2.8199   2.8403   2.8536   2.9009   2.9092
  2.9585   2.9678   3.0600   3.0756   3.0800   3.1031   3.1431   3.1645
  3.1747   3.2100   3.2635   3.2712   3.3306   3.3577   3.4095   3.4358
  3.5313   3.5725   3.6325   3.7008   3.7725   3.7976   3.8718   3.9548
  4.0444   4.0920   4.1327   4.4120   4.8042   4.8262   9.7556   9.7753
  9.7828   9.8111   9.8642  23.3794  23.5433  23.8295  23.8543  23.8890
 23.9279  23.9760  24.0064  24.0389  24.0660  24.1113  24.1421  25.7908
 25.8187  25.8283  25.8464  26.0496  26.1115  26.1395  26.1946  26.3190
 26.3825  26.5945  26.6013  26.6332  26.7593  26.9000 215.7472 215.7678
215.7772 215.8095 215.8805
 --------------------------------------------------------------

          Ground-State Mulliken Net Atomic Charges

     Atom                 Charge (a.u.)
  ----------------------------------------
      1 C                    -0.446818
      2 C                    -0.906047
      3 Cl                    0.649263
      4 C                     0.460209
      5 Cl                    0.453076
      6 C                    -1.092725
      7 H                     0.205882
      8 C                     0.818049
      9 Cl                    0.459221
     10 C                    -0.904862
     11 H                     0.199367
     12 C                    -0.138237
     13 C                    -0.026030
     14 Cl                    0.430859
     15 C                    -0.477523
     16 H                     0.202486
     17 C                    -0.665165
     18 H                     0.188201
     19 C                     0.700551
     20 Cl                    0.479227
     21 C                    -0.805970
     22 H                     0.216988
  ----------------------------------------
  Sum of atomic charges =     0.000000

 -----------------------------------------------------------------
                    Cartesian Multipole Moments
 -----------------------------------------------------------------
    Charge (ESU x 10^10)
                 0.0000
    Dipole Moment (Debye)
         X       0.5965      Y      -0.2608      Z      -0.9485
       Tot       1.1504
    Quadrupole Moments (Debye-Ang)
        XX    -124.6286     XY      -3.5245     YY    -136.0728
        XZ      -3.5315     YZ       0.9410     ZZ    -136.1410
    Octopole Moments (Debye-Ang^2)
       XXX    -134.6854    XXY     -16.9602    XYY     -65.3729
       YYY       4.8851    XXZ      -5.8909    XYZ       7.8674
       YYZ       0.2043    XZZ     -68.6979    YZZ      -7.1023
       ZZZ       4.9560
    Hexadecapole Moments (Debye-Ang^3)
      XXXX   -4334.1454   XXXY     -48.2223   XXYY    -935.1595
      XYYY      37.5170   YYYY    -873.6946   XXXZ     675.7434
      XXYZ     159.5273   XYYZ     273.8646   YYYZ     361.2056
      XXZZ   -1379.3826   XYZZ     -11.7701   YYZZ    -800.3819
      XZZZ     824.0137   YZZZ     366.6954   ZZZZ   -3949.3855
 -----------------------------------------------------------------
 Calculating analytic gradient of the SCF energy
 Gradient of SCF Energy
            1           2           3           4           5           6
    1  -0.0030763  -0.0099559   0.0196818   0.0002480   0.0029084   0.0064856
    2   0.0005952  -0.0025088  -0.0470335   0.0000186   0.0000722  -0.0002925
    3   0.0016469  -0.0052170  -0.0284702  -0.0035129   0.0027665  -0.0023149
            7           8           9          10          11          12
    1  -0.0008496  -0.0031429  -0.0000983   0.0015623   0.0000529   0.0040712
    2   0.0000862   0.0000844  -0.0000489  -0.0000201   0.0002244   0.0010606
    3  -0.0002853  -0.0000105  -0.0007021   0.0053849  -0.0002227  -0.0055505
           13          14          15          16          17          18
    1   0.0012469  -0.0172192  -0.0020732   0.0003063  -0.0032794   0.0001204
    2   0.0032737   0.0460240   0.0016351   0.0000658  -0.0000413  -0.0000310
    3  -0.0010352   0.0343259  -0.0002662  -0.0001198   0.0020146  -0.0001836
           19          20          21          22
    1   0.0015666  -0.0000957   0.0017450  -0.0002048
    2   0.0004925  -0.0001084  -0.0035066  -0.0000417
    3  -0.0013442   0.0002846   0.0030603  -0.0002485
 Max gradient component =       4.703E-02
 RMS gradient           =       1.057E-02
 Gradient time:  CPU 225.74 s  wall 225.75 s
 Geometry Optimization Parameters
   NAtoms,    NIC,     NZ,  NCons,   NDum,   NFix, NCnnct, MaxDiis
       22     163      22       0       0       0       0       0

 Cartesian Hessian Update
 Hessian updated using BFGS update


** GEOMETRY OPTIMIZATION IN DELOCALIZED INTERNAL COORDINATES **
   Searching for a Minimum

   Optimization Cycle:   2

                       Coordinates (Angstroms)
     ATOM                X               Y               Z
      1  C         0.0172629504   -0.0035146148    0.0294304110
      2  C        -0.0052549452    0.0175527059    1.4317273259
      3  Cl        1.5004536111    0.0380109176    2.3192135149
      4  C        -1.2166555503    0.0475669611    2.1209272155
      5  Cl       -1.2436573135    0.0785048326    3.8715065033
      6  C        -2.4189247877    0.0664307429    1.4280878557
      7  H        -3.3574172813    0.0917124842    1.9663431296
      8  C        -2.4029122494    0.0548733978    0.0404692181
      9  Cl       -3.9150469758    0.0693582253   -0.8460522058
     10  C        -1.2020619119    0.0200225571   -0.6524593465
     11  H        -1.2092570898   -0.0132179466   -1.7346485366
     12  C         1.2916869287   -0.0449028417   -0.7405214187
     13  C         2.3353292762   -0.9204325971   -0.4111735895
     14  Cl        2.1490337613   -2.0380387786    0.9210164046
     15  C         3.5161025557   -0.9358895340   -1.1421299603
     16  H         4.3061042827   -1.6244213921   -0.8702931480
     17  C         3.6785453027   -0.0827087028   -2.2247507902
     18  H         4.5975575418   -0.0949133449   -2.7968582981
     19  C         2.6487781899    0.7844627907   -2.5679298600
     20  Cl        2.8410011899    1.8751488011   -3.9280633467
     21  C         1.4701928282    0.8044330722   -1.8362805449
     22  H         0.6868547092    1.5028571606   -2.1024298435
   Point Group: c1    Number of degrees of freedom:    60


   Energy is  -2761.485549460

 Hessian updated using BFGS update

 56 Hessian modes will be used to form the next step
  Hessian Eigenvalues:
     0.016285    0.017713    0.019569    0.020703    0.020929    0.022948
     0.023584    0.023586    0.023833    0.023845    0.024089    0.024090
     0.024114    0.024114    0.024135    0.024136    0.024143    0.024143
     0.065011    0.113267    0.159965    0.159967    0.159987    0.159998
     0.160035    0.217130    0.224335    0.231435    0.234745    0.235042
     0.235869    0.246878    0.249486    0.249991    0.249992    0.249997
     0.251326    0.289531    0.292746    0.300881    0.301116    0.328545
     0.356654    0.356674    0.412978    0.418890    0.429811    0.432211
     0.461525    0.463864    0.470502    0.471068    0.478201    0.478422
     0.479108    0.480597

 Minimum search - taking simple RFO step
 Searching for Lamda that Minimizes Along All modes
 Value Taken    Lamda =  -0.02544120
 Calculated Step too Large.  Step scaled by  0.695254
 Step Taken.  Stepsize is  0.300000

                             Maximum     Tolerance    Cnvgd?
         Gradient           0.048073      0.000300      NO
         Displacement       0.239817      0.001200      NO
         Energy change     -0.022950      0.000001      NO


 New Cartesian Coordinates Obtained by Inverse Iteration

 Displacement from previous Coordinates is:  0.401599
 ----------------------------------------------------------------
             Standard Nuclear Orientation (Angstroms)
    I     Atom           X                Y                Z
 ----------------------------------------------------------------
    1      C       0.0310433327    -0.0090051724     0.0524268412
    2      C      -0.0052049817     0.0399158260     1.4567686643
    3      Cl      1.4808069388     0.0894452363     2.3617190435
    4      C      -1.2314133225     0.0759582460     2.1265615346
    5      Cl     -1.2995680016     0.1389114569     3.8712954900
    6      C      -2.4278115406     0.0779907004     1.4197418071
    7      H      -3.3712400023     0.1085326087     1.9474782949
    8      C      -2.3899900477     0.0424255166     0.0327489338
    9      Cl     -3.8928614228     0.0370345179    -0.8696299945
   10      C      -1.1818578411    -0.0007911158    -0.6468883361
   11      H      -1.1769273312    -0.0553131481    -1.7277313709
   12      C       1.3019274580    -0.0581155338    -0.7196079052
   13      C       2.3468735197    -0.9479505713    -0.4248079655
   14      Cl      2.1843283832    -2.0984158534     0.8792836649
   15      C       3.5179570685    -0.9558375036    -1.1751869893
   16      H       4.3053697737    -1.6558004966    -0.9270362125
   17      C       3.6721656060    -0.0831462450    -2.2450276981
   18      H       4.5819902203    -0.0889939569    -2.8311471164
   19      C       2.6401550215     0.7953221123    -2.5543679179
   20      Cl      2.8189092053     1.9096460260    -3.8981359468
   21      C       1.4718592098     0.8106999122    -1.8058568783
   22      H       0.6912037770     1.5203823341    -2.0474692534
 ----------------------------------------------------------------
 Nuclear Repulsion Energy =        1736.99493285 hartrees
 There are       81 alpha and       81 beta electrons
 Applying Cartesian multipole field
    Component          Value
    ---------          -----
     (2,0,0)        1.00000E-11
     (0,2,0)        2.00000E-11
     (0,0,2)       -3.00000E-11
 Nucleus-field energy     =    -0.0000000419 hartrees
 Requested basis set is 6-311++G(d,p)
 There are 162 shells and 449 basis functions
 A cutoff of  1.0D-15 yielded  10217 shell pairs
 There are     84717 function pairs (     91028 Cartesian)
 Smallest overlap matrix eigenvalue = 2.75E-07
 Linear dependence detected in AO basis
 Number of orthogonalized atomic orbitals = 444
 Maximum deviation from orthogonality = 7.448E-10
 Guess from superposition of atomic densities
 Warning:  Energy on first SCF cycle will be non-variational
 SAD guess density has 162.000000 electrons

 -----------------------------------------------------------------------
  General SCF calculation program by
  Eric Jon Sundstrom, Paul Horn, Yuezhi Mao, Dmitri Zuev, Alec White,
  David Stuck, Shaama M.S., Shane Yost, Joonho Lee, David Small,
  Daniel Levine, Susi Lehtola, Hugh Burton, Evgeny Epifanovsky,
  Bang C. Huynh
 -----------------------------------------------------------------------
 Exchange:     0.2000 Hartree-Fock + 0.0800 Slater + 0.7200 B88
 Correlation:  0.1900 VWN1RPA + 0.8100 LYP
 Using SG-1 standard quadrature grid
 A restricted SCF calculation will be
 performed using DIIS
 SCF converges when DIIS error is below 1.0e-08
 ---------------------------------------
  Cycle       Energy         DIIS error
 ---------------------------------------
    1   -2765.5702376521      2.94e-02  
    2   -2761.3602374917      2.35e-03  
    3   -2761.2848453424      2.84e-03  
    4   -2761.4906689410      5.69e-04  
    5   -2761.4977724359      2.64e-04  
    6   -2761.4993794354      1.01e-04  
    7   -2761.4996304158      1.80e-05  
    8   -2761.4996365219      7.76e-06  
    9   -2761.4996380166      1.36e-06  
   10   -2761.4996380562      6.05e-07  
   11   -2761.4996380648      2.06e-07  
   12   -2761.4996380659      9.20e-08  
   13   -2761.4996380661      3.47e-08  
   14   -2761.4996380660      1.07e-08  
   15   -2761.4996380656      5.70e-09  Convergence criterion met
 ---------------------------------------
 SCF time:   CPU 693.07s  wall 693.00s 
 SCF   energy in the final basis set =    -2761.4996380656
 Total energy in the final basis set =    -2761.4996380656

 --------------------------------------------------------------

                    Orbital Energies (a.u.)
 --------------------------------------------------------------

 Alpha MOs
 -- Occupied --
********-101.5741-101.5706-101.5664-101.5637 -10.2724 -10.2699 -10.2666
-10.2626 -10.2612 -10.2361 -10.2319 -10.2195 -10.2167 -10.2154 -10.2139
-10.2133  -9.4888  -9.4887  -9.4851  -9.4825  -9.4798  -7.2535  -7.2534
 -7.2498  -7.2472  -7.2444  -7.2437  -7.2436  -7.2431  -7.2430  -7.2399
 -7.2397  -7.2372  -7.2364  -7.2344  -7.2339  -0.9503  -0.9280  -0.9053
 -0.8966  -0.8756  -0.8565  -0.8371  -0.8084  -0.7689  -0.7501  -0.7388
 -0.6781  -0.6430  -0.6289  -0.6054  -0.5488  -0.5378  -0.5316  -0.5099
 -0.5016  -0.4776  -0.4669  -0.4638  -0.4582  -0.4486  -0.4362  -0.4244
 -0.4132  -0.4063  -0.4008  -0.3961  -0.3863  -0.3715  -0.3482  -0.3405
 -0.3377  -0.3346  -0.3324  -0.3266  -0.3046  -0.2990  -0.2768  -0.2646
 -0.2564
 -- Virtual --
 -0.0748  -0.0535  -0.0487  -0.0298  -0.0281  -0.0140  -0.0058  -0.0001
  0.0020   0.0066   0.0115   0.0210   0.0234   0.0299   0.0360   0.0432
  0.0476   0.0505   0.0548   0.0623   0.0694   0.0704   0.0738   0.0813
  0.0856   0.0897   0.0925   0.0975   0.0979   0.1012   0.1037   0.1046
  0.1097   0.1146   0.1151   0.1179   0.1210   0.1240   0.1262   0.1291
  0.1316   0.1350   0.1378   0.1407   0.1428   0.1481   0.1497   0.1518
  0.1563   0.1596   0.1672   0.1683   0.1767   0.1797   0.1842   0.1903
  0.1925   0.1977   0.2053   0.2117   0.2147   0.2205   0.2221   0.2244
  0.2267   0.2341   0.2385   0.2421   0.2439   0.2519   0.2523   0.2567
  0.2601   0.2608   0.2654   0.2690   0.2725   0.2791   0.2807   0.2841
  0.2866   0.2926   0.3013   0.3062   0.3067   0.3155   0.3195   0.3240
  0.3321   0.3393   0.3431   0.3473   0.3588   0.4060   0.4190   0.4218
  0.4384   0.4395   0.4468   0.4481   0.4542   0.4585   0.4618   0.4646
  0.4772   0.4890   0.4950   0.5042   0.5055   0.5101   0.5230   0.5278
  0.5355   0.5437   0.5471   0.5539   0.5647   0.5715   0.5779   0.5797
  0.5864   0.5950   0.5987   0.6072   0.6114   0.6124   0.6184   0.6282
  0.6377   0.6477   0.6658   0.6712   0.6832   0.6863   0.6927   0.6940
  0.7120   0.7159   0.7210   0.7278   0.7356   0.7420   0.7839   0.8009
  0.8144   0.8205   0.8262   0.8324   0.8334   0.8389   0.8424   0.8476
  0.8492   0.8506   0.8548   0.8561   0.8626   0.8720   0.8744   0.8762
  0.8779   0.8873   0.8991   0.9020   0.9027   0.9170   0.9257   0.9299
  0.9352   0.9421   0.9501   0.9552   0.9588   0.9672   0.9691   0.9788
  0.9909   0.9912   0.9943   1.0059   1.0226   1.0300   1.0438   1.0592
  1.0716   1.0896   1.0925   1.1081   1.1418   1.1655   1.1873   1.2032
  1.2085   1.2283   1.2320   1.2385   1.2466   1.2539   1.2732   1.2878
  1.3103   1.3193   1.3316   1.3391   1.3625   1.3715   1.4278   1.4502
  1.4794   1.5010   1.5084   1.5165   1.5397   1.5603   1.5633   1.5835
  1.5911   1.6085   1.6147   1.6283   1.6530   1.6835   1.6868   1.7012
  1.7040   1.7447   1.7824   1.7996   1.8183   1.8239   1.8697   1.8747
  1.8875   1.8979   1.8982   1.9127   1.9343   1.9363   1.9484   1.9582
  1.9679   1.9893   2.0130   2.0371   2.0562   2.0643   2.0784   2.1136
  2.1506   2.1547   2.1847   2.2281   2.2467   2.2671   2.2709   2.2750
  2.2843   2.3051   2.3086   2.3302   2.3328   2.3449   2.3535   2.3847
  2.4224   2.4336   2.4378   2.4692   2.4894   2.5237   2.5358   2.5431
  2.5479   2.5583   2.5840   2.6011   2.6084   2.6494   2.6516   2.6669
  2.6936   2.7011   2.7191   2.7240   2.7334   2.7485   2.7563   2.7740
  2.7830   2.7847   2.8016   2.8180   2.8411   2.8535   2.8999   2.9092
  2.9564   2.9685   3.0586   3.0732   3.0776   3.1020   3.1384   3.1604
  3.1752   3.2087   3.2617   3.2681   3.3290   3.3543   3.4059   3.4331
  3.5265   3.5690   3.6326   3.6995   3.7710   3.7944   3.8691   3.9552
  4.0448   4.0942   4.1309   4.4069   4.8017   4.8229   9.7542   9.7750
  9.7825   9.8037   9.8597  23.3826  23.5451  23.8259  23.8502  23.8855
 23.9238  23.9697  24.0014  24.0345  24.0604  24.1067  24.1366  25.8166
 25.8222  25.8292  25.9056  26.0310  26.1059  26.1350  26.1856  26.2409
 26.3645  26.5848  26.5989  26.6317  26.7465  26.8899 215.7463 215.7676
215.7769 215.8029 215.8711
 --------------------------------------------------------------

          Ground-State Mulliken Net Atomic Charges

     Atom                 Charge (a.u.)
  ----------------------------------------
      1 C                    -0.406661
      2 C                    -0.825882
      3 Cl                    0.634439
      4 C                     0.418501
      5 Cl                    0.455906
      6 C                    -1.115699
      7 H                     0.207088
      8 C                     0.816897
      9 Cl                    0.456050
     10 C                    -0.957099
     11 H                     0.201456
     12 C                    -0.052114
     13 C                    -0.089044
     14 Cl                    0.422062
     15 C                    -0.451764
     16 H                     0.203662
     17 C                    -0.656506
     18 H                     0.188553
     19 C                     0.690642
     20 Cl                    0.479035
     21 C                    -0.839656
     22 H                     0.220134
  ----------------------------------------
  Sum of atomic charges =     0.000000

 -----------------------------------------------------------------
                    Cartesian Multipole Moments
 -----------------------------------------------------------------
    Charge (ESU x 10^10)
                -0.0000
    Dipole Moment (Debye)
         X       0.6072      Y      -0.2725      Z      -0.9493
       Tot       1.1594
    Quadrupole Moments (Debye-Ang)
        XX    -124.7402     XY      -3.6078     YY    -135.8760
        XZ      -3.8220     YZ       1.2603     ZZ    -136.1141
    Octopole Moments (Debye-Ang^2)
       XXX    -134.6292    XXY     -17.5959    XYY     -64.5074
       YYY       2.4071    XXZ      -6.9761    XYZ       8.4499
       YYZ       0.0783    XZZ     -67.6242    YZZ      -7.5313
       ZZZ       4.1006
    Hexadecapole Moments (Debye-Ang^3)
      XXXX   -4332.0165   XXXY     -45.4462   XXYY    -938.2478
      XYYY      38.4142   YYYY    -904.8689   XXXZ     673.4653
      XXYZ     156.3442   XYYZ     275.1825   YYYZ     343.6441
      XXZZ   -1373.9609   XYZZ     -10.2628   YYZZ    -805.6616
      XZZZ     824.2014   YZZZ     354.2432   ZZZZ   -3944.1570
 -----------------------------------------------------------------
 Calculating analytic gradient of the SCF energy
 Gradient of SCF Energy
            1           2           3           4           5           6
    1  -0.0001830  -0.0043813   0.0109364   0.0004844   0.0012838   0.0026649
    2   0.0014553  -0.0015459  -0.0296110  -0.0002093   0.0000662  -0.0001982
    3   0.0007277  -0.0014898  -0.0184513  -0.0012793   0.0007564  -0.0007312
            7           8           9          10          11          12
    1  -0.0003886  -0.0015399   0.0000844   0.0004546  -0.0001089   0.0004267
    2   0.0000490   0.0000807  -0.0000634   0.0004264   0.0001855  -0.0002732
    3  -0.0002076  -0.0003296  -0.0001813   0.0021887  -0.0000917  -0.0028188
           13          14          15          16          17          18
    1   0.0013920  -0.0102218  -0.0008335   0.0000657  -0.0013775   0.0000187
    2   0.0006962   0.0294735   0.0006819   0.0000818   0.0001980   0.0000163
    3   0.0003494   0.0206717   0.0002612  -0.0000938   0.0006150  -0.0001346
           19          20          21          22
    1   0.0008453  -0.0000534   0.0004799  -0.0000488
    2   0.0003792  -0.0000857  -0.0017582  -0.0000451
    3  -0.0008447   0.0002355   0.0010692  -0.0002211
 Max gradient component =       2.961E-02
 RMS gradient           =       6.518E-03
 Gradient time:  CPU 222.95 s  wall 222.96 s
 Geometry Optimization Parameters
   NAtoms,    NIC,     NZ,  NCons,   NDum,   NFix, NCnnct, MaxDiis
       22     163      22       0       0       0       0       0

 Cartesian Hessian Update
 Hessian updated using BFGS update


** GEOMETRY OPTIMIZATION IN DELOCALIZED INTERNAL COORDINATES **
   Searching for a Minimum

   Optimization Cycle:   3

                       Coordinates (Angstroms)
     ATOM                X               Y               Z
      1  C         0.0310433327   -0.0090051724    0.0524268412
      2  C        -0.0052049817    0.0399158260    1.4567686643
      3  Cl        1.4808069388    0.0894452363    2.3617190435
      4  C        -1.2314133225    0.0759582460    2.1265615346
      5  Cl       -1.2995680016    0.1389114569    3.8712954900
      6  C        -2.4278115406    0.0779907004    1.4197418071
      7  H        -3.3712400023    0.1085326087    1.9474782949
      8  C        -2.3899900477    0.0424255166    0.0327489338
      9  Cl       -3.8928614228    0.0370345179   -0.8696299945
     10  C        -1.1818578411   -0.0007911158   -0.6468883361
     11  H        -1.1769273312   -0.0553131481   -1.7277313709
     12  C         1.3019274580   -0.0581155338   -0.7196079052
     13  C         2.3468735197   -0.9479505713   -0.4248079655
     14  Cl        2.1843283832   -2.0984158534    0.8792836649
     15  C         3.5179570685   -0.9558375036   -1.1751869893
     16  H         4.3053697737   -1.6558004966   -0.9270362125
     17  C         3.6721656060   -0.0831462450   -2.2450276981
     18  H         4.5819902203   -0.0889939569   -2.8311471164
     19  C         2.6401550215    0.7953221123   -2.5543679179
     20  Cl        2.8189092053    1.9096460260   -3.8981359468
     21  C         1.4718592098    0.8106999122   -1.8058568783
     22  H         0.6912037770    1.5203823341   -2.0474692534
   Point Group: c1    Number of degrees of freedom:    60


   Energy is  -2761.499638066

 Hessian updated using BFGS update

 58 Hessian modes will be used to form the next step
  Hessian Eigenvalues:
     0.016220    0.017714    0.019514    0.020700    0.020929    0.022947
     0.023585    0.023586    0.023834    0.023845    0.024089    0.024090
     0.024114    0.024114    0.024134    0.024136    0.024143    0.024143
     0.060302    0.082383    0.159965    0.159975    0.159993    0.159998
     0.160022    0.217561    0.224336    0.231414    0.234945    0.235047
     0.235899    0.246819    0.249756    0.249991    0.249992    0.250017
     0.251467    0.289525    0.293208    0.301028    0.301073    0.301262
     0.328826    0.356659    0.356669    0.356676    0.412935    0.419227
     0.429818    0.432038    0.461531    0.463870    0.471057    0.471483
     0.478197    0.478429    0.479160    0.480442

 Minimum search - taking simple RFO step
 Searching for Lamda that Minimizes Along All modes
 Value Taken    Lamda =  -0.01509387
 Calculated Step too Large.  Step scaled by  0.705762
 Step Taken.  Stepsize is  0.300000

                             Maximum     Tolerance    Cnvgd?
         Gradient           0.029850      0.000300      NO
         Displacement       0.237049      0.001200      NO
         Energy change     -0.014089      0.000001      NO


 New Cartesian Coordinates Obtained by Inverse Iteration

 Displacement from previous Coordinates is:  0.417428
 ----------------------------------------------------------------
             Standard Nuclear Orientation (Angstroms)
    I     Atom           X                Y                Z
 ----------------------------------------------------------------
    1      C       0.0383765545    -0.0156498851     0.0665990025
    2      C      -0.0050315881     0.0679154354     1.4703237538
    3      Cl      1.4698919884     0.1536117239     2.3841848450
    4      C      -1.2399254491     0.1102810567     2.1285470500
    5      Cl     -1.3312057770     0.2134344653     3.8691093880
    6      C      -2.4328091055     0.0866022104     1.4139594238
    7      H      -3.3787605768     0.1221801182     1.9359000430
    8      C      -2.3823076415     0.0181372140     0.0286984468
    9      Cl     -3.8799681946    -0.0175621980    -0.8829243657
   10      C      -1.1699130586    -0.0324326584    -0.6426266601
   11      H      -1.1561672427    -0.1133525460    -1.7213821698
   12      C       1.3089357733    -0.0668337038    -0.7060312205
   13      C       2.3466928777    -0.9756509503    -0.4441364358
   14      Cl      2.1915715488    -2.1618767903     0.8293854518
   15      C       3.5110296200    -0.9792823426    -1.2071755513
   16      H       4.2912392670    -1.6949763322    -0.9820735498
   17      C       3.6672320027    -0.0832429681    -2.2574083465
   18      H       4.5713118871    -0.0850057279    -2.8519570361
   19      C       2.6412033019     0.8135303008    -2.5342852566
   20      Cl      2.8204129281     1.9570599763    -3.8544796669
   21      C       1.4799047093     0.8256749513    -1.7752283920
   22      H       0.7060011981     1.5503335467    -1.9918680642
 ----------------------------------------------------------------
 Nuclear Repulsion Energy =        1731.87165762 hartrees
 There are       81 alpha and       81 beta electrons
 Applying Cartesian multipole field
    Component          Value
    ---------          -----
     (2,0,0)        1.00000E-11
     (0,2,0)        2.00000E-11
     (0,0,2)       -3.00000E-11
 Nucleus-field energy     =    -0.0000000406 hartrees
 Requested basis set is 6-311++G(d,p)
 There are 162 shells and 449 basis functions
 A cutoff of  1.0D-15 yielded  10198 shell pairs
 There are     84595 function pairs (     90894 Cartesian)
 Smallest overlap matrix eigenvalue = 2.78E-07
 Linear dependence detected in AO basis
 Number of orthogonalized atomic orbitals = 444
 Maximum deviation from orthogonality = 2.055E-10
 Guess from superposition of atomic densities
 Warning:  Energy on first SCF cycle will be non-variational
 SAD guess density has 162.000000 electrons

 -----------------------------------------------------------------------
  General SCF calculation program by
  Eric Jon Sundstrom, Paul Horn, Yuezhi Mao, Dmitri Zuev, Alec White,
  David Stuck, Shaama M.S., Shane Yost, Joonho Lee, David Small,
  Daniel Levine, Susi Lehtola, Hugh Burton, Evgeny Epifanovsky,
  Bang C. Huynh
 -----------------------------------------------------------------------
 Exchange:     0.2000 Hartree-Fock + 0.0800 Slater + 0.7200 B88
 Correlation:  0.1900 VWN1RPA + 0.8100 LYP
 Using SG-1 standard quadrature grid
 A restricted SCF calculation will be
 performed using DIIS
 SCF converges when DIIS error is below 1.0e-08
 ---------------------------------------
  Cycle       Energy         DIIS error
 ---------------------------------------
    1   -2765.5418943752      2.93e-02  
    2   -2761.3693358385      2.34e-03  
    3   -2761.2947240480      2.83e-03  
    4   -2761.4992056659      5.67e-04  
    5   -2761.5062101057      2.65e-04  
    6   -2761.5078364949      9.98e-05  
    7   -2761.5080811646      1.74e-05  
    8   -2761.5080866975      7.71e-06  
    9   -2761.5080881775      1.29e-06  
   10   -2761.5080882128      5.84e-07  
   11   -2761.5080882208      1.92e-07  
   12   -2761.5080882217      8.49e-08  
   13   -2761.5080882216      3.22e-08  
   14   -2761.5080882218      9.46e-09  Convergence criterion met
 ---------------------------------------
 SCF time:   CPU 645.53s  wall 645.00s 
 SCF   energy in the final basis set =    -2761.5080882218
 Total energy in the final basis set =    -2761.5080882218

 --------------------------------------------------------------

                    Orbital Energies (a.u.)
 --------------------------------------------------------------

 Alpha MOs
 -- Occupied --
********-101.5739-101.5704-101.5684-101.5652 -10.2727 -10.2705 -10.2666
-10.2630 -10.2613 -10.2364 -10.2321 -10.2196 -10.2167 -10.2155 -10.2140
-10.2135  -9.4890  -9.4885  -9.4849  -9.4841  -9.4809  -7.2537  -7.2532
 -7.2496  -7.2489  -7.2455  -7.2438  -7.2433  -7.2432  -7.2428  -7.2396
 -7.2394  -7.2389  -7.2380  -7.2356  -7.2351  -0.9495  -0.9278  -0.9046
 -0.8961  -0.8771  -0.8552  -0.8375  -0.8082  -0.7685  -0.7492  -0.7392
 -0.6777  -0.6427  -0.6289  -0.6054  -0.5480  -0.5371  -0.5320  -0.5106
 -0.5016  -0.4778  -0.4666  -0.4637  -0.4579  -0.4479  -0.4349  -0.4251
 -0.4129  -0.4044  -0.4004  -0.3953  -0.3858  -0.3705  -0.3480  -0.3393
 -0.3373  -0.3346  -0.3322  -0.3273  -0.3078  -0.3021  -0.2773  -0.2640
 -0.2588
 -- Virtual --
 -0.0741  -0.0542  -0.0482  -0.0313  -0.0277  -0.0140  -0.0056   0.0003
  0.0020   0.0065   0.0115   0.0206   0.0232   0.0299   0.0362   0.0429
  0.0475   0.0506   0.0548   0.0620   0.0694   0.0699   0.0736   0.0812
  0.0854   0.0893   0.0931   0.0972   0.0977   0.1013   0.1031   0.1049
  0.1097   0.1139   0.1150   0.1180   0.1213   0.1241   0.1255   0.1287
  0.1315   0.1349   0.1371   0.1403   0.1422   0.1478   0.1494   0.1511
  0.1548   0.1590   0.1669   0.1680   0.1765   0.1797   0.1836   0.1899
  0.1914   0.1971   0.2054   0.2105   0.2136   0.2214   0.2229   0.2240
  0.2267   0.2342   0.2388   0.2421   0.2434   0.2513   0.2524   0.2573
  0.2602   0.2605   0.2645   0.2682   0.2719   0.2795   0.2796   0.2846
  0.2867   0.2942   0.2988   0.3054   0.3074   0.3154   0.3202   0.3234
  0.3317   0.3383   0.3426   0.3469   0.3590   0.4066   0.4205   0.4219
  0.4364   0.4383   0.4472   0.4483   0.4537   0.4587   0.4632   0.4652
  0.4789   0.4892   0.4951   0.5001   0.5053   0.5089   0.5208   0.5280
  0.5354   0.5436   0.5463   0.5542   0.5634   0.5705   0.5773   0.5802
  0.5865   0.5939   0.5998   0.6048   0.6113   0.6131   0.6173   0.6298
  0.6365   0.6538   0.6660   0.6716   0.6820   0.6864   0.6920   0.6934
  0.7124   0.7159   0.7229   0.7280   0.7371   0.7406   0.7805   0.8038
  0.8153   0.8224   0.8258   0.8307   0.8342   0.8372   0.8434   0.8492
  0.8498   0.8510   0.8542   0.8574   0.8635   0.8702   0.8762   0.8775
  0.8805   0.8890   0.8981   0.8999   0.9028   0.9187   0.9254   0.9302
  0.9332   0.9421   0.9501   0.9561   0.9574   0.9624   0.9696   0.9724
  0.9827   0.9920   0.9978   1.0035   1.0228   1.0286   1.0418   1.0581
  1.0715   1.0889   1.0919   1.1068   1.1405   1.1664   1.1870   1.2025
  1.2085   1.2265   1.2294   1.2381   1.2453   1.2528   1.2744   1.2885
  1.3100   1.3127   1.3309   1.3376   1.3636   1.3715   1.4281   1.4510
  1.4807   1.5005   1.5077   1.5168   1.5424   1.5606   1.5625   1.5822
  1.5902   1.6076   1.6156   1.6271   1.6548   1.6829   1.6861   1.7011
  1.7047   1.7450   1.7807   1.7987   1.8173   1.8251   1.8696   1.8742
  1.8863   1.8974   1.9004   1.9110   1.9339   1.9371   1.9496   1.9588
  1.9694   1.9878   2.0103   2.0369   2.0549   2.0641   2.0768   2.1106
  2.1469   2.1544   2.1835   2.2297   2.2472   2.2681   2.2732   2.2759
  2.2851   2.3022   2.3043   2.3210   2.3324   2.3473   2.3537   2.3864
  2.4170   2.4344   2.4370   2.4680   2.4943   2.5239   2.5343   2.5427
  2.5474   2.5578   2.5840   2.5987   2.6093   2.6492   2.6529   2.6668
  2.6925   2.7006   2.7171   2.7228   2.7304   2.7482   2.7552   2.7734
  2.7807   2.7838   2.8012   2.8171   2.8384   2.8525   2.8982   2.9099
  2.9564   2.9698   3.0579   3.0715   3.0769   3.1002   3.1348   3.1580
  3.1762   3.2075   3.2602   3.2661   3.3294   3.3521   3.4042   3.4320
  3.5241   3.5680   3.6328   3.6993   3.7707   3.7927   3.8677   3.9555
  4.0451   4.0951   4.1288   4.3993   4.8002   4.8216   9.7561   9.7751
  9.7826   9.8072   9.8502  23.3847  23.5456  23.8244  23.8486  23.8828
 23.9223  23.9668  24.0000  24.0327  24.0587  24.1052  24.1349  25.8157
 25.8229  25.8289  25.9461  25.9813  26.0907  26.1269  26.1687  26.2157
 26.3888  26.5770  26.5962  26.6308  26.7445  26.8848 215.7486 215.7679
215.7772 215.8090 215.8568
 --------------------------------------------------------------

          Ground-State Mulliken Net Atomic Charges

     Atom                 Charge (a.u.)
  ----------------------------------------
      1 C                    -0.372521
      2 C                    -0.772701
      3 Cl                    0.611762
      4 C                     0.406492
      5 Cl                    0.461555
      6 C                    -1.131307
      7 H                     0.208432
      8 C                     0.788958
      9 Cl                    0.455252
     10 C                    -0.952105
     11 H                     0.203627
     12 C                     0.010448
     13 C                    -0.175539
     14 Cl                    0.405218
     15 C                    -0.415152
     16 H                     0.204253
     17 C                    -0.661092
     18 H                     0.188972
     19 C                     0.688719
     20 Cl                    0.477506
     21 C                    -0.852717
     22 H                     0.221942
  ----------------------------------------
  Sum of atomic charges =     0.000000

 -----------------------------------------------------------------
                    Cartesian Multipole Moments
 -----------------------------------------------------------------
    Charge (ESU x 10^10)
                 0.0000
    Dipole Moment (Debye)
         X       0.6043      Y      -0.2843      Z      -0.9636
       Tot       1.1724
    Quadrupole Moments (Debye-Ang)
        XX    -124.8735     XY      -3.7192     YY    -135.7312
        XZ      -4.0630     YZ       1.5314     ZZ    -136.0532
    Octopole Moments (Debye-Ang^2)
       XXX    -135.0995    XXY     -18.4761    XYY     -63.9079
       YYY      -0.3858    XXZ      -7.7732    XYZ       9.0276
       YYZ       0.0040    XZZ     -66.8198    YZZ      -8.2586
       ZZZ       3.5044
    Hexadecapole Moments (Debye-Ang^3)
      XXXX   -4333.6433   XXXY     -52.7983   XXYY    -943.4672
      XYYY      29.7765   YYYY    -945.7587   XXXZ     674.2589
      XXYZ     151.9859   XYYZ     276.6400   YYYZ     321.7459
      XXZZ   -1366.4544   XYZZ     -11.9220   YYZZ    -808.8283
      XZZZ     826.1240   YZZZ     337.7745   ZZZZ   -3917.4781
 -----------------------------------------------------------------
 Calculating analytic gradient of the SCF energy
 Gradient of SCF Energy
            1           2           3           4           5           6
    1   0.0007927  -0.0008660   0.0052726   0.0002960   0.0004173   0.0004561
    2   0.0016495  -0.0009432  -0.0183906  -0.0002277   0.0000337  -0.0001165
    3   0.0002714   0.0003193  -0.0117030  -0.0002343  -0.0000035  -0.0001041
            7           8           9          10          11          12
    1  -0.0000561  -0.0002191  -0.0000245  -0.0002848  -0.0001464  -0.0010290
    2   0.0000059   0.0000583  -0.0000536   0.0007039   0.0000733  -0.0009775
    3  -0.0000951  -0.0003198  -0.0000481   0.0004737   0.0000614  -0.0011359
           13          14          15          16          17          18
    1   0.0010704  -0.0054041  -0.0002925   0.0000105  -0.0002997  -0.0000387
    2  -0.0000988   0.0183707   0.0004840   0.0000149   0.0000937   0.0000177
    3   0.0006915   0.0121998   0.0000593  -0.0000188   0.0000838  -0.0000415
           19          20          21          22
    1   0.0001768  -0.0000139   0.0000949   0.0000878
    2   0.0000890   0.0000135  -0.0007799  -0.0000202
    3  -0.0001687   0.0000708  -0.0002752  -0.0000830
 Max gradient component =       1.839E-02
 RMS gradient           =       3.953E-03
 Gradient time:  CPU 227.36 s  wall 227.37 s
 Geometry Optimization Parameters
   NAtoms,    NIC,     NZ,  NCons,   NDum,   NFix, NCnnct, MaxDiis
       22     163      22       0       0       0       0       0

 Cartesian Hessian Update
 Hessian updated using BFGS update


** GEOMETRY OPTIMIZATION IN DELOCALIZED INTERNAL COORDINATES **
   Searching for a Minimum

   Optimization Cycle:   4

                       Coordinates (Angstroms)
     ATOM                X               Y               Z
      1  C         0.0383765545   -0.0156498851    0.0665990025
      2  C        -0.0050315881    0.0679154354    1.4703237538
      3  Cl        1.4698919884    0.1536117239    2.3841848450
      4  C        -1.2399254491    0.1102810567    2.1285470500
      5  Cl       -1.3312057770    0.2134344653    3.8691093880
      6  C        -2.4328091055    0.0866022104    1.4139594238
      7  H        -3.3787605768    0.1221801182    1.9359000430
      8  C        -2.3823076415    0.0181372140    0.0286984468
      9  Cl       -3.8799681946   -0.0175621980   -0.8829243657
     10  C        -1.1699130586   -0.0324326584   -0.6426266601
     11  H        -1.1561672427   -0.1133525460   -1.7213821698
     12  C         1.3089357733   -0.0668337038   -0.7060312205
     13  C         2.3466928777   -0.9756509503   -0.4441364358
     14  Cl        2.1915715488   -2.1618767903    0.8293854518
     15  C         3.5110296200   -0.9792823426   -1.2071755513
     16  H         4.2912392670   -1.6949763322   -0.9820735498
     17  C         3.6672320027   -0.0832429681   -2.2574083465
     18  H         4.5713118871   -0.0850057279   -2.8519570361
     19  C         2.6412033019    0.8135303008   -2.5342852566
     20  Cl        2.8204129281    1.9570599763   -3.8544796669
     21  C         1.4799047093    0.8256749513   -1.7752283920
     22  H         0.7060011981    1.5503335467   -1.9918680642
   Point Group: c1    Number of degrees of freedom:    60


   Energy is  -2761.508088222

 Hessian updated using BFGS update

 59 Hessian modes will be used to form the next step
  Hessian Eigenvalues:
     0.016019    0.017712    0.019380    0.020688    0.020929    0.022944
     0.023586    0.023592    0.023834    0.023845    0.024090    0.024090
     0.024114    0.024114    0.024133    0.024136    0.024143    0.024143
     0.044702    0.075612    0.159965    0.159974    0.159998    0.160011
     0.160023    0.217713    0.224356    0.231443    0.235037    0.235085
     0.236016    0.246854    0.249944    0.249991    0.249993    0.250059
     0.251934    0.289538    0.293476    0.301031    0.301101    0.301343
     0.328917    0.356664    0.356666    0.356669    0.356687    0.412938
     0.419748    0.429819    0.432132    0.461537    0.463834    0.471074
     0.472118    0.478204    0.478431    0.479165    0.480721

 Minimum search - taking simple RFO step
 Searching for Lamda that Minimizes Along All modes
 Value Taken    Lamda =  -0.00882849
 Calculated Step too Large.  Step scaled by  0.717718
 Step Taken.  Stepsize is  0.300000

                             Maximum     Tolerance    Cnvgd?
         Gradient           0.018078      0.000300      NO
         Displacement       0.231446      0.001200      NO
         Energy change     -0.008450      0.000001      NO


 New Cartesian Coordinates Obtained by Inverse Iteration

 Displacement from previous Coordinates is:  0.466972
 ----------------------------------------------------------------
             Standard Nuclear Orientation (Angstroms)
    I     Atom           X                Y                Z
 ----------------------------------------------------------------
    1      C       0.0409228198    -0.0231968454     0.0728639777
    2      C      -0.0044379954     0.1008444134     1.4734666944
    3      Cl      1.4674518040     0.2275626502     2.3878730297
    4      C      -1.2425378017     0.1490155954     2.1269195895
    5      Cl     -1.3422570464     0.2994483529     3.8636078706
    6      C      -2.4340144483     0.0921810264     1.4107594006
    7      H      -3.3808773890     0.1328206145     1.9304371011
    8      C      -2.3786902171    -0.0165110588     0.0284373893
    9      Cl     -3.8743568591    -0.0913312219    -0.8850390571
   10      C      -1.1643566149    -0.0734518004    -0.6393631326
   11      H      -1.1450791614    -0.1836177664    -1.7153885505
   12      C       1.3128145071    -0.0715688566    -0.6991319131
   13      C       2.3360173941    -1.0036001156    -0.4682626885
   14      Cl      2.1700530036    -2.2263893926     0.7717788064
   15      C       3.4971919078    -1.0052137279    -1.2370526135
   16      H       4.2661341505    -1.7397147514    -1.0349393154
   17      C       3.6640753959    -0.0821846048    -2.2621327495
   18      H       4.5655024393    -0.0812549180    -2.8605692370
   19      C       2.6507852892     0.8381059007    -2.5084553247
   20      Cl      2.8426496978     2.0142514587    -3.7986937417
   21      C       1.4926511217     0.8477879072    -1.7445473420
   22      H       0.7280730256     1.5889120371    -1.9374375042
 ----------------------------------------------------------------
 Nuclear Repulsion Energy =        1728.14274105 hartrees
 There are       81 alpha and       81 beta electrons
 Applying Cartesian multipole field
    Component          Value
    ---------          -----
     (2,0,0)        1.00000E-11
     (0,2,0)        2.00000E-11
     (0,0,2)       -3.00000E-11
 Nucleus-field energy     =    -0.0000000388 hartrees
 Requested basis set is 6-311++G(d,p)
 There are 162 shells and 449 basis functions
 A cutoff of  1.0D-15 yielded  10195 shell pairs
 There are     84590 function pairs (     90892 Cartesian)
 Smallest overlap matrix eigenvalue = 2.80E-07
 Linear dependence detected in AO basis
 Number of orthogonalized atomic orbitals = 445
 Maximum deviation from orthogonality = 4.283E-10
 Guess from superposition of atomic densities
 Warning:  Energy on first SCF cycle will be non-variational
 SAD guess density has 162.000000 electrons

 -----------------------------------------------------------------------
  General SCF calculation program by
  Eric Jon Sundstrom, Paul Horn, Yuezhi Mao, Dmitri Zuev, Alec White,
  David Stuck, Shaama M.S., Shane Yost, Joonho Lee, David Small,
  Daniel Levine, Susi Lehtola, Hugh Burton, Evgeny Epifanovsky,
  Bang C. Huynh
 -----------------------------------------------------------------------
 Exchange:     0.2000 Hartree-Fock + 0.0800 Slater + 0.7200 B88
 Correlation:  0.1900 VWN1RPA + 0.8100 LYP
 Using SG-1 standard quadrature grid
 A restricted SCF calculation will be
 performed using DIIS
 SCF converges when DIIS error is below 1.0e-08
 ---------------------------------------
  Cycle       Energy         DIIS error
 ---------------------------------------
    1   -2765.5221282218      2.92e-02  
    2   -2761.3747506279      2.33e-03  
    3   -2761.3008721715      2.82e-03  
    4   -2761.5044416474      5.62e-04  
    5   -2761.5113123365      2.64e-04  
    6   -2761.5129275185      9.90e-05  
    7   -2761.5131695040      1.70e-05  
    8   -2761.5131747240      7.67e-06  
    9   -2761.5131761909      1.25e-06  
   10   -2761.5131762232      5.92e-07  
   11   -2761.5131762312      2.04e-07  
   12   -2761.5131762324      9.33e-08  
   13   -2761.5131762325      3.63e-08  
   14   -2761.5131762325      9.47e-09  Convergence criterion met
 ---------------------------------------
 SCF time:   CPU 623.62s  wall 623.00s 
 SCF   energy in the final basis set =    -2761.5131762325
 Total energy in the final basis set =    -2761.5131762325

 --------------------------------------------------------------

                    Orbital Energies (a.u.)
 --------------------------------------------------------------

 Alpha MOs
 -- Occupied --
********-101.5738-101.5703-101.5698-101.5663 -10.2728 -10.2708 -10.2667
-10.2632 -10.2613 -10.2363 -10.2321 -10.2197 -10.2167 -10.2155 -10.2141
-10.2136  -9.4891  -9.4884  -9.4852  -9.4848  -9.4817  -7.2538  -7.2531
 -7.2501  -7.2495  -7.2464  -7.2439  -7.2433  -7.2432  -7.2427  -7.2400
 -7.2395  -7.2393  -7.2392  -7.2364  -7.2359  -0.9490  -0.9277  -0.9042
 -0.8957  -0.8779  -0.8543  -0.8379  -0.8082  -0.7685  -0.7487  -0.7396
 -0.6774  -0.6424  -0.6291  -0.6056  -0.5476  -0.5365  -0.5323  -0.5117
 -0.5012  -0.4780  -0.4663  -0.4636  -0.4577  -0.4473  -0.4340  -0.4256
 -0.4126  -0.4029  -0.4004  -0.3946  -0.3852  -0.3693  -0.3479  -0.3383
 -0.3368  -0.3347  -0.3321  -0.3276  -0.3131  -0.3014  -0.2781  -0.2638
 -0.2603
 -- Virtual --
 -0.0728  -0.0550  -0.0475  -0.0332  -0.0280  -0.0141  -0.0057   0.0004
  0.0020   0.0061   0.0114   0.0201   0.0229   0.0297   0.0364   0.0425
  0.0473   0.0509   0.0545   0.0616   0.0685   0.0699   0.0737   0.0807
  0.0852   0.0890   0.0936   0.0970   0.0976   0.1010   0.1025   0.1042
  0.1095   0.1124   0.1148   0.1179   0.1213   0.1240   0.1242   0.1280
  0.1308   0.1344   0.1365   0.1398   0.1417   0.1474   0.1489   0.1498
  0.1532   0.1584   0.1660   0.1679   0.1741   0.1795   0.1813   0.1895
  0.1905   0.1961   0.2058   0.2066   0.2128   0.2167   0.2233   0.2238
  0.2272   0.2344   0.2379   0.2394   0.2437   0.2485   0.2528   0.2573
  0.2590   0.2601   0.2633   0.2676   0.2710   0.2749   0.2786   0.2854
  0.2868   0.2892   0.2960   0.3034   0.3072   0.3082   0.3164   0.3222
  0.3229   0.3321   0.3392   0.3448   0.3511   0.3593   0.4091   0.4222
  0.4239   0.4348   0.4381   0.4488   0.4500   0.4557   0.4589   0.4655
  0.4693   0.4817   0.4891   0.4931   0.5009   0.5048   0.5113   0.5214
  0.5292   0.5355   0.5444   0.5518   0.5604   0.5632   0.5701   0.5793
  0.5839   0.5890   0.5947   0.6012   0.6040   0.6110   0.6146   0.6188
  0.6328   0.6385   0.6603   0.6698   0.6745   0.6819   0.6878   0.6910
  0.6935   0.7136   0.7160   0.7252   0.7313   0.7383   0.7498   0.7775
  0.8128   0.8170   0.8223   0.8277   0.8340   0.8351   0.8357   0.8479
  0.8500   0.8512   0.8519   0.8536   0.8598   0.8640   0.8695   0.8760
  0.8796   0.8879   0.8924   0.8976   0.9020   0.9090   0.9231   0.9286
  0.9310   0.9324   0.9412   0.9444   0.9510   0.9574   0.9591   0.9687
  0.9798   0.9825   0.9920   1.0009   1.0060   1.0228   1.0292   1.0431
  1.0566   1.0714   1.0858   1.0953   1.1087   1.1413   1.1680   1.1878
  1.2025   1.2091   1.2249   1.2287   1.2381   1.2456   1.2526   1.2761
  1.2897   1.3089   1.3104   1.3321   1.3370   1.3656   1.3740   1.4294
  1.4511   1.4822   1.5017   1.5080   1.5206   1.5478   1.5613   1.5621
  1.5829   1.5897   1.6071   1.6183   1.6256   1.6568   1.6820   1.6857
  1.7015   1.7065   1.7458   1.7801   1.7983   1.8165   1.8269   1.8683
  1.8749   1.8855   1.8964   1.9061   1.9108   1.9344   1.9386   1.9511
  1.9595   1.9753   1.9838   2.0087   2.0377   2.0565   2.0649   2.0766
  2.1070   2.1446   2.1529   2.1831   2.2313   2.2472   2.2670   2.2713
  2.2781   2.2869   2.2965   2.2990   2.3190   2.3349   2.3470   2.3558
  2.3909   2.4175   2.4361   2.4409   2.4698   2.5053   2.5237   2.5342
  2.5408   2.5474   2.5601   2.5846   2.5985   2.6097   2.6491   2.6576
  2.6687   2.6938   2.7031   2.7160   2.7261   2.7289   2.7491   2.7536
  2.7733   2.7803   2.7841   2.8020   2.8172   2.8355   2.8508   2.8961
  2.9108   2.9590   2.9733   3.0585   3.0714   3.0775   3.0985   3.1350
  3.1571   3.1789   3.2072   3.2593   3.2662   3.3310   3.3525   3.4031
  3.4346   3.5258   3.5691   3.6332   3.7019   3.7726   3.7924   3.8676
  3.9564   4.0454   4.0950   4.1269   4.3899   4.8000   4.8221   9.7591
  9.7760   9.7841   9.8177   9.8399  23.3872  23.5458  23.8250  23.8487
 23.8821  23.9274  23.9665  24.0008  24.0338  24.0594  24.1058  24.1347
 25.8129  25.8224  25.8279  25.9281  25.9652  26.0892  26.1247  26.1678
 26.2324  26.4068  26.5732  26.5937  26.6309  26.7662  26.8803 215.7516
215.7689 215.7788 215.8229 215.8432
 --------------------------------------------------------------

          Ground-State Mulliken Net Atomic Charges

     Atom                 Charge (a.u.)
  ----------------------------------------
      1 C                    -0.286285
      2 C                    -0.775578
      3 Cl                    0.573688
      4 C                     0.325213
      5 Cl                    0.468493
      6 C                    -1.062482
      7 H                     0.209144
      8 C                     0.911807
      9 Cl                    0.450766
     10 C                    -1.037386
     11 H                     0.204588
     12 C                    -0.052720
     13 C                    -0.611573
     14 Cl                    0.378895
     15 C                    -0.210772
     16 H                     0.201038
     17 C                    -0.626151
     18 H                     0.189283
     19 C                     0.804781
     20 Cl                    0.475299
     21 C                    -0.750342
     22 H                     0.220293
  ----------------------------------------
  Sum of atomic charges =     0.000000

 -----------------------------------------------------------------
                    Cartesian Multipole Moments
 -----------------------------------------------------------------
    Charge (ESU x 10^10)
                 0.0000
    Dipole Moment (Debye)
         X       0.5888      Y      -0.2959      Z      -0.9909
       Tot       1.1900
    Quadrupole Moments (Debye-Ang)
        XX    -125.0284     XY      -3.8436     YY    -135.6087
        XZ      -4.2495     YZ       1.7380     ZZ    -135.9552
    Octopole Moments (Debye-Ang^2)
       XXX    -135.9914    XXY     -19.5153    XYY     -63.5053
       YYY      -3.3785    XXZ      -8.2982    XYZ       9.5427
       YYZ      -0.0457    XZZ     -66.2562    YZZ      -9.1468
       ZZZ       3.1088
    Hexadecapole Moments (Debye-Ang^3)
      XXXX   -4336.6649   XXXY     -69.5908   XXYY    -950.3107
      XYYY      12.1914   YYYY    -995.8435   XXXZ     678.0541
      XXYZ     146.3433   XYYZ     278.0949   YYYZ     295.9009
      XXZZ   -1356.5665   XYZZ     -16.4061   YYZZ    -809.7414
      XZZZ     829.4758   YZZZ     317.3621   ZZZZ   -3870.1878
 -----------------------------------------------------------------
 Calculating analytic gradient of the SCF energy
 Gradient of SCF Energy
            1           2           3           4           5           6
    1   0.0008142   0.0004716   0.0023937   0.0000465   0.0001342  -0.0003519
    2   0.0012530  -0.0004415  -0.0113584  -0.0002942   0.0000295   0.0000138
    3  -0.0000152   0.0007562  -0.0070775  -0.0000367  -0.0001153   0.0000510
            7           8           9          10          11          12
    1   0.0000630   0.0004231  -0.0001236  -0.0005868  -0.0000910  -0.0010890
    2  -0.0000209   0.0000157  -0.0000439   0.0007640  -0.0000138  -0.0010398
    3  -0.0000069  -0.0002006  -0.0000566  -0.0001634   0.0000724  -0.0000419
           13          14          15          16          17          18
    1   0.0004726  -0.0026038  -0.0000104  -0.0000250   0.0002140  -0.0000439
    2  -0.0000474   0.0111097   0.0004054  -0.0000208  -0.0000580   0.0000163
    3   0.0004424   0.0073195  -0.0001329   0.0000518  -0.0000862   0.0000037
           19          20          21          22
    1  -0.0003013   0.0000144   0.0000681   0.0001109
    2  -0.0000474   0.0001133  -0.0003469   0.0000123
    3   0.0002165  -0.0000926  -0.0009335   0.0000458
 Max gradient component =       1.136E-02
 RMS gradient           =       2.391E-03
 Gradient time:  CPU 223.64 s  wall 223.64 s
 Geometry Optimization Parameters
   NAtoms,    NIC,     NZ,  NCons,   NDum,   NFix, NCnnct, MaxDiis
       22     163      22       0       0       0       0       0

 Cartesian Hessian Update
 Hessian updated using BFGS update


** GEOMETRY OPTIMIZATION IN DELOCALIZED INTERNAL COORDINATES **
   Searching for a Minimum

   Optimization Cycle:   5

                       Coordinates (Angstroms)
     ATOM                X               Y               Z
      1  C         0.0409228198   -0.0231968454    0.0728639777
      2  C        -0.0044379954    0.1008444134    1.4734666944
      3  Cl        1.4674518040    0.2275626502    2.3878730297
      4  C        -1.2425378017    0.1490155954    2.1269195895
      5  Cl       -1.3422570464    0.2994483529    3.8636078706
      6  C        -2.4340144483    0.0921810264    1.4107594006
      7  H        -3.3808773890    0.1328206145    1.9304371011
      8  C        -2.3786902171   -0.0165110588    0.0284373893
      9  Cl       -3.8743568591   -0.0913312219   -0.8850390571
     10  C        -1.1643566149   -0.0734518004   -0.6393631326
     11  H        -1.1450791614   -0.1836177664   -1.7153885505
     12  C         1.3128145071   -0.0715688566   -0.6991319131
     13  C         2.3360173941   -1.0036001156   -0.4682626885
     14  Cl        2.1700530036   -2.2263893926    0.7717788064
     15  C         3.4971919078   -1.0052137279   -1.2370526135
     16  H         4.2661341505   -1.7397147514   -1.0349393154
     17  C         3.6640753959   -0.0821846048   -2.2621327495
     18  H         4.5655024393   -0.0812549180   -2.8605692370
     19  C         2.6507852892    0.8381059007   -2.5084553247
     20  Cl        2.8426496978    2.0142514587   -3.7986937417
     21  C         1.4926511217    0.8477879072   -1.7445473420
     22  H         0.7280730256    1.5889120371   -1.9374375042
   Point Group: c1    Number of degrees of freedom:    60


   Energy is  -2761.513176232

 Hessian updated using BFGS update

 60 Hessian modes will be used to form the next step
  Hessian Eigenvalues:
     0.015275    0.017700    0.019111    0.020690    0.020929    0.022930
     0.023578    0.023586    0.023834    0.023844    0.024089    0.024091
     0.024114    0.024115    0.024127    0.024136    0.024143    0.024144
     0.031146    0.075332    0.159966    0.159979    0.159998    0.160013
     0.160029    0.217723    0.224352    0.231449    0.235042    0.235124
     0.236078    0.246880    0.249980    0.249991    0.249993    0.250112
     0.252063    0.289530    0.293459    0.301035    0.301110    0.301345
     0.328921    0.356664    0.356665    0.356667    0.356669    0.356687
     0.412967    0.419897    0.429820    0.432195    0.461537    0.463801
     0.471070    0.472337    0.478224    0.478443    0.479165    0.480875

 Minimum search - taking simple RFO step
 Searching for Lamda that Minimizes Along All modes
 Value Taken    Lamda =  -0.00526699
 Calculated Step too Large.  Step scaled by  0.724685
 Step Taken.  Stepsize is  0.300000

                             Maximum     Tolerance    Cnvgd?
         Gradient           0.010846      0.000300      NO
         Displacement       0.226034      0.001200      NO
         Energy change     -0.005088      0.000001      NO


 New Cartesian Coordinates Obtained by Inverse Iteration

 Displacement from previous Coordinates is:  0.522900
 ----------------------------------------------------------------
             Standard Nuclear Orientation (Angstroms)
    I     Atom           X                Y                Z
 ----------------------------------------------------------------
    1      C       0.0395835509    -0.0306147857     0.0723342381
    2      C      -0.0032708950     0.1373507713     1.4677270749
    3      Cl      1.4716482455     0.3099734344     2.3733416068
    4      C      -1.2405109963     0.1908916451     2.1222734609
    5      Cl     -1.3399761935     0.3929566549     3.8540253394
    6      C      -2.4324404938     0.0944075223     1.4105578324
    7      H      -3.3787301934     0.1395788286     1.9309771957
    8      C      -2.3783962603    -0.0587974354     0.0325699545
    9      Cl     -3.8748643268    -0.1796414592    -0.8748927484
   10      C      -1.1642733708    -0.1206449209    -0.6363697317
   11      H      -1.1431427875    -0.2616447397    -1.7087907578
   12      C       1.3129609769    -0.0742119319    -0.6992917089
   13      C       2.3171113465    -1.0314198819    -0.4968009430
   14      Cl      2.1258460330    -2.2891579020     0.7072164697
   15      C       3.4785003191    -1.0325976471    -1.2652330583
   16      H       4.2332951944    -1.7873911505    -1.0860047848
   17      C       3.6633389823    -0.0802638658    -2.2603344125
   18      H       4.5650162173    -0.0772871649    -2.8584102907
   19      C       2.6679942468     0.8666518880    -2.4776863875
   20      Cl      2.8833531652     2.0777344799    -3.7314919003
   21      C       1.5087712560     0.8742763537    -1.7147667691
   22      H       0.7559010064     1.6327462034    -1.8858189901
 ----------------------------------------------------------------
 Nuclear Repulsion Energy =        1725.56152339 hartrees
 There are       81 alpha and       81 beta electrons
 Applying Cartesian multipole field
    Component          Value
    ---------          -----
     (2,0,0)        1.00000E-11
     (0,2,0)        2.00000E-11
     (0,0,2)       -3.00000E-11
 Nucleus-field energy     =    -0.0000000363 hartrees
 Requested basis set is 6-311++G(d,p)
 There are 162 shells and 449 basis functions
 A cutoff of  1.0D-15 yielded  10198 shell pairs
 There are     84627 function pairs (     90939 Cartesian)
 Smallest overlap matrix eigenvalue = 2.79E-07
 Linear dependence detected in AO basis
 Number of orthogonalized atomic orbitals = 445
 Maximum deviation from orthogonality = 3.044E-10
 Guess from superposition of atomic densities
 Warning:  Energy on first SCF cycle will be non-variational
 SAD guess density has 162.000000 electrons

 -----------------------------------------------------------------------
  General SCF calculation program by
  Eric Jon Sundstrom, Paul Horn, Yuezhi Mao, Dmitri Zuev, Alec White,
  David Stuck, Shaama M.S., Shane Yost, Joonho Lee, David Small,
  Daniel Levine, Susi Lehtola, Hugh Burton, Evgeny Epifanovsky,
  Bang C. Huynh
 -----------------------------------------------------------------------
 Exchange:     0.2000 Hartree-Fock + 0.0800 Slater + 0.7200 B88
 Correlation:  0.1900 VWN1RPA + 0.8100 LYP
 Using SG-1 standard quadrature grid
 A restricted SCF calculation will be
 performed using DIIS
 SCF converges when DIIS error is below 1.0e-08
 ---------------------------------------
  Cycle       Energy         DIIS error
 ---------------------------------------
    1   -2765.5091778791      2.92e-02  
    2   -2761.3778964212      2.33e-03  
    3   -2761.3048127420      2.81e-03  
    4   -2761.5076789496      5.56e-04  
    5   -2761.5143873510      2.62e-04  
    6   -2761.5159741598      9.89e-05  
    7   -2761.5162155602      1.67e-05  
    8   -2761.5162205939      7.73e-06  
    9   -2761.5162220749      1.37e-06  
   10   -2761.5162221051      8.64e-07  
   11   -2761.5162221236      2.28e-07  
   12   -2761.5162221251      8.81e-08  
   13   -2761.5162221252      3.25e-08  
   14   -2761.5162221253      7.99e-09  Convergence criterion met
 ---------------------------------------
 SCF time:   CPU 636.52s  wall 636.00s 
 SCF   energy in the final basis set =    -2761.5162221253
 Total energy in the final basis set =    -2761.5162221253

 --------------------------------------------------------------

                    Orbital Energies (a.u.)
 --------------------------------------------------------------

 Alpha MOs
 -- Occupied --
********-101.5738-101.5708-101.5702-101.5672 -10.2730 -10.2710 -10.2668
-10.2632 -10.2613 -10.2361 -10.2318 -10.2198 -10.2168 -10.2155 -10.2142
-10.2136  -9.4892  -9.4884  -9.4860  -9.4847  -9.4823  -7.2539  -7.2531
 -7.2509  -7.2494  -7.2470  -7.2440  -7.2435  -7.2432  -7.2427  -7.2408
 -7.2400  -7.2395  -7.2392  -7.2370  -7.2366  -0.9487  -0.9276  -0.9038
 -0.8954  -0.8782  -0.8535  -0.8382  -0.8081  -0.7687  -0.7483  -0.7400
 -0.6772  -0.6420  -0.6292  -0.6059  -0.5473  -0.5360  -0.5326  -0.5130
 -0.5006  -0.4782  -0.4660  -0.4636  -0.4577  -0.4468  -0.4335  -0.4259
 -0.4124  -0.4017  -0.4006  -0.3940  -0.3847  -0.3683  -0.3478  -0.3376
 -0.3361  -0.3346  -0.3320  -0.3279  -0.3175  -0.3002  -0.2791  -0.2639
 -0.2611
 -- Virtual --
 -0.0710  -0.0559  -0.0467  -0.0353  -0.0285  -0.0141  -0.0058   0.0004
  0.0022   0.0057   0.0114   0.0195   0.0227   0.0294   0.0367   0.0421
  0.0470   0.0514   0.0543   0.0612   0.0674   0.0700   0.0741   0.0804
  0.0849   0.0890   0.0939   0.0970   0.0976   0.1004   0.1021   0.1048
  0.1091   0.1116   0.1147   0.1181   0.1212   0.1229   0.1244   0.1278
  0.1301   0.1340   0.1362   0.1394   0.1414   0.1470   0.1483   0.1499
  0.1519   0.1579   0.1656   0.1681   0.1748   0.1793   0.1805   0.1887
  0.1905   0.1959   0.2052   0.2065   0.2120   0.2169   0.2233   0.2237
  0.2290   0.2349   0.2391   0.2407   0.2444   0.2475   0.2533   0.2574
  0.2588   0.2606   0.2629   0.2669   0.2692   0.2748   0.2778   0.2863
  0.2876   0.2891   0.2978   0.3012   0.3052   0.3086   0.3162   0.3221
  0.3232   0.3324   0.3382   0.3447   0.3508   0.3595   0.4099   0.4215
  0.4260   0.4328   0.4373   0.4496   0.4513   0.4554   0.4583   0.4669
  0.4690   0.4821   0.4880   0.4927   0.5027   0.5057   0.5121   0.5232
  0.5319   0.5346   0.5437   0.5524   0.5589   0.5652   0.5704   0.5792
  0.5851   0.5897   0.5936   0.6006   0.6048   0.6107   0.6153   0.6211
  0.6344   0.6408   0.6651   0.6704   0.6723   0.6819   0.6878   0.6910
  0.6933   0.7140   0.7151   0.7249   0.7283   0.7355   0.7532   0.7749
  0.8143   0.8179   0.8208   0.8278   0.8325   0.8351   0.8363   0.8483
  0.8497   0.8515   0.8527   0.8547   0.8601   0.8636   0.8699   0.8753
  0.8807   0.8864   0.8912   0.8996   0.9029   0.9112   0.9179   0.9260
  0.9298   0.9321   0.9328   0.9416   0.9516   0.9581   0.9593   0.9684
  0.9821   0.9827   0.9922   1.0007   1.0080   1.0223   1.0263   1.0449
  1.0533   1.0695   1.0842   1.1001   1.1144   1.1433   1.1693   1.1896
  1.2032   1.2102   1.2237   1.2283   1.2387   1.2459   1.2534   1.2781
  1.2904   1.3052   1.3100   1.3328   1.3378   1.3664   1.3759   1.4308
  1.4495   1.4831   1.5016   1.5077   1.5238   1.5536   1.5620   1.5622
  1.5843   1.5898   1.6069   1.6177   1.6253   1.6580   1.6808   1.6845
  1.7010   1.7062   1.7459   1.7793   1.7984   1.8149   1.8288   1.8655
  1.8748   1.8840   1.8951   1.9084   1.9141   1.9347   1.9372   1.9527
  1.9596   1.9772   1.9863   2.0092   2.0392   2.0571   2.0655   2.0757
  2.1024   2.1426   2.1505   2.1822   2.2336   2.2463   2.2650   2.2699
  2.2794   2.2868   2.2930   2.2954   2.3217   2.3377   2.3454   2.3542
  2.3956   2.4210   2.4376   2.4419   2.4706   2.4987   2.5227   2.5339
  2.5387   2.5477   2.5578   2.5843   2.5974   2.6090   2.6486   2.6609
  2.6717   2.6960   2.7039   2.7160   2.7253   2.7293   2.7478   2.7515
  2.7720   2.7797   2.7856   2.8026   2.8157   2.8286   2.8491   2.8912
  2.9110   2.9630   2.9757   3.0598   3.0717   3.0784   3.0957   3.1328
  3.1567   3.1801   3.2078   3.2584   3.2673   3.3331   3.3512   3.4024
  3.4342   3.5269   3.5711   3.6336   3.7031   3.7739   3.7929   3.8680
  3.9569   4.0458   4.0943   4.1257   4.3797   4.8009   4.8233   9.7614
  9.7762   9.7842   9.8245   9.8357  23.3879  23.5460  23.8253  23.8494
 23.8822  23.9282  23.9670  24.0022  24.0336  24.0615  24.1068  24.1356
 25.8096  25.8220  25.8258  25.9106  25.9627  26.0957  26.1234  26.1693
 26.2484  26.3784  26.5727  26.5912  26.6311  26.7633  26.8660 215.7537
215.7691 215.7787 215.8256 215.8436
 --------------------------------------------------------------

          Ground-State Mulliken Net Atomic Charges

     Atom                 Charge (a.u.)
  ----------------------------------------
      1 C                    -0.303006
      2 C                    -0.858792
      3 Cl                    0.534550
      4 C                     0.405808
      5 Cl                    0.475516
      6 C                    -1.047129
      7 H                     0.211136
      8 C                     0.872302
      9 Cl                    0.449011
     10 C                    -0.938899
     11 H                     0.204999
     12 C                    -0.055397
     13 C                    -0.617264
     14 Cl                    0.349254
     15 C                    -0.158166
     16 H                     0.201269
     17 C                    -0.634933
     18 H                     0.189253
     19 C                     0.797890
     20 Cl                    0.472308
     21 C                    -0.769139
     22 H                     0.219429
  ----------------------------------------
  Sum of atomic charges =     0.000000

 -----------------------------------------------------------------
                    Cartesian Multipole Moments
 -----------------------------------------------------------------
    Charge (ESU x 10^10)
                -0.0000
    Dipole Moment (Debye)
         X       0.5649      Y      -0.3118      Z      -1.0222
       Tot       1.2088
    Quadrupole Moments (Debye-Ang)
        XX    -125.1943     XY      -3.9941     YY    -135.5196
        XZ      -4.3931     YZ       1.8951     ZZ    -135.8160
    Octopole Moments (Debye-Ang^2)
       XXX    -137.1456    XXY     -20.7120    XYY     -63.2640
       YYY      -6.6134    XXZ      -8.5435    XYZ      10.0532
       YYZ      -0.0211    XZZ     -65.9725    YZZ     -10.2204
       ZZZ       2.9766
    Hexadecapole Moments (Debye-Ang^3)
      XXXX   -4342.9246   XXXY     -94.7469   XXYY    -959.2119
      XYYY     -13.4251   YYYY   -1054.2338   XXXZ     685.0563
      XXYZ     139.6914   XYYZ     280.0836   YYYZ     266.9625
      XXZZ   -1344.6860   XYZZ     -23.6363   YYZZ    -808.7415
      XZZZ     834.8196   YZZZ     293.5413   ZZZZ   -3803.8291
 -----------------------------------------------------------------
 Calculating analytic gradient of the SCF energy
 Gradient of SCF Energy
            1           2           3           4           5           6
    1   0.0005305   0.0006316   0.0012493  -0.0001037   0.0000167  -0.0004462
    2   0.0006588  -0.0002628  -0.0070599  -0.0000371  -0.0000346  -0.0000006
    3  -0.0000999   0.0004263  -0.0041425  -0.0001294   0.0000080   0.0001126
            7           8           9          10          11          12
    1   0.0000701   0.0004752  -0.0001301  -0.0005349   0.0000052  -0.0007150
    2  -0.0000272   0.0000485  -0.0000496   0.0006489  -0.0000627  -0.0009435
    3   0.0000249  -0.0000807  -0.0000772  -0.0002969   0.0000656   0.0003197
           13          14          15          16          17          18
    1   0.0001325  -0.0012339   0.0001060  -0.0000353   0.0003224  -0.0000263
    2   0.0005097   0.0065403   0.0002493  -0.0000289  -0.0001796   0.0000176
    3   0.0002481   0.0045952  -0.0002244   0.0000776  -0.0000879   0.0000248
           19          20          21          22
    1  -0.0004896   0.0000424   0.0000789   0.0000545
    2  -0.0000349   0.0001199  -0.0001047   0.0000331
    3   0.0003274  -0.0001370  -0.0010414   0.0000871
 Max gradient component =       7.060E-03
 RMS gradient           =       1.458E-03
 Gradient time:  CPU 233.78 s  wall 233.78 s
 Geometry Optimization Parameters
   NAtoms,    NIC,     NZ,  NCons,   NDum,   NFix, NCnnct, MaxDiis
       22     163      22       0       0       0       0       0

 Cartesian Hessian Update
 Hessian updated using BFGS update


** GEOMETRY OPTIMIZATION IN DELOCALIZED INTERNAL COORDINATES **
   Searching for a Minimum

   Optimization Cycle:   6

                       Coordinates (Angstroms)
     ATOM                X               Y               Z
      1  C         0.0395835509   -0.0306147857    0.0723342381
      2  C        -0.0032708950    0.1373507713    1.4677270749
      3  Cl        1.4716482455    0.3099734344    2.3733416068
      4  C        -1.2405109963    0.1908916451    2.1222734609
      5  Cl       -1.3399761935    0.3929566549    3.8540253394
      6  C        -2.4324404938    0.0944075223    1.4105578324
      7  H        -3.3787301934    0.1395788286    1.9309771957
      8  C        -2.3783962603   -0.0587974354    0.0325699545
      9  Cl       -3.8748643268   -0.1796414592   -0.8748927484
     10  C        -1.1642733708   -0.1206449209   -0.6363697317
     11  H        -1.1431427875   -0.2616447397   -1.7087907578
     12  C         1.3129609769   -0.0742119319   -0.6992917089
     13  C         2.3171113465   -1.0314198819   -0.4968009430
     14  Cl        2.1258460330   -2.2891579020    0.7072164697
     15  C         3.4785003191   -1.0325976471   -1.2652330583
     16  H         4.2332951944   -1.7873911505   -1.0860047848
     17  C         3.6633389823   -0.0802638658   -2.2603344125
     18  H         4.5650162173   -0.0772871649   -2.8584102907
     19  C         2.6679942468    0.8666518880   -2.4776863875
     20  Cl        2.8833531652    2.0777344799   -3.7314919003
     21  C         1.5087712560    0.8742763537   -1.7147667691
     22  H         0.7559010064    1.6327462034   -1.8858189901
   Point Group: c1    Number of degrees of freedom:    60


   Energy is  -2761.516222125

 Hessian updated using BFGS update

 60 Hessian modes will be used to form the next step
  Hessian Eigenvalues:
     0.012722    0.017691    0.018731    0.020670    0.020931    0.022889
     0.023281    0.023586    0.023818    0.023842    0.024034    0.024090
     0.024096    0.024114    0.024116    0.024136    0.024143    0.024146
     0.024467    0.075214    0.159966    0.159989    0.159999    0.160013
     0.160027    0.217738    0.224334    0.231455    0.235042    0.235121
     0.236094    0.246888    0.249991    0.249993    0.249998    0.250103
     0.252105    0.289492    0.293556    0.301036    0.301096    0.301358
     0.328891    0.356665    0.356665    0.356667    0.356668    0.356684
     0.412982    0.419897    0.429820    0.432209    0.461537    0.463743
     0.471077    0.472292    0.478229    0.478443    0.479166    0.480947

 Minimum search - taking simple RFO step
 Searching for Lamda that Minimizes Along All modes
 Value Taken    Lamda =  -0.00329387
 Calculated Step too Large.  Step scaled by  0.716635
 Step Taken.  Stepsize is  0.300000

                             Maximum     Tolerance    Cnvgd?
         Gradient           0.006637      0.000300      NO
         Displacement       0.223437      0.001200      NO
         Energy change     -0.003046      0.000001      NO


 New Cartesian Coordinates Obtained by Inverse Iteration

 Displacement from previous Coordinates is:  0.561498
 ----------------------------------------------------------------
             Standard Nuclear Orientation (Angstroms)
    I     Atom           X                Y                Z
 ----------------------------------------------------------------
    1      C       0.0357353402    -0.0354935895     0.0673521796
    2      C      -0.0019875628     0.1762512529     1.4560544996
    3      Cl      1.4786435158     0.3990114618     2.3453470413
    4      C      -1.2358376560     0.2315331160     2.1156519407
    5      Cl     -1.3304448658     0.4904930897     3.8401354361
    6      C      -2.4291223170     0.0922681866     1.4128058198
    7      H      -3.3738159308     0.1406990337     1.9359728463
    8      C      -2.3797097663    -0.1060487795     0.0405359026
    9      Cl     -3.8785923596    -0.2767211441    -0.8546653008
   10      C      -1.1674549259    -0.1694323386    -0.6330100937
   11      H      -1.1473443320    -0.3409762765    -1.7010695349
   12      C       1.3103155571    -0.0745070101    -0.7042243701
   13      C       2.2917678873    -1.0588928801    -0.5293526929
   14      Cl      2.0670380877    -2.3477534263     0.6378083819
   15      C       3.4563270536    -1.0601836358    -1.2924361279
   16      H       4.1951412951    -1.8354321178    -1.1355573469
   17      C       3.6647044897    -0.0783093776    -2.2542057415
   18      H       4.5687928607    -0.0740970193    -2.8487047578
   19      C       2.6906289997     0.8960586447    -2.4440371738
   20      Cl      2.9365902824     2.1419928104    -3.6570853701
   21      C       1.5275382731     0.9028946051    -1.6858724977
   22      H       0.7888010965     1.6795402909    -1.8363123502
 ----------------------------------------------------------------
 Nuclear Repulsion Energy =        1723.82539410 hartrees
 There are       81 alpha and       81 beta electrons
 Applying Cartesian multipole field
    Component          Value
    ---------          -----
     (2,0,0)        1.00000E-11
     (0,2,0)        2.00000E-11
     (0,0,2)       -3.00000E-11
 Nucleus-field energy     =    -0.0000000334 hartrees
 Requested basis set is 6-311++G(d,p)
 There are 162 shells and 449 basis functions
 A cutoff of  1.0D-15 yielded  10188 shell pairs
 There are     84559 function pairs (     90864 Cartesian)
 Smallest overlap matrix eigenvalue = 2.73E-07
 Linear dependence detected in AO basis
 Number of orthogonalized atomic orbitals = 445
 Maximum deviation from orthogonality = 5.091E-10
 Guess from superposition of atomic densities
 Warning:  Energy on first SCF cycle will be non-variational
 SAD guess density has 162.000000 electrons

 -----------------------------------------------------------------------
  General SCF calculation program by
  Eric Jon Sundstrom, Paul Horn, Yuezhi Mao, Dmitri Zuev, Alec White,
  David Stuck, Shaama M.S., Shane Yost, Joonho Lee, David Small,
  Daniel Levine, Susi Lehtola, Hugh Burton, Evgeny Epifanovsky,
  Bang C. Huynh
 -----------------------------------------------------------------------
 Exchange:     0.2000 Hartree-Fock + 0.0800 Slater + 0.7200 B88
 Correlation:  0.1900 VWN1RPA + 0.8100 LYP
 Using SG-1 standard quadrature grid
 A restricted SCF calculation will be
 performed using DIIS
 SCF converges when DIIS error is below 1.0e-08
 ---------------------------------------
  Cycle       Energy         DIIS error
 ---------------------------------------
    1   -2765.5016234425      2.92e-02  
    2   -2761.3796864900      2.33e-03  
    3   -2761.3073099376      2.81e-03  
    4   -2761.5097366337      5.51e-04  
    5   -2761.5162805356      2.60e-04  
    6   -2761.5178335741      9.89e-05  
    7   -2761.5180755847      1.67e-05  
    8   -2761.5180805234      7.98e-06  
    9   -2761.5180820795      1.68e-06  
   10   -2761.5180821225      1.11e-06  
   11   -2761.5180821544      1.98e-07  
   12   -2761.5180821555      8.23e-08  
   13   -2761.5180821558      3.04e-08  
   14   -2761.5180821558      6.15e-09  Convergence criterion met
 ---------------------------------------
 SCF time:   CPU 634.51s  wall 635.00s 
 SCF   energy in the final basis set =    -2761.5180821558
 Total energy in the final basis set =    -2761.5180821558

 --------------------------------------------------------------

                    Orbital Energies (a.u.)
 --------------------------------------------------------------

 Alpha MOs
 -- Occupied --
********-101.5739-101.5716-101.5701-101.5678 -10.2730 -10.2710 -10.2669
-10.2631 -10.2613 -10.2357 -10.2314 -10.2199 -10.2168 -10.2155 -10.2142
-10.2136  -9.4893  -9.4884  -9.4866  -9.4847  -9.4828  -7.2540  -7.2532
 -7.2515  -7.2494  -7.2475  -7.2441  -7.2436  -7.2433  -7.2427  -7.2414
 -7.2406  -7.2394  -7.2391  -7.2375  -7.2371  -0.9485  -0.9276  -0.9036
 -0.8952  -0.8785  -0.8527  -0.8385  -0.8079  -0.7689  -0.7481  -0.7403
 -0.6769  -0.6416  -0.6292  -0.6063  -0.5471  -0.5354  -0.5327  -0.5142
 -0.5000  -0.4785  -0.4657  -0.4635  -0.4577  -0.4464  -0.4332  -0.4261
 -0.4121  -0.4009  -0.4005  -0.3937  -0.3842  -0.3674  -0.3478  -0.3373
 -0.3357  -0.3342  -0.3319  -0.3283  -0.3210  -0.2988  -0.2801  -0.2640
 -0.2616
 -- Virtual --
 -0.0690  -0.0566  -0.0458  -0.0376  -0.0290  -0.0142  -0.0060   0.0004
  0.0024   0.0053   0.0114   0.0188   0.0226   0.0290   0.0370   0.0418
  0.0466   0.0520   0.0541   0.0608   0.0661   0.0701   0.0745   0.0801
  0.0847   0.0892   0.0938   0.0972   0.0977   0.0996   0.1020   0.1054
  0.1082   0.1112   0.1147   0.1182   0.1209   0.1221   0.1247   0.1274
  0.1295   0.1336   0.1357   0.1391   0.1413   0.1466   0.1476   0.1499
  0.1513   0.1577   0.1651   0.1683   0.1757   0.1785   0.1803   0.1878
  0.1912   0.1958   0.2042   0.2071   0.2118   0.2171   0.2234   0.2237
  0.2304   0.2348   0.2399   0.2425   0.2461   0.2464   0.2537   0.2570
  0.2581   0.2600   0.2629   0.2657   0.2681   0.2749   0.2776   0.2860
  0.2878   0.2898   0.2989   0.3002   0.3041   0.3091   0.3156   0.3210
  0.3233   0.3326   0.3372   0.3445   0.3512   0.3599   0.4104   0.4213
  0.4279   0.4315   0.4364   0.4506   0.4528   0.4550   0.4574   0.4675
  0.4689   0.4815   0.4895   0.4926   0.5012   0.5092   0.5132   0.5246
  0.5324   0.5366   0.5440   0.5534   0.5576   0.5658   0.5723   0.5789
  0.5854   0.5912   0.5929   0.6011   0.6062   0.6108   0.6170   0.6242
  0.6359   0.6437   0.6660   0.6689   0.6719   0.6825   0.6860   0.6918
  0.6932   0.7115   0.7136   0.7231   0.7283   0.7331   0.7562   0.7732
  0.8123   0.8193   0.8218   0.8293   0.8313   0.8350   0.8375   0.8484
  0.8501   0.8519   0.8528   0.8567   0.8598   0.8633   0.8704   0.8748
  0.8813   0.8864   0.8895   0.9013   0.9030   0.9078   0.9150   0.9229
  0.9283   0.9308   0.9328   0.9419   0.9525   0.9589   0.9599   0.9691
  0.9826   0.9854   0.9925   1.0000   1.0061   1.0220   1.0245   1.0462
  1.0492   1.0646   1.0864   1.1049   1.1216   1.1455   1.1707   1.1920
  1.2053   1.2120   1.2228   1.2281   1.2393   1.2458   1.2551   1.2796
  1.2914   1.3029   1.3100   1.3333   1.3392   1.3666   1.3779   1.4294
  1.4482   1.4833   1.5014   1.5068   1.5283   1.5566   1.5625   1.5629
  1.5866   1.5915   1.6078   1.6148   1.6268   1.6589   1.6795   1.6830
  1.7002   1.7061   1.7461   1.7786   1.7989   1.8131   1.8302   1.8619
  1.8719   1.8825   1.8935   1.9096   1.9196   1.9341   1.9354   1.9541
  1.9598   1.9733   1.9980   2.0116   2.0414   2.0592   2.0666   2.0748
  2.0975   2.1414   2.1482   2.1814   2.2364   2.2462   2.2641   2.2690
  2.2801   2.2834   2.2910   2.2980   2.3253   2.3386   2.3424   2.3528
  2.4003   2.4260   2.4402   2.4441   2.4708   2.4893   2.5218   2.5340
  2.5387   2.5476   2.5567   2.5827   2.5963   2.6084   2.6477   2.6646
  2.6754   2.6975   2.7045   2.7166   2.7212   2.7335   2.7464   2.7504
  2.7703   2.7758   2.7863   2.8066   2.8148   2.8275   2.8497   2.8840
  2.9106   2.9676   2.9789   3.0624   3.0728   3.0799   3.0930   3.1310
  3.1564   3.1810   3.2099   3.2574   3.2691   3.3354   3.3501   3.4023
  3.4333   3.5293   3.5739   3.6341   3.7042   3.7756   3.7940   3.8686
  3.9579   4.0462   4.0936   4.1251   4.3697   4.8022   4.8245   9.7630
  9.7764   9.7840   9.8169   9.8445  23.3887  23.5465  23.8256  23.8504
 23.8827  23.9291  23.9679  24.0033  24.0336  24.0642  24.1082  24.1371
 25.8088  25.8219  25.8236  25.9163  25.9534  26.1033  26.1232  26.1712
 26.2712  26.3418  26.5750  26.5889  26.6320  26.7603  26.8530 215.7552
215.7693 215.7783 215.8159 215.8544
 --------------------------------------------------------------

          Ground-State Mulliken Net Atomic Charges

     Atom                 Charge (a.u.)
  ----------------------------------------
      1 C                    -0.330086
      2 C                    -0.966244
      3 Cl                    0.510503
      4 C                     0.481101
      5 Cl                    0.482220
      6 C                    -1.015729
      7 H                     0.213259
      8 C                     0.813231
      9 Cl                    0.449666
     10 C                    -0.813847
     11 H                     0.204995
     12 C                     0.006980
     13 C                    -0.662961
     14 Cl                    0.333708
     15 C                    -0.158342
     16 H                     0.202081
     17 C                    -0.641291
     18 H                     0.189059
     19 C                     0.778395
     20 Cl                    0.469915
     21 C                    -0.764943
     22 H                     0.218330
  ----------------------------------------
  Sum of atomic charges =     0.000000

 -----------------------------------------------------------------
                    Cartesian Multipole Moments
 -----------------------------------------------------------------
    Charge (ESU x 10^10)
                 0.0000
    Dipole Moment (Debye)
         X       0.5390      Y      -0.3309      Z      -1.0487
       Tot       1.2247
    Quadrupole Moments (Debye-Ang)
        XX    -125.3762     XY      -4.1498     YY    -135.4450
        XZ      -4.4914     YZ       2.0066     ZZ    -135.6483
    Octopole Moments (Debye-Ang^2)
       XXX    -138.4025    XXY     -22.0042    XYY     -63.0952
       YYY      -9.9695    XXZ      -8.5486    XYZ      10.5244
       YYZ       0.0697    XZZ     -65.8493    YZZ     -11.3829
       ZZZ       3.1540
    Hexadecapole Moments (Debye-Ang^3)
      XXXX   -4352.0389   XXXY    -125.6728   XXYY    -969.5922
      XYYY     -44.6287   YYYY   -1118.4254   XXXZ     694.7762
      XXYZ     132.0970   XYYZ     282.6089   YYYZ     235.7428
      XXZZ   -1331.5374   XYZZ     -32.8890   YYZZ    -806.3409
      XZZZ     842.1426   YZZZ     267.1007   ZZZZ   -3724.8030
 -----------------------------------------------------------------
 Calculating analytic gradient of the SCF energy
 Gradient of SCF Energy
            1           2           3           4           5           6
    1   0.0002041   0.0003222   0.0008241  -0.0000558   0.0000096  -0.0003042
    2   0.0001561  -0.0001229  -0.0042033  -0.0000544  -0.0000051   0.0000639
    3  -0.0000836  -0.0000377  -0.0022109  -0.0001671   0.0000736   0.0000767
            7           8           9          10          11          12
    1   0.0000388   0.0002659  -0.0000612  -0.0003095   0.0000711  -0.0002490
    2  -0.0000085  -0.0000220  -0.0000151   0.0004678  -0.0001045  -0.0005177
    3   0.0000128  -0.0000132  -0.0000821  -0.0002206   0.0000766   0.0003940
           13          14          15          16          17          18
    1  -0.0001153  -0.0005830   0.0001428  -0.0000274   0.0002560  -0.0000094
    2   0.0007893   0.0035325   0.0001035  -0.0000074  -0.0001582   0.0000157
    3   0.0000504   0.0028829  -0.0001263   0.0000740  -0.0000322   0.0000217
           19          20          21          22
    1  -0.0004308   0.0000575  -0.0000269  -0.0000196
    2  -0.0000273   0.0000898  -0.0000072   0.0000349
    3   0.0001970  -0.0000832  -0.0008236   0.0000208
 Max gradient component =       4.203E-03
 RMS gradient           =       8.471E-04
 Gradient time:  CPU 223.61 s  wall 223.62 s
 Geometry Optimization Parameters
   NAtoms,    NIC,     NZ,  NCons,   NDum,   NFix, NCnnct, MaxDiis
       22     163      22       0       0       0       0       0

 Cartesian Hessian Update
 Hessian updated using BFGS update


** GEOMETRY OPTIMIZATION IN DELOCALIZED INTERNAL COORDINATES **
   Searching for a Minimum

   Optimization Cycle:   7

                       Coordinates (Angstroms)
     ATOM                X               Y               Z
      1  C         0.0357353402   -0.0354935895    0.0673521796
      2  C        -0.0019875628    0.1762512529    1.4560544996
      3  Cl        1.4786435158    0.3990114618    2.3453470413
      4  C        -1.2358376560    0.2315331160    2.1156519407
      5  Cl       -1.3304448658    0.4904930897    3.8401354361
      6  C        -2.4291223170    0.0922681866    1.4128058198
      7  H        -3.3738159308    0.1406990337    1.9359728463
      8  C        -2.3797097663   -0.1060487795    0.0405359026
      9  Cl       -3.8785923596   -0.2767211441   -0.8546653008
     10  C        -1.1674549259   -0.1694323386   -0.6330100937
     11  H        -1.1473443320   -0.3409762765   -1.7010695349
     12  C         1.3103155571   -0.0745070101   -0.7042243701
     13  C         2.2917678873   -1.0588928801   -0.5293526929
     14  Cl        2.0670380877   -2.3477534263    0.6378083819
     15  C         3.4563270536   -1.0601836358   -1.2924361279
     16  H         4.1951412951   -1.8354321178   -1.1355573469
     17  C         3.6647044897   -0.0783093776   -2.2542057415
     18  H         4.5687928607   -0.0740970193   -2.8487047578
     19  C         2.6906289997    0.8960586447   -2.4440371738
     20  Cl        2.9365902824    2.1419928104   -3.6570853701
     21  C         1.5275382731    0.9028946051   -1.6858724977
     22  H         0.7888010965    1.6795402909   -1.8363123502
   Point Group: c1    Number of degrees of freedom:    60


   Energy is  -2761.518082156

 Hessian updated using BFGS update

 60 Hessian modes will be used to form the next step
  Hessian Eigenvalues:
     0.009588    0.017711    0.018468    0.020681    0.020933    0.021791
     0.022979    0.023588    0.023703    0.023847    0.023862    0.024090
     0.024092    0.024114    0.024117    0.024138    0.024141    0.024153
     0.024168    0.074986    0.159968    0.159986    0.159998    0.160013
     0.160026    0.217829    0.224352    0.231462    0.235046    0.235110
     0.236093    0.246885    0.249987    0.249992    0.249994    0.250078
     0.252106    0.289451    0.293726    0.301034    0.301090    0.301359
     0.328859    0.356665    0.356666    0.356668    0.356669    0.356685
     0.412979    0.419942    0.429815    0.432209    0.461537    0.463648
     0.471092    0.472237    0.478213    0.478433    0.479166    0.480943

 Minimum search - taking simple RFO step
 Searching for Lamda that Minimizes Along All modes
 Value Taken    Lamda =  -0.00180705
 Calculated Step too Large.  Step scaled by  0.780230
 Step Taken.  Stepsize is  0.300000

                             Maximum     Tolerance    Cnvgd?
         Gradient           0.003928      0.000300      NO
         Displacement       0.221573      0.001200      NO
         Energy change     -0.001860      0.000001      NO


 New Cartesian Coordinates Obtained by Inverse Iteration

 Displacement from previous Coordinates is:  0.586832
 ----------------------------------------------------------------
             Standard Nuclear Orientation (Angstroms)
    I     Atom           X                Y                Z
 ----------------------------------------------------------------
    1      C       0.0305437059    -0.0349162389     0.0598039646
    2      C      -0.0015916914     0.2189190755     1.4408241937
    3      Cl      1.4846458299     0.4957699816     2.3085053297
    4      C      -1.2310058834     0.2715442919     2.1075903456
    5      Cl     -1.3202912379     0.5856009199     3.8230021780
    6      C      -2.4251629535     0.0848984698     1.4168260314
    7      H      -3.3676452948     0.1315420139     1.9442721557
    8      C      -2.3811648370    -0.1556369511     0.0512571632
    9      Cl     -3.8825727591    -0.3833889986    -0.8266172343
   10      C      -1.1718436932    -0.2149441000    -0.6292638156
   11      H      -1.1542179337    -0.4154378983    -1.6924690426
   12      C       1.3063978516    -0.0715312683    -0.7115305156
   13      C       2.2625582470    -1.0840046743    -0.5638230546
   14      Cl      2.0003731739    -2.3990212815     0.5672063731
   15      C       3.4309516650    -1.0882131263    -1.3203550577
   16      H       4.1515972778    -1.8844921053    -1.1860276995
   17      C       3.6667833234    -0.0789123311    -2.2474367728
   18      H       4.5736691060    -0.0761510284    -2.8377480973
   19      C       2.7178970222     0.9246435143    -2.4085078917
   20      Cl      2.9985089331     2.2025851441    -3.5795690753
   21      C       1.5503273346     0.9337524289    -1.6559995900
   22      H       0.8289578365     1.7302890588    -1.7848091985
 ----------------------------------------------------------------
 Nuclear Repulsion Energy =        1722.61903834 hartrees
 There are       81 alpha and       81 beta electrons
 Applying Cartesian multipole field
    Component          Value
    ---------          -----
     (2,0,0)        1.00000E-11
     (0,2,0)        2.00000E-11
     (0,0,2)       -3.00000E-11
 Nucleus-field energy     =    -0.0000000303 hartrees
 Requested basis set is 6-311++G(d,p)
 There are 162 shells and 449 basis functions
 A cutoff of  1.0D-15 yielded  10190 shell pairs
 There are     84572 function pairs (     90877 Cartesian)
 Smallest overlap matrix eigenvalue = 2.63E-07
 Linear dependence detected in AO basis
 Number of orthogonalized atomic orbitals = 445
 Maximum deviation from orthogonality = 6.037E-10
 Guess from superposition of atomic densities
 Warning:  Energy on first SCF cycle will be non-variational
 SAD guess density has 162.000000 electrons

 -----------------------------------------------------------------------
  General SCF calculation program by
  Eric Jon Sundstrom, Paul Horn, Yuezhi Mao, Dmitri Zuev, Alec White,
  David Stuck, Shaama M.S., Shane Yost, Joonho Lee, David Small,
  Daniel Levine, Susi Lehtola, Hugh Burton, Evgeny Epifanovsky,
  Bang C. Huynh
 -----------------------------------------------------------------------
 Exchange:     0.2000 Hartree-Fock + 0.0800 Slater + 0.7200 B88
 Correlation:  0.1900 VWN1RPA + 0.8100 LYP
 Using SG-1 standard quadrature grid
 A restricted SCF calculation will be
 performed using DIIS
 SCF converges when DIIS error is below 1.0e-08
 ---------------------------------------
  Cycle       Energy         DIIS error
 ---------------------------------------
    1   -2765.4974151376      2.92e-02  
    2   -2761.3805751106      2.33e-03  
    3   -2761.3087793742      2.81e-03  
    4   -2761.5109747315      5.45e-04  
    5   -2761.5173721962      2.58e-04  
    6   -2761.5188946860      9.90e-05  
    7   -2761.5191375894      1.69e-05  
    8   -2761.5191425110      8.39e-06  
    9   -2761.5191442129      2.01e-06  
   10   -2761.5191442875      1.16e-06  
   11   -2761.5191443232      1.82e-07  
   12   -2761.5191443240      8.10e-08  
   13   -2761.5191443239      3.04e-08  
   14   -2761.5191443243      6.56e-09  Convergence criterion met
 ---------------------------------------
 SCF time:   CPU 627.77s  wall 628.00s 
 SCF   energy in the final basis set =    -2761.5191443243
 Total energy in the final basis set =    -2761.5191443243

 --------------------------------------------------------------

                    Orbital Energies (a.u.)
 --------------------------------------------------------------

 Alpha MOs
 -- Occupied --
********-101.5739-101.5722-101.5700-101.5684 -10.2731 -10.2709 -10.2669
-10.2630 -10.2612 -10.2353 -10.2309 -10.2199 -10.2168 -10.2154 -10.2142
-10.2135  -9.4894  -9.4884  -9.4870  -9.4846  -9.4832  -7.2542  -7.2532
 -7.2519  -7.2493  -7.2479  -7.2443  -7.2437  -7.2432  -7.2427  -7.2418
 -7.2411  -7.2393  -7.2391  -7.2380  -7.2376  -0.9484  -0.9275  -0.9035
 -0.8951  -0.8789  -0.8521  -0.8388  -0.8078  -0.7691  -0.7479  -0.7405
 -0.6767  -0.6413  -0.6291  -0.6067  -0.5469  -0.5349  -0.5329  -0.5154
 -0.4995  -0.4787  -0.4655  -0.4635  -0.4576  -0.4461  -0.4330  -0.4262
 -0.4120  -0.4012  -0.3995  -0.3935  -0.3838  -0.3667  -0.3478  -0.3370
 -0.3358  -0.3334  -0.3318  -0.3288  -0.3234  -0.2973  -0.2810  -0.2642
 -0.2619
 -- Virtual --
 -0.0667  -0.0572  -0.0450  -0.0399  -0.0294  -0.0142  -0.0062   0.0004
  0.0027   0.0049   0.0115   0.0183   0.0225   0.0286   0.0372   0.0415
  0.0463   0.0526   0.0539   0.0604   0.0649   0.0701   0.0751   0.0798
  0.0845   0.0894   0.0934   0.0970   0.0981   0.0987   0.1021   0.1060
  0.1073   0.1112   0.1146   0.1179   0.1206   0.1215   0.1249   0.1271
  0.1290   0.1333   0.1352   0.1388   0.1414   0.1463   0.1469   0.1495
  0.1519   0.1576   0.1646   0.1681   0.1764   0.1774   0.1809   0.1871
  0.1923   0.1956   0.2036   0.2070   0.2121   0.2170   0.2233   0.2237
  0.2312   0.2341   0.2397   0.2437   0.2449   0.2480   0.2534   0.2561
  0.2572   0.2590   0.2621   0.2672   0.2681   0.2746   0.2781   0.2855
  0.2869   0.2910   0.2987   0.3005   0.3038   0.3088   0.3148   0.3195
  0.3241   0.3326   0.3362   0.3440   0.3530   0.3602   0.4108   0.4215
  0.4282   0.4323   0.4356   0.4513   0.4530   0.4558   0.4566   0.4663
  0.4701   0.4812   0.4911   0.4927   0.5004   0.5100   0.5156   0.5255
  0.5316   0.5386   0.5447   0.5535   0.5579   0.5669   0.5737   0.5787
  0.5848   0.5907   0.5932   0.6021   0.6091   0.6111   0.6198   0.6276
  0.6370   0.6465   0.6578   0.6688   0.6725   0.6826   0.6848   0.6912
  0.6937   0.7069   0.7121   0.7227   0.7297   0.7317   0.7583   0.7721
  0.8105   0.8203   0.8230   0.8305   0.8322   0.8349   0.8393   0.8488
  0.8501   0.8524   0.8541   0.8578   0.8595   0.8623   0.8701   0.8751
  0.8813   0.8875   0.8901   0.8976   0.9036   0.9064   0.9178   0.9208
  0.9276   0.9312   0.9331   0.9431   0.9534   0.9588   0.9612   0.9710
  0.9834   0.9886   0.9924   0.9983   1.0022   1.0217   1.0239   1.0441
  1.0477   1.0591   1.0906   1.1098   1.1260   1.1472   1.1718   1.1950
  1.2088   1.2141   1.2221   1.2289   1.2396   1.2453   1.2568   1.2797
  1.2905   1.3036   1.3112   1.3336   1.3388   1.3661   1.3802   1.4231
  1.4491   1.4831   1.5007   1.5054   1.5333   1.5569   1.5622   1.5634
  1.5877   1.5943   1.6099   1.6112   1.6286   1.6598   1.6785   1.6813
  1.6993   1.7058   1.7463   1.7782   1.7999   1.8111   1.8304   1.8577
  1.8664   1.8814   1.8915   1.9112   1.9241   1.9314   1.9355   1.9544
  1.9607   1.9718   2.0081   2.0151   2.0431   2.0630   2.0683   2.0738
  2.0935   2.1407   2.1463   2.1805   2.2390   2.2467   2.2640   2.2686
  2.2781   2.2809   2.2899   2.3049   2.3257   2.3344   2.3430   2.3526
  2.4041   2.4300   2.4445   2.4466   2.4686   2.4816   2.5212   2.5346
  2.5401   2.5475   2.5570   2.5802   2.5956   2.6087   2.6467   2.6683
  2.6791   2.6974   2.7045   2.7155   2.7190   2.7359   2.7426   2.7509
  2.7663   2.7702   2.7826   2.8116   2.8234   2.8303   2.8542   2.8755
  2.9097   2.9722   2.9826   3.0658   3.0747   3.0817   3.0911   3.1296
  3.1559   3.1811   3.2135   3.2564   3.2710   3.3376   3.3492   3.4031
  3.4322   3.5323   3.5770   3.6345   3.7049   3.7774   3.7956   3.8691
  3.9589   4.0466   4.0932   4.1249   4.3605   4.8036   4.8249   9.7641
  9.7767   9.7839   9.8106   9.8476  23.3895  23.5473  23.8255  23.8513
 23.8830  23.9297  23.9689  24.0037  24.0336  24.0670  24.1097  24.1392
 25.8091  25.8213  25.8225  25.9306  25.9421  26.1077  26.1236  26.1717
 26.2972  26.3095  26.5771  26.5884  26.6332  26.7560  26.8489 215.7564
215.7696 215.7781 215.8093 215.8570
 --------------------------------------------------------------

          Ground-State Mulliken Net Atomic Charges

     Atom                 Charge (a.u.)
  ----------------------------------------
      1 C                    -0.347110
      2 C                    -1.080552
      3 Cl                    0.506583
      4 C                     0.546194
      5 Cl                    0.488718
      6 C                    -0.969186
      7 H                     0.215199
      8 C                     0.751943
      9 Cl                    0.451207
     10 C                    -0.706113
     11 H                     0.204537
     12 C                     0.065332
     13 C                    -0.704702
     14 Cl                    0.341570
     15 C                    -0.183976
     16 H                     0.203792
     17 C                    -0.649504
     18 H                     0.188688
     19 C                     0.756605
     20 Cl                    0.467564
     21 C                    -0.763860
     22 H                     0.217071
  ----------------------------------------
  Sum of atomic charges =     0.000000

 -----------------------------------------------------------------
                    Cartesian Multipole Moments
 -----------------------------------------------------------------
    Charge (ESU x 10^10)
                -0.0000
    Dipole Moment (Debye)
         X       0.5137      Y      -0.3547      Z      -1.0684
       Tot       1.2374
    Quadrupole Moments (Debye-Ang)
        XX    -125.5902     XY      -4.3057     YY    -135.3726
        XZ      -4.5636     YZ       2.0818     ZZ    -135.4602
    Octopole Moments (Debye-Ang^2)
       XXX    -139.8089    XXY     -23.4227    XYY     -62.9065
       YYY     -13.3471    XXZ      -8.4002    XYZ      11.0163
       YYZ       0.1706    XZZ     -65.7572    YZZ     -12.6546
       ZZZ       3.4916
    Hexadecapole Moments (Debye-Ang^3)
      XXXX   -4364.8789   XXXY    -161.2583   XXYY    -980.8746
      XYYY     -80.4947   YYYY   -1185.8285   XXXZ     707.2480
      XXYZ     123.9634   XYYZ     285.8794   YYYZ     203.1970
      XXZZ   -1317.8590   XYZZ     -43.9390   YYZZ    -803.3047
      XZZZ     851.5740   YZZZ     238.6190   ZZZZ   -3639.4104
 -----------------------------------------------------------------
 Calculating analytic gradient of the SCF energy
 Gradient of SCF Energy
            1           2           3           4           5           6
    1  -0.0000945  -0.0000196   0.0006859   0.0000469  -0.0000080  -0.0001240
    2  -0.0001657  -0.0000713  -0.0022595   0.0000067   0.0000250   0.0000124
    3  -0.0000657  -0.0003274  -0.0010216  -0.0001336   0.0000752  -0.0000014
            7           8           9          10          11          12
    1   0.0000005   0.0000172  -0.0000133  -0.0000423   0.0000557   0.0000559
    2   0.0000060  -0.0000963   0.0000474   0.0003223  -0.0001262  -0.0000652
    3  -0.0000028   0.0000751  -0.0000766  -0.0000914   0.0000239   0.0001655
           13          14          15          16          17          18
    1  -0.0001882  -0.0002599   0.0000995  -0.0000008   0.0000947   0.0000053
    2   0.0007780   0.0016148  -0.0000347   0.0000192  -0.0000551   0.0000196
    3  -0.0000054   0.0016895   0.0000192   0.0000492  -0.0000277   0.0000188
           19          20          21          22
    1  -0.0001509   0.0000168  -0.0001596  -0.0000171
    2   0.0000146   0.0000007   0.0000102  -0.0000028
    3   0.0000656  -0.0000367  -0.0003858  -0.0000061
 Max gradient component =       2.260E-03
 RMS gradient           =       4.507E-04
 Gradient time:  CPU 224.80 s  wall 224.80 s
 Geometry Optimization Parameters
   NAtoms,    NIC,     NZ,  NCons,   NDum,   NFix, NCnnct, MaxDiis
       22     163      22       0       0       0       0       0

 Cartesian Hessian Update
 Hessian updated using BFGS update


** GEOMETRY OPTIMIZATION IN DELOCALIZED INTERNAL COORDINATES **
   Searching for a Minimum

   Optimization Cycle:   8

                       Coordinates (Angstroms)
     ATOM                X               Y               Z
      1  C         0.0305437059   -0.0349162389    0.0598039646
      2  C        -0.0015916914    0.2189190755    1.4408241937
      3  Cl        1.4846458299    0.4957699816    2.3085053297
      4  C        -1.2310058834    0.2715442919    2.1075903456
      5  Cl       -1.3202912379    0.5856009199    3.8230021780
      6  C        -2.4251629535    0.0848984698    1.4168260314
      7  H        -3.3676452948    0.1315420139    1.9442721557
      8  C        -2.3811648370   -0.1556369511    0.0512571632
      9  Cl       -3.8825727591   -0.3833889986   -0.8266172343
     10  C        -1.1718436932   -0.2149441000   -0.6292638156
     11  H        -1.1542179337   -0.4154378983   -1.6924690426
     12  C         1.3063978516   -0.0715312683   -0.7115305156
     13  C         2.2625582470   -1.0840046743   -0.5638230546
     14  Cl        2.0003731739   -2.3990212815    0.5672063731
     15  C         3.4309516650   -1.0882131263   -1.3203550577
     16  H         4.1515972778   -1.8844921053   -1.1860276995
     17  C         3.6667833234   -0.0789123311   -2.2474367728
     18  H         4.5736691060   -0.0761510284   -2.8377480973
     19  C         2.7178970222    0.9246435143   -2.4085078917
     20  Cl        2.9985089331    2.2025851441   -3.5795690753
     21  C         1.5503273346    0.9337524289   -1.6559995900
     22  H         0.8289578365    1.7302890588   -1.7848091985
   Point Group: c1    Number of degrees of freedom:    60


   Energy is  -2761.519144324

 Hessian updated using BFGS update

 60 Hessian modes will be used to form the next step
  Hessian Eigenvalues:
     0.006943    0.017742    0.018299    0.020686    0.020933    0.021148
     0.023001    0.023589    0.023670    0.023846    0.023863    0.024090
     0.024091    0.024114    0.024117    0.024138    0.024147    0.024160
     0.024178    0.074748    0.159968    0.159980    0.159998    0.160013
     0.160028    0.217836    0.224371    0.231468    0.235045    0.235120
     0.236091    0.246881    0.249945    0.249991    0.250007    0.250086
     0.252106    0.289442    0.293681    0.301036    0.301096    0.301347
     0.328850    0.356665    0.356667    0.356668    0.356670    0.356686
     0.412984    0.419946    0.429806    0.432210    0.461533    0.463602
     0.471085    0.472256    0.478204    0.478458    0.479167    0.480951

 Minimum search - taking simple RFO step
 Searching for Lamda that Minimizes Along All modes
 Value Taken    Lamda =  -0.00080978
 Calculated Step too Large.  Step scaled by  0.947541
 Step Taken.  Stepsize is  0.300000

                             Maximum     Tolerance    Cnvgd?
         Gradient           0.002111      0.000300      NO
         Displacement       0.220170      0.001200      NO
         Energy change     -0.001062      0.000001      NO


 New Cartesian Coordinates Obtained by Inverse Iteration

 Displacement from previous Coordinates is:  0.601063
 ----------------------------------------------------------------
             Standard Nuclear Orientation (Angstroms)
    I     Atom           X                Y                Z
 ----------------------------------------------------------------
    1      C       0.0252551730    -0.0274167556     0.0516169802
    2      C      -0.0027369889     0.2654596483     1.4244382717
    3      Cl      1.4863853252     0.5988225563     2.2685564458
    4      C      -1.2276093999     0.3102926902     2.0989864679
    5      Cl     -1.3130111900     0.6741055649     3.8044183505
    6      C      -2.4210416480     0.0739771467     1.4219276843
    7      H      -3.3609882028     0.1129590991     1.9545690812
    8      C      -2.3810944498    -0.2052711593     0.0636933129
    9      Cl     -3.8829606769    -0.4998265616    -0.7931125072
   10      C      -1.1752041783    -0.2551491669    -0.6246657630
   11      H      -1.1594973133    -0.4829067119    -1.6824713020
   12      C       1.3023615776    -0.0645500564    -0.7192283909
   13      C       2.2308361331    -1.1055194080    -0.5989871973
   14      Cl      1.9292276782    -2.4420798384     0.4969708932
   15      C       3.4023608016    -1.1162558435    -1.3500133001
   16      H       4.1024211174    -1.9341684479    -1.2387076914
   17      C       3.6684201453    -0.0828242832    -2.2422296975
   18      H       4.5777480119    -0.0845229644    -2.8288338363
   19      C       2.7479286100     0.9506999177    -2.3732460071
   20      Cl      3.0673174527     2.2583338849    -3.5005099246
   21      C       1.5763997837     0.9655862627    -1.6259202903
   22      H       0.8751972610     1.7831493227    -1.7321208904
 ----------------------------------------------------------------
 Nuclear Repulsion Energy =        1721.76259674 hartrees
 There are       81 alpha and       81 beta electrons
 Applying Cartesian multipole field
    Component          Value
    ---------          -----
     (2,0,0)        1.00000E-11
     (0,2,0)        2.00000E-11
     (0,0,2)       -3.00000E-11
 Nucleus-field energy     =    -0.0000000271 hartrees
 Requested basis set is 6-311++G(d,p)
 There are 162 shells and 449 basis functions
 A cutoff of  1.0D-15 yielded  10187 shell pairs
 There are     84582 function pairs (     90886 Cartesian)
 Smallest overlap matrix eigenvalue = 2.48E-07
 Linear dependence detected in AO basis
 Number of orthogonalized atomic orbitals = 445
 Maximum deviation from orthogonality = 4.627E-10
 Guess from superposition of atomic densities
 Warning:  Energy on first SCF cycle will be non-variational
 SAD guess density has 162.000000 electrons

 -----------------------------------------------------------------------
  General SCF calculation program by
  Eric Jon Sundstrom, Paul Horn, Yuezhi Mao, Dmitri Zuev, Alec White,
  David Stuck, Shaama M.S., Shane Yost, Joonho Lee, David Small,
  Daniel Levine, Susi Lehtola, Hugh Burton, Evgeny Epifanovsky,
  Bang C. Huynh
 -----------------------------------------------------------------------
 Exchange:     0.2000 Hartree-Fock + 0.0800 Slater + 0.7200 B88
 Correlation:  0.1900 VWN1RPA + 0.8100 LYP
 Using SG-1 standard quadrature grid
 A restricted SCF calculation will be
 performed using DIIS
 SCF converges when DIIS error is below 1.0e-08
 ---------------------------------------
  Cycle       Energy         DIIS error
 ---------------------------------------
    1   -2765.4956383759      2.92e-02  
    2   -2761.3809052344      2.34e-03  
    3   -2761.3095573692      2.81e-03  
    4   -2761.5116701213      5.41e-04  
    5   -2761.5179504415      2.57e-04  
    6   -2761.5194500056      9.92e-05  
    7   -2761.5196937012      1.72e-05  
    8   -2761.5196986854      8.92e-06  
    9   -2761.5197005992      2.29e-06  
   10   -2761.5197007084      1.14e-06  
   11   -2761.5197007426      1.75e-07  
   12   -2761.5197007433      8.23e-08  
   13   -2761.5197007434      3.22e-08  
   14   -2761.5197007436      8.95e-09  Convergence criterion met
 ---------------------------------------
 SCF time:   CPU 626.44s  wall 626.00s 
 SCF   energy in the final basis set =    -2761.5197007436
 Total energy in the final basis set =    -2761.5197007436

 --------------------------------------------------------------

                    Orbital Energies (a.u.)
 --------------------------------------------------------------

 Alpha MOs
 -- Occupied --
********-101.5738-101.5726-101.5699-101.5688 -10.2730 -10.2708 -10.2669
-10.2628 -10.2612 -10.2349 -10.2305 -10.2198 -10.2168 -10.2152 -10.2141
-10.2135  -9.4896  -9.4883  -9.4874  -9.4845  -9.4836  -7.2543  -7.2531
 -7.2523  -7.2492  -7.2483  -7.2444  -7.2439  -7.2432  -7.2427  -7.2422
 -7.2415  -7.2392  -7.2390  -7.2383  -7.2380  -0.9483  -0.9275  -0.9033
 -0.8951  -0.8792  -0.8516  -0.8390  -0.8076  -0.7693  -0.7477  -0.7406
 -0.6765  -0.6410  -0.6290  -0.6069  -0.5469  -0.5344  -0.5330  -0.5165
 -0.4990  -0.4789  -0.4653  -0.4636  -0.4576  -0.4459  -0.4329  -0.4263
 -0.4119  -0.4015  -0.3987  -0.3934  -0.3835  -0.3661  -0.3478  -0.3369
 -0.3361  -0.3329  -0.3316  -0.3296  -0.3249  -0.2958  -0.2819  -0.2644
 -0.2621
 -- Virtual --
 -0.0643  -0.0577  -0.0444  -0.0421  -0.0297  -0.0142  -0.0063   0.0004
  0.0029   0.0046   0.0116   0.0178   0.0226   0.0282   0.0374   0.0415
  0.0459   0.0529   0.0540   0.0599   0.0639   0.0702   0.0757   0.0794
  0.0845   0.0897   0.0928   0.0967   0.0977   0.0988   0.1023   0.1066
  0.1066   0.1113   0.1145   0.1173   0.1203   0.1213   0.1249   0.1268
  0.1286   0.1331   0.1346   0.1386   0.1415   0.1455   0.1465   0.1495
  0.1528   0.1574   0.1640   0.1676   0.1755   0.1781   0.1818   0.1869
  0.1936   0.1952   0.2036   0.2062   0.2128   0.2167   0.2232   0.2235
  0.2314   0.2329   0.2374   0.2431   0.2445   0.2477   0.2530   0.2561
  0.2577   0.2590   0.2616   0.2683   0.2697   0.2743   0.2789   0.2851
  0.2864   0.2913   0.2960   0.3003   0.3053   0.3078   0.3144   0.3202
  0.3257   0.3322   0.3355   0.3433   0.3562   0.3605   0.4111   0.4221
  0.4280   0.4342   0.4353   0.4514   0.4521   0.4558   0.4579   0.4647
  0.4714   0.4808   0.4920   0.4937   0.5003   0.5096   0.5171   0.5259
  0.5314   0.5394   0.5450   0.5532   0.5577   0.5692   0.5742   0.5791
  0.5837   0.5900   0.5931   0.6026   0.6112   0.6122   0.6240   0.6309
  0.6376   0.6488   0.6512   0.6666   0.6731   0.6820   0.6841   0.6908
  0.6937   0.7041   0.7100   0.7226   0.7307   0.7321   0.7596   0.7716
  0.8101   0.8207   0.8245   0.8308   0.8349   0.8354   0.8408   0.8494
  0.8500   0.8525   0.8551   0.8578   0.8599   0.8605   0.8686   0.8761
  0.8810   0.8862   0.8908   0.8974   0.9046   0.9080   0.9183   0.9203
  0.9279   0.9320   0.9356   0.9444   0.9542   0.9585   0.9626   0.9738
  0.9845   0.9897   0.9915   0.9965   1.0000   1.0213   1.0243   1.0397
  1.0475   1.0552   1.0953   1.1150   1.1268   1.1478   1.1721   1.1983
  1.2134   1.2170   1.2218   1.2313   1.2384   1.2454   1.2577   1.2794
  1.2879   1.3039   1.3152   1.3322   1.3373   1.3658   1.3830   1.4159
  1.4507   1.4826   1.4995   1.5039   1.5381   1.5569   1.5612   1.5632
  1.5884   1.5962   1.6072   1.6129   1.6308   1.6612   1.6782   1.6799
  1.6987   1.7057   1.7466   1.7785   1.8013   1.8094   1.8289   1.8532
  1.8609   1.8811   1.8893   1.9131   1.9246   1.9321   1.9358   1.9543
  1.9616   1.9720   2.0145   2.0189   2.0439   2.0665   2.0701   2.0739
  2.0914   2.1403   2.1446   2.1798   2.2408   2.2472   2.2643   2.2686
  2.2732   2.2820   2.2890   2.3128   2.3183   2.3341   2.3444   2.3529
  2.4066   2.4318   2.4477   2.4505   2.4629   2.4794   2.5206   2.5351
  2.5413   2.5486   2.5573   2.5781   2.5958   2.6093   2.6462   2.6717
  2.6823   2.6958   2.7045   2.7119   2.7197   2.7367   2.7374   2.7507
  2.7618   2.7667   2.7798   2.8137   2.8271   2.8373   2.8622   2.8699
  2.9082   2.9758   2.9862   3.0687   3.0773   3.0832   3.0909   3.1286
  3.1546   3.1804   3.2183   3.2557   3.2735   3.3396   3.3485   3.4047
  3.4316   3.5355   3.5798   3.6349   3.7053   3.7791   3.7977   3.8694
  3.9600   4.0468   4.0933   4.1250   4.3525   4.8049   4.8242   9.7653
  9.7772   9.7841   9.8077   9.8457  23.3908  23.5482  23.8251  23.8517
 23.8830  23.9301  23.9697  24.0038  24.0339  24.0694  24.1110  24.1416
 25.8089  25.8201  25.8228  25.9202  25.9540  26.1081  26.1237  26.1703
 26.2883  26.3187  26.5764  26.5920  26.6346  26.7473  26.8571 215.7576
215.7701 215.7784 215.8071 215.8535
 --------------------------------------------------------------

          Ground-State Mulliken Net Atomic Charges

     Atom                 Charge (a.u.)
  ----------------------------------------
      1 C                    -0.362178
      2 C                    -1.185008
      3 Cl                    0.514926
      4 C                     0.600871
      5 Cl                    0.496413
      6 C                    -0.930997
      7 H                     0.217145
      8 C                     0.701730
      9 Cl                    0.452787
     10 C                    -0.623612
     11 H                     0.203497
     12 C                     0.105275
     13 C                    -0.746943
     14 Cl                    0.367676
     15 C                    -0.205490
     16 H                     0.206380
     17 C                    -0.665754
     18 H                     0.188353
     19 C                     0.735282
     20 Cl                    0.466230
     21 C                    -0.752241
     22 H                     0.215657
  ----------------------------------------
  Sum of atomic charges =     0.000000

 -----------------------------------------------------------------
                    Cartesian Multipole Moments
 -----------------------------------------------------------------
    Charge (ESU x 10^10)
                -0.0000
    Dipole Moment (Debye)
         X       0.4909      Y      -0.3828      Z      -1.0824
       Tot       1.2487
    Quadrupole Moments (Debye-Ang)
        XX    -125.8394     XY      -4.4620     YY    -135.2981
        XZ      -4.6184     YZ       2.1313     ZZ    -135.2591
    Octopole Moments (Debye-Ang^2)
       XXX    -141.4141    XXY     -24.9198    XYY     -62.6645
       YYY     -16.6324    XXZ      -8.1882    XYZ      11.5373
       YYZ       0.2158    XZZ     -65.6092    YZZ     -14.0042
       ZZZ       3.8040
    Hexadecapole Moments (Debye-Ang^3)
      XXXX   -4379.5173   XXXY    -200.4676   XXYY    -992.3040
      XYYY    -120.0519   YYYY   -1255.0925   XXXZ     722.3173
      XXYZ     115.6019   XYYZ     289.9549   YYYZ     170.2431
      XXZZ   -1304.0900   XYZZ     -56.5447   YYZZ    -800.4638
      XZZZ     863.2604   YZZZ     209.0121   ZZZZ   -3553.4273
 -----------------------------------------------------------------
 Calculating analytic gradient of the SCF energy
 Gradient of SCF Energy
            1           2           3           4           5           6
    1  -0.0003744  -0.0002649   0.0005774   0.0001686  -0.0000132   0.0000095
    2  -0.0002250  -0.0001278  -0.0011091   0.0000163   0.0000463  -0.0000351
    3  -0.0001442  -0.0002678  -0.0005165  -0.0000308   0.0000165  -0.0000955
            7           8           9          10          11          12
    1  -0.0000212  -0.0000938  -0.0000350   0.0002099   0.0000009   0.0002578
    2  -0.0000019  -0.0000465   0.0000511   0.0001769  -0.0000515   0.0002225
    3  -0.0000066   0.0001174  -0.0000320  -0.0000250  -0.0000560  -0.0000847
           13          14          15          16          17          18
    1  -0.0001456  -0.0001187  -0.0000213   0.0000214  -0.0000524   0.0000119
    2   0.0005268   0.0006919  -0.0001298   0.0000298   0.0001217   0.0000181
    3   0.0000143   0.0009587   0.0001259   0.0000176  -0.0000298   0.0000174
           19          20          21          22
    1   0.0001573  -0.0000287  -0.0002551   0.0000099
    2  -0.0000092  -0.0000577  -0.0000672  -0.0000404
    3  -0.0000729   0.0000053   0.0000505   0.0000383
 Max gradient component =       1.109E-03
 RMS gradient           =       2.568E-04
 Gradient time:  CPU 222.26 s  wall 222.26 s
 Geometry Optimization Parameters
   NAtoms,    NIC,     NZ,  NCons,   NDum,   NFix, NCnnct, MaxDiis
       22     163      22       0       0       0       0       0

 Cartesian Hessian Update
 Hessian updated using BFGS update


** GEOMETRY OPTIMIZATION IN DELOCALIZED INTERNAL COORDINATES **
   Searching for a Minimum

   Optimization Cycle:   9

                       Coordinates (Angstroms)
     ATOM                X               Y               Z
      1  C         0.0252551730   -0.0274167556    0.0516169802
      2  C        -0.0027369889    0.2654596483    1.4244382717
      3  Cl        1.4863853252    0.5988225563    2.2685564458
      4  C        -1.2276093999    0.3102926902    2.0989864679
      5  Cl       -1.3130111900    0.6741055649    3.8044183505
      6  C        -2.4210416480    0.0739771467    1.4219276843
      7  H        -3.3609882028    0.1129590991    1.9545690812
      8  C        -2.3810944498   -0.2052711593    0.0636933129
      9  Cl       -3.8829606769   -0.4998265616   -0.7931125072
     10  C        -1.1752041783   -0.2551491669   -0.6246657630
     11  H        -1.1594973133   -0.4829067119   -1.6824713020
     12  C         1.3023615776   -0.0645500564   -0.7192283909
     13  C         2.2308361331   -1.1055194080   -0.5989871973
     14  Cl        1.9292276782   -2.4420798384    0.4969708932
     15  C         3.4023608016   -1.1162558435   -1.3500133001
     16  H         4.1024211174   -1.9341684479   -1.2387076914
     17  C         3.6684201453   -0.0828242832   -2.2422296975
     18  H         4.5777480119   -0.0845229644   -2.8288338363
     19  C         2.7479286100    0.9506999177   -2.3732460071
     20  Cl        3.0673174527    2.2583338849   -3.5005099246
     21  C         1.5763997837    0.9655862627   -1.6259202903
     22  H         0.8751972610    1.7831493227   -1.7321208904
   Point Group: c1    Number of degrees of freedom:    60


   Energy is  -2761.519700744

 Hessian updated using BFGS update

 60 Hessian modes will be used to form the next step
  Hessian Eigenvalues:
     0.004190    0.017739    0.018160    0.020681    0.020884    0.020937
     0.023022    0.023592    0.023653    0.023846    0.023862    0.024090
     0.024092    0.024116    0.024119    0.024139    0.024148    0.024164
     0.024180    0.074493    0.159972    0.159987    0.160005    0.160014
     0.160030    0.217450    0.224365    0.231434    0.235062    0.235180
     0.236096    0.246882    0.249812    0.249992    0.250068    0.250184
     0.252104    0.289491    0.293259    0.301047    0.301098    0.301334
     0.328869    0.356665    0.356667    0.356668    0.356684    0.356691
     0.412987    0.419858    0.429870    0.432219    0.461528    0.463741
     0.471095    0.472369    0.478234    0.478548    0.479171    0.481003

 Minimum search - taking simple RFO step
 Searching for Lamda that Minimizes Along All modes
 Value Taken    Lamda =  -0.00036585
 Step Taken.  Stepsize is  0.277919

                             Maximum     Tolerance    Cnvgd?
         Gradient           0.001099      0.000300      NO
         Displacement       0.205129      0.001200      NO
         Energy change     -0.000556      0.000001      NO


 New Cartesian Coordinates Obtained by Inverse Iteration

 Displacement from previous Coordinates is:  0.551978
 ----------------------------------------------------------------
             Standard Nuclear Orientation (Angstroms)
    I     Atom           X                Y                Z
 ----------------------------------------------------------------
    1      C       0.0219416304    -0.0159197152     0.0461297304
    2      C      -0.0052060469     0.3108518797     1.4110792322
    3      Cl      1.4823046718     0.6933995835     2.2375020351
    4      C      -1.2271525574     0.3460037472     2.0911728254
    5      Cl     -1.3121456073     0.7493237068     3.7874720179
    6      C      -2.4178133121     0.0639891107     1.4265864511
    7      H      -3.3556779797     0.0933101754     1.9634846853
    8      C      -2.3783217630    -0.2500926763     0.0760302006
    9      Cl     -3.8764190379    -0.6111914476    -0.7614680059
   10      C      -1.1750696917    -0.2890835288    -0.6179934352
   11      H      -1.1586085248    -0.5430443795    -1.6696898719
   12      C       1.2996444340    -0.0550396873    -0.7248710728
   13      C       2.2013540055    -1.1214365081    -0.6312130893
   14      Cl      1.8619250961    -2.4765301240     0.4303017985
   15      C       3.3744029052    -1.1406366010    -1.3793935174
   16      H       4.0535421820    -1.9787087503    -1.2904890395
   17      C       3.6688849238    -0.0882984155    -2.2401963587
   18      H       4.5794233175    -0.0961036418    -2.8249076147
   19      C       2.7759093753     0.9721572808    -2.3423435515
   20      Cl      3.1327378952     2.3044020716    -3.4289025508
   21      C       1.6018097249     0.9945329070    -1.5986630674
   22      H       0.9202493820     1.8310099094    -1.6844971119
 ----------------------------------------------------------------
 Nuclear Repulsion Energy =        1721.02129707 hartrees
 There are       81 alpha and       81 beta electrons
 Applying Cartesian multipole field
    Component          Value
    ---------          -----
     (2,0,0)        1.00000E-11
     (0,2,0)        2.00000E-11
     (0,0,2)       -3.00000E-11
 Nucleus-field energy     =    -0.0000000243 hartrees
 Requested basis set is 6-311++G(d,p)
 There are 162 shells and 449 basis functions
 A cutoff of  1.0D-15 yielded  10191 shell pairs
 There are     84638 function pairs (     90951 Cartesian)
 Smallest overlap matrix eigenvalue = 2.31E-07
 Linear dependence detected in AO basis
 Number of orthogonalized atomic orbitals = 445
 Maximum deviation from orthogonality = 1.119E-09
 Guess from superposition of atomic densities
 Warning:  Energy on first SCF cycle will be non-variational
 SAD guess density has 162.000000 electrons

 -----------------------------------------------------------------------
  General SCF calculation program by
  Eric Jon Sundstrom, Paul Horn, Yuezhi Mao, Dmitri Zuev, Alec White,
  David Stuck, Shaama M.S., Shane Yost, Joonho Lee, David Small,
  Daniel Levine, Susi Lehtola, Hugh Burton, Evgeny Epifanovsky,
  Bang C. Huynh
 -----------------------------------------------------------------------
 Exchange:     0.2000 Hartree-Fock + 0.0800 Slater + 0.7200 B88
 Correlation:  0.1900 VWN1RPA + 0.8100 LYP
 Using SG-1 standard quadrature grid
 A restricted SCF calculation will be
 performed using DIIS
 SCF converges when DIIS error is below 1.0e-08
 ---------------------------------------
  Cycle       Energy         DIIS error
 ---------------------------------------
    1   -2765.4947539475      2.92e-02  
    2   -2761.3809771763      2.34e-03  
    3   -2761.3098891495      2.80e-03  
    4   -2761.5120154251      5.39e-04  
    5   -2761.5182291714      2.56e-04  
    6   -2761.5197195532      9.92e-05  
    7   -2761.5199633255      1.76e-05  
    8   -2761.5199684331      9.42e-06  
    9   -2761.5199705707      2.46e-06  
   10   -2761.5199707051      1.11e-06  
   11   -2761.5199707374      1.73e-07  
   12   -2761.5199707377      8.52e-08  
   13   -2761.5199707382      3.47e-08  
   14   -2761.5199707382      1.07e-08  
   15   -2761.5199707381      5.46e-09  Convergence criterion met
 ---------------------------------------
 SCF time:   CPU 668.20s  wall 669.00s 
 SCF   energy in the final basis set =    -2761.5199707381
 Total energy in the final basis set =    -2761.5199707381

 --------------------------------------------------------------

                    Orbital Energies (a.u.)
 --------------------------------------------------------------

 Alpha MOs
 -- Occupied --
********-101.5737-101.5730-101.5699-101.5692 -10.2730 -10.2707 -10.2669
-10.2627 -10.2611 -10.2347 -10.2302 -10.2198 -10.2167 -10.2151 -10.2141
-10.2134  -9.4896  -9.4883  -9.4877  -9.4844  -9.4839  -7.2544  -7.2530
 -7.2526  -7.2491  -7.2486  -7.2445  -7.2439  -7.2431  -7.2426  -7.2426
 -7.2418  -7.2391  -7.2389  -7.2387  -7.2383  -0.9483  -0.9276  -0.9033
 -0.8951  -0.8795  -0.8512  -0.8392  -0.8075  -0.7695  -0.7476  -0.7407
 -0.6764  -0.6409  -0.6287  -0.6072  -0.5468  -0.5340  -0.5330  -0.5173
 -0.4987  -0.4790  -0.4651  -0.4636  -0.4576  -0.4457  -0.4328  -0.4264
 -0.4118  -0.4016  -0.3980  -0.3934  -0.3834  -0.3658  -0.3480  -0.3368
 -0.3364  -0.3328  -0.3311  -0.3304  -0.3256  -0.2945  -0.2826  -0.2645
 -0.2622
 -- Virtual --
 -0.0621  -0.0581  -0.0448  -0.0433  -0.0300  -0.0141  -0.0064   0.0005
  0.0032   0.0044   0.0116   0.0174   0.0226   0.0280   0.0375   0.0417
  0.0457   0.0529   0.0544   0.0595   0.0631   0.0702   0.0763   0.0789
  0.0847   0.0899   0.0920   0.0964   0.0970   0.0993   0.1025   0.1061
  0.1072   0.1116   0.1144   0.1167   0.1200   0.1212   0.1248   0.1265
  0.1282   0.1329   0.1343   0.1385   0.1415   0.1446   0.1464   0.1499
  0.1535   0.1570   0.1634   0.1671   0.1747   0.1791   0.1826   0.1872
  0.1941   0.1953   0.2040   0.2052   0.2134   0.2164   0.2228   0.2231
  0.2303   0.2322   0.2348   0.2416   0.2450   0.2469   0.2529   0.2560
  0.2580   0.2600   0.2617   0.2685   0.2714   0.2743   0.2796   0.2848
  0.2865   0.2905   0.2923   0.3007   0.3055   0.3083   0.3146   0.3215
  0.3281   0.3315   0.3355   0.3430   0.3589   0.3619   0.4114   0.4224
  0.4291   0.4338   0.4371   0.4503   0.4520   0.4558   0.4593   0.4630
  0.4727   0.4804   0.4917   0.4953   0.5010   0.5089   0.5164   0.5260
  0.5318   0.5390   0.5456   0.5537   0.5577   0.5699   0.5750   0.5796
  0.5825   0.5897   0.5939   0.6028   0.6112   0.6128   0.6279   0.6336
  0.6384   0.6491   0.6505   0.6637   0.6735   0.6815   0.6832   0.6907
  0.6936   0.7032   0.7080   0.7224   0.7302   0.7351   0.7602   0.7723
  0.8108   0.8211   0.8260   0.8315   0.8366   0.8370   0.8419   0.8492
  0.8507   0.8523   0.8552   0.8574   0.8592   0.8604   0.8664   0.8767
  0.8802   0.8847   0.8892   0.8996   0.9053   0.9089   0.9186   0.9205
  0.9282   0.9331   0.9404   0.9452   0.9544   0.9580   0.9638   0.9759
  0.9837   0.9868   0.9925   0.9974   0.9997   1.0216   1.0251   1.0348
  1.0472   1.0533   1.0994   1.1188   1.1261   1.1473   1.1714   1.2009
  1.2157   1.2222   1.2225   1.2330   1.2391   1.2465   1.2582   1.2798
  1.2858   1.3029   1.3192   1.3298   1.3374   1.3657   1.3857   1.4108
  1.4516   1.4819   1.4976   1.5028   1.5417   1.5576   1.5606   1.5625
  1.5891   1.5971   1.6042   1.6153   1.6335   1.6628   1.6780   1.6789
  1.6983   1.7062   1.7467   1.7795   1.8018   1.8098   1.8261   1.8495
  1.8574   1.8813   1.8876   1.9148   1.9232   1.9345   1.9362   1.9541
  1.9625   1.9726   2.0179   2.0217   2.0440   2.0688   2.0705   2.0759
  2.0907   2.1399   2.1432   2.1792   2.2422   2.2472   2.2644   2.2682
  2.2704   2.2835   2.2886   2.3104   2.3185   2.3334   2.3460   2.3531
  2.4081   2.4325   2.4476   2.4537   2.4592   2.4801   2.5198   2.5346
  2.5418   2.5505   2.5565   2.5780   2.5965   2.6088   2.6460   2.6746
  2.6843   2.6942   2.7045   2.7085   2.7207   2.7332   2.7374   2.7498
  2.7598   2.7636   2.7781   2.8153   2.8275   2.8418   2.8580   2.8770
  2.9066   2.9779   2.9887   3.0705   3.0796   3.0837   3.0931   3.1281
  3.1519   3.1796   3.2235   3.2556   3.2770   3.3412   3.3479   3.4066
  3.4319   3.5382   3.5819   3.6353   3.7054   3.7803   3.8003   3.8697
  3.9609   4.0470   4.0938   4.1252   4.3466   4.8063   4.8225   9.7666
  9.7777   9.7844   9.8088   9.8432  23.3925  23.5490  23.8247  23.8516
 23.8828  23.9302  23.9702  24.0039  24.0344  24.0711  24.1121  24.1436
 25.8076  25.8192  25.8231  25.9033  25.9658  26.1055  26.1234  26.1680
 26.2793  26.3308  26.5745  26.5973  26.6357  26.7363  26.8712 215.7589
215.7708 215.7789 215.8095 215.8494
 --------------------------------------------------------------

          Ground-State Mulliken Net Atomic Charges

     Atom                 Charge (a.u.)
  ----------------------------------------
      1 C                    -0.375145
      2 C                    -1.245161
      3 Cl                    0.520177
      4 C                     0.636676
      5 Cl                    0.506114
      6 C                    -0.912676
      7 H                     0.219249
      8 C                     0.665061
      9 Cl                    0.454371
     10 C                    -0.572053
     11 H                     0.202287
     12 C                     0.099664
     13 C                    -0.781092
     14 Cl                    0.392963
     15 C                    -0.195348
     16 H                     0.208919
     17 C                    -0.687175
     18 H                     0.188440
     19 C                     0.719560
     20 Cl                    0.466838
     21 C                    -0.726118
     22 H                     0.214451
  ----------------------------------------
  Sum of atomic charges =     0.000000

 -----------------------------------------------------------------
                    Cartesian Multipole Moments
 -----------------------------------------------------------------
    Charge (ESU x 10^10)
                -0.0000
    Dipole Moment (Debye)
         X       0.4737      Y      -0.4115      Z      -1.0936
       Tot       1.2608
    Quadrupole Moments (Debye-Ang)
        XX    -126.0830     XY      -4.6048     YY    -135.2292
        XZ      -4.6629     YZ       2.1675     ZZ    -135.0787
    Octopole Moments (Debye-Ang^2)
       XXX    -143.0179    XXY     -26.2605    XYY     -62.3914
       YYY     -19.4824    XXZ      -8.0206    XYZ      12.0239
       YYZ       0.1687    XZZ     -65.3067    YZZ     -15.2602
       ZZZ       3.9195
    Hexadecapole Moments (Debye-Ang^3)
      XXXX   -4391.1356   XXXY    -237.5394   XXYY   -1002.3167
      XYYY    -157.3197   YYYY   -1319.6947   XXXZ     737.8934
      XXYZ     107.7808   XYYZ     294.3186   YYYZ     139.9657
      XXZZ   -1291.6077   XYZZ     -68.7824   YYZZ    -799.0219
      XZZZ     875.7413   YZZZ     181.2303   ZZZZ   -3479.8994
 -----------------------------------------------------------------
 Calculating analytic gradient of the SCF energy
 Gradient of SCF Energy
            1           2           3           4           5           6
    1  -0.0005537  -0.0002546   0.0004477   0.0002131   0.0000204   0.0000388
    2  -0.0001853  -0.0002420  -0.0005070   0.0000460   0.0000069  -0.0000366
    3  -0.0003141  -0.0000163  -0.0002720   0.0000716  -0.0000497  -0.0001839
            7           8           9          10          11          12
    1  -0.0000223  -0.0000678  -0.0000736   0.0003503   0.0000046   0.0003494
    2  -0.0000193   0.0001090  -0.0000600   0.0000875   0.0000400   0.0001698
    3  -0.0000090   0.0001097   0.0000413  -0.0000374  -0.0000243  -0.0002119
           13          14          15          16          17          18
    1  -0.0000773  -0.0001315  -0.0001380   0.0000214  -0.0001321   0.0000065
    2   0.0003170   0.0004511  -0.0001382   0.0000123   0.0002315  -0.0000008
    3   0.0001468   0.0004921   0.0001637  -0.0000190  -0.0000353   0.0000078
           19          20          21          22
    1   0.0003465  -0.0000333  -0.0002692  -0.0000452
    2  -0.0000541  -0.0000472  -0.0001545  -0.0000262
    3  -0.0001233   0.0000284   0.0002239   0.0000106
 Max gradient component =       5.537E-04
 RMS gradient           =       1.976E-04
 Gradient time:  CPU 222.24 s  wall 222.24 s
 Geometry Optimization Parameters
   NAtoms,    NIC,     NZ,  NCons,   NDum,   NFix, NCnnct, MaxDiis
       22     163      22       0       0       0       0       0

 Cartesian Hessian Update
 Hessian updated using BFGS update


** GEOMETRY OPTIMIZATION IN DELOCALIZED INTERNAL COORDINATES **
   Searching for a Minimum

   Optimization Cycle:  10

                       Coordinates (Angstroms)
     ATOM                X               Y               Z
      1  C         0.0219416304   -0.0159197152    0.0461297304
      2  C        -0.0052060469    0.3108518797    1.4110792322
      3  Cl        1.4823046718    0.6933995835    2.2375020351
      4  C        -1.2271525574    0.3460037472    2.0911728254
      5  Cl       -1.3121456073    0.7493237068    3.7874720179
      6  C        -2.4178133121    0.0639891107    1.4265864511
      7  H        -3.3556779797    0.0933101754    1.9634846853
      8  C        -2.3783217630   -0.2500926763    0.0760302006
      9  Cl       -3.8764190379   -0.6111914476   -0.7614680059
     10  C        -1.1750696917   -0.2890835288   -0.6179934352
     11  H        -1.1586085248   -0.5430443795   -1.6696898719
     12  C         1.2996444340   -0.0550396873   -0.7248710728
     13  C         2.2013540055   -1.1214365081   -0.6312130893
     14  Cl        1.8619250961   -2.4765301240    0.4303017985
     15  C         3.3744029052   -1.1406366010   -1.3793935174
     16  H         4.0535421820   -1.9787087503   -1.2904890395
     17  C         3.6688849238   -0.0882984155   -2.2401963587
     18  H         4.5794233175   -0.0961036418   -2.8249076147
     19  C         2.7759093753    0.9721572808   -2.3423435515
     20  Cl        3.1327378952    2.3044020716   -3.4289025508
     21  C         1.6018097249    0.9945329070   -1.5986630674
     22  H         0.9202493820    1.8310099094   -1.6844971119
   Point Group: c1    Number of degrees of freedom:    60


   Energy is  -2761.519970738

 Hessian updated using BFGS update

 60 Hessian modes will be used to form the next step
  Hessian Eigenvalues:
     0.002252    0.017717    0.018063    0.020675    0.020911    0.020973
     0.023022    0.023593    0.023640    0.023847    0.023868    0.024090
     0.024092    0.024116    0.024118    0.024139    0.024148    0.024157
     0.024368    0.073764    0.159965    0.159987    0.160003    0.160014
     0.160037    0.216489    0.224355    0.231572    0.235053    0.235139
     0.236077    0.246935    0.249429    0.249993    0.250084    0.250163
     0.252112    0.289562    0.292847    0.301040    0.301104    0.301360
     0.328871    0.356665    0.356667    0.356669    0.356685    0.356699
     0.413075    0.419654    0.429852    0.432218    0.461579    0.463865
     0.471096    0.472394    0.478251    0.478525    0.479170    0.481015

 Minimum search - taking simple RFO step
 Searching for Lamda that Minimizes Along All modes
 Value Taken    Lamda =  -0.00019918
 Step Taken.  Stepsize is  0.276905

                             Maximum     Tolerance    Cnvgd?
         Gradient           0.000622      0.000300      NO
         Displacement       0.206966      0.001200      NO
         Energy change     -0.000270      0.000001      NO


 New Cartesian Coordinates Obtained by Inverse Iteration

 Displacement from previous Coordinates is:  0.524017
 ----------------------------------------------------------------
             Standard Nuclear Orientation (Angstroms)
    I     Atom           X                Y                Z
 ----------------------------------------------------------------
    1      C       0.0209050138    -0.0074380322     0.0445246223
    2      C      -0.0090335716     0.3534835895     1.4003850482
    3      Cl      1.4732060975     0.7816218909     2.2136430487
    4      C      -1.2298898133     0.3810852101     2.0832260833
    5      Cl     -1.3188171016     0.8254851345     3.7690219605
    6      C      -2.4160327353     0.0564827911     1.4300646016
    7      H      -3.3528495379     0.0805738041     1.9690014323
    8      C      -2.3733091287    -0.2935139751     0.0884901033
    9      Cl     -3.8645886135    -0.7101151280    -0.7348046089
   10      C      -1.1712959002    -0.3249920383    -0.6079492457
   11      H      -1.1518010387    -0.6059601422    -1.6526395141
   12      C       1.2988356070    -0.0474807340    -0.7271832808
   13      C       2.1753136355    -1.1366983161    -0.6632657831
   14      Cl      1.8035857620    -2.5106276803     0.3629242618
   15      C       3.3484785691    -1.1623109831    -1.4112248557
   16      H       4.0079037956    -2.0181159092    -1.3458995134
   17      C       3.6677442509    -0.0931815249    -2.2417528309
   18      H       4.5779428462    -0.1057749483    -2.8269429567
   19      C       2.8003909232     0.9909693039    -2.3127935792
   20      Cl      3.1903262995     2.3455005383    -3.3599833252
   21      C       1.6264492329     1.0200179652    -1.5691074666
   22      H       0.9642504305     1.8738840808    -1.6326035120
 ----------------------------------------------------------------
 Nuclear Repulsion Energy =        1720.08593699 hartrees
 There are       81 alpha and       81 beta electrons
 Applying Cartesian multipole field
    Component          Value
    ---------          -----
     (2,0,0)        1.00000E-11
     (0,2,0)        2.00000E-11
     (0,0,2)       -3.00000E-11
 Nucleus-field energy     =    -0.0000000217 hartrees
 Requested basis set is 6-311++G(d,p)
 There are 162 shells and 449 basis functions
 A cutoff of  1.0D-15 yielded  10189 shell pairs
 There are     84688 function pairs (     91009 Cartesian)
 Smallest overlap matrix eigenvalue = 2.15E-07
 Linear dependence detected in AO basis
 Number of orthogonalized atomic orbitals = 445
 Maximum deviation from orthogonality = 8.898E-10
 Guess from superposition of atomic densities
 Warning:  Energy on first SCF cycle will be non-variational
 SAD guess density has 162.000000 electrons

 -----------------------------------------------------------------------
  General SCF calculation program by
  Eric Jon Sundstrom, Paul Horn, Yuezhi Mao, Dmitri Zuev, Alec White,
  David Stuck, Shaama M.S., Shane Yost, Joonho Lee, David Small,
  Daniel Levine, Susi Lehtola, Hugh Burton, Evgeny Epifanovsky,
  Bang C. Huynh
 -----------------------------------------------------------------------
 Exchange:     0.2000 Hartree-Fock + 0.0800 Slater + 0.7200 B88
 Correlation:  0.1900 VWN1RPA + 0.8100 LYP
 Using SG-1 standard quadrature grid
 A restricted SCF calculation will be
 performed using DIIS
 SCF converges when DIIS error is below 1.0e-08
 ---------------------------------------
  Cycle       Energy         DIIS error
 ---------------------------------------
    1   -2765.4933783195      2.92e-02  
    2   -2761.3809738806      2.34e-03  
    3   -2761.3100111893      2.80e-03  
    4   -2761.5121964292      5.38e-04  
    5   -2761.5183754821      2.56e-04  
    6   -2761.5198651708      9.92e-05  
    7   -2761.5201083214      1.79e-05  
    8   -2761.5201135908      9.85e-06  
    9   -2761.5201159366      2.57e-06  
   10   -2761.5201160872      1.09e-06  
   11   -2761.5201161179      1.74e-07  
   12   -2761.5201161185      8.98e-08  
   13   -2761.5201161187      3.72e-08  
   14   -2761.5201161187      1.17e-08  
   15   -2761.5201161188      5.14e-09  Convergence criterion met
 ---------------------------------------
 SCF time:   CPU 665.11s  wall 665.00s 
 SCF   energy in the final basis set =    -2761.5201161188
 Total energy in the final basis set =    -2761.5201161188

 --------------------------------------------------------------

                    Orbital Energies (a.u.)
 --------------------------------------------------------------

 Alpha MOs
 -- Occupied --
********-101.5737-101.5733-101.5698-101.5694 -10.2730 -10.2707 -10.2668
-10.2628 -10.2611 -10.2345 -10.2301 -10.2198 -10.2165 -10.2151 -10.2141
-10.2134  -9.4897  -9.4882  -9.4880  -9.4843  -9.4842  -7.2544  -7.2529
 -7.2529  -7.2490  -7.2489  -7.2445  -7.2440  -7.2430  -7.2429  -7.2425
 -7.2421  -7.2391  -7.2389  -7.2388  -7.2385  -0.9483  -0.9276  -0.9033
 -0.8950  -0.8797  -0.8509  -0.8393  -0.8074  -0.7696  -0.7474  -0.7407
 -0.6763  -0.6410  -0.6284  -0.6074  -0.5468  -0.5338  -0.5330  -0.5179
 -0.4985  -0.4791  -0.4650  -0.4636  -0.4576  -0.4456  -0.4327  -0.4264
 -0.4117  -0.4018  -0.3976  -0.3934  -0.3833  -0.3655  -0.3482  -0.3372
 -0.3364  -0.3329  -0.3311  -0.3305  -0.3258  -0.2934  -0.2832  -0.2646
 -0.2624
 -- Virtual --
 -0.0600  -0.0583  -0.0467  -0.0432  -0.0301  -0.0141  -0.0065   0.0005
  0.0034   0.0041   0.0117   0.0171   0.0227   0.0277   0.0375   0.0419
  0.0455   0.0527   0.0550   0.0591   0.0626   0.0703   0.0767   0.0784
  0.0851   0.0899   0.0914   0.0960   0.0966   0.0997   0.1027   0.1059
  0.1077   0.1119   0.1143   0.1161   0.1195   0.1212   0.1246   0.1265
  0.1280   0.1327   0.1340   0.1386   0.1415   0.1436   0.1463   0.1505
  0.1540   0.1564   0.1625   0.1665   0.1744   0.1798   0.1834   0.1881
  0.1934   0.1962   0.2038   0.2049   0.2134   0.2163   0.2220   0.2229
  0.2284   0.2322   0.2333   0.2401   0.2455   0.2460   0.2527   0.2558
  0.2582   0.2604   0.2620   0.2685   0.2721   0.2745   0.2794   0.2858
  0.2869   0.2886   0.2908   0.3012   0.3047   0.3099   0.3152   0.3223
  0.3296   0.3309   0.3371   0.3433   0.3596   0.3655   0.4115   0.4224
  0.4311   0.4331   0.4389   0.4489   0.4521   0.4563   0.4597   0.4613
  0.4738   0.4802   0.4912   0.4962   0.5028   0.5077   0.5145   0.5260
  0.5324   0.5377   0.5467   0.5544   0.5596   0.5694   0.5748   0.5803
  0.5818   0.5898   0.5953   0.6026   0.6102   0.6130   0.6308   0.6356
  0.6402   0.6477   0.6534   0.6615   0.6733   0.6801   0.6829   0.6908
  0.6934   0.7038   0.7070   0.7222   0.7299   0.7392   0.7603   0.7751
  0.8123   0.8216   0.8274   0.8329   0.8379   0.8390   0.8425   0.8492
  0.8510   0.8524   0.8544   0.8569   0.8587   0.8606   0.8643   0.8759
  0.8797   0.8838   0.8877   0.9015   0.9057   0.9084   0.9197   0.9208
  0.9285   0.9347   0.9445   0.9460   0.9543   0.9578   0.9648   0.9761
  0.9794   0.9874   0.9938   0.9987   1.0006   1.0224   1.0248   1.0306
  1.0463   1.0525   1.1035   1.1188   1.1277   1.1461   1.1705   1.2022
  1.2166   1.2230   1.2255   1.2342   1.2451   1.2504   1.2583   1.2800
  1.2858   1.3021   1.3209   1.3286   1.3392   1.3657   1.3883   1.4068
  1.4518   1.4812   1.4951   1.5022   1.5450   1.5586   1.5603   1.5622
  1.5899   1.5974   1.6019   1.6177   1.6364   1.6641   1.6776   1.6785
  1.6979   1.7076   1.7468   1.7807   1.8011   1.8125   1.8228   1.8468
  1.8552   1.8814   1.8865   1.9166   1.9219   1.9361   1.9369   1.9542
  1.9634   1.9732   2.0201   2.0238   2.0437   2.0699   2.0719   2.0767
  2.0908   2.1396   2.1419   2.1786   2.2433   2.2468   2.2630   2.2668
  2.2702   2.2839   2.2898   2.3052   2.3211   2.3314   2.3476   2.3534
  2.4092   2.4328   2.4451   2.4549   2.4585   2.4819   2.5189   2.5332
  2.5420   2.5519   2.5551   2.5791   2.5970   2.6066   2.6457   2.6774
  2.6854   2.6936   2.7037   2.7063   2.7215   2.7311   2.7378   2.7489
  2.7591   2.7609   2.7771   2.8164   2.8273   2.8449   2.8512   2.8838
  2.9052   2.9788   2.9900   3.0714   3.0804   3.0849   3.0963   3.1279
  3.1478   3.1789   3.2290   3.2560   3.2822   3.3428   3.3473   3.4090
  3.4328   3.5404   3.5836   3.6357   3.7053   3.7812   3.8035   3.8700
  3.9616   4.0470   4.0944   4.1254   4.3421   4.8077   4.8201   9.7678
  9.7783   9.7847   9.8136   9.8420  23.3947  23.5495  23.8245  23.8512
 23.8824  23.9300  23.9704  24.0039  24.0349  24.0725  24.1129  24.1450
 25.8049  25.8188  25.8234  25.8874  25.9700  26.1026  26.1229  26.1659
 26.2770  26.3345  26.5727  26.6016  26.6364  26.7261  26.8844 215.7602
215.7715 215.7792 215.8162 215.8470
 --------------------------------------------------------------

          Ground-State Mulliken Net Atomic Charges

     Atom                 Charge (a.u.)
  ----------------------------------------
      1 C                    -0.385327
      2 C                    -1.261221
      3 Cl                    0.518462
      4 C                     0.658627
      5 Cl                    0.517159
      6 C                    -0.914779
      7 H                     0.221883
      8 C                     0.636392
      9 Cl                    0.456588
     10 C                    -0.542494
     11 H                     0.201222
     12 C                     0.057030
     13 C                    -0.794146
     14 Cl                    0.410896
     15 C                    -0.164764
     16 H                     0.210730
     17 C                    -0.701568
     18 H                     0.189223
     19 C                     0.702862
     20 Cl                    0.469835
     21 C                    -0.700589
     22 H                     0.213981
  ----------------------------------------
  Sum of atomic charges =     0.000000

 -----------------------------------------------------------------
                    Cartesian Multipole Moments
 -----------------------------------------------------------------
    Charge (ESU x 10^10)
                 0.0000
    Dipole Moment (Debye)
         X       0.4607      Y      -0.4377      Z      -1.1036
       Tot       1.2735
    Quadrupole Moments (Debye-Ang)
        XX    -126.2999     XY      -4.7225     YY    -135.1786
        XZ      -4.7201     YZ       2.2094     ZZ    -134.9175
    Octopole Moments (Debye-Ang^2)
       XXX    -144.5263    XXY     -27.4297    XYY     -62.1015
       YYY     -22.2617    XXZ      -7.9486    XYZ      12.4431
       YYZ       0.1412    XZZ     -64.7710    YZZ     -16.5123
       ZZZ       3.9365
    Hexadecapole Moments (Debye-Ang^3)
      XXXX   -4399.6662   XXXY    -269.7455   XXYY   -1012.1576
      XYYY    -189.3585   YYYY   -1384.9186   XXXZ     752.3401
      XXYZ      99.6478   XYYZ     298.5369   YYYZ     109.7792
      XXZZ   -1279.1256   XYZZ     -79.6669   YYZZ    -798.6897
      XZZZ     887.4000   YZZZ     153.1995   ZZZZ   -3412.6238
 -----------------------------------------------------------------
 Calculating analytic gradient of the SCF energy
 Gradient of SCF Energy
            1           2           3           4           5           6
    1  -0.0005492  -0.0000335   0.0002251   0.0002114   0.0000418   0.0000122
    2  -0.0000752  -0.0003525  -0.0001343   0.0000059   0.0000078  -0.0000267
    3  -0.0002908   0.0000387  -0.0001228   0.0001170  -0.0000763  -0.0002292
            7           8           9          10          11          12
    1  -0.0000131  -0.0000985  -0.0000350   0.0003363   0.0000207   0.0002902
    2   0.0000013   0.0001090  -0.0001055   0.0000365   0.0000935   0.0002210
    3  -0.0000102   0.0001783   0.0000443   0.0000033   0.0000065  -0.0002875
           13          14          15          16          17          18
    1  -0.0000529  -0.0001262  -0.0001208   0.0000152  -0.0001456  -0.0000032
    2   0.0000630   0.0003021  -0.0000746   0.0000002   0.0002063  -0.0000118
    3   0.0002128   0.0002331   0.0001468  -0.0000432  -0.0000216  -0.0000062
           19          20          21          22
    1   0.0003140  -0.0000283  -0.0001991  -0.0000616
    2  -0.0001016  -0.0000182  -0.0001201  -0.0000260
    3  -0.0001116   0.0000164   0.0002427  -0.0000404
 Max gradient component =       5.492E-04
 RMS gradient           =       1.602E-04
 Gradient time:  CPU 225.09 s  wall 225.10 s
 Geometry Optimization Parameters
   NAtoms,    NIC,     NZ,  NCons,   NDum,   NFix, NCnnct, MaxDiis
       22     163      22       0       0       0       0       0

 Cartesian Hessian Update
 Hessian updated using BFGS update


** GEOMETRY OPTIMIZATION IN DELOCALIZED INTERNAL COORDINATES **
   Searching for a Minimum

   Optimization Cycle:  11

                       Coordinates (Angstroms)
     ATOM                X               Y               Z
      1  C         0.0209050138   -0.0074380322    0.0445246223
      2  C        -0.0090335716    0.3534835895    1.4003850482
      3  Cl        1.4732060975    0.7816218909    2.2136430487
      4  C        -1.2298898133    0.3810852101    2.0832260833
      5  Cl       -1.3188171016    0.8254851345    3.7690219605
      6  C        -2.4160327353    0.0564827911    1.4300646016
      7  H        -3.3528495379    0.0805738041    1.9690014323
      8  C        -2.3733091287   -0.2935139751    0.0884901033
      9  Cl       -3.8645886135   -0.7101151280   -0.7348046089
     10  C        -1.1712959002   -0.3249920383   -0.6079492457
     11  H        -1.1518010387   -0.6059601422   -1.6526395141
     12  C         1.2988356070   -0.0474807340   -0.7271832808
     13  C         2.1753136355   -1.1366983161   -0.6632657831
     14  Cl        1.8035857620   -2.5106276803    0.3629242618
     15  C         3.3484785691   -1.1623109831   -1.4112248557
     16  H         4.0079037956   -2.0181159092   -1.3458995134
     17  C         3.6677442509   -0.0931815249   -2.2417528309
     18  H         4.5779428462   -0.1057749483   -2.8269429567
     19  C         2.8003909232    0.9909693039   -2.3127935792
     20  Cl        3.1903262995    2.3455005383   -3.3599833252
     21  C         1.6264492329    1.0200179652   -1.5691074666
     22  H         0.9642504305    1.8738840808   -1.6326035120
   Point Group: c1    Number of degrees of freedom:    60


   Energy is  -2761.520116119

 Hessian updated using BFGS update

 60 Hessian modes will be used to form the next step
  Hessian Eigenvalues:
     0.001328    0.017730    0.017963    0.020670    0.020943    0.021135
     0.023021    0.023594    0.023628    0.023844    0.023864    0.024090
     0.024094    0.024115    0.024124    0.024140    0.024147    0.024167
     0.024364    0.071434    0.159946    0.159995    0.160000    0.160014
     0.160031    0.214970    0.224321    0.231746    0.235065    0.235086
     0.236134    0.246889    0.249874    0.250016    0.250038    0.250199
     0.252119    0.289460    0.292928    0.301016    0.301105    0.301375
     0.328867    0.356665    0.356667    0.356669    0.356686    0.356713
     0.413043    0.419413    0.429831    0.432274    0.461448    0.463604
     0.471104    0.472046    0.477963    0.478279    0.479158    0.480737

 Minimum search - taking simple RFO step
 Searching for Lamda that Minimizes Along All modes
 Value Taken    Lamda =  -0.00009466
 Step Taken.  Stepsize is  0.243613

                             Maximum     Tolerance    Cnvgd?
         Gradient           0.000489      0.000300      NO
         Displacement       0.181459      0.001200      NO
         Energy change     -0.000145      0.000001      NO


 New Cartesian Coordinates Obtained by Inverse Iteration

 Displacement from previous Coordinates is:  0.444211
 ----------------------------------------------------------------
             Standard Nuclear Orientation (Angstroms)
    I     Atom           X                Y                Z
 ----------------------------------------------------------------
    1      C       0.0217608320    -0.0045704435     0.0461855893
    2      C      -0.0134501914     0.3890431796     1.3924974783
    3      Cl      1.4625772594     0.8524667767     2.1976016908
    4      C      -1.2347900680     0.4135903220     2.0753866940
    5      Cl     -1.3302915447     0.8954225417     3.7507071659
    6      C      -2.4157295080     0.0538495133     1.4316233832
    7      H      -3.3525535627     0.0769744561     1.9705555532
    8      C      -2.3676727204    -0.3292372817     0.0992032538
    9      Cl     -3.8521608947    -0.7858949185    -0.7145706001
   10      C      -1.1654737078    -0.3593242967    -0.5965640532
   11      H      -1.1419110465    -0.6661947012    -1.6338933838
   12      C       1.2995784216    -0.0448397681    -0.7266600164
   13      C       2.1560311583    -1.1510454390    -0.6918742327
   14      Cl      1.7614414180    -2.5422657522     0.3024113110
   15      C       3.3281491199    -1.1793759336    -1.4417694083
   16      H       3.9720912934    -2.0482347858    -1.3980837666
   17      C       3.6658040890    -0.0960101697    -2.2457521135
   18      H       4.5747388954    -0.1104235887    -2.8328911063
   19      C       2.8186807018     1.0058036896    -2.2870363640
   20      Cl      3.2331826821     2.3793607372    -3.2997178916
   21      C       1.6467622445     1.0380715794    -1.5406646518
   22      H       1.0009501517     1.9057291796    -1.5815638416
 ----------------------------------------------------------------
 Nuclear Repulsion Energy =        1719.06364867 hartrees
 There are       81 alpha and       81 beta electrons
 Applying Cartesian multipole field
    Component          Value
    ---------          -----
     (2,0,0)        1.00000E-11
     (0,2,0)        2.00000E-11
     (0,0,2)       -3.00000E-11
 Nucleus-field energy     =    -0.0000000195 hartrees
 Requested basis set is 6-311++G(d,p)
 There are 162 shells and 449 basis functions
 A cutoff of  1.0D-15 yielded  10184 shell pairs
 There are     84676 function pairs (     90995 Cartesian)
 Smallest overlap matrix eigenvalue = 2.03E-07
 Linear dependence detected in AO basis
 Number of orthogonalized atomic orbitals = 445
 Maximum deviation from orthogonality = 6.911E-10
 Guess from superposition of atomic densities
 Warning:  Energy on first SCF cycle will be non-variational
 SAD guess density has 162.000000 electrons

 -----------------------------------------------------------------------
  General SCF calculation program by
  Eric Jon Sundstrom, Paul Horn, Yuezhi Mao, Dmitri Zuev, Alec White,
  David Stuck, Shaama M.S., Shane Yost, Joonho Lee, David Small,
  Daniel Levine, Susi Lehtola, Hugh Burton, Evgeny Epifanovsky,
  Bang C. Huynh
 -----------------------------------------------------------------------
 Exchange:     0.2000 Hartree-Fock + 0.0800 Slater + 0.7200 B88
 Correlation:  0.1900 VWN1RPA + 0.8100 LYP
 Using SG-1 standard quadrature grid
 A restricted SCF calculation will be
 performed using DIIS
 SCF converges when DIIS error is below 1.0e-08
 ---------------------------------------
  Cycle       Energy         DIIS error
 ---------------------------------------
    1   -2765.4914617819      2.91e-02  
    2   -2761.3809709413      2.34e-03  
    3   -2761.3100793276      2.80e-03  
    4   -2761.5122701207      5.38e-04  
    5   -2761.5184345831      2.57e-04  
    6   -2761.5199277377      9.91e-05  
    7   -2761.5201699156      1.83e-05  
    8   -2761.5201753342      1.01e-05  
    9   -2761.5201778299      2.62e-06  
   10   -2761.5201779889      1.08e-06  
   11   -2761.5201780189      1.76e-07  
   12   -2761.5201780195      9.51e-08  
   13   -2761.5201780197      3.90e-08  
   14   -2761.5201780198      1.21e-08  
   15   -2761.5201780198      4.91e-09  Convergence criterion met
 ---------------------------------------
 SCF time:   CPU 664.60s  wall 665.00s 
 SCF   energy in the final basis set =    -2761.5201780198
 Total energy in the final basis set =    -2761.5201780198

 --------------------------------------------------------------

                    Orbital Energies (a.u.)
 --------------------------------------------------------------

 Alpha MOs
 -- Occupied --
********-101.5736-101.5735-101.5697-101.5696 -10.2731 -10.2709 -10.2667
-10.2628 -10.2611 -10.2345 -10.2301 -10.2198 -10.2164 -10.2151 -10.2141
-10.2134  -9.4897  -9.4882  -9.4882  -9.4843  -9.4842  -7.2545  -7.2531
 -7.2529  -7.2490  -7.2489  -7.2445  -7.2440  -7.2431  -7.2430  -7.2425
 -7.2423  -7.2391  -7.2390  -7.2387  -7.2387  -0.9482  -0.9276  -0.9033
 -0.8950  -0.8799  -0.8507  -0.8394  -0.8074  -0.7698  -0.7473  -0.7408
 -0.6762  -0.6411  -0.6281  -0.6075  -0.5468  -0.5337  -0.5328  -0.5183
 -0.4984  -0.4792  -0.4649  -0.4637  -0.4576  -0.4455  -0.4327  -0.4265
 -0.4117  -0.4018  -0.3974  -0.3934  -0.3832  -0.3654  -0.3483  -0.3375
 -0.3363  -0.3331  -0.3313  -0.3301  -0.3259  -0.2927  -0.2836  -0.2647
 -0.2625
 -- Virtual --
 -0.0589  -0.0579  -0.0485  -0.0429  -0.0303  -0.0142  -0.0066   0.0005
  0.0035   0.0039   0.0119   0.0169   0.0227   0.0275   0.0374   0.0419
  0.0455   0.0524   0.0553   0.0590   0.0623   0.0705   0.0769   0.0780
  0.0856   0.0895   0.0911   0.0958   0.0964   0.0999   0.1027   0.1058
  0.1081   0.1121   0.1142   0.1157   0.1191   0.1212   0.1243   0.1265
  0.1279   0.1325   0.1337   0.1388   0.1415   0.1427   0.1463   0.1511
  0.1543   0.1559   0.1618   0.1659   0.1743   0.1803   0.1841   0.1890
  0.1927   0.1967   0.2027   0.2054   0.2128   0.2163   0.2213   0.2229
  0.2271   0.2318   0.2330   0.2390   0.2449   0.2459   0.2524   0.2555
  0.2585   0.2606   0.2621   0.2685   0.2723   0.2742   0.2786   0.2864
  0.2867   0.2881   0.2911   0.3014   0.3040   0.3110   0.3159   0.3225
  0.3293   0.3305   0.3387   0.3444   0.3597   0.3684   0.4115   0.4222
  0.4323   0.4329   0.4398   0.4480   0.4520   0.4571   0.4581   0.4612
  0.4744   0.4806   0.4910   0.4962   0.5046   0.5057   0.5131   0.5259
  0.5327   0.5365   0.5472   0.5547   0.5624   0.5691   0.5735   0.5801
  0.5825   0.5899   0.5964   0.6018   0.6096   0.6132   0.6325   0.6362
  0.6417   0.6463   0.6562   0.6607   0.6726   0.6785   0.6826   0.6909
  0.6933   0.7043   0.7080   0.7222   0.7300   0.7423   0.7606   0.7796
  0.8138   0.8223   0.8282   0.8350   0.8385   0.8404   0.8433   0.8493
  0.8501   0.8528   0.8537   0.8570   0.8585   0.8604   0.8630   0.8748
  0.8794   0.8834   0.8867   0.9025   0.9057   0.9079   0.9208   0.9210
  0.9293   0.9360   0.9435   0.9494   0.9540   0.9578   0.9654   0.9731
  0.9780   0.9878   0.9963   0.9991   1.0022   1.0213   1.0238   1.0300
  1.0450   1.0523   1.1065   1.1167   1.1304   1.1450   1.1698   1.2027
  1.2167   1.2232   1.2246   1.2380   1.2471   1.2579   1.2603   1.2797
  1.2875   1.3016   1.3208   1.3284   1.3411   1.3658   1.3905   1.4038
  1.4511   1.4807   1.4927   1.5020   1.5478   1.5586   1.5606   1.5631
  1.5902   1.5974   1.6007   1.6201   1.6390   1.6648   1.6771   1.6786
  1.6975   1.7096   1.7469   1.7817   1.8000   1.8153   1.8207   1.8455
  1.8543   1.8816   1.8862   1.9183   1.9209   1.9360   1.9385   1.9544
  1.9644   1.9737   2.0212   2.0253   2.0430   2.0707   2.0736   2.0762
  2.0914   2.1391   2.1411   2.1782   2.2431   2.2474   2.2605   2.2661
  2.2704   2.2831   2.2924   2.3042   2.3213   2.3286   2.3485   2.3538
  2.4098   2.4329   2.4431   2.4549   2.4584   2.4837   2.5179   2.5314
  2.5418   2.5516   2.5550   2.5801   2.5965   2.6039   2.6450   2.6793
  2.6857   2.6944   2.7025   2.7060   2.7223   2.7300   2.7381   2.7483
  2.7587   2.7598   2.7766   2.8171   2.8267   2.8442   2.8483   2.8876
  2.9043   2.9789   2.9905   3.0720   3.0802   3.0863   3.0990   3.1281
  3.1435   3.1784   3.2330   3.2565   3.2881   3.3443   3.3468   3.4111
  3.4337   3.5420   3.5847   3.6361   3.7049   3.7818   3.8064   3.8703
  3.9621   4.0470   4.0949   4.1256   4.3394   4.8091   4.8179   9.7687
  9.7788   9.7848   9.8198   9.8417  23.3968  23.5495  23.8244  23.8506
 23.8817  23.9295  23.9705  24.0039  24.0353  24.0735  24.1132  24.1458
 25.8018  25.8186  25.8235  25.8774  25.9674  26.1011  26.1226  26.1643
 26.2789  26.3313  26.5713  26.6040  26.6362  26.7195  26.8914 215.7611
215.7722 215.7793 215.8244 215.8457
 --------------------------------------------------------------

          Ground-State Mulliken Net Atomic Charges

     Atom                 Charge (a.u.)
  ----------------------------------------
      1 C                    -0.384620
      2 C                    -1.236324
      3 Cl                    0.513659
      4 C                     0.662600
      5 Cl                    0.525795
      6 C                    -0.937616
      7 H                     0.224196
      8 C                     0.619498
      9 Cl                    0.458151
     10 C                    -0.536493
     11 H                     0.200412
     12 C                     0.007914
     13 C                    -0.782305
     14 Cl                    0.420842
     15 C                    -0.135898
     16 H                     0.211495
     17 C                    -0.702635
     18 H                     0.190307
     19 C                     0.686041
     20 Cl                    0.473507
     21 C                    -0.692970
     22 H                     0.214441
  ----------------------------------------
  Sum of atomic charges =     0.000000

 -----------------------------------------------------------------
                    Cartesian Multipole Moments
 -----------------------------------------------------------------
    Charge (ESU x 10^10)
                -0.0000
    Dipole Moment (Debye)
         X       0.4530      Y      -0.4594      Z      -1.1119
       Tot       1.2855
    Quadrupole Moments (Debye-Ang)
        XX    -126.4600     XY      -4.7992     YY    -135.1574
        XZ      -4.7877     YZ       2.2542     ZZ    -134.7877
    Octopole Moments (Debye-Ang^2)
       XXX    -145.6637    XXY     -28.3124    XYY     -61.8536
       YYY     -24.6880    XXZ      -7.9918    XYZ      12.7350
       YYZ       0.1456    XZZ     -64.1080    YZZ     -17.6174
       ZZZ       3.8946
    Hexadecapole Moments (Debye-Ang^3)
      XXXX   -4405.5097   XXXY    -293.0567   XXYY   -1021.1388
      XYYY    -212.3372   YYYY   -1443.5640   XXXZ     763.4628
      XXYZ      92.0764   XYYZ     301.9576   YYYZ      82.9040
      XXZZ   -1267.9565   XYZZ     -87.7565   YYZZ    -799.0478
      XZZZ     896.3512   YZZZ     127.9378   ZZZZ   -3356.0727
 -----------------------------------------------------------------
 Calculating analytic gradient of the SCF energy
 Gradient of SCF Energy
            1           2           3           4           5           6
    1  -0.0003690   0.0001368   0.0000376   0.0001227   0.0000406   0.0000153
    2  -0.0000137  -0.0002260   0.0000596   0.0000207   0.0000013  -0.0000636
    3  -0.0001631  -0.0000012   0.0000465   0.0000733  -0.0000363  -0.0001619
            7           8           9          10          11          12
    1   0.0000018  -0.0001367   0.0000289   0.0002009   0.0000065   0.0001654
    2   0.0000140   0.0000321  -0.0000405  -0.0000308   0.0000581   0.0002194
    3   0.0000083   0.0001893   0.0000151   0.0000316   0.0000102  -0.0003099
           13          14          15          16          17          18
    1  -0.0000455  -0.0000792  -0.0000653   0.0000148  -0.0001044  -0.0000085
    2  -0.0000622   0.0001803  -0.0000215   0.0000040   0.0001225  -0.0000067
    3   0.0001713   0.0000607   0.0000816  -0.0000337  -0.0000153  -0.0000177
           19          20          21          22
    1   0.0001817  -0.0000179  -0.0001078  -0.0000187
    2  -0.0001134   0.0000007  -0.0001198  -0.0000144
    3  -0.0000649  -0.0000161   0.0001591  -0.0000270
 Max gradient component =       3.690E-04
 RMS gradient           =       1.094E-04
 Gradient time:  CPU 224.76 s  wall 224.77 s
 Geometry Optimization Parameters
   NAtoms,    NIC,     NZ,  NCons,   NDum,   NFix, NCnnct, MaxDiis
       22     163      22       0       0       0       0       0

 Cartesian Hessian Update
 Hessian updated using BFGS update


** GEOMETRY OPTIMIZATION IN DELOCALIZED INTERNAL COORDINATES **
   Searching for a Minimum

   Optimization Cycle:  12

                       Coordinates (Angstroms)
     ATOM                X               Y               Z
      1  C         0.0217608320   -0.0045704435    0.0461855893
      2  C        -0.0134501914    0.3890431796    1.3924974783
      3  Cl        1.4625772594    0.8524667767    2.1976016908
      4  C        -1.2347900680    0.4135903220    2.0753866940
      5  Cl       -1.3302915447    0.8954225417    3.7507071659
      6  C        -2.4157295080    0.0538495133    1.4316233832
      7  H        -3.3525535627    0.0769744561    1.9705555532
      8  C        -2.3676727204   -0.3292372817    0.0992032538
      9  Cl       -3.8521608947   -0.7858949185   -0.7145706001
     10  C        -1.1654737078   -0.3593242967   -0.5965640532
     11  H        -1.1419110465   -0.6661947012   -1.6338933838
     12  C         1.2995784216   -0.0448397681   -0.7266600164
     13  C         2.1560311583   -1.1510454390   -0.6918742327
     14  Cl        1.7614414180   -2.5422657522    0.3024113110
     15  C         3.3281491199   -1.1793759336   -1.4417694083
     16  H         3.9720912934   -2.0482347858   -1.3980837666
     17  C         3.6658040890   -0.0960101697   -2.2457521135
     18  H         4.5747388954   -0.1104235887   -2.8328911063
     19  C         2.8186807018    1.0058036896   -2.2870363640
     20  Cl        3.2331826821    2.3793607372   -3.2997178916
     21  C         1.6467622445    1.0380715794   -1.5406646518
     22  H         1.0009501517    1.9057291796   -1.5815638416
   Point Group: c1    Number of degrees of freedom:    60


   Energy is  -2761.520178020

 Hessian updated using BFGS update

 60 Hessian modes will be used to form the next step
  Hessian Eigenvalues:
     0.001068    0.017694    0.017790    0.020663    0.020943    0.021074
     0.022935    0.023586    0.023608    0.023837    0.023851    0.024090
     0.024092    0.024117    0.024124    0.024139    0.024150    0.024170
     0.024262    0.068147    0.159918    0.159990    0.159998    0.160012
     0.160020    0.212668    0.224228    0.231759    0.235055    0.235211
     0.236329    0.246769    0.249948    0.249993    0.250128    0.251246
     0.251963    0.289476    0.293163    0.301040    0.301105    0.301342
     0.328886    0.356665    0.356666    0.356668    0.356688    0.356705
     0.413011    0.419308    0.429808    0.432238    0.461242    0.463082
     0.471121    0.471273    0.477116    0.478273    0.479155    0.480550

 Minimum search - taking simple RFO step
 Searching for Lamda that Minimizes Along All modes
 Value Taken    Lamda =  -0.00001741
 Step Taken.  Stepsize is  0.103998

                             Maximum     Tolerance    Cnvgd?
         Gradient           0.000305      0.000300      NO
         Displacement       0.075717      0.001200      NO
         Energy change     -0.000062      0.000001      NO


 New Cartesian Coordinates Obtained by Inverse Iteration

 Displacement from previous Coordinates is:  0.186869
 ----------------------------------------------------------------
             Standard Nuclear Orientation (Angstroms)
    I     Atom           X                Y                Z
 ----------------------------------------------------------------
    1      C       0.0232693556    -0.0067295253     0.0489747298
    2      C      -0.0155988689     0.4021130997     1.3903935232
    3      Cl      1.4578614657     0.8777021799     2.1928713078
    4      C      -1.2380650905     0.4288660724     2.0716301938
    5      Cl     -1.3379835339     0.9290485888     3.7414595819
    6      C      -2.4164841020     0.0563261063     1.4308949060
    7      H      -3.3540277981     0.0815226120     1.9684634350
    8      C      -2.3648551400    -0.3424596105     0.1030682733
    9      Cl     -3.8464368301    -0.8136498567    -0.7076393836
   10      C      -1.1617403450    -0.3753282816    -0.5906386834
   11      H      -1.1356375855    -0.6945286851    -1.6242211135
   12      C       1.3009746489    -0.0467175821    -0.7243258810
   13      C       2.1503808931    -1.1587546895    -0.7041694425
   14      Cl      1.7499323879    -2.5584921023     0.2761148100
   15      C       3.3211957587    -1.1860445277    -1.4564068997
   16      H       3.9597326755    -2.0593211713    -1.4229960155
   17      C       3.6643903644    -0.0960110000    -2.2487001944
   18      H       4.5721354078    -0.1095229454    -2.8377028335
   19      C       2.8242611441     1.0118158868    -2.2755590145
   20      Cl      3.2459377363     2.3940838677    -3.2733927817
   21      C       1.6542634075     1.0433072763    -1.5265031402
   22      H       1.0142090713     1.9156691844    -1.5564846880
 ----------------------------------------------------------------
 Nuclear Repulsion Energy =        1718.48489330 hartrees
 There are       81 alpha and       81 beta electrons
 Applying Cartesian multipole field
    Component          Value
    ---------          -----
     (2,0,0)        1.00000E-11
     (0,2,0)        2.00000E-11
     (0,0,2)       -3.00000E-11
 Nucleus-field energy     =    -0.0000000185 hartrees
 Requested basis set is 6-311++G(d,p)
 There are 162 shells and 449 basis functions
 A cutoff of  1.0D-15 yielded  10185 shell pairs
 There are     84667 function pairs (     90980 Cartesian)
 Smallest overlap matrix eigenvalue = 2.00E-07
 Linear dependence detected in AO basis
 Number of orthogonalized atomic orbitals = 445
 Maximum deviation from orthogonality = 6.204E-10
 Guess from superposition of atomic densities
 Warning:  Energy on first SCF cycle will be non-variational
 SAD guess density has 162.000000 electrons

 -----------------------------------------------------------------------
  General SCF calculation program by
  Eric Jon Sundstrom, Paul Horn, Yuezhi Mao, Dmitri Zuev, Alec White,
  David Stuck, Shaama M.S., Shane Yost, Joonho Lee, David Small,
  Daniel Levine, Susi Lehtola, Hugh Burton, Evgeny Epifanovsky,
  Bang C. Huynh
 -----------------------------------------------------------------------
 Exchange:     0.2000 Hartree-Fock + 0.0800 Slater + 0.7200 B88
 Correlation:  0.1900 VWN1RPA + 0.8100 LYP
 Using SG-1 standard quadrature grid
 A restricted SCF calculation will be
 performed using DIIS
 SCF converges when DIIS error is below 1.0e-08
 ---------------------------------------
  Cycle       Energy         DIIS error
 ---------------------------------------
    1   -2765.4902675315      2.91e-02  
    2   -2761.3809833660      2.34e-03  
    3   -2761.3100927045      2.80e-03  
    4   -2761.5122794853      5.38e-04  
    5   -2761.5184430309      2.57e-04  
    6   -2761.5199386922      9.90e-05  
    7   -2761.5201803719      1.84e-05  
    8   -2761.5201858512      1.03e-05  
    9   -2761.5201884096      2.64e-06  
   10   -2761.5201885712      1.07e-06  
   11   -2761.5201886010      1.78e-07  
   12   -2761.5201886014      9.77e-08  
   13   -2761.5201886018      3.96e-08  
   14   -2761.5201886018      1.22e-08  
   15   -2761.5201886018      4.83e-09  Convergence criterion met
 ---------------------------------------
 SCF time:   CPU 667.30s  wall 667.00s 
 SCF   energy in the final basis set =    -2761.5201886018
 Total energy in the final basis set =    -2761.5201886018

 --------------------------------------------------------------

                    Orbital Energies (a.u.)
 --------------------------------------------------------------

 Alpha MOs
 -- Occupied --
********-101.5736-101.5736-101.5697-101.5697 -10.2731 -10.2709 -10.2667
-10.2629 -10.2611 -10.2346 -10.2302 -10.2198 -10.2164 -10.2151 -10.2142
-10.2135  -9.4897  -9.4883  -9.4881  -9.4844  -9.4842  -7.2545  -7.2532
 -7.2529  -7.2491  -7.2489  -7.2445  -7.2440  -7.2432  -7.2430  -7.2425
 -7.2424  -7.2392  -7.2390  -7.2388  -7.2387  -0.9482  -0.9276  -0.9033
 -0.8949  -0.8800  -0.8506  -0.8394  -0.8074  -0.7698  -0.7472  -0.7408
 -0.6761  -0.6413  -0.6279  -0.6076  -0.5468  -0.5338  -0.5327  -0.5184
 -0.4984  -0.4792  -0.4649  -0.4637  -0.4576  -0.4455  -0.4326  -0.4265
 -0.4117  -0.4018  -0.3973  -0.3933  -0.3832  -0.3654  -0.3484  -0.3377
 -0.3363  -0.3332  -0.3314  -0.3300  -0.3260  -0.2925  -0.2837  -0.2647
 -0.2626
 -- Virtual --
 -0.0590  -0.0573  -0.0492  -0.0428  -0.0304  -0.0142  -0.0066   0.0005
  0.0035   0.0039   0.0119   0.0168   0.0227   0.0274   0.0374   0.0419
  0.0455   0.0524   0.0553   0.0590   0.0622   0.0705   0.0769   0.0778
  0.0858   0.0893   0.0911   0.0957   0.0964   0.1000   0.1027   0.1058
  0.1083   0.1121   0.1142   0.1154   0.1189   0.1212   0.1242   0.1265
  0.1279   0.1325   0.1336   0.1389   0.1415   0.1424   0.1462   0.1513
  0.1543   0.1557   0.1615   0.1655   0.1744   0.1806   0.1845   0.1894
  0.1925   0.1968   0.2022   0.2056   0.2125   0.2163   0.2211   0.2230
  0.2266   0.2315   0.2330   0.2387   0.2444   0.2461   0.2523   0.2553
  0.2587   0.2607   0.2622   0.2684   0.2724   0.2740   0.2783   0.2860
  0.2868   0.2883   0.2914   0.3014   0.3038   0.3114   0.3162   0.3226
  0.3290   0.3303   0.3391   0.3450   0.3598   0.3693   0.4114   0.4220
  0.4320   0.4335   0.4399   0.4478   0.4518   0.4569   0.4578   0.4613
  0.4744   0.4810   0.4909   0.4962   0.5042   0.5057   0.5128   0.5258
  0.5327   0.5361   0.5472   0.5549   0.5635   0.5691   0.5727   0.5799
  0.5829   0.5900   0.5968   0.6012   0.6094   0.6133   0.6329   0.6359
  0.6418   0.6461   0.6567   0.6610   0.6721   0.6779   0.6823   0.6910
  0.6932   0.7043   0.7088   0.7222   0.7301   0.7433   0.7607   0.7820
  0.8144   0.8225   0.8284   0.8360   0.8387   0.8405   0.8439   0.8492
  0.8496   0.8530   0.8537   0.8572   0.8584   0.8603   0.8626   0.8744
  0.8793   0.8831   0.8866   0.9026   0.9054   0.9079   0.9209   0.9213
  0.9297   0.9365   0.9427   0.9507   0.9537   0.9579   0.9654   0.9714
  0.9778   0.9879   0.9974   0.9993   1.0030   1.0196   1.0242   1.0302
  1.0444   1.0522   1.1074   1.1158   1.1316   1.1446   1.1696   1.2027
  1.2167   1.2226   1.2248   1.2394   1.2476   1.2578   1.2640   1.2798
  1.2883   1.3013   1.3204   1.3283   1.3416   1.3658   1.3915   1.4027
  1.4508   1.4805   1.4917   1.5020   1.5490   1.5585   1.5609   1.5637
  1.5901   1.5973   1.6003   1.6210   1.6400   1.6649   1.6769   1.6787
  1.6973   1.7105   1.7470   1.7819   1.7995   1.8157   1.8207   1.8451
  1.8540   1.8816   1.8862   1.9189   1.9206   1.9359   1.9392   1.9545
  1.9647   1.9739   2.0215   2.0258   2.0426   2.0710   2.0742   2.0760
  2.0917   2.1389   2.1410   2.1780   2.2426   2.2481   2.2595   2.2658
  2.2705   2.2828   2.2936   2.3048   2.3210   2.3271   2.3488   2.3539
  2.4099   2.4329   2.4426   2.4545   2.4582   2.4844   2.5175   2.5305
  2.5415   2.5511   2.5550   2.5804   2.5957   2.6026   2.6446   2.6797
  2.6856   2.6949   2.7021   2.7061   2.7228   2.7297   2.7382   2.7481
  2.7579   2.7602   2.7765   2.8173   2.8262   2.8424   2.8485   2.8886
  2.9039   2.9787   2.9906   3.0721   3.0800   3.0867   3.0998   3.1282
  3.1417   3.1782   3.2343   3.2567   3.2903   3.3448   3.3466   3.4118
  3.4341   3.5423   3.5852   3.6363   3.7046   3.7821   3.8074   3.8704
  3.9622   4.0469   4.0950   4.1256   4.3386   4.8096   4.8170   9.7689
  9.7790   9.7848   9.8225   9.8412  23.3976  23.5495  23.8244  23.8503
 23.8814  23.9292  23.9705  24.0040  24.0355  24.0737  24.1132  24.1457
 25.8003  25.8186  25.8235  25.8749  25.9650  26.1010  26.1224  26.1634
 26.2804  26.3287  26.5707  26.6045  26.6353  26.7174  26.8924 215.7613
215.7724 215.7793 215.8279 215.8448
 --------------------------------------------------------------

          Ground-State Mulliken Net Atomic Charges

     Atom                 Charge (a.u.)
  ----------------------------------------
      1 C                    -0.381593
      2 C                    -1.219106
      3 Cl                    0.511944
      4 C                     0.664934
      5 Cl                    0.528407
      6 C                    -0.953045
      7 H                     0.224983
      8 C                     0.618040
      9 Cl                    0.458227
     10 C                    -0.543624
     11 H                     0.200047
     12 C                    -0.009149
     13 C                    -0.766206
     14 Cl                    0.424347
     15 C                    -0.128207
     16 H                     0.211504
     17 C                    -0.698492
     18 H                     0.190704
     19 C                     0.680047
     20 Cl                    0.474945
     21 C                    -0.703652
     22 H                     0.214944
  ----------------------------------------
  Sum of atomic charges =     0.000000

 -----------------------------------------------------------------
                    Cartesian Multipole Moments
 -----------------------------------------------------------------
    Charge (ESU x 10^10)
                 0.0000
    Dipole Moment (Debye)
         X       0.4509      Y      -0.4668      Z      -1.1161
       Tot       1.2911
    Quadrupole Moments (Debye-Ang)
        XX    -126.5121     XY      -4.8215     YY    -135.1629
        XZ      -4.8326     YZ       2.2810     ZZ    -134.7349
    Octopole Moments (Debye-Ang^2)
       XXX    -146.0704    XXY     -28.5831    XYY     -61.7772
       YYY     -25.6768    XXZ      -8.0931    XYZ      12.8125
       YYZ       0.1585    XZZ     -63.7269    YZZ     -18.0667
       ZZZ       3.7973
    Hexadecapole Moments (Debye-Ang^3)
      XXXX   -4407.1759   XXXY    -299.8717   XXYY   -1025.2640
      XYYY    -219.0281   YYYY   -1469.8581   XXXZ     766.8688
      XXYZ      88.6470   XYYZ     303.1196   YYYZ      71.0603
      XXZZ   -1262.8597   XYZZ     -90.2775   YYZZ    -799.3815
      XZZZ     898.9900   YZZZ     116.7396   ZZZZ   -3331.9815
 -----------------------------------------------------------------
 Calculating analytic gradient of the SCF energy
 Gradient of SCF Energy
            1           2           3           4           5           6
    1  -0.0001271   0.0001273  -0.0000485   0.0000484   0.0000078   0.0000103
    2   0.0000403  -0.0001229   0.0000691   0.0000080   0.0000097  -0.0000326
    3   0.0000045  -0.0000514   0.0000160   0.0000215   0.0000074  -0.0000612
            7           8           9          10          11          12
    1   0.0000113  -0.0000913   0.0000267   0.0000887  -0.0000032   0.0000129
    2   0.0000067  -0.0000009  -0.0000058  -0.0000131   0.0000018   0.0002021
    3   0.0000212   0.0001065   0.0000145   0.0000405   0.0000066  -0.0001626
           13          14          15          16          17          18
    1   0.0000125  -0.0000127  -0.0000229   0.0000087  -0.0000386  -0.0000106
    2  -0.0001447   0.0000815  -0.0000139   0.0000084   0.0000483  -0.0000037
    3   0.0000495   0.0000186   0.0000268  -0.0000121  -0.0000099  -0.0000194
           19          20          21          22
    1   0.0000484  -0.0000197  -0.0000292   0.0000008
    2  -0.0000627   0.0000005  -0.0000743  -0.0000018
    3  -0.0000327  -0.0000253   0.0000546  -0.0000136
 Max gradient component =       2.021E-04
 RMS gradient           =       5.777E-05
 Gradient time:  CPU 222.59 s  wall 222.59 s
 Geometry Optimization Parameters
   NAtoms,    NIC,     NZ,  NCons,   NDum,   NFix, NCnnct, MaxDiis
       22     163      22       0       0       0       0       0

 Cartesian Hessian Update
 Hessian updated using BFGS update


** GEOMETRY OPTIMIZATION IN DELOCALIZED INTERNAL COORDINATES **
   Searching for a Minimum

   Optimization Cycle:  13

                       Coordinates (Angstroms)
     ATOM                X               Y               Z
      1  C         0.0232693556   -0.0067295253    0.0489747298
      2  C        -0.0155988689    0.4021130997    1.3903935232
      3  Cl        1.4578614657    0.8777021799    2.1928713078
      4  C        -1.2380650905    0.4288660724    2.0716301938
      5  Cl       -1.3379835339    0.9290485888    3.7414595819
      6  C        -2.4164841020    0.0563261063    1.4308949060
      7  H        -3.3540277981    0.0815226120    1.9684634350
      8  C        -2.3648551400   -0.3424596105    0.1030682733
      9  Cl       -3.8464368301   -0.8136498567   -0.7076393836
     10  C        -1.1617403450   -0.3753282816   -0.5906386834
     11  H        -1.1356375855   -0.6945286851   -1.6242211135
     12  C         1.3009746489   -0.0467175821   -0.7243258810
     13  C         2.1503808931   -1.1587546895   -0.7041694425
     14  Cl        1.7499323879   -2.5584921023    0.2761148100
     15  C         3.3211957587   -1.1860445277   -1.4564068997
     16  H         3.9597326755   -2.0593211713   -1.4229960155
     17  C         3.6643903644   -0.0960110000   -2.2487001944
     18  H         4.5721354078   -0.1095229454   -2.8377028335
     19  C         2.8242611441    1.0118158868   -2.2755590145
     20  Cl        3.2459377363    2.3940838677   -3.2733927817
     21  C         1.6542634075    1.0433072763   -1.5265031402
     22  H         1.0142090713    1.9156691844   -1.5564846880
   Point Group: c1    Number of degrees of freedom:    60


   Energy is  -2761.520188602

 Hessian updated using BFGS update

 60 Hessian modes will be used to form the next step
  Hessian Eigenvalues:
     0.000991    0.016685    0.017749    0.020455    0.020695    0.020957
     0.022756    0.023590    0.023633    0.023843    0.023880    0.024090
     0.024093    0.024117    0.024124    0.024140    0.024150    0.024177
     0.024396    0.065461    0.159858    0.159968    0.159997    0.160013
     0.160044    0.208375    0.224016    0.229607    0.234962    0.235120
     0.235846    0.246190    0.247770    0.249989    0.250079    0.250163
     0.252238    0.289641    0.292788    0.301038    0.301116    0.301351
     0.328480    0.356664    0.356666    0.356669    0.356687    0.356715
     0.413657    0.419441    0.429672    0.432100    0.461427    0.462113
     0.470006    0.471146    0.476358    0.478257    0.479177    0.480755

 Minimum search - taking simple RFO step
 Searching for Lamda that Minimizes Along All modes
 Value Taken    Lamda =  -0.00000221
 Step Taken.  Stepsize is  0.027064

                             Maximum     Tolerance    Cnvgd?
         Gradient           0.000175      0.000300     YES
         Displacement       0.018281      0.001200      NO
         Energy change     -0.000011      0.000001      NO


 New Cartesian Coordinates Obtained by Inverse Iteration

 Displacement from previous Coordinates is:  0.051966
 ----------------------------------------------------------------
             Standard Nuclear Orientation (Angstroms)
    I     Atom           X                Y                Z
 ----------------------------------------------------------------
    1      C       0.0240777900    -0.0091108517     0.0504018441
    2      C      -0.0160426802     0.4045359920     1.3903238538
    3      Cl      1.4571948125     0.8810837030     2.1928232812
    4      C      -1.2391493835     0.4337925769     2.0703851810
    5      Cl     -1.3404270278     0.9400642512     3.7383188546
    6      C      -2.4169357712     0.0588358237     1.4300307831
    7      H      -3.3549678831     0.0858738092     1.9666506244
    8      C      -2.3640304334    -0.3451249603     0.1037086597
    9      Cl     -3.8450075848    -0.8195110654    -0.7063108292
   10      C      -1.1604451701    -0.3803232150    -0.5888691341
   11      H      -1.1335058969    -0.7031855631    -1.6212956847
   12      C       1.3016813760    -0.0487087754    -0.7230042709
   13      C       2.1500575880    -1.1614159569    -0.7072743951
   14      Cl      1.7490071017    -2.5641389579     0.2686066937
   15      C       3.3202724480    -1.1874251389    -1.4605848947
   16      H       3.9579094845    -2.0614726387    -1.4303321643
   17      C       3.6639050036    -0.0952503678    -2.2496351234
   18      H       4.5711622851    -0.1077193046    -2.8394086665
   19      C       2.8247254060     1.0134999531    -2.2721909121
   20      Cl      3.2468225284     2.3984673710    -3.2660883995
   21      C       1.6554247123     1.0436024748    -1.5221266216
   22      H       1.0159863178     1.9165257373    -1.5489979899
 ----------------------------------------------------------------
 Nuclear Repulsion Energy =        1718.29474633 hartrees
 There are       81 alpha and       81 beta electrons
 Applying Cartesian multipole field
    Component          Value
    ---------          -----
     (2,0,0)        1.00000E-11
     (0,2,0)        2.00000E-11
     (0,0,2)       -3.00000E-11
 Nucleus-field energy     =    -0.0000000182 hartrees
 Requested basis set is 6-311++G(d,p)
 There are 162 shells and 449 basis functions
 A cutoff of  1.0D-15 yielded  10184 shell pairs
 There are     84671 function pairs (     90984 Cartesian)
 Smallest overlap matrix eigenvalue = 1.99E-07
 Linear dependence detected in AO basis
 Number of orthogonalized atomic orbitals = 445
 Maximum deviation from orthogonality = 4.478E-10
 Guess from superposition of atomic densities
 Warning:  Energy on first SCF cycle will be non-variational
 SAD guess density has 162.000000 electrons

 -----------------------------------------------------------------------
  General SCF calculation program by
  Eric Jon Sundstrom, Paul Horn, Yuezhi Mao, Dmitri Zuev, Alec White,
  David Stuck, Shaama M.S., Shane Yost, Joonho Lee, David Small,
  Daniel Levine, Susi Lehtola, Hugh Burton, Evgeny Epifanovsky,
  Bang C. Huynh
 -----------------------------------------------------------------------
 Exchange:     0.2000 Hartree-Fock + 0.0800 Slater + 0.7200 B88
 Correlation:  0.1900 VWN1RPA + 0.8100 LYP
 Using SG-1 standard quadrature grid
 A restricted SCF calculation will be
 performed using DIIS
 SCF converges when DIIS error is below 1.0e-08
 ---------------------------------------
  Cycle       Energy         DIIS error
 ---------------------------------------
    1   -2765.4898479293      2.91e-02  
    2   -2761.3810015327      2.34e-03  
    3   -2761.3101111135      2.80e-03  
    4   -2761.5122764203      5.38e-04  
    5   -2761.5184427198      2.57e-04  
    6   -2761.5199400858      9.90e-05  
    7   -2761.5201816371      1.84e-05  
    8   -2761.5201871304      1.03e-05  
    9   -2761.5201897139      2.64e-06  
   10   -2761.5201898763      1.07e-06  
   11   -2761.5201899057      1.78e-07  
   12   -2761.5201899063      9.85e-08  
   13   -2761.5201899067      3.98e-08  
   14   -2761.5201899067      1.22e-08  
   15   -2761.5201899066      4.80e-09  Convergence criterion met
 ---------------------------------------
 SCF time:   CPU 663.32s  wall 664.00s 
 SCF   energy in the final basis set =    -2761.5201899066
 Total energy in the final basis set =    -2761.5201899066

 --------------------------------------------------------------

                    Orbital Energies (a.u.)
 --------------------------------------------------------------

 Alpha MOs
 -- Occupied --
********-101.5736-101.5736-101.5697-101.5697 -10.2731 -10.2710 -10.2667
-10.2629 -10.2611 -10.2346 -10.2302 -10.2198 -10.2164 -10.2151 -10.2142
-10.2135  -9.4897  -9.4883  -9.4881  -9.4844  -9.4842  -7.2545  -7.2532
 -7.2529  -7.2491  -7.2489  -7.2445  -7.2440  -7.2432  -7.2430  -7.2425
 -7.2424  -7.2392  -7.2390  -7.2388  -7.2387  -0.9482  -0.9276  -0.9033
 -0.8949  -0.8800  -0.8506  -0.8394  -0.8074  -0.7698  -0.7472  -0.7408
 -0.6761  -0.6413  -0.6279  -0.6076  -0.5468  -0.5338  -0.5327  -0.5184
 -0.4984  -0.4792  -0.4649  -0.4637  -0.4576  -0.4455  -0.4326  -0.4265
 -0.4117  -0.4018  -0.3973  -0.3933  -0.3832  -0.3654  -0.3484  -0.3377
 -0.3363  -0.3332  -0.3314  -0.3300  -0.3260  -0.2925  -0.2837  -0.2647
 -0.2626
 -- Virtual --
 -0.0590  -0.0572  -0.0494  -0.0428  -0.0304  -0.0142  -0.0066   0.0005
  0.0035   0.0038   0.0120   0.0168   0.0227   0.0274   0.0374   0.0419
  0.0456   0.0523   0.0553   0.0591   0.0622   0.0706   0.0769   0.0778
  0.0859   0.0892   0.0912   0.0956   0.0964   0.1000   0.1026   0.1058
  0.1083   0.1120   0.1142   0.1153   0.1188   0.1212   0.1242   0.1265
  0.1279   0.1325   0.1336   0.1389   0.1415   0.1423   0.1462   0.1514
  0.1543   0.1557   0.1615   0.1655   0.1744   0.1807   0.1846   0.1895
  0.1925   0.1969   0.2020   0.2056   0.2124   0.2163   0.2211   0.2230
  0.2265   0.2314   0.2330   0.2387   0.2443   0.2462   0.2523   0.2552
  0.2587   0.2608   0.2622   0.2684   0.2724   0.2739   0.2783   0.2860
  0.2869   0.2883   0.2915   0.3014   0.3038   0.3115   0.3163   0.3227
  0.3289   0.3302   0.3392   0.3451   0.3598   0.3695   0.4114   0.4219
  0.4319   0.4336   0.4399   0.4477   0.4517   0.4567   0.4578   0.4613
  0.4743   0.4811   0.4909   0.4962   0.5039   0.5058   0.5127   0.5258
  0.5326   0.5359   0.5472   0.5550   0.5637   0.5692   0.5725   0.5799
  0.5830   0.5899   0.5968   0.6010   0.6094   0.6134   0.6329   0.6358
  0.6417   0.6461   0.6567   0.6611   0.6719   0.6778   0.6821   0.6910
  0.6931   0.7043   0.7090   0.7222   0.7302   0.7435   0.7608   0.7826
  0.8145   0.8226   0.8284   0.8361   0.8388   0.8405   0.8441   0.8491
  0.8495   0.8531   0.8537   0.8573   0.8583   0.8603   0.8625   0.8742
  0.8792   0.8830   0.8866   0.9025   0.9053   0.9079   0.9209   0.9213
  0.9298   0.9366   0.9425   0.9509   0.9536   0.9581   0.9654   0.9711
  0.9777   0.9880   0.9976   0.9994   1.0033   1.0190   1.0243   1.0303
  1.0441   1.0522   1.1075   1.1156   1.1319   1.1446   1.1695   1.2027
  1.2168   1.2223   1.2248   1.2397   1.2476   1.2578   1.2648   1.2799
  1.2884   1.3012   1.3203   1.3283   1.3416   1.3658   1.3918   1.4024
  1.4507   1.4804   1.4914   1.5020   1.5493   1.5584   1.5609   1.5640
  1.5901   1.5972   1.6002   1.6211   1.6402   1.6648   1.6768   1.6787
  1.6972   1.7108   1.7470   1.7819   1.7994   1.8156   1.8207   1.8449
  1.8539   1.8816   1.8863   1.9190   1.9205   1.9359   1.9394   1.9545
  1.9648   1.9739   2.0217   2.0259   2.0424   2.0710   2.0743   2.0760
  2.0918   2.1388   2.1410   2.1780   2.2424   2.2483   2.2593   2.2658
  2.2705   2.2828   2.2938   2.3050   2.3209   2.3267   2.3488   2.3539
  2.4100   2.4329   2.4425   2.4544   2.4582   2.4846   2.5174   2.5303
  2.5414   2.5510   2.5549   2.5806   2.5954   2.6023   2.6445   2.6797
  2.6856   2.6950   2.7020   2.7061   2.7229   2.7295   2.7383   2.7480
  2.7577   2.7603   2.7764   2.8174   2.8261   2.8421   2.8484   2.8888
  2.9039   2.9787   2.9906   3.0721   3.0800   3.0868   3.0999   3.1282
  3.1412   3.1782   3.2347   3.2567   3.2907   3.3450   3.3465   3.4119
  3.4341   3.5423   3.5854   3.6363   3.7045   3.7821   3.8076   3.8706
  3.9622   4.0469   4.0951   4.1256   4.3384   4.8097   4.8168   9.7689
  9.7790   9.7848   9.8232   9.8409  23.3978  23.5494  23.8244  23.8502
 23.8815  23.9292  23.9704  24.0041  24.0355  24.0736  24.1131  24.1457
 25.7999  25.8185  25.8235  25.8745  25.9643  26.1011  26.1223  26.1631
 26.2807  26.3281  26.5705  26.6046  26.6349  26.7169  26.8922 215.7613
215.7725 215.7793 215.8287 215.8445
 --------------------------------------------------------------

          Ground-State Mulliken Net Atomic Charges

     Atom                 Charge (a.u.)
  ----------------------------------------
      1 C                    -0.379399
      2 C                    -1.215952
      3 Cl                    0.511552
      4 C                     0.666859
      5 Cl                    0.528880
      6 C                    -0.957216
      7 H                     0.225149
      8 C                     0.619279
      9 Cl                    0.458148
     10 C                    -0.547712
     11 H                     0.199952
     12 C                    -0.014682
     13 C                    -0.756951
     14 Cl                    0.424963
     15 C                    -0.126121
     16 H                     0.211414
     17 C                    -0.696025
     18 H                     0.190726
     19 C                     0.680025
     20 Cl                    0.475169
     21 C                    -0.713175
     22 H                     0.215119
  ----------------------------------------
  Sum of atomic charges =     0.000000

 -----------------------------------------------------------------
                    Cartesian Multipole Moments
 -----------------------------------------------------------------
    Charge (ESU x 10^10)
                 0.0000
    Dipole Moment (Debye)
         X       0.4505      Y      -0.4677      Z      -1.1179
       Tot       1.2928
    Quadrupole Moments (Debye-Ang)
        XX    -126.5181     XY      -4.8253     YY    -135.1718
        XZ      -4.8501     YZ       2.2916     ZZ    -134.7205
    Octopole Moments (Debye-Ang^2)
       XXX    -146.1390    XXY     -28.5997    XYY     -61.7831
       YYY     -25.8942    XXZ      -8.1563    XYZ      12.8088
       YYZ       0.1640    XZZ     -63.5938    YZZ     -18.1597
       ZZZ       3.7387
    Hexadecapole Moments (Debye-Ang^3)
      XXXX   -4407.0485   XXXY    -300.4640   XXYY   -1026.4447
      XYYY    -219.5991   YYYY   -1477.2382   XXXZ     767.0184
      XXYZ      87.6674   XYYZ     303.2275   YYYZ      67.7874
      XXZZ   -1261.3243   XYZZ     -90.5653   YYZZ    -799.4835
      XZZZ     899.0378   YZZZ     113.6531   ZZZZ   -3325.3242
 -----------------------------------------------------------------
 Calculating analytic gradient of the SCF energy
 Gradient of SCF Energy
            1           2           3           4           5           6
    1   0.0000009   0.0000543  -0.0000163   0.0000114   0.0000133   0.0000078
    2  -0.0000169  -0.0000201   0.0000519   0.0000074   0.0000137  -0.0000039
    3   0.0000204  -0.0000114   0.0000292  -0.0000019   0.0000131   0.0000068
            7           8           9          10          11          12
    1   0.0000127  -0.0000223   0.0000101   0.0000108  -0.0000076  -0.0000303
    2   0.0000011  -0.0000105  -0.0000062  -0.0000013  -0.0000140   0.0000772
    3   0.0000212   0.0000199   0.0000207   0.0000086   0.0000089  -0.0000550
           13          14          15          16          17          18
    1   0.0000268  -0.0000035  -0.0000228   0.0000022  -0.0000093  -0.0000107
    2  -0.0000731   0.0000596  -0.0000063   0.0000047   0.0000187  -0.0000037
    3   0.0000119  -0.0000061   0.0000058  -0.0000043  -0.0000195  -0.0000180
           19          20          21          22
    1   0.0000124  -0.0000225  -0.0000119  -0.0000055
    2  -0.0000234  -0.0000047  -0.0000483  -0.0000018
    3  -0.0000195  -0.0000261   0.0000066  -0.0000114
 Max gradient component =       7.719E-05
 RMS gradient           =       2.404E-05
 Gradient time:  CPU 225.22 s  wall 225.23 s
 Geometry Optimization Parameters
   NAtoms,    NIC,     NZ,  NCons,   NDum,   NFix, NCnnct, MaxDiis
       22     163      22       0       0       0       0       0

 Cartesian Hessian Update
 Hessian updated using BFGS update


** GEOMETRY OPTIMIZATION IN DELOCALIZED INTERNAL COORDINATES **
   Searching for a Minimum

   Optimization Cycle:  14

                       Coordinates (Angstroms)
     ATOM                X               Y               Z
      1  C         0.0240777900   -0.0091108517    0.0504018441
      2  C        -0.0160426802    0.4045359920    1.3903238538
      3  Cl        1.4571948125    0.8810837030    2.1928232812
      4  C        -1.2391493835    0.4337925769    2.0703851810
      5  Cl       -1.3404270278    0.9400642512    3.7383188546
      6  C        -2.4169357712    0.0588358237    1.4300307831
      7  H        -3.3549678831    0.0858738092    1.9666506244
      8  C        -2.3640304334   -0.3451249603    0.1037086597
      9  Cl       -3.8450075848   -0.8195110654   -0.7063108292
     10  C        -1.1604451701   -0.3803232150   -0.5888691341
     11  H        -1.1335058969   -0.7031855631   -1.6212956847
     12  C         1.3016813760   -0.0487087754   -0.7230042709
     13  C         2.1500575880   -1.1614159569   -0.7072743951
     14  Cl        1.7490071017   -2.5641389579    0.2686066937
     15  C         3.3202724480   -1.1874251389   -1.4605848947
     16  H         3.9579094845   -2.0614726387   -1.4303321643
     17  C         3.6639050036   -0.0952503678   -2.2496351234
     18  H         4.5711622851   -0.1077193046   -2.8394086665
     19  C         2.8247254060    1.0134999531   -2.2721909121
     20  Cl        3.2468225284    2.3984673710   -3.2660883995
     21  C         1.6554247123    1.0436024748   -1.5221266216
     22  H         1.0159863178    1.9165257373   -1.5489979899
   Point Group: c1    Number of degrees of freedom:    60


   Energy is  -2761.520189907

 Hessian updated using BFGS update

 60 Hessian modes will be used to form the next step
  Hessian Eigenvalues:
     0.001037    0.015198    0.017788    0.019826    0.020695    0.021076
     0.022646    0.023589    0.023622    0.023844    0.023869    0.024088
     0.024096    0.024117    0.024123    0.024137    0.024147    0.024209
     0.024334    0.065445    0.159563    0.159947    0.160000    0.160013
     0.160054    0.193302    0.221464    0.225039    0.234804    0.235101
     0.235750    0.241680    0.246926    0.249993    0.250050    0.250530
     0.252096    0.289726    0.291550    0.300988    0.301100    0.301388
     0.328786    0.356665    0.356667    0.356671    0.356692    0.356714
     0.414001    0.419399    0.429118    0.432142    0.459822    0.461688
     0.470124    0.471681    0.476101    0.478706    0.479175    0.480694

 Minimum search - taking simple RFO step
 Searching for Lamda that Minimizes Along All modes
 Value Taken    Lamda =   0.00000000
 Step Taken.  Stepsize is  0.003722

                             Maximum     Tolerance    Cnvgd?
         Gradient           0.000105      0.000300     YES
         Displacement       0.001844      0.001200      NO
         Energy change     -0.000001      0.000001      NO


 New Cartesian Coordinates Obtained by Inverse Iteration

 Displacement from previous Coordinates is:  0.011175
 ----------------------------------------------------------------
             Standard Nuclear Orientation (Angstroms)
    I     Atom           X                Y                Z
 ----------------------------------------------------------------
    1      C       0.0241224241    -0.0100345553     0.0505734341
    2      C      -0.0160786756     0.4043571941     1.3902095465
    3      Cl      1.4575631136     0.8801356948     2.1924125542
    4      C      -1.2392685189     0.4347675360     2.0700600483
    5      Cl     -1.3405805037     0.9425491542     3.7375183602
    6      C      -2.4170881488     0.0598812557     1.4297518030
    7      H      -3.3552432405     0.0877475829     1.9661146170
    8      C      -2.3640580130    -0.3452492323     0.1037639181
    9      Cl     -3.8451168315    -0.8199569877    -0.7059676320
   10      C      -1.1604213897    -0.3813213972    -0.5886446513
   11      H      -1.1334210294    -0.7048437411    -1.6208580531
   12      C       1.3017728877    -0.0495641295    -0.7227206347
   13      C       2.1503127872    -1.1621289558    -0.7077529050
   14      Cl      1.7498239050    -2.5656393994     0.2674300140
   15      C       3.3205048259    -1.1874650106    -1.4611673250
   16      H       3.9582974432    -2.0614175066    -1.4314147842
   17      C       3.6638650162    -0.0947990061    -2.2496116038
   18      H       4.5711026076    -0.1067551050    -2.8394233360
   19      C       2.8244674942     1.0138400407    -2.2714906189
   20      Cl      3.2463149338     2.3994042624    -3.2646479815
   21      C       1.6552565777     1.0433088320    -1.5213179571
   22      H       1.0155873576     1.9160783705    -1.5476861234
 ----------------------------------------------------------------
 Nuclear Repulsion Energy =        1718.26520883 hartrees
 There are       81 alpha and       81 beta electrons
 Applying Cartesian multipole field
    Component          Value
    ---------          -----
     (2,0,0)        1.00000E-11
     (0,2,0)        2.00000E-11
     (0,0,2)       -3.00000E-11
 Nucleus-field energy     =    -0.0000000182 hartrees
 Requested basis set is 6-311++G(d,p)
 There are 162 shells and 449 basis functions
 A cutoff of  1.0D-15 yielded  10184 shell pairs
 There are     84671 function pairs (     90984 Cartesian)
 Smallest overlap matrix eigenvalue = 1.99E-07
 Linear dependence detected in AO basis
 Number of orthogonalized atomic orbitals = 445
 Maximum deviation from orthogonality = 4.819E-10
 Guess from superposition of atomic densities
 Warning:  Energy on first SCF cycle will be non-variational
 SAD guess density has 162.000000 electrons

 -----------------------------------------------------------------------
  General SCF calculation program by
  Eric Jon Sundstrom, Paul Horn, Yuezhi Mao, Dmitri Zuev, Alec White,
  David Stuck, Shaama M.S., Shane Yost, Joonho Lee, David Small,
  Daniel Levine, Susi Lehtola, Hugh Burton, Evgeny Epifanovsky,
  Bang C. Huynh
 -----------------------------------------------------------------------
 Exchange:     0.2000 Hartree-Fock + 0.0800 Slater + 0.7200 B88
 Correlation:  0.1900 VWN1RPA + 0.8100 LYP
 Using SG-1 standard quadrature grid
 A restricted SCF calculation will be
 performed using DIIS
 SCF converges when DIIS error is below 1.0e-08
 ---------------------------------------
  Cycle       Energy         DIIS error
 ---------------------------------------
    1   -2765.4897368004      2.91e-02  
    2   -2761.3810070876      2.34e-03  
    3   -2761.3101202326      2.80e-03  
    4   -2761.5122768180      5.38e-04  
    5   -2761.5184429450      2.57e-04  
    6   -2761.5199402241      9.90e-05  
    7   -2761.5201817965      1.84e-05  
    8   -2761.5201872932      1.03e-05  
    9   -2761.5201898836      2.64e-06  
   10   -2761.5201900463      1.07e-06  
   11   -2761.5201900756      1.78e-07  
   12   -2761.5201900763      9.86e-08  
   13   -2761.5201900765      3.98e-08  
   14   -2761.5201900767      1.22e-08  
   15   -2761.5201900765      4.80e-09  Convergence criterion met
 ---------------------------------------
 SCF time:   CPU 660.91s  wall 661.00s 
 SCF   energy in the final basis set =    -2761.5201900765
 Total energy in the final basis set =    -2761.5201900765

 --------------------------------------------------------------

                    Orbital Energies (a.u.)
 --------------------------------------------------------------

 Alpha MOs
 -- Occupied --
********-101.5736-101.5736-101.5697-101.5697 -10.2731 -10.2709 -10.2667
-10.2630 -10.2611 -10.2346 -10.2302 -10.2198 -10.2164 -10.2151 -10.2142
-10.2135  -9.4897  -9.4883  -9.4881  -9.4844  -9.4842  -7.2545  -7.2532
 -7.2529  -7.2491  -7.2489  -7.2445  -7.2440  -7.2432  -7.2430  -7.2425
 -7.2424  -7.2392  -7.2390  -7.2388  -7.2387  -0.9482  -0.9276  -0.9033
 -0.8949  -0.8800  -0.8506  -0.8394  -0.8074  -0.7698  -0.7472  -0.7408
 -0.6761  -0.6414  -0.6279  -0.6076  -0.5468  -0.5338  -0.5327  -0.5184
 -0.4984  -0.4792  -0.4649  -0.4637  -0.4576  -0.4455  -0.4326  -0.4265
 -0.4117  -0.4018  -0.3974  -0.3933  -0.3832  -0.3654  -0.3484  -0.3377
 -0.3363  -0.3333  -0.3314  -0.3300  -0.3260  -0.2924  -0.2837  -0.2647
 -0.2626
 -- Virtual --
 -0.0590  -0.0571  -0.0494  -0.0428  -0.0304  -0.0142  -0.0066   0.0005
  0.0035   0.0038   0.0120   0.0168   0.0227   0.0274   0.0373   0.0419
  0.0456   0.0523   0.0553   0.0591   0.0622   0.0706   0.0769   0.0778
  0.0859   0.0892   0.0912   0.0956   0.0964   0.1000   0.1026   0.1058
  0.1084   0.1120   0.1142   0.1153   0.1188   0.1212   0.1242   0.1265
  0.1279   0.1325   0.1335   0.1389   0.1415   0.1423   0.1462   0.1514
  0.1543   0.1557   0.1614   0.1654   0.1743   0.1807   0.1847   0.1895
  0.1924   0.1969   0.2019   0.2056   0.2124   0.2163   0.2211   0.2230
  0.2265   0.2314   0.2330   0.2387   0.2442   0.2462   0.2524   0.2551
  0.2587   0.2608   0.2622   0.2684   0.2724   0.2739   0.2782   0.2859
  0.2869   0.2883   0.2915   0.3014   0.3038   0.3115   0.3163   0.3227
  0.3289   0.3302   0.3392   0.3451   0.3598   0.3695   0.4114   0.4219
  0.4319   0.4337   0.4399   0.4477   0.4517   0.4566   0.4578   0.4613
  0.4743   0.4812   0.4909   0.4962   0.5039   0.5058   0.5127   0.5258
  0.5325   0.5359   0.5472   0.5551   0.5638   0.5693   0.5725   0.5799
  0.5830   0.5899   0.5969   0.6010   0.6095   0.6134   0.6329   0.6358
  0.6417   0.6461   0.6567   0.6611   0.6719   0.6777   0.6821   0.6910
  0.6931   0.7044   0.7090   0.7222   0.7302   0.7435   0.7608   0.7827
  0.8145   0.8226   0.8284   0.8361   0.8388   0.8404   0.8441   0.8491
  0.8494   0.8532   0.8537   0.8574   0.8583   0.8603   0.8625   0.8742
  0.8792   0.8830   0.8866   0.9025   0.9053   0.9079   0.9209   0.9213
  0.9298   0.9366   0.9425   0.9510   0.9536   0.9581   0.9654   0.9710
  0.9778   0.9881   0.9976   0.9995   1.0034   1.0190   1.0243   1.0303
  1.0441   1.0522   1.1075   1.1156   1.1320   1.1446   1.1695   1.2027
  1.2168   1.2222   1.2248   1.2397   1.2476   1.2578   1.2649   1.2798
  1.2884   1.3012   1.3202   1.3283   1.3416   1.3658   1.3918   1.4024
  1.4507   1.4804   1.4914   1.5020   1.5494   1.5584   1.5609   1.5640
  1.5900   1.5972   1.6002   1.6211   1.6402   1.6648   1.6768   1.6787
  1.6971   1.7109   1.7470   1.7819   1.7994   1.8156   1.8208   1.8448
  1.8538   1.8815   1.8864   1.9190   1.9205   1.9360   1.9395   1.9546
  1.9648   1.9739   2.0217   2.0258   2.0424   2.0710   2.0743   2.0759
  2.0918   2.1388   2.1410   2.1780   2.2424   2.2483   2.2593   2.2658
  2.2705   2.2828   2.2938   2.3050   2.3209   2.3267   2.3488   2.3540
  2.4100   2.4329   2.4425   2.4544   2.4581   2.4846   2.5174   2.5303
  2.5414   2.5510   2.5549   2.5806   2.5953   2.6022   2.6446   2.6797
  2.6856   2.6950   2.7020   2.7061   2.7229   2.7295   2.7384   2.7480
  2.7577   2.7604   2.7765   2.8174   2.8261   2.8420   2.8484   2.8888
  2.9039   2.9787   2.9906   3.0721   3.0800   3.0868   3.0999   3.1282
  3.1412   3.1782   3.2347   3.2567   3.2907   3.3450   3.3465   3.4119
  3.4341   3.5423   3.5854   3.6363   3.7045   3.7821   3.8076   3.8706
  3.9622   4.0469   4.0951   4.1255   4.3384   4.8097   4.8168   9.7689
  9.7790   9.7848   9.8232   9.8409  23.3978  23.5495  23.8244  23.8501
 23.8815  23.9292  23.9704  24.0041  24.0355  24.0736  24.1132  24.1457
 25.7998  25.8185  25.8235  25.8745  25.9642  26.1011  26.1223  26.1630
 26.2807  26.3281  26.5704  26.6046  26.6347  26.7168  26.8922 215.7613
215.7725 215.7793 215.8287 215.8444
 --------------------------------------------------------------

          Ground-State Mulliken Net Atomic Charges

     Atom                 Charge (a.u.)
  ----------------------------------------
      1 C                    -0.379599
      2 C                    -1.218233
      3 Cl                    0.511749
      4 C                     0.669556
      5 Cl                    0.528778
      6 C                    -0.957550
      7 H                     0.225171
      8 C                     0.619716
      9 Cl                    0.458139
     10 C                    -0.547590
     11 H                     0.199945
     12 C                    -0.016219
     13 C                    -0.753225
     14 Cl                    0.424994
     15 C                    -0.126292
     16 H                     0.211375
     17 C                    -0.695352
     18 H                     0.190705
     19 C                     0.680361
     20 Cl                    0.475166
     21 C                    -0.716748
     22 H                     0.215151
  ----------------------------------------
  Sum of atomic charges =     0.000000

 -----------------------------------------------------------------
                    Cartesian Multipole Moments
 -----------------------------------------------------------------
    Charge (ESU x 10^10)
                -0.0000
    Dipole Moment (Debye)
         X       0.4504      Y      -0.4669      Z      -1.1181
       Tot       1.2927
    Quadrupole Moments (Debye-Ang)
        XX    -126.5158     XY      -4.8252     YY    -135.1763
        XZ      -4.8542     YZ       2.2939     ZZ    -134.7181
    Octopole Moments (Debye-Ang^2)
       XXX    -146.1396    XXY     -28.5753    XYY     -61.8004
       YYY     -25.8927    XXZ      -8.1689    XYZ      12.7945
       YYZ       0.1724    XZZ     -63.5800    YZZ     -18.1565
       ZZZ       3.7377
    Hexadecapole Moments (Debye-Ang^3)
      XXXX   -4407.1607   XXXY    -300.1661   XXYY   -1026.7286
      XYYY    -219.3008   YYYY   -1478.5661   XXXZ     766.7616
      XXYZ      87.5123   XYYZ     303.1699   YYYZ      67.3176
      XXZZ   -1261.0277   XYZZ     -90.4858   YYZZ    -799.4239
      XZZZ     898.8004   YZZZ     113.2207   ZZZZ   -3323.6974
 -----------------------------------------------------------------
 Calculating analytic gradient of the SCF energy
 Gradient of SCF Energy
            1           2           3           4           5           6
    1   0.0000247   0.0000203  -0.0000017   0.0000039   0.0000103   0.0000037
    2   0.0000087  -0.0000136   0.0000292   0.0000021   0.0000180   0.0000095
    3   0.0000332  -0.0000197  -0.0000120  -0.0000028   0.0000089   0.0000218
            7           8           9          10          11          12
    1   0.0000107   0.0000018   0.0000016  -0.0000054  -0.0000033  -0.0000284
    2   0.0000006  -0.0000105  -0.0000112   0.0000020  -0.0000143   0.0000450
    3   0.0000185   0.0000057   0.0000247   0.0000074   0.0000122   0.0000032
           13          14          15          16          17          18
    1   0.0000262   0.0000080  -0.0000086   0.0000008  -0.0000054  -0.0000107
    2  -0.0000491   0.0000113  -0.0000003   0.0000026   0.0000034  -0.0000040
    3  -0.0000142   0.0000132  -0.0000021  -0.0000020  -0.0000172  -0.0000157
           19          20          21          22
    1  -0.0000080  -0.0000211  -0.0000106  -0.0000089
    2  -0.0000077  -0.0000083  -0.0000104  -0.0000030
    3  -0.0000179  -0.0000240  -0.0000083  -0.0000128
 Max gradient component =       4.910E-05
 RMS gradient           =       1.561E-05
 Gradient time:  CPU 221.37 s  wall 221.38 s
 Geometry Optimization Parameters
   NAtoms,    NIC,     NZ,  NCons,   NDum,   NFix, NCnnct, MaxDiis
       22     163      22       0       0       0       0       0

 Cartesian Hessian Update
 Hessian updated using BFGS update


** GEOMETRY OPTIMIZATION IN DELOCALIZED INTERNAL COORDINATES **
   Searching for a Minimum

   Optimization Cycle:  15

                       Coordinates (Angstroms)
     ATOM                X               Y               Z
      1  C         0.0241224241   -0.0100345553    0.0505734341
      2  C        -0.0160786756    0.4043571941    1.3902095465
      3  Cl        1.4575631136    0.8801356948    2.1924125542
      4  C        -1.2392685189    0.4347675360    2.0700600483
      5  Cl       -1.3405805037    0.9425491542    3.7375183602
      6  C        -2.4170881488    0.0598812557    1.4297518030
      7  H        -3.3552432405    0.0877475829    1.9661146170
      8  C        -2.3640580130   -0.3452492323    0.1037639181
      9  Cl       -3.8451168315   -0.8199569877   -0.7059676320
     10  C        -1.1604213897   -0.3813213972   -0.5886446513
     11  H        -1.1334210294   -0.7048437411   -1.6208580531
     12  C         1.3017728877   -0.0495641295   -0.7227206347
     13  C         2.1503127872   -1.1621289558   -0.7077529050
     14  Cl        1.7498239050   -2.5656393994    0.2674300140
     15  C         3.3205048259   -1.1874650106   -1.4611673250
     16  H         3.9582974432   -2.0614175066   -1.4314147842
     17  C         3.6638650162   -0.0947990061   -2.2496116038
     18  H         4.5711026076   -0.1067551050   -2.8394233360
     19  C         2.8244674942    1.0138400407   -2.2714906189
     20  Cl        3.2463149338    2.3994042624   -3.2646479815
     21  C         1.6552565777    1.0433088320   -1.5213179571
     22  H         1.0155873576    1.9160783705   -1.5476861234
   Point Group: c1    Number of degrees of freedom:    60


   Energy is  -2761.520190077

 Hessian updated using BFGS update

 60 Hessian modes will be used to form the next step
  Hessian Eigenvalues:
     0.001085    0.012804    0.017774    0.019167    0.020685    0.021147
     0.022680    0.023576    0.023642    0.023826    0.023845    0.024083
     0.024092    0.024115    0.024122    0.024143    0.024149    0.024280
     0.024674    0.066225    0.159011    0.159919    0.159998    0.160011
     0.160095    0.187733    0.213611    0.224296    0.235053    0.235346
     0.236680    0.241064    0.247255    0.250007    0.250080    0.250489
     0.253726    0.290125    0.292079    0.300952    0.301101    0.301376
     0.329326    0.356665    0.356667    0.356671    0.356686    0.356733
     0.418467    0.421146    0.428685    0.432156    0.457778    0.464143
     0.471029    0.472825    0.476206    0.478376    0.479211    0.481019

 Minimum search - taking simple RFO step
 Searching for Lamda that Minimizes Along All modes
 Value Taken    Lamda =   0.00000000
 Step Taken.  Stepsize is  0.002669

                             Maximum     Tolerance    Cnvgd?
         Gradient           0.000024      0.000300     YES
         Displacement       0.001791      0.001200      NO
         Energy change     -0.000000      0.000001     YES

 Final energy is   -2761.5201900765173     


 ******************************
 **  OPTIMIZATION CONVERGED  **
 ******************************

                       Coordinates (Angstroms)
     ATOM                X               Y               Z
      1  C         0.0241224241   -0.0100345553    0.0505734341
      2  C        -0.0160786756    0.4043571941    1.3902095465
      3  Cl        1.4575631136    0.8801356948    2.1924125542
      4  C        -1.2392685189    0.4347675360    2.0700600483
      5  Cl       -1.3405805037    0.9425491542    3.7375183602
      6  C        -2.4170881488    0.0598812557    1.4297518030
      7  H        -3.3552432405    0.0877475829    1.9661146170
      8  C        -2.3640580130   -0.3452492323    0.1037639181
      9  Cl       -3.8451168315   -0.8199569877   -0.7059676320
     10  C        -1.1604213897   -0.3813213972   -0.5886446513
     11  H        -1.1334210294   -0.7048437411   -1.6208580531
     12  C         1.3017728877   -0.0495641295   -0.7227206347
     13  C         2.1503127872   -1.1621289558   -0.7077529050
     14  Cl        1.7498239050   -2.5656393994    0.2674300140
     15  C         3.3205048259   -1.1874650106   -1.4611673250
     16  H         3.9582974432   -2.0614175066   -1.4314147842
     17  C         3.6638650162   -0.0947990061   -2.2496116038
     18  H         4.5711026076   -0.1067551050   -2.8394233360
     19  C         2.8244674942    1.0138400407   -2.2714906189
     20  Cl        3.2463149338    2.3994042624   -3.2646479815
     21  C         1.6552565777    1.0433088320   -1.5213179571
     22  H         1.0155873576    1.9160783705   -1.5476861234

Z-matrix Print:
$molecule
0 1
Cl
C  1 1.743994
C  2 1.399755 1 120.601172
C  3 1.392046 2 120.671871 1 179.769119 0
H  4 1.081016 3 119.942012 2 179.993119 0
C  4 1.387511 3 119.069855 2 -0.037827 0
C  6 1.389054 4 121.136082 3 -0.014643 0
H  7 1.082063 6 120.324500 4 179.651059 0
C  7 1.396280 6 120.000435 4 0.205671 0
C  9 1.493967 7 118.784842 6 -179.562670 0
C  10 1.398957 9 119.399749 7 84.316055 0
H  11 1.082404 10 119.635968 9 1.805423 0
C  11 1.389490 10 120.281510 9 -178.558981 0
C  13 1.390736 11 121.083860 10 0.145368 0
H  14 1.082174 13 120.412939 11 179.900937 0
C  14 1.390489 13 119.097621 11 -0.020645 0
H  16 1.082339 14 120.304393 13 179.851161 0
C  16 1.391986 14 120.012590 13 0.003306 0
Cl 3 1.746002 2 121.390472 1 -0.143620 0
Cl 6 1.753439 4 119.214856 3 179.933461 0
Cl 18 1.755339 16 118.551065 14 179.686073 0
Cl 13 1.756162 11 119.387849 10 -179.939744 0
$end


 --------------------------------------------------------------

                    Orbital Energies (a.u.)
 --------------------------------------------------------------

 Alpha MOs
 -- Occupied --
********-101.5736-101.5736-101.5697-101.5697 -10.2731 -10.2709 -10.2667
-10.2630 -10.2611 -10.2346 -10.2302 -10.2198 -10.2164 -10.2151 -10.2142
-10.2135  -9.4897  -9.4883  -9.4881  -9.4844  -9.4842  -7.2545  -7.2532
 -7.2529  -7.2491  -7.2489  -7.2445  -7.2440  -7.2432  -7.2430  -7.2425
 -7.2424  -7.2392  -7.2390  -7.2388  -7.2387  -0.9482  -0.9276  -0.9033
 -0.8949  -0.8800  -0.8506  -0.8394  -0.8074  -0.7698  -0.7472  -0.7408
 -0.6761  -0.6414  -0.6279  -0.6076  -0.5468  -0.5338  -0.5327  -0.5184
 -0.4984  -0.4792  -0.4649  -0.4637  -0.4576  -0.4455  -0.4326  -0.4265
 -0.4117  -0.4018  -0.3974  -0.3933  -0.3832  -0.3654  -0.3484  -0.3377
 -0.3363  -0.3333  -0.3314  -0.3300  -0.3260  -0.2924  -0.2837  -0.2647
 -0.2626
 -- Virtual --
 -0.0590  -0.0571  -0.0494  -0.0428  -0.0304  -0.0142  -0.0066   0.0005
  0.0035   0.0038   0.0120   0.0168   0.0227   0.0274   0.0373   0.0419
  0.0456   0.0523   0.0553   0.0591   0.0622   0.0706   0.0769   0.0778
  0.0859   0.0892   0.0912   0.0956   0.0964   0.1000   0.1026   0.1058
  0.1084   0.1120   0.1142   0.1153   0.1188   0.1212   0.1242   0.1265
  0.1279   0.1325   0.1335   0.1389   0.1415   0.1423   0.1462   0.1514
  0.1543   0.1557   0.1614   0.1654   0.1743   0.1807   0.1847   0.1895
  0.1924   0.1969   0.2019   0.2056   0.2124   0.2163   0.2211   0.2230
  0.2265   0.2314   0.2330   0.2387   0.2442   0.2462   0.2524   0.2551
  0.2587   0.2608   0.2622   0.2684   0.2724   0.2739   0.2782   0.2859
  0.2869   0.2883   0.2915   0.3014   0.3038   0.3115   0.3163   0.3227
  0.3289   0.3302   0.3392   0.3451   0.3598   0.3695   0.4114   0.4219
  0.4319   0.4337   0.4399   0.4477   0.4517   0.4566   0.4578   0.4613
  0.4743   0.4812   0.4909   0.4962   0.5039   0.5058   0.5127   0.5258
  0.5325   0.5359   0.5472   0.5551   0.5638   0.5693   0.5725   0.5799
  0.5830   0.5899   0.5969   0.6010   0.6095   0.6134   0.6329   0.6358
  0.6417   0.6461   0.6567   0.6611   0.6719   0.6777   0.6821   0.6910
  0.6931   0.7044   0.7090   0.7222   0.7302   0.7435   0.7608   0.7827
  0.8145   0.8226   0.8284   0.8361   0.8388   0.8404   0.8441   0.8491
  0.8494   0.8532   0.8537   0.8574   0.8583   0.8603   0.8625   0.8742
  0.8792   0.8830   0.8866   0.9025   0.9053   0.9079   0.9209   0.9213
  0.9298   0.9366   0.9425   0.9510   0.9536   0.9581   0.9654   0.9710
  0.9778   0.9881   0.9976   0.9995   1.0034   1.0190   1.0243   1.0303
  1.0441   1.0522   1.1075   1.1156   1.1320   1.1446   1.1695   1.2027
  1.2168   1.2222   1.2248   1.2397   1.2476   1.2578   1.2649   1.2798
  1.2884   1.3012   1.3202   1.3283   1.3416   1.3658   1.3918   1.4024
  1.4507   1.4804   1.4914   1.5020   1.5494   1.5584   1.5609   1.5640
  1.5900   1.5972   1.6002   1.6211   1.6402   1.6648   1.6768   1.6787
  1.6971   1.7109   1.7470   1.7819   1.7994   1.8156   1.8208   1.8448
  1.8538   1.8815   1.8864   1.9190   1.9205   1.9360   1.9395   1.9546
  1.9648   1.9739   2.0217   2.0258   2.0424   2.0710   2.0743   2.0759
  2.0918   2.1388   2.1410   2.1780   2.2424   2.2483   2.2593   2.2658
  2.2705   2.2828   2.2938   2.3050   2.3209   2.3267   2.3488   2.3540
  2.4100   2.4329   2.4425   2.4544   2.4581   2.4846   2.5174   2.5303
  2.5414   2.5510   2.5549   2.5806   2.5953   2.6022   2.6446   2.6797
  2.6856   2.6950   2.7020   2.7061   2.7229   2.7295   2.7384   2.7480
  2.7577   2.7604   2.7765   2.8174   2.8261   2.8420   2.8484   2.8888
  2.9039   2.9787   2.9906   3.0721   3.0800   3.0868   3.0999   3.1282
  3.1412   3.1782   3.2347   3.2567   3.2907   3.3450   3.3465   3.4119
  3.4341   3.5423   3.5854   3.6363   3.7045   3.7821   3.8076   3.8706
  3.9622   4.0469   4.0951   4.1255   4.3384   4.8097   4.8168   9.7689
  9.7790   9.7848   9.8232   9.8409  23.3978  23.5495  23.8244  23.8501
 23.8815  23.9292  23.9704  24.0041  24.0355  24.0736  24.1132  24.1457
 25.7998  25.8185  25.8235  25.8745  25.9642  26.1011  26.1223  26.1630
 26.2807  26.3281  26.5704  26.6046  26.6347  26.7168  26.8922 215.7613
215.7725 215.7793 215.8287 215.8444
 --------------------------------------------------------------

          Ground-State Mulliken Net Atomic Charges

     Atom                 Charge (a.u.)
  ----------------------------------------
      1 C                    -0.379599
      2 C                    -1.218233
      3 Cl                    0.511749
      4 C                     0.669556
      5 Cl                    0.528778
      6 C                    -0.957550
      7 H                     0.225171
      8 C                     0.619716
      9 Cl                    0.458139
     10 C                    -0.547590
     11 H                     0.199945
     12 C                    -0.016219
     13 C                    -0.753225
     14 Cl                    0.424994
     15 C                    -0.126292
     16 H                     0.211375
     17 C                    -0.695352
     18 H                     0.190705
     19 C                     0.680361
     20 Cl                    0.475166
     21 C                    -0.716748
     22 H                     0.215151
  ----------------------------------------
  Sum of atomic charges =     0.000000

 -----------------------------------------------------------------
                    Cartesian Multipole Moments
 -----------------------------------------------------------------
    Charge (ESU x 10^10)
                -0.0000
    Dipole Moment (Debye)
         X       0.4504      Y      -0.4669      Z      -1.1181
       Tot       1.2927
    Quadrupole Moments (Debye-Ang)
        XX    -126.5158     XY      -4.8252     YY    -135.1763
        XZ      -4.8542     YZ       2.2939     ZZ    -134.7181
    Octopole Moments (Debye-Ang^2)
       XXX    -146.1396    XXY     -28.5753    XYY     -61.8004
       YYY     -25.8927    XXZ      -8.1689    XYZ      12.7945
       YYZ       0.1724    XZZ     -63.5800    YZZ     -18.1565
       ZZZ       3.7377
    Hexadecapole Moments (Debye-Ang^3)
      XXXX   -4407.1607   XXXY    -300.1661   XXYY   -1026.7286
      XYYY    -219.3008   YYYY   -1478.5661   XXXZ     766.7616
      XXYZ      87.5123   XYYZ     303.1699   YYYZ      67.3176
      XXZZ   -1261.0277   XYZZ     -90.4858   YYZZ    -799.4239
      XZZZ     898.8004   YZZZ     113.2207   ZZZZ   -3323.6974
 -----------------------------------------------------------------
Archival summary:
1\1\november\OPT\ProcedureUnspecified\BasisUnspecified\l5125\taweetha\MonJan1320:17:352020MonJan1320:17:352020\0\\#,OPT,ProcedureUnspecified,BasisUnspecified,\\0,1\Cl\C,1,1.74399\C,2,1.39976,1,120.601\C,3,1.39205,2,120.672,1,179.769,0\H,4,1.08102,3,119.942,2,179.993,0\C,4,1.38751,3,119.07,2,-0.0378269,0\C,6,1.38905,4,121.136,3,-0.014643,0\H,7,1.08206,6,120.324,4,179.651,0\C,7,1.39628,6,120,4,0.205671,0\C,9,1.49397,7,118.785,6,-179.563,0\C,10,1.39896,9,119.4,7,84.3161,0\H,11,1.0824,10,119.636,9,1.80542,0\C,11,1.38949,10,120.282,9,-178.559,0\C,13,1.39074,11,121.084,10,0.145368,0\H,14,1.08217,13,120.413,11,179.901,0\C,14,1.39049,13,119.098,11,-0.0206449,0\H,16,1.08234,14,120.304,13,179.851,0\C,16,1.39199,14,120.013,13,0.00330636,0\Cl,3,1.746,2,121.39,1,-0.14362,0\Cl,6,1.75344,4,119.215,3,179.933,0\Cl,18,1.75534,16,118.551,14,179.686,0\Cl,13,1.75616,11,119.388,10,-179.94,0\\\@

 Total job time:  13156.90s(wall), 13155.94s(cpu) 
 Mon Jan 13 20:17:35 2020

        *************************************************************
        *                                                           *
        *  Thank you very much for using Q-Chem.  Have a nice day.  *
        *                                                           *
        *************************************************************


 
User input: 2 of 2 
 
                  Welcome to Q-Chem
     A Quantum Leap Into The Future Of Chemistry


 Q-Chem 5.2 (devel), Q-Chem, Inc., Pleasanton, CA (2019)

 Yihan Shao,  Zhengting Gan,  E. Epifanovsky,  A. T. B. Gilbert,  M. Wormit,  
 J. Kussmann,  A. W. Lange,  A. Behn,  Jia Deng,  Xintian Feng,  D. Ghosh,  
 M. Goldey,  P. R. Horn,  L. D. Jacobson,  I. Kaliman,  T. Kus,  A. Landau,  
 Jie Liu,  E. I. Proynov,  R. M. Richard,  R. P. Steele,  E. J. Sundstrom,  
 H. L. Woodcock III,  P. M. Zimmerman,  D. Zuev,  B. Albrecht,  E. Alguire,  
 S. A. Baeppler,  D. Barton,  Z. Benda,  Y. A. Bernard,  E. J. Berquist,  
 K. B. Bravaya,  H. Burton,  D. Casanova,  Chun-Min Chang,  Yunqing Chen,  
 A. Chien,  K. D. Closser,  M. P. Coons,  S. Coriani,  S. Dasgupta,  
 A. L. Dempwolff,  M. Diedenhofen,  Hainam Do,  R. G. Edgar,  Po-Tung Fang,  
 S. Faraji,  S. Fatehi,  Qingguo Feng,  K. D. Fenk,  J. Fosso-Tande,  
 J. Gayvert,  Qinghui Ge,  A. Ghysels,  G. Gidofalvi,  J. Gomes,  
 J. Gonthier,  A. Gunina,  D. Hait,  M. W. D. Hanson-Heine,  
 P. H. P. Harbach,  A. W. Hauser,  M. F. Herbst,  J. E. Herr,  
 E. G. Hohenstein,  Z. C. Holden,  Kerwin Hui,  B. C. Huynh,  T.-C. Jagau,  
 Hyunjun Ji,  B. Kaduk,  K. Khistyaev,  Jaehoon Kim,  P. Klunzinger,  K. Koh,  
 D. Kosenkov,  L. Koulias,  T. Kowalczyk,  C. M. Krauter,  A. Kunitsa,  
 Ka Un Lao,  A. Laurent,  K. V. Lawler,  Joonho Lee,  D. Lefrancois,  
 S. Lehtola,  D. S. Levine,  Yi-Pei Li,  You-Sheng Lin,  Fenglai Liu,  
 E. Livshits,  A. Luenser,  P. Manohar,  E. Mansoor,  S. F. Manzer,  
 Shan-Ping Mao,  Yuezhi Mao,  N. Mardirossian,  A. V. Marenich,  
 T. Markovich,  L. A. Martinez-Martinez,  S. A. Maurer,  N. J. Mayhall,  
 S. C. McKenzie,  J.-M. Mewes,  P. Morgante,  A. F. Morrison,  
 J. W. Mullinax,  K. Nanda,  T. S. Nguyen-Beck,  R. Olivares-Amaya,  
 J. A. Parkhill,  Zheng Pei,  T. M. Perrine,  F. Plasser,  P. Pokhilko,  
 S. Prager,  A. Prociuk,  E. Ramos,  D. R. Rehn,  F. Rob,  M. Scheurer,  
 M. Schneider,  N. Sergueev,  S. M. Sharada,  S. Sharma,  D. W. Small,  
 T. Stauch,  T. Stein,  Yu-Chuan Su,  A. J. W. Thom,  A. Tkatchenko,  
 T. Tsuchimochi,  N. M. Tubman,  L. Vogt,  M. L. Vidal,  O. Vydrov,  
 M. A. Watson,  J. Wenzel,  M. de Wergifosse,  T. A. Wesolowski,  A. White,  
 J. Witte,  A. Yamada,  Jun Yang,  K. Yao,  S. Yeganeh,  S. R. Yost,  
 Zhi-Qiang You,  A. Zech,  Igor Ying Zhang,  Xing Zhang,  Yan Zhao,  
 Ying Zhu,  B. R. Brooks,  G. K. L. Chan,  C. J. Cramer,  M. S. Gordon,  
 W. J. Hehre,  A. Klamt,  M. W. Schmidt,  C. D. Sherrill,  D. G. Truhlar,  
 A. Aspuru-Guzik,  R. Baer,  A. T. Bell,  N. A. Besley,  Jeng-Da Chai,  
 A. E. DePrince, III,  R. A. DiStasio Jr.,  A. Dreuw,  B. D. Dunietz,  
 T. R. Furlani,  Chao-Ping Hsu,  Yousung Jung,  Jing Kong,  D. S. Lambrecht,  
 WanZhen Liang,  C. Ochsenfeld,  V. A. Rassolov,  L. V. Slipchenko,  
 J. E. Subotnik,  T. Van Voorhis,  J. M. Herbert,  A. I. Krylov,  
 P. M. W. Gill,  M. Head-Gordon

 Contributors to earlier versions of Q-Chem not listed above: 
 R. D. Adamson,  B. Austin,  J. Baker,  G. J. O. Beran,  K. Brandhorst,  
 S. T. Brown,  E. F. C. Byrd,  A. K. Chakraborty,  C.-L. Cheng,  
 Siu Hung Chien,  D. M. Chipman,  D. L. Crittenden,  H. Dachsel,  
 R. J. Doerksen,  A. D. Dutoi,  L. Fusti-Molnar,  W. A. Goddard III,  
 A. Golubeva-Zadorozhnaya,  S. R. Gwaltney,  G. Hawkins,  A. Heyden,  
 S. Hirata,  G. Kedziora,  F. J. Keil,  C. Kelley,  Jihan Kim,  R. A. King,  
 R. Z. Khaliullin,  P. P. Korambath,  W. Kurlancheek,  A. M. Lee,  M. S. Lee,  
 S. V. Levchenko,  Ching Yeh Lin,  D. Liotard,  R. C. Lochan,  I. Lotan,  
 P. E. Maslen,  N. Nair,  D. P. O'Neill,  D. Neuhauser,  E. Neuscamman,  
 C. M. Oana,  R. Olson,  B. Peters,  R. Peverati,  P. A. Pieniazek,  
 Y. M. Rhee,  J. Ritchie,  M. A. Rohrdanz,  E. Rosta,  N. J. Russ,  
 H. F. Schaefer III,  N. E. Schultz,  N. Shenvi,  A. C. Simmonett,  A. Sodt,  
 D. Stuck,  K. S. Thanthiriwatte,  V. Vanovschi,  Tao Wang,  A. Warshel,  
 C. F. Williams,  Q. Wu,  X. Xu,  W. Zhang

 Please cite Q-Chem as follows:
 Y. Shao et al., Mol. Phys. 113, 184-215 (2015)
 DOI: 10.1080/00268976.2014.952696

 Q-Chem 5.2.1 for Intel X86 EM64T Linux

 Parts of Q-Chem use Armadillo 8.300.2 (Tropical Shenanigans).
 http://arma.sourceforge.net/

 Q-Chem begins on Mon Jan 13 20:17:35 2020  

Host: 
0

     Scratch files written to /scratch/taweetham/qchem14721//
NAlpha2: 162
NElect   162
Mult     1
The previous job contains 0 fragments, simply inherited here

 Q-Chem warning in module libgen/rem_setup.C, line 2168:

 Setting Thresh to 1e-14


Checking the input file for inconsistencies... 	...done.

--------------------------------------------------------------
User input:
--------------------------------------------------------------

$MOLECULE
READ
$END

$REM
   JOB_TYPE 	FREQUENCY
   BASIS 	6-311++G**
   METHOD	B3LYP
   SCF_GUESS_ALWAYS     TRUE
   S2THRESH     15
   THRESH       15
   MEM_TOTAL    10000
$END

--------------------------------------------------------------
 ----------------------------------------------------------------
             Standard Nuclear Orientation (Angstroms)
    I     Atom           X                Y                Z
 ----------------------------------------------------------------
    1      C       0.3609182539    -0.2430037854    -0.0036275732
    2      C       1.1370086469     0.8834694388     0.3073440349
    3      Cl      0.3761273352     2.4469379698     0.4420316444
    4      C       2.5148360184     0.7417663120     0.5094005734
    5      Cl      3.5228249776     2.1134296272     0.8980154469
    6      C       3.1229195504    -0.5062456906     0.4069607758
    7      H       4.1879783418    -0.6021284226     0.5652416944
    8      C       2.3435868384    -1.6128730680     0.1016688664
    9      Cl      3.1058855415    -3.1864368972    -0.0300331566
   10      C       0.9746630149    -1.4933467651    -0.1013901829
   11      H       0.3803023068    -2.3642863923    -0.3444122967
   12      C      -1.1145599022    -0.1471980731    -0.2174557458
   13      C      -1.6707100609     0.1584834901    -1.4645725284
   14      Cl     -0.6300799610     0.4792969430    -2.8413013903
   15      C      -3.0497553628     0.2116895148    -1.6463080113
   16      H      -3.4529759523     0.4499777422    -2.6220587369
   17      C      -3.9024241484    -0.0437024376    -0.5780428330
   18      H      -4.9757321178    -0.0057420801    -0.7109709682
   19      C      -3.3572616496    -0.3504246480     0.6640790462
   20      Cl     -4.4237205054    -0.6766262493     2.0206788567
   21      C      -1.9813390773    -0.4049861218     0.8499330756
   22      H      -1.5745009031    -0.6418135352     1.8246095014
 ----------------------------------------------------------------
 Molecular Point Group                 C1    NOp =  1
 Largest Abelian Subgroup              C1    NOp =  1
 Nuclear Repulsion Energy =        1718.26520883 hartrees
 There are       81 alpha and       81 beta electrons
 Requested basis set is 6-311++G(d,p)
 There are 162 shells and 449 basis functions

 Total QAlloc Memory Limit  10000 MB
 Mega-Array Size       188 MB
 MEM_STATIC part       192 MB
 A cutoff of  1.0D-15 yielded  10184 shell pairs
 There are     84671 function pairs (     90984 Cartesian)
 Smallest overlap matrix eigenvalue = 1.99E-07
 Linear dependence detected in AO basis
 Number of orthogonalized atomic orbitals = 445
 Maximum deviation from orthogonality = 3.905E-10
 Guess from superposition of atomic densities
 Warning:  Energy on first SCF cycle will be non-variational
 SAD guess density has 162.000000 electrons

 -----------------------------------------------------------------------
  General SCF calculation program by
  Eric Jon Sundstrom, Paul Horn, Yuezhi Mao, Dmitri Zuev, Alec White,
  David Stuck, Shaama M.S., Shane Yost, Joonho Lee, David Small,
  Daniel Levine, Susi Lehtola, Hugh Burton, Evgeny Epifanovsky,
  Bang C. Huynh
 -----------------------------------------------------------------------
 Exchange:     0.2000 Hartree-Fock + 0.0800 Slater + 0.7200 B88
 Correlation:  0.1900 VWN1RPA + 0.8100 LYP
 Using SG-1 standard quadrature grid
 A restricted SCF calculation will be
 performed using DIIS
 SCF converges when DIIS error is below 1.0e-08
 ---------------------------------------
  Cycle       Energy         DIIS error
 ---------------------------------------
    1   -2765.4896153945      2.91e-02  
    2   -2761.3808097934      2.34e-03  
    3   -2761.3099405792      2.80e-03  
    4   -2761.5120958712      5.38e-04  
    5   -2761.5182609600      2.57e-04  
    6   -2761.5197572544      9.90e-05  
    7   -2761.5199988802      1.84e-05  
    8   -2761.5200043732      1.03e-05  
    9   -2761.5200069598      2.64e-06  
   10   -2761.5200071222      1.07e-06  
   11   -2761.5200071516      1.78e-07  
   12   -2761.5200071523      9.85e-08  
   13   -2761.5200071525      3.98e-08  
   14   -2761.5200071524      1.22e-08  
   15   -2761.5200071525      4.80e-09  Convergence criterion met
 ---------------------------------------
 SCF time:   CPU 669.01s  wall 669.00s 
 SCF   energy in the final basis set =    -2761.5200071525
 Total energy in the final basis set =    -2761.5200071525

 --------------------------------------------------------------

                    Orbital Energies (a.u.)
 --------------------------------------------------------------

 Alpha MOs
 -- Occupied --
********-101.5736-101.5736-101.5697-101.5696 -10.2732 -10.2709 -10.2667
-10.2629 -10.2611 -10.2346 -10.2302 -10.2198 -10.2164 -10.2150 -10.2142
-10.2135  -9.4898  -9.4883  -9.4882  -9.4844  -9.4842  -7.2547  -7.2531
 -7.2528  -7.2491  -7.2489  -7.2446  -7.2438  -7.2432  -7.2430  -7.2425
 -7.2424  -7.2392  -7.2390  -7.2387  -7.2386  -0.9482  -0.9276  -0.9033
 -0.8949  -0.8800  -0.8506  -0.8394  -0.8074  -0.7698  -0.7472  -0.7408
 -0.6761  -0.6414  -0.6279  -0.6076  -0.5468  -0.5338  -0.5327  -0.5184
 -0.4984  -0.4792  -0.4649  -0.4637  -0.4576  -0.4455  -0.4326  -0.4265
 -0.4117  -0.4018  -0.3973  -0.3933  -0.3832  -0.3654  -0.3484  -0.3377
 -0.3363  -0.3332  -0.3314  -0.3300  -0.3260  -0.2924  -0.2837  -0.2647
 -0.2626
 -- Virtual --
 -0.0590  -0.0571  -0.0494  -0.0428  -0.0304  -0.0141  -0.0065   0.0006
  0.0036   0.0038   0.0120   0.0169   0.0228   0.0274   0.0377   0.0419
  0.0456   0.0525   0.0553   0.0593   0.0624   0.0706   0.0769   0.0778
  0.0859   0.0891   0.0912   0.0958   0.0966   0.1000   0.1027   0.1057
  0.1083   0.1121   0.1143   0.1153   0.1188   0.1212   0.1243   0.1266
  0.1281   0.1325   0.1337   0.1391   0.1417   0.1425   0.1465   0.1515
  0.1545   0.1559   0.1616   0.1653   0.1747   0.1809   0.1846   0.1898
  0.1926   0.1968   0.2022   0.2058   0.2126   0.2162   0.2213   0.2235
  0.2269   0.2315   0.2336   0.2387   0.2443   0.2462   0.2524   0.2554
  0.2587   0.2607   0.2620   0.2686   0.2726   0.2739   0.2782   0.2859
  0.2869   0.2887   0.2919   0.3012   0.3039   0.3115   0.3163   0.3226
  0.3290   0.3303   0.3390   0.3456   0.3599   0.3698   0.4115   0.4219
  0.4320   0.4335   0.4400   0.4477   0.4517   0.4566   0.4578   0.4613
  0.4745   0.4813   0.4907   0.4963   0.5039   0.5059   0.5128   0.5258
  0.5326   0.5359   0.5472   0.5553   0.5640   0.5694   0.5725   0.5799
  0.5830   0.5899   0.5969   0.6009   0.6098   0.6136   0.6329   0.6358
  0.6416   0.6461   0.6567   0.6612   0.6723   0.6777   0.6821   0.6915
  0.6928   0.7046   0.7090   0.7222   0.7302   0.7436   0.7608   0.7828
  0.8146   0.8226   0.8283   0.8362   0.8388   0.8403   0.8442   0.8491
  0.8494   0.8532   0.8537   0.8574   0.8583   0.8603   0.8625   0.8742
  0.8793   0.8831   0.8867   0.9025   0.9053   0.9079   0.9210   0.9213
  0.9298   0.9367   0.9425   0.9510   0.9536   0.9582   0.9654   0.9711
  0.9779   0.9881   0.9976   0.9994   1.0035   1.0190   1.0242   1.0302
  1.0442   1.0523   1.1075   1.1156   1.1320   1.1446   1.1696   1.2026
  1.2168   1.2223   1.2249   1.2397   1.2476   1.2578   1.2649   1.2799
  1.2884   1.3012   1.3203   1.3284   1.3415   1.3659   1.3919   1.4025
  1.4507   1.4804   1.4914   1.5021   1.5495   1.5584   1.5609   1.5641
  1.5900   1.5972   1.6002   1.6211   1.6403   1.6648   1.6768   1.6787
  1.6972   1.7109   1.7470   1.7819   1.7994   1.8156   1.8207   1.8448
  1.8539   1.8815   1.8864   1.9190   1.9205   1.9360   1.9395   1.9545
  1.9648   1.9740   2.0217   2.0258   2.0424   2.0710   2.0744   2.0759
  2.0918   2.1387   2.1410   2.1780   2.2424   2.2483   2.2593   2.2658
  2.2705   2.2828   2.2938   2.3050   2.3208   2.3267   2.3490   2.3540
  2.4100   2.4331   2.4423   2.4545   2.4581   2.4846   2.5174   2.5302
  2.5414   2.5510   2.5549   2.5806   2.5953   2.6022   2.6446   2.6797
  2.6856   2.6950   2.7020   2.7062   2.7229   2.7296   2.7384   2.7481
  2.7577   2.7603   2.7765   2.8174   2.8261   2.8420   2.8484   2.8888
  2.9039   2.9787   2.9906   3.0721   3.0800   3.0868   3.0999   3.1283
  3.1412   3.1783   3.2347   3.2567   3.2907   3.3450   3.3465   3.4120
  3.4342   3.5422   3.5854   3.6363   3.7045   3.7821   3.8076   3.8706
  3.9623   4.0469   4.0951   4.1256   4.3384   4.8097   4.8167   9.7690
  9.7791   9.7848   9.8233   9.8409  23.3978  23.5495  23.8244  23.8502
 23.8815  23.9293  23.9704  24.0041  24.0355  24.0736  24.1132  24.1457
 25.7999  25.8186  25.8233  25.8745  25.9643  26.1014  26.1228  26.1634
 26.2810  26.3283  26.5703  26.6045  26.6348  26.7167  26.8922 215.7613
215.7726 215.7793 215.8288 215.8444
 --------------------------------------------------------------

          Ground-State Mulliken Net Atomic Charges

     Atom                 Charge (a.u.)
  ----------------------------------------
      1 C                    -0.376870
      2 C                    -1.222485
      3 Cl                    0.508382
      4 C                     0.677909
      5 Cl                    0.528264
      6 C                    -0.953194
      7 H                     0.225246
      8 C                     0.609737
      9 Cl                    0.459172
     10 C                    -0.544687
     11 H                     0.200009
     12 C                     0.004770
     13 C                    -0.760680
     14 Cl                    0.425459
     15 C                    -0.134339
     16 H                     0.211327
     17 C                    -0.692957
     18 H                     0.190597
     19 C                     0.681357
     20 Cl                    0.473668
     21 C                    -0.726144
     22 H                     0.215461
  ----------------------------------------
  Sum of atomic charges =     0.000000

 -----------------------------------------------------------------
                    Cartesian Multipole Moments
 -----------------------------------------------------------------
    Charge (ESU x 10^10)
                -0.0000
    Dipole Moment (Debye)
         X      -0.9716      Y      -0.7249      Z      -0.4547
       Tot       1.2947
    Quadrupole Moments (Debye-Ang)
        XX    -126.6403     XY      -1.2077     YY    -136.4005
        XZ       6.3492     YZ      -0.6297     ZZ    -133.6418
    Octopole Moments (Debye-Ang^2)
       XXX       0.5498    XXY      11.5777    XYY      -0.5956
       YYY      11.9021    XXZ     -27.2432    XYZ       0.3549
       YYZ      -0.0734    XZZ      -3.0093    YZZ       3.8170
       ZZZ       1.5140
    Hexadecapole Moments (Debye-Ang^3)
      XXXX   -5556.5294   XXXY     -23.3537   XXYY   -1334.1727
      XYYY      11.7141   YYYY   -1983.5065   XXXZ     128.3940
      XXYZ      -7.0984   XYYZ      -7.3224   YYYZ      18.1091
      XXZZ   -1179.9167   XYZZ       3.3010   YYZZ    -585.6549
      XZZZ     -19.7972   YZZZ     -12.5279   ZZZZ   -1408.0735
 -----------------------------------------------------------------
 Calculating MO derivatives via CPSCF
    1     0    69    0.0193131  
    2     0    69    0.0059407  
    3     0    69    0.0005724  
    4     1    68    0.0000434  
    5    63     6    0.0000030  
    6    69     0    0.0000002  Converged
 Time for AOints: 1108.4 s (CPU) 1108.5 s (wall)
 ------------------------------------------------------------------------------
                     AOints        : Timing summary (seconds)
 ------------------------------------------------------------------------------
     job step          cpu (% of tot)      sys (% of tot)     wall (% of tot)
 ------------------------------------------------------------------------------
  AOints            0.1108E+04 ( 9.9)   0.1200E-04 ( 3.8)   0.1109E+04 ( 9.9)
 ------------------------------------------------------------------------------
   Grand Totals     0.1116E+05          0.3170E-03          0.1116E+05
 ------------------------------------------------------------------------------
 Polarizability Matrix (a.u.)
            1           2           3
    1-254.0952557   3.5096283   6.6628779
    2   3.5096283-190.8748357   2.0367388
    3   6.6628779   2.0367388-168.4282221
 Calculating analytic Hessian of the SCF energy

 Direct stationary perturbation theory relativistic correction:

 rels  =       3.985280534441
 relv  =     -15.271097496406
 rel2e =       4.137127258128
 E_rel =      -7.148689703837

 Hessian of the SCF Energy
            1           2           3           4           5           6
    1   0.6199053  -0.0188953   0.0695100  -0.1702422  -0.1109600  -0.0371846
    2  -0.0188953   0.6158564   0.0648319  -0.0509303  -0.2149261  -0.0334633
    3   0.0695100   0.0648319   0.1962595  -0.0262135  -0.0431231  -0.0726918
    4  -0.1702422  -0.0509303  -0.0262135   0.5776723   0.0206484   0.0791621
    5  -0.1109600  -0.2149261  -0.0431231   0.0206484   0.5103794   0.0676104
    6  -0.0371846  -0.0334633  -0.0726918   0.0791621   0.0676104   0.1400288
    7   0.0056232  -0.0034053  -0.0002984  -0.0619580   0.0464912   0.0019161
    8   0.0176134  -0.0395260  -0.0042301   0.0499046  -0.1372042  -0.0105509
    9   0.0033823  -0.0076349   0.0031499   0.0020320  -0.0107992  -0.0239626
   10  -0.0306739  -0.0732583  -0.0180389  -0.2884840   0.0529541  -0.0296620
   11  -0.0191228   0.0402446   0.0023019  -0.0094421  -0.0968547  -0.0072295
   12  -0.0090130  -0.0059734   0.0029378  -0.0390418   0.0023227  -0.0662851
   13  -0.0030836   0.0053835  -0.0001919  -0.0213954  -0.0313394  -0.0090845
   14   0.0001919   0.0017247  -0.0002479  -0.0080136  -0.0121335  -0.0037057
   15  -0.0010462   0.0005441   0.0036891  -0.0053237  -0.0076464   0.0011048
   16  -0.0009124  -0.0055579  -0.0005652  -0.0148149   0.0278889   0.0008683
   17  -0.0048693  -0.0635135  -0.0109204   0.0791369   0.0205415   0.0144276
   18  -0.0008589  -0.0110247  -0.0028441   0.0092593   0.0066631   0.0099647
   19   0.0005782  -0.0001333   0.0002738   0.0009347   0.0016862  -0.0004734
   20  -0.0000119  -0.0010893   0.0000427   0.0008415  -0.0035796  -0.0013367
   21   0.0003108  -0.0000192  -0.0012637  -0.0006099  -0.0011826   0.0052212
   22  -0.0196687   0.0851843   0.0090766  -0.0613318  -0.0274339  -0.0129577
   23   0.0307853   0.0205951   0.0075461  -0.0269070  -0.0119736  -0.0053878
   24   0.0005929   0.0160680   0.0090337  -0.0135197  -0.0053959  -0.0079427
   25  -0.0032274  -0.0041245  -0.0018293   0.0017255   0.0007079   0.0004385
   26   0.0009062   0.0026793  -0.0001545   0.0006845   0.0001765   0.0002346
   27  -0.0010408  -0.0009260   0.0039170   0.0004782   0.0001994  -0.0002816
   28  -0.1529291   0.0430686  -0.0082187   0.0620814   0.0177060   0.0109749
   29   0.1079952  -0.2783632  -0.0167296  -0.0345919  -0.0561787  -0.0158541
   30   0.0024631  -0.0274210  -0.0642973   0.0025112  -0.0082023   0.0083005
   31   0.0099491   0.0125302   0.0031186  -0.0005069   0.0023325  -0.0007071
   32  -0.0151726  -0.0176172  -0.0060002   0.0028589  -0.0018617  -0.0007941
   33  -0.0012441  -0.0012882   0.0030667  -0.0006343  -0.0008852   0.0058555
   34  -0.2133473   0.0093210  -0.0207150  -0.0211523  -0.0084856  -0.0035365
   35   0.0071001  -0.0782065   0.0032336  -0.0239682   0.0064072  -0.0044794
   36  -0.0201496   0.0030296  -0.0805758  -0.0082130  -0.0001649   0.0025085
   37  -0.0145533   0.0067286  -0.0285788  -0.0012664   0.0034698  -0.0001346
   38   0.0054376   0.0028603   0.0010379  -0.0019336  -0.0012870   0.0018299
   39  -0.0115352   0.0017538  -0.0003813   0.0030233  -0.0005944  -0.0005174
   40  -0.0016853   0.0006858  -0.0025533   0.0007990  -0.0001190  -0.0010360
   41  -0.0010502  -0.0022228   0.0000806  -0.0001205  -0.0004251  -0.0004722
   42   0.0025983  -0.0005687  -0.0008094  -0.0012131   0.0008130  -0.0009848
   43   0.0010115   0.0003777  -0.0014094  -0.0005611   0.0001218   0.0004309
   44   0.0003785   0.0052231   0.0026897   0.0010489  -0.0006066  -0.0002330
   45  -0.0003868   0.0019018  -0.0043423  -0.0002043   0.0009548  -0.0000353
   46   0.0001103   0.0002230  -0.0012533  -0.0002121   0.0002955   0.0000231
   47  -0.0001324   0.0001914   0.0000137   0.0001381   0.0001580  -0.0000732
   48   0.0001624   0.0000066   0.0001031  -0.0000065   0.0001049   0.0000050
   49   0.0005903   0.0000911   0.0005108  -0.0001870   0.0004176  -0.0000168
   50   0.0000852  -0.0011100  -0.0002186  -0.0002600   0.0000951   0.0002082
   51  -0.0006116   0.0001702  -0.0013437  -0.0001191  -0.0001618   0.0005703
   52  -0.0000516  -0.0000201  -0.0000111   0.0000065   0.0000369   0.0000014
   53  -0.0000183  -0.0004724  -0.0001480  -0.0000771   0.0000381   0.0000108
   54  -0.0000136  -0.0001467   0.0000824  -0.0000158   0.0000405  -0.0000227
   55   0.0006590  -0.0008109   0.0027270  -0.0001522   0.0001816  -0.0003339
   56  -0.0003842   0.0063255   0.0026600   0.0010586  -0.0000801  -0.0004735
   57   0.0032424   0.0023420  -0.0014991   0.0002276   0.0000499  -0.0003141
   58   0.0001401  -0.0004963   0.0012122  -0.0003688   0.0005436   0.0000062
   59   0.0000681   0.0000097   0.0000320   0.0000163   0.0000797   0.0001142
   60  -0.0005241   0.0002650  -0.0004778   0.0002672  -0.0003997   0.0000339
   61  -0.0293362  -0.0058129   0.0226805  -0.0006835   0.0031961   0.0012587
   62  -0.0002204   0.0048953  -0.0015454   0.0007785  -0.0012002  -0.0005105
   63   0.0029335  -0.0014642   0.0078234  -0.0021015  -0.0004654  -0.0007452
   64   0.0011422  -0.0001493   0.0007696   0.0000986  -0.0003473   0.0000534
   65   0.0002693  -0.0035654  -0.0011525  -0.0008618   0.0004390   0.0001337
   66  -0.0015914  -0.0009831   0.0004580   0.0002556   0.0002719   0.0001932
            7           8           9          10          11          12
    1   0.0056232   0.0176134   0.0033823  -0.0306739  -0.0191228  -0.0090130
    2  -0.0034053  -0.0395260  -0.0076349  -0.0732583   0.0402446  -0.0059734
    3  -0.0002984  -0.0042301   0.0031499  -0.0180389   0.0023019   0.0029378
    4  -0.0619580   0.0499046   0.0020320  -0.2884840  -0.0094421  -0.0390418
    5   0.0464912  -0.1372042  -0.0107992   0.0529541  -0.0968547   0.0023227
    6   0.0019161  -0.0105509  -0.0239626  -0.0296620  -0.0072295  -0.0662851
    7   0.0832613  -0.0730213  -0.0006552  -0.0154298   0.0336692   0.0025334
    8  -0.0730213   0.1975724   0.0183933   0.0098436  -0.0216238  -0.0023702
    9  -0.0006552   0.0183933   0.0148668  -0.0012124   0.0013282   0.0029618
   10  -0.0154298   0.0098436  -0.0012124   0.5695115  -0.0687406   0.0637350
   11   0.0336692  -0.0216238   0.0013282  -0.0687406   0.5442944   0.0581284
   12   0.0025334  -0.0023702   0.0029618   0.0637350   0.0581284   0.1372771
   13  -0.0062535  -0.0023143  -0.0012149  -0.0783553  -0.0518654  -0.0182363
   14   0.0038280   0.0035040   0.0013430  -0.0557129  -0.1140412  -0.0239440
   15  -0.0002381   0.0003343  -0.0009168  -0.0187616  -0.0232314  -0.0296938
   16  -0.0040427   0.0011704  -0.0010599  -0.1610702   0.1245352   0.0032874
   17  -0.0034307   0.0025899  -0.0006233   0.0599417  -0.2690535  -0.0240681
   18  -0.0018314  -0.0000311   0.0034900  -0.0072448  -0.0135806  -0.0628804
   19  -0.0000743   0.0000580  -0.0000318  -0.0087472  -0.0011523  -0.0020581
   20   0.0013960  -0.0007583   0.0000730   0.0276517  -0.0004870   0.0039343
   21   0.0001861  -0.0001500   0.0001844   0.0025383  -0.0007317   0.0032051
   22   0.0008677   0.0000955   0.0000919   0.0647595  -0.0396963   0.0029035
   23  -0.0000356   0.0005509   0.0001091   0.0188645  -0.0606343  -0.0079550
   24   0.0002126   0.0001928  -0.0003381   0.0124008  -0.0176137   0.0071538
   25  -0.0003251   0.0009155   0.0001781  -0.0016978  -0.0006349  -0.0010408
   26   0.0009289  -0.0016985  -0.0000719  -0.0042586   0.0019911  -0.0010878
   27   0.0001651  -0.0000668  -0.0004081  -0.0016341  -0.0004452   0.0037934
   28  -0.0012296  -0.0056893  -0.0016691  -0.0492530   0.0331029  -0.0022347
   29  -0.0011361   0.0001043  -0.0009238   0.0326682  -0.0205371   0.0024355
   30  -0.0010753  -0.0015050   0.0034848  -0.0018046   0.0023723  -0.0028993
   31   0.0001826   0.0011229   0.0001757  -0.0005603   0.0010074   0.0001919
   32  -0.0001554  -0.0012128  -0.0002607   0.0007956  -0.0001192   0.0002272
   33  -0.0000404  -0.0000010   0.0001943   0.0001143   0.0003013  -0.0007638
   34  -0.0017979   0.0027885   0.0002573  -0.0001872  -0.0019155  -0.0010081
   35  -0.0029357  -0.0015063   0.0000893  -0.0014869  -0.0030431  -0.0013846
   36  -0.0003458   0.0003772  -0.0022792  -0.0011072  -0.0019277   0.0051890
   37   0.0003658  -0.0014576  -0.0007413  -0.0003910  -0.0001055   0.0007790
   38  -0.0011952  -0.0007161  -0.0009020   0.0005204  -0.0003493   0.0000365
   39  -0.0003730   0.0003710  -0.0005090  -0.0001586   0.0002176  -0.0000640
   40  -0.0002148   0.0002400  -0.0002103   0.0004166   0.0001615   0.0001637
   41  -0.0001187   0.0003670  -0.0002930   0.0001035  -0.0000754  -0.0000257
   42   0.0000030  -0.0000780   0.0000474   0.0004819  -0.0001922  -0.0000401
   43   0.0004198   0.0001620   0.0003206   0.0000249  -0.0000728   0.0000297
   44  -0.0000680   0.0001391   0.0000958   0.0000318   0.0001642   0.0000360
   45   0.0002352  -0.0004247  -0.0001313   0.0000801   0.0000507   0.0002517
   46   0.0000641  -0.0001178  -0.0000373   0.0000244  -0.0000093   0.0000782
   47   0.0000035  -0.0001083   0.0000175  -0.0000466   0.0000422  -0.0000256
   48  -0.0000004  -0.0000488   0.0000027  -0.0000139  -0.0000022  -0.0000260
   49  -0.0001374  -0.0002483  -0.0000923   0.0001701  -0.0000086   0.0000285
   50   0.0001689   0.0000735  -0.0000749   0.0000130  -0.0000156  -0.0000819
   51   0.0000753   0.0001235   0.0001830  -0.0000197  -0.0000936  -0.0000436
   52   0.0000025  -0.0000133  -0.0000029   0.0000183   0.0000139   0.0000148
   53  -0.0000017  -0.0000305  -0.0000090   0.0000000  -0.0000091  -0.0000105
   54   0.0000022  -0.0000192   0.0000098   0.0000030  -0.0000010   0.0000311
   55   0.0003702   0.0000787  -0.0001904  -0.0004401  -0.0002012  -0.0001731
   56   0.0001202  -0.0001475   0.0001667   0.0000031   0.0001391   0.0000478
   57  -0.0001223   0.0000070  -0.0001941   0.0002513   0.0003270   0.0003543
   58   0.0000309  -0.0002064   0.0000174   0.0002886   0.0001875   0.0000189
   59  -0.0000299  -0.0000432  -0.0000082   0.0000199   0.0000623   0.0000249
   60   0.0000148   0.0001364   0.0000120  -0.0002800  -0.0001800  -0.0000833
   61   0.0003526  -0.0010283   0.0006128   0.0002423   0.0003719  -0.0008664
   62  -0.0012122  -0.0001392   0.0000709   0.0001756   0.0000478  -0.0001565
   63  -0.0004057  -0.0004197   0.0001513   0.0003144   0.0000092  -0.0003216
   64  -0.0000780   0.0001030   0.0000496  -0.0001631  -0.0000737  -0.0000874
   65   0.0001395  -0.0001867  -0.0000862  -0.0000868  -0.0001397  -0.0001084
   66   0.0000425  -0.0000403   0.0000016   0.0000208   0.0001921  -0.0000538
           13          14          15          16          17          18
    1  -0.0030836   0.0001919  -0.0010462  -0.0009124  -0.0048693  -0.0008589
    2   0.0053835   0.0017247   0.0005441  -0.0055579  -0.0635135  -0.0110247
    3  -0.0001919  -0.0002479   0.0036891  -0.0005652  -0.0109204  -0.0028441
    4  -0.0213954  -0.0080136  -0.0053237  -0.0148149   0.0791369   0.0092593
    5  -0.0313394  -0.0121335  -0.0076464   0.0278889   0.0205415   0.0066631
    6  -0.0090845  -0.0037057   0.0011048   0.0008683   0.0144276   0.0099647
    7  -0.0062535   0.0038280  -0.0002381  -0.0040427  -0.0034307  -0.0018314
    8  -0.0023143   0.0035040   0.0003343   0.0011704   0.0025899  -0.0000311
    9  -0.0012149   0.0013430  -0.0009168  -0.0010599  -0.0006233   0.0034900
   10  -0.0783553  -0.0557129  -0.0187616  -0.1610702   0.0599417  -0.0072448
   11  -0.0518654  -0.1140412  -0.0232314   0.1245352  -0.2690535  -0.0135806
   12  -0.0182363  -0.0239440  -0.0296938   0.0032874  -0.0240681  -0.0628804
   13   0.1045797   0.0839478   0.0296190   0.0029028  -0.0034117  -0.0008035
   14   0.0839478   0.1620208   0.0381546  -0.0259815  -0.0396721  -0.0114482
   15   0.0296190   0.0381546   0.0223307  -0.0045200  -0.0077009   0.0026685
   16   0.0029028  -0.0259815  -0.0045200   0.7406103  -0.0133948   0.0984557
   17  -0.0034117  -0.0396721  -0.0077009  -0.0133948   0.6431054   0.0815411
   18  -0.0008035  -0.0114482   0.0026685   0.0984557   0.0815411   0.1529595
   19   0.0013058  -0.0013002   0.0004140  -0.3378301   0.0260917  -0.0453825
   20   0.0006946   0.0004888   0.0006395   0.0256233  -0.0560296   0.0006687
   21   0.0007218   0.0003235  -0.0025246  -0.0453231   0.0007140  -0.0413452
   22   0.0005096   0.0055461   0.0001775  -0.1943608  -0.0701951  -0.0325735
   23   0.0021874   0.0013968  -0.0001831  -0.1328342  -0.2370395  -0.0494818
   24  -0.0003464   0.0003473   0.0045557  -0.0428401  -0.0395099  -0.0762428
   25   0.0001642  -0.0001227  -0.0000004   0.0063941  -0.0055724  -0.0006068
   26  -0.0002634  -0.0018365  -0.0003512   0.0193002  -0.0407415  -0.0042190
   27  -0.0000253  -0.0003148   0.0000002   0.0034239  -0.0082283   0.0039087
   28  -0.0001620  -0.0024125  -0.0002403  -0.0313186  -0.0657716  -0.0170162
   29  -0.0015469  -0.0011867  -0.0003086  -0.0223126   0.0390962   0.0011955
   30  -0.0000792  -0.0003491  -0.0009112  -0.0103050  -0.0053425   0.0065594
   31   0.0001097  -0.0001005   0.0000574  -0.0050498   0.0020218  -0.0013634
   32  -0.0000624   0.0000531   0.0000529   0.0014322   0.0010995  -0.0004502
   33   0.0000565   0.0000298  -0.0003106  -0.0014106  -0.0004418   0.0050029
   34   0.0003977   0.0007658   0.0001110   0.0004572  -0.0006992   0.0000403
   35  -0.0013939  -0.0004323  -0.0003059  -0.0000886  -0.0010487  -0.0002372
   36  -0.0003509  -0.0000925   0.0000289   0.0004602  -0.0000146  -0.0013430
   37  -0.0004665  -0.0003278  -0.0000383  -0.0003364   0.0000490  -0.0003205
   38  -0.0001437  -0.0000166  -0.0001916  -0.0001119   0.0004350   0.0002926
   39   0.0006084   0.0004383   0.0001898   0.0005294   0.0000092   0.0001991
   40   0.0000859   0.0000218   0.0000118  -0.0000629   0.0000272   0.0001096
   41   0.0000108   0.0000459   0.0000613   0.0000731   0.0001289  -0.0000286
   42  -0.0002526  -0.0001826  -0.0000874  -0.0003205   0.0001295   0.0000742
   43   0.0000978   0.0000415  -0.0000330   0.0000518   0.0000594   0.0000506
   44   0.0001211   0.0000405   0.0000204   0.0000602   0.0000275  -0.0000861
   45  -0.0001101  -0.0001249  -0.0000248  -0.0002406   0.0000462  -0.0001122
   46  -0.0000497  -0.0000445  -0.0000130  -0.0000655   0.0000252  -0.0000358
   47  -0.0000041  -0.0000066   0.0000139  -0.0000034  -0.0000727  -0.0000252
   48  -0.0000130  -0.0000094   0.0000031   0.0000079  -0.0000170   0.0000054
   49  -0.0001814  -0.0001317  -0.0000430  -0.0000806   0.0000212  -0.0000331
   50  -0.0000598   0.0000001  -0.0000127  -0.0000101  -0.0000243   0.0000626
   51   0.0000919   0.0000864  -0.0000274   0.0000746   0.0000412   0.0000469
   52  -0.0000073  -0.0000089  -0.0000038  -0.0000071   0.0000027  -0.0000120
   53  -0.0000096  -0.0000148  -0.0000038   0.0000020  -0.0000044   0.0000103
   54  -0.0000089  -0.0000095  -0.0000079  -0.0000042   0.0000003  -0.0000277
   55   0.0002280   0.0001862   0.0001185   0.0001736  -0.0001080   0.0000478
   56   0.0002206   0.0000777   0.0001086  -0.0000010   0.0000781   0.0000125
   57  -0.0003022  -0.0002817  -0.0000629  -0.0001498  -0.0000126  -0.0001349
   58  -0.0002106  -0.0001937  -0.0000747  -0.0002064   0.0000532  -0.0000222
   59  -0.0000447  -0.0000314  -0.0000280  -0.0000599  -0.0000331   0.0000039
   60   0.0002179   0.0001862   0.0000771   0.0001821  -0.0000513   0.0000373
   61  -0.0002696  -0.0002447  -0.0001891  -0.0004827   0.0000343   0.0001101
   62  -0.0000327   0.0000796   0.0000490   0.0002410   0.0001996   0.0001524
   63  -0.0002394  -0.0001184  -0.0000554  -0.0004703   0.0001081   0.0000656
   64   0.0000536   0.0000662   0.0000162   0.0000428  -0.0000101   0.0000306
   65  -0.0000736  -0.0000600  -0.0000152   0.0000248  -0.0000704   0.0000056
   66  -0.0000568  -0.0000809  -0.0000250  -0.0000862  -0.0000916  -0.0000539
           19          20          21          22          23          24
    1   0.0005782  -0.0000119   0.0003108  -0.0196687   0.0307853   0.0005929
    2  -0.0001333  -0.0010893  -0.0000192   0.0851843   0.0205951   0.0160680
    3   0.0002738   0.0000427  -0.0012637   0.0090766   0.0075461   0.0090337
    4   0.0009347   0.0008415  -0.0006099  -0.0613318  -0.0269070  -0.0135197
    5   0.0016862  -0.0035796  -0.0011826  -0.0274339  -0.0119736  -0.0053959
    6  -0.0004734  -0.0013367   0.0052212  -0.0129577  -0.0053878  -0.0079427
    7  -0.0000743   0.0013960   0.0001861   0.0008677  -0.0000356   0.0002126
    8   0.0000580  -0.0007583  -0.0001500   0.0000955   0.0005509   0.0001928
    9  -0.0000318   0.0000730   0.0001844   0.0000919   0.0001091  -0.0003381
   10  -0.0087472   0.0276517   0.0025383   0.0647595   0.0188645   0.0124008
   11  -0.0011523  -0.0004870  -0.0007317  -0.0396963  -0.0606343  -0.0176137
   12  -0.0020581   0.0039343   0.0032051   0.0029035  -0.0079550   0.0071538
   13   0.0013058   0.0006946   0.0007218   0.0005096   0.0021874  -0.0003464
   14  -0.0013002   0.0004888   0.0003235   0.0055461   0.0013968   0.0003473
   15   0.0004140   0.0006395  -0.0025246   0.0001775  -0.0001831   0.0045557
   16  -0.3378301   0.0256233  -0.0453231  -0.1943608  -0.1328342  -0.0428401
   17   0.0260917  -0.0560296   0.0007140  -0.0701951  -0.2370395  -0.0395099
   18  -0.0453825   0.0006687  -0.0413452  -0.0325735  -0.0494818  -0.0762428
   19   0.3549637  -0.0274088   0.0496781  -0.0119402   0.0040727  -0.0017743
   20  -0.0274088   0.0588600   0.0011647  -0.0247460   0.0054140  -0.0035775
   21   0.0496781   0.0011647   0.0317503  -0.0064525   0.0010696   0.0021990
   22  -0.0119402  -0.0247460  -0.0064525   0.6133668   0.0462293   0.0865323
   23   0.0040727   0.0054140   0.0010696   0.0462293   0.5226470   0.0719451
   24  -0.0017743  -0.0035775   0.0021990   0.0865323   0.0719451   0.1490649
   25   0.0008417  -0.0006123   0.0004761  -0.0614767   0.0455832   0.0017590
   26   0.0005509   0.0007726   0.0006529   0.0454841  -0.1331085  -0.0103393
   27   0.0006785   0.0004427  -0.0024700   0.0017142  -0.0103787  -0.0246394
   28   0.0004140  -0.0021990  -0.0012344  -0.3199633   0.0359906  -0.0360099
   29  -0.0026748  -0.0040382  -0.0019050  -0.0261942  -0.1095256  -0.0118820
   30  -0.0012674  -0.0019027   0.0049210  -0.0465940  -0.0020182  -0.0710539
   31  -0.0004444  -0.0012163  -0.0003025  -0.0121763  -0.0256721  -0.0067111
   32   0.0001879   0.0003656   0.0000395   0.0043514   0.0046077   0.0010398
   33  -0.0000763  -0.0001734   0.0002217  -0.0015999  -0.0037914   0.0016927
   34  -0.0000754   0.0000017   0.0000221   0.0013693   0.0023137  -0.0001882
   35   0.0000446   0.0000743  -0.0000110   0.0021358  -0.0033496  -0.0005215
   36  -0.0000075   0.0000263  -0.0000624  -0.0006645  -0.0010979   0.0065869
   37   0.0000187  -0.0000101  -0.0000036  -0.0002965  -0.0001115   0.0008532
   38  -0.0000243  -0.0000133   0.0000492  -0.0000997   0.0001392  -0.0011508
   39   0.0000148   0.0000123   0.0000478  -0.0000621   0.0002241  -0.0002308
   40   0.0000045   0.0000062   0.0000055   0.0002784  -0.0002588   0.0001347
   41   0.0000032   0.0000087   0.0000083  -0.0003310  -0.0001605   0.0001074
   42  -0.0000000   0.0000006  -0.0000435   0.0001106  -0.0001079  -0.0000554
   43   0.0000086  -0.0000026  -0.0000049  -0.0001960  -0.0000179   0.0000288
   44   0.0000073   0.0000097  -0.0000336  -0.0001302   0.0001260   0.0004809
   45   0.0000150  -0.0000004  -0.0000171   0.0000368  -0.0001466   0.0003951
   46   0.0000020  -0.0000017  -0.0000018  -0.0000069  -0.0000624   0.0001037
   47   0.0000004  -0.0000015   0.0000004   0.0000482   0.0000293   0.0000607
   48  -0.0000000  -0.0000007  -0.0000020   0.0000055   0.0000139  -0.0000106
   49  -0.0000049  -0.0000100   0.0000050   0.0001511  -0.0001150  -0.0000497
   50  -0.0000086  -0.0000143   0.0000119   0.0000926  -0.0000521  -0.0002545
   51  -0.0000030  -0.0000035   0.0000021  -0.0001725   0.0000475  -0.0000194
   52   0.0000010  -0.0000005   0.0000007   0.0000192  -0.0000301   0.0000111
   53   0.0000004  -0.0000010   0.0000011  -0.0000065   0.0000116  -0.0000098
   54   0.0000004  -0.0000004  -0.0000015   0.0000057  -0.0000128   0.0000233
   55   0.0000075   0.0000119  -0.0000035  -0.0002923   0.0005210  -0.0000758
   56   0.0000106   0.0000238   0.0000057  -0.0001838   0.0002970  -0.0000534
   57  -0.0000126  -0.0000080   0.0000251   0.0003746  -0.0004071   0.0000991
   58   0.0000035  -0.0000084   0.0000083   0.0002255  -0.0003771  -0.0000890
   59  -0.0000004  -0.0000061   0.0000020   0.0001201  -0.0000909  -0.0000568
   60   0.0000011   0.0000088  -0.0000160  -0.0002131   0.0003839   0.0000280
   61   0.0000386  -0.0000017  -0.0000215   0.0003086  -0.0003022  -0.0009627
   62  -0.0000101   0.0000088   0.0000049  -0.0003310   0.0001815  -0.0000489
   63   0.0000101  -0.0000037  -0.0000274  -0.0000028  -0.0001666  -0.0003505
   64  -0.0000060   0.0000022   0.0000049  -0.0001454   0.0001642  -0.0000661
   65  -0.0000010  -0.0000080  -0.0000146   0.0000609  -0.0000618   0.0001721
   66   0.0000011  -0.0000068  -0.0000042   0.0002625  -0.0002070   0.0000496
           25          26          27          28          29          30
    1  -0.0032274   0.0009062  -0.0010408  -0.1529291   0.1079952   0.0024631
    2  -0.0041245   0.0026793  -0.0009260   0.0430686  -0.2783632  -0.0274210
    3  -0.0018293  -0.0001545   0.0039170  -0.0082187  -0.0167296  -0.0642973
    4   0.0017255   0.0006845   0.0004782   0.0620814  -0.0345919   0.0025112
    5   0.0007079   0.0001765   0.0001994   0.0177060  -0.0561787  -0.0082023
    6   0.0004385   0.0002346  -0.0002816   0.0109749  -0.0158541   0.0083005
    7  -0.0003251   0.0009289   0.0001651  -0.0012296  -0.0011361  -0.0010753
    8   0.0009155  -0.0016985  -0.0000668  -0.0056893   0.0001043  -0.0015050
    9   0.0001781  -0.0000719  -0.0004081  -0.0016691  -0.0009238   0.0034848
   10  -0.0016978  -0.0042586  -0.0016341  -0.0492530   0.0326682  -0.0018046
   11  -0.0006349   0.0019911  -0.0004452   0.0331029  -0.0205371   0.0023723
   12  -0.0010408  -0.0010878   0.0037934  -0.0022347   0.0024355  -0.0028993
   13   0.0001642  -0.0002634  -0.0000253  -0.0001620  -0.0015469  -0.0000792
   14  -0.0001227  -0.0018365  -0.0003148  -0.0024125  -0.0011867  -0.0003491
   15  -0.0000004  -0.0003512   0.0000002  -0.0002403  -0.0003086  -0.0009112
   16   0.0063941   0.0193002   0.0034239  -0.0313186  -0.0223126  -0.0103050
   17  -0.0055724  -0.0407415  -0.0082283  -0.0657716   0.0390962  -0.0053425
   18  -0.0006068  -0.0042190   0.0039087  -0.0170162   0.0011955   0.0065594
   19   0.0008417   0.0005509   0.0006785   0.0004140  -0.0026748  -0.0012674
   20  -0.0006123   0.0007726   0.0004427  -0.0021990  -0.0040382  -0.0019027
   21   0.0004761   0.0006529  -0.0024700  -0.0012344  -0.0019050   0.0049210
   22  -0.0614767   0.0454841   0.0017142  -0.3199633  -0.0261942  -0.0465940
   23   0.0455832  -0.1331085  -0.0103787   0.0359906  -0.1095256  -0.0020182
   24   0.0017590  -0.0103393  -0.0246394  -0.0360099  -0.0118820  -0.0710539
   25   0.0724475  -0.0749821  -0.0029069  -0.0153730   0.0374248   0.0028437
   26  -0.0749821   0.1908771   0.0167816   0.0121372  -0.0193663  -0.0020309
   27  -0.0029069   0.0167816   0.0139703  -0.0012153   0.0022101   0.0045771
   28  -0.0153730   0.0121372  -0.0012153   0.6746248   0.0314811   0.0964287
   29   0.0374248  -0.0193663   0.0022101   0.0314811   0.6902838   0.0973835
   30   0.0028437  -0.0020309   0.0045771   0.0964287   0.0973835   0.1580228
   31   0.0007858  -0.0005312   0.0004583  -0.1430374  -0.1267410  -0.0391282
   32   0.0003273   0.0009260   0.0006606  -0.1279770  -0.2402611  -0.0555939
   33   0.0006660   0.0005038  -0.0023747  -0.0396471  -0.0556009  -0.0504392
   34   0.0003448  -0.0007098  -0.0001360  -0.0220360   0.0100813  -0.0029322
   35   0.0011606  -0.0006099  -0.0000353   0.0301540   0.0008149   0.0037738
   36   0.0000915  -0.0000412  -0.0000372  -0.0002600   0.0005596   0.0050103
   37  -0.0004110   0.0003948   0.0000820  -0.0017366  -0.0018867  -0.0000491
   38  -0.0001504   0.0000692   0.0001702   0.0001011  -0.0001050  -0.0001176
   39   0.0004467  -0.0005384   0.0000403   0.0034962  -0.0012865  -0.0009432
   40   0.0000781  -0.0000230  -0.0000220   0.0008832  -0.0000809  -0.0008538
   41   0.0000808  -0.0000575  -0.0000056   0.0007425   0.0000740   0.0004802
   42  -0.0001765   0.0002138  -0.0000028  -0.0006663  -0.0000841  -0.0004716
   43   0.0000631  -0.0000598  -0.0000278  -0.0001225   0.0000880   0.0000957
   44  -0.0000369   0.0000413  -0.0000636  -0.0008538   0.0000406  -0.0006210
   45  -0.0001184   0.0001423   0.0000043  -0.0005620  -0.0001594  -0.0000754
   46  -0.0000400   0.0000524   0.0000003  -0.0001886  -0.0000509  -0.0000399
   47   0.0000058  -0.0000165  -0.0000135  -0.0001132   0.0000435   0.0000529
   48  -0.0000090   0.0000048   0.0000011  -0.0000782  -0.0000208   0.0000257
   49  -0.0001423   0.0001912   0.0000117  -0.0005436  -0.0003464  -0.0000592
   50  -0.0000236   0.0000148   0.0000722   0.0001099   0.0000148   0.0001674
   51   0.0000837  -0.0001063  -0.0000326   0.0000747  -0.0000212   0.0003256
   52  -0.0000049   0.0000127   0.0000007   0.0000133  -0.0000026  -0.0000080
   53   0.0000126  -0.0000225  -0.0000030   0.0000632  -0.0000115   0.0000158
   54  -0.0000008   0.0000026  -0.0000025   0.0000123  -0.0000080  -0.0000013
   55   0.0001760  -0.0002984   0.0000187   0.0002441   0.0000329  -0.0003184
   56   0.0000266  -0.0000506  -0.0001003  -0.0008666  -0.0000312  -0.0002332
   57  -0.0002916   0.0004252   0.0000117  -0.0008278  -0.0001823  -0.0001465
   58  -0.0001635   0.0002665   0.0000085  -0.0003162  -0.0000830  -0.0001224
   59  -0.0000562   0.0000801   0.0000164  -0.0001375  -0.0000002  -0.0000432
   60   0.0001689  -0.0002733   0.0000002   0.0002914   0.0000757   0.0001232
   61  -0.0001964   0.0002985  -0.0000309  -0.0001884  -0.0022244   0.0003225
   62   0.0000070  -0.0000137   0.0000384   0.0009301  -0.0011235   0.0011028
   63  -0.0001488   0.0001990   0.0000204  -0.0016856   0.0012727  -0.0003419
   64   0.0000378  -0.0000816  -0.0000011   0.0001434   0.0001078  -0.0000260
   65   0.0000643  -0.0001062  -0.0000104   0.0004344   0.0002599   0.0000317
   66  -0.0000225   0.0000538   0.0000047   0.0002981  -0.0001661   0.0002329
           31          32          33          34          35          36
    1   0.0099491  -0.0151726  -0.0012441  -0.2133473   0.0071001  -0.0201496
    2   0.0125302  -0.0176172  -0.0012882   0.0093210  -0.0782065   0.0030296
    3   0.0031186  -0.0060002   0.0030667  -0.0207150   0.0032336  -0.0805758
    4  -0.0005069   0.0028589  -0.0006343  -0.0211523  -0.0239682  -0.0082130
    5   0.0023325  -0.0018617  -0.0008852  -0.0084856   0.0064072  -0.0001649
    6  -0.0007071  -0.0007941   0.0058555  -0.0035365  -0.0044794   0.0025085
    7   0.0001826  -0.0001554  -0.0000404  -0.0017979  -0.0029357  -0.0003458
    8   0.0011229  -0.0012128  -0.0000010   0.0027885  -0.0015063   0.0003772
    9   0.0001757  -0.0002607   0.0001943   0.0002573   0.0000893  -0.0022792
   10  -0.0005603   0.0007956   0.0001143  -0.0001872  -0.0014869  -0.0011072
   11   0.0010074  -0.0001192   0.0003013  -0.0019155  -0.0030431  -0.0019277
   12   0.0001919   0.0002272  -0.0007638  -0.0010081  -0.0013846   0.0051890
   13   0.0001097  -0.0000624   0.0000565   0.0003977  -0.0013939  -0.0003509
   14  -0.0001005   0.0000531   0.0000298   0.0007658  -0.0004323  -0.0000925
   15   0.0000574   0.0000529  -0.0003106   0.0001110  -0.0003059   0.0000289
   16  -0.0050498   0.0014322  -0.0014106   0.0004572  -0.0000886   0.0004602
   17   0.0020218   0.0010995  -0.0004418  -0.0006992  -0.0010487  -0.0000146
   18  -0.0013634  -0.0004502   0.0050029   0.0000403  -0.0002372  -0.0013430
   19  -0.0004444   0.0001879  -0.0000763  -0.0000754   0.0000446  -0.0000075
   20  -0.0012163   0.0003656  -0.0001734   0.0000017   0.0000743   0.0000263
   21  -0.0003025   0.0000395   0.0002217   0.0000221  -0.0000110  -0.0000624
   22  -0.0121763   0.0043514  -0.0015999   0.0013693   0.0021358  -0.0006645
   23  -0.0256721   0.0046077  -0.0037914   0.0023137  -0.0033496  -0.0010979
   24  -0.0067111   0.0010398   0.0016927  -0.0001882  -0.0005215   0.0065869
   25   0.0007858   0.0003273   0.0006660   0.0003448   0.0011606   0.0000915
   26  -0.0005312   0.0009260   0.0005038  -0.0007098  -0.0006099  -0.0000412
   27   0.0004583   0.0006606  -0.0023747  -0.0001360  -0.0000353  -0.0000372
   28  -0.1430374  -0.1279770  -0.0396471  -0.0220360   0.0301540  -0.0002600
   29  -0.1267410  -0.2402611  -0.0556009   0.0100813   0.0008149   0.0005596
   30  -0.0391282  -0.0555939  -0.0504392  -0.0029322   0.0037738   0.0050103
   31   0.1500402   0.1342429   0.0432430   0.0005833   0.0009717   0.0009573
   32   0.1342429   0.2534258   0.0604668  -0.0016294   0.0004632   0.0005241
   33   0.0432430   0.0604668   0.0415561   0.0004337   0.0007834  -0.0037332
   34   0.0005833  -0.0016294   0.0004337   0.6399665  -0.0069043   0.0005036
   35   0.0009717   0.0004632   0.0007834  -0.0069043   0.2038776  -0.1056166
   36   0.0009573   0.0005241  -0.0037332   0.0005036  -0.1056166   0.5961804
   37   0.0004102   0.0004896  -0.0006988  -0.1472532   0.0114789  -0.0440196
   38   0.0000984  -0.0000652   0.0001896   0.0244911  -0.0758487   0.0434373
   39  -0.0003365   0.0003151   0.0004332  -0.1029716   0.0446601  -0.2472231
   40  -0.0001403   0.0000141   0.0001751   0.0013267  -0.0006388   0.0025369
   41   0.0000273   0.0000130  -0.0000299  -0.0059087   0.0018068   0.0086729
   42   0.0001432  -0.0000111  -0.0001082   0.0257216   0.0083981  -0.0318540
   43  -0.0000972  -0.0000038  -0.0001261  -0.0111878   0.0188479  -0.0778483
   44  -0.0000497  -0.0000736  -0.0000407   0.0077859   0.0084199  -0.0011326
   45   0.0000582   0.0001373  -0.0002364  -0.0316608  -0.0020247   0.0172633
   46   0.0000149   0.0000212  -0.0000544  -0.0054277  -0.0000169   0.0002866
   47  -0.0000010  -0.0000038   0.0000150   0.0001697   0.0050224   0.0009175
   48  -0.0000002  -0.0000066   0.0000025  -0.0002138   0.0008899   0.0016772
   49   0.0000213  -0.0000970   0.0000094  -0.0000421  -0.0013221   0.0067117
   50   0.0000141  -0.0000101  -0.0000142  -0.0019197  -0.0069453   0.0146209
   51  -0.0000378  -0.0000481  -0.0000965   0.0070843   0.0147410  -0.0639863
   52  -0.0000019  -0.0000021   0.0000003   0.0005419  -0.0000644   0.0002238
   53   0.0000083   0.0000006   0.0000032  -0.0000780  -0.0010423  -0.0000126
   54   0.0000051  -0.0000032  -0.0000131   0.0004060   0.0000100  -0.0010853
   55  -0.0001409   0.0002659   0.0001873  -0.0404308  -0.0173519   0.0712223
   56  -0.0001166   0.0000123   0.0001722  -0.0039110   0.0091448  -0.0098337
   57   0.0000926  -0.0001744  -0.0000194   0.0165846  -0.0091308   0.0438093
   58   0.0000311  -0.0000776   0.0000677  -0.0022997   0.0013606  -0.0050125
   59   0.0000149  -0.0000231   0.0000220   0.0001738   0.0041877   0.0007589
   60  -0.0000419   0.0001004  -0.0000655  -0.0003393   0.0006663   0.0013789
   61   0.0000303   0.0001782   0.0005120  -0.1890974  -0.0126297   0.0565619
   62  -0.0000012   0.0003329  -0.0000905  -0.0281998  -0.0707940   0.0420921
   63   0.0000844  -0.0001699   0.0002755   0.1216567   0.0415734  -0.2310072
   64  -0.0000031   0.0000121   0.0000668   0.0093338  -0.0044459   0.0184073
   65   0.0000372  -0.0000518  -0.0001299   0.0024726   0.0026029   0.0049194
   66   0.0000432  -0.0000513  -0.0001405  -0.0091205   0.0049277  -0.0164539
           37          38          39          40          41          42
    1  -0.0145533   0.0054376  -0.0115352  -0.0016853  -0.0010502   0.0025983
    2   0.0067286   0.0028603   0.0017538   0.0006858  -0.0022228  -0.0005687
    3  -0.0285788   0.0010379  -0.0003813  -0.0025533   0.0000806  -0.0008094
    4  -0.0012664  -0.0019336   0.0030233   0.0007990  -0.0001205  -0.0012131
    5   0.0034698  -0.0012870  -0.0005944  -0.0001190  -0.0004251   0.0008130
    6  -0.0001346   0.0018299  -0.0005174  -0.0010360  -0.0004722  -0.0009848
    7   0.0003658  -0.0011952  -0.0003730  -0.0002148  -0.0001187   0.0000030
    8  -0.0014576  -0.0007161   0.0003710   0.0002400   0.0003670  -0.0000780
    9  -0.0007413  -0.0009020  -0.0005090  -0.0002103  -0.0002930   0.0000474
   10  -0.0003910   0.0005204  -0.0001586   0.0004166   0.0001035   0.0004819
   11  -0.0001055  -0.0003493   0.0002176   0.0001615  -0.0000754  -0.0001922
   12   0.0007790   0.0000365  -0.0000640   0.0001637  -0.0000257  -0.0000401
   13  -0.0004665  -0.0001437   0.0006084   0.0000859   0.0000108  -0.0002526
   14  -0.0003278  -0.0000166   0.0004383   0.0000218   0.0000459  -0.0001826
   15  -0.0000383  -0.0001916   0.0001898   0.0000118   0.0000613  -0.0000874
   16  -0.0003364  -0.0001119   0.0005294  -0.0000629   0.0000731  -0.0003205
   17   0.0000490   0.0004350   0.0000092   0.0000272   0.0001289   0.0001295
   18  -0.0003205   0.0002926   0.0001991   0.0001096  -0.0000286   0.0000742
   19   0.0000187  -0.0000243   0.0000148   0.0000045   0.0000032  -0.0000000
   20  -0.0000101  -0.0000133   0.0000123   0.0000062   0.0000087   0.0000006
   21  -0.0000036   0.0000492   0.0000478   0.0000055   0.0000083  -0.0000435
   22  -0.0002965  -0.0000997  -0.0000621   0.0002784  -0.0003310   0.0001106
   23  -0.0001115   0.0001392   0.0002241  -0.0002588  -0.0001605  -0.0001079
   24   0.0008532  -0.0011508  -0.0002308   0.0001347   0.0001074  -0.0000554
   25  -0.0004110  -0.0001504   0.0004467   0.0000781   0.0000808  -0.0001765
   26   0.0003948   0.0000692  -0.0005384  -0.0000230  -0.0000575   0.0002138
   27   0.0000820   0.0001702   0.0000403  -0.0000220  -0.0000056  -0.0000028
   28  -0.0017366   0.0001011   0.0034962   0.0008832   0.0007425  -0.0006663
   29  -0.0018867  -0.0001050  -0.0012865  -0.0000809   0.0000740  -0.0000841
   30  -0.0000491  -0.0001176  -0.0009432  -0.0008538   0.0004802  -0.0004716
   31   0.0004102   0.0000984  -0.0003365  -0.0001403   0.0000273   0.0001432
   32   0.0004896  -0.0000652   0.0003151   0.0000141   0.0000130  -0.0000111
   33  -0.0006988   0.0001896   0.0004332   0.0001751  -0.0000299  -0.0001082
   34  -0.1472532   0.0244911  -0.1029716   0.0013267  -0.0059087   0.0257216
   35   0.0114789  -0.0758487   0.0446601  -0.0006388   0.0018068   0.0083981
   36  -0.0440196   0.0434373  -0.2472231   0.0025369   0.0086729  -0.0318540
   37   0.5937889  -0.0170984   0.0604810  -0.0804579  -0.0126478   0.0518675
   38  -0.0170984   0.1456060  -0.0946349  -0.0123880  -0.0271246   0.0199442
   39   0.0604810  -0.0946349   0.5133304   0.0525236   0.0201519  -0.1070585
   40  -0.0804579  -0.0123880   0.0525236   0.1075856   0.0204721  -0.0858624
   41  -0.0126478  -0.0271246   0.0201519   0.0204721   0.0193475  -0.0330383
   42   0.0518675   0.0199442  -0.1070585  -0.0858624  -0.0330383   0.1515892
   43  -0.3115956   0.0028193  -0.0081164  -0.0262906  -0.0023002   0.0111047
   44   0.0188525  -0.0671799   0.0126427  -0.0085764   0.0034935   0.0032488
   45  -0.0717931   0.0134598  -0.1159181   0.0364834   0.0029606  -0.0096611
   46  -0.0081418   0.0068597  -0.0283602   0.0009191   0.0001205  -0.0004848
   47  -0.0003328   0.0027909   0.0011752  -0.0002160  -0.0022786  -0.0008373
   48   0.0016614   0.0010179  -0.0011072   0.0009659  -0.0008298   0.0010225
   49  -0.0400675  -0.0037666   0.0171859  -0.0028490   0.0000281   0.0001012
   50  -0.0168820   0.0109428  -0.0084907   0.0014108   0.0042101   0.0004602
   51   0.0714183  -0.0095687   0.0434225  -0.0054393   0.0005769   0.0024828
   52   0.0005691  -0.0005473   0.0024374  -0.0006654  -0.0000387   0.0001915
   53  -0.0004875   0.0067177   0.0022940  -0.0003009   0.0000493   0.0001338
   54   0.0022544   0.0022988  -0.0021569   0.0012437   0.0001241  -0.0005072
   55  -0.0502867   0.0096445  -0.0362807   0.0016752  -0.0000677  -0.0001116
   56   0.0093159  -0.0094977   0.0053738  -0.0002505  -0.0001856  -0.0002199
   57  -0.0372853   0.0053939  -0.0281949   0.0009488  -0.0002466   0.0005607
   58   0.0012083  -0.0002108   0.0007173  -0.0007223  -0.0002595   0.0011299
   59  -0.0002663  -0.0002270  -0.0003534  -0.0002761  -0.0005756   0.0001587
   60   0.0010695  -0.0003431   0.0010332   0.0011516   0.0001645  -0.0012794
   61   0.0625539  -0.0117630   0.0444397  -0.0008524   0.0015225  -0.0057758
   62   0.0014854   0.0069858   0.0146269   0.0001157   0.0034424   0.0015242
   63  -0.0096681   0.0160594  -0.0538666  -0.0005152   0.0013156  -0.0018780
   64  -0.0016432  -0.0005409   0.0022929  -0.0001115  -0.0003412   0.0014101
   65  -0.0006511   0.0058847   0.0016348  -0.0000267   0.0001186   0.0002952
   66   0.0028604   0.0016884  -0.0005146   0.0000387   0.0002655  -0.0009352
           43          44          45          46          47          48
    1   0.0010115   0.0003785  -0.0003868   0.0001103  -0.0001324   0.0001624
    2   0.0003777   0.0052231   0.0019018   0.0002230   0.0001914   0.0000066
    3  -0.0014094   0.0026897  -0.0043423  -0.0012533   0.0000137   0.0001031
    4  -0.0005611   0.0010489  -0.0002043  -0.0002121   0.0001381  -0.0000065
    5   0.0001218  -0.0006066   0.0009548   0.0002955   0.0001580   0.0001049
    6   0.0004309  -0.0002330  -0.0000353   0.0000231  -0.0000732   0.0000050
    7   0.0004198  -0.0000680   0.0002352   0.0000641   0.0000035  -0.0000004
    8   0.0001620   0.0001391  -0.0004247  -0.0001178  -0.0001083  -0.0000488
    9   0.0003206   0.0000958  -0.0001313  -0.0000373   0.0000175   0.0000027
   10   0.0000249   0.0000318   0.0000801   0.0000244  -0.0000466  -0.0000139
   11  -0.0000728   0.0001642   0.0000507  -0.0000093   0.0000422  -0.0000022
   12   0.0000297   0.0000360   0.0002517   0.0000782  -0.0000256  -0.0000260
   13   0.0000978   0.0001211  -0.0001101  -0.0000497  -0.0000041  -0.0000130
   14   0.0000415   0.0000405  -0.0001249  -0.0000445  -0.0000066  -0.0000094
   15  -0.0000330   0.0000204  -0.0000248  -0.0000130   0.0000139   0.0000031
   16   0.0000518   0.0000602  -0.0002406  -0.0000655  -0.0000034   0.0000079
   17   0.0000594   0.0000275   0.0000462   0.0000252  -0.0000727  -0.0000170
   18   0.0000506  -0.0000861  -0.0001122  -0.0000358  -0.0000252   0.0000054
   19   0.0000086   0.0000073   0.0000150   0.0000020   0.0000004  -0.0000000
   20  -0.0000026   0.0000097  -0.0000004  -0.0000017  -0.0000015  -0.0000007
   21  -0.0000049  -0.0000336  -0.0000171  -0.0000018   0.0000004  -0.0000020
   22  -0.0001960  -0.0001302   0.0000368  -0.0000069   0.0000482   0.0000055
   23  -0.0000179   0.0001260  -0.0001466  -0.0000624   0.0000293   0.0000139
   24   0.0000288   0.0004809   0.0003951   0.0001037   0.0000607  -0.0000106
   25   0.0000631  -0.0000369  -0.0001184  -0.0000400   0.0000058  -0.0000090
   26  -0.0000598   0.0000413   0.0001423   0.0000524  -0.0000165   0.0000048
   27  -0.0000278  -0.0000636   0.0000043   0.0000003  -0.0000135   0.0000011
   28  -0.0001225  -0.0008538  -0.0005620  -0.0001886  -0.0001132  -0.0000782
   29   0.0000880   0.0000406  -0.0001594  -0.0000509   0.0000435  -0.0000208
   30   0.0000957  -0.0006210  -0.0000754  -0.0000399   0.0000529   0.0000257
   31  -0.0000972  -0.0000497   0.0000582   0.0000149  -0.0000010  -0.0000002
   32  -0.0000038  -0.0000736   0.0001373   0.0000212  -0.0000038  -0.0000066
   33  -0.0001261  -0.0000407  -0.0002364  -0.0000544   0.0000150   0.0000025
   34  -0.0111878   0.0077859  -0.0316608  -0.0054277   0.0001697  -0.0002138
   35   0.0188479   0.0084199  -0.0020247  -0.0000169   0.0050224   0.0008899
   36  -0.0778483  -0.0011326   0.0172633   0.0002866   0.0009175   0.0016772
   37  -0.3115956   0.0188525  -0.0717931  -0.0081418  -0.0003328   0.0016614
   38   0.0028193  -0.0671799   0.0134598   0.0068597   0.0027909   0.0010179
   39  -0.0081164   0.0126427  -0.1159181  -0.0283602   0.0011752  -0.0011072
   40  -0.0262906  -0.0085764   0.0364834   0.0009191  -0.0002160   0.0009659
   41  -0.0023002   0.0034935   0.0029606   0.0001205  -0.0022786  -0.0008298
   42   0.0111047   0.0032488  -0.0096611  -0.0004848  -0.0008373   0.0010225
   43   0.6625695  -0.0088471   0.0230538  -0.0968910   0.0242165  -0.0987976
   44  -0.0088471   0.1644165  -0.1397680   0.0235425  -0.0503759   0.0612385
   45   0.0230538  -0.1397680   0.7052874  -0.0960821   0.0611334  -0.2869319
   46  -0.0968910   0.0235425  -0.0960821   0.1004657  -0.0252032   0.1027050
   47   0.0242165  -0.0503759   0.0611334  -0.0252032   0.0407678  -0.0676794
   48  -0.0987976   0.0612385  -0.2869319   0.1027050  -0.0676794   0.3020490
   49  -0.2075848  -0.0316055   0.1337263   0.0109161   0.0023262  -0.0099916
   50  -0.0153763  -0.0721241   0.0450191  -0.0046110   0.0026648   0.0048710
   51   0.0662886   0.0453585  -0.2486175   0.0189007   0.0048605  -0.0161428
   52  -0.0132766   0.0010431  -0.0039285   0.0007844  -0.0000368   0.0000459
   53  -0.0060514   0.0037275  -0.0007704   0.0000799  -0.0040564  -0.0011845
   54   0.0250049  -0.0009433   0.0066901  -0.0004242  -0.0012087   0.0006058
   55   0.0632310   0.0019990  -0.0094021  -0.0013016  -0.0007295   0.0029553
   56  -0.0112406   0.0059865   0.0155626  -0.0006334   0.0065756   0.0018136
   57   0.0445794   0.0152282  -0.0539608   0.0027581   0.0017551  -0.0005460
   58   0.0000558   0.0001517  -0.0005323  -0.0001987   0.0000031   0.0000314
   59   0.0015985   0.0037700   0.0012863  -0.0002882   0.0000368   0.0002638
   60  -0.0063911   0.0013056  -0.0010884   0.0011764   0.0002433  -0.0009608
   61  -0.0590323  -0.0046799   0.0205216  -0.0008277  -0.0000988   0.0006293
   62  -0.0041976  -0.0043237   0.0011047  -0.0001927  -0.0010224  -0.0003448
   63   0.0212137   0.0009269  -0.0090213   0.0007999  -0.0003131   0.0002929
   64  -0.0007021  -0.0001782   0.0008102   0.0000502   0.0000067  -0.0000460
   65  -0.0001606  -0.0009422  -0.0003445   0.0000121  -0.0003799  -0.0000808
   66   0.0005533  -0.0003477   0.0002832  -0.0000455  -0.0000829  -0.0000689
           49          50          51          52          53          54
    1   0.0005903   0.0000852  -0.0006116  -0.0000516  -0.0000183  -0.0000136
    2   0.0000911  -0.0011100   0.0001702  -0.0000201  -0.0004724  -0.0001467
    3   0.0005108  -0.0002186  -0.0013437  -0.0000111  -0.0001480   0.0000824
    4  -0.0001870  -0.0002600  -0.0001191   0.0000065  -0.0000771  -0.0000158
    5   0.0004176   0.0000951  -0.0001618   0.0000369   0.0000381   0.0000405
    6  -0.0000168   0.0002082   0.0005703   0.0000014   0.0000108  -0.0000227
    7  -0.0001374   0.0001689   0.0000753   0.0000025  -0.0000017   0.0000022
    8  -0.0002483   0.0000735   0.0001235  -0.0000133  -0.0000305  -0.0000192
    9  -0.0000923  -0.0000749   0.0001830  -0.0000029  -0.0000090   0.0000098
   10   0.0001701   0.0000130  -0.0000197   0.0000183   0.0000000   0.0000030
   11  -0.0000086  -0.0000156  -0.0000936   0.0000139  -0.0000091  -0.0000010
   12   0.0000285  -0.0000819  -0.0000436   0.0000148  -0.0000105   0.0000311
   13  -0.0001814  -0.0000598   0.0000919  -0.0000073  -0.0000096  -0.0000089
   14  -0.0001317   0.0000001   0.0000864  -0.0000089  -0.0000148  -0.0000095
   15  -0.0000430  -0.0000127  -0.0000274  -0.0000038  -0.0000038  -0.0000079
   16  -0.0000806  -0.0000101   0.0000746  -0.0000071   0.0000020  -0.0000042
   17   0.0000212  -0.0000243   0.0000412   0.0000027  -0.0000044   0.0000003
   18  -0.0000331   0.0000626   0.0000469  -0.0000120   0.0000103  -0.0000277
   19  -0.0000049  -0.0000086  -0.0000030   0.0000010   0.0000004   0.0000004
   20  -0.0000100  -0.0000143  -0.0000035  -0.0000005  -0.0000010  -0.0000004
   21   0.0000050   0.0000119   0.0000021   0.0000007   0.0000011  -0.0000015
   22   0.0001511   0.0000926  -0.0001725   0.0000192  -0.0000065   0.0000057
   23  -0.0001150  -0.0000521   0.0000475  -0.0000301   0.0000116  -0.0000128
   24  -0.0000497  -0.0002545  -0.0000194   0.0000111  -0.0000098   0.0000233
   25  -0.0001423  -0.0000236   0.0000837  -0.0000049   0.0000126  -0.0000008
   26   0.0001912   0.0000148  -0.0001063   0.0000127  -0.0000225   0.0000026
   27   0.0000117   0.0000722  -0.0000326   0.0000007  -0.0000030  -0.0000025
   28  -0.0005436   0.0001099   0.0000747   0.0000133   0.0000632   0.0000123
   29  -0.0003464   0.0000148  -0.0000212  -0.0000026  -0.0000115  -0.0000080
   30  -0.0000592   0.0001674   0.0003256  -0.0000080   0.0000158  -0.0000013
   31   0.0000213   0.0000141  -0.0000378  -0.0000019   0.0000083   0.0000051
   32  -0.0000970  -0.0000101  -0.0000481  -0.0000021   0.0000006  -0.0000032
   33   0.0000094  -0.0000142  -0.0000965   0.0000003   0.0000032  -0.0000131
   34  -0.0000421  -0.0019197   0.0070843   0.0005419  -0.0000780   0.0004060
   35  -0.0013221  -0.0069453   0.0147410  -0.0000644  -0.0010423   0.0000100
   36   0.0067117   0.0146209  -0.0639863   0.0002238  -0.0000126  -0.0010853
   37  -0.0400675  -0.0168820   0.0714183   0.0005691  -0.0004875   0.0022544
   38  -0.0037666   0.0109428  -0.0095687  -0.0005473   0.0067177   0.0022988
   39   0.0171859  -0.0084907   0.0434225   0.0024374   0.0022940  -0.0021569
   40  -0.0028490   0.0014108  -0.0054393  -0.0006654  -0.0003009   0.0012437
   41   0.0000281   0.0042101   0.0005769  -0.0000387   0.0000493   0.0001241
   42   0.0001012   0.0004602   0.0024828   0.0001915   0.0001338  -0.0005072
   43  -0.2075848  -0.0153763   0.0662886  -0.0132766  -0.0060514   0.0250049
   44  -0.0316055  -0.0721241   0.0453585   0.0010431   0.0037275  -0.0009433
   45   0.1337263   0.0450191  -0.2486175  -0.0039285  -0.0007704   0.0066901
   46   0.0109161  -0.0046110   0.0189007   0.0007844   0.0000799  -0.0004242
   47   0.0023262   0.0026648   0.0048605  -0.0000368  -0.0040564  -0.0012087
   48  -0.0099916   0.0048710  -0.0161428   0.0000459  -0.0011845   0.0006058
   49   0.7510133  -0.0053041   0.0062735  -0.3383020   0.0099415  -0.0352057
   50  -0.0053041   0.1603729  -0.1208361   0.0105600  -0.0370509   0.0061405
   51   0.0062735  -0.1208361   0.6256170  -0.0376088   0.0060847  -0.0601082
   52  -0.3383020   0.0105600  -0.0376088   0.3567340  -0.0107952   0.0380565
   53   0.0099415  -0.0370509   0.0060847  -0.0107952   0.0267156  -0.0088502
   54  -0.0352057   0.0061405  -0.0601082   0.0380565  -0.0088502   0.0602558
   55  -0.1563265   0.0134733  -0.0524291  -0.0084889   0.0069336  -0.0281312
   56   0.0289518  -0.0779553   0.0495692  -0.0004648   0.0026137   0.0008468
   57  -0.1151298   0.0500123  -0.2676730   0.0019596   0.0007170  -0.0000865
   58   0.0014479  -0.0006715   0.0028390   0.0013514   0.0001046  -0.0004341
   59  -0.0070491   0.0022111   0.0093853  -0.0001479  -0.0022714  -0.0008200
   60   0.0288377   0.0091836  -0.0337894   0.0005848  -0.0008167   0.0009226
   61  -0.0120845   0.0192386  -0.0771834   0.0010518   0.0003311  -0.0013704
   62   0.0078816   0.0094434  -0.0010961   0.0005110   0.0049152   0.0025136
   63  -0.0325782  -0.0017934   0.0175529  -0.0020098   0.0025242  -0.0047019
   64  -0.0057798  -0.0000409   0.0004168  -0.0002879   0.0003491  -0.0013854
   65   0.0001593   0.0052572   0.0008922  -0.0000076   0.0001979   0.0000459
   66  -0.0002026   0.0009456   0.0016786   0.0000565   0.0000238   0.0001018
           55          56          57          58          59          60
    1   0.0006590  -0.0003842   0.0032424   0.0001401   0.0000681  -0.0005241
    2  -0.0008109   0.0063255   0.0023420  -0.0004963   0.0000097   0.0002650
    3   0.0027270   0.0026600  -0.0014991   0.0012122   0.0000320  -0.0004778
    4  -0.0001522   0.0010586   0.0002276  -0.0003688   0.0000163   0.0002672
    5   0.0001816  -0.0000801   0.0000499   0.0005436   0.0000797  -0.0003997
    6  -0.0003339  -0.0004735  -0.0003141   0.0000062   0.0001142   0.0000339
    7   0.0003702   0.0001202  -0.0001223   0.0000309  -0.0000299   0.0000148
    8   0.0000787  -0.0001475   0.0000070  -0.0002064  -0.0000432   0.0001364
    9  -0.0001904   0.0001667  -0.0001941   0.0000174  -0.0000082   0.0000120
   10  -0.0004401   0.0000031   0.0002513   0.0002886   0.0000199  -0.0002800
   11  -0.0002012   0.0001391   0.0003270   0.0001875   0.0000623  -0.0001800
   12  -0.0001731   0.0000478   0.0003543   0.0000189   0.0000249  -0.0000833
   13   0.0002280   0.0002206  -0.0003022  -0.0002106  -0.0000447   0.0002179
   14   0.0001862   0.0000777  -0.0002817  -0.0001937  -0.0000314   0.0001862
   15   0.0001185   0.0001086  -0.0000629  -0.0000747  -0.0000280   0.0000771
   16   0.0001736  -0.0000010  -0.0001498  -0.0002064  -0.0000599   0.0001821
   17  -0.0001080   0.0000781  -0.0000126   0.0000532  -0.0000331  -0.0000513
   18   0.0000478   0.0000125  -0.0001349  -0.0000222   0.0000039   0.0000373
   19   0.0000075   0.0000106  -0.0000126   0.0000035  -0.0000004   0.0000011
   20   0.0000119   0.0000238  -0.0000080  -0.0000084  -0.0000061   0.0000088
   21  -0.0000035   0.0000057   0.0000251   0.0000083   0.0000020  -0.0000160
   22  -0.0002923  -0.0001838   0.0003746   0.0002255   0.0001201  -0.0002131
   23   0.0005210   0.0002970  -0.0004071  -0.0003771  -0.0000909   0.0003839
   24  -0.0000758  -0.0000534   0.0000991  -0.0000890  -0.0000568   0.0000280
   25   0.0001760   0.0000266  -0.0002916  -0.0001635  -0.0000562   0.0001689
   26  -0.0002984  -0.0000506   0.0004252   0.0002665   0.0000801  -0.0002733
   27   0.0000187  -0.0001003   0.0000117   0.0000085   0.0000164   0.0000002
   28   0.0002441  -0.0008666  -0.0008278  -0.0003162  -0.0001375   0.0002914
   29   0.0000329  -0.0000312  -0.0001823  -0.0000830  -0.0000002   0.0000757
   30  -0.0003184  -0.0002332  -0.0001465  -0.0001224  -0.0000432   0.0001232
   31  -0.0001409  -0.0001166   0.0000926   0.0000311   0.0000149  -0.0000419
   32   0.0002659   0.0000123  -0.0001744  -0.0000776  -0.0000231   0.0001004
   33   0.0001873   0.0001722  -0.0000194   0.0000677   0.0000220  -0.0000655
   34  -0.0404308  -0.0039110   0.0165846  -0.0022997   0.0001738  -0.0003393
   35  -0.0173519   0.0091448  -0.0091308   0.0013606   0.0041877   0.0006663
   36   0.0712223  -0.0098337   0.0438093  -0.0050125   0.0007589   0.0013789
   37  -0.0502867   0.0093159  -0.0372853   0.0012083  -0.0002663   0.0010695
   38   0.0096445  -0.0094977   0.0053939  -0.0002108  -0.0002270  -0.0003431
   39  -0.0362807   0.0053738  -0.0281949   0.0007173  -0.0003534   0.0010332
   40   0.0016752  -0.0002505   0.0009488  -0.0007223  -0.0002761   0.0011516
   41  -0.0000677  -0.0001856  -0.0002466  -0.0002595  -0.0005756   0.0001645
   42  -0.0001116  -0.0002199   0.0005607   0.0011299   0.0001587  -0.0012794
   43   0.0632310  -0.0112406   0.0445794   0.0000558   0.0015985  -0.0063911
   44   0.0019990   0.0059865   0.0152282   0.0001517   0.0037700   0.0013056
   45  -0.0094021   0.0155626  -0.0539608  -0.0005323   0.0012863  -0.0010884
   46  -0.0013016  -0.0006334   0.0027581  -0.0001987  -0.0002882   0.0011764
   47  -0.0007295   0.0065756   0.0017551   0.0000031   0.0000368   0.0002433
   48   0.0029553   0.0018136  -0.0005460   0.0000314   0.0002638  -0.0009608
   49  -0.1563265   0.0289518  -0.1151298   0.0014479  -0.0070491   0.0288377
   50   0.0134733  -0.0779553   0.0500123  -0.0006715   0.0022111   0.0091836
   51  -0.0524291   0.0495692  -0.2676730   0.0028390   0.0093853  -0.0337894
   52  -0.0084889  -0.0004648   0.0019596   0.0013514  -0.0001479   0.0005848
   53   0.0069336   0.0026137   0.0007170   0.0001046  -0.0022714  -0.0008167
   54  -0.0281312   0.0008468  -0.0000865  -0.0004341  -0.0008200   0.0009226
   55   0.5977263  -0.0195349   0.0687519  -0.0824678  -0.0129367   0.0530688
   56  -0.0195349   0.1484903  -0.1002500  -0.0130186  -0.0277083   0.0200998
   57   0.0687519  -0.1002500   0.5325337   0.0531348   0.0199832  -0.1063524
   58  -0.0824678  -0.0130186   0.0531348   0.1069653   0.0214678  -0.0889190
   59  -0.0129367  -0.0277083   0.0199832   0.0214678   0.0192575  -0.0328110
   60   0.0530688   0.0200998  -0.1063524  -0.0889190  -0.0328110   0.1478865
   61  -0.3166966   0.0040386  -0.0104552  -0.0257858  -0.0022968   0.0101250
   62   0.0190251  -0.0669479   0.0131935  -0.0083937   0.0036547   0.0029026
   63  -0.0732756   0.0137824  -0.1174517   0.0352925   0.0029063  -0.0083631
   64  -0.0074630   0.0068629  -0.0283346   0.0009911   0.0001106  -0.0004484
   65  -0.0003179   0.0028393   0.0012632  -0.0001421  -0.0023390  -0.0008474
   66   0.0016271   0.0009425  -0.0007615   0.0007226  -0.0008374   0.0009434
           61          62          63          64          65          66
    1  -0.0293362  -0.0002204   0.0029335   0.0011422   0.0002693  -0.0015914
    2  -0.0058129   0.0048953  -0.0014642  -0.0001493  -0.0035654  -0.0009831
    3   0.0226805  -0.0015454   0.0078234   0.0007696  -0.0011525   0.0004580
    4  -0.0006835   0.0007785  -0.0021015   0.0000986  -0.0008618   0.0002556
    5   0.0031961  -0.0012002  -0.0004654  -0.0003473   0.0004390   0.0002719
    6   0.0012587  -0.0005105  -0.0007452   0.0000534   0.0001337   0.0001932
    7   0.0003526  -0.0012122  -0.0004057  -0.0000780   0.0001395   0.0000425
    8  -0.0010283  -0.0001392  -0.0004197   0.0001030  -0.0001867  -0.0000403
    9   0.0006128   0.0000709   0.0001513   0.0000496  -0.0000862   0.0000016
   10   0.0002423   0.0001756   0.0003144  -0.0001631  -0.0000868   0.0000208
   11   0.0003719   0.0000478   0.0000092  -0.0000737  -0.0001397   0.0001921
   12  -0.0008664  -0.0001565  -0.0003216  -0.0000874  -0.0001084  -0.0000538
   13  -0.0002696  -0.0000327  -0.0002394   0.0000536  -0.0000736  -0.0000568
   14  -0.0002447   0.0000796  -0.0001184   0.0000662  -0.0000600  -0.0000809
   15  -0.0001891   0.0000490  -0.0000554   0.0000162  -0.0000152  -0.0000250
   16  -0.0004827   0.0002410  -0.0004703   0.0000428   0.0000248  -0.0000862
   17   0.0000343   0.0001996   0.0001081  -0.0000101  -0.0000704  -0.0000916
   18   0.0001101   0.0001524   0.0000656   0.0000306   0.0000056  -0.0000539
   19   0.0000386  -0.0000101   0.0000101  -0.0000060  -0.0000010   0.0000011
   20  -0.0000017   0.0000088  -0.0000037   0.0000022  -0.0000080  -0.0000068
   21  -0.0000215   0.0000049  -0.0000274   0.0000049  -0.0000146  -0.0000042
   22   0.0003086  -0.0003310  -0.0000028  -0.0001454   0.0000609   0.0002625
   23  -0.0003022   0.0001815  -0.0001666   0.0001642  -0.0000618  -0.0002070
   24  -0.0009627  -0.0000489  -0.0003505  -0.0000661   0.0001721   0.0000496
   25  -0.0001964   0.0000070  -0.0001488   0.0000378   0.0000643  -0.0000225
   26   0.0002985  -0.0000137   0.0001990  -0.0000816  -0.0001062   0.0000538
   27  -0.0000309   0.0000384   0.0000204  -0.0000011  -0.0000104   0.0000047
   28  -0.0001884   0.0009301  -0.0016856   0.0001434   0.0004344   0.0002981
   29  -0.0022244  -0.0011235   0.0012727   0.0001078   0.0002599  -0.0001661
   30   0.0003225   0.0011028  -0.0003419  -0.0000260   0.0000317   0.0002329
   31   0.0000303  -0.0000012   0.0000844  -0.0000031   0.0000372   0.0000432
   32   0.0001782   0.0003329  -0.0001699   0.0000121  -0.0000518  -0.0000513
   33   0.0005120  -0.0000905   0.0002755   0.0000668  -0.0001299  -0.0001405
   34  -0.1890974  -0.0281998   0.1216567   0.0093338   0.0024726  -0.0091205
   35  -0.0126297  -0.0707940   0.0415734  -0.0044459   0.0026029   0.0049277
   36   0.0565619   0.0420921  -0.2310072   0.0184073   0.0049194  -0.0164539
   37   0.0625539   0.0014854  -0.0096681  -0.0016432  -0.0006511   0.0028604
   38  -0.0117630   0.0069858   0.0160594  -0.0005409   0.0058847   0.0016884
   39   0.0444397   0.0146269  -0.0538666   0.0022929   0.0016348  -0.0005146
   40  -0.0008524   0.0001157  -0.0005152  -0.0001115  -0.0000267   0.0000387
   41   0.0015225   0.0034424   0.0013156  -0.0003412   0.0001186   0.0002655
   42  -0.0057758   0.0015242  -0.0018780   0.0014101   0.0002952  -0.0009352
   43  -0.0590323  -0.0041976   0.0212137  -0.0007021  -0.0001606   0.0005533
   44  -0.0046799  -0.0043237   0.0009269  -0.0001782  -0.0009422  -0.0003477
   45   0.0205216   0.0011047  -0.0090213   0.0008102  -0.0003445   0.0002832
   46  -0.0008277  -0.0001927   0.0007999   0.0000502   0.0000121  -0.0000455
   47  -0.0000988  -0.0010224  -0.0003131   0.0000067  -0.0003799  -0.0000829
   48   0.0006293  -0.0003448   0.0002929  -0.0000460  -0.0000808  -0.0000689
   49  -0.0120845   0.0078816  -0.0325782  -0.0057798   0.0001593  -0.0002026
   50   0.0192386   0.0094434  -0.0017934  -0.0000409   0.0052572   0.0009456
   51  -0.0771834  -0.0010961   0.0175529   0.0004168   0.0008922   0.0016786
   52   0.0010518   0.0005110  -0.0020098  -0.0002879  -0.0000076   0.0000565
   53   0.0003311   0.0049152   0.0025242   0.0003491   0.0001979   0.0000238
   54  -0.0013704   0.0025136  -0.0047019  -0.0013854   0.0000459   0.0001018
   55  -0.3166966   0.0190251  -0.0732756  -0.0074630  -0.0003179   0.0016271
   56   0.0040386  -0.0669479   0.0137824   0.0068629   0.0028393   0.0009425
   57  -0.0104552   0.0131935  -0.1174517  -0.0283346   0.0012632  -0.0007615
   58  -0.0257858  -0.0083937   0.0352925   0.0009911  -0.0001421   0.0007226
   59  -0.0022968   0.0036547   0.0029063   0.0001106  -0.0023390  -0.0008374
   60   0.0101250   0.0029026  -0.0083631  -0.0004484  -0.0008474   0.0009434
   61   0.6679103  -0.0120799   0.0380996  -0.0969510   0.0239487  -0.0990156
   62  -0.0120799   0.1611810  -0.1363423   0.0237184  -0.0497997   0.0607600
   63   0.0380996  -0.1363423   0.6882696  -0.0972921   0.0605724  -0.2863190
   64  -0.0969510   0.0237184  -0.0972921   0.1014404  -0.0252941   0.1033585
   65   0.0239487  -0.0497997   0.0605724  -0.0252941   0.0401112  -0.0671761
   66  -0.0990156   0.0607600  -0.2863190   0.1033585  -0.0671761   0.3013832
 **********************************************************************
 **                                                                  **
 **                       VIBRATIONAL ANALYSIS                       **
 **                       --------------------                       **
 **                                                                  **
 **        VIBRATIONAL FREQUENCIES (CM**-1) AND NORMAL MODES         **
 **     FORCE CONSTANTS (mDYN/ANGSTROM) AND REDUCED MASSES (AMU)     **
 **                  INFRARED INTENSITIES (KM/MOL)                   **
 **                                                                  **
 **********************************************************************


 Mode:                 1                      2                      3
 Frequency:        11.89                  45.13                  58.27
 Force Cnst:      0.0018                 0.0217                 0.0184
 Red. Mass:      21.1036                18.0614                 9.2208
 IR Active:          YES                    YES                    YES
 IR Intens:        0.015                  0.021                  0.115
 Raman Active:       YES                    YES                    YES
               X      Y      Z        X      Y      Z        X      Y      Z
 C         -0.008  0.012  0.017    0.032  0.020 -0.216    0.011 -0.170 -0.034
 C          0.033  0.016 -0.095    0.015  0.008 -0.126   -0.053 -0.125 -0.035
 Cl         0.083  0.048 -0.203    0.031  0.028 -0.267   -0.153 -0.174 -0.034
 C          0.030 -0.012 -0.098   -0.022 -0.026  0.104   -0.048 -0.037 -0.030
 Cl         0.086 -0.009 -0.249   -0.075 -0.065  0.377   -0.142  0.034 -0.047
 C         -0.014 -0.044  0.025   -0.030 -0.035  0.171    0.022 -0.004 -0.011
 H         -0.016 -0.064  0.025   -0.059 -0.061  0.350    0.027  0.056 -0.004
 C         -0.055 -0.048  0.149   -0.003 -0.012  0.017    0.086 -0.053  0.004
 Cl        -0.110 -0.089  0.310   -0.012 -0.025  0.111    0.196 -0.007  0.051
 C         -0.052 -0.020  0.143    0.026  0.013 -0.162    0.078 -0.138 -0.015
 H         -0.084 -0.023  0.233    0.039  0.021 -0.222    0.131 -0.176 -0.011
 C         -0.006  0.031  0.019    0.026  0.016 -0.175    0.012 -0.160 -0.033
 C         -0.009  0.196  0.061   -0.087  0.033 -0.119    0.021  0.039  0.012
 Cl        -0.016  0.381  0.100   -0.221  0.065 -0.212    0.027  0.086  0.028
 C         -0.010  0.200  0.068   -0.107  0.032  0.015    0.024  0.251  0.057
 H         -0.012  0.331  0.100   -0.199  0.048  0.057    0.028  0.418  0.095
 C         -0.008  0.033  0.029   -0.009  0.017  0.090    0.018  0.271  0.058
 H         -0.009  0.034  0.032   -0.022  0.019  0.188    0.020  0.458  0.097
 C         -0.006 -0.139 -0.015    0.107 -0.001  0.035    0.010  0.058  0.008
 Cl        -0.001 -0.360 -0.064    0.253 -0.024  0.144    0.002  0.130  0.019
 C         -0.005 -0.142 -0.021    0.122 -0.002 -0.101    0.008 -0.169 -0.040
 H         -0.003 -0.278 -0.055    0.216 -0.015 -0.143    0.002 -0.309 -0.072
 TransDip  -0.001  0.003  0.002   -0.003  0.001  0.004    0.002  0.010  0.001

 Mode:                 4                      5                      6
 Frequency:        82.02                  93.38                 144.81
 Force Cnst:      0.0955                 0.0504                 0.3358
 Red. Mass:      24.0859                 9.8096                27.1827
 IR Active:          YES                    YES                    YES
 IR Intens:        0.036                  0.543                  0.030
 Raman Active:       YES                    YES                    YES
               X      Y      Z        X      Y      Z        X      Y      Z
 C          0.028  0.038 -0.185    0.002 -0.034  0.001    0.017 -0.035  0.024
 C         -0.001  0.002  0.013   -0.005 -0.030 -0.007    0.080 -0.037  0.013
 Cl        -0.081 -0.083  0.557   -0.017 -0.035 -0.043    0.254  0.038  0.042
 C          0.014  0.011 -0.077   -0.005 -0.023 -0.001    0.094 -0.036  0.013
 Cl         0.041  0.024 -0.192   -0.016 -0.017 -0.001    0.237 -0.135  0.027
 C          0.007  0.008 -0.067    0.003 -0.020  0.002    0.095 -0.009  0.012
 H          0.001 -0.001 -0.036    0.003 -0.013  0.004    0.095 -0.005  0.006
 C         -0.002  0.005 -0.037    0.010 -0.025 -0.000    0.115 -0.007  0.021
 Cl        -0.064 -0.055  0.330    0.024 -0.019 -0.010    0.428  0.129  0.085
 C          0.027  0.038 -0.207    0.009 -0.032  0.003    0.091 -0.037  0.031
 H          0.033  0.050 -0.263    0.013 -0.036  0.006    0.119 -0.062  0.044
 C          0.029  0.034 -0.195    0.001 -0.063 -0.006   -0.062 -0.038  0.031
 C         -0.040  0.004 -0.173    0.003 -0.108 -0.018   -0.147 -0.024  0.047
 Cl        -0.149  0.058 -0.249    0.009  0.297  0.082   -0.423  0.029 -0.138
 C         -0.055 -0.055 -0.101    0.002 -0.358 -0.083   -0.153 -0.011  0.060
 H         -0.111 -0.090 -0.086    0.004 -0.471 -0.111   -0.129  0.007  0.056
 C          0.003 -0.057 -0.055   -0.001 -0.378 -0.089   -0.159 -0.003  0.028
 H         -0.004 -0.094 -0.005   -0.001 -0.514 -0.124   -0.159  0.014  0.034
 C          0.078  0.002 -0.074   -0.001 -0.121 -0.025   -0.155 -0.018  0.014
 Cl         0.193  0.035  0.019   -0.006  0.226  0.055   -0.380  0.042 -0.130
 C          0.085  0.038 -0.151   -0.001 -0.044 -0.003   -0.134 -0.039  0.022
 H          0.142  0.071 -0.167   -0.003  0.075  0.027   -0.163 -0.053  0.033
 TransDip   0.000 -0.002 -0.006    0.001 -0.023 -0.006   -0.000 -0.003  0.004

 Mode:                 7                      8                      9
 Frequency:       161.35                 200.39                 214.24
 Force Cnst:      0.1556                 0.4448                 0.1945
 Red. Mass:      10.1449                18.8001                 7.1932
 IR Active:          YES                    YES                    YES
 IR Intens:        0.151                  0.222                  0.061
 Raman Active:       YES                    YES                    YES
               X      Y      Z        X      Y      Z        X      Y      Z
 C         -0.011 -0.017  0.090    0.074 -0.039  0.033    0.008 -0.043  0.004
 C         -0.029 -0.030  0.179    0.104 -0.053  0.000    0.030 -0.085  0.004
 Cl        -0.016 -0.008 -0.002    0.362  0.046  0.073    0.056 -0.092 -0.009
 C         -0.052 -0.050  0.320    0.102 -0.013 -0.002    0.017 -0.071 -0.002
 Cl         0.036  0.028 -0.182   -0.321  0.310  0.004   -0.164  0.047 -0.023
 C         -0.082 -0.081  0.511    0.180  0.003  0.014    0.021 -0.067 -0.004
 H         -0.092 -0.090  0.576    0.188  0.024 -0.009    0.021 -0.075 -0.006
 C         -0.046 -0.050  0.306    0.133 -0.007  0.051    0.008 -0.067 -0.014
 Cl         0.026  0.025 -0.175   -0.182 -0.169 -0.067    0.083 -0.056  0.007
 C         -0.019 -0.025  0.141    0.130 -0.006  0.091   -0.005 -0.063 -0.017
 H          0.009  0.003 -0.027    0.157 -0.035  0.127   -0.011 -0.059 -0.017
 C          0.011  0.004 -0.048    0.061 -0.139  0.006    0.013  0.158  0.045
 C          0.009  0.008 -0.051    0.036 -0.042  0.031    0.010  0.021  0.010
 Cl        -0.058  0.025 -0.105   -0.114 -0.006 -0.073   -0.019  0.050 -0.007
 C          0.003  0.011 -0.030    0.037  0.025  0.059    0.010 -0.075 -0.013
 H         -0.002  0.017 -0.027    0.042  0.128  0.083    0.012 -0.237 -0.053
 C          0.002  0.015 -0.030    0.042  0.003  0.041    0.010 -0.017 -0.003
 H          0.001  0.022 -0.027    0.043  0.130  0.075    0.009 -0.223 -0.053
 C          0.012  0.008 -0.037    0.036 -0.158 -0.001    0.011  0.258  0.064
 Cl         0.081  0.001  0.008   -0.093  0.072 -0.045   -0.007 -0.093 -0.035
 C          0.008  0.004 -0.056    0.041 -0.296 -0.028    0.011  0.465  0.119
 H          0.013 -0.001 -0.060    0.037 -0.408 -0.052    0.011  0.650  0.164
 TransDip  -0.002 -0.001  0.012    0.011  0.007  0.007    0.006  0.003  0.003

 Mode:                10                     11                     12
 Frequency:       219.67                 225.99                 297.78
 Force Cnst:      0.3310                 0.1826                 0.5524
 Red. Mass:      11.6408                 6.0671                10.5726
 IR Active:          YES                    YES                    YES
 IR Intens:        0.758                  0.095                  0.709
 Raman Active:       YES                    YES                    YES
               X      Y      Z        X      Y      Z        X      Y      Z
 C         -0.101  0.006 -0.147   -0.073 -0.027  0.130    0.010  0.040 -0.009
 C         -0.101 -0.023 -0.024   -0.045 -0.007 -0.014   -0.095  0.088 -0.048
 Cl         0.244  0.143  0.048    0.068  0.045  0.041   -0.050  0.179  0.031
 C         -0.132 -0.084  0.052   -0.038 -0.015 -0.112   -0.136 -0.040 -0.050
 Cl        -0.149 -0.075 -0.085   -0.066 -0.059  0.034   -0.135 -0.155 -0.044
 C         -0.150 -0.072  0.141   -0.029  0.009 -0.206   -0.165 -0.052 -0.012
 H         -0.179 -0.100  0.309    0.005  0.041 -0.420   -0.167 -0.023  0.011
 C         -0.100 -0.028 -0.096   -0.072 -0.038  0.105   -0.110 -0.077  0.000
 Cl         0.139  0.079  0.058    0.071  0.045 -0.024    0.060  0.005  0.002
 C         -0.068  0.012 -0.328   -0.122 -0.082  0.392   -0.094 -0.019  0.009
 H         -0.051  0.051 -0.513   -0.169 -0.114  0.618   -0.188  0.041  0.027
 C         -0.112 -0.023 -0.065   -0.039  0.006 -0.027    0.103  0.027  0.045
 C         -0.104  0.006 -0.045   -0.000  0.024 -0.049    0.164  0.059  0.038
 Cl         0.152 -0.044  0.149    0.009  0.009 -0.061    0.019  0.019 -0.146
 C         -0.107  0.022 -0.057   -0.004  0.022 -0.065    0.172  0.005  0.134
 H         -0.118  0.050 -0.047    0.017  0.027 -0.073    0.068  0.007  0.179
 C         -0.103  0.003 -0.035   -0.044  0.010 -0.087    0.279 -0.094  0.174
 H         -0.105  0.031 -0.020   -0.040  0.018 -0.116    0.275 -0.140  0.210
 C         -0.086 -0.035 -0.044   -0.054 -0.002 -0.083    0.239 -0.098  0.180
 Cl         0.058 -0.005  0.086    0.127 -0.002  0.045   -0.110  0.031 -0.068
 C         -0.084 -0.066 -0.070   -0.067 -0.008 -0.078    0.235 -0.056  0.150
 H         -0.077 -0.103 -0.083   -0.092 -0.018 -0.071    0.363 -0.052  0.098
 TransDip  -0.024  0.002 -0.014   -0.010  0.001 -0.002    0.014 -0.005  0.022

 Mode:                13                     14                     15
 Frequency:       314.60                 320.82                 329.19
 Force Cnst:      0.4194                 0.5210                 1.7349
 Red. Mass:       7.1929                 8.5909                27.1735
 IR Active:          YES                    YES                    YES
 IR Intens:        0.060                  0.419                  0.026
 Raman Active:       YES                    YES                    YES
               X      Y      Z        X      Y      Z        X      Y      Z
 C          0.006  0.029 -0.037   -0.029 -0.025  0.261   -0.059 -0.054 -0.018
 C          0.073 -0.027 -0.079   -0.084 -0.060  0.499    0.050 -0.138 -0.002
 Cl         0.001 -0.119 -0.005   -0.006  0.047 -0.087    0.128 -0.250 -0.022
 C          0.059 -0.016 -0.033   -0.048 -0.049  0.253    0.056 -0.001  0.013
 Cl        -0.015  0.029  0.006   -0.016 -0.002 -0.036    0.045  0.034  0.012
 C         -0.001 -0.043  0.038    0.020  0.017 -0.200    0.019  0.032 -0.004
 H         -0.013 -0.110  0.078    0.056  0.059 -0.416    0.012 -0.075 -0.036
 C         -0.050 -0.012  0.023    0.039  0.015 -0.259   -0.082  0.120  0.002
 Cl         0.023  0.030 -0.001    0.013 -0.048  0.063   -0.117  0.257  0.024
 C         -0.053 -0.003 -0.007    0.021  0.023 -0.144   -0.074 -0.015 -0.017
 H         -0.069  0.005  0.004    0.024  0.066 -0.309    0.009 -0.068 -0.022
 C          0.000  0.216  0.043    0.008  0.029  0.087   -0.055  0.007 -0.116
 C         -0.019  0.405  0.100    0.088  0.075  0.048    0.121  0.009 -0.228
 Cl        -0.006 -0.085  0.009   -0.030  0.004 -0.095    0.322  0.097 -0.380
 C         -0.019  0.243  0.055    0.095  0.065  0.006    0.061 -0.035  0.014
 H         -0.017  0.308  0.070    0.154  0.105 -0.009   -0.123 -0.059  0.080
 C         -0.015 -0.305 -0.074    0.006 -0.048 -0.087    0.040  0.008  0.108
 H         -0.018 -0.596 -0.131    0.017 -0.075 -0.183    0.056  0.079 -0.032
 C          0.002 -0.240 -0.067   -0.062 -0.060 -0.059   -0.149 -0.029  0.212
 Cl         0.005  0.066  0.003    0.042  0.007  0.040   -0.327 -0.100  0.394
 C          0.005  0.015 -0.004   -0.076 -0.016  0.002   -0.081 -0.004 -0.036
 H          0.003  0.020 -0.002   -0.137 -0.029  0.024    0.099  0.000 -0.107
 TransDip  -0.002 -0.008 -0.001    0.006  0.003 -0.020    0.003 -0.003 -0.003

 Mode:                16                     17                     18
 Frequency:       338.17                 411.32                 422.99
 Force Cnst:      1.3947                 0.7501                 0.5395
 Red. Mass:      20.6994                 7.5251                 5.1174
 IR Active:          YES                    YES                    YES
 IR Intens:        0.279                  3.693                  0.311
 Raman Active:       YES                    YES                    YES
               X      Y      Z        X      Y      Z        X      Y      Z
 C         -0.053 -0.075  0.052   -0.048  0.025 -0.039    0.000  0.011  0.086
 C          0.000 -0.179  0.127    0.001 -0.022  0.110    0.052  0.036 -0.145
 Cl         0.170 -0.271 -0.041    0.021 -0.033 -0.012   -0.003 -0.013  0.011
 C         -0.019 -0.048  0.075    0.020  0.025  0.103    0.045  0.028 -0.139
 Cl        -0.044 -0.086 -0.030    0.115  0.217  0.046    0.019  0.066  0.027
 C         -0.063  0.033 -0.067   -0.185 -0.079 -0.119   -0.122 -0.076  0.084
 H         -0.063 -0.100 -0.177   -0.170 -0.222 -0.296   -0.166 -0.206  0.302
 C         -0.182  0.169 -0.063   -0.235 -0.121 -0.050   -0.124 -0.056 -0.054
 Cl        -0.192  0.453  0.058    0.090 -0.075  0.003    0.030 -0.001  0.004
 C         -0.152 -0.029 -0.040   -0.248 -0.094  0.007   -0.106 -0.023 -0.114
 H         -0.082 -0.066 -0.063   -0.371 -0.016  0.024   -0.179  0.042 -0.164
 C          0.045 -0.060  0.071   -0.033  0.086 -0.084    0.026  0.031  0.186
 C          0.028 -0.132  0.087   -0.094  0.013 -0.076    0.162 -0.008  0.126
 Cl        -0.142 -0.008  0.106    0.043 -0.003  0.014   -0.063  0.008 -0.035
 C          0.067 -0.087  0.029   -0.118 -0.090 -0.004    0.209 -0.089 -0.030
 H          0.097 -0.109  0.013   -0.236 -0.200  0.018    0.361 -0.203 -0.119
 C          0.141  0.074  0.064    0.020  0.042  0.135    0.042  0.099 -0.124
 H          0.131  0.150  0.186    0.004  0.085  0.282    0.066  0.191 -0.285
 C          0.203  0.040  0.006    0.104 -0.002  0.076   -0.097  0.044 -0.064
 Cl         0.144  0.047 -0.243   -0.008  0.013 -0.061    0.031 -0.014  0.048
 C          0.151 -0.079  0.095    0.103 -0.085 -0.029   -0.116 -0.095  0.047
 H          0.138 -0.124  0.088    0.216 -0.196 -0.104   -0.256 -0.243  0.070
 TransDip   0.012 -0.010  0.008   -0.059 -0.014 -0.009   -0.001 -0.018  0.003

 Mode:                19                     20                     21
 Frequency:       448.94                 505.53                 536.76
 Force Cnst:      0.4872                 0.7335                 1.3704
 Red. Mass:       4.1025                 4.8717                 8.0734
 IR Active:          YES                    YES                    YES
 IR Intens:        1.393                  8.857                 31.046
 Raman Active:       YES                    YES                    YES
               X      Y      Z        X      Y      Z        X      Y      Z
 C          0.033  0.119  0.008   -0.057 -0.191 -0.022    0.099 -0.018 -0.252
 C          0.081  0.034  0.046   -0.162 -0.073 -0.037    0.015 -0.010 -0.019
 Cl        -0.030 -0.026 -0.012    0.043  0.019  0.009   -0.012  0.039  0.006
 C          0.068 -0.058  0.027   -0.156  0.094 -0.021   -0.033 -0.047  0.248
 Cl        -0.071 -0.069 -0.025    0.063  0.018  0.014    0.004  0.016 -0.014
 C          0.100 -0.037 -0.008   -0.063  0.144  0.015   -0.021 -0.015 -0.103
 H          0.107 -0.039 -0.053   -0.058  0.279  0.050    0.023 -0.001 -0.389
 C          0.035  0.015  0.015    0.078  0.039  0.020   -0.028 -0.040  0.005
 Cl         0.016  0.000  0.003   -0.031 -0.021 -0.008   -0.019  0.037  0.002
 C          0.027  0.110  0.032    0.070 -0.138 -0.019   -0.022 -0.095  0.057
 H         -0.000  0.131  0.025    0.202 -0.225 -0.036   -0.072 -0.118  0.261
 C          0.014  0.208  0.010   -0.033 -0.069  0.011    0.114 -0.018 -0.142
 C         -0.033  0.182  0.018    0.002  0.264  0.072    0.105  0.062 -0.047
 Cl         0.009 -0.015  0.009    0.010 -0.012 -0.024   -0.131 -0.039  0.151
 C         -0.048 -0.201 -0.051    0.003 -0.062 -0.004    0.177  0.043 -0.165
 H         -0.069 -0.596 -0.140   -0.010 -0.418 -0.085    0.254 -0.011 -0.209
 C         -0.029  0.109  0.043    0.013 -0.061  0.003    0.175  0.014 -0.183
 H         -0.033  0.101  0.068    0.011 -0.414 -0.076    0.187 -0.069 -0.305
 C          0.003  0.101  0.025    0.005  0.237  0.075    0.062  0.089 -0.064
 Cl        -0.014 -0.007  0.003    0.018 -0.010 -0.025   -0.113 -0.041  0.153
 C          0.013 -0.162 -0.076   -0.010 -0.069  0.022    0.102  0.021 -0.134
 H          0.026 -0.536 -0.171   -0.007 -0.362 -0.050    0.151 -0.022 -0.165
 TransDip   0.023 -0.026 -0.015   -0.042 -0.085 -0.009    0.123 -0.010 -0.129

 Mode:                22                     23                     24
 Frequency:       563.65                 571.36                 620.88
 Force Cnst:      1.0546                 1.6003                 1.1402
 Red. Mass:       5.6341                 8.3204                 5.0200
 IR Active:          YES                    YES                    YES
 IR Intens:        9.208                 32.959                  5.306
 Raman Active:       YES                    YES                    YES
               X      Y      Z        X      Y      Z        X      Y      Z
 C          0.015 -0.035  0.052    0.086 -0.133  0.001    0.061  0.052 -0.271
 C         -0.012 -0.058  0.252    0.165 -0.089 -0.048    0.010  0.024 -0.060
 Cl        -0.015  0.038 -0.016   -0.104  0.181  0.017    0.005 -0.008 -0.002
 C          0.093  0.020 -0.320    0.216 -0.204  0.062   -0.046 -0.021  0.219
 Cl        -0.005  0.007  0.028   -0.006  0.058  0.003   -0.001 -0.003 -0.008
 C          0.028 -0.039 -0.066    0.149 -0.271  0.004    0.004  0.036 -0.153
 H          0.053 -0.056 -0.241    0.128 -0.501  0.031    0.094  0.132 -0.709
 C         -0.075 -0.092  0.388   -0.012 -0.116 -0.126   -0.050 -0.043  0.274
 Cl        -0.007  0.033 -0.019   -0.055  0.148  0.021    0.004 -0.002 -0.012
 C          0.022 -0.016 -0.169   -0.015 -0.192  0.005    0.012  0.018 -0.086
 H          0.107  0.076 -0.703   -0.033 -0.211  0.112   -0.003  0.025 -0.073
 C          0.027 -0.024 -0.062    0.038 -0.155 -0.006    0.008 -0.012  0.122
 C          0.004  0.020 -0.031   -0.027  0.052  0.055    0.033 -0.034  0.132
 Cl        -0.022 -0.009  0.033    0.042  0.005 -0.041    0.038  0.014 -0.059
 C          0.005  0.020 -0.028   -0.070  0.019  0.101    0.034 -0.038  0.123
 H         -0.004  0.016 -0.026   -0.057 -0.047  0.079    0.125 -0.024  0.090
 C          0.026 -0.018 -0.020   -0.133 -0.091  0.032   -0.108  0.010  0.012
 H          0.025 -0.077 -0.028   -0.137 -0.348 -0.019   -0.097  0.068 -0.063
 C          0.027  0.039 -0.001   -0.049  0.168  0.038   -0.097 -0.024 -0.010
 Cl        -0.024 -0.008  0.024    0.021 -0.000 -0.038    0.039  0.010 -0.037
 C          0.036  0.010 -0.053   -0.036 -0.026 -0.022   -0.095 -0.012  0.092
 H          0.070 -0.009 -0.072   -0.096 -0.097 -0.013   -0.230 -0.019  0.149
 TransDip   0.049 -0.023 -0.081    0.044 -0.176  0.027   -0.063  0.005  0.037

 Mode:                25                     26                     27
 Frequency:       632.86                 657.31                 736.22
 Force Cnst:      1.2362                 1.9904                 2.1437
 Red. Mass:       5.2388                 7.8188                 6.7127
 IR Active:          YES                    YES                    YES
 IR Intens:        5.549                  8.484                  9.486
 Raman Active:       YES                    YES                    YES
               X      Y      Z        X      Y      Z        X      Y      Z
 C         -0.016  0.189  0.020   -0.208  0.002 -0.066    0.231  0.012 -0.174
 C          0.043  0.121  0.022   -0.026 -0.098 -0.051    0.049  0.043  0.218
 Cl         0.018 -0.071 -0.009   -0.026  0.039  0.002    0.008 -0.008 -0.007
 C          0.030  0.002  0.013    0.045 -0.137  0.038    0.036  0.133 -0.102
 Cl        -0.018 -0.012 -0.005    0.025  0.033  0.008   -0.026 -0.030 -0.007
 C         -0.023 -0.026 -0.011    0.204 -0.079 -0.009   -0.150  0.048  0.041
 H         -0.024 -0.071 -0.032    0.223 -0.101 -0.134   -0.184  0.025  0.245
 C         -0.071  0.020 -0.004    0.020  0.029  0.065    0.011 -0.038 -0.073
 Cl         0.035 -0.035 -0.000    0.011  0.001  0.000   -0.014  0.010 -0.002
 C         -0.053  0.225  0.028   -0.012  0.072 -0.018    0.024 -0.119  0.048
 H         -0.176  0.316  0.019    0.105 -0.015 -0.002   -0.110 -0.117  0.373
 C         -0.026 -0.245 -0.043   -0.288 -0.021  0.124    0.118  0.030  0.157
 C          0.000 -0.054 -0.007   -0.126  0.026 -0.040   -0.145 -0.089  0.136
 Cl        -0.000 -0.002 -0.005   -0.003  0.007 -0.029    0.039  0.015 -0.055
 C          0.010  0.143  0.024   -0.045  0.067 -0.337   -0.171  0.071 -0.179
 H          0.011  0.204  0.038   -0.129  0.046 -0.309    0.013  0.147 -0.241
 C          0.017 -0.169 -0.048    0.261  0.039 -0.094   -0.125  0.004 -0.129
 H          0.015 -0.625 -0.163    0.242  0.039  0.054   -0.160 -0.072  0.101
 C         -0.001  0.323  0.085    0.074 -0.040  0.044    0.105  0.061 -0.120
 Cl         0.005 -0.013 -0.005    0.021 -0.003  0.015   -0.029 -0.011  0.044
 C         -0.011 -0.112  0.006   -0.017 -0.077  0.360    0.124 -0.068  0.197
 H         -0.013 -0.186 -0.011    0.025 -0.056  0.349   -0.088 -0.220  0.256
 TransDip  -0.056  0.050  0.003   -0.078 -0.049 -0.015    0.077  0.020  0.058

 Mode:                28                     29                     30
 Frequency:       748.06                 753.10                 821.98
 Force Cnst:      1.6882                 1.2403                 2.8794
 Red. Mass:       5.1204                 3.7116                 7.2333
 IR Active:          YES                    YES                    YES
 IR Intens:       11.741                  0.800                 34.939
 Raman Active:       YES                    YES                    YES
               X      Y      Z        X      Y      Z        X      Y      Z
 C          0.067 -0.057  0.356   -0.030 -0.056  0.024    0.001 -0.062 -0.018
 C          0.097  0.103 -0.261    0.003 -0.059 -0.055    0.231 -0.095  0.024
 Cl         0.003 -0.011  0.009   -0.007  0.019  0.004   -0.021  0.039  0.003
 C         -0.016  0.036  0.184   -0.003  0.012  0.030    0.266  0.267  0.087
 Cl        -0.015 -0.015 -0.008    0.001 -0.006 -0.001   -0.059 -0.089 -0.024
 C         -0.078  0.035 -0.087    0.037  0.044  0.001    0.076  0.218  0.050
 H         -0.032  0.083 -0.373    0.048  0.068 -0.052    0.061 -0.082 -0.015
 C         -0.014 -0.054  0.082    0.014  0.032  0.026   -0.158  0.302  0.023
 Cl        -0.009  0.008  0.003   -0.002 -0.007 -0.002    0.032 -0.082 -0.008
 C          0.037 -0.039 -0.081   -0.011 -0.081 -0.028   -0.226 -0.162 -0.064
 H          0.066  0.097 -0.635    0.079 -0.128 -0.088   -0.093 -0.262 -0.043
 C          0.074 -0.042  0.020   -0.015  0.316  0.062   -0.045 -0.081 -0.031
 C         -0.083  0.016  0.009    0.009 -0.244 -0.082    0.006  0.014 -0.035
 Cl         0.010  0.002 -0.010   -0.004  0.006  0.008   -0.005 -0.000  0.006
 C         -0.125  0.027 -0.129    0.013  0.093  0.032    0.015  0.045  0.008
 H         -0.098  0.016 -0.147   -0.013  0.425  0.124   -0.052 -0.412 -0.076
 C         -0.041  0.016 -0.036    0.019 -0.122 -0.016    0.049  0.061  0.034
 H         -0.067 -0.036  0.144    0.022 -0.143 -0.039    0.053 -0.337 -0.106
 C          0.094  0.012 -0.062   -0.007  0.125  0.047   -0.038 -0.042  0.034
 Cl        -0.025 -0.007  0.027    0.003  0.001 -0.004    0.010  0.003 -0.010
 C          0.098 -0.004  0.022   -0.013 -0.061 -0.035   -0.048 -0.022 -0.000
 H          0.063  0.055  0.052    0.009 -0.678 -0.195   -0.017  0.284  0.061
 TransDip   0.090  0.037 -0.050    0.020 -0.020 -0.007    0.052  0.176  0.045

 Mode:                31                     32                     33
 Frequency:       826.08                 875.55                 884.64
 Force Cnst:      0.5852                 3.1796                 0.6901
 Red. Mass:       1.4555                 7.0398                 1.4966
 IR Active:          YES                    YES                    YES
 IR Intens:       46.117                 14.998                 17.019
 Raman Active:       YES                    YES                    YES
               X      Y      Z        X      Y      Z        X      Y      Z
 C          0.001 -0.005 -0.003    0.195  0.011  0.019   -0.014 -0.004  0.023
 C          0.024 -0.008  0.004    0.139  0.140  0.055   -0.007 -0.008 -0.004
 Cl        -0.002  0.003  0.000    0.005 -0.017 -0.002   -0.000  0.001 -0.000
 C          0.028  0.027  0.008    0.063  0.125  0.039   -0.012 -0.016  0.055
 Cl        -0.006 -0.009 -0.002   -0.026 -0.021 -0.008    0.002  0.002 -0.004
 C          0.007  0.021  0.005   -0.220 -0.005 -0.065    0.039  0.028 -0.164
 H          0.005 -0.012  0.001   -0.247  0.027  0.123   -0.137 -0.148  0.915
 C         -0.017  0.031  0.001    0.098 -0.219  0.012   -0.019 -0.001  0.079
 Cl         0.003 -0.008 -0.001   -0.029  0.044  0.000    0.002 -0.001 -0.006
 C         -0.023 -0.013 -0.004    0.169 -0.081 -0.044    0.000  0.013 -0.055
 H         -0.012 -0.020 -0.007   -0.014 -0.072  0.357   -0.048 -0.046  0.270
 C         -0.004 -0.026 -0.007   -0.113  0.011 -0.016    0.006  0.001  0.002
 C          0.001  0.080  0.016   -0.017  0.041 -0.168    0.001 -0.002  0.005
 Cl        -0.000 -0.005 -0.001   -0.017 -0.006  0.024    0.001  0.000 -0.001
 C          0.001 -0.111 -0.027   -0.010  0.023 -0.100   -0.002 -0.000  0.004
 H         -0.001  0.669  0.163   -0.390  0.005  0.051    0.016  0.001 -0.003
 C          0.004 -0.100 -0.023    0.245 -0.024  0.088   -0.013  0.000 -0.004
 H          0.008  0.676  0.162    0.265  0.009 -0.054   -0.015 -0.002  0.010
 C         -0.003  0.061  0.019   -0.206 -0.054  0.220    0.014  0.006 -0.013
 Cl         0.001 -0.004 -0.002    0.046  0.011 -0.045   -0.003 -0.001  0.003
 C         -0.004 -0.002  0.000   -0.233  0.007  0.017    0.015 -0.005 -0.006
 H         -0.001  0.038  0.009   -0.171 -0.061 -0.022    0.013  0.026  0.002
 TransDip   0.010  0.211  0.050    0.001 -0.064  0.106   -0.021 -0.013  0.130

 Mode:                34                     35                     36
 Frequency:       899.01                 902.81                 967.31
 Force Cnst:      0.7244                 0.7008                 0.7448
 Red. Mass:       1.5212                 1.4594                 1.3511
 IR Active:          YES                    YES                    YES
 IR Intens:        3.502                  1.184                  0.007
 Raman Active:       YES                    YES                    YES
               X      Y      Z        X      Y      Z        X      Y      Z
 C         -0.008 -0.005  0.029   -0.019 -0.011  0.064   -0.000 -0.001  0.001
 C         -0.013 -0.012 -0.005   -0.002 -0.002 -0.005    0.002  0.002  0.000
 Cl         0.000  0.001  0.000   -0.000  0.000  0.000    0.000 -0.000  0.000
 C         -0.015 -0.011 -0.012    0.006  0.000 -0.012    0.002  0.002  0.001
 Cl         0.003  0.003  0.002   -0.000 -0.001  0.001   -0.000 -0.000 -0.000
 C         -0.002 -0.004  0.029    0.003 -0.007  0.049   -0.001 -0.001 -0.000
 H          0.033  0.057 -0.170    0.057  0.028 -0.291   -0.001 -0.007 -0.002
 C          0.009 -0.013  0.016   -0.018  0.012  0.031   -0.002  0.002  0.000
 Cl        -0.002  0.003 -0.001    0.003 -0.003 -0.002    0.000 -0.000 -0.000
 C          0.019 -0.001 -0.074    0.011  0.035 -0.143   -0.001  0.003 -0.001
 H         -0.051 -0.086  0.402   -0.145 -0.124  0.809   -0.002  0.003  0.004
 C          0.003  0.074  0.020    0.008 -0.040 -0.007   -0.001 -0.013 -0.003
 C          0.000 -0.012 -0.007    0.001  0.009 -0.001    0.000 -0.018 -0.005
 Cl        -0.000  0.000  0.000    0.000 -0.000  0.000   -0.000  0.002  0.000
 C         -0.003  0.022  0.004   -0.007 -0.011 -0.004    0.001  0.117  0.028
 H         -0.003 -0.057 -0.016    0.001  0.036  0.004   -0.003 -0.664 -0.161
 C         -0.004 -0.018 -0.003   -0.012  0.008  0.003   -0.001 -0.121 -0.029
 H         -0.006  0.035  0.022   -0.016 -0.028  0.025    0.003  0.681  0.165
 C          0.008  0.061  0.009    0.020 -0.023 -0.022    0.000  0.016  0.004
 Cl        -0.002 -0.004  0.000   -0.004  0.001  0.004    0.000 -0.002 -0.000
 C          0.007 -0.157 -0.046    0.019  0.079  0.002    0.000  0.020  0.005
 H          0.016  0.840  0.191    0.019 -0.403 -0.116    0.000 -0.100 -0.024
 TransDip   0.012  0.052  0.027    0.005 -0.027  0.021   -0.002 -0.001  0.000

 Mode:                37                     38                     39
 Frequency:      1039.94                1065.67                1109.11
 Force Cnst:      4.6371                 4.7200                 1.5746
 Red. Mass:       7.2775                 7.0541                 2.1726
 IR Active:          YES                    YES                    YES
 IR Intens:       72.874                 32.030                 61.372
 Raman Active:       YES                    YES                    YES
               X      Y      Z        X      Y      Z        X      Y      Z
 C          0.157  0.024  0.013   -0.095 -0.043 -0.033    0.009 -0.008  0.011
 C         -0.149  0.244  0.018    0.082 -0.312 -0.036    0.001 -0.025 -0.005
 Cl         0.015 -0.030 -0.003   -0.016  0.037  0.003   -0.001  0.003  0.000
 C         -0.154 -0.136 -0.047    0.075  0.036  0.019   -0.007 -0.013 -0.003
 Cl         0.014  0.014  0.005   -0.000  0.000 -0.000    0.001  0.002  0.001
 C          0.266 -0.002  0.042   -0.210 -0.001 -0.035   -0.012 -0.000 -0.002
 H          0.281  0.137  0.076   -0.236 -0.220 -0.070   -0.015 -0.028 -0.008
 C         -0.062  0.113  0.009   -0.020  0.022  0.001   -0.013  0.021  0.002
 Cl         0.006 -0.009 -0.001    0.006 -0.009 -0.001    0.002 -0.003 -0.000
 C         -0.173 -0.164 -0.052    0.135  0.218  0.060    0.009  0.018  0.001
 H         -0.303 -0.077 -0.066    0.263  0.150  0.054    0.014  0.012  0.021
 C          0.177 -0.030  0.069    0.053 -0.005  0.065    0.027  0.007 -0.022
 C         -0.129 -0.048  0.212   -0.183 -0.080  0.326   -0.015 -0.016  0.062
 Cl         0.015  0.005 -0.022    0.026  0.009 -0.036    0.000  0.001 -0.003
 C         -0.095  0.035 -0.136   -0.044  0.012 -0.045    0.016  0.025 -0.103
 H         -0.157  0.022 -0.110    0.135  0.023 -0.103    0.485  0.070 -0.294
 C          0.225 -0.019  0.068    0.222 -0.015  0.053   -0.101  0.008 -0.030
 H          0.212 -0.044  0.209    0.203 -0.070  0.286   -0.092  0.053 -0.222
 C         -0.080 -0.022  0.095    0.037  0.005 -0.022   -0.130 -0.053  0.218
 Cl         0.006  0.002 -0.008   -0.010 -0.002  0.009    0.016  0.006 -0.023
 C         -0.124  0.053 -0.206   -0.085  0.065 -0.273    0.074 -0.002  0.006
 H         -0.277  0.042 -0.150   -0.148  0.078 -0.263    0.674  0.049 -0.223
 TransDip  -0.211  0.067  0.160    0.015 -0.114  0.140   -0.144 -0.050  0.199

 Mode:                40                     41                     42
 Frequency:      1122.61                1140.28                1160.65
 Force Cnst:      3.3274                 1.2992                 1.1052
 Red. Mass:       4.4812                 1.6959                 1.3925
 IR Active:          YES                    YES                    YES
 IR Intens:       13.480                 42.100                 11.336
 Raman Active:       YES                    YES                    YES
               X      Y      Z        X      Y      Z        X      Y      Z
 C          0.141 -0.046  0.005    0.024  0.003  0.000   -0.031  0.006 -0.020
 C         -0.010 -0.138 -0.022    0.051 -0.150 -0.015   -0.013  0.036  0.006
 Cl        -0.007  0.018  0.002   -0.007  0.015  0.001    0.002 -0.004 -0.001
 C         -0.090 -0.145 -0.038   -0.027 -0.011 -0.006    0.020  0.031  0.009
 Cl         0.013  0.019  0.005    0.004  0.001  0.001   -0.003 -0.003 -0.001
 C         -0.085 -0.021 -0.017    0.034  0.070  0.017    0.008 -0.010 -0.001
 H         -0.125 -0.363 -0.076    0.075  0.629  0.112    0.005 -0.077 -0.009
 C         -0.137  0.239  0.016    0.044 -0.100 -0.009    0.012 -0.021 -0.001
 Cl         0.015 -0.028 -0.002   -0.004  0.009  0.001   -0.001  0.003  0.000
 C          0.079  0.108  0.034   -0.079  0.041 -0.005    0.001 -0.014  0.001
 H          0.236  0.029  0.027   -0.583  0.392 -0.035    0.060 -0.053 -0.015
 C          0.201  0.002  0.040    0.050 -0.016  0.009   -0.029 -0.004  0.023
 C          0.153  0.038 -0.164    0.040  0.008 -0.026    0.084  0.005 -0.025
 Cl        -0.016 -0.005  0.021   -0.004 -0.001  0.004   -0.007 -0.001  0.004
 C         -0.073  0.026 -0.107   -0.017  0.010 -0.037    0.033  0.019 -0.079
 H         -0.440 -0.001  0.021   -0.051  0.003 -0.029    0.416  0.057 -0.238
 C         -0.045 -0.008  0.035   -0.013 -0.004  0.014   -0.054 -0.017  0.073
 H         -0.073 -0.044  0.179   -0.030 -0.026  0.115   -0.157 -0.195  0.804
 C         -0.075 -0.016  0.068   -0.018 -0.006  0.022    0.026  0.001 -0.005
 Cl         0.009  0.002 -0.010    0.002  0.001 -0.003   -0.002  0.000 -0.000
 C         -0.029 -0.020  0.072   -0.010  0.002  0.006   -0.046  0.008 -0.032
 H         -0.428 -0.041  0.248   -0.099 -0.022  0.040   -0.100  0.007 -0.016
 TransDip  -0.099  0.040 -0.048    0.077 -0.192 -0.021    0.099  0.032 -0.028

 Mode:                43                     44                     45
 Frequency:      1210.75                1265.89                1275.46
 Force Cnst:      1.6689                 2.1746                 1.8649
 Red. Mass:       1.9323                 2.3032                 1.9457
 IR Active:          YES                    YES                    YES
 IR Intens:       10.734                  7.904                  4.501
 Raman Active:       YES                    YES                    YES
               X      Y      Z        X      Y      Z        X      Y      Z
 C          0.017  0.069  0.015    0.118 -0.111  0.016    0.032 -0.084 -0.030
 C          0.138  0.016  0.025    0.076  0.006  0.012    0.088  0.032  0.023
 Cl        -0.007  0.004 -0.000   -0.001  0.004  0.001   -0.001  0.001 -0.000
 C         -0.025 -0.185 -0.034   -0.115 -0.015 -0.022   -0.083  0.004 -0.012
 Cl         0.006  0.013  0.003    0.004  0.005  0.002    0.002  0.003  0.001
 C         -0.082  0.030 -0.008   -0.014 -0.041 -0.008   -0.015 -0.055 -0.012
 H         -0.050  0.749  0.110   -0.034 -0.261 -0.049   -0.020 -0.057 -0.010
 C         -0.038  0.060  0.003    0.050  0.102  0.024    0.060  0.059  0.020
 Cl         0.002 -0.007 -0.001    0.002 -0.005 -0.001    0.001 -0.002 -0.000
 C         -0.009 -0.043 -0.009   -0.013  0.030 -0.000   -0.043  0.033  0.002
 H          0.420 -0.347  0.014   -0.396  0.302 -0.004   -0.120  0.095 -0.024
 C         -0.060 -0.014 -0.017   -0.079  0.027 -0.061   -0.075 -0.028  0.143
 C         -0.031  0.002  0.002   -0.159  0.014 -0.060    0.029  0.001 -0.011
 Cl         0.002  0.000 -0.002    0.005  0.000 -0.001   -0.002  0.000 -0.001
 C          0.026 -0.005  0.022    0.072 -0.017  0.065    0.044  0.004 -0.020
 H          0.179  0.005 -0.036    0.665  0.037 -0.157   -0.470 -0.040  0.183
 C          0.005 -0.002  0.007    0.025 -0.010  0.041   -0.001 -0.004  0.017
 H         -0.003 -0.019  0.084    0.043  0.008 -0.036   -0.029 -0.058  0.237
 C          0.015  0.006 -0.025    0.002  0.008 -0.036   -0.057  0.024 -0.098
 Cl        -0.001 -0.000  0.002   -0.001 -0.000  0.002   -0.002 -0.001  0.003
 C         -0.008  0.004  0.001    0.010 -0.010  0.031    0.025  0.008 -0.038
 H          0.041 -0.011 -0.027   -0.264 -0.022  0.145    0.686  0.077 -0.306
 TransDip  -0.081 -0.056 -0.036   -0.090 -0.002 -0.009    0.012  0.006 -0.067

 Mode:                46                     47                     48
 Frequency:      1288.63                1309.88                1399.91
 Force Cnst:      8.0487                 3.5765                 3.5901
 Red. Mass:       8.2266                 3.5379                 3.1092
 IR Active:          YES                    YES                    YES
 IR Intens:        1.555                  1.905                 20.083
 Raman Active:       YES                    YES                    YES
               X      Y      Z        X      Y      Z        X      Y      Z
 C         -0.161 -0.220 -0.045   -0.135 -0.038 -0.034    0.072 -0.077  0.019
 C          0.271  0.134  0.064    0.047  0.036  0.017   -0.059 -0.026 -0.016
 Cl        -0.001 -0.001 -0.000    0.001 -0.002 -0.000    0.003  0.001  0.001
 C         -0.186  0.122 -0.012   -0.015  0.093  0.013   -0.004  0.122  0.018
 Cl        -0.001  0.002  0.000   -0.003 -0.004 -0.001   -0.002 -0.005 -0.001
 C         -0.027 -0.224 -0.040    0.017 -0.087 -0.012    0.078 -0.095 -0.002
 H         -0.002  0.160  0.024    0.044  0.228  0.045    0.123  0.381  0.080
 C          0.221  0.049  0.043    0.049 -0.055 -0.000   -0.126 -0.059 -0.031
 Cl         0.000  0.003  0.001   -0.000  0.005  0.001    0.004  0.002  0.001
 C         -0.212  0.133 -0.020   -0.097  0.066 -0.003   -0.023  0.112  0.011
 H          0.304 -0.248  0.035    0.421 -0.299  0.006    0.381 -0.162  0.052
 C          0.085  0.058 -0.195    0.129 -0.039  0.150    0.107  0.039 -0.121
 C          0.213 -0.042  0.154   -0.120  0.026 -0.113   -0.089  0.002 -0.010
 Cl        -0.001  0.000  0.000   -0.002 -0.000  0.002    0.004 -0.000  0.001
 C         -0.189  0.000 -0.004    0.099  0.019 -0.079    0.012 -0.023  0.091
 H         -0.106  0.015 -0.045    0.033  0.016 -0.057    0.082 -0.019  0.081
 C         -0.023  0.038 -0.151   -0.027 -0.038  0.156    0.093  0.021 -0.089
 H         -0.036  0.030 -0.122    0.036  0.080 -0.336    0.016 -0.138  0.571
 C          0.173 -0.045  0.178   -0.130  0.003 -0.012   -0.154  0.020 -0.079
 Cl         0.001  0.001 -0.003    0.001  0.001 -0.005    0.006 -0.000  0.002
 C         -0.144 -0.014  0.035    0.189  0.015 -0.066   -0.029 -0.034  0.131
 H         -0.342  0.001  0.119   -0.519 -0.046  0.226    0.329  0.003  0.010
 TransDip  -0.010 -0.037  0.012    0.013 -0.023  0.036    0.086  0.048  0.105

 Mode:                49                     50                     51
 Frequency:      1419.78                1443.12                1494.30
 Force Cnst:      4.0878                 4.6552                 3.7965
 Red. Mass:       3.4419                 3.7939                 2.8857
 IR Active:          YES                    YES                    YES
 IR Intens:       70.545                 68.469                 63.820
 Raman Active:       YES                    YES                    YES
               X      Y      Z        X      Y      Z        X      Y      Z
 C         -0.088  0.219  0.035   -0.196 -0.135 -0.037    0.086 -0.001  0.028
 C          0.103 -0.092  0.001   -0.044  0.165  0.018    0.014 -0.025 -0.004
 Cl        -0.005  0.004 -0.000    0.001 -0.008 -0.001    0.000  0.001  0.000
 C         -0.131 -0.039 -0.028    0.214 -0.140  0.012   -0.050  0.036 -0.003
 Cl         0.006  0.004  0.002   -0.005  0.002 -0.001    0.001 -0.001  0.000
 C         -0.020  0.115  0.016   -0.129  0.004 -0.020    0.037 -0.015  0.004
 H         -0.076 -0.712 -0.127   -0.134  0.251  0.017    0.044  0.018  0.009
 C          0.184 -0.036  0.023    0.074  0.118  0.031   -0.058 -0.016 -0.013
 Cl        -0.006  0.004 -0.000   -0.001 -0.006 -0.001    0.001  0.000  0.000
 C         -0.085 -0.098 -0.032    0.072 -0.046  0.002    0.021  0.010  0.003
 H          0.053 -0.227 -0.017   -0.535  0.375 -0.016    0.059 -0.013  0.017
 C          0.113 -0.011 -0.091    0.107  0.039 -0.084   -0.158  0.029 -0.112
 C         -0.050 -0.002  0.021   -0.038 -0.013  0.046   -0.034 -0.033  0.138
 Cl         0.002 -0.000 -0.000    0.002  0.000 -0.001    0.001  0.001 -0.005
 C          0.031 -0.006  0.030    0.055 -0.003  0.005    0.213  0.018 -0.079
 H         -0.098 -0.024  0.090   -0.210 -0.025  0.118   -0.619 -0.058  0.253
 C          0.047  0.012 -0.054    0.022  0.014 -0.055   -0.098  0.015 -0.057
 H         -0.010 -0.097  0.397   -0.036 -0.089  0.367   -0.165 -0.068  0.281
 C         -0.138  0.010 -0.032   -0.131  0.000 -0.003   -0.004 -0.024  0.100
 Cl         0.004  0.000 -0.000    0.004  0.000 -0.002    0.001  0.001 -0.004
 C          0.037 -0.013  0.073    0.077 -0.015  0.047    0.120  0.010 -0.043
 H          0.045 -0.043  0.080   -0.120 -0.019  0.146   -0.472 -0.045  0.193
 TransDip  -0.015 -0.263  0.052   -0.195  0.140  0.112   -0.189 -0.047  0.166

 Mode:                52                     53                     54
 Frequency:      1584.58                1593.32                1605.37
 Force Cnst:     10.5540                 9.7393                10.8616
 Red. Mass:       7.1341                 6.5114                 7.1531
 IR Active:          YES                    YES                    YES
 IR Intens:       60.314                  7.922                 36.374
 Raman Active:       YES                    YES                    YES
               X      Y      Z        X      Y      Z        X      Y      Z
 C         -0.069 -0.293 -0.058   -0.000 -0.026  0.018   -0.240  0.091 -0.025
 C          0.184  0.174  0.058    0.012  0.010  0.001    0.253  0.021  0.045
 Cl        -0.003  0.000 -0.000   -0.000  0.000  0.000   -0.002 -0.002 -0.001
 C         -0.057 -0.185 -0.039   -0.005 -0.010 -0.004   -0.250  0.149 -0.017
 Cl         0.000 -0.001 -0.000    0.000  0.000  0.000    0.002 -0.002  0.000
 C          0.097  0.431  0.085    0.008  0.025  0.006    0.125 -0.119  0.001
 H          0.044 -0.600 -0.088    0.005 -0.032 -0.005    0.159  0.164  0.052
 C         -0.200 -0.273 -0.076   -0.017 -0.016 -0.007   -0.284  0.029 -0.041
 Cl         0.002  0.002  0.001    0.000 -0.000  0.000    0.002  0.001  0.000
 C          0.008  0.173  0.029    0.006  0.012 -0.001    0.369 -0.202  0.028
 H          0.260  0.013  0.041    0.010  0.005  0.022   -0.445  0.381 -0.013
 C          0.012  0.017  0.023    0.015  0.073 -0.288   -0.003 -0.005  0.007
 C         -0.004  0.001 -0.015    0.113 -0.051  0.205    0.089 -0.006  0.023
 Cl         0.000  0.000  0.000   -0.004  0.000 -0.001   -0.000  0.000 -0.001
 C         -0.012 -0.006  0.017    0.053  0.049 -0.206   -0.119 -0.006  0.027
 H          0.023 -0.000  0.006   -0.160  0.038 -0.146    0.132  0.018 -0.075
 C          0.008  0.008 -0.031   -0.041 -0.103  0.424    0.059 -0.000 -0.002
 H         -0.002 -0.010  0.047    0.103  0.141 -0.583    0.064 -0.005  0.017
 C         -0.005 -0.005  0.014   -0.068  0.064 -0.260   -0.101  0.009 -0.034
 Cl         0.000  0.000 -0.000    0.001 -0.000  0.002    0.001 -0.000  0.001
 C          0.014 -0.001 -0.010   -0.087 -0.040  0.164    0.109  0.005 -0.018
 H         -0.024  0.017  0.011    0.280 -0.008  0.027   -0.100 -0.022  0.069
 TransDip  -0.086 -0.229 -0.044    0.055  0.007 -0.071   -0.180  0.068 -0.018

 Mode:                55                     56                     57
 Frequency:      1624.29                3198.50                3203.03
 Force Cnst:     11.1963                 6.5650                 6.6011
 Red. Mass:       7.2028                 1.0892                 1.0921
 IR Active:          YES                    YES                    YES
 IR Intens:        2.546                  0.220                  0.044
 Raman Active:       YES                    YES                    YES
               X      Y      Z        X      Y      Z        X      Y      Z
 C          0.135 -0.027  0.018    0.000  0.000 -0.000   -0.000  0.000 -0.000
 C         -0.073 -0.011 -0.014    0.000  0.000  0.000    0.000 -0.000  0.000
 Cl         0.001  0.001  0.000   -0.000 -0.000 -0.000   -0.000  0.000  0.000
 C          0.061 -0.034  0.005   -0.000 -0.000 -0.000   -0.000  0.000  0.000
 Cl        -0.001  0.000 -0.000   -0.000 -0.000 -0.000    0.000 -0.000  0.000
 C         -0.030  0.025 -0.001   -0.000  0.000 -0.000   -0.000 -0.000 -0.000
 H         -0.037 -0.033 -0.011    0.000 -0.000  0.000    0.000 -0.000  0.000
 C          0.069 -0.006  0.010    0.000  0.000 -0.000    0.000 -0.000  0.000
 Cl        -0.001 -0.000 -0.000   -0.000  0.000 -0.000   -0.000  0.000  0.000
 C         -0.100  0.057 -0.006   -0.000 -0.000  0.000   -0.001 -0.001 -0.000
 H          0.134 -0.108  0.001    0.000 -0.000 -0.000    0.010  0.014  0.004
 C         -0.271  0.010 -0.022   -0.000 -0.000  0.001   -0.002 -0.000  0.002
 C          0.283 -0.026  0.103    0.002  0.000 -0.000    0.000 -0.000  0.001
 Cl        -0.002  0.001 -0.003   -0.000 -0.000  0.000    0.000  0.000 -0.000
 C         -0.319 -0.015  0.071   -0.027  0.014 -0.059    0.002 -0.001  0.004
 H          0.326  0.045 -0.194    0.291 -0.169  0.692   -0.020  0.012 -0.048
 C          0.154  0.001 -0.009    0.053 -0.002  0.009   -0.010  0.000 -0.001
 H          0.164 -0.015  0.058   -0.617  0.023 -0.081    0.112 -0.004  0.014
 C         -0.278  0.022 -0.084    0.000  0.000 -0.002    0.004 -0.000 -0.000
 Cl         0.002 -0.000  0.002   -0.000 -0.000  0.000   -0.000 -0.000  0.000
 C          0.355  0.015 -0.076   -0.004  0.002 -0.009   -0.033  0.019 -0.078
 H         -0.409 -0.055  0.240    0.043 -0.024  0.101    0.374 -0.215  0.889
 TransDip  -0.044 -0.023  0.012    0.006  0.002 -0.014   -0.006 -0.000  0.002

 Mode:                58                     59                     60
 Frequency:      3209.78                3211.99                3219.67
 Force Cnst:      6.6291                 6.6611                 6.6749
 Red. Mass:       1.0921                 1.0958                 1.0929
 IR Active:          YES                    YES                    YES
 IR Intens:        0.130                  0.308                  1.755
 Raman Active:       YES                    YES                    YES
               X      Y      Z        X      Y      Z        X      Y      Z
 C         -0.002  0.003  0.000   -0.000  0.000 -0.000    0.000  0.000  0.000
 C          0.000  0.001  0.000   -0.000  0.000 -0.000    0.001 -0.000  0.000
 Cl         0.000 -0.000 -0.000    0.000 -0.000 -0.000   -0.000  0.000  0.000
 C          0.000  0.000  0.000    0.000  0.000  0.000    0.001 -0.003 -0.000
 Cl         0.000  0.000  0.000   -0.000  0.000 -0.000    0.000  0.000  0.000
 C         -0.000  0.001  0.000    0.000  0.000  0.000   -0.087  0.008 -0.013
 H          0.008 -0.001  0.001   -0.000  0.000 -0.000    0.981 -0.087  0.146
 C          0.004 -0.001  0.000    0.000 -0.000  0.000    0.002  0.003  0.001
 Cl        -0.000  0.000  0.000   -0.000  0.000  0.000    0.000 -0.000 -0.000
 C         -0.049 -0.070 -0.020   -0.000 -0.000 -0.000    0.001  0.000  0.000
 H          0.550  0.799  0.225    0.003  0.004  0.001   -0.004 -0.006 -0.002
 C          0.000 -0.000 -0.000    0.000 -0.000  0.000   -0.000  0.000 -0.000
 C          0.000  0.000  0.000    0.003  0.000 -0.000    0.000 -0.000 -0.000
 Cl        -0.000 -0.000  0.000   -0.000 -0.000  0.000    0.000 -0.000  0.000
 C          0.000 -0.000  0.000   -0.019  0.013 -0.052    0.000 -0.000  0.000
 H         -0.001  0.001 -0.002    0.234 -0.139  0.568    0.000 -0.000 -0.000
 C          0.001 -0.000  0.000   -0.068  0.002 -0.007   -0.000 -0.000 -0.000
 H         -0.006  0.000 -0.001    0.763 -0.027  0.095    0.000 -0.000  0.000
 C         -0.000  0.000 -0.000    0.000 -0.001  0.003   -0.000 -0.000  0.000
 Cl         0.000 -0.000 -0.000    0.000  0.000 -0.000    0.000 -0.000 -0.000
 C          0.001 -0.000  0.001    0.002 -0.001  0.004    0.000 -0.000  0.000
 H         -0.007  0.003 -0.016   -0.021  0.012 -0.049   -0.000  0.000 -0.000
 TransDip   0.002  0.011  0.002   -0.016  0.001 -0.008    0.042 -0.002  0.006

 STANDARD THERMODYNAMIC QUANTITIES AT   298.15 K  AND     1.00 ATM

   This Molecule has  0 Imaginary Frequencies
   Zero point vibrational energy:       82.973 kcal/mol

   Atom    1 Element C  Has Mass   12.00000
   Atom    2 Element C  Has Mass   12.00000
   Atom    3 Element Cl Has Mass   34.96885
   Atom    4 Element C  Has Mass   12.00000
   Atom    5 Element Cl Has Mass   34.96885
   Atom    6 Element C  Has Mass   12.00000
   Atom    7 Element H  Has Mass    1.00783
   Atom    8 Element C  Has Mass   12.00000
   Atom    9 Element Cl Has Mass   34.96885
   Atom   10 Element C  Has Mass   12.00000
   Atom   11 Element H  Has Mass    1.00783
   Atom   12 Element C  Has Mass   12.00000
   Atom   13 Element C  Has Mass   12.00000
   Atom   14 Element Cl Has Mass   34.96885
   Atom   15 Element C  Has Mass   12.00000
   Atom   16 Element H  Has Mass    1.00783
   Atom   17 Element C  Has Mass   12.00000
   Atom   18 Element H  Has Mass    1.00783
   Atom   19 Element C  Has Mass   12.00000
   Atom   20 Element Cl Has Mass   34.96885
   Atom   21 Element C  Has Mass   12.00000
   Atom   22 Element H  Has Mass    1.00783
   Molecular Mass:   323.883400 amu
   Principal axes and moments of inertia in amu*Bohr^2:
                             1           2           3
    Eigenvalues --     4956.72458 10351.31805 11347.69875
          X               0.99996    -0.00318     0.00879
          Y               0.00325     0.99996    -0.00793
          Z              -0.00876     0.00796     0.99993
   Rotational Symmetry Number is   1
   The Molecule is an Asymmetric Top
   Translational Enthalpy:        0.889 kcal/mol
   Rotational Enthalpy:           0.889 kcal/mol
   Vibrational Enthalpy:         90.816 kcal/mol
   gas constant (RT):             0.592 kcal/mol
   Translational Entropy:        43.221  cal/mol.K
   Rotational Entropy:           34.719  cal/mol.K
   Vibrational Entropy:          52.934  cal/mol.K

   Total Enthalpy:               93.186 kcal/mol
   Total Entropy:               130.874  cal/mol.K

 ======================================================================

 STANDARD THERMODYNAMIC QUANTITIES FOR ANHARMONIC VIBRATION -- TOSH

   Zero point vibrational energy: ************ kcal/mol

   Vibrational Enthalpy:       Infinity kcal/mol
   Vibrational Entropy:             NaN  cal/mol.K

   Total Enthalpy:             Infinity kcal/mol
   Total Entropy:                   NaN  cal/mol.K

 ======================================================================

 STANDARD THERMODYNAMIC QUANTITIES FOR ANHARMONIC VIBRATION -- VPT2

   Zero point vibrational energy: ************ kcal/mol

   Vibrational Enthalpy:       Infinity kcal/mol
   Vibrational Entropy:             NaN  cal/mol.K

   Total Enthalpy:             Infinity kcal/mol
   Total Entropy:                   NaN  cal/mol.K

 ======================================================================

Archival summary:
1\1\november\FREQ\ProcedureUnspecified\BasisUnspecified\l5125\taweetha\TueJan1400:02:432020TueJan1400:02:432020\0\\#,FREQ,ProcedureUnspecified,BasisUnspecified,\\0,1\Cl\C,1,1.74399\C,2,1.39976,1,120.601\C,3,1.39205,2,120.672,1,179.769,0\H,4,1.08102,3,119.942,2,179.993,0\C,4,1.38751,3,119.07,2,-0.0378269,0\C,6,1.38905,4,121.136,3,-0.014643,0\H,7,1.08206,6,120.324,4,179.651,0\C,7,1.39628,6,120,4,0.205671,0\C,9,1.49397,7,118.785,6,-179.563,0\C,10,1.39896,9,119.4,7,84.3161,0\H,11,1.0824,10,119.636,9,1.80542,0\C,11,1.38949,10,120.282,9,-178.559,0\C,13,1.39074,11,121.084,10,0.145368,0\H,14,1.08217,13,120.413,11,179.901,0\C,14,1.39049,13,119.098,11,-0.0206449,0\H,16,1.08234,14,120.304,13,179.851,0\C,16,1.39199,14,120.013,13,0.00330636,0\Cl,3,1.746,2,121.39,1,-0.14362,0\Cl,6,1.75344,4,119.215,3,179.933,0\Cl,18,1.75534,16,118.551,14,179.686,0\Cl,13,1.75616,11,119.388,10,-179.94,0\\\@

 Total job time:  13508.36s(wall), 13507.32s(cpu) 
 Tue Jan 14 00:02:43 2020

        *************************************************************
        *                                                           *
        *  Thank you very much for using Q-Chem.  Have a nice day.  *
        *                                                           *
        *************************************************************
