# Supplementary material for: Quantum Chemical Investigation of Polychlorinated Dibenzodioxins, Dibenzofurans and Biphenyls: Relative Stability and Planarity Analysis
Source: Molecules. 2020 Dec 3;25(23):5697. doi: 10.3390/molecules25235697 (PMC7730433; doi:10.3390/molecules25235697)
Supplement: Supplementary file 1 [file molecules-25-05697-s001.zip › PCB/B3LYP/ClClHClHClHHHCl.out]

                  Welcome to Q-Chem
     A Quantum Leap Into The Future Of Chemistry


 Q-Chem 5.2 (devel), Q-Chem, Inc., Pleasanton, CA (2019)

 Yihan Shao,  Zhengting Gan,  E. Epifanovsky,  A. T. B. Gilbert,  M. Wormit,  
 J. Kussmann,  A. W. Lange,  A. Behn,  Jia Deng,  Xintian Feng,  D. Ghosh,  
 M. Goldey,  P. R. Horn,  L. D. Jacobson,  I. Kaliman,  T. Kus,  A. Landau,  
 Jie Liu,  E. I. Proynov,  R. M. Richard,  R. P. Steele,  E. J. Sundstrom,  
 H. L. Woodcock III,  P. M. Zimmerman,  D. Zuev,  B. Albrecht,  E. Alguire,  
 S. A. Baeppler,  D. Barton,  Z. Benda,  Y. A. Bernard,  E. J. Berquist,  
 K. B. Bravaya,  H. Burton,  D. Casanova,  Chun-Min Chang,  Yunqing Chen,  
 A. Chien,  K. D. Closser,  M. P. Coons,  S. Coriani,  S. Dasgupta,  
 A. L. Dempwolff,  M. Diedenhofen,  Hainam Do,  R. G. Edgar,  Po-Tung Fang,  
 S. Faraji,  S. Fatehi,  Qingguo Feng,  K. D. Fenk,  J. Fosso-Tande,  
 J. Gayvert,  Qinghui Ge,  A. Ghysels,  G. Gidofalvi,  J. Gomes,  
 J. Gonthier,  A. Gunina,  D. Hait,  M. W. D. Hanson-Heine,  
 P. H. P. Harbach,  A. W. Hauser,  M. F. Herbst,  J. E. Herr,  
 E. G. Hohenstein,  Z. C. Holden,  Kerwin Hui,  B. C. Huynh,  T.-C. Jagau,  
 Hyunjun Ji,  B. Kaduk,  K. Khistyaev,  Jaehoon Kim,  P. Klunzinger,  K. Koh,  
 D. Kosenkov,  L. Koulias,  T. Kowalczyk,  C. M. Krauter,  A. Kunitsa,  
 Ka Un Lao,  A. Laurent,  K. V. Lawler,  Joonho Lee,  D. Lefrancois,  
 S. Lehtola,  D. S. Levine,  Yi-Pei Li,  You-Sheng Lin,  Fenglai Liu,  
 E. Livshits,  A. Luenser,  P. Manohar,  E. Mansoor,  S. F. Manzer,  
 Shan-Ping Mao,  Yuezhi Mao,  N. Mardirossian,  A. V. Marenich,  
 T. Markovich,  L. A. Martinez-Martinez,  S. A. Maurer,  N. J. Mayhall,  
 S. C. McKenzie,  J.-M. Mewes,  P. Morgante,  A. F. Morrison,  
 J. W. Mullinax,  K. Nanda,  T. S. Nguyen-Beck,  R. Olivares-Amaya,  
 J. A. Parkhill,  Zheng Pei,  T. M. Perrine,  F. Plasser,  P. Pokhilko,  
 S. Prager,  A. Prociuk,  E. Ramos,  D. R. Rehn,  F. Rob,  M. Scheurer,  
 M. Schneider,  N. Sergueev,  S. M. Sharada,  S. Sharma,  D. W. Small,  
 T. Stauch,  T. Stein,  Yu-Chuan Su,  A. J. W. Thom,  A. Tkatchenko,  
 T. Tsuchimochi,  N. M. Tubman,  L. Vogt,  M. L. Vidal,  O. Vydrov,  
 M. A. Watson,  J. Wenzel,  M. de Wergifosse,  T. A. Wesolowski,  A. White,  
 J. Witte,  A. Yamada,  Jun Yang,  K. Yao,  S. Yeganeh,  S. R. Yost,  
 Zhi-Qiang You,  A. Zech,  Igor Ying Zhang,  Xing Zhang,  Yan Zhao,  
 Ying Zhu,  B. R. Brooks,  G. K. L. Chan,  C. J. Cramer,  M. S. Gordon,  
 W. J. Hehre,  A. Klamt,  M. W. Schmidt,  C. D. Sherrill,  D. G. Truhlar,  
 A. Aspuru-Guzik,  R. Baer,  A. T. Bell,  N. A. Besley,  Jeng-Da Chai,  
 A. E. DePrince, III,  R. A. DiStasio Jr.,  A. Dreuw,  B. D. Dunietz,  
 T. R. Furlani,  Chao-Ping Hsu,  Yousung Jung,  Jing Kong,  D. S. Lambrecht,  
 WanZhen Liang,  C. Ochsenfeld,  V. A. Rassolov,  L. V. Slipchenko,  
 J. E. Subotnik,  T. Van Voorhis,  J. M. Herbert,  A. I. Krylov,  
 P. M. W. Gill,  M. Head-Gordon

 Contributors to earlier versions of Q-Chem not listed above: 
 R. D. Adamson,  B. Austin,  J. Baker,  G. J. O. Beran,  K. Brandhorst,  
 S. T. Brown,  E. F. C. Byrd,  A. K. Chakraborty,  C.-L. Cheng,  
 Siu Hung Chien,  D. M. Chipman,  D. L. Crittenden,  H. Dachsel,  
 R. J. Doerksen,  A. D. Dutoi,  L. Fusti-Molnar,  W. A. Goddard III,  
 A. Golubeva-Zadorozhnaya,  S. R. Gwaltney,  G. Hawkins,  A. Heyden,  
 S. Hirata,  G. Kedziora,  F. J. Keil,  C. Kelley,  Jihan Kim,  R. A. King,  
 R. Z. Khaliullin,  P. P. Korambath,  W. Kurlancheek,  A. M. Lee,  M. S. Lee,  
 S. V. Levchenko,  Ching Yeh Lin,  D. Liotard,  R. C. Lochan,  I. Lotan,  
 P. E. Maslen,  N. Nair,  D. P. O'Neill,  D. Neuhauser,  E. Neuscamman,  
 C. M. Oana,  R. Olson,  B. Peters,  R. Peverati,  P. A. Pieniazek,  
 Y. M. Rhee,  J. Ritchie,  M. A. Rohrdanz,  E. Rosta,  N. J. Russ,  
 H. F. Schaefer III,  N. E. Schultz,  N. Shenvi,  A. C. Simmonett,  A. Sodt,  
 D. Stuck,  K. S. Thanthiriwatte,  V. Vanovschi,  Tao Wang,  A. Warshel,  
 C. F. Williams,  Q. Wu,  X. Xu,  W. Zhang

 Please cite Q-Chem as follows:
 Y. Shao et al., Mol. Phys. 113, 184-215 (2015)
 DOI: 10.1080/00268976.2014.952696

 Q-Chem 5.2.1 for Intel X86 EM64T Linux

 Parts of Q-Chem use Armadillo 8.300.2 (Tropical Shenanigans).
 http://arma.sourceforge.net/

 Q-Chem begins on Mon Jan 13 20:01:06 2020  

Host: 
0

     Scratch files written to /scratch/taweetham/qchem15084//
NAlpha2: 162
NElect   162
Mult     1

 Q-Chem warning in module libgen/rem_setup.C, line 2168:

 Setting Thresh to 1e-14


Checking the input file for inconsistencies... 	...done.

--------------------------------------------------------------
User input:
--------------------------------------------------------------
$MOLECULE
0 1
C 
C  1 1.394960
Cl  2 CCl 1 119.528007
C  2 1.386606 1 120.846377 3 178.766605 0
Cl  4 CCl 2 119.698148 1 -179.612229 0
C  4 1.387279 2 120.235871 1 -0.083363 0
H  6 CH 4 120.254637 2 -179.958574 0
C  6 1.387279 4 119.490737 2 0.041992 0
Cl  8 CCl 6 120.064298 4 179.568218 0
C  8 1.386606 6 120.235863 4 0.041336 0
H  10 CH 8 119.614146 6 178.681836 0
C  1 1.488550 2 120.827489 3 1.275929 0
C  12 1.394960 1 120.827496 2 44.635695 0
Cl  13 CCl 12 119.528011 1 1.275194 0
C  13 1.386606 12 120.846392 1 -179.957497 0
H  15 CH 13 119.698155 12 -179.612829 0
C  15 1.387278 13 120.235860 12 -0.083872 0
H  17 CH 15 120.254633 13 -179.958492 0
C  17 1.387279 15 119.490737 13 0.041666 0
H  19 CH 17 120.064293 15 179.568399 0
C  19 1.386606 17 120.235874 15 0.041790 0
Cl  21 CCl 19 119.614152 17 178.681599 0

CH=1.08273
CCl=1.75400
$END

$REM
   JOB_TYPE	OPTIMIZATION
   BASIS	6-311++G**
   METHOD	B3LYP
   SYM_IGNORE	TRUE
   SCF_GUESS_ALWAYS     TRUE
   SYM_IGNORE   TRUE
   S2THRESH     15
   THRESH       15
$END

--------------------------------------------------------------
 ----------------------------------------------------------------
             Standard Nuclear Orientation (Angstroms)
    I     Atom           X                Y                Z
 ----------------------------------------------------------------
    1      C       0.0000000000     0.0000000000     0.0000000000
    2      C       0.0000000000     0.0000000000     1.3949600000
    3      Cl      1.5261815140     0.0000000000     2.2594170471
    4      C      -1.1901880373     0.0256249026     2.1059255403
    5      Cl     -1.1548436435     0.0351778398     3.8595433764
    6      C      -2.4041742747     0.0535064326     1.4351028665
    7      H      -3.3336980403     0.0741960811     1.9899557843
    8      C      -2.4180259722     0.0546630380     0.0478935036
    9      Cl     -3.9445745286     0.0782926128    -0.8155919614
   10      C      -1.2274122092     0.0272853135    -0.6622934626
   11      H      -1.2503451014     0.0068111236    -1.7445869269
   12      C       1.2779219872    -0.0284629571    -0.7628147595
   13      C       2.3095886281    -0.8932703637    -0.3971844912
   14      Cl      2.0841394724    -1.9836059182     0.9581225060
   15      C       3.5004827568    -0.9194878930    -1.1069450245
   16      H       4.2865586447    -1.6026019117    -0.8107285686
   17      C       3.6821124948    -0.0819958503    -2.1978886372
   18      H       4.6116429624    -0.1026930066    -2.7527300472
   19      C       2.6636000698     0.7822218600    -2.5724593424
   20      H       2.7980411655     1.4448431951    -3.4181323354
   21      C       1.4736782845     0.8090230106    -1.8610916159
   22      Cl      0.2100943914     1.9325319622    -2.3275671039
 ----------------------------------------------------------------
 Nuclear Repulsion Energy =        1812.49301232 hartrees
 There are       81 alpha and       81 beta electrons
 Requested basis set is 6-311++G(d,p)
 There are 162 shells and 449 basis functions

 Total QAlloc Memory Limit   2000 MB
 Mega-Array Size       188 MB
 MEM_STATIC part       192 MB
 A cutoff of  1.0D-15 yielded  10363 shell pairs
 There are     86094 function pairs (     92605 Cartesian)
 Smallest overlap matrix eigenvalue = 2.57E-07
 Linear dependence detected in AO basis
 Number of orthogonalized atomic orbitals = 444
 Maximum deviation from orthogonality = 7.099E-10

 Scale SEOQF with 1.000000e-01/1.000000e-01/1.000000e-01

 Standard Electronic Orientation quadrupole field applied
 Nucleus-field energy     =    -0.0000000291 hartrees
 Guess from superposition of atomic densities
 Warning:  Energy on first SCF cycle will be non-variational
 SAD guess density has 162.000000 electrons

 -----------------------------------------------------------------------
  General SCF calculation program by
  Eric Jon Sundstrom, Paul Horn, Yuezhi Mao, Dmitri Zuev, Alec White,
  David Stuck, Shaama M.S., Shane Yost, Joonho Lee, David Small,
  Daniel Levine, Susi Lehtola, Hugh Burton, Evgeny Epifanovsky,
  Bang C. Huynh
 -----------------------------------------------------------------------
 Exchange:     0.2000 Hartree-Fock + 0.0800 Slater + 0.7200 B88
 Correlation:  0.1900 VWN1RPA + 0.8100 LYP
 Using SG-1 standard quadrature grid
 A restricted SCF calculation will be
 performed using DIIS
 SCF converges when DIIS error is below 1.0e-08
 ---------------------------------------
  Cycle       Energy         DIIS error
 ---------------------------------------
    1   -2765.7082013863      2.97e-02  
    2   -2761.2995284325      2.45e-03  
    3   -2761.1970770271      3.09e-03  
    4   -2761.4450902214      5.54e-04  
    5   -2761.4516413626      2.69e-04  
    6   -2761.4532594702      1.15e-04  
    7   -2761.4535709596      2.69e-05  
    8   -2761.4535857600      1.06e-05  
    9   -2761.4535884241      3.40e-06  
   10   -2761.4535887112      1.15e-06  
   11   -2761.4535887418      3.89e-07  
   12   -2761.4535887455      1.05e-07  
   13   -2761.4535887458      5.16e-08  
   14   -2761.4535887457      1.55e-08  
   15   -2761.4535887457      6.00e-09  Convergence criterion met
 ---------------------------------------
 SCF time:   CPU 688.97s  wall 689.00s 
 SCF   energy in the final basis set =    -2761.4535887457
 Total energy in the final basis set =    -2761.4535887457

 --------------------------------------------------------------

                    Orbital Energies (a.u.)
 --------------------------------------------------------------

 Alpha MOs
 -- Occupied --
********-101.5705-101.5700-101.5610-101.5593 -10.2670 -10.2658 -10.2639
-10.2636 -10.2613 -10.2309 -10.2301 -10.2157 -10.2107 -10.2107 -10.2090
-10.2084  -9.4882  -9.4850  -9.4845  -9.4782  -9.4765  -7.2529  -7.2497
 -7.2492  -7.2430  -7.2426  -7.2423  -7.2410  -7.2399  -7.2394  -7.2394
 -7.2388  -7.2327  -7.2323  -7.2312  -7.2304  -0.9544  -0.9284  -0.9082
 -0.8928  -0.8717  -0.8508  -0.8417  -0.8032  -0.7615  -0.7582  -0.7416
 -0.6718  -0.6393  -0.6224  -0.6125  -0.5521  -0.5361  -0.5308  -0.5083
 -0.4952  -0.4764  -0.4640  -0.4619  -0.4600  -0.4477  -0.4419  -0.4218
 -0.4145  -0.4077  -0.3987  -0.3950  -0.3833  -0.3682  -0.3529  -0.3467
 -0.3365  -0.3332  -0.3283  -0.3211  -0.2990  -0.2843  -0.2712  -0.2649
 -0.2422
 -- Virtual --
 -0.0722  -0.0488  -0.0451  -0.0302  -0.0237  -0.0195  -0.0107   0.0021
  0.0048   0.0095   0.0134   0.0201   0.0266   0.0322   0.0377   0.0468
  0.0479   0.0529   0.0546   0.0616   0.0710   0.0745   0.0818   0.0824
  0.0868   0.0881   0.0953   0.0985   0.1000   0.1030   0.1045   0.1109
  0.1121   0.1177   0.1183   0.1194   0.1246   0.1258   0.1261   0.1286
  0.1318   0.1345   0.1403   0.1417   0.1464   0.1534   0.1564   0.1612
  0.1621   0.1657   0.1733   0.1780   0.1790   0.1823   0.1865   0.1965
  0.1972   0.2075   0.2104   0.2163   0.2182   0.2196   0.2263   0.2286
  0.2320   0.2332   0.2380   0.2410   0.2514   0.2554   0.2581   0.2594
  0.2634   0.2660   0.2682   0.2743   0.2782   0.2822   0.2828   0.2862
  0.2901   0.2974   0.3017   0.3052   0.3126   0.3161   0.3222   0.3235
  0.3285   0.3343   0.3477   0.3552   0.3684   0.4043   0.4216   0.4245
  0.4339   0.4459   0.4506   0.4571   0.4626   0.4664   0.4691   0.4765
  0.4862   0.4893   0.4993   0.5021   0.5205   0.5254   0.5312   0.5341
  0.5389   0.5429   0.5494   0.5578   0.5674   0.5789   0.5832   0.5846
  0.5914   0.5993   0.6053   0.6068   0.6124   0.6192   0.6257   0.6282
  0.6330   0.6444   0.6516   0.6612   0.6745   0.6845   0.6935   0.6965
  0.7052   0.7181   0.7202   0.7335   0.7343   0.7481   0.7784   0.7902
  0.7983   0.8082   0.8257   0.8271   0.8350   0.8396   0.8418   0.8460
  0.8502   0.8559   0.8609   0.8634   0.8670   0.8767   0.8822   0.8870
  0.8901   0.8992   0.9046   0.9106   0.9190   0.9201   0.9387   0.9414
  0.9449   0.9541   0.9574   0.9598   0.9710   0.9743   0.9778   0.9872
  0.9899   1.0036   1.0037   1.0270   1.0365   1.0418   1.0653   1.0717
  1.0841   1.1022   1.1055   1.1111   1.1600   1.1811   1.1881   1.2122
  1.2237   1.2344   1.2408   1.2600   1.2645   1.2712   1.2874   1.2998
  1.3151   1.3384   1.3503   1.3592   1.3707   1.3838   1.4271   1.4624
  1.4859   1.4899   1.5201   1.5374   1.5504   1.5591   1.5664   1.5838
  1.6033   1.6087   1.6294   1.6413   1.6514   1.6827   1.6944   1.7012
  1.7388   1.7605   1.7795   1.7862   1.8233   1.8529   1.8804   1.8824
  1.8883   1.8924   1.8984   1.9160   1.9210   1.9343   1.9522   1.9589
  1.9740   1.9875   1.9977   2.0249   2.0413   2.0721   2.0986   2.1257
  2.1636   2.1894   2.1993   2.2080   2.2468   2.2650   2.2709   2.2821
  2.2961   2.3135   2.3240   2.3393   2.3422   2.3712   2.3776   2.4016
  2.4306   2.4449   2.4627   2.4767   2.5045   2.5341   2.5435   2.5466
  2.5562   2.5621   2.5862   2.6063   2.6217   2.6551   2.6595   2.6883
  2.7008   2.7148   2.7207   2.7370   2.7486   2.7505   2.7538   2.7802
  2.7861   2.7889   2.8138   2.8208   2.8376   2.8435   2.8914   2.9254
  2.9409   2.9697   3.0768   3.0848   3.0938   3.1506   3.1763   3.1807
  3.2112   3.2268   3.2561   3.2738   3.3537   3.3626   3.3982   3.4477
  3.5128   3.5877   3.6493   3.7202   3.7278   3.8084   3.9442   3.9922
  4.0314   4.0869   4.1016   4.4137   4.8151   4.8341   9.7617   9.7897
  9.8159   9.8379   9.8662  23.3750  23.5398  23.8404  23.8681  23.9028
 23.9294  23.9865  24.0311  24.0567  24.0634  24.1253  24.1580  25.7217
 25.8275  25.8414  25.9254  26.0740  26.1255  26.2145  26.2785  26.3487
 26.5150  26.6010  26.6374  26.6940  26.8688  26.9419 215.7532 215.7847
215.8196 215.8390 215.8873
 --------------------------------------------------------------

          Ground-State Mulliken Net Atomic Charges

     Atom                 Charge (a.u.)
  ----------------------------------------
      1 C                    -0.241302
      2 C                    -0.939405
      3 Cl                    0.575647
      4 C                     0.210568
      5 Cl                    0.456151
      6 C                    -0.985328
      7 H                     0.204602
      8 C                     0.787114
      9 Cl                    0.473816
     10 C                    -1.238528
     11 H                     0.193697
     12 C                    -0.049389
     13 C                     0.077789
     14 Cl                    0.389388
     15 C                    -0.132482
     16 H                     0.204937
     17 C                    -0.685904
     18 H                     0.167591
     19 C                    -0.192021
     20 H                     0.206581
     21 C                    -0.005229
     22 Cl                    0.521706
  ----------------------------------------
  Sum of atomic charges =     0.000000

 -----------------------------------------------------------------
                    Cartesian Multipole Moments
 -----------------------------------------------------------------
    Charge (ESU x 10^10)
                 0.0000
    Dipole Moment (Debye)
         X       1.8806      Y      -0.1285      Z      -1.9878
       Tot       2.7394
    Quadrupole Moments (Debye-Ang)
        XX    -121.1333     XY      -0.6748     YY    -136.2810
        XZ      -8.7999     YZ      -1.3284     ZZ    -130.6062
    Octopole Moments (Debye-Ang^2)
       XXX     -28.6632    XXY      -4.8425    XYY     -30.9277
       YYY       4.3283    XXZ     -43.4784    XYZ      -3.8401
       YYZ     -20.9110    XZZ     -12.1509    YZZ       1.1100
       ZZZ     -80.9513
    Hexadecapole Moments (Debye-Ang^3)
      XXXX   -3728.0940   XXXY     157.0830   XXYY    -818.5081
      XYYY     209.6314   YYYY    -871.4228   XXXZ     225.3008
      XXYZ      84.0575   XYYZ     129.7857   YYYZ     268.4777
      XXZZ   -1077.2041   XYZZ      80.9002   YYZZ    -666.3788
      XZZZ     331.7598   YZZZ     242.5297   ZZZZ   -3093.2155
 -----------------------------------------------------------------
 Calculating analytic gradient of the SCF energy
 Gradient of SCF Energy
            1           2           3           4           5           6
    1  -0.0053699  -0.0156912   0.0288462   0.0038124   0.0059219   0.0087545
    2   0.0013881  -0.0047013  -0.0741607   0.0000560   0.0001538  -0.0004843
    3   0.0022142  -0.0089793  -0.0443273  -0.0073158   0.0032148  -0.0057484
            7           8           9          10          11          12
    1  -0.0012317  -0.0063100  -0.0006081   0.0065714   0.0020173   0.0211018
    2  -0.0000910   0.0010322   0.0000968   0.0061568   0.0023265   0.0003700
    3  -0.0005332   0.0007716  -0.0013138   0.0062886  -0.0039055  -0.0114267
           13          14          15          16          17          18
    1  -0.0036567  -0.0261748  -0.0090974   0.0006894   0.0025282  -0.0000150
    2   0.0067785   0.0705847   0.0066148   0.0004884   0.0011741   0.0000380
    3   0.0017192   0.0557609  -0.0023792  -0.0008285  -0.0031877   0.0000200
           19          20          21          22
    1   0.0004787   0.0009616  -0.0049541  -0.0085744
    2  -0.0083108  -0.0004586   0.0007840  -0.0098360
    3   0.0088917  -0.0000887   0.0030310   0.0081222
 Max gradient component =       7.416E-02
 RMS gradient           =       1.700E-02
 Gradient time:  CPU 232.17 s  wall 232.18 s
 Geometry Optimization Parameters
   NAtoms,    NIC,     NZ,  NCons,   NDum,   NFix, NCnnct, MaxDiis
       22     163      22       0       0       0       0       0


** GEOMETRY OPTIMIZATION IN DELOCALIZED INTERNAL COORDINATES **
   Searching for a Minimum

   Optimization Cycle:   1

                       Coordinates (Angstroms)
     ATOM                X               Y               Z
      1  C         0.0000000000    0.0000000000    0.0000000000
      2  C         0.0000000000    0.0000000000    1.3949600000
      3  Cl        1.5261815140    0.0000000000    2.2594170471
      4  C        -1.1901880373    0.0256249026    2.1059255403
      5  Cl       -1.1548436435    0.0351778398    3.8595433764
      6  C        -2.4041742747    0.0535064326    1.4351028665
      7  H        -3.3336980403    0.0741960811    1.9899557843
      8  C        -2.4180259722    0.0546630380    0.0478935036
      9  Cl       -3.9445745286    0.0782926128   -0.8155919614
     10  C        -1.2274122092    0.0272853135   -0.6622934626
     11  H        -1.2503451014    0.0068111236   -1.7445869269
     12  C         1.2779219872   -0.0284629571   -0.7628147595
     13  C         2.3095886281   -0.8932703637   -0.3971844912
     14  Cl        2.0841394724   -1.9836059182    0.9581225060
     15  C         3.5004827568   -0.9194878930   -1.1069450245
     16  H         4.2865586447   -1.6026019117   -0.8107285686
     17  C         3.6821124948   -0.0819958503   -2.1978886372
     18  H         4.6116429624   -0.1026930066   -2.7527300472
     19  C         2.6636000698    0.7822218600   -2.5724593424
     20  H         2.7980411655    1.4448431951   -3.4181323354
     21  C         1.4736782845    0.8090230106   -1.8610916159
     22  Cl        0.2100943914    1.9325319622   -2.3275671039
   Point Group: c1    Number of degrees of freedom:    60


   Energy is  -2761.453588746


 Attempting to generate delocalized internal coordinates
 Initial Hessian constructed with Jon Baker's OPTIMIZE code

 60 Hessian modes will be used to form the next step
  Hessian Eigenvalues:
     0.016296    0.017711    0.019512    0.020643    0.020929    0.022946
     0.023585    0.023588    0.023834    0.023846    0.024090    0.024090
     0.024114    0.024114    0.024135    0.024135    0.024142    0.024143
     0.064523    0.103826    0.159965    0.159994    0.159995    0.160000
     0.160000    0.215526    0.220973    0.230498    0.234941    0.235550
     0.236752    0.249208    0.249943    0.249977    0.249991    0.249992
     0.250000    0.289199    0.292809    0.301033    0.301033    0.301033
     0.328581    0.356665    0.356665    0.356665    0.356665    0.356665
     0.412173    0.416706    0.431024    0.431675    0.461315    0.462627
     0.471065    0.471185    0.478202    0.478203    0.479142    0.479142

 Minimum search - taking simple RFO step
 Searching for Lamda that Minimizes Along All modes
 Value Taken    Lamda =  -0.06393980
 Calculated Step too Large.  Step scaled by  0.493246
 Step Taken.  Stepsize is  0.300000

                             Maximum     Tolerance    Cnvgd?
         Gradient           0.076042      0.000300      NO
         Displacement       0.218166      0.001200      NO
         Energy change     *********      0.000001      NO


 New Cartesian Coordinates Obtained by Inverse Iteration

 Displacement from previous Coordinates is:  0.542651
 ----------------------------------------------------------------
             Standard Nuclear Orientation (Angstroms)
    I     Atom           X                Y                Z
 ----------------------------------------------------------------
    1      C      -0.0063796807     0.0113383307     0.0111325092
    2      C      -0.0120089200     0.0358663429     1.4143042976
    3      Cl      1.5029924853     0.0695312298     2.2830693818
    4      C      -1.2107840459     0.0505688354     2.1252391681
    5      Cl     -1.2048217532     0.0881718067     3.8764435667
    6      C      -2.4243702980     0.0424805139     1.4550628123
    7      H      -3.3539115196     0.0539578129     2.0092058712
    8      C      -2.4301713368     0.0145952723     0.0682035997
    9      Cl     -3.9567907149    -0.0148684284    -0.7932593570
   10      C      -1.2415296326    -0.0020968755    -0.6451157899
   11      H      -1.2738891057    -0.0521901806    -1.7238272415
   12      C       1.2714941131    -0.0135291749    -0.7688539646
   13      C       2.3031227725    -0.9043635865    -0.4306000958
   14      Cl      2.0918652718    -2.0179079878     0.8994893157
   15      C       3.4957012718    -0.9464867477    -1.1387820668
   16      H       4.2652230561    -1.6517091153    -0.8509593764
   17      C       3.6933175233    -0.0952545757    -2.2145249227
   18      H       4.6228104970    -0.1253214818    -2.7690292604
   19      C       2.6952718534     0.7993923952    -2.5734960858
   20      H       2.8461429545     1.4781660337    -3.4035191557
   21      C       1.5033601638     0.8418975317    -1.8634910613
   22      Cl      0.3241356091     2.0498215201    -2.3457857968
 ----------------------------------------------------------------
 Nuclear Repulsion Energy =        1798.53636185 hartrees
 There are       81 alpha and       81 beta electrons
 Applying Cartesian multipole field
    Component          Value
    ---------          -----
     (2,0,0)        1.00000E-11
     (0,2,0)        2.00000E-11
     (0,0,2)       -3.00000E-11
 Nucleus-field energy     =    -0.0000000286 hartrees
 Requested basis set is 6-311++G(d,p)
 There are 162 shells and 449 basis functions
 A cutoff of  1.0D-15 yielded  10324 shell pairs
 There are     85751 function pairs (     92234 Cartesian)
 Smallest overlap matrix eigenvalue = 2.80E-07
 Linear dependence detected in AO basis
 Number of orthogonalized atomic orbitals = 444
 Maximum deviation from orthogonality = 5.917E-10
 Guess from superposition of atomic densities
 Warning:  Energy on first SCF cycle will be non-variational
 SAD guess density has 162.000000 electrons

 -----------------------------------------------------------------------
  General SCF calculation program by
  Eric Jon Sundstrom, Paul Horn, Yuezhi Mao, Dmitri Zuev, Alec White,
  David Stuck, Shaama M.S., Shane Yost, Joonho Lee, David Small,
  Daniel Levine, Susi Lehtola, Hugh Burton, Evgeny Epifanovsky,
  Bang C. Huynh
 -----------------------------------------------------------------------
 Exchange:     0.2000 Hartree-Fock + 0.0800 Slater + 0.7200 B88
 Correlation:  0.1900 VWN1RPA + 0.8100 LYP
 Using SG-1 standard quadrature grid
 A restricted SCF calculation will be
 performed using DIIS
 SCF converges when DIIS error is below 1.0e-08
 ---------------------------------------
  Cycle       Energy         DIIS error
 ---------------------------------------
    1   -2765.6086554565      2.95e-02  
    2   -2761.3265962659      2.43e-03  
    3   -2761.2259942292      3.06e-03  
    4   -2761.4688900700      5.73e-04  
    5   -2761.4757280632      2.90e-04  
    6   -2761.4776874733      1.12e-04  
    7   -2761.4779771176      2.78e-05  
    8   -2761.4779931286      1.14e-05  
    9   -2761.4779962965      3.32e-06  
   10   -2761.4779965636      1.14e-06  
   11   -2761.4779965934      3.73e-07  
   12   -2761.4779965968      9.95e-08  
   13   -2761.4779965972      5.25e-08  
   14   -2761.4779965972      1.61e-08  
   15   -2761.4779965972      5.78e-09  Convergence criterion met
 ---------------------------------------
 SCF time:   CPU 691.25s  wall 692.00s 
 SCF   energy in the final basis set =    -2761.4779965972
 Total energy in the final basis set =    -2761.4779965972

 --------------------------------------------------------------

                    Orbital Energies (a.u.)
 --------------------------------------------------------------

 Alpha MOs
 -- Occupied --
********-101.5709-101.5704-101.5619-101.5612 -10.2681 -10.2674 -10.2661
-10.2644 -10.2619 -10.2349 -10.2336 -10.2160 -10.2120 -10.2103 -10.2083
-10.2078  -9.4875  -9.4854  -9.4850  -9.4786  -9.4779  -7.2523  -7.2502
 -7.2497  -7.2431  -7.2425  -7.2423  -7.2417  -7.2403  -7.2398  -7.2397
 -7.2393  -7.2332  -7.2327  -7.2326  -7.2318  -0.9508  -0.9278  -0.9048
 -0.8933  -0.8728  -0.8489  -0.8426  -0.8024  -0.7608  -0.7562  -0.7406
 -0.6713  -0.6360  -0.6218  -0.6129  -0.5509  -0.5350  -0.5305  -0.5085
 -0.4955  -0.4763  -0.4636  -0.4607  -0.4584  -0.4465  -0.4383  -0.4217
 -0.4116  -0.4064  -0.3977  -0.3948  -0.3827  -0.3680  -0.3511  -0.3449
 -0.3370  -0.3332  -0.3290  -0.3226  -0.2985  -0.2898  -0.2703  -0.2663
 -0.2505
 -- Virtual --
 -0.0728  -0.0491  -0.0455  -0.0294  -0.0266  -0.0183  -0.0106   0.0030
  0.0046   0.0097   0.0151   0.0196   0.0263   0.0327   0.0379   0.0465
  0.0472   0.0519   0.0546   0.0619   0.0706   0.0745   0.0814   0.0822
  0.0866   0.0884   0.0953   0.0977   0.0993   0.1024   0.1042   0.1102
  0.1117   0.1167   0.1180   0.1187   0.1243   0.1262   0.1269   0.1279
  0.1319   0.1345   0.1388   0.1402   0.1466   0.1521   0.1559   0.1598
  0.1615   0.1647   0.1719   0.1760   0.1788   0.1809   0.1850   0.1948
  0.1957   0.2057   0.2096   0.2151   0.2167   0.2202   0.2229   0.2264
  0.2310   0.2332   0.2375   0.2406   0.2503   0.2559   0.2582   0.2592
  0.2622   0.2642   0.2677   0.2737   0.2775   0.2794   0.2817   0.2844
  0.2908   0.2984   0.3001   0.3052   0.3121   0.3153   0.3191   0.3242
  0.3271   0.3328   0.3475   0.3534   0.3671   0.4067   0.4237   0.4261
  0.4315   0.4453   0.4500   0.4575   0.4612   0.4669   0.4676   0.4753
  0.4851   0.4899   0.5002   0.5033   0.5188   0.5247   0.5275   0.5336
  0.5378   0.5433   0.5505   0.5568   0.5659   0.5753   0.5814   0.5829
  0.5869   0.6003   0.6020   0.6070   0.6098   0.6206   0.6238   0.6284
  0.6329   0.6439   0.6499   0.6660   0.6775   0.6840   0.6943   0.6954
  0.7050   0.7155   0.7192   0.7299   0.7340   0.7478   0.7958   0.7984
  0.8041   0.8094   0.8235   0.8278   0.8354   0.8390   0.8448   0.8460
  0.8500   0.8540   0.8594   0.8628   0.8657   0.8765   0.8813   0.8870
  0.8895   0.8974   0.9062   0.9107   0.9183   0.9241   0.9320   0.9408
  0.9431   0.9534   0.9571   0.9608   0.9668   0.9733   0.9784   0.9856
  0.9877   0.9972   1.0002   1.0185   1.0264   1.0336   1.0595   1.0666
  1.0752   1.0913   1.1015   1.1078   1.1484   1.1743   1.1879   1.2104
  1.2196   1.2334   1.2369   1.2532   1.2573   1.2631   1.2889   1.2969
  1.3122   1.3315   1.3493   1.3561   1.3670   1.3787   1.4316   1.4583
  1.4823   1.4873   1.5176   1.5342   1.5510   1.5530   1.5651   1.5757
  1.6024   1.6058   1.6276   1.6357   1.6526   1.6819   1.6962   1.6977
  1.7352   1.7511   1.7756   1.7802   1.8177   1.8444   1.8755   1.8837
  1.8862   1.8894   1.9010   1.9114   1.9166   1.9298   1.9480   1.9594
  1.9712   1.9832   1.9948   2.0186   2.0400   2.0695   2.0925   2.1167
  2.1621   2.1879   2.1942   2.2260   2.2503   2.2660   2.2711   2.2845
  2.2945   2.3122   2.3151   2.3381   2.3401   2.3645   2.3704   2.3988
  2.4280   2.4387   2.4485   2.4813   2.4971   2.5319   2.5407   2.5442
  2.5503   2.5569   2.5809   2.6045   2.6158   2.6528   2.6579   2.6842
  2.6952   2.7106   2.7172   2.7304   2.7434   2.7478   2.7524   2.7769
  2.7817   2.7878   2.8042   2.8156   2.8319   2.8379   2.8858   2.9154
  2.9316   2.9672   3.0716   3.0787   3.0879   3.1434   3.1617   3.1710
  3.2013   3.2162   3.2453   3.2675   3.3461   3.3551   3.3917   3.4418
  3.5106   3.5816   3.6433   3.7153   3.7213   3.8025   3.9304   3.9864
  4.0287   4.0869   4.0984   4.4105   4.8055   4.8286   9.7572   9.7884
  9.8063   9.8174   9.8696  23.3787  23.5326  23.8353  23.8502  23.8848
 23.9212  23.9636  24.0117  24.0537  24.0543  24.1176  24.1556  25.7911
 25.8266  25.8470  25.9135  26.0682  26.1214  26.2056  26.2530  26.3398
 26.4091  26.5945  26.6290  26.6584  26.8362  26.9236 215.7486 215.7830
215.8069 215.8164 215.8873
 --------------------------------------------------------------

          Ground-State Mulliken Net Atomic Charges

     Atom                 Charge (a.u.)
  ----------------------------------------
      1 C                    -0.199177
      2 C                    -0.610961
      3 Cl                    0.542324
      4 C                     0.069519
      5 Cl                    0.461592
      6 C                    -1.013722
      7 H                     0.206515
      8 C                     0.785042
      9 Cl                    0.466378
     10 C                    -1.331816
     11 H                     0.189734
     12 C                    -0.065635
     13 C                    -0.027276
     14 Cl                    0.379228
     15 C                    -0.041002
     16 H                     0.206175
     17 C                    -0.709755
     18 H                     0.168050
     19 C                    -0.201918
     20 H                     0.207006
     21 C                     0.011180
     22 Cl                    0.508519
  ----------------------------------------
  Sum of atomic charges =     0.000000

 -----------------------------------------------------------------
                    Cartesian Multipole Moments
 -----------------------------------------------------------------
    Charge (ESU x 10^10)
                -0.0000
    Dipole Moment (Debye)
         X       1.8384      Y      -0.1975      Z      -1.9319
       Tot       2.6742
    Quadrupole Moments (Debye-Ang)
        XX    -121.1511     XY      -0.7856     YY    -136.0514
        XZ      -9.0708     YZ      -1.0613     ZZ    -130.5809
    Octopole Moments (Debye-Ang^2)
       XXX     -30.0007    XXY      -6.8538    XYY     -30.2021
       YYY      -0.5999    XXZ     -43.6293    XYZ      -3.3597
       YYZ     -21.0941    XZZ     -12.9645    YZZ       0.2040
       ZZZ     -79.5731
    Hexadecapole Moments (Debye-Ang^3)
      XXXX   -3764.4417   XXXY     132.3152   XXYY    -829.9850
      XYYY     181.1666   YYYY    -917.5693   XXXZ     257.3314
      XXYZ      82.8649   XYYZ     141.9130   YYYZ     255.8745
      XXZZ   -1085.0684   XYZZ      74.6618   YYZZ    -678.2319
      XZZZ     366.7461   YZZZ     234.8695   ZZZZ   -3118.1253
 -----------------------------------------------------------------
 Calculating analytic gradient of the SCF energy
 Gradient of SCF Energy
            1           2           3           4           5           6
    1  -0.0029471  -0.0108184   0.0180146   0.0003169   0.0032329   0.0066746
    2   0.0000326  -0.0038974  -0.0496681   0.0000267   0.0001645  -0.0001435
    3   0.0015351  -0.0042175  -0.0299594  -0.0036387   0.0024405  -0.0029243
            7           8           9          10          11          12
    1  -0.0009205  -0.0041207   0.0000098   0.0012062   0.0002271   0.0124350
    2  -0.0001132   0.0006356  -0.0000222   0.0033278   0.0000796  -0.0014816
    3  -0.0002451   0.0003980  -0.0005909   0.0048738  -0.0002434  -0.0062472
           13          14          15          16          17          18
    1   0.0001626  -0.0157500  -0.0059121   0.0008177   0.0015550  -0.0001281
    2   0.0022953   0.0483665   0.0045709   0.0002469   0.0003988  -0.0000135
    3   0.0024901   0.0353787  -0.0012174  -0.0007613  -0.0015840   0.0001766
           19          20          21          22
    1  -0.0006141   0.0009657  -0.0031687  -0.0012384
    2  -0.0047682  -0.0001883   0.0027643  -0.0026134
    3   0.0057417  -0.0002946  -0.0021465   0.0010360
 Max gradient component =       4.967E-02
 RMS gradient           =       1.114E-02
 Gradient time:  CPU 240.79 s  wall 240.84 s
 Geometry Optimization Parameters
   NAtoms,    NIC,     NZ,  NCons,   NDum,   NFix, NCnnct, MaxDiis
       22     163      22       0       0       0       0       0

 Cartesian Hessian Update
 Hessian updated using BFGS update


** GEOMETRY OPTIMIZATION IN DELOCALIZED INTERNAL COORDINATES **
   Searching for a Minimum

   Optimization Cycle:   2

                       Coordinates (Angstroms)
     ATOM                X               Y               Z
      1  C        -0.0063796807    0.0113383307    0.0111325092
      2  C        -0.0120089200    0.0358663429    1.4143042976
      3  Cl        1.5029924853    0.0695312298    2.2830693818
      4  C        -1.2107840459    0.0505688354    2.1252391681
      5  Cl       -1.2048217532    0.0881718067    3.8764435667
      6  C        -2.4243702980    0.0424805139    1.4550628123
      7  H        -3.3539115196    0.0539578129    2.0092058712
      8  C        -2.4301713368    0.0145952723    0.0682035997
      9  Cl       -3.9567907149   -0.0148684284   -0.7932593570
     10  C        -1.2415296326   -0.0020968755   -0.6451157899
     11  H        -1.2738891057   -0.0521901806   -1.7238272415
     12  C         1.2714941131   -0.0135291749   -0.7688539646
     13  C         2.3031227725   -0.9043635865   -0.4306000958
     14  Cl        2.0918652718   -2.0179079878    0.8994893157
     15  C         3.4957012718   -0.9464867477   -1.1387820668
     16  H         4.2652230561   -1.6517091153   -0.8509593764
     17  C         3.6933175233   -0.0952545757   -2.2145249227
     18  H         4.6228104970   -0.1253214818   -2.7690292604
     19  C         2.6952718534    0.7993923952   -2.5734960858
     20  H         2.8461429545    1.4781660337   -3.4035191557
     21  C         1.5033601638    0.8418975317   -1.8634910613
     22  Cl        0.3241356091    2.0498215201   -2.3457857968
   Point Group: c1    Number of degrees of freedom:    60


   Energy is  -2761.477996597

 Hessian updated using BFGS update

 56 Hessian modes will be used to form the next step
  Hessian Eigenvalues:
     0.017043    0.017751    0.019956    0.020623    0.020930    0.022944
     0.023581    0.023826    0.023845    0.024089    0.024090    0.024108
     0.024114    0.024132    0.024135    0.024139    0.024142    0.024207
     0.064213    0.088230    0.159937    0.159995    0.159998    0.160000
     0.160205    0.215553    0.220810    0.230502    0.234643    0.235886
     0.237132    0.248065    0.249550    0.249976    0.249992    0.249994
     0.285144    0.289366    0.300806    0.300895    0.303226    0.349649
     0.356652    0.359308    0.412314    0.424293    0.431175    0.454867
     0.461677    0.463390    0.470835    0.477394    0.478203    0.478641
     0.478995    0.513100

 Minimum search - taking simple RFO step
 Searching for Lamda that Minimizes Along All modes
 Value Taken    Lamda =  -0.03210251
 Calculated Step too Large.  Step scaled by  0.571673
 Step Taken.  Stepsize is  0.300000

                             Maximum     Tolerance    Cnvgd?
         Gradient           0.051210      0.000300      NO
         Displacement       0.249571      0.001200      NO
         Energy change     -0.024408      0.000001      NO


 New Cartesian Coordinates Obtained by Inverse Iteration

 Displacement from previous Coordinates is:  0.447610
 ----------------------------------------------------------------
             Standard Nuclear Orientation (Angstroms)
    I     Atom           X                Y                Z
 ----------------------------------------------------------------
    1      C       0.0139670540     0.0059148261     0.0421052703
    2      C      -0.0092119861     0.0550332513     1.4481832522
    3      Cl      1.4856124153     0.1174701175     2.3394744201
    4      C      -1.2285050970     0.0732667897     2.1338019770
    5      Cl     -1.2811021192     0.1361174200     3.8803417318
    6      C      -2.4311403931     0.0523369029     1.4404129103
    7      H      -3.3695962197     0.0688733739     1.9776111909
    8      C      -2.4069733704     0.0119870945     0.0530907456
    9      Cl     -3.9190487211    -0.0228568429    -0.8333640828
   10      C      -1.2073834244    -0.0098904934    -0.6405526388
   11      H      -1.2176289844    -0.0629607827    -1.7204723651
   12      C       1.2834520237    -0.0285111149    -0.7383426122
   13      C       2.3230514624    -0.9296535754    -0.4393839734
   14      Cl      2.1402633179    -2.0737015053     0.8657215482
   15      C       3.5051006154    -0.9641083353    -1.1697670576
   16      H       4.2750878602    -1.6773324225    -0.9052418613
   17      C       3.6794533082    -0.0941889236    -2.2374271060
   18      H       4.5971258639    -0.1171287188    -2.8121910491
   19      C       2.6738721584     0.8062896108    -2.5686445229
   20      H       2.8003860708     1.4955859733    -3.3935285839
   21      C       1.4985689382     0.8342131863    -1.8285463384
   22      Cl      0.2954297910     2.0353036397    -2.2723745077
 ----------------------------------------------------------------
 Nuclear Repulsion Energy =        1793.88278532 hartrees
 There are       81 alpha and       81 beta electrons
 Applying Cartesian multipole field
    Component          Value
    ---------          -----
     (2,0,0)        1.00000E-11
     (0,2,0)        2.00000E-11
     (0,0,2)       -3.00000E-11
 Nucleus-field energy     =    -0.0000000283 hartrees
 Requested basis set is 6-311++G(d,p)
 There are 162 shells and 449 basis functions
 A cutoff of  1.0D-15 yielded  10333 shell pairs
 There are     85804 function pairs (     92288 Cartesian)
 Smallest overlap matrix eigenvalue = 2.84E-07
 Linear dependence detected in AO basis
 Number of orthogonalized atomic orbitals = 444
 Maximum deviation from orthogonality = 1.986E-10
 Guess from superposition of atomic densities
 Warning:  Energy on first SCF cycle will be non-variational
 SAD guess density has 162.000000 electrons

 -----------------------------------------------------------------------
  General SCF calculation program by
  Eric Jon Sundstrom, Paul Horn, Yuezhi Mao, Dmitri Zuev, Alec White,
  David Stuck, Shaama M.S., Shane Yost, Joonho Lee, David Small,
  Daniel Levine, Susi Lehtola, Hugh Burton, Evgeny Epifanovsky,
  Bang C. Huynh
 -----------------------------------------------------------------------
 Exchange:     0.2000 Hartree-Fock + 0.0800 Slater + 0.7200 B88
 Correlation:  0.1900 VWN1RPA + 0.8100 LYP
 Using SG-1 standard quadrature grid
 A restricted SCF calculation will be
 performed using DIIS
 SCF converges when DIIS error is below 1.0e-08
 ---------------------------------------
  Cycle       Energy         DIIS error
 ---------------------------------------
    1   -2765.5722241317      2.94e-02  
    2   -2761.3423921209      2.42e-03  
    3   -2761.2435688108      3.04e-03  
    4   -2761.4831362599      5.74e-04  
    5   -2761.4899652766      2.93e-04  
    6   -2761.4919811242      1.08e-04  
    7   -2761.4922531153      2.76e-05  
    8   -2761.4922687003      1.16e-05  
    9   -2761.4922719877      3.32e-06  
   10   -2761.4922722538      1.15e-06  
   11   -2761.4922722844      3.63e-07  
   12   -2761.4922722875      9.57e-08  
   13   -2761.4922722876      5.05e-08  
   14   -2761.4922722878      1.62e-08  
   15   -2761.4922722877      5.59e-09  Convergence criterion met
 ---------------------------------------
 SCF time:   CPU 699.05s  wall 700.00s 
 SCF   energy in the final basis set =    -2761.4922722877
 Total energy in the final basis set =    -2761.4922722877

 --------------------------------------------------------------

                    Orbital Energies (a.u.)
 --------------------------------------------------------------

 Alpha MOs
 -- Occupied --
********-101.5710-101.5698-101.5638-101.5635 -10.2684 -10.2672 -10.2672
-10.2653 -10.2615 -10.2346 -10.2333 -10.2159 -10.2117 -10.2111 -10.2090
-10.2085  -9.4869  -9.4856  -9.4844  -9.4800  -9.4797  -7.2516  -7.2503
 -7.2491  -7.2447  -7.2443  -7.2417  -7.2411  -7.2405  -7.2399  -7.2393
 -7.2388  -7.2347  -7.2344  -7.2339  -7.2338  -0.9491  -0.9277  -0.9031
 -0.8933  -0.8745  -0.8472  -0.8439  -0.8021  -0.7602  -0.7555  -0.7401
 -0.6709  -0.6355  -0.6218  -0.6126  -0.5504  -0.5342  -0.5306  -0.5085
 -0.4958  -0.4767  -0.4635  -0.4603  -0.4581  -0.4455  -0.4357  -0.4219
 -0.4112  -0.4049  -0.3976  -0.3938  -0.3821  -0.3672  -0.3502  -0.3448
 -0.3371  -0.3328  -0.3287  -0.3231  -0.3002  -0.2952  -0.2692  -0.2656
 -0.2552
 -- Virtual --
 -0.0730  -0.0493  -0.0457  -0.0284  -0.0269  -0.0175  -0.0104   0.0035
  0.0049   0.0096   0.0159   0.0194   0.0264   0.0327   0.0376   0.0463
  0.0475   0.0517   0.0548   0.0617   0.0708   0.0746   0.0810   0.0822
  0.0866   0.0886   0.0951   0.0976   0.0993   0.1018   0.1043   0.1098
  0.1116   0.1164   0.1182   0.1186   0.1250   0.1264   0.1275   0.1282
  0.1318   0.1339   0.1382   0.1401   0.1468   0.1511   0.1560   0.1598
  0.1611   0.1640   0.1717   0.1753   0.1789   0.1807   0.1838   0.1939
  0.1953   0.2055   0.2098   0.2153   0.2167   0.2204   0.2241   0.2260
  0.2304   0.2340   0.2371   0.2410   0.2497   0.2553   0.2570   0.2582
  0.2610   0.2631   0.2681   0.2726   0.2768   0.2790   0.2812   0.2844
  0.2915   0.2978   0.2995   0.3058   0.3123   0.3147   0.3185   0.3242
  0.3268   0.3332   0.3475   0.3516   0.3681   0.4078   0.4246   0.4260
  0.4303   0.4451   0.4505   0.4566   0.4620   0.4675   0.4688   0.4759
  0.4871   0.4900   0.4986   0.5070   0.5164   0.5220   0.5263   0.5319
  0.5371   0.5431   0.5502   0.5556   0.5656   0.5718   0.5781   0.5838
  0.5887   0.6005   0.6017   0.6067   0.6093   0.6196   0.6209   0.6317
  0.6351   0.6423   0.6492   0.6673   0.6758   0.6820   0.6926   0.6939
  0.7046   0.7145   0.7159   0.7297   0.7340   0.7475   0.7954   0.7987
  0.8062   0.8199   0.8276   0.8292   0.8358   0.8398   0.8450   0.8499
  0.8527   0.8540   0.8596   0.8615   0.8649   0.8774   0.8816   0.8883
  0.8913   0.8998   0.9077   0.9128   0.9192   0.9228   0.9356   0.9406
  0.9450   0.9534   0.9555   0.9608   0.9686   0.9721   0.9777   0.9834
  0.9896   0.9937   0.9999   1.0095   1.0238   1.0336   1.0603   1.0658
  1.0718   1.0932   1.0996   1.1014   1.1478   1.1726   1.1878   1.2110
  1.2189   1.2293   1.2368   1.2492   1.2590   1.2661   1.2898   1.2937
  1.3132   1.3248   1.3491   1.3527   1.3643   1.3764   1.4317   1.4598
  1.4810   1.4880   1.5164   1.5325   1.5494   1.5529   1.5622   1.5764
  1.5993   1.6036   1.6270   1.6351   1.6498   1.6820   1.6971   1.6974
  1.7374   1.7546   1.7732   1.7795   1.8140   1.8446   1.8747   1.8823
  1.8838   1.8906   1.9000   1.9116   1.9156   1.9291   1.9459   1.9603
  1.9709   1.9825   1.9953   2.0173   2.0393   2.0688   2.0913   2.1146
  2.1613   2.1879   2.1922   2.2385   2.2546   2.2678   2.2747   2.2935
  2.2956   2.3108   2.3163   2.3356   2.3390   2.3546   2.3633   2.3983
  2.4211   2.4380   2.4463   2.4916   2.4965   2.5285   2.5350   2.5441
  2.5512   2.5548   2.5791   2.6036   2.6136   2.6511   2.6573   2.6826
  2.6938   2.7086   2.7146   2.7300   2.7404   2.7474   2.7533   2.7759
  2.7804   2.7870   2.8025   2.8154   2.8320   2.8421   2.8839   2.9162
  2.9333   2.9685   3.0704   3.0778   3.0867   3.1398   3.1585   3.1717
  3.1998   3.2161   3.2420   3.2658   3.3440   3.3517   3.3882   3.4410
  3.5085   3.5802   3.6420   3.7105   3.7209   3.7996   3.9309   3.9854
  4.0268   4.0885   4.1012   4.4100   4.8015   4.8256   9.7559   9.7877
  9.8032   9.8152   9.8646  23.3815  23.5371  23.8322  23.8482  23.8844
 23.9159  23.9553  24.0075  24.0475  24.0508  24.1145  24.1481  25.8221
 25.8292  25.9096  25.9227  26.0480  26.1150  26.1861  26.2303  26.3121
 26.3828  26.5873  26.6290  26.6496  26.8233  26.9144 215.7476 215.7824
215.8029 215.8163 215.8773
 --------------------------------------------------------------

          Ground-State Mulliken Net Atomic Charges

     Atom                 Charge (a.u.)
  ----------------------------------------
      1 C                    -0.137470
      2 C                    -0.423605
      3 Cl                    0.534763
      4 C                    -0.049229
      5 Cl                    0.468634
      6 C                    -1.045683
      7 H                     0.208527
      8 C                     0.818280
      9 Cl                    0.466516
     10 C                    -1.399305
     11 H                     0.192637
     12 C                    -0.056941
     13 C                    -0.111784
     14 Cl                    0.384066
     15 C                    -0.001773
     16 H                     0.207128
     17 C                    -0.715482
     18 H                     0.169026
     19 C                    -0.143012
     20 H                     0.207574
     21 C                    -0.063172
     22 Cl                    0.490305
  ----------------------------------------
  Sum of atomic charges =     0.000000

 -----------------------------------------------------------------
                    Cartesian Multipole Moments
 -----------------------------------------------------------------
    Charge (ESU x 10^10)
                 0.0000
    Dipole Moment (Debye)
         X       1.8488      Y      -0.1870      Z      -1.9785
       Tot       2.7143
    Quadrupole Moments (Debye-Ang)
        XX    -121.3940     XY      -0.8415     YY    -135.8425
        XZ      -9.2775     YZ      -0.8705     ZZ    -130.5144
    Octopole Moments (Debye-Ang^2)
       XXX     -31.1679    XXY      -7.0546    XYY     -29.3388
       YYY      -1.8912    XXZ     -44.6742    XYZ      -2.8858
       YYZ     -22.0783    XZZ     -12.3004    YZZ       0.7411
       ZZZ     -83.2659
    Hexadecapole Moments (Debye-Ang^3)
      XXXX   -3767.2532   XXXY     143.7552   XXYY    -829.7745
      XYYY     192.1232   YYYY    -932.3803   XXXZ     259.7430
      XXYZ      77.2818   XYYZ     142.7068   YYYZ     232.7599
      XXZZ   -1083.4988   XYZZ      80.2350   YYZZ    -681.1591
      XZZZ     368.1454   YZZZ     213.7751   ZZZZ   -3115.7496
 -----------------------------------------------------------------
 Calculating analytic gradient of the SCF energy
 Gradient of SCF Energy
            1           2           3           4           5           6
    1  -0.0005868  -0.0045198   0.0109577  -0.0001026   0.0009319   0.0028315
    2   0.0010772  -0.0023364  -0.0312925  -0.0001720   0.0001575  -0.0003545
    3  -0.0013222  -0.0007918  -0.0192328  -0.0008252   0.0009281  -0.0008431
            7           8           9          10          11          12
    1  -0.0004203  -0.0022417   0.0003453   0.0020463   0.0006440   0.0047155
    2  -0.0000421   0.0005767  -0.0000012   0.0047467   0.0009606  -0.0001261
    3  -0.0002180  -0.0001880  -0.0001061   0.0016892  -0.0015295  -0.0042527
           13          14          15          16          17          18
    1   0.0006953  -0.0091459  -0.0021140   0.0004039   0.0013870  -0.0001049
    2   0.0001487   0.0311498   0.0016100   0.0000437   0.0000940  -0.0000257
    3   0.0022423   0.0210989   0.0000277  -0.0003857  -0.0009373   0.0000620
           19          20          21          22
    1  -0.0005022   0.0003916  -0.0025648  -0.0030470
    2  -0.0022496   0.0000018   0.0007336  -0.0047005
    3   0.0026905  -0.0002075  -0.0003799   0.0024810
 Max gradient component =       3.129E-02
 RMS gradient           =       6.922E-03
 Gradient time:  CPU 226.50 s  wall 226.52 s
 Geometry Optimization Parameters
   NAtoms,    NIC,     NZ,  NCons,   NDum,   NFix, NCnnct, MaxDiis
       22     163      22       0       0       0       0       0

 Cartesian Hessian Update
 Hessian updated using BFGS update


** GEOMETRY OPTIMIZATION IN DELOCALIZED INTERNAL COORDINATES **
   Searching for a Minimum

   Optimization Cycle:   3

                       Coordinates (Angstroms)
     ATOM                X               Y               Z
      1  C         0.0139670540    0.0059148261    0.0421052703
      2  C        -0.0092119861    0.0550332513    1.4481832522
      3  Cl        1.4856124153    0.1174701175    2.3394744201
      4  C        -1.2285050970    0.0732667897    2.1338019770
      5  Cl       -1.2811021192    0.1361174200    3.8803417318
      6  C        -2.4311403931    0.0523369029    1.4404129103
      7  H        -3.3695962197    0.0688733739    1.9776111909
      8  C        -2.4069733704    0.0119870945    0.0530907456
      9  Cl       -3.9190487211   -0.0228568429   -0.8333640828
     10  C        -1.2073834244   -0.0098904934   -0.6405526388
     11  H        -1.2176289844   -0.0629607827   -1.7204723651
     12  C         1.2834520237   -0.0285111149   -0.7383426122
     13  C         2.3230514624   -0.9296535754   -0.4393839734
     14  Cl        2.1402633179   -2.0737015053    0.8657215482
     15  C         3.5051006154   -0.9641083353   -1.1697670576
     16  H         4.2750878602   -1.6773324225   -0.9052418613
     17  C         3.6794533082   -0.0941889236   -2.2374271060
     18  H         4.5971258639   -0.1171287188   -2.8121910491
     19  C         2.6738721584    0.8062896108   -2.5686445229
     20  H         2.8003860708    1.4955859733   -3.3935285839
     21  C         1.4985689382    0.8342131863   -1.8285463384
     22  Cl        0.2954297910    2.0353036397   -2.2723745077
   Point Group: c1    Number of degrees of freedom:    60


   Energy is  -2761.492272288

 Hessian updated using BFGS update

 58 Hessian modes will be used to form the next step
  Hessian Eigenvalues:
     0.017206    0.017738    0.019684    0.020854    0.020944    0.022947
     0.023573    0.023832    0.023846    0.024090    0.024090    0.024114
     0.024114    0.024134    0.024135    0.024142    0.024142    0.025104
     0.058854    0.087815    0.159938    0.159996    0.159998    0.160001
     0.160195    0.216801    0.221740    0.230511    0.234862    0.236666
     0.237143    0.248769    0.249631    0.249989    0.249992    0.251960
     0.286250    0.289483    0.300244    0.300884    0.301251    0.302221
     0.352700    0.356641    0.356676    0.362530    0.412831    0.424448
     0.432043    0.454844    0.461771    0.468104    0.471099    0.478180
     0.478208    0.478903    0.480561    0.514130

 Minimum search - taking simple RFO step
 Searching for Lamda that Minimizes Along All modes
 Value Taken    Lamda =  -0.02018084
 Calculated Step too Large.  Step scaled by  0.570604
 Step Taken.  Stepsize is  0.300000

                             Maximum     Tolerance    Cnvgd?
         Gradient           0.031820      0.000300      NO
         Displacement       0.203576      0.001200      NO
         Energy change     -0.014276      0.000001      NO


 New Cartesian Coordinates Obtained by Inverse Iteration

 Displacement from previous Coordinates is:  0.633350
 ----------------------------------------------------------------
             Standard Nuclear Orientation (Angstroms)
    I     Atom           X                Y                Z
 ----------------------------------------------------------------
    1      C       0.0110056798     0.0160885314     0.0421074648
    2      C      -0.0073031799     0.1047578512     1.4459897513
    3      Cl      1.4847096253     0.2078778707     2.3307691595
    4      C      -1.2280287788     0.1168030907     2.1309920333
    5      Cl     -1.2852990814     0.2260582493     3.8733080122
    6      C      -2.4330233241     0.0461121936     1.4419675897
    7      H      -3.3693587869     0.0567800951     1.9819692247
    8      C      -2.4076631318    -0.0442118007     0.0567351754
    9      Cl     -3.9215684568    -0.1502327466    -0.8228385884
   10      C      -1.2098358198    -0.0597134817    -0.6394878802
   11      H      -1.2197669893    -0.1545158311    -1.7160101754
   12      C       1.2765733954    -0.0190084949    -0.7400954982
   13      C       2.2969714588    -0.9513367368    -0.4690868092
   14      Cl      2.0945772591    -2.1187864669     0.8146729663
   15      C       3.4781173572    -0.9998564720    -1.2017641752
   16      H       4.2269810599    -1.7400467322    -0.9531142135
   17      C       3.6746147286    -0.1051204472    -2.2453613853
   18      H       4.5920799533    -0.1352346681    -2.8207719885
   19      C       2.6975282321     0.8364208141    -2.5463831117
   20      H       2.8432077120     1.5524562712    -3.3441500022
   21      C       1.5238294101     0.8730521204    -1.8024227670
   22      Cl      0.3824322415     2.1537162617    -2.1961184348
 ----------------------------------------------------------------
 Nuclear Repulsion Energy =        1789.16415786 hartrees
 There are       81 alpha and       81 beta electrons
 Applying Cartesian multipole field
    Component          Value
    ---------          -----
     (2,0,0)        1.00000E-11
     (0,2,0)        2.00000E-11
     (0,0,2)       -3.00000E-11
 Nucleus-field energy     =    -0.0000000263 hartrees
 Requested basis set is 6-311++G(d,p)
 There are 162 shells and 449 basis functions
 A cutoff of  1.0D-15 yielded  10330 shell pairs
 There are     85791 function pairs (     92274 Cartesian)
 Smallest overlap matrix eigenvalue = 2.87E-07
 Linear dependence detected in AO basis
 Number of orthogonalized atomic orbitals = 444
 Maximum deviation from orthogonality = 3.041E-10
 Guess from superposition of atomic densities
 Warning:  Energy on first SCF cycle will be non-variational
 SAD guess density has 162.000000 electrons

 -----------------------------------------------------------------------
  General SCF calculation program by
  Eric Jon Sundstrom, Paul Horn, Yuezhi Mao, Dmitri Zuev, Alec White,
  David Stuck, Shaama M.S., Shane Yost, Joonho Lee, David Small,
  Daniel Levine, Susi Lehtola, Hugh Burton, Evgeny Epifanovsky,
  Bang C. Huynh
 -----------------------------------------------------------------------
 Exchange:     0.2000 Hartree-Fock + 0.0800 Slater + 0.7200 B88
 Correlation:  0.1900 VWN1RPA + 0.8100 LYP
 Using SG-1 standard quadrature grid
 A restricted SCF calculation will be
 performed using DIIS
 SCF converges when DIIS error is below 1.0e-08
 ---------------------------------------
  Cycle       Energy         DIIS error
 ---------------------------------------
    1   -2765.5418637059      2.93e-02  
    2   -2761.3527299817      2.41e-03  
    3   -2761.2560917617      3.02e-03  
    4   -2761.4924057054      5.73e-04  
    5   -2761.4991967770      2.93e-04  
    6   -2761.5012145306      1.08e-04  
    7   -2761.5014816335      2.80e-05  
    8   -2761.5014978205      1.18e-05  
    9   -2761.5015012461      3.29e-06  
   10   -2761.5015015057      1.14e-06  
   11   -2761.5015015364      3.52e-07  
   12   -2761.5015015392      9.33e-08  
   13   -2761.5015015395      4.88e-08  
   14   -2761.5015015396      1.66e-08  
   15   -2761.5015015395      5.31e-09  Convergence criterion met
 ---------------------------------------
 SCF time:   CPU 686.94s  wall 687.00s 
 SCF   energy in the final basis set =    -2761.5015015395
 Total energy in the final basis set =    -2761.5015015395

 --------------------------------------------------------------

                    Orbital Energies (a.u.)
 --------------------------------------------------------------

 Alpha MOs
 -- Occupied --
********-101.5711-101.5700-101.5656-101.5645 -10.2689 -10.2676 -10.2674
-10.2655 -10.2621 -10.2347 -10.2336 -10.2163 -10.2126 -10.2112 -10.2089
-10.2085  -9.4860  -9.4859  -9.4845  -9.4815  -9.4804  -7.2507  -7.2507
 -7.2492  -7.2462  -7.2450  -7.2408  -7.2408  -7.2403  -7.2402  -7.2394
 -7.2389  -7.2362  -7.2355  -7.2350  -7.2345  -0.9486  -0.9275  -0.9019
 -0.8927  -0.8756  -0.8461  -0.8444  -0.8022  -0.7597  -0.7550  -0.7405
 -0.6711  -0.6342  -0.6216  -0.6133  -0.5503  -0.5338  -0.5306  -0.5098
 -0.4957  -0.4766  -0.4634  -0.4604  -0.4572  -0.4449  -0.4345  -0.4221
 -0.4096  -0.4039  -0.3976  -0.3933  -0.3813  -0.3665  -0.3487  -0.3439
 -0.3372  -0.3330  -0.3282  -0.3241  -0.3054  -0.2950  -0.2689  -0.2669
 -0.2577
 -- Virtual --
 -0.0719  -0.0501  -0.0454  -0.0303  -0.0277  -0.0171  -0.0103   0.0034
  0.0050   0.0096   0.0160   0.0186   0.0261   0.0328   0.0380   0.0458
  0.0472   0.0509   0.0552   0.0616   0.0704   0.0747   0.0803   0.0820
  0.0870   0.0887   0.0949   0.0967   0.0998   0.1014   0.1044   0.1096
  0.1114   0.1149   0.1180   0.1183   0.1250   0.1259   0.1275   0.1284
  0.1317   0.1335   0.1365   0.1402   0.1463   0.1502   0.1552   0.1585
  0.1607   0.1629   0.1708   0.1740   0.1790   0.1795   0.1830   0.1914
  0.1944   0.2050   0.2102   0.2132   0.2168   0.2219   0.2238   0.2273
  0.2304   0.2351   0.2373   0.2404   0.2499   0.2555   0.2564   0.2584
  0.2597   0.2640   0.2675   0.2702   0.2760   0.2774   0.2808   0.2838
  0.2940   0.2983   0.2989   0.3057   0.3120   0.3141   0.3168   0.3249
  0.3308   0.3318   0.3471   0.3511   0.3684   0.4104   0.4255   0.4268
  0.4288   0.4443   0.4521   0.4572   0.4627   0.4676   0.4710   0.4759
  0.4871   0.4905   0.4976   0.5056   0.5119   0.5235   0.5238   0.5305
  0.5347   0.5436   0.5512   0.5585   0.5663   0.5692   0.5786   0.5827
  0.5932   0.5979   0.6041   0.6060   0.6087   0.6184   0.6207   0.6325
  0.6404   0.6422   0.6512   0.6746   0.6755   0.6793   0.6923   0.6952
  0.7042   0.7125   0.7190   0.7280   0.7334   0.7447   0.7948   0.7990
  0.8083   0.8188   0.8301   0.8322   0.8353   0.8401   0.8471   0.8510
  0.8524   0.8555   0.8598   0.8632   0.8665   0.8746   0.8788   0.8889
  0.8960   0.8992   0.9101   0.9136   0.9172   0.9242   0.9281   0.9402
  0.9453   0.9531   0.9547   0.9609   0.9663   0.9752   0.9768   0.9808
  0.9857   0.9928   0.9985   1.0067   1.0191   1.0325   1.0554   1.0608
  1.0749   1.0901   1.0961   1.1021   1.1465   1.1695   1.1904   1.2093
  1.2135   1.2273   1.2347   1.2461   1.2547   1.2694   1.2907   1.2935
  1.3125   1.3242   1.3465   1.3506   1.3678   1.3774   1.4365   1.4610
  1.4807   1.4879   1.5154   1.5343   1.5502   1.5518   1.5625   1.5759
  1.5996   1.6035   1.6270   1.6317   1.6493   1.6821   1.6969   1.6989
  1.7376   1.7528   1.7736   1.7784   1.8123   1.8400   1.8711   1.8802
  1.8849   1.8913   1.9040   1.9115   1.9175   1.9309   1.9453   1.9598
  1.9702   1.9803   1.9950   2.0152   2.0389   2.0674   2.0887   2.1107
  2.1598   2.1867   2.1909   2.2436   2.2553   2.2680   2.2750   2.2873
  2.3016   2.3074   2.3194   2.3276   2.3423   2.3513   2.3599   2.4047
  2.4183   2.4377   2.4465   2.4920   2.4995   2.5282   2.5300   2.5449
  2.5482   2.5531   2.5754   2.6005   2.6131   2.6526   2.6607   2.6823
  2.6916   2.7103   2.7130   2.7260   2.7381   2.7469   2.7538   2.7764
  2.7796   2.7852   2.8007   2.8119   2.8294   2.8352   2.8813   2.9122
  2.9369   2.9723   3.0706   3.0756   3.0850   3.1355   3.1552   3.1700
  3.1967   3.2171   3.2380   3.2644   3.3427   3.3499   3.3859   3.4395
  3.5099   3.5799   3.6418   3.7094   3.7209   3.7973   3.9297   3.9859
  4.0265   4.0895   4.0995   4.4009   4.7978   4.8253   9.7565   9.7874
  9.8017   9.8200   9.8589  23.3835  23.5393  23.8311  23.8465  23.8845
 23.9152  23.9527  24.0075  24.0459  24.0495  24.1129  24.1469  25.8227
 25.8280  25.9136  25.9537  26.0067  26.1052  26.1514  26.2143  26.3075
 26.3994  26.5864  26.6174  26.6411  26.8095  26.9130 215.7487 215.7825
215.8015 215.8222 215.8678
 --------------------------------------------------------------

          Ground-State Mulliken Net Atomic Charges

     Atom                 Charge (a.u.)
  ----------------------------------------
      1 C                    -0.109253
      2 C                    -0.331265
      3 Cl                    0.490285
      4 C                    -0.052581
      5 Cl                    0.480621
      6 C                    -1.100624
      7 H                     0.210355
      8 C                     0.808260
      9 Cl                    0.457166
     10 C                    -1.396071
     11 H                     0.194280
     12 C                    -0.079798
     13 C                    -0.132095
     14 Cl                    0.361533
     15 C                     0.078959
     16 H                     0.207551
     17 C                    -0.700051
     18 H                     0.170409
     19 C                    -0.168313
     20 H                     0.207779
     21 C                    -0.057394
     22 Cl                    0.460247
  ----------------------------------------
  Sum of atomic charges =     0.000000

 -----------------------------------------------------------------
                    Cartesian Multipole Moments
 -----------------------------------------------------------------
    Charge (ESU x 10^10)
                 0.0000
    Dipole Moment (Debye)
         X       1.8226      Y      -0.2446      Z      -1.9561
       Tot       2.6847
    Quadrupole Moments (Debye-Ang)
        XX    -121.4701     XY      -0.9299     YY    -135.7316
        XZ      -9.4404     YZ      -0.6752     ZZ    -130.4261
    Octopole Moments (Debye-Ang^2)
       XXX     -32.8631    XXY      -8.6332    XYY     -28.8298
       YYY      -6.8199    XXZ     -45.0532    XYZ      -2.5964
       YYZ     -22.4812    XZZ     -12.8104    YZZ      -0.7960
       ZZZ     -82.6041
    Hexadecapole Moments (Debye-Ang^3)
      XXXX   -3759.3111   XXXY     113.0738   XXYY    -835.6379
      XYYY     157.5271   YYYY    -996.8335   XXXZ     274.4196
      XXYZ      70.1682   XYYZ     146.9223   YYYZ     203.5249
      XXZZ   -1073.4738   XYZZ      71.8674   YYZZ    -684.4914
      XZZZ     385.7124   YZZZ     189.7562   ZZZZ   -3072.8256
 -----------------------------------------------------------------
 Calculating analytic gradient of the SCF energy
 Gradient of SCF Energy
            1           2           3           4           5           6
    1   0.0014927  -0.0013240   0.0054536   0.0005608   0.0004685   0.0004470
    2   0.0013816  -0.0018935  -0.0219205  -0.0001385   0.0000019   0.0000005
    3  -0.0005701   0.0006288  -0.0132830  -0.0001941  -0.0000429  -0.0000384
            7           8           9          10          11          12
    1  -0.0001077  -0.0004675   0.0001031  -0.0001359  -0.0001153  -0.0003747
    2  -0.0001087   0.0002829  -0.0000689   0.0025818  -0.0001559  -0.0011848
    3  -0.0001507  -0.0005554  -0.0000711   0.0004737  -0.0000406  -0.0010317
           13          14          15          16          17          18
    1   0.0006883  -0.0050981  -0.0003134  -0.0000003   0.0005352   0.0000227
    2   0.0002135   0.0218202   0.0008126   0.0000680  -0.0000823   0.0001105
    3   0.0019022   0.0138488  -0.0000664  -0.0001125  -0.0004918  -0.0000046
           19          20          21          22
    1  -0.0002880   0.0001046  -0.0012906  -0.0003610
    2  -0.0002928   0.0000101  -0.0007969  -0.0006409
    3   0.0008760   0.0000371  -0.0012454   0.0001322
 Max gradient component =       2.192E-02
 RMS gradient           =       4.626E-03
 Gradient time:  CPU 230.04 s  wall 230.07 s
 Geometry Optimization Parameters
   NAtoms,    NIC,     NZ,  NCons,   NDum,   NFix, NCnnct, MaxDiis
       22     163      22       0       0       0       0       0

 Cartesian Hessian Update
 Hessian updated using BFGS update


** GEOMETRY OPTIMIZATION IN DELOCALIZED INTERNAL COORDINATES **
   Searching for a Minimum

   Optimization Cycle:   4

                       Coordinates (Angstroms)
     ATOM                X               Y               Z
      1  C         0.0110056798    0.0160885314    0.0421074648
      2  C        -0.0073031799    0.1047578512    1.4459897513
      3  Cl        1.4847096253    0.2078778707    2.3307691595
      4  C        -1.2280287788    0.1168030907    2.1309920333
      5  Cl       -1.2852990814    0.2260582493    3.8733080122
      6  C        -2.4330233241    0.0461121936    1.4419675897
      7  H        -3.3693587869    0.0567800951    1.9819692247
      8  C        -2.4076631318   -0.0442118007    0.0567351754
      9  Cl       -3.9215684568   -0.1502327466   -0.8228385884
     10  C        -1.2098358198   -0.0597134817   -0.6394878802
     11  H        -1.2197669893   -0.1545158311   -1.7160101754
     12  C         1.2765733954   -0.0190084949   -0.7400954982
     13  C         2.2969714588   -0.9513367368   -0.4690868092
     14  Cl        2.0945772591   -2.1187864669    0.8146729663
     15  C         3.4781173572   -0.9998564720   -1.2017641752
     16  H         4.2269810599   -1.7400467322   -0.9531142135
     17  C         3.6746147286   -0.1051204472   -2.2453613853
     18  H         4.5920799533   -0.1352346681   -2.8207719885
     19  C         2.6975282321    0.8364208141   -2.5463831117
     20  H         2.8432077120    1.5524562712   -3.3441500022
     21  C         1.5238294101    0.8730521204   -1.8024227670
     22  Cl        0.3824322415    2.1537162617   -2.1961184348
   Point Group: c1    Number of degrees of freedom:    60


   Energy is  -2761.501501539

 Hessian updated using BFGS update

 59 Hessian modes will be used to form the next step
  Hessian Eigenvalues:
     0.017669    0.018297    0.019681    0.020924    0.021083    0.022945
     0.023589    0.023830    0.023844    0.024090    0.024090    0.024113
     0.024114    0.024134    0.024135    0.024141    0.024143    0.027987
     0.045680    0.076898    0.159993    0.159997    0.160000    0.160102
     0.160247    0.217032    0.221728    0.230538    0.235084    0.236639
     0.237236    0.249343    0.249913    0.249992    0.250262    0.252052
     0.288315    0.289968    0.300868    0.301121    0.301283    0.310250
     0.353187    0.356664    0.356669    0.356706    0.364825    0.412893
     0.424832    0.432085    0.455805    0.461775    0.468238    0.471558
     0.478201    0.478315    0.479216    0.480501    0.544247

 Minimum search - taking simple RFO step
 Searching for Lamda that Minimizes Along All modes
 Value Taken    Lamda =  -0.01188426
 Calculated Step too Large.  Step scaled by  0.645198
 Step Taken.  Stepsize is  0.300000

                             Maximum     Tolerance    Cnvgd?
         Gradient           0.021679      0.000300      NO
         Displacement       0.239141      0.001200      NO
         Energy change     -0.009229      0.000001      NO


 New Cartesian Coordinates Obtained by Inverse Iteration

 Displacement from previous Coordinates is:  0.468793
 ----------------------------------------------------------------
             Standard Nuclear Orientation (Angstroms)
    I     Atom           X                Y                Z
 ----------------------------------------------------------------
    1      C       0.0145619905     0.0133826986     0.0500045561
    2      C      -0.0071152596     0.1408295337     1.4498430705
    3      Cl      1.4810423152     0.2922833300     2.3332178175
    4      C      -1.2319680275     0.1514613177     2.1291470291
    5      Cl     -1.3018757881     0.3078466902     3.8673321023
    6      C      -2.4331495737     0.0422529410     1.4374556896
    7      H      -3.3709238841     0.0541920731     1.9745950091
    8      C      -2.4004277607    -0.0831508502     0.0551692224
    9      Cl     -3.9111349104    -0.2280004798    -0.8257775245
   10      C      -1.1999024289    -0.0972318818    -0.6371643509
   11      H      -1.2003753420    -0.2108320856    -1.7122934414
   12      C       1.2822293314    -0.0151942812    -0.7292020167
   13      C       2.2853358745    -0.9741081613    -0.4909791153
   14      Cl      2.0644630464    -2.1741682254     0.7633719497
   15      C       3.4613485700    -1.0269507285    -1.2314501233
   16      H       4.1959486986    -1.7886895130    -1.0068799296
   17      C       3.6685777039    -0.1072625824    -2.2515993537
   18      H       4.5812086047    -0.1414423863    -2.8346288970
   19      C       2.7090944312     0.8612225426    -2.5227732147
   20      H       2.8610913160     1.5937608109    -3.3039105351
   21      C       1.5418435877     0.8997076438    -1.7676490449
   22      Cl      0.4109080692     2.2021510651    -2.1249225517
 ----------------------------------------------------------------
 Nuclear Repulsion Energy =        1785.98088482 hartrees
 There are       81 alpha and       81 beta electrons
 Applying Cartesian multipole field
    Component          Value
    ---------          -----
     (2,0,0)        1.00000E-11
     (0,2,0)        2.00000E-11
     (0,0,2)       -3.00000E-11
 Nucleus-field energy     =    -0.0000000248 hartrees
 Requested basis set is 6-311++G(d,p)
 There are 162 shells and 449 basis functions
 A cutoff of  1.0D-15 yielded  10319 shell pairs
 There are     85702 function pairs (     92168 Cartesian)
 Smallest overlap matrix eigenvalue = 2.80E-07
 Linear dependence detected in AO basis
 Number of orthogonalized atomic orbitals = 444
 Maximum deviation from orthogonality = 1.556E-10
 Guess from superposition of atomic densities
 Warning:  Energy on first SCF cycle will be non-variational
 SAD guess density has 162.000000 electrons

 -----------------------------------------------------------------------
  General SCF calculation program by
  Eric Jon Sundstrom, Paul Horn, Yuezhi Mao, Dmitri Zuev, Alec White,
  David Stuck, Shaama M.S., Shane Yost, Joonho Lee, David Small,
  Daniel Levine, Susi Lehtola, Hugh Burton, Evgeny Epifanovsky,
  Bang C. Huynh
 -----------------------------------------------------------------------
 Exchange:     0.2000 Hartree-Fock + 0.0800 Slater + 0.7200 B88
 Correlation:  0.1900 VWN1RPA + 0.8100 LYP
 Using SG-1 standard quadrature grid
 A restricted SCF calculation will be
 performed using DIIS
 SCF converges when DIIS error is below 1.0e-08
 ---------------------------------------
  Cycle       Energy         DIIS error
 ---------------------------------------
    1   -2765.5217162310      2.92e-02  
    2   -2761.3595300067      2.40e-03  
    3   -2761.2645561679      3.00e-03  
    4   -2761.4987618822      5.69e-04  
    5   -2761.5054256563      2.91e-04  
    6   -2761.5074153776      1.07e-04  
    7   -2761.5076791940      2.80e-05  
    8   -2761.5076953792      1.19e-05  
    9   -2761.5076988581      3.27e-06  
   10   -2761.5076991131      1.13e-06  
   11   -2761.5076991435      3.42e-07  
   12   -2761.5076991462      9.06e-08  
   13   -2761.5076991466      4.67e-08  
   14   -2761.5076991464      1.66e-08  
   15   -2761.5076991466      5.09e-09  Convergence criterion met
 ---------------------------------------
 SCF time:   CPU 683.56s  wall 684.00s 
 SCF   energy in the final basis set =    -2761.5076991466
 Total energy in the final basis set =    -2761.5076991466

 --------------------------------------------------------------

                    Orbital Energies (a.u.)
 --------------------------------------------------------------

 Alpha MOs
 -- Occupied --
********-101.5708-101.5700-101.5672-101.5656 -10.2691 -10.2678 -10.2674
-10.2657 -10.2624 -10.2344 -10.2334 -10.2165 -10.2129 -10.2114 -10.2091
-10.2086  -9.4861  -9.4855  -9.4845  -9.4827  -9.4811  -7.2508  -7.2503
 -7.2492  -7.2475  -7.2458  -7.2410  -7.2404  -7.2404  -7.2398  -7.2394
 -7.2389  -7.2374  -7.2367  -7.2358  -7.2353  -0.9481  -0.9274  -0.9011
 -0.8921  -0.8762  -0.8455  -0.8446  -0.8021  -0.7596  -0.7550  -0.7408
 -0.6710  -0.6335  -0.6218  -0.6139  -0.5501  -0.5334  -0.5307  -0.5109
 -0.4954  -0.4766  -0.4633  -0.4605  -0.4570  -0.4444  -0.4336  -0.4223
 -0.4092  -0.4024  -0.3978  -0.3925  -0.3805  -0.3656  -0.3477  -0.3433
 -0.3374  -0.3330  -0.3279  -0.3246  -0.3111  -0.2939  -0.2689  -0.2677
 -0.2593
 -- Virtual --
 -0.0705  -0.0505  -0.0452  -0.0323  -0.0281  -0.0171  -0.0103   0.0034
  0.0051   0.0095   0.0158   0.0182   0.0258   0.0326   0.0382   0.0454
  0.0471   0.0506   0.0555   0.0611   0.0701   0.0745   0.0801   0.0818
  0.0872   0.0885   0.0947   0.0962   0.0999   0.1016   0.1044   0.1095
  0.1109   0.1140   0.1178   0.1182   0.1248   0.1257   0.1274   0.1289
  0.1316   0.1329   0.1354   0.1403   0.1457   0.1495   0.1545   0.1579
  0.1604   0.1623   0.1701   0.1742   0.1783   0.1792   0.1828   0.1898
  0.1940   0.2037   0.2108   0.2127   0.2178   0.2227   0.2247   0.2286
  0.2301   0.2356   0.2380   0.2403   0.2496   0.2533   0.2562   0.2575
  0.2594   0.2648   0.2672   0.2697   0.2753   0.2762   0.2803   0.2838
  0.2952   0.2976   0.2994   0.3066   0.3101   0.3142   0.3173   0.3257
  0.3301   0.3335   0.3471   0.3503   0.3687   0.4120   0.4254   0.4265
  0.4279   0.4436   0.4531   0.4573   0.4636   0.4676   0.4735   0.4774
  0.4874   0.4922   0.4962   0.5054   0.5086   0.5223   0.5231   0.5303
  0.5335   0.5433   0.5512   0.5610   0.5663   0.5698   0.5811   0.5821
  0.5949   0.5966   0.6053   0.6069   0.6098   0.6169   0.6215   0.6340
  0.6412   0.6448   0.6544   0.6728   0.6769   0.6807   0.6916   0.6960
  0.7026   0.7117   0.7192   0.7271   0.7355   0.7431   0.7955   0.7987
  0.8106   0.8214   0.8301   0.8334   0.8368   0.8409   0.8477   0.8511
  0.8525   0.8551   0.8599   0.8624   0.8695   0.8737   0.8767   0.8895
  0.8980   0.9010   0.9105   0.9116   0.9179   0.9245   0.9278   0.9403
  0.9431   0.9470   0.9552   0.9569   0.9639   0.9719   0.9771   0.9795
  0.9861   0.9937   0.9987   1.0086   1.0170   1.0315   1.0513   1.0592
  1.0755   1.0899   1.0960   1.1047   1.1474   1.1676   1.1935   1.2092
  1.2113   1.2245   1.2356   1.2446   1.2549   1.2768   1.2894   1.2932
  1.3131   1.3233   1.3437   1.3503   1.3694   1.3784   1.4400   1.4615
  1.4811   1.4887   1.5141   1.5355   1.5503   1.5523   1.5619   1.5767
  1.5987   1.6036   1.6259   1.6312   1.6487   1.6823   1.6969   1.6988
  1.7386   1.7545   1.7729   1.7782   1.8115   1.8382   1.8677   1.8787
  1.8847   1.8929   1.9044   1.9120   1.9212   1.9317   1.9455   1.9600
  1.9706   1.9808   1.9938   2.0156   2.0391   2.0679   2.0880   2.1070
  2.1583   2.1860   2.1906   2.2454   2.2559   2.2670   2.2756   2.2834
  2.3002   2.3054   2.3130   2.3272   2.3451   2.3528   2.3580   2.4112
  2.4181   2.4377   2.4484   2.4908   2.5013   2.5256   2.5280   2.5444
  2.5457   2.5553   2.5730   2.5990   2.6126   2.6524   2.6633   2.6825
  2.6903   2.7116   2.7139   2.7252   2.7362   2.7466   2.7543   2.7760
  2.7788   2.7842   2.8005   2.8093   2.8280   2.8332   2.8790   2.9105
  2.9404   2.9746   3.0713   3.0755   3.0836   3.1328   3.1543   3.1697
  3.1969   3.2179   3.2366   3.2637   3.3429   3.3493   3.3848   3.4393
  3.5117   3.5808   3.6424   3.7085   3.7223   3.7964   3.9305   3.9861
  4.0259   4.0903   4.0992   4.3926   4.7972   4.8257   9.7591   9.7880
  9.8022   9.8320   9.8494  23.3847  23.5398  23.8317  23.8480  23.8838
 23.9156  23.9523  24.0099  24.0452  24.0512  24.1134  24.1463  25.8195
 25.8269  25.9107  25.9365  25.9834  26.1044  26.1426  26.2149  26.3134
 26.4015  26.5849  26.6115  26.6455  26.8066  26.9056 215.7515 215.7831
215.8022 215.8374 215.8551
 --------------------------------------------------------------

          Ground-State Mulliken Net Atomic Charges

     Atom                 Charge (a.u.)
  ----------------------------------------
      1 C                    -0.051036
      2 C                    -0.343720
      3 Cl                    0.441555
      4 C                    -0.009299
      5 Cl                    0.493449
      6 C                    -1.140261
      7 H                     0.212370
      8 C                     0.804131
      9 Cl                    0.452603
     10 C                    -1.345771
     11 H                     0.194858
     12 C                    -0.119958
     13 C                    -0.161017
     14 Cl                    0.328808
     15 C                     0.148995
     16 H                     0.207198
     17 C                    -0.679574
     18 H                     0.171247
     19 C                    -0.157795
     20 H                     0.208334
     21 C                    -0.096058
     22 Cl                    0.440941
  ----------------------------------------
  Sum of atomic charges =     0.000000

 -----------------------------------------------------------------
                    Cartesian Multipole Moments
 -----------------------------------------------------------------
    Charge (ESU x 10^10)
                 0.0000
    Dipole Moment (Debye)
         X       1.8070      Y      -0.2620      Z      -1.9851
       Tot       2.6971
    Quadrupole Moments (Debye-Ang)
        XX    -121.5728     XY      -0.9915     YY    -135.6126
        XZ      -9.6032     YZ      -0.5405     ZZ    -130.3518
    Octopole Moments (Debye-Ang^2)
       XXX     -33.7425    XXY      -9.4412    XYY     -28.1008
       YYY     -10.1626    XXZ     -45.7250    XYZ      -2.1540
       YYZ     -22.9380    XZZ     -12.6766    YZZ      -1.5298
       ZZZ     -83.1794
    Hexadecapole Moments (Debye-Ang^3)
      XXXX   -3748.3154   XXXY      98.0550   XXYY    -838.6536
      XYYY     140.0881   YYYY   -1045.6757   XXXZ     282.4612
      XXYZ      62.2807   XYYZ     148.8930   YYYZ     173.0656
      XXZZ   -1064.0993   XYZZ      68.0846   YYZZ    -686.2562
      XZZZ     395.4328   YZZZ     163.3080   ZZZZ   -3036.5771
 -----------------------------------------------------------------
 Calculating analytic gradient of the SCF energy
 Gradient of SCF Energy
            1           2           3           4           5           6
    1   0.0013289   0.0004269   0.0025129   0.0002194   0.0000956  -0.0003892
    2   0.0005009  -0.0012541  -0.0139890  -0.0001343   0.0000239  -0.0000933
    3  -0.0001497   0.0008371  -0.0084505  -0.0000497  -0.0001335   0.0001312
            7           8           9          10          11          12
    1   0.0000770   0.0002625  -0.0001113  -0.0003336   0.0000255  -0.0016642
    2  -0.0000359   0.0001584  -0.0000328   0.0021266  -0.0000655  -0.0004741
    3  -0.0000426  -0.0002761  -0.0000622  -0.0002764  -0.0000769   0.0001611
           13          14          15          16          17          18
    1   0.0008333  -0.0027245   0.0002886  -0.0001231   0.0001367   0.0000247
    2   0.0004490   0.0136080   0.0004316  -0.0000016  -0.0001380   0.0000587
    3   0.0009055   0.0087489  -0.0002423   0.0000305  -0.0000022  -0.0000352
           19          20          21          22
    1  -0.0000194  -0.0000693  -0.0001633  -0.0006340
    2   0.0001565  -0.0000347  -0.0012897   0.0000294
    3  -0.0001663   0.0000824  -0.0007328  -0.0002002
 Max gradient component =       1.399E-02
 RMS gradient           =       2.913E-03
 Gradient time:  CPU 231.24 s  wall 231.25 s
 Geometry Optimization Parameters
   NAtoms,    NIC,     NZ,  NCons,   NDum,   NFix, NCnnct, MaxDiis
       22     163      22       0       0       0       0       0

 Cartesian Hessian Update
 Hessian updated using BFGS update


** GEOMETRY OPTIMIZATION IN DELOCALIZED INTERNAL COORDINATES **
   Searching for a Minimum

   Optimization Cycle:   5

                       Coordinates (Angstroms)
     ATOM                X               Y               Z
      1  C         0.0145619905    0.0133826986    0.0500045561
      2  C        -0.0071152596    0.1408295337    1.4498430705
      3  Cl        1.4810423152    0.2922833300    2.3332178175
      4  C        -1.2319680275    0.1514613177    2.1291470291
      5  Cl       -1.3018757881    0.3078466902    3.8673321023
      6  C        -2.4331495737    0.0422529410    1.4374556896
      7  H        -3.3709238841    0.0541920731    1.9745950091
      8  C        -2.4004277607   -0.0831508502    0.0551692224
      9  Cl       -3.9111349104   -0.2280004798   -0.8257775245
     10  C        -1.1999024289   -0.0972318818   -0.6371643509
     11  H        -1.2003753420   -0.2108320856   -1.7122934414
     12  C         1.2822293314   -0.0151942812   -0.7292020167
     13  C         2.2853358745   -0.9741081613   -0.4909791153
     14  Cl        2.0644630464   -2.1741682254    0.7633719497
     15  C         3.4613485700   -1.0269507285   -1.2314501233
     16  H         4.1959486986   -1.7886895130   -1.0068799296
     17  C         3.6685777039   -0.1072625824   -2.2515993537
     18  H         4.5812086047   -0.1414423863   -2.8346288970
     19  C         2.7090944312    0.8612225426   -2.5227732147
     20  H         2.8610913160    1.5937608109   -3.3039105351
     21  C         1.5418435877    0.8997076438   -1.7676490449
     22  Cl        0.4109080692    2.2021510651   -2.1249225517
   Point Group: c1    Number of degrees of freedom:    60


   Energy is  -2761.507699147

 Hessian updated using BFGS update

 60 Hessian modes will be used to form the next step
  Hessian Eigenvalues:
     0.017401    0.017942    0.019561    0.020923    0.021035    0.022950
     0.023585    0.023835    0.023860    0.024090    0.024091    0.024113
     0.024115    0.024134    0.024135    0.024142    0.024149    0.027988
     0.033791    0.076718    0.159996    0.160000    0.160008    0.160148
     0.160252    0.217022    0.221795    0.230540    0.235126    0.236701
     0.237296    0.249425    0.249992    0.249999    0.250376    0.252538
     0.288292    0.290090    0.300924    0.301145    0.301329    0.310354
     0.353106    0.356665    0.356666    0.356671    0.356707    0.364724
     0.412895    0.424829    0.432174    0.455778    0.461789    0.468252
     0.471586    0.478199    0.478316    0.479230    0.480681    0.544050

 Minimum search - taking simple RFO step
 Searching for Lamda that Minimizes Along All modes
 Value Taken    Lamda =  -0.00730342
 Calculated Step too Large.  Step scaled by  0.665860
 Step Taken.  Stepsize is  0.300000

                             Maximum     Tolerance    Cnvgd?
         Gradient           0.013514      0.000300      NO
         Displacement       0.227446      0.001200      NO
         Energy change     -0.006198      0.000001      NO


 New Cartesian Coordinates Obtained by Inverse Iteration

 Displacement from previous Coordinates is:  0.549843
 ----------------------------------------------------------------
             Standard Nuclear Orientation (Angstroms)
    I     Atom           X                Y                Z
 ----------------------------------------------------------------
    1      C       0.0127822628     0.0129579693     0.0468912866
    2      C      -0.0065092387     0.1840940526     1.4407600612
    3      Cl      1.4846005534     0.3835065727     2.3130802767
    4      C      -1.2301172148     0.1934117525     2.1220195918
    5      Cl     -1.3003264714     0.3995675313     3.8551922462
    6      C      -2.4298246709     0.0397405884     1.4355584296
    7      H      -3.3668239037     0.0508878982     1.9742050480
    8      C      -2.3972437798    -0.1290282222     0.0578961800
    9      Cl     -3.9072613276    -0.3271284793    -0.8142280209
   10      C      -1.1975025361    -0.1423997868    -0.6368100158
   11      H      -1.1944155135    -0.2840856929    -1.7090067824
   12      C       1.2826218936    -0.0140463375    -0.7297950422
   13      C       2.2622577447    -1.0014081414    -0.5204112002
   14      Cl      2.0117616976    -2.2291605573     0.7045791815
   15      C       3.4376549127    -1.0572194654    -1.2608817012
   16      H       4.1565386216    -1.8401559544    -1.0596131290
   17      C       3.6657141925    -0.1079226102    -2.2500695739
   18      H       4.5785446405    -0.1428232846    -2.8328196213
   19      C       2.7289709950     0.8907997420    -2.4903383211
   20      H       2.8980946212     1.6453307647    -3.2466509196
   21      C       1.5615516966     0.9283866586    -1.7349694651
   22      Cl      0.4497113886     2.2587544731    -2.0436821616
 ----------------------------------------------------------------
 Nuclear Repulsion Energy =        1784.21707713 hartrees
 There are       81 alpha and       81 beta electrons
 Applying Cartesian multipole field
    Component          Value
    ---------          -----
     (2,0,0)        1.00000E-11
     (0,2,0)        2.00000E-11
     (0,0,2)       -3.00000E-11
 Nucleus-field energy     =    -0.0000000226 hartrees
 Requested basis set is 6-311++G(d,p)
 There are 162 shells and 449 basis functions
 A cutoff of  1.0D-15 yielded  10313 shell pairs
 There are     85713 function pairs (     92184 Cartesian)
 Smallest overlap matrix eigenvalue = 2.69E-07
 Linear dependence detected in AO basis
 Number of orthogonalized atomic orbitals = 444
 Maximum deviation from orthogonality = 2.318E-10
 Guess from superposition of atomic densities
 Warning:  Energy on first SCF cycle will be non-variational
 SAD guess density has 162.000000 electrons

 -----------------------------------------------------------------------
  General SCF calculation program by
  Eric Jon Sundstrom, Paul Horn, Yuezhi Mao, Dmitri Zuev, Alec White,
  David Stuck, Shaama M.S., Shane Yost, Joonho Lee, David Small,
  Daniel Levine, Susi Lehtola, Hugh Burton, Evgeny Epifanovsky,
  Bang C. Huynh
 -----------------------------------------------------------------------
 Exchange:     0.2000 Hartree-Fock + 0.0800 Slater + 0.7200 B88
 Correlation:  0.1900 VWN1RPA + 0.8100 LYP
 Using SG-1 standard quadrature grid
 A restricted SCF calculation will be
 performed using DIIS
 SCF converges when DIIS error is below 1.0e-08
 ---------------------------------------
  Cycle       Energy         DIIS error
 ---------------------------------------
    1   -2765.5109740120      2.92e-02  
    2   -2761.3638476497      2.40e-03  
    3   -2761.2706913354      2.99e-03  
    4   -2761.5029958303      5.61e-04  
    5   -2761.5094612794      2.87e-04  
    6   -2761.5113832468      1.07e-04  
    7   -2761.5116463684      2.77e-05  
    8   -2761.5116621089      1.19e-05  
    9   -2761.5116656341      3.23e-06  
   10   -2761.5116658841      1.12e-06  
   11   -2761.5116659144      3.32e-07  
   12   -2761.5116659168      8.85e-08  
   13   -2761.5116659171      4.44e-08  
   14   -2761.5116659169      1.63e-08  
   15   -2761.5116659171      4.93e-09  Convergence criterion met
 ---------------------------------------
 SCF time:   CPU 681.87s  wall 682.00s 
 SCF   energy in the final basis set =    -2761.5116659171
 Total energy in the final basis set =    -2761.5116659171

 --------------------------------------------------------------

                    Orbital Energies (a.u.)
 --------------------------------------------------------------

 Alpha MOs
 -- Occupied --
********-101.5706-101.5701-101.5682-101.5665 -10.2693 -10.2678 -10.2671
-10.2656 -10.2627 -10.2335 -10.2330 -10.2166 -10.2131 -10.2115 -10.2091
-10.2087  -9.4863  -9.4853  -9.4847  -9.4835  -9.4817  -7.2510  -7.2500
 -7.2494  -7.2484  -7.2464  -7.2411  -7.2406  -7.2402  -7.2396  -7.2395
 -7.2390  -7.2383  -7.2376  -7.2365  -7.2360  -0.9478  -0.9275  -0.9007
 -0.8917  -0.8764  -0.8457  -0.8443  -0.8020  -0.7596  -0.7552  -0.7412
 -0.6708  -0.6327  -0.6221  -0.6145  -0.5500  -0.5329  -0.5306  -0.5122
 -0.4950  -0.4765  -0.4630  -0.4606  -0.4570  -0.4439  -0.4331  -0.4224
 -0.4088  -0.4010  -0.3980  -0.3919  -0.3800  -0.3648  -0.3469  -0.3427
 -0.3375  -0.3331  -0.3279  -0.3250  -0.3155  -0.2922  -0.2697  -0.2682
 -0.2602
 -- Virtual --
 -0.0684  -0.0511  -0.0447  -0.0347  -0.0286  -0.0170  -0.0103   0.0034
  0.0051   0.0094   0.0156   0.0177   0.0255   0.0322   0.0385   0.0450
  0.0471   0.0503   0.0560   0.0607   0.0697   0.0743   0.0801   0.0816
  0.0874   0.0884   0.0948   0.0957   0.0997   0.1023   0.1044   0.1091
  0.1103   0.1136   0.1175   0.1180   0.1245   0.1254   0.1272   0.1296
  0.1313   0.1322   0.1344   0.1403   0.1450   0.1489   0.1535   0.1570
  0.1602   0.1620   0.1694   0.1749   0.1777   0.1792   0.1834   0.1883
  0.1936   0.2020   0.2101   0.2126   0.2196   0.2231   0.2263   0.2294
  0.2306   0.2359   0.2397   0.2401   0.2486   0.2509   0.2545   0.2571
  0.2593   0.2660   0.2665   0.2707   0.2742   0.2753   0.2798   0.2839
  0.2957   0.2963   0.3005   0.3064   0.3097   0.3146   0.3180   0.3261
  0.3286   0.3334   0.3473   0.3499   0.3691   0.4135   0.4241   0.4260
  0.4280   0.4423   0.4541   0.4576   0.4644   0.4670   0.4754   0.4800
  0.4873   0.4911   0.4984   0.5049   0.5072   0.5217   0.5229   0.5293
  0.5337   0.5429   0.5511   0.5629   0.5661   0.5726   0.5805   0.5860
  0.5948   0.5962   0.6056   0.6085   0.6138   0.6167   0.6223   0.6353
  0.6427   0.6458   0.6592   0.6699   0.6763   0.6834   0.6928   0.6972
  0.7010   0.7092   0.7194   0.7266   0.7383   0.7419   0.7961   0.7989
  0.8128   0.8236   0.8294   0.8365   0.8393   0.8416   0.8477   0.8513
  0.8521   0.8544   0.8608   0.8616   0.8724   0.8727   0.8765   0.8880
  0.8978   0.9044   0.9060   0.9099   0.9184   0.9247   0.9277   0.9318
  0.9403   0.9430   0.9543   0.9592   0.9656   0.9692   0.9781   0.9836
  0.9878   0.9932   0.9990   1.0079   1.0173   1.0307   1.0476   1.0567
  1.0740   1.0873   1.1004   1.1120   1.1498   1.1660   1.1970   1.2090
  1.2110   1.2231   1.2358   1.2443   1.2550   1.2818   1.2896   1.2950
  1.3134   1.3246   1.3414   1.3498   1.3719   1.3816   1.4435   1.4593
  1.4816   1.4895   1.5119   1.5387   1.5507   1.5537   1.5616   1.5781
  1.5992   1.6041   1.6235   1.6315   1.6487   1.6821   1.6970   1.6981
  1.7401   1.7564   1.7724   1.7782   1.8112   1.8362   1.8635   1.8770
  1.8836   1.8933   1.9047   1.9135   1.9278   1.9330   1.9472   1.9596
  1.9713   1.9827   1.9925   2.0174   2.0398   2.0688   2.0882   2.1039
  2.1569   2.1851   2.1907   2.2466   2.2576   2.2649   2.2766   2.2795
  2.2958   2.3045   2.3099   2.3305   2.3456   2.3547   2.3565   2.4178
  2.4212   2.4377   2.4522   2.4875   2.4987   2.5194   2.5283   2.5438
  2.5456   2.5582   2.5707   2.5981   2.6105   2.6517   2.6672   2.6840
  2.6896   2.7127   2.7168   2.7243   2.7349   2.7453   2.7540   2.7754
  2.7777   2.7837   2.8002   2.8071   2.8272   2.8323   2.8757   2.9085
  2.9453   2.9779   3.0736   3.0766   3.0823   3.1304   3.1538   3.1703
  3.1989   3.2198   3.2374   3.2639   3.3434   3.3491   3.3844   3.4385
  3.5150   3.5826   3.6436   3.7088   3.7253   3.7964   3.9321   3.9870
  4.0258   4.0910   4.0987   4.3823   4.7985   4.8272   9.7617   9.7879
  9.8039   9.8345   9.8520  23.3856  23.5406  23.8325  23.8508  23.8842
 23.9175  23.9534  24.0132  24.0450  24.0551  24.1150  24.1459  25.8153
 25.8255  25.9058  25.9104  25.9828  26.1083  26.1450  26.2128  26.3296
 26.3779  26.5850  26.6080  26.6556  26.8073  26.8895 215.7542 215.7826
215.8042 215.8367 215.8620
 --------------------------------------------------------------

          Ground-State Mulliken Net Atomic Charges

     Atom                 Charge (a.u.)
  ----------------------------------------
      1 C                    -0.034112
      2 C                    -0.484381
      3 Cl                    0.410514
      4 C                     0.091577
      5 Cl                    0.505303
      6 C                    -1.172300
      7 H                     0.214269
      8 C                     0.775444
      9 Cl                    0.446629
     10 C                    -1.230346
     11 H                     0.195243
     12 C                    -0.151008
     13 C                    -0.156865
     14 Cl                    0.303318
     15 C                     0.188143
     16 H                     0.206458
     17 C                    -0.647187
     18 H                     0.171962
     19 C                    -0.139043
     20 H                     0.209207
     21 C                    -0.129664
     22 Cl                    0.426840
  ----------------------------------------
  Sum of atomic charges =     0.000000

 -----------------------------------------------------------------
                    Cartesian Multipole Moments
 -----------------------------------------------------------------
    Charge (ESU x 10^10)
                 0.0000
    Dipole Moment (Debye)
         X       1.7881      Y      -0.2777      Z      -2.0036
       Tot       2.6998
    Quadrupole Moments (Debye-Ang)
        XX    -121.6063     XY      -1.0260     YY    -135.4911
        XZ      -9.7005     YZ      -0.4625     ZZ    -130.3208
    Octopole Moments (Debye-Ang^2)
       XXX     -34.0835    XXY     -10.0899    XYY     -27.3656
       YYY     -13.4085    XXZ     -46.1144    XYZ      -1.9134
       YYZ     -23.2132    XZZ     -12.8941    YZZ      -2.4951
       ZZZ     -82.3846
    Hexadecapole Moments (Debye-Ang^3)
      XXXX   -3730.6810   XXXY      76.9799   XXYY    -842.5245
      XYYY     115.6482   YYYY   -1105.0649   XXXZ     291.3827
      XXYZ      52.3923   XYYZ     150.8003   YYYZ     138.3197
      XXZZ   -1051.4868   XYZZ      61.9745   YYZZ    -686.2983
      XZZZ     407.2256   YZZZ     132.8350   ZZZZ   -2982.6826
 -----------------------------------------------------------------
 Calculating analytic gradient of the SCF energy
 Gradient of SCF Energy
            1           2           3           4           5           6
    1   0.0007571   0.0008117   0.0014525   0.0000108   0.0000583  -0.0004343
    2   0.0002483  -0.0007561  -0.0092750  -0.0000853  -0.0000201  -0.0000372
    3  -0.0000267   0.0003992  -0.0052628  -0.0001760   0.0000063   0.0001032
            7           8           9          10          11          12
    1   0.0000784   0.0004525  -0.0001445  -0.0003583   0.0000697  -0.0014504
    2  -0.0000365   0.0000251  -0.0000167   0.0014127  -0.0000999   0.0001150
    3   0.0000162  -0.0001472  -0.0001003  -0.0004413  -0.0000841   0.0002203
           13          14          15          16          17          18
    1   0.0006464  -0.0015673   0.0002837  -0.0001009   0.0000803   0.0000390
    2   0.0008318   0.0086646   0.0001375   0.0000036  -0.0001644   0.0000439
    3   0.0002127   0.0059734  -0.0001129   0.0001046   0.0000341  -0.0000145
           19          20          21          22
    1  -0.0000423  -0.0001282   0.0000299  -0.0005439
    2   0.0003206  -0.0000053  -0.0016685   0.0003619
    3  -0.0002290   0.0000853  -0.0005711   0.0000107
 Max gradient component =       9.275E-03
 RMS gradient           =       1.911E-03
 Gradient time:  CPU 229.91 s  wall 229.92 s
 Geometry Optimization Parameters
   NAtoms,    NIC,     NZ,  NCons,   NDum,   NFix, NCnnct, MaxDiis
       22     163      22       0       0       0       0       0

 Cartesian Hessian Update
 Hessian updated using BFGS update


** GEOMETRY OPTIMIZATION IN DELOCALIZED INTERNAL COORDINATES **
   Searching for a Minimum

   Optimization Cycle:   6

                       Coordinates (Angstroms)
     ATOM                X               Y               Z
      1  C         0.0127822628    0.0129579693    0.0468912866
      2  C        -0.0065092387    0.1840940526    1.4407600612
      3  Cl        1.4846005534    0.3835065727    2.3130802767
      4  C        -1.2301172148    0.1934117525    2.1220195918
      5  Cl       -1.3003264714    0.3995675313    3.8551922462
      6  C        -2.4298246709    0.0397405884    1.4355584296
      7  H        -3.3668239037    0.0508878982    1.9742050480
      8  C        -2.3972437798   -0.1290282222    0.0578961800
      9  Cl       -3.9072613276   -0.3271284793   -0.8142280209
     10  C        -1.1975025361   -0.1423997868   -0.6368100158
     11  H        -1.1944155135   -0.2840856929   -1.7090067824
     12  C         1.2826218936   -0.0140463375   -0.7297950422
     13  C         2.2622577447   -1.0014081414   -0.5204112002
     14  Cl        2.0117616976   -2.2291605573    0.7045791815
     15  C         3.4376549127   -1.0572194654   -1.2608817012
     16  H         4.1565386216   -1.8401559544   -1.0596131290
     17  C         3.6657141925   -0.1079226102   -2.2500695739
     18  H         4.5785446405   -0.1428232846   -2.8328196213
     19  C         2.7289709950    0.8907997420   -2.4903383211
     20  H         2.8980946212    1.6453307647   -3.2466509196
     21  C         1.5615516966    0.9283866586   -1.7349694651
     22  Cl        0.4497113886    2.2587544731   -2.0436821616
   Point Group: c1    Number of degrees of freedom:    60


   Energy is  -2761.511665917

 Hessian updated using BFGS update

 60 Hessian modes will be used to form the next step
  Hessian Eigenvalues:
     0.015566    0.017819    0.019066    0.020917    0.020969    0.022945
     0.023596    0.023820    0.023852    0.024089    0.024091    0.024112
     0.024115    0.024135    0.024136    0.024144    0.024147    0.025520
     0.028263    0.075794    0.159997    0.160000    0.160010    0.160156
     0.160251    0.217145    0.221795    0.230569    0.235129    0.236706
     0.237275    0.249454    0.249993    0.250015    0.250356    0.252563
     0.288348    0.290099    0.300919    0.301133    0.301338    0.310330
     0.353028    0.356665    0.356666    0.356671    0.356703    0.364594
     0.412900    0.424819    0.432180    0.455744    0.461797    0.468252
     0.471559    0.478196    0.478323    0.479231    0.480692    0.543713

 Minimum search - taking simple RFO step
 Searching for Lamda that Minimizes Along All modes
 Value Taken    Lamda =  -0.00485981
 Calculated Step too Large.  Step scaled by  0.660623
 Step Taken.  Stepsize is  0.300000

                             Maximum     Tolerance    Cnvgd?
         Gradient           0.008834      0.000300      NO
         Displacement       0.230356      0.001200      NO
         Energy change     -0.003967      0.000001      NO


 New Cartesian Coordinates Obtained by Inverse Iteration

 Displacement from previous Coordinates is:  0.536364
 ----------------------------------------------------------------
             Standard Nuclear Orientation (Angstroms)
    I     Atom           X                Y                Z
 ----------------------------------------------------------------
    1      C       0.0100147386     0.0114301692     0.0425577676
    2      C      -0.0074743088     0.2238409479     1.4295910070
    3      Cl      1.4866084981     0.4737521017     2.2874098629
    4      C      -1.2284709577     0.2325907201     2.1145862923
    5      Cl     -1.2977935941     0.4902938170     3.8408248149
    6      C      -2.4265487466     0.0364834426     1.4357631957
    7      H      -3.3625191823     0.0475073773     1.9763651065
    8      C      -2.3950865502    -0.1728698307     0.0637774088
    9      Cl     -3.9043301394    -0.4225137840    -0.7962370514
   10      C      -1.1966096265    -0.1855532198    -0.6345497192
   11      H      -1.1917829118    -0.3532298684    -1.7032543641
   12      C       1.2829478526    -0.0133248008    -0.7318122481
   13      C       2.2386240750    -1.0276045232    -0.5506875936
   14      Cl      1.9561177163    -2.2835941213     0.6402237927
   15      C       3.4147483294    -1.0844713072    -1.2892587589
   16      H       4.1176575589    -1.8876274275    -1.1128327851
   17      C       3.6656547956    -0.1064217694    -2.2452769506
   18      H       4.5793053131    -0.1417018171    -2.8267227773
   19      C       2.7517574822     0.9196435943    -2.4556429145
   20      H       2.9394389560     1.6936058973    -3.1876776686
   21      C       1.5825256246     0.9562648300    -1.7025025737
   22      Cl      0.4859956413     2.3055590433    -1.9737374958
 ----------------------------------------------------------------
 Nuclear Repulsion Energy =        1782.71201646 hartrees
 There are       81 alpha and       81 beta electrons
 Applying Cartesian multipole field
    Component          Value
    ---------          -----
     (2,0,0)        1.00000E-11
     (0,2,0)        2.00000E-11
     (0,0,2)       -3.00000E-11
 Nucleus-field energy     =    -0.0000000205 hartrees
 Requested basis set is 6-311++G(d,p)
 There are 162 shells and 449 basis functions
 A cutoff of  1.0D-15 yielded  10316 shell pairs
 There are     85746 function pairs (     92225 Cartesian)
 Smallest overlap matrix eigenvalue = 2.54E-07
 Linear dependence detected in AO basis
 Number of orthogonalized atomic orbitals = 444
 Maximum deviation from orthogonality = 3.439E-10
 Guess from superposition of atomic densities
 Warning:  Energy on first SCF cycle will be non-variational
 SAD guess density has 162.000000 electrons

 -----------------------------------------------------------------------
  General SCF calculation program by
  Eric Jon Sundstrom, Paul Horn, Yuezhi Mao, Dmitri Zuev, Alec White,
  David Stuck, Shaama M.S., Shane Yost, Joonho Lee, David Small,
  Daniel Levine, Susi Lehtola, Hugh Burton, Evgeny Epifanovsky,
  Bang C. Huynh
 -----------------------------------------------------------------------
 Exchange:     0.2000 Hartree-Fock + 0.0800 Slater + 0.7200 B88
 Correlation:  0.1900 VWN1RPA + 0.8100 LYP
 Using SG-1 standard quadrature grid
 A restricted SCF calculation will be
 performed using DIIS
 SCF converges when DIIS error is below 1.0e-08
 ---------------------------------------
  Cycle       Energy         DIIS error
 ---------------------------------------
    1   -2765.5043877741      2.92e-02  
    2   -2761.3665390670      2.40e-03  
    3   -2761.2745644108      2.98e-03  
    4   -2761.5058447908      5.53e-04  
    5   -2761.5121330723      2.83e-04  
    6   -2761.5139959816      1.07e-04  
    7   -2761.5142593931      2.75e-05  
    8   -2761.5142747778      1.19e-05  
    9   -2761.5142783347      3.20e-06  
   10   -2761.5142785791      1.12e-06  
   11   -2761.5142786091      3.23e-07  
   12   -2761.5142786113      8.67e-08  
   13   -2761.5142786116      4.23e-08  
   14   -2761.5142786118      1.57e-08  
   15   -2761.5142786116      4.81e-09  Convergence criterion met
 ---------------------------------------
 SCF time:   CPU 680.37s  wall 681.00s 
 SCF   energy in the final basis set =    -2761.5142786116
 Total energy in the final basis set =    -2761.5142786116

 --------------------------------------------------------------

                    Orbital Energies (a.u.)
 --------------------------------------------------------------

 Alpha MOs
 -- Occupied --
********-101.5705-101.5703-101.5690-101.5673 -10.2694 -10.2677 -10.2668
-10.2655 -10.2629 -10.2329 -10.2326 -10.2166 -10.2133 -10.2115 -10.2091
-10.2087  -9.4864  -9.4852  -9.4848  -9.4841  -9.4823  -7.2511  -7.2499
 -7.2495  -7.2490  -7.2470  -7.2413  -7.2407  -7.2401  -7.2396  -7.2395
 -7.2391  -7.2389  -7.2381  -7.2371  -7.2366  -0.9476  -0.9275  -0.9004
 -0.8916  -0.8766  -0.8459  -0.8439  -0.8018  -0.7596  -0.7553  -0.7414
 -0.6706  -0.6319  -0.6226  -0.6149  -0.5499  -0.5325  -0.5305  -0.5133
 -0.4946  -0.4766  -0.4628  -0.4606  -0.4571  -0.4435  -0.4328  -0.4225
 -0.4085  -0.3997  -0.3982  -0.3915  -0.3797  -0.3640  -0.3463  -0.3421
 -0.3376  -0.3332  -0.3284  -0.3252  -0.3188  -0.2905  -0.2710  -0.2682
 -0.2608
 -- Virtual --
 -0.0662  -0.0515  -0.0443  -0.0370  -0.0291  -0.0169  -0.0103   0.0034
  0.0052   0.0093   0.0154   0.0173   0.0253   0.0319   0.0386   0.0446
  0.0472   0.0501   0.0566   0.0604   0.0690   0.0739   0.0801   0.0814
  0.0873   0.0884   0.0947   0.0954   0.0995   0.1031   0.1043   0.1085
  0.1098   0.1137   0.1172   0.1180   0.1242   0.1253   0.1271   0.1303
  0.1308   0.1317   0.1337   0.1401   0.1444   0.1485   0.1528   0.1562
  0.1603   0.1615   0.1686   0.1760   0.1777   0.1792   0.1845   0.1874
  0.1933   0.2002   0.2090   0.2124   0.2217   0.2232   0.2276   0.2287
  0.2320   0.2358   0.2400   0.2424   0.2459   0.2498   0.2527   0.2567
  0.2587   0.2657   0.2673   0.2720   0.2725   0.2757   0.2799   0.2839
  0.2943   0.2955   0.3017   0.3065   0.3110   0.3145   0.3184   0.3235
  0.3283   0.3321   0.3470   0.3504   0.3692   0.4142   0.4228   0.4251
  0.4288   0.4410   0.4544   0.4575   0.4644   0.4670   0.4764   0.4825
  0.4877   0.4892   0.5009   0.5046   0.5090   0.5214   0.5223   0.5280
  0.5346   0.5430   0.5507   0.5634   0.5674   0.5752   0.5795   0.5890
  0.5944   0.5960   0.6059   0.6101   0.6145   0.6206   0.6239   0.6365
  0.6443   0.6453   0.6621   0.6680   0.6757   0.6839   0.6926   0.6984
  0.6998   0.7065   0.7187   0.7268   0.7411   0.7416   0.7944   0.8004
  0.8153   0.8254   0.8292   0.8383   0.8395   0.8446   0.8466   0.8512
  0.8519   0.8548   0.8589   0.8652   0.8712   0.8743   0.8798   0.8853
  0.8956   0.9009   0.9070   0.9090   0.9157   0.9192   0.9265   0.9319
  0.9397   0.9423   0.9545   0.9612   0.9677   0.9693   0.9791   0.9860
  0.9893   0.9922   1.0006   1.0068   1.0182   1.0302   1.0442   1.0548
  1.0714   1.0857   1.1058   1.1184   1.1519   1.1657   1.1988   1.2096
  1.2141   1.2216   1.2377   1.2444   1.2557   1.2800   1.2910   1.3000
  1.3140   1.3249   1.3391   1.3493   1.3726   1.3861   1.4448   1.4550
  1.4816   1.4900   1.5090   1.5427   1.5509   1.5550   1.5614   1.5795
  1.5994   1.6040   1.6218   1.6314   1.6493   1.6819   1.6956   1.6979
  1.7414   1.7580   1.7712   1.7779   1.8112   1.8344   1.8587   1.8745
  1.8824   1.8927   1.9055   1.9156   1.9330   1.9339   1.9491   1.9591
  1.9721   1.9849   1.9918   2.0203   2.0400   2.0703   2.0890   2.1001
  2.1551   2.1845   2.1905   2.2473   2.2607   2.2642   2.2763   2.2792
  2.2949   2.3028   2.3091   2.3316   2.3443   2.3551   2.3563   2.4219
  2.4262   2.4382   2.4565   2.4806   2.4954   2.5147   2.5295   2.5423
  2.5476   2.5604   2.5684   2.5964   2.6086   2.6496   2.6715   2.6856
  2.6903   2.7133   2.7201   2.7235   2.7341   2.7435   2.7531   2.7753
  2.7768   2.7821   2.7977   2.8111   2.8267   2.8328   2.8714   2.9065
  2.9498   2.9806   3.0765   3.0783   3.0817   3.1285   3.1531   3.1710
  3.2011   3.2230   3.2375   3.2647   3.3438   3.3487   3.3846   3.4374
  3.5191   3.5845   3.6449   3.7091   3.7285   3.7969   3.9332   3.9880
  4.0256   4.0915   4.0983   4.3731   4.8001   4.8280   9.7644   9.7877
  9.8068   9.8257   9.8598  23.3867  23.5409  23.8326  23.8526  23.8843
 23.9193  23.9543  24.0148  24.0448  24.0591  24.1170  24.1461  25.8130
 25.8245  25.9030  25.9115  25.9730  26.1119  26.1525  26.2126  26.3401
 26.3488  26.5845  26.6090  26.6664  26.8091  26.8730 215.7569 215.7820
215.8073 215.8267 215.8716
 --------------------------------------------------------------

          Ground-State Mulliken Net Atomic Charges

     Atom                 Charge (a.u.)
  ----------------------------------------
      1 C                    -0.038135
      2 C                    -0.688428
      3 Cl                    0.405012
      4 C                     0.227433
      5 Cl                    0.513576
      6 C                    -1.184570
      7 H                     0.216087
      8 C                     0.732473
      9 Cl                    0.442814
     10 C                    -1.076306
     11 H                     0.195197
     12 C                    -0.181175
     13 C                    -0.158177
     14 Cl                    0.295269
     15 C                     0.193394
     16 H                     0.205626
     17 C                    -0.615667
     18 H                     0.172476
     19 C                    -0.122571
     20 H                     0.210247
     21 C                    -0.172855
     22 Cl                    0.428280
  ----------------------------------------
  Sum of atomic charges =     0.000000

 -----------------------------------------------------------------
                    Cartesian Multipole Moments
 -----------------------------------------------------------------
    Charge (ESU x 10^10)
                 0.0000
    Dipole Moment (Debye)
         X       1.7708      Y      -0.2895      Z      -2.0162
       Tot       2.6990
    Quadrupole Moments (Debye-Ang)
        XX    -121.6266     XY      -1.0453     YY    -135.3716
        XZ      -9.7702     YZ      -0.4157     ZZ    -130.3047
    Octopole Moments (Debye-Ang^2)
       XXX     -34.1095    XXY     -10.5584    XYY     -26.5989
       YYY     -16.3437    XXZ     -46.3144    XYZ      -1.7070
       YYZ     -23.3141    XZZ     -13.1050    YZZ      -3.4052
       ZZZ     -81.0341
    Hexadecapole Moments (Debye-Ang^3)
      XXXX   -3714.2695   XXXY      56.2686   XXYY    -847.0311
      XYYY      91.4736   YYYY   -1165.7836   XXXZ     301.6308
      XXYZ      42.3512   XYYZ     153.2601   YYYZ     103.9738
      XXZZ   -1039.0954   XYZZ      55.4023   YYZZ    -686.2789
      XZZZ     420.3526   YZZZ     102.5697   ZZZZ   -2928.9305
 -----------------------------------------------------------------
 Calculating analytic gradient of the SCF energy
 Gradient of SCF Energy
            1           2           3           4           5           6
    1   0.0000141   0.0006094   0.0009818  -0.0001025   0.0000463  -0.0002250
    2  -0.0001021  -0.0005427  -0.0060300  -0.0000736  -0.0000057  -0.0000033
    3   0.0001660  -0.0001412  -0.0032182  -0.0002217   0.0000652   0.0000643
            7           8           9          10          11          12
    1   0.0000437   0.0003222  -0.0001529  -0.0001750   0.0000967  -0.0006567
    2  -0.0000212  -0.0000651   0.0000379   0.0008680  -0.0000358   0.0004160
    3   0.0000208   0.0000073  -0.0000862  -0.0003529  -0.0001193   0.0000874
           13          14          15          16          17          18
    1   0.0004376  -0.0009405   0.0000782  -0.0000533  -0.0000112   0.0000139
    2   0.0008883   0.0053867  -0.0000653   0.0000359   0.0000213   0.0000301
    3  -0.0000139   0.0040781   0.0000596   0.0000737  -0.0000028  -0.0000159
           19          20          21          22
    1   0.0000003  -0.0000796   0.0001254  -0.0003729
    2   0.0001784  -0.0000101  -0.0011261   0.0002184
    3  -0.0002523   0.0000353  -0.0003070   0.0000737
 Max gradient component =       6.030E-03
 RMS gradient           =       1.227E-03
 Gradient time:  CPU 225.99 s  wall 225.99 s
 Geometry Optimization Parameters
   NAtoms,    NIC,     NZ,  NCons,   NDum,   NFix, NCnnct, MaxDiis
       22     163      22       0       0       0       0       0

 Cartesian Hessian Update
 Hessian updated using BFGS update


** GEOMETRY OPTIMIZATION IN DELOCALIZED INTERNAL COORDINATES **
   Searching for a Minimum

   Optimization Cycle:   7

                       Coordinates (Angstroms)
     ATOM                X               Y               Z
      1  C         0.0100147386    0.0114301692    0.0425577676
      2  C        -0.0074743088    0.2238409479    1.4295910070
      3  Cl        1.4866084981    0.4737521017    2.2874098629
      4  C        -1.2284709577    0.2325907201    2.1145862923
      5  Cl       -1.2977935941    0.4902938170    3.8408248149
      6  C        -2.4265487466    0.0364834426    1.4357631957
      7  H        -3.3625191823    0.0475073773    1.9763651065
      8  C        -2.3950865502   -0.1728698307    0.0637774088
      9  Cl       -3.9043301394   -0.4225137840   -0.7962370514
     10  C        -1.1966096265   -0.1855532198   -0.6345497192
     11  H        -1.1917829118   -0.3532298684   -1.7032543641
     12  C         1.2829478526   -0.0133248008   -0.7318122481
     13  C         2.2386240750   -1.0276045232   -0.5506875936
     14  Cl        1.9561177163   -2.2835941213    0.6402237927
     15  C         3.4147483294   -1.0844713072   -1.2892587589
     16  H         4.1176575589   -1.8876274275   -1.1128327851
     17  C         3.6656547956   -0.1064217694   -2.2452769506
     18  H         4.5793053131   -0.1417018171   -2.8267227773
     19  C         2.7517574822    0.9196435943   -2.4556429145
     20  H         2.9394389560    1.6936058973   -3.1876776686
     21  C         1.5825256246    0.9562648300   -1.7025025737
     22  Cl        0.4859956413    2.3055590433   -1.9737374958
   Point Group: c1    Number of degrees of freedom:    60


   Energy is  -2761.514278612

 Hessian updated using BFGS update

 60 Hessian modes will be used to form the next step
  Hessian Eigenvalues:
     0.011896    0.017788    0.018927    0.020887    0.020935    0.022710
     0.022962    0.023619    0.023845    0.023949    0.024090    0.024091
     0.024114    0.024115    0.024135    0.024142    0.024146    0.024220
     0.028265    0.075211    0.159997    0.160001    0.160010    0.160153
     0.160250    0.217291    0.221796    0.230564    0.235125    0.236705
     0.237258    0.249443    0.249995    0.250012    0.250313    0.252564
     0.288368    0.289995    0.300894    0.301122    0.301290    0.310449
     0.353043    0.356665    0.356666    0.356671    0.356702    0.364563
     0.412907    0.424811    0.432192    0.455712    0.461782    0.468253
     0.471583    0.478226    0.478324    0.479247    0.480692    0.543341

 Minimum search - taking simple RFO step
 Searching for Lamda that Minimizes Along All modes
 Value Taken    Lamda =  -0.00308822
 Calculated Step too Large.  Step scaled by  0.678646
 Step Taken.  Stepsize is  0.300000

                             Maximum     Tolerance    Cnvgd?
         Gradient           0.005741      0.000300      NO
         Displacement       0.230748      0.001200      NO
         Energy change     -0.002613      0.000001      NO


 New Cartesian Coordinates Obtained by Inverse Iteration

 Displacement from previous Coordinates is:  0.536689
 ----------------------------------------------------------------
             Standard Nuclear Orientation (Angstroms)
    I     Atom           X                Y                Z
 ----------------------------------------------------------------
    1      C       0.0069193765     0.0119246418     0.0371714102
    2      C      -0.0089423955     0.2640589017     1.4169526647
    3      Cl      1.4870972960     0.5635409867     2.2585492416
    4      C      -1.2268303407     0.2717892512     2.1064863464
    5      Cl     -1.2952513023     0.5787174532     3.8244541226
    6      C      -2.4230373604     0.0337974878     1.4372016351
    7      H      -3.3575656880     0.0430061323     1.9804548331
    8      C      -2.3928872284    -0.2144277064     0.0718442797
    9      Cl     -3.9000120821    -0.5202175443    -0.7731547473
   10      C      -1.1962789293    -0.2255517944    -0.6308144305
   11      H      -1.1907022180    -0.4209092730    -1.6949175966
   12      C       1.2814850944    -0.0138550195    -0.7364848332
   13      C       2.2132253520    -1.0532742979    -0.5833778751
   14      Cl      1.8978574920    -2.3363981393     0.5705761864
   15      C       3.3916140470    -1.1101206746    -1.3180182170
   16      H       4.0782721502    -1.9321848379    -1.1661923226
   17      C       3.6673997976    -0.1044373022    -2.2384371830
   18      H       4.5835848601    -0.1387649461    -2.8159647939
   19      C       2.7759557988     0.9465473774    -2.4195273565
   20      H       2.9837629420     1.7395740011    -3.1253613679
   21      C       1.6024258108     0.9808392686    -1.6724916110
   22      Cl      0.5226880917     2.3484055053    -1.9080420379
 ----------------------------------------------------------------
 Nuclear Repulsion Energy =        1781.47353192 hartrees
 There are       81 alpha and       81 beta electrons
 Applying Cartesian multipole field
    Component          Value
    ---------          -----
     (2,0,0)        1.00000E-11
     (0,2,0)        2.00000E-11
     (0,0,2)       -3.00000E-11
 Nucleus-field energy     =    -0.0000000182 hartrees
 Requested basis set is 6-311++G(d,p)
 There are 162 shells and 449 basis functions
 A cutoff of  1.0D-15 yielded  10311 shell pairs
 There are     85725 function pairs (     92201 Cartesian)
 Smallest overlap matrix eigenvalue = 2.39E-07
 Linear dependence detected in AO basis
 Number of orthogonalized atomic orbitals = 444
 Maximum deviation from orthogonality = 5.003E-10
 Guess from superposition of atomic densities
 Warning:  Energy on first SCF cycle will be non-variational
 SAD guess density has 162.000000 electrons

 -----------------------------------------------------------------------
  General SCF calculation program by
  Eric Jon Sundstrom, Paul Horn, Yuezhi Mao, Dmitri Zuev, Alec White,
  David Stuck, Shaama M.S., Shane Yost, Joonho Lee, David Small,
  Daniel Levine, Susi Lehtola, Hugh Burton, Evgeny Epifanovsky,
  Bang C. Huynh
 -----------------------------------------------------------------------
 Exchange:     0.2000 Hartree-Fock + 0.0800 Slater + 0.7200 B88
 Correlation:  0.1900 VWN1RPA + 0.8100 LYP
 Using SG-1 standard quadrature grid
 A restricted SCF calculation will be
 performed using DIIS
 SCF converges when DIIS error is below 1.0e-08
 ---------------------------------------
  Cycle       Energy         DIIS error
 ---------------------------------------
    1   -2765.5008607558      2.92e-02  
    2   -2761.3681324729      2.40e-03  
    3   -2761.2768762532      2.98e-03  
    4   -2761.5077092202      5.47e-04  
    5   -2761.5138536927      2.80e-04  
    6   -2761.5156660398      1.07e-04  
    7   -2761.5159297211      2.72e-05  
    8   -2761.5159447396      1.20e-05  
    9   -2761.5159483226      3.17e-06  
   10   -2761.5159485626      1.11e-06  
   11   -2761.5159485926      3.15e-07  
   12   -2761.5159485946      8.53e-08  
   13   -2761.5159485947      4.04e-08  
   14   -2761.5159485949      1.51e-08  
   15   -2761.5159485948      4.72e-09  Convergence criterion met
 ---------------------------------------
 SCF time:   CPU 681.32s  wall 681.00s 
 SCF   energy in the final basis set =    -2761.5159485948
 Total energy in the final basis set =    -2761.5159485948

 --------------------------------------------------------------

                    Orbital Energies (a.u.)
 --------------------------------------------------------------

 Alpha MOs
 -- Occupied --
********-101.5705-101.5704-101.5696-101.5680 -10.2695 -10.2676 -10.2665
-10.2653 -10.2631 -10.2325 -10.2321 -10.2166 -10.2133 -10.2114 -10.2090
-10.2087  -9.4866  -9.4852  -9.4849  -9.4845  -9.4829  -7.2513  -7.2499
 -7.2496  -7.2494  -7.2476  -7.2414  -7.2409  -7.2400  -7.2397  -7.2395
 -7.2393  -7.2392  -7.2386  -7.2376  -7.2372  -0.9474  -0.9276  -0.9002
 -0.8916  -0.8768  -0.8462  -0.8437  -0.8017  -0.7595  -0.7554  -0.7415
 -0.6705  -0.6311  -0.6231  -0.6152  -0.5498  -0.5321  -0.5304  -0.5143
 -0.4943  -0.4766  -0.4626  -0.4606  -0.4573  -0.4432  -0.4327  -0.4226
 -0.4083  -0.3987  -0.3983  -0.3912  -0.3796  -0.3634  -0.3460  -0.3415
 -0.3376  -0.3333  -0.3296  -0.3251  -0.3210  -0.2887  -0.2724  -0.2683
 -0.2611
 -- Virtual --
 -0.0639  -0.0518  -0.0439  -0.0392  -0.0295  -0.0168  -0.0103   0.0035
  0.0052   0.0093   0.0153   0.0169   0.0251   0.0316   0.0387   0.0443
  0.0473   0.0499   0.0571   0.0602   0.0683   0.0736   0.0802   0.0813
  0.0871   0.0886   0.0945   0.0955   0.0993   0.1034   0.1044   0.1076
  0.1096   0.1140   0.1170   0.1179   0.1239   0.1251   0.1270   0.1301
  0.1305   0.1317   0.1334   0.1398   0.1440   0.1482   0.1521   0.1555
  0.1603   0.1610   0.1680   0.1769   0.1781   0.1796   0.1859   0.1869
  0.1929   0.1985   0.2077   0.2118   0.2232   0.2241   0.2276   0.2289
  0.2322   0.2356   0.2400   0.2425   0.2452   0.2482   0.2521   0.2565
  0.2579   0.2657   0.2676   0.2723   0.2732   0.2766   0.2804   0.2840
  0.2919   0.2945   0.3024   0.3076   0.3104   0.3143   0.3162   0.3231
  0.3284   0.3315   0.3461   0.3522   0.3695   0.4147   0.4217   0.4241
  0.4303   0.4400   0.4541   0.4570   0.4637   0.4675   0.4760   0.4852
  0.4863   0.4901   0.5021   0.5047   0.5120   0.5201   0.5218   0.5273
  0.5355   0.5438   0.5499   0.5634   0.5694   0.5771   0.5787   0.5904
  0.5932   0.5966   0.6052   0.6124   0.6151   0.6223   0.6279   0.6380
  0.6440   0.6458   0.6597   0.6686   0.6750   0.6844   0.6900   0.6979
  0.6987   0.7057   0.7166   0.7279   0.7410   0.7453   0.7920   0.8023
  0.8178   0.8268   0.8294   0.8385   0.8396   0.8426   0.8492   0.8508
  0.8529   0.8552   0.8579   0.8689   0.8703   0.8764   0.8799   0.8858
  0.8912   0.8999   0.9053   0.9091   0.9120   0.9181   0.9249   0.9349
  0.9396   0.9431   0.9548   0.9626   0.9685   0.9729   0.9801   0.9859
  0.9895   0.9927   1.0023   1.0078   1.0187   1.0309   1.0416   1.0538
  1.0688   1.0847   1.1108   1.1218   1.1537   1.1684   1.1983   1.2099
  1.2194   1.2224   1.2400   1.2447   1.2568   1.2764   1.2910   1.3058
  1.3144   1.3233   1.3360   1.3494   1.3715   1.3917   1.4382   1.4551
  1.4811   1.4907   1.5053   1.5469   1.5512   1.5562   1.5617   1.5812
  1.5990   1.6037   1.6207   1.6310   1.6499   1.6817   1.6935   1.6979
  1.7426   1.7595   1.7703   1.7776   1.8115   1.8325   1.8539   1.8715
  1.8817   1.8915   1.9065   1.9179   1.9342   1.9373   1.9509   1.9582
  1.9724   1.9861   1.9932   2.0236   2.0394   2.0722   2.0898   2.0959
  2.1532   2.1842   2.1901   2.2479   2.2624   2.2657   2.2737   2.2829
  2.2942   2.3048   2.3094   2.3286   2.3444   2.3547   2.3571   2.4262
  2.4288   2.4391   2.4607   2.4716   2.4937   2.5119   2.5315   2.5401
  2.5504   2.5613   2.5656   2.5930   2.6094   2.6475   2.6760   2.6867
  2.6923   2.7134   2.7223   2.7232   2.7335   2.7416   2.7526   2.7754
  2.7759   2.7790   2.7956   2.8176   2.8273   2.8342   2.8669   2.9046
  2.9539   2.9828   3.0791   3.0802   3.0831   3.1269   3.1517   3.1718
  3.2028   3.2276   3.2359   3.2665   3.3437   3.3486   3.3853   3.4365
  3.5237   3.5862   3.6464   3.7090   3.7319   3.7980   3.9343   3.9890
  4.0256   4.0916   4.0982   4.3654   4.8019   4.8277   9.7670   9.7876
  9.8100   9.8200   9.8582  23.3881  23.5416  23.8321  23.8537  23.8847
 23.9209  23.9548  24.0156  24.0444  24.0625  24.1192  24.1466  25.8123
 25.8239  25.9032  25.9263  25.9595  26.1131  26.1616  26.2162  26.3092
 26.3587  26.5830  26.6126  26.6745  26.8029  26.8707 215.7595 215.7817
215.8091 215.8229 215.8693
 --------------------------------------------------------------

          Ground-State Mulliken Net Atomic Charges

     Atom                 Charge (a.u.)
  ----------------------------------------
      1 C                    -0.073006
      2 C                    -0.905847
      3 Cl                    0.427886
      4 C                     0.366780
      5 Cl                    0.517878
      6 C                    -1.186090
      7 H                     0.217584
      8 C                     0.684144
      9 Cl                    0.440830
     10 C                    -0.916029
     11 H                     0.195081
     12 C                    -0.215205
     13 C                    -0.164225
     14 Cl                    0.311711
     15 C                     0.167066
     16 H                     0.205075
     17 C                    -0.586910
     18 H                     0.172985
     19 C                    -0.099850
     20 H                     0.211005
     21 C                    -0.210530
     22 Cl                    0.439666
  ----------------------------------------
  Sum of atomic charges =     0.000000

 -----------------------------------------------------------------
                    Cartesian Multipole Moments
 -----------------------------------------------------------------
    Charge (ESU x 10^10)
                 0.0000
    Dipole Moment (Debye)
         X       1.7593      Y      -0.3006      Z      -2.0182
       Tot       2.6942
    Quadrupole Moments (Debye-Ang)
        XX    -121.6198     XY      -1.0492     YY    -135.2638
        XZ      -9.8102     YZ      -0.3885     ZZ    -130.3197
    Octopole Moments (Debye-Ang^2)
       XXX     -33.8134    XXY     -10.9040    XYY     -25.8388
       YYY     -18.9935    XXZ     -46.3433    XYZ      -1.5575
       YYZ     -23.2882    XZZ     -13.3498    YZZ      -4.3546
       ZZZ     -79.1693
    Hexadecapole Moments (Debye-Ang^3)
      XXXX   -3696.1482   XXXY      35.2210   XXYY    -851.9259
      XYYY      66.7302   YYYY   -1229.2672   XXXZ     313.0221
      XXYZ      31.9987   XYYZ     156.2382   YYYZ      69.5627
      XXZZ   -1026.6654   XYZZ      48.2054   YYZZ    -686.6449
      XZZZ     434.9818   YZZZ      71.9459   ZZZZ   -2875.2481
 -----------------------------------------------------------------
 Calculating analytic gradient of the SCF energy
 Gradient of SCF Energy
            1           2           3           4           5           6
    1  -0.0004568   0.0002411   0.0007791  -0.0000713   0.0000449  -0.0000436
    2  -0.0002186  -0.0003817  -0.0036672  -0.0000344  -0.0000141  -0.0000025
    3   0.0001369  -0.0003516  -0.0017537  -0.0001327   0.0000670  -0.0000132
            7           8           9          10          11          12
    1   0.0000000   0.0001816  -0.0001335   0.0000536   0.0000985   0.0000118
    2  -0.0000236  -0.0000356   0.0000282   0.0005261   0.0000485   0.0004885
    3  -0.0000030   0.0000377  -0.0000430  -0.0002257  -0.0001047  -0.0001619
           13          14          15          16          17          18
    1   0.0002019  -0.0005049  -0.0000962   0.0000087  -0.0000411   0.0000119
    2   0.0007118   0.0031661  -0.0001837   0.0000562   0.0001590   0.0000049
    3  -0.0000327   0.0025910   0.0001560   0.0000261  -0.0000147  -0.0000099
           19          20          21          22
    1   0.0001058  -0.0000132  -0.0001371  -0.0002412
    2   0.0000145  -0.0000099  -0.0006397   0.0000073
    3  -0.0001386   0.0000337  -0.0001717   0.0001085
 Max gradient component =       3.667E-03
 RMS gradient           =       7.451E-04
 Gradient time:  CPU 227.76 s  wall 227.76 s
 Geometry Optimization Parameters
   NAtoms,    NIC,     NZ,  NCons,   NDum,   NFix, NCnnct, MaxDiis
       22     163      22       0       0       0       0       0

 Cartesian Hessian Update
 Hessian updated using BFGS update


** GEOMETRY OPTIMIZATION IN DELOCALIZED INTERNAL COORDINATES **
   Searching for a Minimum

   Optimization Cycle:   8

                       Coordinates (Angstroms)
     ATOM                X               Y               Z
      1  C         0.0069193765    0.0119246418    0.0371714102
      2  C        -0.0089423955    0.2640589017    1.4169526647
      3  Cl        1.4870972960    0.5635409867    2.2585492416
      4  C        -1.2268303407    0.2717892512    2.1064863464
      5  Cl       -1.2952513023    0.5787174532    3.8244541226
      6  C        -2.4230373604    0.0337974878    1.4372016351
      7  H        -3.3575656880    0.0430061323    1.9804548331
      8  C        -2.3928872284   -0.2144277064    0.0718442797
      9  Cl       -3.9000120821   -0.5202175443   -0.7731547473
     10  C        -1.1962789293   -0.2255517944   -0.6308144305
     11  H        -1.1907022180   -0.4209092730   -1.6949175966
     12  C         1.2814850944   -0.0138550195   -0.7364848332
     13  C         2.2132253520   -1.0532742979   -0.5833778751
     14  Cl        1.8978574920   -2.3363981393    0.5705761864
     15  C         3.3916140470   -1.1101206746   -1.3180182170
     16  H         4.0782721502   -1.9321848379   -1.1661923226
     17  C         3.6673997976   -0.1044373022   -2.2384371830
     18  H         4.5835848601   -0.1387649461   -2.8159647939
     19  C         2.7759557988    0.9465473774   -2.4195273565
     20  H         2.9837629420    1.7395740011   -3.1253613679
     21  C         1.6024258108    0.9808392686   -1.6724916110
     22  Cl        0.5226880917    2.3484055053   -1.9080420379
   Point Group: c1    Number of degrees of freedom:    60


   Energy is  -2761.515948595

 Hessian updated using BFGS update

 60 Hessian modes will be used to form the next step
  Hessian Eigenvalues:
     0.008708    0.017770    0.018797    0.020845    0.020932    0.022192
     0.022956    0.023620    0.023845    0.023908    0.024090    0.024091
     0.024114    0.024115    0.024136    0.024142    0.024149    0.024190
     0.028279    0.074853    0.159997    0.160001    0.160010    0.160168
     0.160247    0.217275    0.221800    0.230560    0.235130    0.236712
     0.237273    0.249433    0.249992    0.250017    0.250313    0.252582
     0.288376    0.289945    0.300885    0.301114    0.301262    0.310594
     0.353050    0.356665    0.356666    0.356671    0.356701    0.364558
     0.412905    0.424787    0.432191    0.455700    0.461785    0.468251
     0.471615    0.478237    0.478328    0.479251    0.480695    0.542944

 Minimum search - taking simple RFO step
 Searching for Lamda that Minimizes Along All modes
 Value Taken    Lamda =  -0.00175005
 Calculated Step too Large.  Step scaled by  0.743406
 Step Taken.  Stepsize is  0.300000

                             Maximum     Tolerance    Cnvgd?
         Gradient           0.003535      0.000300      NO
         Displacement       0.230215      0.001200      NO
         Energy change     -0.001670      0.000001      NO


 New Cartesian Coordinates Obtained by Inverse Iteration

 Displacement from previous Coordinates is:  0.542639
 ----------------------------------------------------------------
             Standard Nuclear Orientation (Angstroms)
    I     Atom           X                Y                Z
 ----------------------------------------------------------------
    1      C       0.0043297251     0.0132381133     0.0321385474
    2      C      -0.0112387063     0.3039484044     1.4038488153
    3      Cl      1.4848639970     0.6530818204     2.2280218956
    4      C      -1.2263994524     0.3106905864     2.0974208302
    5      Cl     -1.2958015606     0.6675262034     3.8053618792
    6      C      -2.4199485754     0.0312190492     1.4387599113
    7      H      -3.3529823667     0.0387807696     1.9846598225
    8      C      -2.3897781180    -0.2559993462     0.0812157797
    9      Cl     -3.8926193182    -0.6191756950    -0.7478912638
   10      C      -1.1949539245    -0.2652167874    -0.6253990572
   11      H      -1.1882595991    -0.4903207564    -1.6836966397
   12      C       1.2798759248    -0.0139909921    -0.7407643500
   13      C       2.1876386581    -1.0770486944    -0.6168779962
   14      Cl      1.8387399470    -2.3863426571     0.4977696746
   15      C       3.3682968282    -1.1339666690    -1.3479790272
   16      H       4.0376661799    -1.9744657802    -1.2216865806
   17      C       3.6690279233    -0.1031177364    -2.2324343866
   18      H       4.5874395929    -0.1368825700    -2.8064552530
   19      C       2.8004971255     0.9716810089    -2.3827032096
   20      H       3.0281486161     1.7825364941    -3.0617845673
   21      C       1.6233685107     1.0045212249    -1.6410332871
   22      Cl      0.5628691570     2.3913634807    -1.8395851901
 ----------------------------------------------------------------
 Nuclear Repulsion Energy =        1780.53447287 hartrees
 There are       81 alpha and       81 beta electrons
 Applying Cartesian multipole field
    Component          Value
    ---------          -----
     (2,0,0)        1.00000E-11
     (0,2,0)        2.00000E-11
     (0,0,2)       -3.00000E-11
 Nucleus-field energy     =    -0.0000000159 hartrees
 Requested basis set is 6-311++G(d,p)
 There are 162 shells and 449 basis functions
 A cutoff of  1.0D-15 yielded  10314 shell pairs
 There are     85796 function pairs (     92284 Cartesian)
 Smallest overlap matrix eigenvalue = 2.20E-07
 Linear dependence detected in AO basis
 Number of orthogonalized atomic orbitals = 444
 Maximum deviation from orthogonality = 3.600E-10
 Guess from superposition of atomic densities
 Warning:  Energy on first SCF cycle will be non-variational
 SAD guess density has 162.000000 electrons

 -----------------------------------------------------------------------
  General SCF calculation program by
  Eric Jon Sundstrom, Paul Horn, Yuezhi Mao, Dmitri Zuev, Alec White,
  David Stuck, Shaama M.S., Shane Yost, Joonho Lee, David Small,
  Daniel Levine, Susi Lehtola, Hugh Burton, Evgeny Epifanovsky,
  Bang C. Huynh
 -----------------------------------------------------------------------
 Exchange:     0.2000 Hartree-Fock + 0.0800 Slater + 0.7200 B88
 Correlation:  0.1900 VWN1RPA + 0.8100 LYP
 Using SG-1 standard quadrature grid
 A restricted SCF calculation will be
 performed using DIIS
 SCF converges when DIIS error is below 1.0e-08
 ---------------------------------------
  Cycle       Energy         DIIS error
 ---------------------------------------
    1   -2765.4992720183      2.92e-02  
    2   -2761.3690453591      2.40e-03  
    3   -2761.2782689775      2.98e-03  
    4   -2761.5088846139      5.43e-04  
    5   -2761.5149181925      2.77e-04  
    6   -2761.5166851991      1.07e-04  
    7   -2761.5169491106      2.70e-05  
    8   -2761.5169637697      1.20e-05  
    9   -2761.5169673755      3.15e-06  
   10   -2761.5169676125      1.11e-06  
   11   -2761.5169676420      3.09e-07  
   12   -2761.5169676441      8.42e-08  
   13   -2761.5169676442      3.87e-08  
   14   -2761.5169676443      1.43e-08  
   15   -2761.5169676443      4.63e-09  Convergence criterion met
 ---------------------------------------
 SCF time:   CPU 680.41s  wall 680.00s 
 SCF   energy in the final basis set =    -2761.5169676443
 Total energy in the final basis set =    -2761.5169676443

 --------------------------------------------------------------

                    Orbital Energies (a.u.)
 --------------------------------------------------------------

 Alpha MOs
 -- Occupied --
********-101.5704-101.5704-101.5700-101.5685 -10.2696 -10.2675 -10.2662
-10.2653 -10.2632 -10.2322 -10.2316 -10.2166 -10.2133 -10.2114 -10.2090
-10.2087  -9.4867  -9.4851  -9.4850  -9.4849  -9.4834  -7.2514  -7.2498
 -7.2497  -7.2497  -7.2481  -7.2415  -7.2410  -7.2400  -7.2398  -7.2397
 -7.2394  -7.2393  -7.2390  -7.2381  -7.2377  -0.9473  -0.9277  -0.9001
 -0.8916  -0.8770  -0.8464  -0.8435  -0.8016  -0.7595  -0.7554  -0.7416
 -0.6704  -0.6302  -0.6238  -0.6153  -0.5498  -0.5318  -0.5303  -0.5152
 -0.4941  -0.4767  -0.4625  -0.4606  -0.4574  -0.4429  -0.4326  -0.4227
 -0.4082  -0.3988  -0.3975  -0.3912  -0.3795  -0.3629  -0.3458  -0.3411
 -0.3375  -0.3334  -0.3310  -0.3250  -0.3223  -0.2869  -0.2738  -0.2683
 -0.2612
 -- Virtual --
 -0.0616  -0.0521  -0.0436  -0.0414  -0.0297  -0.0166  -0.0104   0.0035
  0.0053   0.0093   0.0152   0.0166   0.0250   0.0314   0.0387   0.0441
  0.0475   0.0496   0.0578   0.0602   0.0674   0.0733   0.0803   0.0813
  0.0870   0.0888   0.0942   0.0957   0.0990   0.1032   0.1047   0.1067
  0.1097   0.1145   0.1168   0.1178   0.1237   0.1250   0.1268   0.1294
  0.1301   0.1324   0.1333   0.1395   0.1437   0.1479   0.1514   0.1551
  0.1596   0.1612   0.1676   0.1771   0.1783   0.1807   0.1862   0.1878
  0.1926   0.1970   0.2063   0.2111   0.2229   0.2248   0.2277   0.2296
  0.2316   0.2355   0.2397   0.2407   0.2459   0.2461   0.2525   0.2565
  0.2579   0.2658   0.2677   0.2732   0.2738   0.2781   0.2811   0.2845
  0.2885   0.2930   0.3023   0.3065   0.3106   0.3124   0.3158   0.3268
  0.3288   0.3315   0.3453   0.3546   0.3701   0.4151   0.4208   0.4230
  0.4325   0.4399   0.4534   0.4565   0.4627   0.4682   0.4749   0.4845
  0.4873   0.4924   0.5029   0.5058   0.5134   0.5182   0.5213   0.5269
  0.5367   0.5448   0.5489   0.5636   0.5711   0.5783   0.5785   0.5906
  0.5919   0.5976   0.6042   0.6113   0.6171   0.6246   0.6323   0.6396
  0.6439   0.6468   0.6573   0.6679   0.6741   0.6846   0.6882   0.6957
  0.6982   0.7059   0.7135   0.7294   0.7409   0.7503   0.7907   0.8039
  0.8204   0.8276   0.8298   0.8375   0.8387   0.8431   0.8497   0.8513
  0.8532   0.8554   0.8578   0.8696   0.8705   0.8747   0.8819   0.8835
  0.8902   0.9010   0.9031   0.9089   0.9134   0.9175   0.9221   0.9367
  0.9409   0.9451   0.9547   0.9631   0.9704   0.9755   0.9813   0.9838
  0.9894   0.9946   1.0027   1.0115   1.0194   1.0324   1.0405   1.0537
  1.0663   1.0838   1.1140   1.1224   1.1545   1.1755   1.1968   1.2099
  1.2189   1.2316   1.2430   1.2448   1.2591   1.2729   1.2913   1.3101
  1.3155   1.3200   1.3319   1.3499   1.3701   1.3972   1.4300   1.4572
  1.4805   1.4915   1.5010   1.5496   1.5529   1.5576   1.5622   1.5833
  1.5977   1.6035   1.6209   1.6304   1.6503   1.6814   1.6915   1.6979
  1.7434   1.7611   1.7704   1.7774   1.8124   1.8304   1.8493   1.8681
  1.8812   1.8901   1.9078   1.9200   1.9345   1.9400   1.9523   1.9570
  1.9720   1.9875   1.9958   2.0266   2.0382   2.0741   2.0900   2.0925
  2.1512   2.1843   2.1896   2.2481   2.2623   2.2682   2.2716   2.2875
  2.2910   2.3078   2.3131   2.3234   2.3468   2.3543   2.3575   2.4288
  2.4305   2.4391   2.4604   2.4692   2.4931   2.5105   2.5315   2.5390
  2.5531   2.5602   2.5635   2.5888   2.6129   2.6464   2.6804   2.6873
  2.6947   2.7131   2.7208   2.7254   2.7326   2.7406   2.7531   2.7733
  2.7757   2.7765   2.7942   2.8225   2.8293   2.8368   2.8631   2.9028
  2.9578   2.9840   3.0790   3.0839   3.0864   3.1257   3.1497   3.1730
  3.2042   3.2327   3.2333   3.2698   3.3429   3.3488   3.3866   3.4361
  3.5286   3.5879   3.6482   3.7086   3.7354   3.7996   3.9354   3.9902
  4.0257   4.0914   4.0984   4.3590   4.8037   4.8260   9.7695   9.7877
  9.8090   9.8242   9.8514  23.3900  23.5426  23.8313  23.8540  23.8853
 23.9225  23.9554  24.0159  24.0438  24.0653  24.1210  24.1471  25.8110
 25.8236  25.9004  25.9317  25.9603  26.1118  26.1667  26.2257  26.2876
 26.3637  26.5812  26.6181  26.6756  26.7876  26.8901 215.7621 215.7818
215.8070 215.8298 215.8606
 --------------------------------------------------------------

          Ground-State Mulliken Net Atomic Charges

     Atom                 Charge (a.u.)
  ----------------------------------------
      1 C                    -0.121584
      2 C                    -1.104191
      3 Cl                    0.455582
      4 C                     0.507171
      5 Cl                    0.521271
      6 C                    -1.176949
      7 H                     0.219124
      8 C                     0.632662
      9 Cl                    0.440672
     10 C                    -0.765329
     11 H                     0.195006
     12 C                    -0.255951
     13 C                    -0.186763
     14 Cl                    0.340889
     15 C                     0.132992
     16 H                     0.204635
     17 C                    -0.558114
     18 H                     0.173682
     19 C                    -0.070018
     20 H                     0.211095
     21 C                    -0.249415
     22 Cl                    0.453533
  ----------------------------------------
  Sum of atomic charges =     0.000000

 -----------------------------------------------------------------
                    Cartesian Multipole Moments
 -----------------------------------------------------------------
    Charge (ESU x 10^10)
                 0.0000
    Dipole Moment (Debye)
         X       1.7508      Y      -0.3148      Z      -2.0156
       Tot       2.6883
    Quadrupole Moments (Debye-Ang)
        XX    -121.6109     XY      -1.0516     YY    -135.1780
        XZ      -9.8388     YZ      -0.3660     ZZ    -130.3342
    Octopole Moments (Debye-Ang^2)
       XXX     -33.5580    XXY     -11.2462    XYY     -25.1429
       YYY     -21.6769    XXZ     -46.3143    XYZ      -1.4223
       YYZ     -23.2290    XZZ     -13.5466    YZZ      -5.4175
       ZZZ     -77.3020
    Hexadecapole Moments (Debye-Ang^3)
      XXXX   -3677.2777   XXXY      13.4142   XXYY    -857.4417
      XYYY      41.3118   YYYY   -1296.7313   XXXZ     325.5327
      XXYZ      21.4024   XYYZ     159.6926   YYYZ      34.7185
      XXZZ   -1013.7136   XYZZ      40.2859   YYZZ    -687.3992
      XZZZ     450.5656   YZZZ      40.5049   ZZZZ   -2819.9078
 -----------------------------------------------------------------
 Calculating analytic gradient of the SCF energy
 Gradient of SCF Energy
            1           2           3           4           5           6
    1  -0.0005508  -0.0000465   0.0007122   0.0000352   0.0000144   0.0000240
    2  -0.0002036  -0.0003654  -0.0021365  -0.0000359  -0.0000044   0.0000047
    3   0.0000590  -0.0003703  -0.0009586  -0.0000020   0.0000106  -0.0000733
            7           8           9          10          11          12
    1  -0.0000254   0.0000353  -0.0000991   0.0002155   0.0000595   0.0003486
    2  -0.0000197   0.0000545  -0.0000421   0.0003484   0.0000648   0.0004316
    3  -0.0000209   0.0000235   0.0000129  -0.0001150  -0.0001026  -0.0003028
           13          14          15          16          17          18
    1  -0.0000201  -0.0002927  -0.0001401   0.0000276  -0.0000568   0.0000126
    2   0.0004520   0.0018364  -0.0001774   0.0000416   0.0002209   0.0000005
    3   0.0000662   0.0016096   0.0001968  -0.0000219  -0.0000632   0.0000000
           19          20          21          22
    1   0.0001675   0.0000338  -0.0002980  -0.0001565
    2  -0.0001075   0.0000052  -0.0002110  -0.0001570
    3  -0.0000664   0.0000315   0.0000162   0.0000707
 Max gradient component =       2.137E-03
 RMS gradient           =       4.586E-04
 Gradient time:  CPU 227.70 s  wall 227.71 s
 Geometry Optimization Parameters
   NAtoms,    NIC,     NZ,  NCons,   NDum,   NFix, NCnnct, MaxDiis
       22     163      22       0       0       0       0       0

 Cartesian Hessian Update
 Hessian updated using BFGS update


** GEOMETRY OPTIMIZATION IN DELOCALIZED INTERNAL COORDINATES **
   Searching for a Minimum

   Optimization Cycle:   9

                       Coordinates (Angstroms)
     ATOM                X               Y               Z
      1  C         0.0043297251    0.0132381133    0.0321385474
      2  C        -0.0112387063    0.3039484044    1.4038488153
      3  Cl        1.4848639970    0.6530818204    2.2280218956
      4  C        -1.2263994524    0.3106905864    2.0974208302
      5  Cl       -1.2958015606    0.6675262034    3.8053618792
      6  C        -2.4199485754    0.0312190492    1.4387599113
      7  H        -3.3529823667    0.0387807696    1.9846598225
      8  C        -2.3897781180   -0.2559993462    0.0812157797
      9  Cl       -3.8926193182   -0.6191756950   -0.7478912638
     10  C        -1.1949539245   -0.2652167874   -0.6253990572
     11  H        -1.1882595991   -0.4903207564   -1.6836966397
     12  C         1.2798759248   -0.0139909921   -0.7407643500
     13  C         2.1876386581   -1.0770486944   -0.6168779962
     14  Cl        1.8387399470   -2.3863426571    0.4977696746
     15  C         3.3682968282   -1.1339666690   -1.3479790272
     16  H         4.0376661799   -1.9744657802   -1.2216865806
     17  C         3.6690279233   -0.1031177364   -2.2324343866
     18  H         4.5874395929   -0.1368825700   -2.8064552530
     19  C         2.8004971255    0.9716810089   -2.3827032096
     20  H         3.0281486161    1.7825364941   -3.0617845673
     21  C         1.6233685107    1.0045212249   -1.6410332871
     22  Cl        0.5628691570    2.3913634807   -1.8395851901
   Point Group: c1    Number of degrees of freedom:    60


   Energy is  -2761.516967644

 Hessian updated using BFGS update

 60 Hessian modes will be used to form the next step
  Hessian Eigenvalues:
     0.005789    0.017759    0.018716    0.020824    0.020933    0.021951
     0.022956    0.023621    0.023844    0.023896    0.024090    0.024091
     0.024114    0.024115    0.024136    0.024142    0.024149    0.024196
     0.028301    0.074521    0.159997    0.160001    0.160011    0.160181
     0.160241    0.217036    0.221800    0.230560    0.235140    0.236712
     0.237295    0.249467    0.249980    0.250032    0.250327    0.252580
     0.288363    0.289997    0.300892    0.301106    0.301265    0.310537
     0.353050    0.356665    0.356667    0.356671    0.356702    0.364545
     0.412901    0.424752    0.432191    0.455687    0.461794    0.468249
     0.471621    0.478221    0.478343    0.479249    0.480695    0.542359

 Minimum search - taking simple RFO step
 Searching for Lamda that Minimizes Along All modes
 Value Taken    Lamda =  -0.00099545
 Calculated Step too Large.  Step scaled by  0.791334
 Step Taken.  Stepsize is  0.300000

                             Maximum     Tolerance    Cnvgd?
         Gradient           0.002161      0.000300      NO
         Displacement       0.232666      0.001200      NO
         Energy change     -0.001019      0.000001      NO


 New Cartesian Coordinates Obtained by Inverse Iteration

 Displacement from previous Coordinates is:  0.531262
 ----------------------------------------------------------------
             Standard Nuclear Orientation (Angstroms)
    I     Atom           X                Y                Z
 ----------------------------------------------------------------
    1      C       0.0030072912     0.0142084537     0.0292354380
    2      C      -0.0148742389     0.3432453921     1.3919622025
    3      Cl      1.4775886884     0.7414914134     2.2009740033
    4      C      -1.2284281743     0.3489865750     2.0878122727
    5      Cl     -1.3014154346     0.7548388089     3.7843944961
    6      C      -2.4179378009     0.0288039543     1.4398496519
    7      H      -3.3499920438     0.0357904928     1.9874291876
    8      C      -2.3851948746    -0.2970935467     0.0912919303
    9      Cl     -3.8817395936    -0.7119625658    -0.7240953265
   10      C      -1.1913398020    -0.3051771143    -0.6175600606
   11      H      -1.1819330761    -0.5602778037    -1.6690340592
   12      C       1.2791300914    -0.0144852183    -0.7432191816
   13      C       2.1642210162    -1.0985946634    -0.6499455186
   14      Cl      1.7839154687    -2.4334471719     0.4236051177
   15      C       3.3461134013    -1.1555198636    -1.3793870280
   16      H       3.9983864044    -2.0128476852    -1.2790228672
   17      C       3.6697819116    -0.1026121679    -2.2291460248
   18      H       4.5892608667    -0.1361437304    -2.8014671140
   19      C       2.8233593621     0.9937423071    -2.3473372002
   20      H       3.0688330744     1.8206433422    -3.0004619339
   21      C       1.6444066305     1.0255782953    -1.6086035067
   22      Cl      0.6056313959     2.4328919676    -1.7663681314
 ----------------------------------------------------------------
 Nuclear Repulsion Energy =        1779.74161437 hartrees
 There are       81 alpha and       81 beta electrons
 Applying Cartesian multipole field
    Component          Value
    ---------          -----
     (2,0,0)        1.00000E-11
     (0,2,0)        2.00000E-11
     (0,0,2)       -3.00000E-11
 Nucleus-field energy     =    -0.0000000136 hartrees
 Requested basis set is 6-311++G(d,p)
 There are 162 shells and 449 basis functions
 A cutoff of  1.0D-15 yielded  10318 shell pairs
 There are     85775 function pairs (     92250 Cartesian)
 Smallest overlap matrix eigenvalue = 2.00E-07
 Linear dependence detected in AO basis
 Number of orthogonalized atomic orbitals = 444
 Maximum deviation from orthogonality = 2.912E-10
 Guess from superposition of atomic densities
 Warning:  Energy on first SCF cycle will be non-variational
 SAD guess density has 162.000000 electrons

 -----------------------------------------------------------------------
  General SCF calculation program by
  Eric Jon Sundstrom, Paul Horn, Yuezhi Mao, Dmitri Zuev, Alec White,
  David Stuck, Shaama M.S., Shane Yost, Joonho Lee, David Small,
  Daniel Levine, Susi Lehtola, Hugh Burton, Evgeny Epifanovsky,
  Bang C. Huynh
 -----------------------------------------------------------------------
 Exchange:     0.2000 Hartree-Fock + 0.0800 Slater + 0.7200 B88
 Correlation:  0.1900 VWN1RPA + 0.8100 LYP
 Using SG-1 standard quadrature grid
 A restricted SCF calculation will be
 performed using DIIS
 SCF converges when DIIS error is below 1.0e-08
 ---------------------------------------
  Cycle       Energy         DIIS error
 ---------------------------------------
    1   -2765.4989358688      2.92e-02  
    2   -2761.3695569900      2.40e-03  
    3   -2761.2790897572      2.98e-03  
    4   -2761.5096069188      5.39e-04  
    5   -2761.5155680188      2.75e-04  
    6   -2761.5173003557      1.07e-04  
    7   -2761.5175644050      2.68e-05  
    8   -2761.5175787578      1.20e-05  
    9   -2761.5175823813      3.14e-06  
   10   -2761.5175826160      1.11e-06  
   11   -2761.5175826457      3.04e-07  
   12   -2761.5175826476      8.34e-08  
   13   -2761.5175826479      3.72e-08  
   14   -2761.5175826481      1.34e-08  
   15   -2761.5175826480      4.49e-09  Convergence criterion met
 ---------------------------------------
 SCF time:   CPU 680.96s  wall 681.00s 
 SCF   energy in the final basis set =    -2761.5175826480
 Total energy in the final basis set =    -2761.5175826480

 --------------------------------------------------------------

                    Orbital Energies (a.u.)
 --------------------------------------------------------------

 Alpha MOs
 -- Occupied --
********-101.5705-101.5704-101.5703-101.5689 -10.2696 -10.2674 -10.2660
-10.2652 -10.2632 -10.2321 -10.2313 -10.2166 -10.2132 -10.2114 -10.2089
-10.2087  -9.4868  -9.4851  -9.4850  -9.4850  -9.4837  -7.2515  -7.2500
 -7.2497  -7.2497  -7.2484  -7.2416  -7.2411  -7.2400  -7.2398  -7.2398
 -7.2394  -7.2393  -7.2392  -7.2385  -7.2381  -0.9473  -0.9278  -0.9001
 -0.8917  -0.8771  -0.8465  -0.8434  -0.8015  -0.7594  -0.7555  -0.7416
 -0.6703  -0.6294  -0.6245  -0.6154  -0.5498  -0.5315  -0.5301  -0.5159
 -0.4940  -0.4767  -0.4624  -0.4607  -0.4574  -0.4427  -0.4325  -0.4228
 -0.4080  -0.3990  -0.3968  -0.3912  -0.3795  -0.3625  -0.3457  -0.3407
 -0.3372  -0.3336  -0.3322  -0.3248  -0.3230  -0.2852  -0.2753  -0.2684
 -0.2613
 -- Virtual --
 -0.0593  -0.0523  -0.0445  -0.0427  -0.0298  -0.0166  -0.0104   0.0036
  0.0053   0.0093   0.0151   0.0164   0.0248   0.0312   0.0387   0.0439
  0.0477   0.0494   0.0584   0.0602   0.0664   0.0731   0.0803   0.0813
  0.0869   0.0892   0.0939   0.0961   0.0987   0.1027   0.1049   0.1060
  0.1098   0.1151   0.1167   0.1178   0.1237   0.1248   0.1266   0.1287
  0.1297   0.1330   0.1335   0.1392   0.1435   0.1476   0.1506   0.1549
  0.1588   0.1620   0.1672   0.1772   0.1781   0.1818   0.1858   0.1893
  0.1925   0.1958   0.2051   0.2104   0.2214   0.2244   0.2289   0.2298
  0.2312   0.2355   0.2390   0.2402   0.2442   0.2455   0.2525   0.2564
  0.2589   0.2656   0.2680   0.2730   0.2742   0.2777   0.2829   0.2852
  0.2862   0.2920   0.3019   0.3053   0.3104   0.3125   0.3161   0.3293
  0.3302   0.3335   0.3445   0.3572   0.3713   0.4155   0.4201   0.4220
  0.4347   0.4414   0.4521   0.4564   0.4620   0.4688   0.4738   0.4828
  0.4880   0.4950   0.5035   0.5080   0.5129   0.5167   0.5204   0.5269
  0.5384   0.5457   0.5483   0.5643   0.5718   0.5784   0.5793   0.5884
  0.5932   0.5985   0.6033   0.6089   0.6172   0.6287   0.6359   0.6410
  0.6459   0.6479   0.6570   0.6656   0.6728   0.6841   0.6876   0.6934
  0.6986   0.7061   0.7107   0.7309   0.7414   0.7556   0.7908   0.8053
  0.8227   0.8280   0.8298   0.8363   0.8394   0.8442   0.8495   0.8510
  0.8537   0.8555   0.8581   0.8677   0.8705   0.8738   0.8800   0.8840
  0.8900   0.9022   0.9038   0.9087   0.9132   0.9183   0.9191   0.9378
  0.9423   0.9471   0.9545   0.9633   0.9708   0.9770   0.9784   0.9844
  0.9904   0.9947   1.0047   1.0150   1.0202   1.0344   1.0411   1.0544
  1.0642   1.0831   1.1136   1.1230   1.1547   1.1856   1.1952   1.2099
  1.2184   1.2404   1.2441   1.2460   1.2652   1.2712   1.2927   1.3110
  1.3158   1.3190   1.3283   1.3506   1.3693   1.4022   1.4243   1.4589
  1.4804   1.4920   1.4966   1.5505   1.5545   1.5602   1.5628   1.5854
  1.5955   1.6034   1.6228   1.6299   1.6506   1.6812   1.6902   1.6980
  1.7440   1.7630   1.7710   1.7775   1.8139   1.8281   1.8456   1.8652
  1.8809   1.8892   1.9091   1.9220   1.9349   1.9417   1.9531   1.9559
  1.9714   1.9893   1.9989   2.0291   2.0368   2.0760   2.0885   2.0914
  2.1495   2.1844   2.1897   2.2476   2.2616   2.2693   2.2703   2.2852
  2.2935   2.3081   2.3184   2.3205   2.3497   2.3539   2.3576   2.4276
  2.4329   2.4383   2.4568   2.4737   2.4930   2.5102   2.5271   2.5405
  2.5548   2.5577   2.5630   2.5857   2.6172   2.6466   2.6842   2.6878
  2.6967   2.7129   2.7190   2.7270   2.7314   2.7402   2.7544   2.7689
  2.7753   2.7763   2.7932   2.8252   2.8312   2.8395   2.8617   2.9012
  2.9610   2.9843   3.0790   3.0876   3.0899   3.1254   3.1464   3.1743
  3.2050   3.2290   3.2394   3.2749   3.3417   3.3493   3.3883   3.4363
  3.5334   3.5897   3.6505   3.7082   3.7388   3.8018   3.9364   3.9913
  4.0259   4.0911   4.0989   4.3543   4.8056   4.8234   9.7716   9.7881
  9.8070   9.8345   9.8451  23.3924  23.5437  23.8307  23.8539  23.8859
 23.9241  23.9559  24.0161  24.0433  24.0675  24.1226  24.1478  25.8081
 25.8235  25.8866  25.9286  25.9742  26.1093  26.1670  26.2353  26.2826
 26.3623  26.5802  26.6243  26.6689  26.7721  26.9202 215.7643 215.7824
215.8052 215.8421 215.8528
 --------------------------------------------------------------

          Ground-State Mulliken Net Atomic Charges

     Atom                 Charge (a.u.)
  ----------------------------------------
      1 C                    -0.173594
      2 C                    -1.262516
      3 Cl                    0.471220
      4 C                     0.630389
      5 Cl                    0.525881
      6 C                    -1.156502
      7 H                     0.220695
      8 C                     0.583579
      9 Cl                    0.441923
     10 C                    -0.640812
     11 H                     0.194812
     12 C                    -0.306521
     13 C                    -0.220662
     14 Cl                    0.371635
     15 C                     0.110564
     16 H                     0.204254
     17 C                    -0.528964
     18 H                     0.174533
     19 C                    -0.030590
     20 H                     0.210308
     21 C                    -0.281826
     22 Cl                    0.462192
  ----------------------------------------
  Sum of atomic charges =     0.000000

 -----------------------------------------------------------------
                    Cartesian Multipole Moments
 -----------------------------------------------------------------
    Charge (ESU x 10^10)
                -0.0000
    Dipole Moment (Debye)
         X       1.7452      Y      -0.3310      Z      -2.0130
       Tot       2.6847
    Quadrupole Moments (Debye-Ang)
        XX    -121.6089     XY      -1.0526     YY    -135.1157
        XZ      -9.8644     YZ      -0.3456     ZZ    -130.3366
    Octopole Moments (Debye-Ang^2)
       XXX     -33.4418    XXY     -11.6244    XYY     -24.5312
       YYY     -24.4389    XXZ     -46.3209    XYZ      -1.2821
       YYZ     -23.2022    XZZ     -13.6040    YZZ      -6.5651
       ZZZ     -75.7693
    Hexadecapole Moments (Debye-Ang^3)
      XXXX   -3658.7501   XXXY      -7.3753   XXYY    -863.5830
      XYYY      17.3592   YYYY   -1366.0540   XXXZ     338.6791
      XXYZ      10.6485   XYYZ     163.4760   YYYZ      -0.3187
      XXZZ   -1000.7960   XYZZ      32.4122   YYZZ    -688.7772
      XZZZ     466.4748   YZZZ       8.3253   ZZZZ   -2765.7589
 -----------------------------------------------------------------
 Calculating analytic gradient of the SCF energy
 Gradient of SCF Energy
            1           2           3           4           5           6
    1  -0.0005437  -0.0001678   0.0005719   0.0001555   0.0000389   0.0000489
    2  -0.0000739  -0.0003920  -0.0012313  -0.0000155   0.0000172  -0.0000239
    3  -0.0000933  -0.0002541  -0.0005459   0.0000892  -0.0000565  -0.0001391
            7           8           9          10          11          12
    1  -0.0000247  -0.0000932  -0.0000199   0.0002781   0.0000150   0.0004400
    2  -0.0000017   0.0000833  -0.0000809   0.0002092   0.0000545   0.0002844
    3  -0.0000212   0.0000641   0.0000344  -0.0000340  -0.0000872  -0.0004345
           13          14          15          16          17          18
    1  -0.0001212  -0.0002185  -0.0001354   0.0000266  -0.0000942   0.0000112
    2   0.0002933   0.0011687  -0.0001026   0.0000126   0.0002183  -0.0000003
    3   0.0002167   0.0009883   0.0001711  -0.0000580  -0.0000621   0.0000051
           19          20          21          22
    1   0.0002112   0.0000490  -0.0003376  -0.0000902
    2  -0.0001731   0.0000129  -0.0000153  -0.0002439
    3  -0.0000092   0.0000231   0.0001048   0.0000983
 Max gradient component =       1.231E-03
 RMS gradient           =       3.095E-04
 Gradient time:  CPU 226.76 s  wall 226.77 s
 Geometry Optimization Parameters
   NAtoms,    NIC,     NZ,  NCons,   NDum,   NFix, NCnnct, MaxDiis
       22     163      22       0       0       0       0       0

 Cartesian Hessian Update
 Hessian updated using BFGS update


** GEOMETRY OPTIMIZATION IN DELOCALIZED INTERNAL COORDINATES **
   Searching for a Minimum

   Optimization Cycle:  10

                       Coordinates (Angstroms)
     ATOM                X               Y               Z
      1  C         0.0030072912    0.0142084537    0.0292354380
      2  C        -0.0148742389    0.3432453921    1.3919622025
      3  Cl        1.4775886884    0.7414914134    2.2009740033
      4  C        -1.2284281743    0.3489865750    2.0878122727
      5  Cl       -1.3014154346    0.7548388089    3.7843944961
      6  C        -2.4179378009    0.0288039543    1.4398496519
      7  H        -3.3499920438    0.0357904928    1.9874291876
      8  C        -2.3851948746   -0.2970935467    0.0912919303
      9  Cl       -3.8817395936   -0.7119625658   -0.7240953265
     10  C        -1.1913398020   -0.3051771143   -0.6175600606
     11  H        -1.1819330761   -0.5602778037   -1.6690340592
     12  C         1.2791300914   -0.0144852183   -0.7432191816
     13  C         2.1642210162   -1.0985946634   -0.6499455186
     14  Cl        1.7839154687   -2.4334471719    0.4236051177
     15  C         3.3461134013   -1.1555198636   -1.3793870280
     16  H         3.9983864044   -2.0128476852   -1.2790228672
     17  C         3.6697819116   -0.1026121679   -2.2291460248
     18  H         4.5892608667   -0.1361437304   -2.8014671140
     19  C         2.8233593621    0.9937423071   -2.3473372002
     20  H         3.0688330744    1.8206433422   -3.0004619339
     21  C         1.6444066305    1.0255782953   -1.6086035067
     22  Cl        0.6056313959    2.4328919676   -1.7663681314
   Point Group: c1    Number of degrees of freedom:    60


   Energy is  -2761.517582648

 Hessian updated using BFGS update

 60 Hessian modes will be used to form the next step
  Hessian Eigenvalues:
     0.003565    0.017751    0.018668    0.020849    0.020933    0.021818
     0.022958    0.023621    0.023847    0.023894    0.024090    0.024091
     0.024114    0.024115    0.024136    0.024142    0.024152    0.024211
     0.028308    0.074101    0.159997    0.160001    0.160011    0.160174
     0.160248    0.216542    0.221784    0.230562    0.235137    0.236724
     0.237293    0.249468    0.249983    0.250025    0.250371    0.252623
     0.288336    0.290056    0.300907    0.301104    0.301316    0.310295
     0.353050    0.356665    0.356667    0.356671    0.356703    0.364538
     0.412901    0.424712    0.432193    0.455674    0.461827    0.468258
     0.471611    0.478174    0.478339    0.479248    0.480718    0.541509

 Minimum search - taking simple RFO step
 Searching for Lamda that Minimizes Along All modes
 Value Taken    Lamda =  -0.00059917
 Calculated Step too Large.  Step scaled by  0.802185
 Step Taken.  Stepsize is  0.300000

                             Maximum     Tolerance    Cnvgd?
         Gradient           0.001353      0.000300      NO
         Displacement       0.236615      0.001200      NO
         Energy change     -0.000615      0.000001      NO


 New Cartesian Coordinates Obtained by Inverse Iteration

 Displacement from previous Coordinates is:  0.501312
 ----------------------------------------------------------------
             Standard Nuclear Orientation (Angstroms)
    I     Atom           X                Y                Z
 ----------------------------------------------------------------
    1      C       0.0041324544     0.0141218795     0.0309720277
    2      C      -0.0198970393     0.3809904105     1.3837873251
    3      Cl      1.4648971031     0.8268235766     2.1817631754
    4      C      -1.2339180604     0.3858421479     2.0788910552
    5      Cl     -1.3151882268     0.8373002836     3.7635041376
    6      C      -2.4176154392     0.0276461601     1.4399404917
    7      H      -3.3499271134     0.0351113056     1.9870612039
    8      C      -2.3786764453    -0.3351827890     0.1012155863
    9      Cl     -3.8674191392    -0.7934954922    -0.7045886348
   10      C      -1.1839845220    -0.3440230669    -0.6064988479
   11      H      -1.1692007016    -0.6280594899    -1.6504029657
   12      C       1.2807574886    -0.0154583757    -0.7413752455
   13      C       2.1447828478    -1.1182748105    -0.6813081358
   14      Cl      1.7378577661    -2.4791165078     0.3495034325
   15      C       3.3262282501    -1.1744995758    -1.4120315198
   16      H       3.9624742264    -2.0464340025    -1.3378507570
   17      C       3.6692353544    -0.1027132459    -2.2297734579
   18      H       4.5878676298    -0.1361322993    -2.8034538329
   19      C       2.8428911929     1.0120015680    -2.3152679328
   20      H       3.1024520407     1.8524894372    -2.9452376838
   21      C       1.6649994566     1.0433029901    -1.5751816492
   22      Cl      0.6480314404     2.4698193676    -1.6927614248
 ----------------------------------------------------------------
 Nuclear Repulsion Energy =        1778.74505130 hartrees
 There are       81 alpha and       81 beta electrons
 Applying Cartesian multipole field
    Component          Value
    ---------          -----
     (2,0,0)        1.00000E-11
     (0,2,0)        2.00000E-11
     (0,0,2)       -3.00000E-11
 Nucleus-field energy     =    -0.0000000115 hartrees
 Requested basis set is 6-311++G(d,p)
 There are 162 shells and 449 basis functions
 A cutoff of  1.0D-15 yielded  10317 shell pairs
 There are     85731 function pairs (     92199 Cartesian)
 Smallest overlap matrix eigenvalue = 1.82E-07
 Linear dependence detected in AO basis
 Number of orthogonalized atomic orbitals = 444
 Maximum deviation from orthogonality = 2.540E-10
 Guess from superposition of atomic densities
 Warning:  Energy on first SCF cycle will be non-variational
 SAD guess density has 162.000000 electrons

 -----------------------------------------------------------------------
  General SCF calculation program by
  Eric Jon Sundstrom, Paul Horn, Yuezhi Mao, Dmitri Zuev, Alec White,
  David Stuck, Shaama M.S., Shane Yost, Joonho Lee, David Small,
  Daniel Levine, Susi Lehtola, Hugh Burton, Evgeny Epifanovsky,
  Bang C. Huynh
 -----------------------------------------------------------------------
 Exchange:     0.2000 Hartree-Fock + 0.0800 Slater + 0.7200 B88
 Correlation:  0.1900 VWN1RPA + 0.8100 LYP
 Using SG-1 standard quadrature grid
 A restricted SCF calculation will be
 performed using DIIS
 SCF converges when DIIS error is below 1.0e-08
 ---------------------------------------
  Cycle       Energy         DIIS error
 ---------------------------------------
    1   -2765.4976212815      2.92e-02  
    2   -2761.3698510932      2.40e-03  
    3   -2761.2794486485      2.98e-03  
    4   -2761.5100213236      5.38e-04  
    5   -2761.5159557402      2.74e-04  
    6   -2761.5176739142      1.07e-04  
    7   -2761.5179377303      2.67e-05  
    8   -2761.5179519571      1.20e-05  
    9   -2761.5179555959      3.13e-06  
   10   -2761.5179558301      1.10e-06  
   11   -2761.5179558593      3.01e-07  
   12   -2761.5179558614      8.27e-08  
   13   -2761.5179558613      3.61e-08  
   14   -2761.5179558612      1.24e-08  
   15   -2761.5179558615      4.25e-09  Convergence criterion met
 ---------------------------------------
 SCF time:   CPU 681.32s  wall 682.00s 
 SCF   energy in the final basis set =    -2761.5179558615
 Total energy in the final basis set =    -2761.5179558615

 --------------------------------------------------------------

                    Orbital Energies (a.u.)
 --------------------------------------------------------------

 Alpha MOs
 -- Occupied --
********-101.5706-101.5705-101.5701-101.5693 -10.2697 -10.2675 -10.2658
-10.2653 -10.2632 -10.2320 -10.2311 -10.2167 -10.2131 -10.2114 -10.2089
-10.2087  -9.4868  -9.4854  -9.4851  -9.4848  -9.4840  -7.2515  -7.2502
 -7.2498  -7.2495  -7.2487  -7.2416  -7.2411  -7.2402  -7.2399  -7.2397
 -7.2395  -7.2394  -7.2392  -7.2388  -7.2384  -0.9472  -0.9279  -0.9001
 -0.8917  -0.8772  -0.8466  -0.8433  -0.8015  -0.7594  -0.7555  -0.7416
 -0.6702  -0.6285  -0.6253  -0.6155  -0.5498  -0.5314  -0.5300  -0.5164
 -0.4940  -0.4767  -0.4623  -0.4607  -0.4575  -0.4426  -0.4325  -0.4229
 -0.4080  -0.3991  -0.3963  -0.3912  -0.3794  -0.3623  -0.3458  -0.3405
 -0.3369  -0.3342  -0.3328  -0.3246  -0.3234  -0.2835  -0.2769  -0.2684
 -0.2613
 -- Virtual --
 -0.0572  -0.0524  -0.0466  -0.0427  -0.0298  -0.0166  -0.0105   0.0036
  0.0054   0.0093   0.0151   0.0162   0.0248   0.0311   0.0387   0.0439
  0.0480   0.0491   0.0589   0.0604   0.0656   0.0729   0.0803   0.0813
  0.0869   0.0895   0.0938   0.0964   0.0983   0.1022   0.1049   0.1057
  0.1098   0.1156   0.1166   0.1179   0.1238   0.1246   0.1263   0.1280
  0.1295   0.1332   0.1341   0.1389   0.1435   0.1473   0.1499   0.1547
  0.1581   0.1630   0.1667   0.1771   0.1778   0.1824   0.1856   0.1905
  0.1925   0.1948   0.2044   0.2098   0.2197   0.2242   0.2291   0.2303
  0.2311   0.2354   0.2386   0.2400   0.2430   0.2446   0.2523   0.2565
  0.2601   0.2653   0.2680   0.2712   0.2746   0.2768   0.2827   0.2851
  0.2886   0.2916   0.3014   0.3047   0.3090   0.3136   0.3165   0.3303
  0.3307   0.3382   0.3439   0.3593   0.3730   0.4160   0.4196   0.4212
  0.4363   0.4435   0.4510   0.4568   0.4614   0.4689   0.4732   0.4812
  0.4884   0.4970   0.5041   0.5095   0.5121   0.5150   0.5194   0.5274
  0.5405   0.5462   0.5483   0.5656   0.5719   0.5783   0.5793   0.5870
  0.5945   0.5995   0.6020   0.6064   0.6166   0.6316   0.6380   0.6428
  0.6469   0.6493   0.6589   0.6638   0.6717   0.6837   0.6871   0.6917
  0.7005   0.7060   0.7090   0.7318   0.7428   0.7608   0.7917   0.8064
  0.8248   0.8280   0.8290   0.8367   0.8403   0.8447   0.8492   0.8500
  0.8538   0.8567   0.8585   0.8656   0.8702   0.8740   0.8780   0.8828
  0.8925   0.9027   0.9044   0.9084   0.9121   0.9147   0.9215   0.9386
  0.9427   0.9488   0.9545   0.9632   0.9690   0.9730   0.9784   0.9863
  0.9909   0.9942   1.0070   1.0172   1.0216   1.0363   1.0423   1.0547
  1.0626   1.0824   1.1111   1.1237   1.1550   1.1932   1.1954   1.2096
  1.2184   1.2424   1.2457   1.2487   1.2688   1.2778   1.2957   1.3098
  1.3131   1.3219   1.3264   1.3515   1.3696   1.4066   1.4207   1.4602
  1.4808   1.4911   1.4937   1.5512   1.5546   1.5633   1.5633   1.5871
  1.5930   1.6033   1.6247   1.6309   1.6517   1.6809   1.6899   1.6980
  1.7442   1.7652   1.7714   1.7781   1.8159   1.8259   1.8430   1.8626
  1.8807   1.8889   1.9101   1.9236   1.9350   1.9426   1.9535   1.9551
  1.9711   1.9913   2.0017   2.0311   2.0355   2.0776   2.0873   2.0908
  2.1481   2.1845   2.1907   2.2462   2.2608   2.2687   2.2696   2.2806
  2.2975   2.3079   2.3209   2.3215   2.3520   2.3536   2.3572   2.4263
  2.4322   2.4376   2.4552   2.4786   2.4931   2.5102   2.5209   2.5420
  2.5543   2.5561   2.5630   2.5839   2.6205   2.6473   2.6868   2.6881
  2.6980   2.7127   2.7171   2.7278   2.7300   2.7405   2.7564   2.7647
  2.7746   2.7765   2.7927   2.8267   2.8325   2.8392   2.8639   2.8997
  2.9634   2.9837   3.0791   3.0906   3.0925   3.1261   3.1421   3.1754
  3.2053   3.2254   3.2450   3.2811   3.3405   3.3498   3.3901   3.4368
  3.5377   3.5914   3.6530   3.7078   3.7411   3.8044   3.9370   3.9921
  4.0260   4.0907   4.0996   4.3513   4.8074   4.8203   9.7730   9.7886
  9.8057   9.8411   9.8475  23.3953  23.5445  23.8305  23.8532  23.8859
 23.9254  23.9562  24.0162  24.0430  24.0690  24.1235  24.1484  25.8029
 25.8232  25.8681  25.9302  25.9820  26.1071  26.1652  26.2400  26.2901
 26.3563  26.5796  26.6292  26.6589  26.7607  26.9489 215.7656 215.7832
215.8038 215.8493 215.8556
 --------------------------------------------------------------

          Ground-State Mulliken Net Atomic Charges

     Atom                 Charge (a.u.)
  ----------------------------------------
      1 C                    -0.216246
      2 C                    -1.366245
      3 Cl                    0.467857
      4 C                     0.723580
      5 Cl                    0.532203
      6 C                    -1.127980
      7 H                     0.222173
      8 C                     0.543212
      9 Cl                    0.443928
     10 C                    -0.549179
     11 H                     0.194545
     12 C                    -0.357804
     13 C                    -0.259495
     14 Cl                    0.398585
     15 C                     0.099792
     16 H                     0.204170
     17 C                    -0.503490
     18 H                     0.175373
     19 C                     0.011242
     20 H                     0.208875
     21 C                    -0.307636
     22 Cl                    0.462541
  ----------------------------------------
  Sum of atomic charges =     0.000000

 -----------------------------------------------------------------
                    Cartesian Multipole Moments
 -----------------------------------------------------------------
    Charge (ESU x 10^10)
                -0.0000
    Dipole Moment (Debye)
         X       1.7416      Y      -0.3466      Z      -2.0138
       Tot       2.6849
    Quadrupole Moments (Debye-Ang)
        XX    -121.6220     XY      -1.0507     YY    -135.0776
        XZ      -9.8967     YZ      -0.3292     ZZ    -130.3274
    Octopole Moments (Debye-Ang^2)
       XXX     -33.5320    XXY     -12.0205    XYY     -24.0090
       YYY     -27.1420    XXZ     -46.4101    XYZ      -1.1239
       YYZ     -23.2499    XZZ     -13.4579    YZZ      -7.7006
       ZZZ     -74.7815
    Hexadecapole Moments (Debye-Ang^3)
      XXXX   -3642.1660   XXXY     -25.1577   XXYY    -870.2738
      XYYY      -2.9549   YYYY   -1434.5146   XXXZ     352.2329
      XXYZ       0.0706   XYYZ     167.5531   YYYZ     -34.7509
      XXZZ    -988.8147   XYZZ      25.3592   YYZZ    -691.1158
      XZZZ     482.1777   YZZZ     -23.8880   ZZZZ   -2717.4623
 -----------------------------------------------------------------
 Calculating analytic gradient of the SCF energy
 Gradient of SCF Energy
            1           2           3           4           5           6
    1  -0.0005236  -0.0000685   0.0003327   0.0001855   0.0000441   0.0000419
    2   0.0000562  -0.0003607  -0.0006459   0.0000137   0.0000248  -0.0000647
    3  -0.0002095  -0.0001628  -0.0003006   0.0001344  -0.0000867  -0.0001995
            7           8           9          10          11          12
    1  -0.0000143  -0.0001917   0.0000428   0.0002898   0.0000026   0.0003986
    2   0.0000117   0.0000485  -0.0000381   0.0000610   0.0000765   0.0001342
    3  -0.0000092   0.0001794   0.0000231   0.0000309  -0.0000310  -0.0004435
           13          14          15          16          17          18
    1  -0.0001581  -0.0001270  -0.0000936   0.0000198  -0.0001253   0.0000038
    2   0.0001338   0.0007081  -0.0000202  -0.0000030   0.0001880  -0.0000048
    3   0.0002960   0.0005619   0.0001281  -0.0000701  -0.0000194  -0.0000044
           19          20          21          22
    1   0.0001868   0.0000338  -0.0002166  -0.0000634
    2  -0.0001894   0.0000050   0.0001007  -0.0002355
    3  -0.0000051  -0.0000030   0.0000983   0.0000924
 Max gradient component =       7.081E-04
 RMS gradient           =       2.134E-04
 Gradient time:  CPU 227.24 s  wall 227.25 s
 Geometry Optimization Parameters
   NAtoms,    NIC,     NZ,  NCons,   NDum,   NFix, NCnnct, MaxDiis
       22     163      22       0       0       0       0       0

 Cartesian Hessian Update
 Hessian updated using BFGS update


** GEOMETRY OPTIMIZATION IN DELOCALIZED INTERNAL COORDINATES **
   Searching for a Minimum

   Optimization Cycle:  11

                       Coordinates (Angstroms)
     ATOM                X               Y               Z
      1  C         0.0041324544    0.0141218795    0.0309720277
      2  C        -0.0198970393    0.3809904105    1.3837873251
      3  Cl        1.4648971031    0.8268235766    2.1817631754
      4  C        -1.2339180604    0.3858421479    2.0788910552
      5  Cl       -1.3151882268    0.8373002836    3.7635041376
      6  C        -2.4176154392    0.0276461601    1.4399404917
      7  H        -3.3499271134    0.0351113056    1.9870612039
      8  C        -2.3786764453   -0.3351827890    0.1012155863
      9  Cl       -3.8674191392   -0.7934954922   -0.7045886348
     10  C        -1.1839845220   -0.3440230669   -0.6064988479
     11  H        -1.1692007016   -0.6280594899   -1.6504029657
     12  C         1.2807574886   -0.0154583757   -0.7413752455
     13  C         2.1447828478   -1.1182748105   -0.6813081358
     14  Cl        1.7378577661   -2.4791165078    0.3495034325
     15  C         3.3262282501   -1.1744995758   -1.4120315198
     16  H         3.9624742264   -2.0464340025   -1.3378507570
     17  C         3.6692353544   -0.1027132459   -2.2297734579
     18  H         4.5878676298   -0.1361322993   -2.8034538329
     19  C         2.8428911929    1.0120015680   -2.3152679328
     20  H         3.1024520407    1.8524894372   -2.9452376838
     21  C         1.6649994566    1.0433029901   -1.5751816492
     22  Cl        0.6480314404    2.4698193676   -1.6927614248
   Point Group: c1    Number of degrees of freedom:    60


   Energy is  -2761.517955861

 Hessian updated using BFGS update

 60 Hessian modes will be used to form the next step
  Hessian Eigenvalues:
     0.002275    0.017743    0.018604    0.020898    0.020934    0.021744
     0.022963    0.023629    0.023845    0.023882    0.024090    0.024092
     0.024114    0.024115    0.024136    0.024142    0.024157    0.024196
     0.028307    0.073106    0.159996    0.160001    0.160011    0.160153
     0.160248    0.215795    0.221766    0.230551    0.235132    0.236767
     0.237282    0.249467    0.250014    0.250025    0.250384    0.252539
     0.288421    0.290050    0.300906    0.301105    0.301335    0.310006
     0.353051    0.356665    0.356667    0.356671    0.356703    0.364548
     0.412900    0.424681    0.432195    0.455662    0.461814    0.468265
     0.471589    0.478095    0.478345    0.479248    0.480673    0.540447

 Minimum search - taking simple RFO step
 Searching for Lamda that Minimizes Along All modes
 Value Taken    Lamda =  -0.00033043
 Calculated Step too Large.  Step scaled by  0.858323
 Step Taken.  Stepsize is  0.300000

                             Maximum     Tolerance    Cnvgd?
         Gradient           0.000754      0.000300      NO
         Displacement       0.236230      0.001200      NO
         Energy change     -0.000373      0.000001      NO


 New Cartesian Coordinates Obtained by Inverse Iteration

 Displacement from previous Coordinates is:  0.494388
 ----------------------------------------------------------------
             Standard Nuclear Orientation (Angstroms)
    I     Atom           X                Y                Z
 ----------------------------------------------------------------
    1      C       0.0070642187     0.0131924439     0.0359702687
    2      C      -0.0258296725     0.4184472505     1.3776314338
    3      Cl      1.4492415148     0.9093107513     2.1671351409
    4      C      -1.2417912555     0.4231611371     2.0697489082
    5      Cl     -1.3346340228     0.9179507027     3.7417116986
    6      C      -2.4182711471     0.0285281280     1.4389444267
    7      H      -3.3516581421     0.0366067925     1.9841990532
    8      C      -2.3705218140    -0.3709583526     0.1110550992
    9      Cl     -3.8501440603    -0.8718250845    -0.6859488657
   10      C      -1.1738421937    -0.3818770956    -0.5931992763
   11      H      -1.1515897570    -0.6959585885    -1.6283276249
   12      C       1.2838918855    -0.0168376142    -0.7364985260
   13      C       2.1271135527    -1.1367875776    -0.7124489403
   14      Cl      1.6956062253    -2.5235392024     0.2737887980
   15      C       3.3069557708    -1.1920078713    -1.4464275626
   16      H       3.9274512921    -2.0770437269    -1.3988878886
   17      C       3.6677799843    -0.1030754477    -2.2328912395
   18      H       4.5845752187    -0.1360290436    -2.8095146685
   19      C       2.8606443130     1.0279554630    -2.2844356759
   20      H       3.1325390339     1.8809016543    -2.8920613165
   21      C       1.6853420760     1.0585663305    -1.5406723350
   22      Cl      0.6908575436     2.5033784223    -1.6179645598
 ----------------------------------------------------------------
 Nuclear Repulsion Energy =        1777.73506366 hartrees
 There are       81 alpha and       81 beta electrons
 Applying Cartesian multipole field
    Component          Value
    ---------          -----
     (2,0,0)        1.00000E-11
     (0,2,0)        2.00000E-11
     (0,0,2)       -3.00000E-11
 Nucleus-field energy     =    -0.0000000094 hartrees
 Requested basis set is 6-311++G(d,p)
 There are 162 shells and 449 basis functions
 A cutoff of  1.0D-15 yielded  10322 shell pairs
 There are     85760 function pairs (     92228 Cartesian)
 Smallest overlap matrix eigenvalue = 1.67E-07
 Linear dependence detected in AO basis
 Number of orthogonalized atomic orbitals = 444
 Maximum deviation from orthogonality = 1.980E-10
 Guess from superposition of atomic densities
 Warning:  Energy on first SCF cycle will be non-variational
 SAD guess density has 162.000000 electrons

 -----------------------------------------------------------------------
  General SCF calculation program by
  Eric Jon Sundstrom, Paul Horn, Yuezhi Mao, Dmitri Zuev, Alec White,
  David Stuck, Shaama M.S., Shane Yost, Joonho Lee, David Small,
  Daniel Levine, Susi Lehtola, Hugh Burton, Evgeny Epifanovsky,
  Bang C. Huynh
 -----------------------------------------------------------------------
 Exchange:     0.2000 Hartree-Fock + 0.0800 Slater + 0.7200 B88
 Correlation:  0.1900 VWN1RPA + 0.8100 LYP
 Using SG-1 standard quadrature grid
 A restricted SCF calculation will be
 performed using DIIS
 SCF converges when DIIS error is below 1.0e-08
 ---------------------------------------
  Cycle       Energy         DIIS error
 ---------------------------------------
    1   -2765.4951752678      2.92e-02  
    2   -2761.3700365890      2.40e-03  
    3   -2761.2795951993      2.98e-03  
    4   -2761.5102195584      5.38e-04  
    5   -2761.5161558488      2.74e-04  
    6   -2761.5178737913      1.07e-04  
    7   -2761.5181370953      2.67e-05  
    8   -2761.5181512993      1.21e-05  
    9   -2761.5181549508      3.13e-06  
   10   -2761.5181551852      1.10e-06  
   11   -2761.5181552146      2.99e-07  
   12   -2761.5181552164      8.22e-08  
   13   -2761.5181552168      3.53e-08  
   14   -2761.5181552168      1.17e-08  
   15   -2761.5181552168      3.93e-09  Convergence criterion met
 ---------------------------------------
 SCF time:   CPU 677.43s  wall 677.00s 
 SCF   energy in the final basis set =    -2761.5181552168
 Total energy in the final basis set =    -2761.5181552168

 --------------------------------------------------------------

                    Orbital Energies (a.u.)
 --------------------------------------------------------------

 Alpha MOs
 -- Occupied --
********-101.5708-101.5705-101.5700-101.5695 -10.2697 -10.2676 -10.2657
-10.2655 -10.2633 -10.2321 -10.2312 -10.2167 -10.2131 -10.2114 -10.2089
-10.2088  -9.4868  -9.4855  -9.4851  -9.4847  -9.4842  -7.2516  -7.2504
 -7.2498  -7.2494  -7.2490  -7.2416  -7.2411  -7.2404  -7.2399  -7.2396
 -7.2396  -7.2394  -7.2390  -7.2390  -7.2386  -0.9471  -0.9279  -0.9001
 -0.8916  -0.8772  -0.8467  -0.8433  -0.8015  -0.7593  -0.7555  -0.7417
 -0.6702  -0.6277  -0.6261  -0.6156  -0.5498  -0.5313  -0.5299  -0.5167
 -0.4940  -0.4767  -0.4623  -0.4608  -0.4574  -0.4425  -0.4324  -0.4229
 -0.4079  -0.3992  -0.3960  -0.3912  -0.3794  -0.3622  -0.3458  -0.3404
 -0.3366  -0.3348  -0.3330  -0.3245  -0.3236  -0.2819  -0.2785  -0.2685
 -0.2613
 -- Virtual --
 -0.0555  -0.0522  -0.0487  -0.0426  -0.0299  -0.0166  -0.0105   0.0036
  0.0054   0.0093   0.0151   0.0161   0.0247   0.0310   0.0387   0.0438
  0.0482   0.0487   0.0591   0.0605   0.0650   0.0729   0.0804   0.0813
  0.0868   0.0898   0.0937   0.0967   0.0979   0.1019   0.1048   0.1055
  0.1097   0.1160   0.1165   0.1180   0.1240   0.1244   0.1261   0.1275
  0.1294   0.1333   0.1346   0.1387   0.1437   0.1471   0.1492   0.1546
  0.1577   0.1641   0.1661   0.1769   0.1774   0.1824   0.1855   0.1915
  0.1925   0.1939   0.2040   0.2093   0.2188   0.2241   0.2291   0.2299
  0.2316   0.2351   0.2382   0.2400   0.2424   0.2439   0.2522   0.2567
  0.2614   0.2646   0.2673   0.2702   0.2751   0.2763   0.2824   0.2855
  0.2900   0.2915   0.3015   0.3038   0.3084   0.3142   0.3169   0.3308
  0.3312   0.3418   0.3435   0.3605   0.3747   0.4164   0.4192   0.4207
  0.4374   0.4446   0.4511   0.4570   0.4610   0.4683   0.4732   0.4800
  0.4888   0.4982   0.5048   0.5087   0.5117   0.5139   0.5189   0.5281
  0.5423   0.5465   0.5489   0.5671   0.5723   0.5776   0.5787   0.5864
  0.5956   0.5998   0.6009   0.6046   0.6161   0.6333   0.6383   0.6447
  0.6470   0.6490   0.6593   0.6658   0.6709   0.6832   0.6865   0.6910
  0.7030   0.7056   0.7084   0.7324   0.7442   0.7654   0.7930   0.8076
  0.8265   0.8278   0.8293   0.8366   0.8414   0.8442   0.8478   0.8507
  0.8530   0.8588   0.8590   0.8641   0.8700   0.8740   0.8766   0.8819
  0.8954   0.9020   0.9047   0.9078   0.9108   0.9125   0.9237   0.9390
  0.9417   0.9502   0.9554   0.9621   0.9654   0.9705   0.9790   0.9877
  0.9908   0.9940   1.0082   1.0182   1.0231   1.0382   1.0426   1.0542
  1.0617   1.0819   1.1090   1.1240   1.1554   1.1927   1.2010   1.2095
  1.2191   1.2416   1.2473   1.2509   1.2686   1.2868   1.2992   1.3089
  1.3116   1.3230   1.3260   1.3520   1.3713   1.4103   1.4181   1.4610
  1.4818   1.4883   1.4930   1.5518   1.5542   1.5637   1.5656   1.5883
  1.5909   1.6032   1.6247   1.6333   1.6534   1.6807   1.6900   1.6980
  1.7440   1.7675   1.7710   1.7793   1.8181   1.8237   1.8414   1.8606
  1.8805   1.8891   1.9108   1.9246   1.9350   1.9432   1.9535   1.9546
  1.9713   1.9932   2.0034   2.0323   2.0345   2.0789   2.0873   2.0901
  2.1473   2.1844   2.1925   2.2443   2.2597   2.2673   2.2691   2.2780
  2.2999   2.3082   2.3210   2.3239   2.3530   2.3538   2.3563   2.4257
  2.4306   2.4368   2.4547   2.4827   2.4933   2.5099   2.5154   2.5427
  2.5533   2.5550   2.5631   2.5831   2.6221   2.6476   2.6879   2.6883
  2.6986   2.7128   2.7154   2.7279   2.7287   2.7411   2.7583   2.7615
  2.7740   2.7763   2.7925   2.8275   2.8331   2.8368   2.8680   2.8986
  2.9647   2.9830   3.0792   3.0925   3.0940   3.1277   3.1375   3.1761
  3.2052   3.2227   3.2489   3.2869   3.3395   3.3503   3.3915   3.4374
  3.5409   3.5928   3.6551   3.7074   3.7425   3.8067   3.9374   3.9925
  4.0262   4.0904   4.1004   4.3496   4.8091   4.8173   9.7737   9.7891
  9.8046   9.8414   9.8571  23.3977  23.5450  23.8303  23.8524  23.8858
 23.9263  23.9562  24.0162  24.0427  24.0699  24.1238  24.1487  25.7961
 25.8229  25.8554  25.9327  25.9832  26.1059  26.1633  26.2430  26.3013
 26.3463  26.5791  26.6323  26.6500  26.7546  26.9674 215.7663 215.7839
215.8023 215.8495 215.8666
 --------------------------------------------------------------

          Ground-State Mulliken Net Atomic Charges

     Atom                 Charge (a.u.)
  ----------------------------------------
      1 C                    -0.246325
      2 C                    -1.418743
      3 Cl                    0.454683
      4 C                     0.781250
      5 Cl                    0.538259
      6 C                    -1.101397
      7 H                     0.223310
      8 C                     0.515319
      9 Cl                    0.445834
     10 C                    -0.492337
     11 H                     0.194277
     12 C                    -0.394751
     13 C                    -0.295302
     14 Cl                    0.422491
     15 C                     0.092303
     16 H                     0.204700
     17 C                    -0.486482
     18 H                     0.176032
     19 C                     0.047549
     20 H                     0.207240
     21 C                    -0.322411
     22 Cl                    0.454502
  ----------------------------------------
  Sum of atomic charges =     0.000000

 -----------------------------------------------------------------
                    Cartesian Multipole Moments
 -----------------------------------------------------------------
    Charge (ESU x 10^10)
                 0.0000
    Dipole Moment (Debye)
         X       1.7398      Y      -0.3608      Z      -2.0168
       Tot       2.6878
    Quadrupole Moments (Debye-Ang)
        XX    -121.6420     XY      -1.0439     YY    -135.0567
        XZ      -9.9308     YZ      -0.3154     ZZ    -130.3209
    Octopole Moments (Debye-Ang^2)
       XXX     -33.7035    XXY     -12.3903    XYY     -23.5410
       YYY     -29.7147    XXZ     -46.5463    XYZ      -0.9636
       YYZ     -23.3548    XZZ     -13.1843    YZZ      -8.8171
       ZZZ     -74.0814
    Hexadecapole Moments (Debye-Ang^3)
      XXXX   -3625.9596   XXXY     -41.3349   XXYY    -877.3651
      XYYY     -21.3146   YYYY   -1503.6872   XXXZ     366.2515
      XXYZ     -10.6315   XYYZ     171.8888   YYYZ     -69.3624
      XXZZ    -977.2603   XYZZ      18.6198   YYZZ    -694.1606
      XZZZ     498.0225   YZZZ     -56.7734   ZZZZ   -2672.3449
 -----------------------------------------------------------------
 Calculating analytic gradient of the SCF energy
 Gradient of SCF Energy
            1           2           3           4           5           6
    1  -0.0004052   0.0000701   0.0001663   0.0001345   0.0000388   0.0000139
    2   0.0000192  -0.0001770  -0.0001964   0.0000525  -0.0000008  -0.0000780
    3  -0.0002261  -0.0000969  -0.0000391   0.0001093  -0.0000487  -0.0001804
            7           8           9          10          11          12
    1   0.0000022  -0.0001992   0.0000581   0.0002328   0.0000184   0.0003167
    2   0.0000056   0.0000362  -0.0000080   0.0000033   0.0000498   0.0000584
    3   0.0000139   0.0001853   0.0000156   0.0000257  -0.0000048  -0.0002987
           13          14          15          16          17          18
    1  -0.0001789  -0.0000795  -0.0000233   0.0000160  -0.0000862  -0.0000026
    2   0.0000630   0.0002749   0.0000307  -0.0000040   0.0000996  -0.0000104
    3   0.0002575   0.0002266   0.0000511  -0.0000469   0.0000065  -0.0000144
           19          20          21          22
    1   0.0001030   0.0000036  -0.0001330  -0.0000665
    2  -0.0001245  -0.0000058   0.0000642  -0.0001522
    3  -0.0000038  -0.0000244   0.0000287   0.0000638
 Max gradient component =       4.052E-04
 RMS gradient           =       1.276E-04
 Gradient time:  CPU 228.85 s  wall 228.86 s
 Geometry Optimization Parameters
   NAtoms,    NIC,     NZ,  NCons,   NDum,   NFix, NCnnct, MaxDiis
       22     163      22       0       0       0       0       0

 Cartesian Hessian Update
 Hessian updated using BFGS update


** GEOMETRY OPTIMIZATION IN DELOCALIZED INTERNAL COORDINATES **
   Searching for a Minimum

   Optimization Cycle:  12

                       Coordinates (Angstroms)
     ATOM                X               Y               Z
      1  C         0.0070642187    0.0131924439    0.0359702687
      2  C        -0.0258296725    0.4184472505    1.3776314338
      3  Cl        1.4492415148    0.9093107513    2.1671351409
      4  C        -1.2417912555    0.4231611371    2.0697489082
      5  Cl       -1.3346340228    0.9179507027    3.7417116986
      6  C        -2.4182711471    0.0285281280    1.4389444267
      7  H        -3.3516581421    0.0366067925    1.9841990532
      8  C        -2.3705218140   -0.3709583526    0.1110550992
      9  Cl       -3.8501440603   -0.8718250845   -0.6859488657
     10  C        -1.1738421937   -0.3818770956   -0.5931992763
     11  H        -1.1515897570   -0.6959585885   -1.6283276249
     12  C         1.2838918855   -0.0168376142   -0.7364985260
     13  C         2.1271135527   -1.1367875776   -0.7124489403
     14  Cl        1.6956062253   -2.5235392024    0.2737887980
     15  C         3.3069557708   -1.1920078713   -1.4464275626
     16  H         3.9274512921   -2.0770437269   -1.3988878886
     17  C         3.6677799843   -0.1030754477   -2.2328912395
     18  H         4.5845752187   -0.1360290436   -2.8095146685
     19  C         2.8606443130    1.0279554630   -2.2844356759
     20  H         3.1325390339    1.8809016543   -2.8920613165
     21  C         1.6853420760    1.0585663305   -1.5406723350
     22  Cl        0.6908575436    2.5033784223   -1.6179645598
   Point Group: c1    Number of degrees of freedom:    60


   Energy is  -2761.518155217

 Hessian updated using BFGS update

 60 Hessian modes will be used to form the next step
  Hessian Eigenvalues:
     0.001778    0.017748    0.018526    0.020886    0.020934    0.021775
     0.022976    0.023625    0.023846    0.023879    0.024090    0.024092
     0.024114    0.024116    0.024136    0.024145    0.024165    0.024198
     0.028310    0.072313    0.159995    0.160002    0.160012    0.160132
     0.160254    0.214810    0.221754    0.230570    0.235127    0.236741
     0.237274    0.249476    0.250013    0.250068    0.250308    0.252366
     0.288425    0.290021    0.300910    0.301106    0.301290    0.309728
     0.353052    0.356665    0.356667    0.356671    0.356702    0.364548
     0.412919    0.424664    0.432214    0.455649    0.461763    0.468258
     0.471500    0.477982    0.478304    0.479247    0.480632    0.539395

 Minimum search - taking simple RFO step
 Searching for Lamda that Minimizes Along All modes
 Value Taken    Lamda =  -0.00008727
 Step Taken.  Stepsize is  0.211052

                             Maximum     Tolerance    Cnvgd?
         Gradient           0.000338      0.000300      NO
         Displacement       0.164304      0.001200      NO
         Energy change     -0.000199      0.000001      NO


 New Cartesian Coordinates Obtained by Inverse Iteration

 Displacement from previous Coordinates is:  0.356190
 ----------------------------------------------------------------
             Standard Nuclear Orientation (Angstroms)
    I     Atom           X                Y                Z
 ----------------------------------------------------------------
    1      C       0.0097475318     0.0110102911     0.0409071672
    2      C      -0.0307002773     0.4436266743     1.3736850930
    3      Cl      1.4369039465     0.9660164464     2.1565856677
    4      C      -1.2486284529     0.4499535125     2.0626719697
    5      Cl     -1.3512370384     0.9779653817     3.7240573945
    6      C      -2.4194665370     0.0304667784     1.4376828290
    7      H      -3.3541508620     0.0403618972     1.9806570272
    8      C      -2.3642679959    -0.3959556135     0.1184273900
    9      Cl     -3.8370662518    -0.9266463155    -0.6719588108
   10      C      -1.1658113076    -0.4092415122    -0.5824845748
   11      H      -1.1377386081    -0.7451218440    -1.6106433903
   12      C       1.2865905248    -0.0189310678    -0.7317942431
   13      C       2.1154712376    -1.1499837445    -0.7352345847
   14      Cl      1.6692259545    -2.5545809327     0.2196490199
   15      C       3.2934081687    -1.2038855407    -1.4727249142
   16      H       3.9028756662    -2.0973506142    -1.4447970464
   17      C       3.6662621821    -0.1031374472    -2.2364990188
   18      H       4.5813269528    -0.1350430600    -2.8158971566
   19      C       2.8727742647     1.0385935632    -2.2619738789
   20      H       3.1530234064     1.9004695820    -2.8529561003
   21      C       1.7000167741     1.0680421953    -1.5145077336
   22      Cl      0.7222212850     2.5254308414    -1.5619457582
 ----------------------------------------------------------------
 Nuclear Repulsion Energy =        1777.11349920 hartrees
 There are       81 alpha and       81 beta electrons
 Applying Cartesian multipole field
    Component          Value
    ---------          -----
     (2,0,0)        1.00000E-11
     (0,2,0)        2.00000E-11
     (0,0,2)       -3.00000E-11
 Nucleus-field energy     =    -0.0000000078 hartrees
 Requested basis set is 6-311++G(d,p)
 There are 162 shells and 449 basis functions
 A cutoff of  1.0D-15 yielded  10328 shell pairs
 There are     85833 function pairs (     92309 Cartesian)
 Smallest overlap matrix eigenvalue = 1.62E-07
 Linear dependence detected in AO basis
 Number of orthogonalized atomic orbitals = 444
 Maximum deviation from orthogonality = 2.761E-10
 Guess from superposition of atomic densities
 Warning:  Energy on first SCF cycle will be non-variational
 SAD guess density has 162.000000 electrons

 -----------------------------------------------------------------------
  General SCF calculation program by
  Eric Jon Sundstrom, Paul Horn, Yuezhi Mao, Dmitri Zuev, Alec White,
  David Stuck, Shaama M.S., Shane Yost, Joonho Lee, David Small,
  Daniel Levine, Susi Lehtola, Hugh Burton, Evgeny Epifanovsky,
  Bang C. Huynh
 -----------------------------------------------------------------------
 Exchange:     0.2000 Hartree-Fock + 0.0800 Slater + 0.7200 B88
 Correlation:  0.1900 VWN1RPA + 0.8100 LYP
 Using SG-1 standard quadrature grid
 A restricted SCF calculation will be
 performed using DIIS
 SCF converges when DIIS error is below 1.0e-08
 ---------------------------------------
  Cycle       Energy         DIIS error
 ---------------------------------------
    1   -2765.4932596578      2.92e-02  
    2   -2761.3701150726      2.40e-03  
    3   -2761.2796071814      2.98e-03  
    4   -2761.5102516925      5.39e-04  
    5   -2761.5162029117      2.74e-04  
    6   -2761.5179267097      1.06e-04  
    7   -2761.5181896406      2.68e-05  
    8   -2761.5182039118      1.21e-05  
    9   -2761.5182075703      3.14e-06  
   10   -2761.5182078055      1.10e-06  
   11   -2761.5182078348      2.99e-07  
   12   -2761.5182078369      8.20e-08  
   13   -2761.5182078369      3.51e-08  
   14   -2761.5182078370      1.14e-08  
   15   -2761.5182078369      3.76e-09  Convergence criterion met
 ---------------------------------------
 SCF time:   CPU 678.76s  wall 679.00s 
 SCF   energy in the final basis set =    -2761.5182078369
 Total energy in the final basis set =    -2761.5182078369

 --------------------------------------------------------------

                    Orbital Energies (a.u.)
 --------------------------------------------------------------

 Alpha MOs
 -- Occupied --
********-101.5708-101.5705-101.5698-101.5697 -10.2698 -10.2676 -10.2657
-10.2657 -10.2633 -10.2321 -10.2313 -10.2167 -10.2131 -10.2114 -10.2089
-10.2088  -9.4868  -9.4856  -9.4851  -9.4846  -9.4844  -7.2516  -7.2504
 -7.2498  -7.2492  -7.2491  -7.2416  -7.2411  -7.2404  -7.2399  -7.2397
 -7.2395  -7.2394  -7.2392  -7.2389  -7.2387  -0.9471  -0.9279  -0.9001
 -0.8915  -0.8773  -0.8467  -0.8433  -0.8015  -0.7593  -0.7555  -0.7417
 -0.6702  -0.6272  -0.6267  -0.6156  -0.5498  -0.5313  -0.5298  -0.5168
 -0.4940  -0.4767  -0.4623  -0.4608  -0.4574  -0.4425  -0.4324  -0.4229
 -0.4079  -0.3992  -0.3960  -0.3912  -0.3794  -0.3622  -0.3459  -0.3403
 -0.3364  -0.3350  -0.3330  -0.3245  -0.3237  -0.2810  -0.2795  -0.2685
 -0.2613
 -- Virtual --
 -0.0549  -0.0518  -0.0499  -0.0426  -0.0299  -0.0167  -0.0106   0.0036
  0.0053   0.0093   0.0151   0.0161   0.0246   0.0310   0.0386   0.0438
  0.0484   0.0486   0.0592   0.0606   0.0648   0.0729   0.0804   0.0813
  0.0868   0.0899   0.0936   0.0968   0.0977   0.1017   0.1047   0.1055
  0.1097   0.1162   0.1164   0.1180   0.1241   0.1243   0.1260   0.1273
  0.1293   0.1333   0.1347   0.1386   0.1437   0.1469   0.1489   0.1545
  0.1575   0.1648   0.1655   0.1768   0.1773   0.1824   0.1855   0.1919
  0.1926   0.1934   0.2039   0.2091   0.2187   0.2240   0.2292   0.2296
  0.2319   0.2349   0.2379   0.2399   0.2422   0.2437   0.2521   0.2567
  0.2623   0.2638   0.2669   0.2701   0.2753   0.2760   0.2824   0.2857
  0.2902   0.2914   0.3016   0.3033   0.3083   0.3143   0.3170   0.3309
  0.3316   0.3430   0.3433   0.3608   0.3753   0.4165   0.4192   0.4205
  0.4378   0.4447   0.4516   0.4568   0.4609   0.4679   0.4733   0.4796
  0.4890   0.4986   0.5052   0.5079   0.5109   0.5139   0.5188   0.5283
  0.5429   0.5465   0.5495   0.5677   0.5728   0.5767   0.5785   0.5862
  0.5961   0.5991   0.6013   0.6035   0.6157   0.6339   0.6378   0.6457
  0.6466   0.6488   0.6591   0.6670   0.6706   0.6828   0.6864   0.6909
  0.7041   0.7053   0.7084   0.7326   0.7449   0.7671   0.7937   0.8082
  0.8269   0.8278   0.8302   0.8361   0.8420   0.8435   0.8474   0.8512
  0.8523   0.8588   0.8603   0.8632   0.8703   0.8735   0.8761   0.8820
  0.8971   0.9009   0.9055   0.9069   0.9096   0.9126   0.9244   0.9389
  0.9412   0.9507   0.9569   0.9601   0.9640   0.9702   0.9791   0.9881
  0.9905   0.9939   1.0083   1.0186   1.0234   1.0395   1.0417   1.0539
  1.0613   1.0817   1.1083   1.1239   1.1556   1.1923   1.2025   1.2095
  1.2193   1.2413   1.2477   1.2517   1.2684   1.2896   1.3003   1.3097
  1.3110   1.3226   1.3260   1.3520   1.3722   1.4121   1.4168   1.4613
  1.4826   1.4868   1.4928   1.5520   1.5541   1.5637   1.5664   1.5885
  1.5902   1.6032   1.6244   1.6341   1.6542   1.6807   1.6901   1.6981
  1.7438   1.7685   1.7705   1.7797   1.8191   1.8226   1.8408   1.8597
  1.8805   1.8894   1.9110   1.9246   1.9349   1.9434   1.9535   1.9544
  1.9716   1.9940   2.0039   2.0327   2.0340   2.0794   2.0876   2.0897
  2.1469   2.1843   2.1935   2.2433   2.2592   2.2667   2.2690   2.2773
  2.3008   2.3086   2.3208   2.3249   2.3530   2.3542   2.3557   2.4258
  2.4297   2.4364   2.4544   2.4842   2.4935   2.5093   2.5134   2.5427
  2.5530   2.5543   2.5630   2.5827   2.6222   2.6476   2.6881   2.6883
  2.6987   2.7128   2.7147   2.7277   2.7283   2.7414   2.7592   2.7602
  2.7737   2.7762   2.7925   2.8277   2.8331   2.8355   2.8697   2.8982
  2.9649   2.9827   3.0793   3.0930   3.0943   3.1288   3.1352   3.1762
  3.2050   3.2217   3.2502   3.2890   3.3391   3.3504   3.3918   3.4375
  3.5419   3.5933   3.6557   3.7072   3.7426   3.8075   3.9373   3.9925
  4.0262   4.0903   4.1006   4.3492   4.8098   4.8159   9.7738   9.7893
  9.8040   9.8420   9.8604  23.3987  23.5450  23.8303  23.8518  23.8855
 23.9264  23.9563  24.0162  24.0427  24.0700  24.1237  24.1486  25.7929
 25.8228  25.8518  25.9336  25.9824  26.1056  26.1623  26.2438  26.3076
 26.3398  26.5788  26.6332  26.6462  26.7529  26.9723 215.7665 215.7842
215.8015 215.8500 215.8703
 --------------------------------------------------------------

          Ground-State Mulliken Net Atomic Charges

     Atom                 Charge (a.u.)
  ----------------------------------------
      1 C                    -0.253131
      2 C                    -1.422966
      3 Cl                    0.447546
      4 C                     0.792703
      5 Cl                    0.540809
      6 C                    -1.093169
      7 H                     0.223665
      8 C                     0.508930
      9 Cl                    0.446307
     10 C                    -0.481798
     11 H                     0.194098
     12 C                    -0.402685
     13 C                    -0.315159
     14 Cl                    0.437457
     15 C                     0.083376
     16 H                     0.205477
     17 C                    -0.482234
     18 H                     0.176291
     19 C                     0.066686
     20 H                     0.206146
     21 C                    -0.323723
     22 Cl                    0.445376
  ----------------------------------------
  Sum of atomic charges =     0.000000

 -----------------------------------------------------------------
                    Cartesian Multipole Moments
 -----------------------------------------------------------------
    Charge (ESU x 10^10)
                 0.0000
    Dipole Moment (Debye)
         X       1.7391      Y      -0.3685      Z      -2.0195
       Tot       2.6905
    Quadrupole Moments (Debye-Ang)
        XX    -121.6592     XY      -1.0352     YY    -135.0483
        XZ      -9.9569     YZ      -0.3051     ZZ    -130.3197
    Octopole Moments (Debye-Ang^2)
       XXX     -33.9027    XXY     -12.5973    XYY     -23.2385
       YYY     -31.4661    XXZ     -46.6681    XYZ      -0.8623
       YYZ     -23.4498    XZZ     -12.9668    YZZ      -9.6008
       ZZZ     -73.6895
    Hexadecapole Moments (Debye-Ang^3)
      XXXX   -3615.8647   XXXY     -51.7659   XXYY    -882.9468
      XYYY     -33.1542   YYYY   -1554.1060   XXXZ     376.4602
      XXYZ     -18.4825   XYYZ     175.0906   YYYZ     -94.5584
      XXZZ    -969.1231   XYZZ      13.9753   YYZZ    -696.3406
      XZZZ     509.4616   YZZZ     -80.9392   ZZZZ   -2639.7053
 -----------------------------------------------------------------
 Calculating analytic gradient of the SCF energy
 Gradient of SCF Energy
            1           2           3           4           5           6
    1  -0.0001972   0.0000933   0.0000432   0.0000704   0.0000119  -0.0000048
    2   0.0000559  -0.0000856   0.0000106   0.0000289  -0.0000022  -0.0000292
    3  -0.0000383  -0.0000831   0.0000035   0.0000416   0.0000014  -0.0001006
            7           8           9          10          11          12
    1   0.0000117  -0.0001252   0.0000389   0.0001164   0.0000236   0.0001397
    2   0.0000045  -0.0000051   0.0000077   0.0000347  -0.0000184   0.0000905
    3   0.0000261   0.0001205   0.0000202   0.0000016   0.0000003  -0.0001352
           13          14          15          16          17          18
    1  -0.0000925  -0.0000229   0.0000306   0.0000105  -0.0000401  -0.0000057
    2  -0.0000094  -0.0000127   0.0000304   0.0000036   0.0000003  -0.0000066
    3   0.0000912   0.0000796  -0.0000039  -0.0000108  -0.0000031  -0.0000121
           19          20          21          22
    1   0.0000099  -0.0000159  -0.0000568  -0.0000388
    2  -0.0000430  -0.0000110   0.0000167  -0.0000606
    3  -0.0000016  -0.0000326   0.0000040   0.0000314
 Max gradient component =       1.972E-04
 RMS gradient           =       5.810E-05
 Gradient time:  CPU 241.48 s  wall 241.49 s
 Geometry Optimization Parameters
   NAtoms,    NIC,     NZ,  NCons,   NDum,   NFix, NCnnct, MaxDiis
       22     163      22       0       0       0       0       0

 Cartesian Hessian Update
 Hessian updated using BFGS update


** GEOMETRY OPTIMIZATION IN DELOCALIZED INTERNAL COORDINATES **
   Searching for a Minimum

   Optimization Cycle:  13

                       Coordinates (Angstroms)
     ATOM                X               Y               Z
      1  C         0.0097475318    0.0110102911    0.0409071672
      2  C        -0.0307002773    0.4436266743    1.3736850930
      3  Cl        1.4369039465    0.9660164464    2.1565856677
      4  C        -1.2486284529    0.4499535125    2.0626719697
      5  Cl       -1.3512370384    0.9779653817    3.7240573945
      6  C        -2.4194665370    0.0304667784    1.4376828290
      7  H        -3.3541508620    0.0403618972    1.9806570272
      8  C        -2.3642679959   -0.3959556135    0.1184273900
      9  Cl       -3.8370662518   -0.9266463155   -0.6719588108
     10  C        -1.1658113076   -0.4092415122   -0.5824845748
     11  H        -1.1377386081   -0.7451218440   -1.6106433903
     12  C         1.2865905248   -0.0189310678   -0.7317942431
     13  C         2.1154712376   -1.1499837445   -0.7352345847
     14  Cl        1.6692259545   -2.5545809327    0.2196490199
     15  C         3.2934081687   -1.2038855407   -1.4727249142
     16  H         3.9028756662   -2.0973506142   -1.4447970464
     17  C         3.6662621821   -0.1031374472   -2.2364990188
     18  H         4.5813269528   -0.1350430600   -2.8158971566
     19  C         2.8727742647    1.0385935632   -2.2619738789
     20  H         3.1530234064    1.9004695820   -2.8529561003
     21  C         1.7000167741    1.0680421953   -1.5145077336
     22  Cl        0.7222212850    2.5254308414   -1.5619457582
   Point Group: c1    Number of degrees of freedom:    60


   Energy is  -2761.518207837

 Hessian updated using BFGS update

 60 Hessian modes will be used to form the next step
  Hessian Eigenvalues:
     0.001485    0.017757    0.018434    0.020858    0.020937    0.021803
     0.022985    0.023639    0.023848    0.023890    0.024090    0.024092
     0.024114    0.024117    0.024135    0.024142    0.024168    0.024214
     0.028315    0.071841    0.159987    0.160002    0.160009    0.160117
     0.160251    0.213283    0.221741    0.230589    0.235113    0.236662
     0.237272    0.249388    0.249996    0.250036    0.250289    0.252315
     0.288380    0.290076    0.300914    0.301109    0.301251    0.309352
     0.353043    0.356664    0.356667    0.356671    0.356701    0.364550
     0.413005    0.424665    0.432194    0.455603    0.461755    0.468269
     0.471368    0.477805    0.478231    0.479247    0.480661    0.537806

 Minimum search - taking simple RFO step
 Searching for Lamda that Minimizes Along All modes
 Value Taken    Lamda =  -0.00000602
 Step Taken.  Stepsize is  0.058730

                             Maximum     Tolerance    Cnvgd?
         Gradient           0.000130      0.000300     YES
         Displacement       0.044783      0.001200      NO
         Energy change     -0.000053      0.000001      NO


 New Cartesian Coordinates Obtained by Inverse Iteration

 Displacement from previous Coordinates is:  0.103043
 ----------------------------------------------------------------
             Standard Nuclear Orientation (Angstroms)
    I     Atom           X                Y                Z
 ----------------------------------------------------------------
    1      C       0.0107232063     0.0094344136     0.0427093696
    2      C      -0.0322004079     0.4502313909     1.3728225293
    3      Cl      1.4333172133     0.9806174659     2.1542529004
    4      C      -1.2508772538     0.4579105883     2.0605463693
    5      Cl     -1.3564753057     0.9968073590     3.7182890558
    6      C      -2.4200139160     0.0314727260     1.4372705492
    7      H      -3.3552679383     0.0425165061     1.9792265932
    8      C      -2.3624376655    -0.4030709348     0.1206943558
    9      Cl     -3.8333425883    -0.9422496023    -0.6676255334
   10      C      -1.1634408636    -0.4175482773    -0.5790590034
   11      H      -1.1339273490    -0.7592346418    -1.6052525723
   12      C       1.2874336212    -0.0200694297    -0.7302884283
   13      C       2.1126142314    -1.1537240852    -0.7419386518
   14      Cl      1.6625086281    -2.5631993714     0.2038724409
   15      C       3.2897306784    -1.2071165858    -1.4807857932
   16      H       3.8959856370    -2.1029198706    -1.4588189933
   17      C       3.6659647443    -0.1028538331    -2.2377236884
   18      H       4.5804387772    -0.1341916560    -2.8180758502
   19      C       2.8762394414     1.0416693456    -2.2552602290
   20      H       3.1587972558     1.9062982632    -2.8410859419
   21      C       1.7041272102     1.0702950135    -1.5068120364
   22      Cl      0.7308832077     2.5309846872    -1.5460510945
 ----------------------------------------------------------------
 Nuclear Repulsion Energy =        1776.94333304 hartrees
 There are       81 alpha and       81 beta electrons
 Applying Cartesian multipole field
    Component          Value
    ---------          -----
     (2,0,0)        1.00000E-11
     (0,2,0)        2.00000E-11
     (0,0,2)       -3.00000E-11
 Nucleus-field energy     =    -0.0000000074 hartrees
 Requested basis set is 6-311++G(d,p)
 There are 162 shells and 449 basis functions
 A cutoff of  1.0D-15 yielded  10326 shell pairs
 There are     85801 function pairs (     92277 Cartesian)
 Smallest overlap matrix eigenvalue = 1.61E-07
 Linear dependence detected in AO basis
 Number of orthogonalized atomic orbitals = 444
 Maximum deviation from orthogonality = 2.387E-10
 Guess from superposition of atomic densities
 Warning:  Energy on first SCF cycle will be non-variational
 SAD guess density has 162.000000 electrons

 -----------------------------------------------------------------------
  General SCF calculation program by
  Eric Jon Sundstrom, Paul Horn, Yuezhi Mao, Dmitri Zuev, Alec White,
  David Stuck, Shaama M.S., Shane Yost, Joonho Lee, David Small,
  Daniel Levine, Susi Lehtola, Hugh Burton, Evgeny Epifanovsky,
  Bang C. Huynh
 -----------------------------------------------------------------------
 Exchange:     0.2000 Hartree-Fock + 0.0800 Slater + 0.7200 B88
 Correlation:  0.1900 VWN1RPA + 0.8100 LYP
 Using SG-1 standard quadrature grid
 A restricted SCF calculation will be
 performed using DIIS
 SCF converges when DIIS error is below 1.0e-08
 ---------------------------------------
  Cycle       Energy         DIIS error
 ---------------------------------------
    1   -2765.4927696576      2.92e-02  
    2   -2761.3701419761      2.40e-03  
    3   -2761.2796342664      2.98e-03  
    4   -2761.5102430332      5.39e-04  
    5   -2761.5162022150      2.74e-04  
    6   -2761.5179300647      1.06e-04  
    7   -2761.5181928416      2.68e-05  
    8   -2761.5182071519      1.21e-05  
    9   -2761.5182108135      3.14e-06  
   10   -2761.5182110490      1.10e-06  
   11   -2761.5182110783      2.99e-07  
   12   -2761.5182110801      8.19e-08  
   13   -2761.5182110803      3.51e-08  
   14   -2761.5182110806      1.14e-08  
   15   -2761.5182110804      3.74e-09  Convergence criterion met
 ---------------------------------------
 SCF time:   CPU 709.16s  wall 710.00s 
 SCF   energy in the final basis set =    -2761.5182110804
 Total energy in the final basis set =    -2761.5182110804

 --------------------------------------------------------------

                    Orbital Energies (a.u.)
 --------------------------------------------------------------

 Alpha MOs
 -- Occupied --
********-101.5709-101.5705-101.5698-101.5697 -10.2698 -10.2677 -10.2657
-10.2657 -10.2633 -10.2322 -10.2314 -10.2167 -10.2131 -10.2114 -10.2089
-10.2088  -9.4868  -9.4856  -9.4851  -9.4845  -9.4844  -7.2516  -7.2504
 -7.2498  -7.2492  -7.2491  -7.2416  -7.2411  -7.2404  -7.2399  -7.2397
 -7.2395  -7.2394  -7.2392  -7.2388  -7.2387  -0.9471  -0.9279  -0.9001
 -0.8916  -0.8773  -0.8467  -0.8433  -0.8015  -0.7593  -0.7554  -0.7417
 -0.6703  -0.6270  -0.6268  -0.6156  -0.5498  -0.5313  -0.5298  -0.5168
 -0.4940  -0.4767  -0.4623  -0.4608  -0.4574  -0.4425  -0.4324  -0.4230
 -0.4079  -0.3992  -0.3960  -0.3911  -0.3794  -0.3622  -0.3459  -0.3403
 -0.3364  -0.3351  -0.3330  -0.3245  -0.3236  -0.2809  -0.2796  -0.2685
 -0.2613
 -- Virtual --
 -0.0549  -0.0517  -0.0501  -0.0426  -0.0299  -0.0167  -0.0106   0.0036
  0.0053   0.0093   0.0151   0.0161   0.0246   0.0310   0.0386   0.0438
  0.0484   0.0486   0.0592   0.0606   0.0648   0.0729   0.0804   0.0813
  0.0868   0.0899   0.0936   0.0968   0.0976   0.1017   0.1047   0.1055
  0.1097   0.1162   0.1164   0.1180   0.1241   0.1243   0.1259   0.1273
  0.1293   0.1334   0.1347   0.1386   0.1437   0.1469   0.1488   0.1545
  0.1575   0.1650   0.1653   0.1768   0.1773   0.1823   0.1855   0.1918
  0.1927   0.1932   0.2039   0.2091   0.2187   0.2240   0.2292   0.2296
  0.2320   0.2348   0.2378   0.2399   0.2421   0.2436   0.2521   0.2567
  0.2625   0.2636   0.2669   0.2701   0.2754   0.2759   0.2824   0.2857
  0.2902   0.2913   0.3016   0.3033   0.3083   0.3143   0.3171   0.3309
  0.3317   0.3432   0.3432   0.3608   0.3753   0.4165   0.4192   0.4204
  0.4378   0.4447   0.4516   0.4568   0.4608   0.4678   0.4733   0.4796
  0.4891   0.4986   0.5053   0.5078   0.5108   0.5139   0.5188   0.5283
  0.5430   0.5465   0.5495   0.5678   0.5728   0.5765   0.5785   0.5861
  0.5961   0.5990   0.6014   0.6032   0.6157   0.6339   0.6377   0.6457
  0.6466   0.6489   0.6591   0.6671   0.6706   0.6827   0.6864   0.6909
  0.7042   0.7053   0.7084   0.7326   0.7449   0.7672   0.7938   0.8082
  0.8269   0.8279   0.8303   0.8361   0.8420   0.8435   0.8473   0.8513
  0.8522   0.8588   0.8604   0.8632   0.8703   0.8734   0.8761   0.8821
  0.8974   0.9008   0.9056   0.9065   0.9096   0.9126   0.9244   0.9389
  0.9411   0.9507   0.9572   0.9598   0.9638   0.9702   0.9791   0.9882
  0.9904   0.9939   1.0082   1.0186   1.0234   1.0398   1.0414   1.0539
  1.0612   1.0817   1.1082   1.1239   1.1556   1.1923   1.2026   1.2095
  1.2193   1.2413   1.2478   1.2517   1.2684   1.2898   1.3004   1.3099
  1.3110   1.3224   1.3260   1.3520   1.3722   1.4124   1.4167   1.4613
  1.4827   1.4867   1.4927   1.5520   1.5541   1.5637   1.5665   1.5885
  1.5901   1.6032   1.6243   1.6341   1.6542   1.6807   1.6901   1.6981
  1.7437   1.7686   1.7704   1.7796   1.8191   1.8225   1.8408   1.8595
  1.8806   1.8895   1.9110   1.9245   1.9348   1.9434   1.9535   1.9544
  1.9716   1.9942   2.0039   2.0327   2.0339   2.0795   2.0876   2.0896
  2.1468   2.1843   2.1936   2.2432   2.2591   2.2666   2.2689   2.2772
  2.3009   2.3086   2.3207   2.3249   2.3531   2.3542   2.3556   2.4258
  2.4296   2.4364   2.4543   2.4843   2.4935   2.5091   2.5132   2.5427
  2.5529   2.5542   2.5629   2.5827   2.6221   2.6474   2.6881   2.6883
  2.6987   2.7129   2.7146   2.7277   2.7282   2.7414   2.7592   2.7601
  2.7736   2.7761   2.7925   2.8278   2.8331   2.8354   2.8697   2.8982
  2.9649   2.9826   3.0792   3.0930   3.0944   3.1288   3.1349   3.1761
  3.2050   3.2216   3.2502   3.2890   3.3390   3.3504   3.3918   3.4374
  3.5420   3.5933   3.6557   3.7071   3.7425   3.8075   3.9371   3.9925
  4.0263   4.0903   4.1005   4.3493   4.8098   4.8158   9.7738   9.7893
  9.8039   9.8420   9.8605  23.3988  23.5449  23.8303  23.8517  23.8854
 23.9263  23.9562  24.0163  24.0427  24.0700  24.1235  24.1486  25.7925
 25.8228  25.8515  25.9336  25.9821  26.1055  26.1621  26.2438  26.3083
 26.3388  26.5787  26.6333  26.6457  26.7526  26.9723 215.7664 215.7842
215.8014 215.8500 215.8705
 --------------------------------------------------------------

          Ground-State Mulliken Net Atomic Charges

     Atom                 Charge (a.u.)
  ----------------------------------------
      1 C                    -0.252249
      2 C                    -1.416917
      3 Cl                    0.446633
      4 C                     0.789090
      5 Cl                    0.541182
      6 C                    -1.093999
      7 H                     0.223675
      8 C                     0.510184
      9 Cl                    0.446254
     10 C                    -0.485403
     11 H                     0.194050
     12 C                    -0.401357
     13 C                    -0.320283
     14 Cl                    0.441239
     15 C                     0.080113
     16 H                     0.205735
     17 C                    -0.482554
     18 H                     0.176324
     19 C                     0.071241
     20 H                     0.205876
     21 C                    -0.321322
     22 Cl                    0.442486
  ----------------------------------------
  Sum of atomic charges =     0.000000

 -----------------------------------------------------------------
                    Cartesian Multipole Moments
 -----------------------------------------------------------------
    Charge (ESU x 10^10)
                -0.0000
    Dipole Moment (Debye)
         X       1.7390      Y      -0.3701      Z      -2.0203
       Tot       2.6912
    Quadrupole Moments (Debye-Ang)
        XX    -121.6639     XY      -1.0323     YY    -135.0468
        XZ      -9.9650     YZ      -0.3010     ZZ    -130.3202
    Octopole Moments (Debye-Ang^2)
       XXX     -33.9629    XXY     -12.6272    XYY     -23.1538
       YYY     -31.9258    XXZ     -46.7109    XYZ      -0.8372
       YYZ     -23.4821    XZZ     -12.8972    YZZ      -9.8130
       ZZZ     -73.5856
    Hexadecapole Moments (Debye-Ang^3)
      XXXX   -3613.4918   XXXY     -54.3796   XXYY    -884.6359
      XYYY     -36.1486   YYYY   -1568.4683   XXXZ     379.3894
      XXYZ     -20.7945   XYYZ     176.0051   YYYZ    -101.9373
      XXZZ    -966.8667   XYZZ      12.7153   YYZZ    -696.9234
      XZZZ     512.7984   YZZZ     -88.0130   ZZZZ   -2630.4699
 -----------------------------------------------------------------
 Calculating analytic gradient of the SCF energy
 Gradient of SCF Energy
            1           2           3           4           5           6
    1  -0.0000601   0.0000333   0.0000184   0.0000270   0.0000174   0.0000078
    2  -0.0000174  -0.0000037   0.0000446   0.0000159   0.0000084  -0.0000093
    3  -0.0000062  -0.0000023   0.0000302   0.0000106   0.0000069  -0.0000207
            7           8           9          10          11          12
    1   0.0000119  -0.0000430   0.0000159   0.0000277   0.0000032   0.0000471
    2   0.0000063  -0.0000062   0.0000006   0.0000122  -0.0000170  -0.0000071
    3   0.0000221   0.0000379   0.0000233  -0.0000089   0.0000084  -0.0000577
           13          14          15          16          17          18
    1  -0.0000285  -0.0000064  -0.0000032   0.0000040  -0.0000159  -0.0000086
    2   0.0000263   0.0000042   0.0000051   0.0000030  -0.0000049  -0.0000054
    3   0.0000392   0.0000012  -0.0000094  -0.0000023  -0.0000095  -0.0000154
           19          20          21          22
    1   0.0000011  -0.0000144  -0.0000211  -0.0000137
    2  -0.0000101  -0.0000117  -0.0000111  -0.0000227
    3  -0.0000092  -0.0000284  -0.0000129   0.0000032
 Max gradient component =       6.011E-05
 RMS gradient           =       2.093E-05
 Gradient time:  CPU 234.86 s  wall 234.87 s
 Geometry Optimization Parameters
   NAtoms,    NIC,     NZ,  NCons,   NDum,   NFix, NCnnct, MaxDiis
       22     163      22       0       0       0       0       0

 Cartesian Hessian Update
 Hessian updated using BFGS update


** GEOMETRY OPTIMIZATION IN DELOCALIZED INTERNAL COORDINATES **
   Searching for a Minimum

   Optimization Cycle:  14

                       Coordinates (Angstroms)
     ATOM                X               Y               Z
      1  C         0.0107232063    0.0094344136    0.0427093696
      2  C        -0.0322004079    0.4502313909    1.3728225293
      3  Cl        1.4333172133    0.9806174659    2.1542529004
      4  C        -1.2508772538    0.4579105883    2.0605463693
      5  Cl       -1.3564753057    0.9968073590    3.7182890558
      6  C        -2.4200139160    0.0314727260    1.4372705492
      7  H        -3.3552679383    0.0425165061    1.9792265932
      8  C        -2.3624376655   -0.4030709348    0.1206943558
      9  Cl       -3.8333425883   -0.9422496023   -0.6676255334
     10  C        -1.1634408636   -0.4175482773   -0.5790590034
     11  H        -1.1339273490   -0.7592346418   -1.6052525723
     12  C         1.2874336212   -0.0200694297   -0.7302884283
     13  C         2.1126142314   -1.1537240852   -0.7419386518
     14  Cl        1.6625086281   -2.5631993714    0.2038724409
     15  C         3.2897306784   -1.2071165858   -1.4807857932
     16  H         3.8959856370   -2.1029198706   -1.4588189933
     17  C         3.6659647443   -0.1028538331   -2.2377236884
     18  H         4.5804387772   -0.1341916560   -2.8180758502
     19  C         2.8762394414    1.0416693456   -2.2552602290
     20  H         3.1587972558    1.9062982632   -2.8410859419
     21  C         1.7041272102    1.0702950135   -1.5068120364
     22  Cl        0.7308832077    2.5309846872   -1.5460510945
   Point Group: c1    Number of degrees of freedom:    60


   Energy is  -2761.518211080

 Hessian updated using BFGS update

 60 Hessian modes will be used to form the next step
  Hessian Eigenvalues:
     0.001388    0.017751    0.018363    0.020741    0.020993    0.021691
     0.023058    0.023623    0.023832    0.023877    0.024066    0.024091
     0.024095    0.024114    0.024119    0.024138    0.024151    0.024188
     0.028319    0.071786    0.159878    0.160001    0.160005    0.160106
     0.160234    0.209772    0.221728    0.231205    0.235047    0.236483
     0.237606    0.248940    0.249905    0.250221    0.250485    0.252265
     0.288238    0.290168    0.300869    0.301038    0.301211    0.308602
     0.353099    0.356662    0.356667    0.356671    0.356698    0.364627
     0.413751    0.424664    0.432211    0.455466    0.461718    0.468324
     0.471312    0.477214    0.478126    0.479249    0.480674    0.534768

 Minimum search - taking simple RFO step
 Searching for Lamda that Minimizes Along All modes
 Value Taken    Lamda =   0.00000000
 Step Taken.  Stepsize is  0.006900

                             Maximum     Tolerance    Cnvgd?
         Gradient           0.000050      0.000300     YES
         Displacement       0.004616      0.001200      NO
         Energy change     -0.000003      0.000001      NO


 New Cartesian Coordinates Obtained by Inverse Iteration

 Displacement from previous Coordinates is:  0.014249
 ----------------------------------------------------------------
             Standard Nuclear Orientation (Angstroms)
    I     Atom           X                Y                Z
 ----------------------------------------------------------------
    1      C       0.0108417547     0.0091676552     0.0429570238
    2      C      -0.0324480233     0.4508976487     1.3726825690
    3      Cl      1.4329906825     0.9819945747     2.1536268771
    4      C      -1.2512347385     0.4590252082     2.0602304631
    5      Cl     -1.3572521811     0.9997985196     3.7173379804
    6      C      -2.4201588133     0.0317261024     1.4371990881
    7      H      -3.3555335486     0.0430331835     1.9789375461
    8      C      -2.3622071489    -0.4040317371     0.1210164112
    9      Cl     -3.8328681630    -0.9445107779    -0.6669445603
   10      C      -1.1631562436    -0.4186720665    -0.5785875216
   11      H      -1.1335039312    -0.7610189968    -1.6045524480
   12      C       1.2875747213    -0.0202549055    -0.7299508270
   13      C       2.1122801218    -1.1543352950    -0.7428847555
   14      Cl      1.6621024626    -2.5644004763     0.2020912629
   15      C       3.2892380800    -1.2075833106    -1.4819946682
   16      H       3.8950520632    -2.1037052697    -1.4609375937
   17      C       3.6658956054    -0.1027703842    -2.2379183586
   18      H       4.5802642768    -0.1339726536    -2.8184399785
   19      C       2.8766816557     1.0421339147    -2.2542271410
   20      H       3.1595575188     1.9072208408    -2.8392173813
   21      C       1.7046877508     1.0706127254    -1.5056088213
   22      Cl      0.7319766621     2.5317049712    -1.5439088194
 ----------------------------------------------------------------
 Nuclear Repulsion Energy =        1776.92541455 hartrees
 There are       81 alpha and       81 beta electrons
 Applying Cartesian multipole field
    Component          Value
    ---------          -----
     (2,0,0)        1.00000E-11
     (0,2,0)        2.00000E-11
     (0,0,2)       -3.00000E-11
 Nucleus-field energy     =    -0.0000000073 hartrees
 Requested basis set is 6-311++G(d,p)
 There are 162 shells and 449 basis functions
 A cutoff of  1.0D-15 yielded  10326 shell pairs
 There are     85801 function pairs (     92277 Cartesian)
 Smallest overlap matrix eigenvalue = 1.61E-07
 Linear dependence detected in AO basis
 Number of orthogonalized atomic orbitals = 444
 Maximum deviation from orthogonality = 4.673E-10
 Guess from superposition of atomic densities
 Warning:  Energy on first SCF cycle will be non-variational
 SAD guess density has 162.000000 electrons

 -----------------------------------------------------------------------
  General SCF calculation program by
  Eric Jon Sundstrom, Paul Horn, Yuezhi Mao, Dmitri Zuev, Alec White,
  David Stuck, Shaama M.S., Shane Yost, Joonho Lee, David Small,
  Daniel Levine, Susi Lehtola, Hugh Burton, Evgeny Epifanovsky,
  Bang C. Huynh
 -----------------------------------------------------------------------
 Exchange:     0.2000 Hartree-Fock + 0.0800 Slater + 0.7200 B88
 Correlation:  0.1900 VWN1RPA + 0.8100 LYP
 Using SG-1 standard quadrature grid
 A restricted SCF calculation will be
 performed using DIIS
 SCF converges when DIIS error is below 1.0e-08
 ---------------------------------------
  Cycle       Energy         DIIS error
 ---------------------------------------
    1   -2765.4927030070      2.92e-02  
    2   -2761.3701443687      2.40e-03  
    3   -2761.2796324449      2.98e-03  
    4   -2761.5102424621      5.39e-04  
    5   -2761.5162024255      2.74e-04  
    6   -2761.5179301468      1.06e-04  
    7   -2761.5181929159      2.68e-05  
    8   -2761.5182072381      1.21e-05  
    9   -2761.5182108999      3.14e-06  
   10   -2761.5182111355      1.10e-06  
   11   -2761.5182111648      2.99e-07  
   12   -2761.5182111666      8.19e-08  
   13   -2761.5182111668      3.51e-08  
   14   -2761.5182111669      1.14e-08  
   15   -2761.5182111667      3.74e-09  Convergence criterion met
 ---------------------------------------
 SCF time:   CPU 676.37s  wall 676.00s 
 SCF   energy in the final basis set =    -2761.5182111667
 Total energy in the final basis set =    -2761.5182111667

 --------------------------------------------------------------

                    Orbital Energies (a.u.)
 --------------------------------------------------------------

 Alpha MOs
 -- Occupied --
********-101.5709-101.5705-101.5698-101.5697 -10.2698 -10.2677 -10.2657
-10.2657 -10.2633 -10.2322 -10.2314 -10.2167 -10.2131 -10.2115 -10.2089
-10.2088  -9.4868  -9.4856  -9.4851  -9.4845  -9.4844  -7.2516  -7.2504
 -7.2498  -7.2492  -7.2491  -7.2416  -7.2411  -7.2404  -7.2399  -7.2397
 -7.2395  -7.2394  -7.2392  -7.2388  -7.2387  -0.9471  -0.9279  -0.9001
 -0.8915  -0.8773  -0.8467  -0.8433  -0.8015  -0.7593  -0.7554  -0.7417
 -0.6703  -0.6270  -0.6268  -0.6156  -0.5498  -0.5314  -0.5298  -0.5168
 -0.4940  -0.4767  -0.4624  -0.4608  -0.4574  -0.4425  -0.4324  -0.4230
 -0.4079  -0.3992  -0.3960  -0.3911  -0.3794  -0.3622  -0.3459  -0.3403
 -0.3364  -0.3351  -0.3330  -0.3245  -0.3237  -0.2809  -0.2796  -0.2685
 -0.2613
 -- Virtual --
 -0.0549  -0.0517  -0.0501  -0.0426  -0.0299  -0.0167  -0.0106   0.0036
  0.0053   0.0093   0.0151   0.0161   0.0246   0.0310   0.0386   0.0438
  0.0484   0.0486   0.0592   0.0606   0.0648   0.0729   0.0804   0.0813
  0.0868   0.0899   0.0936   0.0968   0.0976   0.1017   0.1047   0.1055
  0.1097   0.1162   0.1164   0.1180   0.1241   0.1243   0.1259   0.1273
  0.1293   0.1334   0.1347   0.1386   0.1437   0.1469   0.1488   0.1545
  0.1575   0.1651   0.1653   0.1768   0.1773   0.1823   0.1855   0.1918
  0.1928   0.1932   0.2039   0.2091   0.2187   0.2240   0.2292   0.2296
  0.2320   0.2348   0.2378   0.2399   0.2421   0.2436   0.2521   0.2567
  0.2625   0.2636   0.2669   0.2701   0.2754   0.2759   0.2824   0.2857
  0.2902   0.2913   0.3016   0.3033   0.3083   0.3143   0.3171   0.3309
  0.3317   0.3432   0.3432   0.3608   0.3753   0.4165   0.4192   0.4204
  0.4378   0.4447   0.4516   0.4568   0.4609   0.4678   0.4733   0.4795
  0.4891   0.4986   0.5053   0.5078   0.5108   0.5139   0.5188   0.5283
  0.5430   0.5465   0.5496   0.5678   0.5728   0.5765   0.5785   0.5861
  0.5961   0.5990   0.6015   0.6032   0.6157   0.6339   0.6377   0.6458
  0.6466   0.6489   0.6591   0.6671   0.6706   0.6827   0.6864   0.6909
  0.7042   0.7053   0.7084   0.7326   0.7449   0.7672   0.7938   0.8082
  0.8269   0.8278   0.8303   0.8361   0.8420   0.8435   0.8473   0.8513
  0.8522   0.8588   0.8604   0.8632   0.8703   0.8734   0.8761   0.8821
  0.8974   0.9008   0.9056   0.9065   0.9096   0.9126   0.9244   0.9389
  0.9412   0.9507   0.9572   0.9598   0.9638   0.9702   0.9791   0.9882
  0.9904   0.9939   1.0082   1.0186   1.0234   1.0398   1.0414   1.0539
  1.0612   1.0817   1.1082   1.1239   1.1556   1.1923   1.2026   1.2095
  1.2192   1.2413   1.2478   1.2518   1.2684   1.2898   1.3004   1.3099
  1.3110   1.3224   1.3260   1.3519   1.3722   1.4124   1.4166   1.4613
  1.4827   1.4867   1.4927   1.5520   1.5541   1.5637   1.5665   1.5885
  1.5901   1.6032   1.6243   1.6341   1.6542   1.6807   1.6901   1.6981
  1.7436   1.7686   1.7704   1.7796   1.8190   1.8225   1.8408   1.8594
  1.8806   1.8895   1.9110   1.9245   1.9348   1.9434   1.9535   1.9544
  1.9716   1.9942   2.0039   2.0327   2.0338   2.0795   2.0876   2.0896
  2.1468   2.1843   2.1936   2.2432   2.2591   2.2666   2.2689   2.2772
  2.3009   2.3086   2.3207   2.3249   2.3531   2.3542   2.3556   2.4258
  2.4296   2.4364   2.4544   2.4843   2.4935   2.5091   2.5132   2.5427
  2.5529   2.5542   2.5629   2.5827   2.6220   2.6475   2.6881   2.6883
  2.6987   2.7129   2.7146   2.7277   2.7282   2.7414   2.7592   2.7601
  2.7736   2.7761   2.7924   2.8278   2.8331   2.8354   2.8697   2.8981
  2.9649   2.9826   3.0792   3.0930   3.0944   3.1288   3.1348   3.1761
  3.2049   3.2215   3.2503   3.2891   3.3389   3.3504   3.3918   3.4374
  3.5420   3.5933   3.6557   3.7071   3.7425   3.8075   3.9371   3.9925
  4.0263   4.0903   4.1005   4.3493   4.8097   4.8158   9.7738   9.7893
  9.8039   9.8421   9.8605  23.3988  23.5449  23.8303  23.8516  23.8854
 23.9263  23.9562  24.0163  24.0427  24.0699  24.1235  24.1485  25.7925
 25.8228  25.8514  25.9336  25.9821  26.1055  26.1620  26.2437  26.3083
 26.3389  26.5786  26.6332  26.6456  26.7526  26.9724 215.7664 215.7842
215.8014 215.8500 215.8705
 --------------------------------------------------------------

          Ground-State Mulliken Net Atomic Charges

     Atom                 Charge (a.u.)
  ----------------------------------------
      1 C                    -0.251724
      2 C                    -1.417315
      3 Cl                    0.446484
      4 C                     0.789337
      5 Cl                    0.541172
      6 C                    -1.093914
      7 H                     0.223672
      8 C                     0.510631
      9 Cl                    0.446214
     10 C                    -0.485785
     11 H                     0.194041
     12 C                    -0.401175
     13 C                    -0.320863
     14 Cl                    0.441656
     15 C                     0.079610
     16 H                     0.205766
     17 C                    -0.482687
     18 H                     0.176327
     19 C                     0.071925
     20 H                     0.205844
     21 C                    -0.321332
     22 Cl                    0.442116
  ----------------------------------------
  Sum of atomic charges =     0.000000

 -----------------------------------------------------------------
                    Cartesian Multipole Moments
 -----------------------------------------------------------------
    Charge (ESU x 10^10)
                 0.0000
    Dipole Moment (Debye)
         X       1.7389      Y      -0.3698      Z      -2.0203
       Tot       2.6912
    Quadrupole Moments (Debye-Ang)
        XX    -121.6648     XY      -1.0323     YY    -135.0467
        XZ      -9.9669     YZ      -0.3004     ZZ    -130.3204
    Octopole Moments (Debye-Ang^2)
       XXX     -33.9857    XXY     -12.6210    XYY     -23.1456
       YYY     -31.9690    XXZ     -46.7156    XYZ      -0.8349
       YYZ     -23.4874    XZZ     -12.8956    YZZ      -9.8378
       ZZZ     -73.5713
    Hexadecapole Moments (Debye-Ang^3)
      XXXX   -3613.3884   XXXY     -54.6309   XXYY    -884.9012
      XYYY     -36.4607   YYYY   -1570.4423   XXXZ     379.7587
      XXYZ     -21.0926   XYYZ     176.1174   YYYZ    -102.9097
      XXZZ    -966.5618   XYZZ      12.5577   YYZZ    -696.9564
      XZZZ     513.2314   YZZZ     -88.9320   ZZZZ   -2629.0315
 -----------------------------------------------------------------
 Calculating analytic gradient of the SCF energy
 Gradient of SCF Energy
            1           2           3           4           5           6
    1  -0.0000119   0.0000198   0.0000021   0.0000169   0.0000099   0.0000046
    2   0.0000129  -0.0000161   0.0000271   0.0000078   0.0000149   0.0000023
    3   0.0000165  -0.0000137  -0.0000183   0.0000048   0.0000064   0.0000032
            7           8           9          10          11          12
    1   0.0000100  -0.0000154   0.0000052   0.0000142  -0.0000012   0.0000053
    2   0.0000051  -0.0000050  -0.0000060   0.0000088  -0.0000108   0.0000205
    3   0.0000183   0.0000222   0.0000238   0.0000091   0.0000102  -0.0000032
           13          14          15          16          17          18
    1  -0.0000048   0.0000077   0.0000013   0.0000008  -0.0000066  -0.0000096
    2  -0.0000133  -0.0000125  -0.0000016   0.0000014  -0.0000084  -0.0000055
    3   0.0000012   0.0000114  -0.0000089  -0.0000016  -0.0000096  -0.0000154
           19          20          21          22
    1  -0.0000140  -0.0000150  -0.0000062  -0.0000128
    2  -0.0000044  -0.0000095   0.0000029  -0.0000105
    3  -0.0000132  -0.0000221  -0.0000103  -0.0000110
 Max gradient component =       2.711E-05
 RMS gradient           =       1.173E-05
 Gradient time:  CPU 227.21 s  wall 227.22 s
 Geometry Optimization Parameters
   NAtoms,    NIC,     NZ,  NCons,   NDum,   NFix, NCnnct, MaxDiis
       22     163      22       0       0       0       0       0

 Cartesian Hessian Update
 Hessian updated using BFGS update


** GEOMETRY OPTIMIZATION IN DELOCALIZED INTERNAL COORDINATES **
   Searching for a Minimum

   Optimization Cycle:  15

                       Coordinates (Angstroms)
     ATOM                X               Y               Z
      1  C         0.0108417547    0.0091676552    0.0429570238
      2  C        -0.0324480233    0.4508976487    1.3726825690
      3  Cl        1.4329906825    0.9819945747    2.1536268771
      4  C        -1.2512347385    0.4590252082    2.0602304631
      5  Cl       -1.3572521811    0.9997985196    3.7173379804
      6  C        -2.4201588133    0.0317261024    1.4371990881
      7  H        -3.3555335486    0.0430331835    1.9789375461
      8  C        -2.3622071489   -0.4040317371    0.1210164112
      9  Cl       -3.8328681630   -0.9445107779   -0.6669445603
     10  C        -1.1631562436   -0.4186720665   -0.5785875216
     11  H        -1.1335039312   -0.7610189968   -1.6045524480
     12  C         1.2875747213   -0.0202549055   -0.7299508270
     13  C         2.1122801218   -1.1543352950   -0.7428847555
     14  Cl        1.6621024626   -2.5644004763    0.2020912629
     15  C         3.2892380800   -1.2075833106   -1.4819946682
     16  H         3.8950520632   -2.1037052697   -1.4609375937
     17  C         3.6658956054   -0.1027703842   -2.2379183586
     18  H         4.5802642768   -0.1339726536   -2.8184399785
     19  C         2.8766816557    1.0421339147   -2.2542271410
     20  H         3.1595575188    1.9072208408   -2.8392173813
     21  C         1.7046877508    1.0706127254   -1.5056088213
     22  Cl        0.7319766621    2.5317049712   -1.5439088194
   Point Group: c1    Number of degrees of freedom:    60


   Energy is  -2761.518211167

 Hessian updated using BFGS update

 60 Hessian modes will be used to form the next step
  Hessian Eigenvalues:
     0.001431    0.016192    0.018083    0.018845    0.021058    0.021184
     0.023386    0.023675    0.023863    0.023921    0.024088    0.024091
     0.024100    0.024117    0.024131    0.024145    0.024182    0.025830
     0.028922    0.071488    0.159124    0.159998    0.160005    0.160113
     0.160229    0.202801    0.221714    0.234328    0.235273    0.236319
     0.244412    0.247767    0.249889    0.250291    0.250981    0.262102
     0.287739    0.291993    0.300076    0.300955    0.301354    0.307197
     0.353335    0.356658    0.356667    0.356675    0.356700    0.365046
     0.424421    0.425027    0.432301    0.455307    0.464360    0.469314
     0.474037    0.475211    0.478562    0.479335    0.482793    0.528286

 Minimum search - taking simple RFO step
 Searching for Lamda that Minimizes Along All modes
 Value Taken    Lamda =   0.00000000
 Step Taken.  Stepsize is  0.001310

                             Maximum     Tolerance    Cnvgd?
         Gradient           0.000018      0.000300     YES
         Displacement       0.000649      0.001200     YES
         Energy change     -0.000000      0.000001     YES

 Final energy is   -2761.5182111667245     


 ******************************
 **  OPTIMIZATION CONVERGED  **
 ******************************

                       Coordinates (Angstroms)
     ATOM                X               Y               Z
      1  C         0.0108417547    0.0091676552    0.0429570238
      2  C        -0.0324480233    0.4508976487    1.3726825690
      3  Cl        1.4329906825    0.9819945747    2.1536268771
      4  C        -1.2512347385    0.4590252082    2.0602304631
      5  Cl       -1.3572521811    0.9997985196    3.7173379804
      6  C        -2.4201588133    0.0317261024    1.4371990881
      7  H        -3.3555335486    0.0430331835    1.9789375461
      8  C        -2.3622071489   -0.4040317371    0.1210164112
      9  Cl       -3.8328681630   -0.9445107779   -0.6669445603
     10  C        -1.1631562436   -0.4186720665   -0.5785875216
     11  H        -1.1335039312   -0.7610189968   -1.6045524480
     12  C         1.2875747213   -0.0202549055   -0.7299508270
     13  C         2.1122801218   -1.1543352950   -0.7428847555
     14  Cl        1.6621024626   -2.5644004763    0.2020912629
     15  C         3.2892380800   -1.2075833106   -1.4819946682
     16  H         3.8950520632   -2.1037052697   -1.4609375937
     17  C         3.6658956054   -0.1027703842   -2.2379183586
     18  H         4.5802642768   -0.1339726536   -2.8184399785
     19  C         2.8766816557    1.0421339147   -2.2542271410
     20  H         3.1595575188    1.9072208408   -2.8392173813
     21  C         1.7046877508    1.0706127254   -1.5056088213
     22  Cl        0.7319766621    2.5317049712   -1.5439088194

Z-matrix Print:
$molecule
0 1
Cl
C  1 1.743401
C  2 1.399367 1 120.679609
C  3 1.391810 2 120.647714 1 -179.837834 0
H  4 1.080988 3 119.945733 2 -179.983118 0
C  4 1.387653 3 119.072752 2 -0.003335 0
C  6 1.388302 4 121.154942 3 -0.051639 0
H  7 1.081982 6 120.321026 4 -179.988027 0
C  7 1.395577 6 119.926378 4 0.047401 0
C  9 1.492749 7 118.871758 6 179.821517 0
C  10 1.402006 9 121.707349 7 89.125720 0
C  11 1.390975 10 122.174587 9 -178.470779 0
H  12 1.081946 11 119.664120 10 179.951814 0
C  12 1.390658 11 119.255975 10 0.008687 0
H  14 1.083535 12 119.757702 11 179.970661 0
C  14 1.390648 12 120.446131 11 -0.012875 0
H  16 1.081891 14 121.128478 12 -179.973463 0
C  16 1.390809 14 119.186753 12 0.060097 0
Cl 3 1.746334 2 121.392444 1 0.095971 0
Cl 6 1.753808 4 119.202655 3 179.948059 0
Cl 11 1.755683 10 119.653772 9 1.682220 0
Cl 18 1.756110 16 118.174284 14 -180.000000 0
$end


 --------------------------------------------------------------

                    Orbital Energies (a.u.)
 --------------------------------------------------------------

 Alpha MOs
 -- Occupied --
********-101.5709-101.5705-101.5698-101.5697 -10.2698 -10.2677 -10.2657
-10.2657 -10.2633 -10.2322 -10.2314 -10.2167 -10.2131 -10.2115 -10.2089
-10.2088  -9.4868  -9.4856  -9.4851  -9.4845  -9.4844  -7.2516  -7.2504
 -7.2498  -7.2492  -7.2491  -7.2416  -7.2411  -7.2404  -7.2399  -7.2397
 -7.2395  -7.2394  -7.2392  -7.2388  -7.2387  -0.9471  -0.9279  -0.9001
 -0.8915  -0.8773  -0.8467  -0.8433  -0.8015  -0.7593  -0.7554  -0.7417
 -0.6703  -0.6270  -0.6268  -0.6156  -0.5498  -0.5314  -0.5298  -0.5168
 -0.4940  -0.4767  -0.4624  -0.4608  -0.4574  -0.4425  -0.4324  -0.4230
 -0.4079  -0.3992  -0.3960  -0.3911  -0.3794  -0.3622  -0.3459  -0.3403
 -0.3364  -0.3351  -0.3330  -0.3245  -0.3237  -0.2809  -0.2796  -0.2685
 -0.2613
 -- Virtual --
 -0.0549  -0.0517  -0.0501  -0.0426  -0.0299  -0.0167  -0.0106   0.0036
  0.0053   0.0093   0.0151   0.0161   0.0246   0.0310   0.0386   0.0438
  0.0484   0.0486   0.0592   0.0606   0.0648   0.0729   0.0804   0.0813
  0.0868   0.0899   0.0936   0.0968   0.0976   0.1017   0.1047   0.1055
  0.1097   0.1162   0.1164   0.1180   0.1241   0.1243   0.1259   0.1273
  0.1293   0.1334   0.1347   0.1386   0.1437   0.1469   0.1488   0.1545
  0.1575   0.1651   0.1653   0.1768   0.1773   0.1823   0.1855   0.1918
  0.1928   0.1932   0.2039   0.2091   0.2187   0.2240   0.2292   0.2296
  0.2320   0.2348   0.2378   0.2399   0.2421   0.2436   0.2521   0.2567
  0.2625   0.2636   0.2669   0.2701   0.2754   0.2759   0.2824   0.2857
  0.2902   0.2913   0.3016   0.3033   0.3083   0.3143   0.3171   0.3309
  0.3317   0.3432   0.3432   0.3608   0.3753   0.4165   0.4192   0.4204
  0.4378   0.4447   0.4516   0.4568   0.4609   0.4678   0.4733   0.4795
  0.4891   0.4986   0.5053   0.5078   0.5108   0.5139   0.5188   0.5283
  0.5430   0.5465   0.5496   0.5678   0.5728   0.5765   0.5785   0.5861
  0.5961   0.5990   0.6015   0.6032   0.6157   0.6339   0.6377   0.6458
  0.6466   0.6489   0.6591   0.6671   0.6706   0.6827   0.6864   0.6909
  0.7042   0.7053   0.7084   0.7326   0.7449   0.7672   0.7938   0.8082
  0.8269   0.8278   0.8303   0.8361   0.8420   0.8435   0.8473   0.8513
  0.8522   0.8588   0.8604   0.8632   0.8703   0.8734   0.8761   0.8821
  0.8974   0.9008   0.9056   0.9065   0.9096   0.9126   0.9244   0.9389
  0.9412   0.9507   0.9572   0.9598   0.9638   0.9702   0.9791   0.9882
  0.9904   0.9939   1.0082   1.0186   1.0234   1.0398   1.0414   1.0539
  1.0612   1.0817   1.1082   1.1239   1.1556   1.1923   1.2026   1.2095
  1.2192   1.2413   1.2478   1.2518   1.2684   1.2898   1.3004   1.3099
  1.3110   1.3224   1.3260   1.3519   1.3722   1.4124   1.4166   1.4613
  1.4827   1.4867   1.4927   1.5520   1.5541   1.5637   1.5665   1.5885
  1.5901   1.6032   1.6243   1.6341   1.6542   1.6807   1.6901   1.6981
  1.7436   1.7686   1.7704   1.7796   1.8190   1.8225   1.8408   1.8594
  1.8806   1.8895   1.9110   1.9245   1.9348   1.9434   1.9535   1.9544
  1.9716   1.9942   2.0039   2.0327   2.0338   2.0795   2.0876   2.0896
  2.1468   2.1843   2.1936   2.2432   2.2591   2.2666   2.2689   2.2772
  2.3009   2.3086   2.3207   2.3249   2.3531   2.3542   2.3556   2.4258
  2.4296   2.4364   2.4544   2.4843   2.4935   2.5091   2.5132   2.5427
  2.5529   2.5542   2.5629   2.5827   2.6220   2.6475   2.6881   2.6883
  2.6987   2.7129   2.7146   2.7277   2.7282   2.7414   2.7592   2.7601
  2.7736   2.7761   2.7924   2.8278   2.8331   2.8354   2.8697   2.8981
  2.9649   2.9826   3.0792   3.0930   3.0944   3.1288   3.1348   3.1761
  3.2049   3.2215   3.2503   3.2891   3.3389   3.3504   3.3918   3.4374
  3.5420   3.5933   3.6557   3.7071   3.7425   3.8075   3.9371   3.9925
  4.0263   4.0903   4.1005   4.3493   4.8097   4.8158   9.7738   9.7893
  9.8039   9.8421   9.8605  23.3988  23.5449  23.8303  23.8516  23.8854
 23.9263  23.9562  24.0163  24.0427  24.0699  24.1235  24.1485  25.7925
 25.8228  25.8514  25.9336  25.9821  26.1055  26.1620  26.2437  26.3083
 26.3389  26.5786  26.6332  26.6456  26.7526  26.9724 215.7664 215.7842
215.8014 215.8500 215.8705
 --------------------------------------------------------------

          Ground-State Mulliken Net Atomic Charges

     Atom                 Charge (a.u.)
  ----------------------------------------
      1 C                    -0.251724
      2 C                    -1.417315
      3 Cl                    0.446484
      4 C                     0.789337
      5 Cl                    0.541172
      6 C                    -1.093914
      7 H                     0.223672
      8 C                     0.510631
      9 Cl                    0.446214
     10 C                    -0.485785
     11 H                     0.194041
     12 C                    -0.401175
     13 C                    -0.320863
     14 Cl                    0.441656
     15 C                     0.079610
     16 H                     0.205766
     17 C                    -0.482687
     18 H                     0.176327
     19 C                     0.071925
     20 H                     0.205844
     21 C                    -0.321332
     22 Cl                    0.442116
  ----------------------------------------
  Sum of atomic charges =     0.000000

 -----------------------------------------------------------------
                    Cartesian Multipole Moments
 -----------------------------------------------------------------
    Charge (ESU x 10^10)
                 0.0000
    Dipole Moment (Debye)
         X       1.7389      Y      -0.3698      Z      -2.0203
       Tot       2.6912
    Quadrupole Moments (Debye-Ang)
        XX    -121.6648     XY      -1.0323     YY    -135.0467
        XZ      -9.9669     YZ      -0.3004     ZZ    -130.3204
    Octopole Moments (Debye-Ang^2)
       XXX     -33.9857    XXY     -12.6210    XYY     -23.1456
       YYY     -31.9690    XXZ     -46.7156    XYZ      -0.8349
       YYZ     -23.4874    XZZ     -12.8956    YZZ      -9.8378
       ZZZ     -73.5713
    Hexadecapole Moments (Debye-Ang^3)
      XXXX   -3613.3884   XXXY     -54.6309   XXYY    -884.9012
      XYYY     -36.4607   YYYY   -1570.4423   XXXZ     379.7587
      XXYZ     -21.0926   XYYZ     176.1174   YYYZ    -102.9097
      XXZZ    -966.5618   XYZZ      12.5577   YYZZ    -696.9564
      XZZZ     513.2314   YZZZ     -88.9320   ZZZZ   -2629.0315
 -----------------------------------------------------------------
Archival summary:
1\1\november\OPT\ProcedureUnspecified\BasisUnspecified\l5125\taweetha\MonJan1323:50:172020MonJan1323:50:172020\0\\#,OPT,ProcedureUnspecified,BasisUnspecified,\\0,1\Cl\C,1,1.7434\C,2,1.39937,1,120.68\C,3,1.39181,2,120.648,1,-179.838,0\H,4,1.08099,3,119.946,2,-179.983,0\C,4,1.38765,3,119.073,2,-0.00333467,0\C,6,1.3883,4,121.155,3,-0.0516389,0\H,7,1.08198,6,120.321,4,-179.988,0\C,7,1.39558,6,119.926,4,0.0474009,0\C,9,1.49275,7,118.872,6,179.822,0\C,10,1.40201,9,121.707,7,89.1257,0\C,11,1.39097,10,122.175,9,-178.471,0\H,12,1.08195,11,119.664,10,179.952,0\C,12,1.39066,11,119.256,10,0.00868721,0\H,14,1.08354,12,119.758,11,179.971,0\C,14,1.39065,12,120.446,11,-0.0128747,0\H,16,1.08189,14,121.128,12,-179.973,0\C,16,1.39081,14,119.187,12,0.0600966,0\Cl,3,1.74633,2,121.392,1,0.0959715,0\Cl,6,1.75381,4,119.203,3,179.948,0\Cl,11,1.75568,10,119.654,9,1.68222,0\Cl,18,1.75611,16,118.174,14,-180,0\\\@

 Total job time:  13751.05s(wall), 13750.18s(cpu) 
 Mon Jan 13 23:50:17 2020

        *************************************************************
        *                                                           *
        *  Thank you very much for using Q-Chem.  Have a nice day.  *
        *                                                           *
        *************************************************************


 
User input: 2 of 2 
 
                  Welcome to Q-Chem
     A Quantum Leap Into The Future Of Chemistry


 Q-Chem 5.2 (devel), Q-Chem, Inc., Pleasanton, CA (2019)

 Yihan Shao,  Zhengting Gan,  E. Epifanovsky,  A. T. B. Gilbert,  M. Wormit,  
 J. Kussmann,  A. W. Lange,  A. Behn,  Jia Deng,  Xintian Feng,  D. Ghosh,  
 M. Goldey,  P. R. Horn,  L. D. Jacobson,  I. Kaliman,  T. Kus,  A. Landau,  
 Jie Liu,  E. I. Proynov,  R. M. Richard,  R. P. Steele,  E. J. Sundstrom,  
 H. L. Woodcock III,  P. M. Zimmerman,  D. Zuev,  B. Albrecht,  E. Alguire,  
 S. A. Baeppler,  D. Barton,  Z. Benda,  Y. A. Bernard,  E. J. Berquist,  
 K. B. Bravaya,  H. Burton,  D. Casanova,  Chun-Min Chang,  Yunqing Chen,  
 A. Chien,  K. D. Closser,  M. P. Coons,  S. Coriani,  S. Dasgupta,  
 A. L. Dempwolff,  M. Diedenhofen,  Hainam Do,  R. G. Edgar,  Po-Tung Fang,  
 S. Faraji,  S. Fatehi,  Qingguo Feng,  K. D. Fenk,  J. Fosso-Tande,  
 J. Gayvert,  Qinghui Ge,  A. Ghysels,  G. Gidofalvi,  J. Gomes,  
 J. Gonthier,  A. Gunina,  D. Hait,  M. W. D. Hanson-Heine,  
 P. H. P. Harbach,  A. W. Hauser,  M. F. Herbst,  J. E. Herr,  
 E. G. Hohenstein,  Z. C. Holden,  Kerwin Hui,  B. C. Huynh,  T.-C. Jagau,  
 Hyunjun Ji,  B. Kaduk,  K. Khistyaev,  Jaehoon Kim,  P. Klunzinger,  K. Koh,  
 D. Kosenkov,  L. Koulias,  T. Kowalczyk,  C. M. Krauter,  A. Kunitsa,  
 Ka Un Lao,  A. Laurent,  K. V. Lawler,  Joonho Lee,  D. Lefrancois,  
 S. Lehtola,  D. S. Levine,  Yi-Pei Li,  You-Sheng Lin,  Fenglai Liu,  
 E. Livshits,  A. Luenser,  P. Manohar,  E. Mansoor,  S. F. Manzer,  
 Shan-Ping Mao,  Yuezhi Mao,  N. Mardirossian,  A. V. Marenich,  
 T. Markovich,  L. A. Martinez-Martinez,  S. A. Maurer,  N. J. Mayhall,  
 S. C. McKenzie,  J.-M. Mewes,  P. Morgante,  A. F. Morrison,  
 J. W. Mullinax,  K. Nanda,  T. S. Nguyen-Beck,  R. Olivares-Amaya,  
 J. A. Parkhill,  Zheng Pei,  T. M. Perrine,  F. Plasser,  P. Pokhilko,  
 S. Prager,  A. Prociuk,  E. Ramos,  D. R. Rehn,  F. Rob,  M. Scheurer,  
 M. Schneider,  N. Sergueev,  S. M. Sharada,  S. Sharma,  D. W. Small,  
 T. Stauch,  T. Stein,  Yu-Chuan Su,  A. J. W. Thom,  A. Tkatchenko,  
 T. Tsuchimochi,  N. M. Tubman,  L. Vogt,  M. L. Vidal,  O. Vydrov,  
 M. A. Watson,  J. Wenzel,  M. de Wergifosse,  T. A. Wesolowski,  A. White,  
 J. Witte,  A. Yamada,  Jun Yang,  K. Yao,  S. Yeganeh,  S. R. Yost,  
 Zhi-Qiang You,  A. Zech,  Igor Ying Zhang,  Xing Zhang,  Yan Zhao,  
 Ying Zhu,  B. R. Brooks,  G. K. L. Chan,  C. J. Cramer,  M. S. Gordon,  
 W. J. Hehre,  A. Klamt,  M. W. Schmidt,  C. D. Sherrill,  D. G. Truhlar,  
 A. Aspuru-Guzik,  R. Baer,  A. T. Bell,  N. A. Besley,  Jeng-Da Chai,  
 A. E. DePrince, III,  R. A. DiStasio Jr.,  A. Dreuw,  B. D. Dunietz,  
 T. R. Furlani,  Chao-Ping Hsu,  Yousung Jung,  Jing Kong,  D. S. Lambrecht,  
 WanZhen Liang,  C. Ochsenfeld,  V. A. Rassolov,  L. V. Slipchenko,  
 J. E. Subotnik,  T. Van Voorhis,  J. M. Herbert,  A. I. Krylov,  
 P. M. W. Gill,  M. Head-Gordon

 Contributors to earlier versions of Q-Chem not listed above: 
 R. D. Adamson,  B. Austin,  J. Baker,  G. J. O. Beran,  K. Brandhorst,  
 S. T. Brown,  E. F. C. Byrd,  A. K. Chakraborty,  C.-L. Cheng,  
 Siu Hung Chien,  D. M. Chipman,  D. L. Crittenden,  H. Dachsel,  
 R. J. Doerksen,  A. D. Dutoi,  L. Fusti-Molnar,  W. A. Goddard III,  
 A. Golubeva-Zadorozhnaya,  S. R. Gwaltney,  G. Hawkins,  A. Heyden,  
 S. Hirata,  G. Kedziora,  F. J. Keil,  C. Kelley,  Jihan Kim,  R. A. King,  
 R. Z. Khaliullin,  P. P. Korambath,  W. Kurlancheek,  A. M. Lee,  M. S. Lee,  
 S. V. Levchenko,  Ching Yeh Lin,  D. Liotard,  R. C. Lochan,  I. Lotan,  
 P. E. Maslen,  N. Nair,  D. P. O'Neill,  D. Neuhauser,  E. Neuscamman,  
 C. M. Oana,  R. Olson,  B. Peters,  R. Peverati,  P. A. Pieniazek,  
 Y. M. Rhee,  J. Ritchie,  M. A. Rohrdanz,  E. Rosta,  N. J. Russ,  
 H. F. Schaefer III,  N. E. Schultz,  N. Shenvi,  A. C. Simmonett,  A. Sodt,  
 D. Stuck,  K. S. Thanthiriwatte,  V. Vanovschi,  Tao Wang,  A. Warshel,  
 C. F. Williams,  Q. Wu,  X. Xu,  W. Zhang

 Please cite Q-Chem as follows:
 Y. Shao et al., Mol. Phys. 113, 184-215 (2015)
 DOI: 10.1080/00268976.2014.952696

 Q-Chem 5.2.1 for Intel X86 EM64T Linux

 Parts of Q-Chem use Armadillo 8.300.2 (Tropical Shenanigans).
 http://arma.sourceforge.net/

 Q-Chem begins on Mon Jan 13 23:50:17 2020  

Host: 
0

     Scratch files written to /scratch/taweetham/qchem15084//
NAlpha2: 162
NElect   162
Mult     1
The previous job contains 0 fragments, simply inherited here

 Q-Chem warning in module libgen/rem_setup.C, line 2168:

 Setting Thresh to 1e-14


Checking the input file for inconsistencies... 	...done.

--------------------------------------------------------------
User input:
--------------------------------------------------------------

$MOLECULE
READ
$END

$REM
   JOB_TYPE 	FREQUENCY
   BASIS 	6-311++G**
   METHOD	B3LYP
   SCF_GUESS_ALWAYS     TRUE
   S2THRESH     15
   THRESH       15
   MEM_TOTAL    10000
$END

--------------------------------------------------------------
 ----------------------------------------------------------------
             Standard Nuclear Orientation (Angstroms)
    I     Atom           X                Y                Z
 ----------------------------------------------------------------
    1      C      -0.0691509363    -0.2376916609    -0.0025129791
    2      C      -0.8035827212     0.9563558068    -0.0079916438
    3      Cl      0.0347105169     2.4849816899    -0.0119808785
    4      C      -2.2021484894     0.9089954522    -0.0080919390
    5      Cl     -3.1617379995     2.3680449093    -0.0146836040
    6      C      -2.8707047288    -0.3117114900    -0.0015170872
    7      H      -3.9514401255    -0.3350593529    -0.0019438303
    8      C      -2.1308686379    -1.4856701730     0.0050933996
    9      Cl     -2.9698207397    -3.0257706557     0.0147773346
   10      C      -0.7428060171    -1.4598945605     0.0041693720
   11      H      -0.1793239929    -2.3835544311     0.0091855976
   12      C       1.4235944750    -0.2374272743     0.0007069205
   13      C       2.1554295982    -0.2456521458     1.1968650697
   14      Cl      1.3055835138    -0.2142944999     2.7333226013
   15      C       3.5457792664    -0.2758546682     1.2159558370
   16      H       4.0686447661    -0.2799342702     2.1631007965
   17      C       4.2401571651    -0.3010412396     0.0113363577
   18      H       5.3234015985    -0.3259252386     0.0146955266
   19      C       3.5536342846    -0.2948544694    -1.1980347792
   20      H       4.0834563904    -0.3149844448    -2.1411631084
   21      C       2.1630369389    -0.2634349105    -1.1901621896
   22      Cl      1.3254435425    -0.2525646356    -2.7331279838
 ----------------------------------------------------------------
 Molecular Point Group                 C1    NOp =  1
 Largest Abelian Subgroup              C1    NOp =  1
 Nuclear Repulsion Energy =        1776.92541455 hartrees
 There are       81 alpha and       81 beta electrons
 Requested basis set is 6-311++G(d,p)
 There are 162 shells and 449 basis functions

 Total QAlloc Memory Limit  10000 MB
 Mega-Array Size       188 MB
 MEM_STATIC part       192 MB
 A cutoff of  1.0D-15 yielded  10326 shell pairs
 There are     85801 function pairs (     92277 Cartesian)
 Smallest overlap matrix eigenvalue = 1.61E-07
 Linear dependence detected in AO basis
 Number of orthogonalized atomic orbitals = 444
 Maximum deviation from orthogonality = 3.479E-10
 Guess from superposition of atomic densities
 Warning:  Energy on first SCF cycle will be non-variational
 SAD guess density has 162.000000 electrons

 -----------------------------------------------------------------------
  General SCF calculation program by
  Eric Jon Sundstrom, Paul Horn, Yuezhi Mao, Dmitri Zuev, Alec White,
  David Stuck, Shaama M.S., Shane Yost, Joonho Lee, David Small,
  Daniel Levine, Susi Lehtola, Hugh Burton, Evgeny Epifanovsky,
  Bang C. Huynh
 -----------------------------------------------------------------------
 Exchange:     0.2000 Hartree-Fock + 0.0800 Slater + 0.7200 B88
 Correlation:  0.1900 VWN1RPA + 0.8100 LYP
 Using SG-1 standard quadrature grid
 A restricted SCF calculation will be
 performed using DIIS
 SCF converges when DIIS error is below 1.0e-08
 ---------------------------------------
  Cycle       Energy         DIIS error
 ---------------------------------------
    1   -2765.4932860495      2.92e-02  
    2   -2761.3702454947      2.40e-03  
    3   -2761.2796831866      2.98e-03  
    4   -2761.5103496898      5.39e-04  
    5   -2761.5163079307      2.74e-04  
    6   -2761.5180351008      1.06e-04  
    7   -2761.5182977179      2.68e-05  
    8   -2761.5183120178      1.21e-05  
    9   -2761.5183156754      3.14e-06  
   10   -2761.5183159110      1.10e-06  
   11   -2761.5183159401      2.99e-07  
   12   -2761.5183159419      8.20e-08  
   13   -2761.5183159423      3.51e-08  
   14   -2761.5183159424      1.14e-08  
   15   -2761.5183159423      3.74e-09  Convergence criterion met
 ---------------------------------------
 SCF time:   CPU 685.54s  wall 686.00s 
 SCF   energy in the final basis set =    -2761.5183159423
 Total energy in the final basis set =    -2761.5183159423

 --------------------------------------------------------------

                    Orbital Energies (a.u.)
 --------------------------------------------------------------

 Alpha MOs
 -- Occupied --
********-101.5709-101.5705-101.5699-101.5698 -10.2698 -10.2676 -10.2657
-10.2657 -10.2632 -10.2322 -10.2314 -10.2167 -10.2131 -10.2115 -10.2089
-10.2088  -9.4868  -9.4857  -9.4851  -9.4846  -9.4845  -7.2517  -7.2505
 -7.2498  -7.2492  -7.2491  -7.2417  -7.2409  -7.2405  -7.2399  -7.2398
 -7.2395  -7.2394  -7.2394  -7.2389  -7.2388  -0.9471  -0.9279  -0.9001
 -0.8916  -0.8773  -0.8467  -0.8433  -0.8015  -0.7593  -0.7554  -0.7417
 -0.6703  -0.6270  -0.6268  -0.6156  -0.5498  -0.5314  -0.5298  -0.5168
 -0.4940  -0.4767  -0.4623  -0.4608  -0.4574  -0.4424  -0.4324  -0.4230
 -0.4079  -0.3992  -0.3960  -0.3911  -0.3794  -0.3623  -0.3459  -0.3404
 -0.3364  -0.3351  -0.3330  -0.3245  -0.3237  -0.2808  -0.2796  -0.2685
 -0.2613
 -- Virtual --
 -0.0549  -0.0517  -0.0501  -0.0426  -0.0300  -0.0167  -0.0104   0.0036
  0.0053   0.0093   0.0153   0.0161   0.0247   0.0310   0.0388   0.0443
  0.0485   0.0486   0.0591   0.0609   0.0647   0.0729   0.0804   0.0814
  0.0869   0.0900   0.0937   0.0969   0.0977   0.1018   0.1048   0.1055
  0.1096   0.1161   0.1165   0.1182   0.1242   0.1243   0.1259   0.1275
  0.1297   0.1333   0.1350   0.1389   0.1438   0.1471   0.1490   0.1546
  0.1577   0.1654   0.1657   0.1768   0.1774   0.1824   0.1858   0.1922
  0.1929   0.1934   0.2046   0.2091   0.2195   0.2241   0.2294   0.2300
  0.2315   0.2349   0.2381   0.2399   0.2420   0.2435   0.2522   0.2568
  0.2626   0.2635   0.2671   0.2701   0.2755   0.2761   0.2825   0.2855
  0.2905   0.2914   0.3019   0.3034   0.3081   0.3142   0.3171   0.3308
  0.3310   0.3432   0.3434   0.3611   0.3753   0.4165   0.4192   0.4205
  0.4378   0.4449   0.4516   0.4570   0.4607   0.4680   0.4735   0.4799
  0.4893   0.4988   0.5053   0.5078   0.5107   0.5140   0.5187   0.5283
  0.5431   0.5465   0.5497   0.5678   0.5733   0.5766   0.5784   0.5862
  0.5965   0.5990   0.6014   0.6034   0.6158   0.6340   0.6377   0.6460
  0.6465   0.6488   0.6592   0.6670   0.6706   0.6827   0.6864   0.6911
  0.7041   0.7053   0.7083   0.7325   0.7449   0.7671   0.7939   0.8083
  0.8270   0.8278   0.8303   0.8362   0.8422   0.8436   0.8474   0.8514
  0.8523   0.8589   0.8604   0.8633   0.8705   0.8734   0.8760   0.8821
  0.8976   0.9010   0.9057   0.9066   0.9096   0.9126   0.9244   0.9389
  0.9411   0.9506   0.9572   0.9597   0.9637   0.9703   0.9791   0.9882
  0.9906   0.9940   1.0080   1.0186   1.0234   1.0398   1.0414   1.0539
  1.0613   1.0817   1.1082   1.1239   1.1558   1.1924   1.2026   1.2095
  1.2192   1.2412   1.2476   1.2519   1.2684   1.2896   1.3004   1.3099
  1.3110   1.3224   1.3260   1.3518   1.3724   1.4124   1.4167   1.4614
  1.4827   1.4866   1.4928   1.5519   1.5541   1.5636   1.5665   1.5885
  1.5901   1.6032   1.6243   1.6340   1.6541   1.6807   1.6901   1.6981
  1.7436   1.7687   1.7704   1.7796   1.8191   1.8225   1.8408   1.8595
  1.8806   1.8895   1.9110   1.9245   1.9348   1.9435   1.9535   1.9544
  1.9716   1.9942   2.0040   2.0326   2.0338   2.0795   2.0876   2.0896
  2.1468   2.1843   2.1937   2.2431   2.2591   2.2666   2.2690   2.2772
  2.3009   2.3086   2.3207   2.3249   2.3531   2.3544   2.3556   2.4258
  2.4297   2.4366   2.4542   2.4843   2.4936   2.5091   2.5132   2.5426
  2.5530   2.5543   2.5629   2.5827   2.6220   2.6475   2.6881   2.6883
  2.6987   2.7129   2.7146   2.7277   2.7282   2.7413   2.7592   2.7601
  2.7736   2.7761   2.7924   2.8278   2.8331   2.8354   2.8696   2.8982
  2.9648   2.9826   3.0792   3.0930   3.0943   3.1288   3.1348   3.1761
  3.2049   3.2215   3.2502   3.2890   3.3389   3.3504   3.3917   3.4374
  3.5419   3.5933   3.6557   3.7071   3.7425   3.8075   3.9371   3.9924
  4.0263   4.0902   4.1005   4.3493   4.8097   4.8158   9.7738   9.7892
  9.8039   9.8420   9.8604  23.3988  23.5449  23.8303  23.8516  23.8854
 23.9263  23.9562  24.0163  24.0427  24.0699  24.1235  24.1485  25.7922
 25.8228  25.8511  25.9334  25.9820  26.1056  26.1620  26.2440  26.3086
 26.3387  26.5784  26.6332  26.6456  26.7525  26.9724 215.7664 215.7842
215.8013 215.8500 215.8704
 --------------------------------------------------------------

          Ground-State Mulliken Net Atomic Charges

     Atom                 Charge (a.u.)
  ----------------------------------------
      1 C                    -0.262329
      2 C                    -1.406902
      3 Cl                    0.441146
      4 C                     0.792105
      5 Cl                    0.540922
      6 C                    -1.091577
      7 H                     0.223830
      8 C                     0.500453
      9 Cl                    0.446506
     10 C                    -0.478928
     11 H                     0.194327
     12 C                    -0.391373
     13 C                    -0.317294
     14 Cl                    0.442649
     15 C                     0.072546
     16 H                     0.205682
     17 C                    -0.483628
     18 H                     0.176390
     19 C                     0.064802
     20 H                     0.205829
     21 C                    -0.318652
     22 Cl                    0.443494
  ----------------------------------------
  Sum of atomic charges =     0.000000

 -----------------------------------------------------------------
                    Cartesian Multipole Moments
 -----------------------------------------------------------------
    Charge (ESU x 10^10)
                -0.0000
    Dipole Moment (Debye)
         X       2.5432      Y      -0.8881      Z       0.0110
       Tot       2.6938
    Quadrupole Moments (Debye-Ang)
        XX    -115.4148     XY      -1.5035     YY    -136.6429
        XZ       0.0585     YZ       0.0203     ZZ    -134.7504
    Octopole Moments (Debye-Ang^2)
       XXX      53.1967    XXY       1.2326    XYY      -3.0336
       YYY      11.8771    XXZ       0.1920    XYZ       0.0584
       YYZ      -0.0147    XZZ       0.7706    YZZ       4.1926
       ZZZ      -0.0299
    Hexadecapole Moments (Debye-Ang^3)
      XXXX   -4008.6774   XXXY     -27.5585   XXYY   -1119.4157
      XYYY       5.6741   YYYY   -1953.1245   XXXZ       0.6931
      XXYZ       0.5606   XYYZ      -0.2320   YYYZ      -0.4749
      XXZZ    -970.3098   XYZZ      -1.3057   YYZZ    -602.5504
      XZZZ       0.0600   YZZZ       0.4954   ZZZZ   -1485.9338
 -----------------------------------------------------------------
 Calculating MO derivatives via CPSCF
    1     0    69    0.0189077  
    2     0    69    0.0063690  
    3     0    69    0.0005747  
    4     5    64    0.0000475  
    5    64     5    0.0000028  
    6    69     0    0.0000001  Converged
 Time for AOints: 1068.8 s (CPU) 1068.9 s (wall)
 ------------------------------------------------------------------------------
                     AOints        : Timing summary (seconds)
 ------------------------------------------------------------------------------
     job step          cpu (% of tot)      sys (% of tot)     wall (% of tot)
 ------------------------------------------------------------------------------
  AOints            0.1069E+04 ( 9.2)   0.9000E-05 ( 2.8)   0.1069E+04 ( 9.2)
 ------------------------------------------------------------------------------
   Grand Totals     0.1157E+05          0.3170E-03          0.1157E+05
 ------------------------------------------------------------------------------
 Polarizability Matrix (a.u.)
            1           2           3
    1-243.9701214  -4.4698326   0.0395159
    2  -4.4698326-188.0842102  -0.0626928
    3   0.0395159  -0.0626928-173.1016061
 Calculating analytic Hessian of the SCF energy

 Direct stationary perturbation theory relativistic correction:

 rels  =       3.985152707007
 relv  =     -15.341972555389
 rel2e =       4.208116959324
 E_rel =      -7.148702889057

 Hessian of the SCF Energy
            1           2           3           4           5           6
    1   0.6331711   0.0073377   0.0004880  -0.1668262   0.1162515  -0.0006003
    2   0.0073377   0.6265794  -0.0021167   0.0529050  -0.2320493   0.0007575
    3   0.0004880  -0.0021167   0.1759244  -0.0002715   0.0008057  -0.0607732
    4  -0.1668262   0.0529050  -0.0002715   0.5905630  -0.0366024   0.0004337
    5   0.1162515  -0.2320493   0.0008057  -0.0366024   0.5291392  -0.0017192
    6  -0.0006003   0.0007575  -0.0607732   0.0004337  -0.0017192   0.1168681
    7   0.0050079   0.0015186  -0.0000218  -0.0682568  -0.0506958   0.0001353
    8  -0.0203380  -0.0396625   0.0001367  -0.0537276  -0.1344756   0.0003061
    9   0.0000648   0.0001438   0.0037698   0.0001140   0.0002677  -0.0226793
   10  -0.0276523   0.0796638  -0.0004226  -0.2968011  -0.0395484   0.0000697
   11   0.0226334   0.0346460  -0.0001323   0.0246945  -0.0966448   0.0001407
   12  -0.0000925  -0.0001654   0.0053864  -0.0001653   0.0001904  -0.0584642
   13  -0.0033383  -0.0051205   0.0000110  -0.0203488   0.0329108  -0.0001504
   14   0.0001086   0.0020239   0.0000188   0.0090390  -0.0154633   0.0000684
   15  -0.0000077   0.0000286   0.0037670  -0.0000227   0.0000665   0.0029792
   16  -0.0004652   0.0027587   0.0000070  -0.0202269  -0.0257469   0.0001216
   17   0.0021424  -0.0662772   0.0003511  -0.0790080   0.0283856  -0.0000609
   18  -0.0000054   0.0003449  -0.0012355   0.0004094  -0.0001252   0.0069301
   19   0.0006741   0.0000281  -0.0000007   0.0006986  -0.0017992   0.0000059
   20  -0.0001181  -0.0011019  -0.0000012  -0.0009479  -0.0036424   0.0000474
   21   0.0000018   0.0000058  -0.0012632  -0.0000043   0.0000516   0.0055289
   22  -0.0258152  -0.0852402   0.0004755  -0.0599488   0.0316696  -0.0001432
   23  -0.0280521   0.0293030  -0.0001483   0.0312188  -0.0165557   0.0000548
   24   0.0001724  -0.0001272   0.0067083  -0.0001620   0.0000603  -0.0051715
   25  -0.0031150   0.0046846  -0.0000274   0.0017155  -0.0008381   0.0000096
   26  -0.0003859   0.0024299   0.0000069  -0.0007957   0.0002941   0.0000091
   27   0.0000060  -0.0000081   0.0041813  -0.0000011  -0.0000022  -0.0002392
   28  -0.1617391  -0.0461999   0.0002013   0.0640912  -0.0253003   0.0001459
   29  -0.1143117  -0.2741280   0.0011428   0.0294519  -0.0589043   0.0003280
   30   0.0006492   0.0012369  -0.0595405  -0.0001710   0.0003486   0.0083654
   31   0.0104555  -0.0145529   0.0000848  -0.0009010  -0.0022453   0.0000133
   32   0.0142188  -0.0182178   0.0001135  -0.0028286  -0.0016738   0.0000408
   33  -0.0000831   0.0001379   0.0033722   0.0000204   0.0000330   0.0062254
   34  -0.2169238  -0.0002846  -0.0003081  -0.0205997   0.0097585  -0.0000385
   35   0.0018480  -0.0765147  -0.0000695   0.0262995   0.0040959   0.0000315
   36  -0.0003836  -0.0000916  -0.0775005  -0.0001539   0.0000274   0.0037917
   37  -0.0213926   0.0007640  -0.0268612  -0.0011493  -0.0030167  -0.0002709
   38  -0.0009107   0.0032937   0.0007175   0.0004559  -0.0008722  -0.0012836
   39  -0.0112567  -0.0005712   0.0047946   0.0034823   0.0006084  -0.0010520
   40  -0.0019046  -0.0000171  -0.0027245   0.0004546  -0.0000720  -0.0013159
   41   0.0002610  -0.0022235  -0.0003374   0.0005908  -0.0003226   0.0006326
   42   0.0027010   0.0002870  -0.0014596  -0.0011852  -0.0006853  -0.0007558
   43   0.0015035   0.0002592  -0.0020416  -0.0006017  -0.0004012   0.0001806
   44  -0.0001959   0.0060060  -0.0000559  -0.0009690  -0.0002929   0.0000330
   45  -0.0013615   0.0004756  -0.0045831  -0.0004476  -0.0008999  -0.0000201
   46  -0.0000893   0.0001047  -0.0012556  -0.0002263  -0.0002767   0.0000085
   47   0.0000686   0.0002652   0.0000327  -0.0000746   0.0001544   0.0000661
   48   0.0001891  -0.0000049   0.0002264  -0.0000047  -0.0000296   0.0000311
   49   0.0004530  -0.0002525   0.0000096  -0.0001068  -0.0002275  -0.0000022
   50   0.0000211  -0.0011081  -0.0000014   0.0002414   0.0000593  -0.0000027
   51  -0.0000028   0.0000127  -0.0012222  -0.0000045  -0.0000038   0.0002046
   52  -0.0000276   0.0000078  -0.0000005  -0.0000088  -0.0000464   0.0000002
   53   0.0000086  -0.0005809   0.0000054   0.0000995   0.0000483   0.0000003
   54  -0.0000003   0.0000057   0.0001134  -0.0000009  -0.0000010  -0.0000106
   55   0.0015002   0.0002763   0.0020777  -0.0006009  -0.0003999  -0.0001752
   56  -0.0001706   0.0060048  -0.0001024  -0.0009688  -0.0002748  -0.0000293
   57   0.0014065  -0.0006472  -0.0045564   0.0004644   0.0009019  -0.0000273
   58  -0.0000920   0.0001225   0.0012531  -0.0002284  -0.0002770  -0.0000066
   59   0.0000640   0.0002675  -0.0000359  -0.0000747   0.0001535  -0.0000663
   60  -0.0001925   0.0000038   0.0002348   0.0000054   0.0000245   0.0000307
   61  -0.0215225   0.0012093   0.0266799  -0.0011529  -0.0030178   0.0002944
   62  -0.0007049   0.0032802  -0.0006859   0.0004093  -0.0008574   0.0012743
   63   0.0110466   0.0005722   0.0050202  -0.0034959  -0.0006028  -0.0010582
   64  -0.0018616   0.0000309   0.0026478   0.0004651  -0.0000834   0.0012843
   65   0.0002241  -0.0022308   0.0003561   0.0005931  -0.0003051  -0.0006279
   66  -0.0027398  -0.0002785  -0.0013650   0.0011627   0.0006829  -0.0007043
            7           8           9          10          11          12
    1   0.0050079  -0.0203380   0.0000648  -0.0276523   0.0226334  -0.0000925
    2   0.0015186  -0.0396625   0.0001438   0.0796638   0.0346460  -0.0001654
    3  -0.0000218   0.0001367   0.0037698  -0.0004226  -0.0001323   0.0053864
    4  -0.0682568  -0.0537276   0.0001140  -0.2968011   0.0246945  -0.0001653
    5  -0.0506958  -0.1344756   0.0002677  -0.0395484  -0.0966448   0.0001904
    6   0.0001353   0.0003061  -0.0226793   0.0000697   0.0001407  -0.0584642
    7   0.0924434   0.0785439  -0.0001722  -0.0177484  -0.0340188   0.0001062
    8   0.0785439   0.1931022  -0.0005414  -0.0098671  -0.0192924   0.0000604
    9  -0.0001722  -0.0005414   0.0117687   0.0000354   0.0000600   0.0028794
   10  -0.0177484  -0.0098671   0.0000354   0.5884580   0.0562870  -0.0002824
   11  -0.0340188  -0.0192924   0.0000600   0.0562870   0.5501034  -0.0021286
   12   0.0001062   0.0000604   0.0028794  -0.0002824  -0.0021286   0.1150918
   13  -0.0061673   0.0028701  -0.0000159  -0.0756850   0.0537504  -0.0002134
   14  -0.0033995   0.0035082  -0.0000187   0.0575270  -0.1255740   0.0004496
   15   0.0000071  -0.0000093  -0.0009287  -0.0002433   0.0004131  -0.0228586
   16  -0.0041179  -0.0007127   0.0000010  -0.1716241  -0.1296867   0.0007057
   17   0.0040358   0.0023990  -0.0000026  -0.0628607  -0.2620555   0.0010479
   18  -0.0000333  -0.0000039   0.0037390   0.0003658   0.0011249  -0.0581598
   19  -0.0001474  -0.0000804   0.0000003  -0.0102294   0.0019039  -0.0000128
   20  -0.0014568  -0.0006934   0.0000023  -0.0277858   0.0012759   0.0000085
   21   0.0000130   0.0000061   0.0001827   0.0001617   0.0000087   0.0029586
   22   0.0008763  -0.0001245  -0.0000060   0.0665613   0.0339326  -0.0002024
   23  -0.0000213   0.0005603   0.0000062  -0.0268592  -0.0634370   0.0003978
   24   0.0000023  -0.0000014  -0.0002735   0.0001357   0.0003797   0.0069722
   25  -0.0004050  -0.0009960   0.0000015  -0.0016126   0.0009254  -0.0000015
   26  -0.0010125  -0.0015948  -0.0000015   0.0046513   0.0015229   0.0000175
   27   0.0000059   0.0000069  -0.0004681  -0.0000293   0.0000122   0.0041351
   28  -0.0010213   0.0060515  -0.0000186  -0.0531272  -0.0313483   0.0001728
   29   0.0013341  -0.0005058   0.0000326  -0.0310472  -0.0170189   0.0000865
   30  -0.0000103   0.0000173   0.0040098   0.0001804   0.0000861  -0.0025126
   31   0.0001221  -0.0012175   0.0000045  -0.0006416  -0.0010214   0.0000036
   32   0.0000973  -0.0011813   0.0000053  -0.0007745   0.0000509  -0.0000054
   33  -0.0000019   0.0000085   0.0001801   0.0000006  -0.0000027  -0.0008508
   34  -0.0018696  -0.0026796   0.0000079  -0.0002780   0.0023986  -0.0000230
   35   0.0027714  -0.0011312  -0.0000039   0.0016184  -0.0033473   0.0000431
   36  -0.0000117  -0.0000049  -0.0023586   0.0000013   0.0000339   0.0053963
   37   0.0003990   0.0011064  -0.0006148  -0.0002729   0.0000231   0.0007817
   38   0.0012148  -0.0008336   0.0005199  -0.0002091  -0.0001891  -0.0002737
   39  -0.0000543  -0.0006766  -0.0001568  -0.0002529  -0.0002854  -0.0002082
   40  -0.0001397  -0.0001387  -0.0000820   0.0003358  -0.0002567   0.0001522
   41   0.0001165   0.0003429   0.0001220  -0.0002909  -0.0001497   0.0000362
   42   0.0001277   0.0000554   0.0003121   0.0002803   0.0001184   0.0000095
   43   0.0003909  -0.0000432   0.0001850   0.0000490  -0.0000215   0.0000064
   44  -0.0000767   0.0000112  -0.0000465   0.0000005   0.0002557   0.0000360
   45   0.0002190   0.0003621  -0.0001509   0.0000956  -0.0000511   0.0002325
   46   0.0000610   0.0001106  -0.0000309   0.0000298  -0.0000047   0.0000722
   47  -0.0000089  -0.0001092  -0.0000102   0.0000144   0.0000181   0.0000296
   48  -0.0000118   0.0000072   0.0000021  -0.0000031   0.0000108  -0.0000282
   49  -0.0001484   0.0002027  -0.0000014   0.0000747   0.0001044  -0.0000001
   50  -0.0001485   0.0001349   0.0000004  -0.0000464  -0.0000932   0.0000083
   51   0.0000092  -0.0000067   0.0001465   0.0000009  -0.0000004   0.0000173
   52   0.0000008   0.0000167  -0.0000001   0.0000344  -0.0000312   0.0000002
   53   0.0000080  -0.0000281   0.0000002   0.0000010  -0.0000119  -0.0000011
   54   0.0000001   0.0000005   0.0000094  -0.0000001   0.0000002   0.0000084
   55   0.0003741  -0.0000284  -0.0001819   0.0000487  -0.0000231  -0.0000078
   56  -0.0000834   0.0000045   0.0000449   0.0000036   0.0002571  -0.0000406
   57  -0.0002199  -0.0003549  -0.0001508  -0.0000969   0.0000495   0.0002345
   58   0.0000603   0.0001106   0.0000308   0.0000298  -0.0000048  -0.0000717
   59  -0.0000078  -0.0001093   0.0000101   0.0000139   0.0000180  -0.0000295
   60   0.0000126  -0.0000042   0.0000019   0.0000024  -0.0000112  -0.0000286
   61   0.0004109   0.0010863   0.0006200  -0.0002670   0.0000277  -0.0007798
   62   0.0011909  -0.0008150  -0.0005116  -0.0002039  -0.0001800   0.0002656
   63   0.0000320   0.0006845  -0.0001564   0.0002618   0.0002843  -0.0002187
   64  -0.0001251  -0.0001457   0.0000586   0.0003228  -0.0002616  -0.0001492
   65   0.0000985   0.0003688  -0.0000791  -0.0002910  -0.0001514  -0.0000329
   66  -0.0001337  -0.0000485   0.0003216  -0.0002634  -0.0001106   0.0000079
           13          14          15          16          17          18
    1  -0.0033383   0.0001086  -0.0000077  -0.0004652   0.0021424  -0.0000054
    2  -0.0051205   0.0020239   0.0000286   0.0027587  -0.0662772   0.0003449
    3   0.0000110   0.0000188   0.0037670   0.0000070   0.0003511  -0.0012355
    4  -0.0203488   0.0090390  -0.0000227  -0.0202269  -0.0790080   0.0004094
    5   0.0329108  -0.0154633   0.0000665  -0.0257469   0.0283856  -0.0001252
    6  -0.0001504   0.0000684   0.0029792   0.0001216  -0.0000609   0.0069301
    7  -0.0061673  -0.0033995   0.0000071  -0.0041179   0.0040358  -0.0000333
    8   0.0028701   0.0035082  -0.0000093  -0.0007127   0.0023990  -0.0000039
    9  -0.0000159  -0.0000187  -0.0009287   0.0000010  -0.0000026   0.0037390
   10  -0.0756850   0.0575270  -0.0002433  -0.1716241  -0.0628607   0.0003658
   11   0.0537504  -0.1255740   0.0004131  -0.1296867  -0.2620555   0.0011249
   12  -0.0002134   0.0004496  -0.0228586   0.0007057   0.0010479  -0.0581598
   13   0.1001672  -0.0862300   0.0003702   0.0040687   0.0015705  -0.0000088
   14  -0.0862300   0.1796519  -0.0007493   0.0247903  -0.0426951   0.0002234
   15   0.0003702  -0.0007493   0.0116456  -0.0001153   0.0002614   0.0044552
   16   0.0040687   0.0247903  -0.0001153   0.7553251  -0.0062257   0.0002173
   17   0.0015705  -0.0426951   0.0002614  -0.0062257   0.6559693  -0.0029666
   18  -0.0000088   0.0002234   0.0044552   0.0002173  -0.0029666   0.1226562
   19   0.0013084   0.0011818  -0.0000040  -0.3464269  -0.0063859  -0.0001091
   20  -0.0008822   0.0004969  -0.0000182  -0.0059649  -0.0538887   0.0001173
   21   0.0000045  -0.0000145  -0.0027377  -0.0001318   0.0001232  -0.0338430
   22   0.0000286  -0.0054745   0.0000442  -0.1880627   0.0724214  -0.0004691
   23  -0.0020403   0.0017963   0.0000077   0.1373855  -0.2557610   0.0011223
   24   0.0000145   0.0000082   0.0047453  -0.0007862   0.0011156  -0.0621947
   25   0.0001799   0.0000291  -0.0000010   0.0057053   0.0036169  -0.0000215
   26   0.0001808  -0.0019231   0.0000086  -0.0219184  -0.0407688   0.0002766
   27  -0.0000011   0.0000139   0.0000479   0.0001323   0.0002673   0.0046532
   28   0.0000599   0.0023488  -0.0000270  -0.0285952   0.0716067  -0.0003600
   29   0.0014901  -0.0014221  -0.0000096   0.0262882   0.0338724  -0.0001373
   30  -0.0000066   0.0000017  -0.0008885  -0.0001509  -0.0001375   0.0085574
   31   0.0001278   0.0000928  -0.0000008  -0.0054295  -0.0015167   0.0000143
   32   0.0000511   0.0000462  -0.0000022  -0.0009196   0.0011612   0.0000250
   33  -0.0000004  -0.0000022  -0.0003255   0.0000102   0.0000295   0.0053690
   34   0.0002519  -0.0007024   0.0000033   0.0008988   0.0006431  -0.0000023
   35   0.0014458  -0.0005616   0.0000032  -0.0000071  -0.0012487  -0.0000067
   36  -0.0000002  -0.0000010   0.0001358  -0.0000062  -0.0000179  -0.0013239
   37  -0.0002653   0.0001854   0.0000794  -0.0002923  -0.0000932  -0.0002094
   38   0.0000500   0.0000295   0.0001407  -0.0000372   0.0002565  -0.0001662
   39   0.0006924  -0.0005097   0.0000176   0.0006386   0.0000736   0.0002062
   40   0.0000580   0.0000157  -0.0000112  -0.0001309   0.0001111   0.0001517
   41   0.0000330   0.0000142  -0.0000467   0.0000173   0.0002232   0.0000638
   42  -0.0002485   0.0001984  -0.0000425  -0.0003174   0.0000263   0.0000737
   43  -0.0000164   0.0000560  -0.0000183  -0.0000352  -0.0000143   0.0000581
   44  -0.0001106   0.0000196   0.0000004  -0.0000033   0.0000043   0.0000886
   45  -0.0000845   0.0000960   0.0000188  -0.0002619  -0.0000295  -0.0000790
   46  -0.0000457   0.0000450   0.0000044  -0.0000721  -0.0000170  -0.0000362
   47   0.0000052  -0.0000076  -0.0000104   0.0000048  -0.0000434   0.0000012
   48  -0.0000095   0.0000049   0.0000020   0.0000186  -0.0000052   0.0000026
   49  -0.0000975   0.0000636  -0.0000001   0.0000181  -0.0000158   0.0000003
   50   0.0000404   0.0000250  -0.0000022   0.0000070   0.0000339  -0.0000053
   51   0.0000001  -0.0000003  -0.0000267  -0.0000006  -0.0000009   0.0000101
   52  -0.0000153   0.0000207  -0.0000001  -0.0000163  -0.0000029   0.0000001
   53   0.0000123  -0.0000202   0.0000003  -0.0000049  -0.0000047   0.0000006
   54  -0.0000001   0.0000002  -0.0000015  -0.0000001   0.0000000  -0.0000173
   55  -0.0000186   0.0000571   0.0000181  -0.0000366  -0.0000124  -0.0000565
   56  -0.0001121   0.0000198   0.0000025   0.0000020   0.0000012  -0.0000850
   57   0.0000863  -0.0000958   0.0000198   0.0002607   0.0000273  -0.0000802
   58  -0.0000462   0.0000452  -0.0000048  -0.0000716  -0.0000164   0.0000365
   59   0.0000054  -0.0000076   0.0000104   0.0000050  -0.0000433  -0.0000013
   60   0.0000092  -0.0000045   0.0000018  -0.0000188   0.0000061   0.0000030
   61  -0.0002639   0.0001833  -0.0000805  -0.0002873  -0.0000915   0.0002076
   62   0.0000446   0.0000306  -0.0001412  -0.0000506   0.0002577   0.0001741
   63  -0.0006967   0.0005109   0.0000150  -0.0006354  -0.0000756   0.0002072
   64   0.0000575   0.0000173   0.0000103  -0.0001309   0.0001152  -0.0001492
   65   0.0000354   0.0000122   0.0000458   0.0000216   0.0002205  -0.0000653
   66   0.0002481  -0.0001984  -0.0000415   0.0003122  -0.0000328   0.0000703
           19          20          21          22          23          24
    1   0.0006741  -0.0001181   0.0000018  -0.0258152  -0.0280521   0.0001724
    2   0.0000281  -0.0011019   0.0000058  -0.0852402   0.0293030  -0.0001272
    3  -0.0000007  -0.0000012  -0.0012632   0.0004755  -0.0001483   0.0067083
    4   0.0006986  -0.0009479  -0.0000043  -0.0599488   0.0312188  -0.0001620
    5  -0.0017992  -0.0036424   0.0000516   0.0316696  -0.0165557   0.0000603
    6   0.0000059   0.0000474   0.0055289  -0.0001432   0.0000548  -0.0051715
    7  -0.0001474  -0.0014568   0.0000130   0.0008763  -0.0000213   0.0000023
    8  -0.0000804  -0.0006934   0.0000061  -0.0001245   0.0005603  -0.0000014
    9   0.0000003   0.0000023   0.0001827  -0.0000060   0.0000062  -0.0002735
   10  -0.0102294  -0.0277858   0.0001617   0.0665613  -0.0268592   0.0001357
   11   0.0019039   0.0012759   0.0000087   0.0339326  -0.0634370   0.0003797
   12  -0.0000128   0.0000085   0.0029586  -0.0002024   0.0003978   0.0069722
   13   0.0013084  -0.0008822   0.0000045   0.0000286  -0.0020403   0.0000145
   14   0.0011818   0.0004969  -0.0000145  -0.0054745   0.0017963   0.0000082
   15  -0.0000040  -0.0000182  -0.0027377   0.0000442   0.0000077   0.0047453
   16  -0.3464269  -0.0059649  -0.0001318  -0.1880627   0.1373855  -0.0007862
   17  -0.0063859  -0.0538887   0.0001232   0.0724214  -0.2557610   0.0011156
   18  -0.0001091   0.0001173  -0.0338430  -0.0004691   0.0011223  -0.0621947
   19   0.3644471   0.0064479   0.0001141  -0.0113437  -0.0030780   0.0000151
   20   0.0064479   0.0569537  -0.0001885   0.0266246   0.0040078  -0.0000009
   21   0.0001141  -0.0001885   0.0231932  -0.0001288  -0.0000164   0.0031041
   22  -0.0113437   0.0266246  -0.0001288   0.6226837  -0.0634507   0.0001496
   23  -0.0030780   0.0040078  -0.0000164  -0.0634507   0.5422090  -0.0023739
   24   0.0000151  -0.0000009   0.0031041   0.0001496  -0.0023739   0.1220507
   25   0.0009701   0.0005605  -0.0000036  -0.0669795  -0.0490541   0.0003318
   26  -0.0007144   0.0008189  -0.0000221  -0.0488516  -0.1298067   0.0006195
   27   0.0000077  -0.0000205  -0.0026696   0.0003247   0.0006219  -0.0233276
   28   0.0004747   0.0022042  -0.0000201  -0.3276669  -0.0213114   0.0002837
   29   0.0026614  -0.0046125   0.0000482   0.0434453  -0.1123239   0.0002681
   30  -0.0000178   0.0000572   0.0054285  -0.0000569   0.0002734  -0.0618398
   31  -0.0004100   0.0013055  -0.0000066  -0.0117727   0.0274403  -0.0001544
   32  -0.0001437   0.0002993  -0.0000007  -0.0034703   0.0031315  -0.0000018
   33   0.0000009  -0.0000022   0.0002514   0.0000228  -0.0000178   0.0027836
   34  -0.0000996   0.0000048   0.0000012   0.0010335  -0.0029072  -0.0000034
   35  -0.0000294   0.0000952  -0.0000007  -0.0025613  -0.0030563   0.0000665
   36   0.0000001  -0.0000009  -0.0000870  -0.0000054   0.0000686   0.0065213
   37   0.0000261  -0.0000033  -0.0000024  -0.0004004   0.0000736   0.0009304
   38   0.0000066  -0.0000166  -0.0000318   0.0001831   0.0000200   0.0009416
   39   0.0000235  -0.0000191   0.0000344  -0.0000020  -0.0002157  -0.0002850
   40   0.0000064   0.0000003   0.0000018   0.0005719   0.0001625   0.0000512
   41  -0.0000021   0.0000100   0.0000041   0.0003359  -0.0002195  -0.0002451
   42  -0.0000084   0.0000063  -0.0000476   0.0003375  -0.0000147  -0.0000233
   43   0.0000103   0.0000028   0.0000004  -0.0000046   0.0000838   0.0000323
   44  -0.0000012   0.0000066   0.0000189   0.0000419   0.0001791  -0.0004535
   45   0.0000115   0.0000021  -0.0000128   0.0000804   0.0001466   0.0002601
   46   0.0000021   0.0000017  -0.0000024   0.0000024   0.0000511   0.0001098
   47  -0.0000003  -0.0000010  -0.0000009  -0.0000266   0.0000302  -0.0000280
   48  -0.0000008   0.0000005  -0.0000008  -0.0000199   0.0000010  -0.0000241
   49  -0.0000069   0.0000050   0.0000001   0.0000223  -0.0000295  -0.0000013
   50   0.0000032  -0.0000056   0.0000003   0.0000165  -0.0000952   0.0000045
   51  -0.0000000   0.0000001   0.0000084  -0.0000021   0.0000027   0.0000521
   52   0.0000013   0.0000006  -0.0000000   0.0000368   0.0000485  -0.0000002
   53  -0.0000010  -0.0000014  -0.0000000   0.0000026   0.0000094  -0.0000005
   54   0.0000000   0.0000000  -0.0000026   0.0000000   0.0000001   0.0000237
   55   0.0000103   0.0000027  -0.0000008  -0.0000008   0.0000805  -0.0000340
   56  -0.0000015   0.0000061  -0.0000191   0.0000375   0.0001810   0.0004531
   57  -0.0000114  -0.0000023  -0.0000117  -0.0000798  -0.0001466   0.0002547
   58   0.0000020   0.0000017   0.0000022   0.0000030   0.0000494  -0.0001097
   59  -0.0000003  -0.0000010   0.0000010  -0.0000268   0.0000302   0.0000278
   60   0.0000008  -0.0000004  -0.0000008   0.0000204  -0.0000017  -0.0000252
   61   0.0000261  -0.0000037   0.0000022  -0.0003940   0.0000606  -0.0009274
   62   0.0000066  -0.0000155   0.0000320   0.0001919   0.0000109  -0.0009584
   63  -0.0000235   0.0000192   0.0000331   0.0000023   0.0002111  -0.0002840
   64   0.0000066   0.0000006  -0.0000025   0.0005723   0.0001602  -0.0000502
   65  -0.0000020   0.0000096  -0.0000050   0.0003270  -0.0002159   0.0002459
   66   0.0000085  -0.0000068  -0.0000466  -0.0003402   0.0000191  -0.0000276
           25          26          27          28          29          30
    1  -0.0031150  -0.0003859   0.0000060  -0.1617391  -0.1143117   0.0006492
    2   0.0046846   0.0024299  -0.0000081  -0.0461999  -0.2741280   0.0012369
    3  -0.0000274   0.0000069   0.0041813   0.0002013   0.0011428  -0.0595405
    4   0.0017155  -0.0007957  -0.0000011   0.0640912   0.0294519  -0.0001710
    5  -0.0008381   0.0002941  -0.0000022  -0.0253003  -0.0589043   0.0003486
    6   0.0000096   0.0000091  -0.0002392   0.0001459   0.0003280   0.0083654
    7  -0.0004050  -0.0010125   0.0000059  -0.0010213   0.0013341  -0.0000103
    8  -0.0009960  -0.0015948   0.0000069   0.0060515  -0.0005058   0.0000173
    9   0.0000015  -0.0000015  -0.0004681  -0.0000186   0.0000326   0.0040098
   10  -0.0016126   0.0046513  -0.0000293  -0.0531272  -0.0310472   0.0001804
   11   0.0009254   0.0015229   0.0000122  -0.0313483  -0.0170189   0.0000861
   12  -0.0000015   0.0000175   0.0041351   0.0001728   0.0000865  -0.0025126
   13   0.0001799   0.0001808  -0.0000011   0.0000599   0.0014901  -0.0000066
   14   0.0000291  -0.0019231   0.0000139   0.0023488  -0.0014221   0.0000017
   15  -0.0000010   0.0000086   0.0000479  -0.0000270  -0.0000096  -0.0008885
   16   0.0057053  -0.0219184   0.0001323  -0.0285952   0.0262882  -0.0001509
   17   0.0036169  -0.0407688   0.0002673   0.0716067   0.0338724  -0.0001375
   18  -0.0000215   0.0002766   0.0046532  -0.0003600  -0.0001373   0.0085574
   19   0.0009701  -0.0007144   0.0000077   0.0004747   0.0026614  -0.0000178
   20   0.0005605   0.0008189  -0.0000205   0.0022042  -0.0046125   0.0000572
   21  -0.0000036  -0.0000221  -0.0026696  -0.0000201   0.0000482   0.0054285
   22  -0.0669795  -0.0488516   0.0003247  -0.3276669   0.0434453  -0.0000569
   23  -0.0490541  -0.1298067   0.0006219  -0.0213114  -0.1123239   0.0002734
   24   0.0003318   0.0006195  -0.0233276   0.0002837   0.0002681  -0.0618398
   25   0.0807715   0.0805671  -0.0005314  -0.0179218  -0.0378271   0.0002326
   26   0.0805671   0.1850551  -0.0010311  -0.0119674  -0.0166601   0.0001329
   27  -0.0005314  -0.0010311   0.0117852   0.0000895   0.0001538   0.0043717
   28  -0.0179218  -0.0119674   0.0000895   0.6865201  -0.0460494   0.0000641
   29  -0.0378271  -0.0166601   0.0001538  -0.0460494   0.7136263  -0.0031727
   30   0.0002326   0.0001329   0.0043717   0.0000641  -0.0031727   0.1263640
   31   0.0011094   0.0003703  -0.0000061  -0.1343824   0.1280998  -0.0006607
   32  -0.0005845   0.0011848  -0.0000213   0.1296288  -0.2643920   0.0012291
   33   0.0000038  -0.0000195  -0.0024857  -0.0006833   0.0012278  -0.0341784
   34   0.0001654   0.0005781  -0.0000022  -0.0247885  -0.0081620  -0.0000230
   35  -0.0011883  -0.0006007   0.0000046  -0.0287878   0.0034137  -0.0000401
   36   0.0000103   0.0000067   0.0000316   0.0001516   0.0000255   0.0052457
   37  -0.0002310  -0.0002047   0.0000533  -0.0007122   0.0019726   0.0004070
   38   0.0000364   0.0000224  -0.0001598  -0.0006855  -0.0004468   0.0003271
   39   0.0005824   0.0006282  -0.0000125   0.0034402   0.0008315  -0.0013774
   40   0.0000432  -0.0000043  -0.0000214   0.0003105   0.0001264  -0.0014326
   41  -0.0000456  -0.0000214   0.0000293  -0.0007734   0.0001252  -0.0003018
   42  -0.0002247  -0.0002423  -0.0000012  -0.0011975   0.0002109  -0.0006001
   43  -0.0000187  -0.0000403  -0.0000059  -0.0002036  -0.0000236   0.0000382
   44   0.0000810   0.0000437   0.0000414   0.0010600  -0.0001988   0.0002925
   45  -0.0000712  -0.0000933   0.0000148  -0.0001661   0.0001320   0.0002295
   46  -0.0000394  -0.0000486   0.0000003  -0.0001524   0.0000683   0.0000008
   47  -0.0000014  -0.0000136   0.0000058   0.0000990   0.0000288  -0.0000441
   48  -0.0000077  -0.0000071   0.0000018  -0.0000166   0.0000275   0.0000287
   49  -0.0000781  -0.0000823   0.0000006  -0.0003856   0.0003232  -0.0000005
   50  -0.0000201   0.0000097  -0.0000001  -0.0001628   0.0000818  -0.0000009
   51   0.0000005  -0.0000000  -0.0000223   0.0000055   0.0000006   0.0000358
   52  -0.0000140  -0.0000247   0.0000001  -0.0000080   0.0000049  -0.0000001
   53  -0.0000118  -0.0000199   0.0000002  -0.0000886  -0.0000064   0.0000000
   54   0.0000001   0.0000002  -0.0000027   0.0000008  -0.0000001  -0.0000071
   55  -0.0000203  -0.0000419   0.0000067  -0.0002135  -0.0000209  -0.0000471
   56   0.0000824   0.0000438  -0.0000431   0.0010669  -0.0002007  -0.0002836
   57   0.0000693   0.0000927   0.0000139   0.0001425  -0.0001221   0.0002358
   58  -0.0000396  -0.0000490   0.0000002  -0.0001535   0.0000678  -0.0000023
   59  -0.0000011  -0.0000132  -0.0000058   0.0001003   0.0000295   0.0000444
   60   0.0000075   0.0000072   0.0000017   0.0000141  -0.0000269   0.0000276
   61  -0.0002272  -0.0002012  -0.0000499  -0.0006778   0.0019580  -0.0004191
   62   0.0000267   0.0000155   0.0001634  -0.0007467  -0.0004744  -0.0003429
   63  -0.0005862  -0.0006331  -0.0000052  -0.0034442  -0.0008243  -0.0013725
   64   0.0000421  -0.0000050   0.0000211   0.0002936   0.0001370   0.0014261
   65  -0.0000423  -0.0000186  -0.0000289  -0.0007497   0.0001255   0.0002761
   66   0.0002266   0.0002442  -0.0000042   0.0012179  -0.0002185  -0.0005824
           31          32          33          34          35          36
    1   0.0104555   0.0142188  -0.0000831  -0.2169238   0.0018480  -0.0003836
    2  -0.0145529  -0.0182178   0.0001379  -0.0002846  -0.0765147  -0.0000916
    3   0.0000848   0.0001135   0.0033722  -0.0003081  -0.0000695  -0.0775005
    4  -0.0009010  -0.0028286   0.0000204  -0.0205997   0.0262995  -0.0001539
    5  -0.0022453  -0.0016738   0.0000330   0.0097585   0.0040959   0.0000274
    6   0.0000133   0.0000408   0.0062254  -0.0000385   0.0000315   0.0037917
    7   0.0001221   0.0000973  -0.0000019  -0.0018696   0.0027714  -0.0000117
    8  -0.0012175  -0.0011813   0.0000085  -0.0026796  -0.0011312  -0.0000049
    9   0.0000045   0.0000053   0.0001801   0.0000079  -0.0000039  -0.0023586
   10  -0.0006416  -0.0007745   0.0000006  -0.0002780   0.0016184   0.0000013
   11  -0.0010214   0.0000509  -0.0000027   0.0023986  -0.0033473   0.0000339
   12   0.0000036  -0.0000054  -0.0008508  -0.0000230   0.0000431   0.0053963
   13   0.0001278   0.0000511  -0.0000004   0.0002519   0.0014458  -0.0000002
   14   0.0000928   0.0000462  -0.0000022  -0.0007024  -0.0005616  -0.0000010
   15  -0.0000008  -0.0000022  -0.0003255   0.0000033   0.0000032   0.0001358
   16  -0.0054295  -0.0009196   0.0000102   0.0008988  -0.0000071  -0.0000062
   17  -0.0015167   0.0011612   0.0000295   0.0006431  -0.0012487  -0.0000179
   18   0.0000143   0.0000250   0.0053690  -0.0000023  -0.0000067  -0.0013239
   19  -0.0004100  -0.0001437   0.0000009  -0.0000996  -0.0000294   0.0000001
   20   0.0013055   0.0002993  -0.0000022   0.0000048   0.0000952  -0.0000009
   21  -0.0000066  -0.0000007   0.0002514   0.0000012  -0.0000007  -0.0000870
   22  -0.0117727  -0.0034703   0.0000228   0.0010335  -0.0025613  -0.0000054
   23   0.0274403   0.0031315  -0.0000178  -0.0029072  -0.0030563   0.0000686
   24  -0.0001544  -0.0000018   0.0027836  -0.0000034   0.0000665   0.0065213
   25   0.0011094  -0.0005845   0.0000038   0.0001654  -0.0011883   0.0000103
   26   0.0003703   0.0011848  -0.0000195   0.0005781  -0.0006007   0.0000067
   27  -0.0000061  -0.0000213  -0.0024857  -0.0000022   0.0000046   0.0000316
   28  -0.1343824   0.1296288  -0.0006833  -0.0247885  -0.0287878   0.0001516
   29   0.1280998  -0.2643920   0.0012278  -0.0081620   0.0034137   0.0000255
   30  -0.0006607   0.0012291  -0.0341784  -0.0000230  -0.0000401   0.0052457
   31   0.1409618  -0.1357613   0.0007027   0.0007851  -0.0006620   0.0000084
   32  -0.1357613   0.2788539  -0.0013624   0.0013417   0.0007949  -0.0000193
   33   0.0007027  -0.0013624   0.0234116   0.0000137  -0.0000233  -0.0040600
   34   0.0007851   0.0013417   0.0000137   0.6472432  -0.0069118  -0.0004267
   35  -0.0006620   0.0007949  -0.0000233  -0.0069118   0.1705011   0.0033159
   36   0.0000084  -0.0000193  -0.0040600  -0.0004267   0.0033159   0.6044030
   37   0.0001896  -0.0003618  -0.0007305  -0.1693423   0.0017370  -0.0564388
   38  -0.0001248   0.0000740  -0.0001918   0.0018840  -0.0601033   0.0006749
   39  -0.0003674  -0.0002065   0.0006251  -0.1167938   0.0020251  -0.2301390
   40  -0.0001304  -0.0000523   0.0001488   0.0046109   0.0000566  -0.0021442
   41  -0.0001000  -0.0000559  -0.0000351  -0.0001108   0.0038508  -0.0002372
   42   0.0001050  -0.0000406  -0.0002056   0.0199958  -0.0009315  -0.0381990
   43  -0.0000826  -0.0000434  -0.0000981  -0.0227743   0.0002766  -0.0722267
   44   0.0000600  -0.0000432   0.0001187   0.0005440   0.0061896   0.0014546
   45   0.0000084  -0.0001079  -0.0002659  -0.0263230   0.0007561   0.0300865
   46   0.0000034  -0.0000146  -0.0000629  -0.0049680   0.0002149   0.0012428
   47  -0.0000072  -0.0000004  -0.0000178   0.0002079   0.0053080  -0.0000521
   48  -0.0000010   0.0000102   0.0000015   0.0007517  -0.0000679   0.0012827
   49   0.0000103   0.0000763  -0.0000003   0.0004737  -0.0003845   0.0002131
   50   0.0000127  -0.0000256  -0.0000005   0.0000320  -0.0019443  -0.0004983
   51   0.0000004   0.0000011   0.0000073   0.0002025  -0.0004994  -0.0662961
   52  -0.0000009   0.0000064  -0.0000000   0.0005258  -0.0000368   0.0000041
   53  -0.0000161   0.0000060  -0.0000002  -0.0000623  -0.0009601  -0.0000147
   54   0.0000002  -0.0000001  -0.0000161   0.0000071  -0.0000026  -0.0012289
   55  -0.0000837  -0.0000454   0.0000998  -0.0234661   0.0014052   0.0718996
   56   0.0000598  -0.0000425  -0.0001212   0.0009651   0.0061711  -0.0010538
   57  -0.0000103   0.0001059  -0.0002645   0.0260169  -0.0003711   0.0307843
   58   0.0000035  -0.0000141   0.0000630  -0.0049656   0.0002041  -0.0012890
   59  -0.0000075  -0.0000004   0.0000177   0.0002067   0.0052991  -0.0000100
   60   0.0000012  -0.0000103   0.0000016  -0.0007955   0.0000016   0.0012667
   61   0.0001916  -0.0003549   0.0007249  -0.1706881   0.0026066   0.0570937
   62  -0.0001105   0.0000801   0.0001919   0.0036648  -0.0601237  -0.0032494
   63   0.0003648   0.0002065   0.0006310   0.1174750  -0.0046008  -0.2294693
   64  -0.0001254  -0.0000515  -0.0001510   0.0047737   0.0000893   0.0024616
   65  -0.0000980  -0.0000499   0.0000316  -0.0004087   0.0038752  -0.0003566
   66  -0.0001045   0.0000410  -0.0002073  -0.0197338   0.0003684  -0.0382821
           37          38          39          40          41          42
    1  -0.0213926  -0.0009107  -0.0112567  -0.0019046   0.0002610   0.0027010
    2   0.0007640   0.0032937  -0.0005712  -0.0000171  -0.0022235   0.0002870
    3  -0.0268612   0.0007175   0.0047946  -0.0027245  -0.0003374  -0.0014596
    4  -0.0011493   0.0004559   0.0034823   0.0004546   0.0005908  -0.0011852
    5  -0.0030167  -0.0008722   0.0006084  -0.0000720  -0.0003226  -0.0006853
    6  -0.0002709  -0.0012836  -0.0010520  -0.0013159   0.0006326  -0.0007558
    7   0.0003990   0.0012148  -0.0000543  -0.0001397   0.0001165   0.0001277
    8   0.0011064  -0.0008336  -0.0006766  -0.0001387   0.0003429   0.0000554
    9  -0.0006148   0.0005199  -0.0001568  -0.0000820   0.0001220   0.0003121
   10  -0.0002729  -0.0002091  -0.0002529   0.0003358  -0.0002909   0.0002803
   11   0.0000231  -0.0001891  -0.0002854  -0.0002567  -0.0001497   0.0001184
   12   0.0007817  -0.0002737  -0.0002082   0.0001522   0.0000362   0.0000095
   13  -0.0002653   0.0000500   0.0006924   0.0000580   0.0000330  -0.0002485
   14   0.0001854   0.0000295  -0.0005097   0.0000157   0.0000142   0.0001984
   15   0.0000794   0.0001407   0.0000176  -0.0000112  -0.0000467  -0.0000425
   16  -0.0002923  -0.0000372   0.0006386  -0.0001309   0.0000173  -0.0003174
   17  -0.0000932   0.0002565   0.0000736   0.0001111   0.0002232   0.0000263
   18  -0.0002094  -0.0001662   0.0002062   0.0001517   0.0000638   0.0000737
   19   0.0000261   0.0000066   0.0000235   0.0000064  -0.0000021  -0.0000084
   20  -0.0000033  -0.0000166  -0.0000191   0.0000003   0.0000100   0.0000063
   21  -0.0000024  -0.0000318   0.0000344   0.0000018   0.0000041  -0.0000476
   22  -0.0004004   0.0001831  -0.0000020   0.0005719   0.0003359   0.0003375
   23   0.0000736   0.0000200  -0.0002157   0.0001625  -0.0002195  -0.0000147
   24   0.0009304   0.0009416  -0.0002850   0.0000512  -0.0002451  -0.0000233
   25  -0.0002310   0.0000364   0.0005824   0.0000432  -0.0000456  -0.0002247
   26  -0.0002047   0.0000224   0.0006282  -0.0000043  -0.0000214  -0.0002423
   27   0.0000533  -0.0001598  -0.0000125  -0.0000214   0.0000293  -0.0000012
   28  -0.0007122  -0.0006855   0.0034402   0.0003105  -0.0007734  -0.0011975
   29   0.0019726  -0.0004468   0.0008315   0.0001264   0.0001252   0.0002109
   30   0.0004070   0.0003271  -0.0013774  -0.0014326  -0.0003018  -0.0006001
   31   0.0001896  -0.0001248  -0.0003674  -0.0001304  -0.0001000   0.0001050
   32  -0.0003618   0.0000740  -0.0002065  -0.0000523  -0.0000559  -0.0000406
   33  -0.0007305  -0.0001918   0.0006251   0.0001488  -0.0000351  -0.0002056
   34  -0.1693423   0.0018840  -0.1167938   0.0046109  -0.0001108   0.0199958
   35   0.0017370  -0.0601033   0.0020251   0.0000566   0.0038508  -0.0009315
   36  -0.0564388   0.0006749  -0.2301390  -0.0021442  -0.0002372  -0.0381990
   37   0.6120543  -0.0108655   0.0539374  -0.0671670   0.0015671   0.0475737
   38  -0.0108655   0.1217701   0.0012022   0.0012869  -0.0234817  -0.0016911
   39   0.0539374   0.0012022   0.5135363   0.0479721  -0.0020762  -0.1246123
   40  -0.0671670   0.0012869   0.0479721   0.0869963  -0.0022740  -0.0780970
   41   0.0015671  -0.0234817  -0.0020762  -0.0022740   0.0123113   0.0033066
   42   0.0475737  -0.0016911  -0.1246123  -0.0780970   0.0033066   0.1815768
   43  -0.3209369   0.0062997   0.0153775  -0.0202014   0.0005372   0.0133051
   44   0.0053717  -0.0613285  -0.0005780   0.0008986   0.0044601  -0.0005468
   45  -0.0501582   0.0005229  -0.1117762   0.0393258  -0.0009465  -0.0175508
   46  -0.0121801   0.0001170  -0.0281796   0.0009104  -0.0000770  -0.0004441
   47   0.0003000   0.0025354   0.0006323  -0.0000534  -0.0024988   0.0000536
   48   0.0031580  -0.0000816   0.0016771   0.0010118  -0.0000037   0.0012767
   49  -0.0291864   0.0010552   0.0268249  -0.0037691   0.0001694   0.0011342
   50   0.0012701   0.0061119  -0.0004215   0.0001065   0.0046121  -0.0000145
   51   0.0844906  -0.0011751   0.0317860  -0.0055912   0.0000641   0.0041005
   52   0.0009257   0.0001614   0.0023296  -0.0005765   0.0000113   0.0002241
   53   0.0001597   0.0069178  -0.0001337   0.0000257   0.0000399  -0.0000105
   54   0.0020554  -0.0001319  -0.0032946   0.0013616  -0.0000298  -0.0008090
   55  -0.0555636   0.0003993  -0.0302519   0.0013090   0.0000040   0.0008741
   56   0.0008467  -0.0034157   0.0004186  -0.0000051  -0.0009079  -0.0000239
   57  -0.0313363   0.0005183  -0.0158574   0.0022728  -0.0000571  -0.0020814
   58  -0.0009543  -0.0000086  -0.0010267   0.0001779  -0.0000146   0.0000183
   59  -0.0000157  -0.0007947   0.0000440  -0.0000150  -0.0005051   0.0000316
   60  -0.0009640   0.0000177   0.0001653   0.0001355   0.0000025   0.0000142
   61   0.0686950  -0.0004049   0.0318029  -0.0021959   0.0000260  -0.0050331
   62  -0.0009143   0.0061424  -0.0006572   0.0000820   0.0042992  -0.0000668
   63  -0.0308826  -0.0004283  -0.0653579  -0.0011067   0.0000636   0.0012363
   64  -0.0022444   0.0000953   0.0010799   0.0004305   0.0000187   0.0000791
   65   0.0000972   0.0043059  -0.0001129   0.0000167   0.0000967  -0.0000263
   66   0.0050028   0.0000309   0.0012873  -0.0000586  -0.0000081  -0.0022116
           43          44          45          46          47          48
    1   0.0015035  -0.0001959  -0.0013615  -0.0000893   0.0000686   0.0001891
    2   0.0002592   0.0060060   0.0004756   0.0001047   0.0002652  -0.0000049
    3  -0.0020416  -0.0000559  -0.0045831  -0.0012556   0.0000327   0.0002264
    4  -0.0006017  -0.0009690  -0.0004476  -0.0002263  -0.0000746  -0.0000047
    5  -0.0004012  -0.0002929  -0.0008999  -0.0002767   0.0001544  -0.0000296
    6   0.0001806   0.0000330  -0.0000201   0.0000085   0.0000661   0.0000311
    7   0.0003909  -0.0000767   0.0002190   0.0000610  -0.0000089  -0.0000118
    8  -0.0000432   0.0000112   0.0003621   0.0001106  -0.0001092   0.0000072
    9   0.0001850  -0.0000465  -0.0001509  -0.0000309  -0.0000102   0.0000021
   10   0.0000490   0.0000005   0.0000956   0.0000298   0.0000144  -0.0000031
   11  -0.0000215   0.0002557  -0.0000511  -0.0000047   0.0000181   0.0000108
   12   0.0000064   0.0000360   0.0002325   0.0000722   0.0000296  -0.0000282
   13  -0.0000164  -0.0001106  -0.0000845  -0.0000457   0.0000052  -0.0000095
   14   0.0000560   0.0000196   0.0000960   0.0000450  -0.0000076   0.0000049
   15  -0.0000183   0.0000004   0.0000188   0.0000044  -0.0000104   0.0000020
   16  -0.0000352  -0.0000033  -0.0002619  -0.0000721   0.0000048   0.0000186
   17  -0.0000143   0.0000043  -0.0000295  -0.0000170  -0.0000434  -0.0000052
   18   0.0000581   0.0000886  -0.0000790  -0.0000362   0.0000012   0.0000026
   19   0.0000103  -0.0000012   0.0000115   0.0000021  -0.0000003  -0.0000008
   20   0.0000028   0.0000066   0.0000021   0.0000017  -0.0000010   0.0000005
   21   0.0000004   0.0000189  -0.0000128  -0.0000024  -0.0000009  -0.0000008
   22  -0.0000046   0.0000419   0.0000804   0.0000024  -0.0000266  -0.0000199
   23   0.0000838   0.0001791   0.0001466   0.0000511   0.0000302   0.0000010
   24   0.0000323  -0.0004535   0.0002601   0.0001098  -0.0000280  -0.0000241
   25  -0.0000187   0.0000810  -0.0000712  -0.0000394  -0.0000014  -0.0000077
   26  -0.0000403   0.0000437  -0.0000933  -0.0000486  -0.0000136  -0.0000071
   27  -0.0000059   0.0000414   0.0000148   0.0000003   0.0000058   0.0000018
   28  -0.0002036   0.0010600  -0.0001661  -0.0001524   0.0000990  -0.0000166
   29  -0.0000236  -0.0001988   0.0001320   0.0000683   0.0000288   0.0000275
   30   0.0000382   0.0002925   0.0002295   0.0000008  -0.0000441   0.0000287
   31  -0.0000826   0.0000600   0.0000084   0.0000034  -0.0000072  -0.0000010
   32  -0.0000434  -0.0000432  -0.0001079  -0.0000146  -0.0000004   0.0000102
   33  -0.0000981   0.0001187  -0.0002659  -0.0000629  -0.0000178   0.0000015
   34  -0.0227743   0.0005440  -0.0263230  -0.0049680   0.0002079   0.0007517
   35   0.0002766   0.0061896   0.0007561   0.0002149   0.0053080  -0.0000679
   36  -0.0722267   0.0014546   0.0300865   0.0012428  -0.0000521   0.0012827
   37  -0.3209369   0.0053717  -0.0501582  -0.0121801   0.0003000   0.0031580
   38   0.0062997  -0.0613285   0.0005229   0.0001170   0.0025354  -0.0000816
   39   0.0153775  -0.0005780  -0.1117762  -0.0281796   0.0006323   0.0016771
   40  -0.0202014   0.0008986   0.0393258   0.0009104  -0.0000534   0.0010118
   41   0.0005372   0.0044601  -0.0009465  -0.0000770  -0.0024988  -0.0000037
   42   0.0133051  -0.0005468  -0.0175508  -0.0004441   0.0000536   0.0012767
   43   0.6695629  -0.0117481   0.0350916  -0.1239240   0.0009597  -0.1239704
   44  -0.0117481   0.1262998   0.0043271   0.0009862  -0.0344250   0.0008152
   45   0.0350916   0.0043271   0.7389481  -0.1208684   0.0007178  -0.2751801
   46  -0.1239240   0.0009862  -0.1208684   0.1292454  -0.0012679   0.1295175
   47   0.0009597  -0.0344250   0.0007178  -0.0012679   0.0239966  -0.0007295
   48  -0.1239704   0.0008152  -0.2751801   0.1295175  -0.0007295   0.2903335
   49  -0.1799343   0.0036531   0.1241957   0.0120878  -0.0002810  -0.0144266
   50   0.0033167  -0.0608605  -0.0047834  -0.0000864   0.0032427   0.0001711
   51   0.0568073  -0.0032665  -0.2867096   0.0153711  -0.0005169  -0.0173758
   52  -0.0111354   0.0003168  -0.0023198   0.0007220  -0.0001140   0.0001056
   53   0.0005523   0.0036733   0.0000802  -0.0001053  -0.0041428   0.0000365
   54   0.0283804  -0.0006431   0.0040310  -0.0004566   0.0000567   0.0008891
   55   0.0638974  -0.0013668  -0.0225276  -0.0010097   0.0002146   0.0036302
   56  -0.0010173   0.0075580   0.0000053   0.0002081   0.0067744  -0.0001694
   57   0.0233792  -0.0010446  -0.0573797   0.0032703  -0.0001202  -0.0025638
   58  -0.0009606   0.0001606  -0.0032619   0.0004329  -0.0000136  -0.0007280
   59   0.0001465   0.0067798  -0.0000177  -0.0000032   0.0001886   0.0000084
   60  -0.0036247   0.0000146  -0.0026174   0.0007369  -0.0000232  -0.0007758
   61  -0.0559158   0.0013357   0.0310714  -0.0009693  -0.0000085   0.0009515
   62   0.0008698  -0.0034355  -0.0007336   0.0000086  -0.0007916  -0.0000005
   63   0.0300002  -0.0006121  -0.0153846   0.0010189  -0.0000179   0.0001791
   64   0.0013326  -0.0000403  -0.0022517   0.0001792  -0.0000166  -0.0001338
   65  -0.0000061  -0.0009049   0.0000389  -0.0000144  -0.0005090   0.0000062
   66  -0.0008566   0.0000062  -0.0021117  -0.0000171  -0.0000244   0.0000142
           49          50          51          52          53          54
    1   0.0004530   0.0000211  -0.0000028  -0.0000276   0.0000086  -0.0000003
    2  -0.0002525  -0.0011081   0.0000127   0.0000078  -0.0005809   0.0000057
    3   0.0000096  -0.0000014  -0.0012222  -0.0000005   0.0000054   0.0001134
    4  -0.0001068   0.0002414  -0.0000045  -0.0000088   0.0000995  -0.0000009
    5  -0.0002275   0.0000593  -0.0000038  -0.0000464   0.0000483  -0.0000010
    6  -0.0000022  -0.0000027   0.0002046   0.0000002   0.0000003  -0.0000106
    7  -0.0001484  -0.0001485   0.0000092   0.0000008   0.0000080   0.0000001
    8   0.0002027   0.0001349  -0.0000067   0.0000167  -0.0000281   0.0000005
    9  -0.0000014   0.0000004   0.0001465  -0.0000001   0.0000002   0.0000094
   10   0.0000747  -0.0000464   0.0000009   0.0000344   0.0000010  -0.0000001
   11   0.0001044  -0.0000932  -0.0000004  -0.0000312  -0.0000119   0.0000002
   12  -0.0000001   0.0000083   0.0000173   0.0000002  -0.0000011   0.0000084
   13  -0.0000975   0.0000404   0.0000001  -0.0000153   0.0000123  -0.0000001
   14   0.0000636   0.0000250  -0.0000003   0.0000207  -0.0000202   0.0000002
   15  -0.0000001  -0.0000022  -0.0000267  -0.0000001   0.0000003  -0.0000015
   16   0.0000181   0.0000070  -0.0000006  -0.0000163  -0.0000049  -0.0000001
   17  -0.0000158   0.0000339  -0.0000009  -0.0000029  -0.0000047   0.0000000
   18   0.0000003  -0.0000053   0.0000101   0.0000001   0.0000006  -0.0000173
   19  -0.0000069   0.0000032  -0.0000000   0.0000013  -0.0000010   0.0000000
   20   0.0000050  -0.0000056   0.0000001   0.0000006  -0.0000014   0.0000000
   21   0.0000001   0.0000003   0.0000084  -0.0000000  -0.0000000  -0.0000026
   22   0.0000223   0.0000165  -0.0000021   0.0000368   0.0000026   0.0000000
   23  -0.0000295  -0.0000952   0.0000027   0.0000485   0.0000094   0.0000001
   24  -0.0000013   0.0000045   0.0000521  -0.0000002  -0.0000005   0.0000237
   25  -0.0000781  -0.0000201   0.0000005  -0.0000140  -0.0000118   0.0000001
   26  -0.0000823   0.0000097  -0.0000000  -0.0000247  -0.0000199   0.0000002
   27   0.0000006  -0.0000001  -0.0000223   0.0000001   0.0000002  -0.0000027
   28  -0.0003856  -0.0001628   0.0000055  -0.0000080  -0.0000886   0.0000008
   29   0.0003232   0.0000818   0.0000006   0.0000049  -0.0000064  -0.0000001
   30  -0.0000005  -0.0000009   0.0000358  -0.0000001   0.0000000  -0.0000071
   31   0.0000103   0.0000127   0.0000004  -0.0000009  -0.0000161   0.0000002
   32   0.0000763  -0.0000256   0.0000011   0.0000064   0.0000060  -0.0000001
   33  -0.0000003  -0.0000005   0.0000073  -0.0000000  -0.0000002  -0.0000161
   34   0.0004737   0.0000320   0.0002025   0.0005258  -0.0000623   0.0000071
   35  -0.0003845  -0.0019443  -0.0004994  -0.0000368  -0.0009601  -0.0000026
   36   0.0002131  -0.0004983  -0.0662961   0.0000041  -0.0000147  -0.0012289
   37  -0.0291864   0.0012701   0.0844906   0.0009257   0.0001597   0.0020554
   38   0.0010552   0.0061119  -0.0011751   0.0001614   0.0069178  -0.0001319
   39   0.0268249  -0.0004215   0.0317860   0.0023296  -0.0001337  -0.0032946
   40  -0.0037691   0.0001065  -0.0055912  -0.0005765   0.0000257   0.0013616
   41   0.0001694   0.0046121   0.0000641   0.0000113   0.0000399  -0.0000298
   42   0.0011342  -0.0000145   0.0041005   0.0002241  -0.0000105  -0.0008090
   43  -0.1799343   0.0033167   0.0568073  -0.0111354   0.0005523   0.0283804
   44   0.0036531  -0.0608605  -0.0032665   0.0003168   0.0036733  -0.0006431
   45   0.1241957  -0.0047834  -0.2867096  -0.0023198   0.0000802   0.0040310
   46   0.0120878  -0.0000864   0.0153711   0.0007220  -0.0001053  -0.0004566
   47  -0.0002810   0.0032427  -0.0005169  -0.0001140  -0.0041428   0.0000567
   48  -0.0144266   0.0001711  -0.0173758   0.0001056   0.0000365   0.0008891
   49   0.7382192  -0.0136211   0.0002113  -0.3387465   0.0068474  -0.0008737
   50  -0.0136211   0.1334674   0.0042081   0.0068597  -0.0368499  -0.0001510
   51   0.0002113   0.0042081   0.6638994  -0.0008913  -0.0001760  -0.0584617
   52  -0.3387465   0.0068597  -0.0008913   0.3581791  -0.0075694   0.0009591
   53   0.0068474  -0.0368499  -0.0001760  -0.0075694   0.0254323   0.0002335
   54  -0.0008737  -0.0001510  -0.0584617   0.0009591   0.0002335   0.0581868
   55  -0.1788080   0.0022909  -0.0561168  -0.0109866   0.0001338  -0.0284973
   56   0.0016679  -0.0607997  -0.0003190   0.0003517   0.0036822   0.0006467
   57  -0.1235305   0.0011498  -0.2878539   0.0022156  -0.0000436   0.0038350
   58   0.0120773  -0.0003322  -0.0151797   0.0007225  -0.0001031   0.0004524
   59  -0.0000691   0.0032531   0.0001885  -0.0001145  -0.0041492   0.0000225
   60   0.0146332  -0.0005093  -0.0174218  -0.0001048   0.0000464   0.0008979
   61  -0.0283856  -0.0000032  -0.0848415   0.0009542   0.0001107  -0.0020310
   62   0.0006341   0.0061402   0.0015635   0.0001245   0.0069280  -0.0000277
   63  -0.0272078   0.0008317   0.0309922  -0.0022975  -0.0000197  -0.0033234
   64  -0.0037838   0.0002027   0.0055315  -0.0005667   0.0000009  -0.0013569
   65   0.0001608   0.0046114  -0.0000768   0.0000087   0.0000383   0.0000208
   66  -0.0011790   0.0000172   0.0041303  -0.0002243  -0.0000038  -0.0008193
           55          56          57          58          59          60
    1   0.0015002  -0.0001706   0.0014065  -0.0000920   0.0000640  -0.0001925
    2   0.0002763   0.0060048  -0.0006472   0.0001225   0.0002675   0.0000038
    3   0.0020777  -0.0001024  -0.0045564   0.0012531  -0.0000359   0.0002348
    4  -0.0006009  -0.0009688   0.0004644  -0.0002284  -0.0000747   0.0000054
    5  -0.0003999  -0.0002748   0.0009019  -0.0002770   0.0001535   0.0000245
    6  -0.0001752  -0.0000293  -0.0000273  -0.0000066  -0.0000663   0.0000307
    7   0.0003741  -0.0000834  -0.0002199   0.0000603  -0.0000078   0.0000126
    8  -0.0000284   0.0000045  -0.0003549   0.0001106  -0.0001093  -0.0000042
    9  -0.0001819   0.0000449  -0.0001508   0.0000308   0.0000101   0.0000019
   10   0.0000487   0.0000036  -0.0000969   0.0000298   0.0000139   0.0000024
   11  -0.0000231   0.0002571   0.0000495  -0.0000048   0.0000180  -0.0000112
   12  -0.0000078  -0.0000406   0.0002345  -0.0000717  -0.0000295  -0.0000286
   13  -0.0000186  -0.0001121   0.0000863  -0.0000462   0.0000054   0.0000092
   14   0.0000571   0.0000198  -0.0000958   0.0000452  -0.0000076  -0.0000045
   15   0.0000181   0.0000025   0.0000198  -0.0000048   0.0000104   0.0000018
   16  -0.0000366   0.0000020   0.0002607  -0.0000716   0.0000050  -0.0000188
   17  -0.0000124   0.0000012   0.0000273  -0.0000164  -0.0000433   0.0000061
   18  -0.0000565  -0.0000850  -0.0000802   0.0000365  -0.0000013   0.0000030
   19   0.0000103  -0.0000015  -0.0000114   0.0000020  -0.0000003   0.0000008
   20   0.0000027   0.0000061  -0.0000023   0.0000017  -0.0000010  -0.0000004
   21  -0.0000008  -0.0000191  -0.0000117   0.0000022   0.0000010  -0.0000008
   22  -0.0000008   0.0000375  -0.0000798   0.0000030  -0.0000268   0.0000204
   23   0.0000805   0.0001810  -0.0001466   0.0000494   0.0000302  -0.0000017
   24  -0.0000340   0.0004531   0.0002547  -0.0001097   0.0000278  -0.0000252
   25  -0.0000203   0.0000824   0.0000693  -0.0000396  -0.0000011   0.0000075
   26  -0.0000419   0.0000438   0.0000927  -0.0000490  -0.0000132   0.0000072
   27   0.0000067  -0.0000431   0.0000139   0.0000002  -0.0000058   0.0000017
   28  -0.0002135   0.0010669   0.0001425  -0.0001535   0.0001003   0.0000141
   29  -0.0000209  -0.0002007  -0.0001221   0.0000678   0.0000295  -0.0000269
   30  -0.0000471  -0.0002836   0.0002358  -0.0000023   0.0000444   0.0000276
   31  -0.0000837   0.0000598  -0.0000103   0.0000035  -0.0000075   0.0000012
   32  -0.0000454  -0.0000425   0.0001059  -0.0000141  -0.0000004  -0.0000103
   33   0.0000998  -0.0001212  -0.0002645   0.0000630   0.0000177   0.0000016
   34  -0.0234661   0.0009651   0.0260169  -0.0049656   0.0002067  -0.0007955
   35   0.0014052   0.0061711  -0.0003711   0.0002041   0.0052991   0.0000016
   36   0.0718996  -0.0010538   0.0307843  -0.0012890  -0.0000100   0.0012667
   37  -0.0555636   0.0008467  -0.0313363  -0.0009543  -0.0000157  -0.0009640
   38   0.0003993  -0.0034157   0.0005183  -0.0000086  -0.0007947   0.0000177
   39  -0.0302519   0.0004186  -0.0158574  -0.0010267   0.0000440   0.0001653
   40   0.0013090  -0.0000051   0.0022728   0.0001779  -0.0000150   0.0001355
   41   0.0000040  -0.0009079  -0.0000571  -0.0000146  -0.0005051   0.0000025
   42   0.0008741  -0.0000239  -0.0020814   0.0000183   0.0000316   0.0000142
   43   0.0638974  -0.0010173   0.0233792  -0.0009606   0.0001465  -0.0036247
   44  -0.0013668   0.0075580  -0.0010446   0.0001606   0.0067798   0.0000146
   45  -0.0225276   0.0000053  -0.0573797  -0.0032619  -0.0000177  -0.0026174
   46  -0.0010097   0.0002081   0.0032703   0.0004329  -0.0000032   0.0007369
   47   0.0002146   0.0067744  -0.0001202  -0.0000136   0.0001886  -0.0000232
   48   0.0036302  -0.0001694  -0.0025638  -0.0007280   0.0000084  -0.0007758
   49  -0.1788080   0.0016679  -0.1235305   0.0120773  -0.0000691   0.0146332
   50   0.0022909  -0.0607997   0.0011498  -0.0003322   0.0032531  -0.0005093
   51  -0.0561168  -0.0003190  -0.2878539  -0.0151797   0.0001885  -0.0174218
   52  -0.0109866   0.0003517   0.0022156   0.0007225  -0.0001145  -0.0001048
   53   0.0001338   0.0036822  -0.0000436  -0.0001031  -0.0041492   0.0000464
   54  -0.0284973   0.0006467   0.0038350   0.0004524   0.0000225   0.0008979
   55   0.6700466  -0.0126918  -0.0352315  -0.1257333   0.0030952   0.1249366
   56  -0.0126918   0.1264176   0.0053692   0.0030427  -0.0345604  -0.0047573
   57  -0.0352315   0.0053692   0.7381657   0.1218751  -0.0046748  -0.2731987
   58  -0.1257333   0.0030427   0.1218751   0.1311986  -0.0034695  -0.1305611
   59   0.0030952  -0.0345604  -0.0046748  -0.0034695   0.0241322   0.0050828
   60   0.1249366  -0.0047573  -0.2731987  -0.1305611   0.0050828   0.2883200
   61  -0.3208141   0.0063652   0.0484423  -0.0123580   0.0002374  -0.0032611
   62   0.0063129  -0.0614060  -0.0012056   0.0005710   0.0025295   0.0000775
   63  -0.0170771  -0.0001380  -0.1115478   0.0280581  -0.0006466   0.0018379
   64  -0.0198312   0.0003493  -0.0393821   0.0008956  -0.0000690  -0.0009934
   65   0.0003589   0.0044840   0.0006725  -0.0000728  -0.0024968   0.0000643
   66  -0.0133368   0.0002451  -0.0179704   0.0004519  -0.0000016   0.0012630
           61          62          63          64          65          66
    1  -0.0215225  -0.0007049   0.0110466  -0.0018616   0.0002241  -0.0027398
    2   0.0012093   0.0032802   0.0005722   0.0000309  -0.0022308  -0.0002785
    3   0.0266799  -0.0006859   0.0050202   0.0026478   0.0003561  -0.0013650
    4  -0.0011529   0.0004093  -0.0034959   0.0004651   0.0005931   0.0011627
    5  -0.0030178  -0.0008574  -0.0006028  -0.0000834  -0.0003051   0.0006829
    6   0.0002944   0.0012743  -0.0010582   0.0012843  -0.0006279  -0.0007043
    7   0.0004109   0.0011909   0.0000320  -0.0001251   0.0000985  -0.0001337
    8   0.0010863  -0.0008150   0.0006845  -0.0001457   0.0003688  -0.0000485
    9   0.0006200  -0.0005116  -0.0001564   0.0000586  -0.0000791   0.0003216
   10  -0.0002670  -0.0002039   0.0002618   0.0003228  -0.0002910  -0.0002634
   11   0.0000277  -0.0001800   0.0002843  -0.0002616  -0.0001514  -0.0001106
   12  -0.0007798   0.0002656  -0.0002187  -0.0001492  -0.0000329   0.0000079
   13  -0.0002639   0.0000446  -0.0006967   0.0000575   0.0000354   0.0002481
   14   0.0001833   0.0000306   0.0005109   0.0000173   0.0000122  -0.0001984
   15  -0.0000805  -0.0001412   0.0000150   0.0000103   0.0000458  -0.0000415
   16  -0.0002873  -0.0000506  -0.0006354  -0.0001309   0.0000216   0.0003122
   17  -0.0000915   0.0002577  -0.0000756   0.0001152   0.0002205  -0.0000328
   18   0.0002076   0.0001741   0.0002072  -0.0001492  -0.0000653   0.0000703
   19   0.0000261   0.0000066  -0.0000235   0.0000066  -0.0000020   0.0000085
   20  -0.0000037  -0.0000155   0.0000192   0.0000006   0.0000096  -0.0000068
   21   0.0000022   0.0000320   0.0000331  -0.0000025  -0.0000050  -0.0000466
   22  -0.0003940   0.0001919   0.0000023   0.0005723   0.0003270  -0.0003402
   23   0.0000606   0.0000109   0.0002111   0.0001602  -0.0002159   0.0000191
   24  -0.0009274  -0.0009584  -0.0002840  -0.0000502   0.0002459  -0.0000276
   25  -0.0002272   0.0000267  -0.0005862   0.0000421  -0.0000423   0.0002266
   26  -0.0002012   0.0000155  -0.0006331  -0.0000050  -0.0000186   0.0002442
   27  -0.0000499   0.0001634  -0.0000052   0.0000211  -0.0000289  -0.0000042
   28  -0.0006778  -0.0007467  -0.0034442   0.0002936  -0.0007497   0.0012179
   29   0.0019580  -0.0004744  -0.0008243   0.0001370   0.0001255  -0.0002185
   30  -0.0004191  -0.0003429  -0.0013725   0.0014261   0.0002761  -0.0005824
   31   0.0001916  -0.0001105   0.0003648  -0.0001254  -0.0000980  -0.0001045
   32  -0.0003549   0.0000801   0.0002065  -0.0000515  -0.0000499   0.0000410
   33   0.0007249   0.0001919   0.0006310  -0.0001510   0.0000316  -0.0002073
   34  -0.1706881   0.0036648   0.1174750   0.0047737  -0.0004087  -0.0197338
   35   0.0026066  -0.0601237  -0.0046008   0.0000893   0.0038752   0.0003684
   36   0.0570937  -0.0032494  -0.2294693   0.0024616  -0.0003566  -0.0382821
   37   0.0686950  -0.0009143  -0.0308826  -0.0022444   0.0000972   0.0050028
   38  -0.0004049   0.0061424  -0.0004283   0.0000953   0.0043059   0.0000309
   39   0.0318029  -0.0006572  -0.0653579   0.0010799  -0.0001129   0.0012873
   40  -0.0021959   0.0000820  -0.0011067   0.0004305   0.0000167  -0.0000586
   41   0.0000260   0.0042992   0.0000636   0.0000187   0.0000967  -0.0000081
   42  -0.0050331  -0.0000668   0.0012363   0.0000791  -0.0000263  -0.0022116
   43  -0.0559158   0.0008698   0.0300002   0.0013326  -0.0000061  -0.0008566
   44   0.0013357  -0.0034355  -0.0006121  -0.0000403  -0.0009049   0.0000062
   45   0.0310714  -0.0007336  -0.0153846  -0.0022517   0.0000389  -0.0021117
   46  -0.0009693   0.0000086   0.0010189   0.0001792  -0.0000144  -0.0000171
   47  -0.0000085  -0.0007916  -0.0000179  -0.0000166  -0.0005090  -0.0000244
   48   0.0009515  -0.0000005   0.0001791  -0.0001338   0.0000062   0.0000142
   49  -0.0283856   0.0006341  -0.0272078  -0.0037838   0.0001608  -0.0011790
   50  -0.0000032   0.0061402   0.0008317   0.0002027   0.0046114   0.0000172
   51  -0.0848415   0.0015635   0.0309922   0.0055315  -0.0000768   0.0041303
   52   0.0009542   0.0001245  -0.0022975  -0.0005667   0.0000087  -0.0002243
   53   0.0001107   0.0069280  -0.0000197   0.0000009   0.0000383  -0.0000038
   54  -0.0020310  -0.0000277  -0.0033234  -0.0013569   0.0000208  -0.0008193
   55  -0.3208141   0.0063129  -0.0170771  -0.0198312   0.0003589  -0.0133368
   56   0.0063652  -0.0614060  -0.0001380   0.0003493   0.0044840   0.0002451
   57   0.0484423  -0.0012056  -0.1115478  -0.0393821   0.0006725  -0.0179704
   58  -0.0123580   0.0005710   0.0280581   0.0008956  -0.0000728   0.0004519
   59   0.0002374   0.0025295  -0.0006466  -0.0000690  -0.0024968  -0.0000016
   60  -0.0032611   0.0000775   0.0018379  -0.0009934   0.0000643   0.0012630
   61   0.6124360  -0.0120643  -0.0531091  -0.0665963   0.0009434  -0.0473581
   62  -0.0120643   0.1217085   0.0043820   0.0006566  -0.0233272   0.0004553
   63  -0.0531091   0.0043820   0.5136685  -0.0476954   0.0008315  -0.1256431
   64  -0.0665963   0.0006566  -0.0476954   0.0858939  -0.0012007   0.0777154
   65   0.0009434  -0.0233272   0.0008315  -0.0012007   0.0120612  -0.0011781
   66  -0.0473581   0.0004553  -0.1256431   0.0777154  -0.0011781   0.1829225
 **********************************************************************
 **                                                                  **
 **                       VIBRATIONAL ANALYSIS                       **
 **                       --------------------                       **
 **                                                                  **
 **        VIBRATIONAL FREQUENCIES (CM**-1) AND NORMAL MODES         **
 **     FORCE CONSTANTS (mDYN/ANGSTROM) AND REDUCED MASSES (AMU)     **
 **                  INFRARED INTENSITIES (KM/MOL)                   **
 **                                                                  **
 **********************************************************************


 Mode:                 1                      2                      3
 Frequency:        24.82                  47.85                  54.37
 Force Cnst:      0.0079                 0.0229                 0.0124
 Red. Mass:      21.6563                16.9620                 7.1182
 IR Active:          YES                    YES                    YES
 IR Intens:        0.002                  0.175                  0.944
 Raman Active:       YES                    YES                    YES
               X      Y      Z        X      Y      Z        X      Y      Z
 C         -0.000 -0.001  0.018   -0.000 -0.002 -0.186   -0.008 -0.076  0.002
 C          0.000 -0.001 -0.096    0.001 -0.001 -0.110    0.030 -0.051  0.001
 Cl         0.001 -0.002 -0.223    0.002 -0.003 -0.252    0.080 -0.078  0.003
 C          0.000 -0.001 -0.102    0.001  0.001  0.112    0.030 -0.001 -0.001
 Cl         0.001 -0.002 -0.267    0.002  0.003  0.365    0.086  0.035 -0.005
 C          0.000 -0.000  0.028   -0.000  0.002  0.181   -0.010  0.021 -0.002
 H          0.000  0.000  0.031   -0.000  0.003  0.358   -0.011  0.057 -0.004
 C         -0.000  0.000  0.155   -0.001  0.000  0.031   -0.049 -0.003  0.000
 Cl        -0.000  0.002  0.341   -0.002  0.002  0.122   -0.114  0.031 -0.000
 C         -0.000 -0.000  0.142   -0.001 -0.002 -0.143   -0.046 -0.054  0.002
 H         -0.000  0.000  0.237   -0.002 -0.002 -0.204   -0.079 -0.074  0.003
 C         -0.000 -0.001  0.020   -0.000 -0.002 -0.120   -0.008 -0.053  0.001
 C         -0.005 -0.177  0.022   -0.116 -0.001 -0.047   -0.006  0.030  0.000
 Cl        -0.010 -0.388  0.025   -0.273 -0.010 -0.132   -0.009 -0.145  0.002
 C         -0.005 -0.181  0.023   -0.119  0.005  0.094   -0.001  0.262 -0.002
 H         -0.009 -0.320  0.025   -0.213  0.005  0.146    0.002  0.342 -0.004
 C         -0.000 -0.004  0.023   -0.001  0.010  0.161    0.001  0.397 -0.004
 H         -0.000 -0.005  0.024   -0.001  0.015  0.267    0.006  0.595 -0.006
 C          0.005  0.177  0.021    0.117  0.008  0.095   -0.003  0.264 -0.003
 H          0.009  0.315  0.020    0.211  0.012  0.147   -0.001  0.345 -0.004
 C          0.005  0.175  0.019    0.115  0.002 -0.046   -0.008  0.031  0.000
 Cl         0.009  0.395  0.020    0.273  0.000 -0.131   -0.014 -0.143  0.002
 TransDip  -0.000 -0.000  0.002   -0.000  0.001  0.013   -0.000  0.031 -0.000

 Mode:                 4                      5                      6
 Frequency:        79.70                  95.33                 143.54
 Force Cnst:      0.1027                 0.1276                 0.3379
 Red. Mass:      27.4372                23.8402                27.8328
 IR Active:          YES                    YES                    YES
 IR Intens:        0.000                  0.013                  0.005
 Raman Active:       YES                    YES                    YES
               X      Y      Z        X      Y      Z        X      Y      Z
 C          0.000  0.004 -0.176   -0.019 -0.260 -0.001    0.031  0.040 -0.002
 C         -0.001  0.004  0.024    0.052 -0.225  0.002    0.089  0.040 -0.002
 Cl        -0.004  0.007  0.619    0.197 -0.312  0.011    0.244 -0.037  0.001
 C         -0.001  0.002 -0.081    0.058 -0.128  0.000    0.101  0.035 -0.003
 Cl        -0.003 -0.000 -0.216    0.190 -0.050 -0.000    0.240  0.118  0.001
 C          0.000  0.001 -0.065   -0.017 -0.086 -0.001    0.102  0.009 -0.004
 H          0.000  0.000 -0.036   -0.018 -0.019 -0.001    0.101  0.003 -0.003
 C          0.001  0.002 -0.023   -0.093 -0.136 -0.000    0.126  0.007 -0.003
 Cl         0.004  0.003  0.373   -0.254 -0.057  0.003    0.437 -0.152  0.003
 C          0.001  0.003 -0.202   -0.082 -0.231 -0.002    0.104  0.038 -0.004
 H          0.002  0.003 -0.262   -0.136 -0.264 -0.002    0.136  0.059 -0.003
 C          0.000  0.002 -0.173   -0.021 -0.188 -0.001   -0.042  0.033  0.000
 C         -0.065  0.011 -0.134   -0.023 -0.009 -0.001   -0.137  0.015  0.024
 Cl        -0.184  0.021 -0.203   -0.027  0.413 -0.012   -0.418 -0.007 -0.128
 C         -0.068  0.012 -0.046   -0.022  0.045  0.001   -0.144  0.004  0.033
 H         -0.125  0.020 -0.014   -0.019  0.158 -0.000   -0.115 -0.009  0.017
 C         -0.000 -0.002 -0.007   -0.023  0.013  0.000   -0.175  0.003  0.000
 H         -0.000 -0.003  0.054   -0.022  0.048  0.001   -0.175 -0.007  0.001
 C          0.068 -0.016 -0.045   -0.020  0.040 -0.002   -0.144  0.003 -0.032
 H          0.124 -0.028 -0.013   -0.015  0.150 -0.002   -0.114 -0.010 -0.016
 C          0.065 -0.012 -0.133   -0.020 -0.013 -0.003   -0.136  0.014 -0.023
 Cl         0.187 -0.034 -0.203   -0.021  0.409  0.001   -0.421 -0.006  0.129
 TransDip  -0.000 -0.000 -0.000   -0.003  0.002 -0.000    0.002  0.002 -0.000

 Mode:                 7                      8                      9
 Frequency:       163.08                 199.56                 201.77
 Force Cnst:      0.1536                 0.1081                 0.6203
 Red. Mass:       9.8030                 4.6076                25.8579
 IR Active:          YES                    YES                    YES
 IR Intens:        0.219                  0.000                  0.346
 Raman Active:       YES                    YES                    YES
               X      Y      Z        X      Y      Z        X      Y      Z
 C         -0.000  0.001  0.087    0.000 -0.000 -0.008   -0.113 -0.062  0.001
 C          0.000  0.001  0.178    0.000  0.000  0.006   -0.146 -0.101  0.001
 Cl         0.001  0.000  0.003   -0.000  0.000 -0.004   -0.400  0.005 -0.001
 C          0.000  0.002  0.326    0.000  0.000  0.006   -0.132 -0.044 -0.000
 Cl         0.001 -0.000 -0.190   -0.000 -0.000 -0.004    0.465  0.355 -0.001
 C          0.000  0.003  0.530    0.000  0.000  0.007   -0.226 -0.019 -0.001
 H          0.000  0.003  0.608    0.000  0.000  0.018   -0.229  0.002 -0.002
 C          0.000  0.001  0.310    0.000  0.000 -0.012   -0.177 -0.030 -0.000
 Cl         0.001 -0.002 -0.172   -0.000  0.000  0.006    0.164 -0.252  0.001
 C          0.000  0.001  0.125    0.000 -0.000 -0.032   -0.173 -0.023  0.001
 H          0.000 -0.000 -0.060   -0.000 -0.000 -0.049   -0.211 -0.046  0.002
 C         -0.000 -0.000 -0.034    0.000 -0.000  0.001   -0.104 -0.062  0.000
 C         -0.002  0.002 -0.035    0.003  0.155  0.001   -0.069 -0.032 -0.000
 Cl        -0.063 -0.002 -0.071    0.002 -0.090  0.006    0.136  0.012  0.125
 C         -0.005  0.004 -0.014    0.007  0.338 -0.002   -0.069  0.002 -0.016
 H         -0.013  0.006 -0.010    0.012  0.594 -0.004   -0.076  0.029 -0.012
 C         -0.001 -0.000 -0.012    0.000  0.001  0.001   -0.060  0.014 -0.001
 H         -0.001 -0.001 -0.009    0.000  0.001  0.002   -0.059  0.046 -0.001
 C          0.004 -0.004 -0.014   -0.007 -0.337  0.004   -0.069  0.002  0.015
 H          0.012 -0.007 -0.010   -0.012 -0.592  0.006   -0.077  0.029  0.011
 C          0.001 -0.002 -0.035   -0.003 -0.156  0.003   -0.069 -0.032  0.000
 Cl         0.061  0.001 -0.070   -0.002  0.089  0.005    0.137  0.011 -0.124
 TransDip  -0.000  0.000  0.015    0.000  0.000 -0.001   -0.015  0.012 -0.000

 Mode:                10                     11                     12
 Frequency:       218.23                 228.27                 281.89
 Force Cnst:      0.6107                 0.1527                 0.6732
 Red. Mass:      21.7652                 4.9722                14.3787
 IR Active:          YES                    YES                    YES
 IR Intens:        0.546                  0.091                  0.097
 Raman Active:       YES                    YES                    YES
               X      Y      Z        X      Y      Z        X      Y      Z
 C         -0.177  0.047 -0.001   -0.000  0.001  0.159    0.031  0.039 -0.000
 C         -0.132  0.074 -0.000   -0.000  0.000  0.006    0.110  0.043 -0.000
 Cl         0.384 -0.208  0.001    0.001 -0.000  0.020    0.033  0.134 -0.000
 C         -0.158  0.139 -0.000   -0.000 -0.000 -0.092    0.151 -0.082  0.000
 Cl        -0.276  0.125 -0.001   -0.001  0.000  0.052    0.166 -0.186  0.001
 C         -0.162  0.098 -0.000   -0.000 -0.001 -0.193    0.205 -0.093  0.000
 H         -0.164  0.104  0.000   -0.000 -0.002 -0.426    0.207 -0.096  0.000
 C         -0.153  0.088 -0.002   -0.000  0.001  0.130    0.170 -0.098  0.001
 Cl         0.240 -0.123  0.001    0.001 -0.001 -0.041   -0.095  0.057 -0.000
 C         -0.167  0.085 -0.003   -0.000  0.003  0.438    0.162 -0.044  0.001
 H         -0.186  0.075 -0.005   -0.000  0.004  0.704    0.268  0.021  0.000
 C         -0.179  0.011 -0.000   -0.000  0.000  0.004   -0.077  0.162 -0.001
 C         -0.149 -0.000  0.010    0.026  0.008 -0.020   -0.172  0.143  0.078
 Cl         0.161  0.001  0.214   -0.062 -0.007 -0.076   -0.014 -0.022  0.277
 C         -0.154  0.010 -0.018    0.024  0.023 -0.020   -0.193  0.017  0.027
 H         -0.157  0.012 -0.017    0.037  0.044 -0.027   -0.137 -0.074 -0.005
 C         -0.148  0.022 -0.001   -0.000 -0.001 -0.035   -0.245 -0.085  0.000
 H         -0.149  0.036 -0.001   -0.000 -0.001 -0.060   -0.249 -0.256  0.001
 C         -0.155  0.009  0.017   -0.025 -0.024 -0.020   -0.193  0.015 -0.028
 H         -0.157  0.009  0.017   -0.037 -0.045 -0.026   -0.138 -0.077  0.006
 C         -0.149 -0.001 -0.010   -0.026 -0.008 -0.020   -0.172  0.142 -0.081
 Cl         0.161 -0.002 -0.212    0.061  0.006 -0.076   -0.013 -0.025 -0.276
 TransDip  -0.024  0.001 -0.000    0.000  0.000  0.010   -0.002 -0.010  0.000

 Mode:                13                     14                     15
 Frequency:       297.72                 326.81                 333.82
 Force Cnst:      0.4025                 0.5346                 1.6890
 Red. Mass:       7.7076                 8.4953                25.7245
 IR Active:          YES                    YES                    YES
 IR Intens:        1.121                  0.590                  0.009
 Raman Active:       YES                    YES                    YES
               X      Y      Z        X      Y      Z        X      Y      Z
 C         -0.012  0.033 -0.001   -0.001  0.003  0.273    0.090 -0.113  0.013
 C         -0.104 -0.054 -0.002    0.000  0.005  0.532   -0.071 -0.238  0.024
 Cl         0.007 -0.178  0.001    0.004  0.005 -0.092   -0.265 -0.411 -0.003
 C         -0.096 -0.030 -0.001    0.000  0.001  0.281   -0.048 -0.014  0.013
 Cl         0.029  0.060 -0.000    0.001  0.000 -0.034   -0.025 -0.019 -0.001
 C         -0.038 -0.057  0.001   -0.001 -0.002 -0.210    0.031  0.052 -0.008
 H         -0.037 -0.132  0.003   -0.001 -0.001 -0.461    0.040 -0.154 -0.018
 C          0.032 -0.029  0.001   -0.003 -0.005 -0.260    0.214  0.219 -0.011
 Cl        -0.054 -0.004 -0.000   -0.004 -0.007  0.067    0.275  0.548 -0.001
 C          0.049 -0.012  0.000   -0.002 -0.000 -0.135    0.169 -0.049 -0.005
 H          0.069 -0.000  0.000   -0.000 -0.000 -0.313    0.030 -0.130 -0.012
 C          0.012  0.368 -0.003   -0.000  0.003  0.080    0.038 -0.094  0.005
 C          0.033  0.338 -0.020    0.074  0.008  0.031   -0.020 -0.108  0.051
 Cl         0.007 -0.054 -0.049   -0.058  0.001 -0.048   -0.043  0.016  0.103
 C          0.030  0.041 -0.007    0.077 -0.012 -0.016   -0.023 -0.022  0.024
 H          0.012 -0.170  0.002    0.131 -0.032 -0.045    0.020  0.035  0.001
 C          0.036 -0.219  0.002    0.001 -0.003 -0.067   -0.055  0.069 -0.004
 H          0.026 -0.642  0.006    0.001 -0.007 -0.146   -0.052  0.208 -0.009
 C          0.030  0.040  0.008   -0.076  0.013 -0.016   -0.030 -0.022 -0.026
 H          0.012 -0.172  0.002   -0.130  0.029 -0.047    0.007  0.038 -0.006
 C          0.033  0.338  0.016   -0.073 -0.002  0.032   -0.026 -0.109 -0.046
 Cl         0.006 -0.053  0.050    0.059 -0.003 -0.045   -0.036  0.014 -0.107
 TransDip  -0.002 -0.034  0.000    0.000 -0.000 -0.025   -0.001 -0.003 -0.001

 Mode:                16                     17                     18
 Frequency:       400.47                 408.90                 438.75
 Force Cnst:      0.6021                 1.3054                 0.9365
 Red. Mass:       6.3717                13.2512                 8.2570
 IR Active:          YES                    YES                    YES
 IR Intens:        2.033                  7.825                  2.740
 Raman Active:       YES                    YES                    YES
               X      Y      Z        X      Y      Z        X      Y      Z
 C         -0.000 -0.000 -0.026    0.117 -0.027 -0.000   -0.068  0.049 -0.001
 C          0.000  0.000  0.131    0.013 -0.027  0.001   -0.060  0.036  0.001
 Cl         0.000  0.000 -0.013   -0.042 -0.036 -0.000    0.007 -0.004 -0.000
 C          0.000  0.000  0.105   -0.025  0.083  0.001   -0.042 -0.002  0.001
 Cl         0.001 -0.001 -0.009   -0.184  0.334 -0.002   -0.006  0.089 -0.000
 C         -0.001 -0.000 -0.084    0.232 -0.095 -0.001    0.187 -0.131 -0.000
 H         -0.001 -0.000 -0.252    0.234 -0.281 -0.002    0.190 -0.306 -0.001
 C         -0.001  0.001  0.003    0.252 -0.160  0.001    0.229 -0.126  0.001
 Cl         0.001  0.001  0.003   -0.124 -0.128  0.001   -0.030  0.036 -0.000
 C         -0.001  0.001  0.059    0.269 -0.145  0.001    0.203 -0.084  0.001
 H         -0.002  0.000  0.075    0.379 -0.081  0.001    0.373  0.020  0.001
 C         -0.001 -0.001 -0.135    0.152 -0.010 -0.001   -0.165  0.048 -0.001
 C         -0.087  0.003 -0.095    0.092 -0.069  0.084   -0.152 -0.081 -0.085
 Cl         0.148 -0.004 -0.099   -0.097  0.010  0.139    0.115  0.004 -0.147
 C         -0.126  0.004  0.192    0.112 -0.033  0.052   -0.193 -0.055 -0.050
 H         -0.330  0.007  0.302    0.174 -0.013  0.019   -0.250 -0.048 -0.022
 C         -0.002  0.002  0.311    0.079  0.059  0.003   -0.173  0.105 -0.002
 H         -0.002  0.002  0.421    0.084  0.174  0.003   -0.172  0.281 -0.003
 C          0.123 -0.001  0.193    0.115 -0.034 -0.047   -0.193 -0.053  0.048
 H          0.325 -0.003  0.305    0.181 -0.014 -0.013   -0.251 -0.045  0.019
 C          0.086 -0.005 -0.094    0.094 -0.071 -0.084   -0.152 -0.081  0.085
 Cl        -0.147  0.003 -0.098   -0.099  0.008 -0.141    0.115  0.006  0.148
 TransDip  -0.001  0.000  0.046    0.089 -0.005  0.000   -0.053  0.003 -0.000

 Mode:                19                     20                     21
 Frequency:       459.57                 483.52                 538.06
 Force Cnst:      0.9594                 0.8004                 0.9123
 Red. Mass:       7.7100                 5.8106                 5.3485
 IR Active:          YES                    YES                    YES
 IR Intens:        5.096                  2.657                  0.146
 Raman Active:       YES                    YES                    YES
               X      Y      Z        X      Y      Z        X      Y      Z
 C          0.000 -0.001 -0.197   -0.021  0.232 -0.002    0.000 -0.000 -0.008
 C          0.000  0.000  0.148   -0.160  0.089 -0.000    0.001 -0.000 -0.021
 Cl        -0.000  0.000 -0.010    0.042 -0.051  0.000   -0.000 -0.000  0.003
 C          0.000  0.001  0.222   -0.159 -0.083  0.001    0.001  0.000  0.009
 Cl        -0.000 -0.000 -0.017    0.083 -0.059  0.000   -0.000 -0.000 -0.001
 C         -0.001 -0.000 -0.140   -0.122 -0.108  0.000    0.000  0.001  0.011
 H         -0.001 -0.002 -0.485   -0.121 -0.201 -0.000    0.000  0.002  0.039
 C         -0.001  0.001  0.054    0.025 -0.007  0.000   -0.000  0.000 -0.027
 Cl         0.000 -0.000 -0.002   -0.045 -0.004  0.000    0.000 -0.000  0.001
 C         -0.001  0.001  0.111    0.041  0.193 -0.001   -0.000 -0.000  0.016
 H         -0.001  0.001  0.219    0.144  0.257 -0.001   -0.001 -0.000  0.072
 C          0.001 -0.001 -0.203    0.028  0.218 -0.002    0.000  0.000  0.001
 C         -0.199  0.008 -0.113    0.041 -0.105  0.012    0.011  0.419 -0.001
 Cl        -0.035  0.002  0.147   -0.027  0.012  0.031   -0.000 -0.030 -0.000
 C         -0.206  0.001 -0.201    0.057 -0.154  0.007   -0.002 -0.135  0.003
 H         -0.233 -0.003 -0.188    0.059 -0.237  0.007   -0.010 -0.549  0.005
 C          0.001 -0.001 -0.100    0.077  0.231 -0.001   -0.000  0.000 -0.000
 H          0.000 -0.000  0.156    0.086  0.581 -0.004   -0.000  0.000 -0.002
 C          0.208 -0.004 -0.200    0.058 -0.154 -0.004    0.002  0.135  0.000
 H          0.234 -0.000 -0.186    0.059 -0.236 -0.002    0.010  0.548 -0.003
 C          0.200 -0.009 -0.111    0.041 -0.106 -0.010   -0.012 -0.419  0.005
 Cl         0.034 -0.000  0.147   -0.027  0.012 -0.031    0.000  0.030 -0.001
 TransDip   0.000 -0.001 -0.072    0.003  0.052 -0.000    0.000  0.000  0.012

 Mode:                22                     23                     24
 Frequency:       558.07                 564.93                 605.67
 Force Cnst:      0.9856                 1.2106                 1.0961
 Red. Mass:       5.3711                 6.4383                 5.0715
 IR Active:          YES                    YES                    YES
 IR Intens:        2.510                 13.099                 28.523
 Raman Active:       YES                    YES                    YES
               X      Y      Z        X      Y      Z        X      Y      Z
 C         -0.001  0.000  0.101    0.077  0.007  0.000    0.033  0.230 -0.013
 C         -0.001  0.001  0.256    0.186  0.022  0.002   -0.017  0.147 -0.002
 Cl         0.001  0.001 -0.018   -0.100 -0.125  0.000   -0.043 -0.114  0.000
 C         -0.001 -0.003 -0.364    0.252  0.172 -0.002    0.012  0.049  0.009
 Cl         0.000  0.000  0.030   -0.026 -0.041  0.000    0.022 -0.031 -0.000
 C         -0.001 -0.001 -0.046    0.158  0.261 -0.002    0.062  0.029 -0.007
 H         -0.001 -0.004 -0.164    0.156  0.501 -0.005    0.063  0.028 -0.030
 C          0.000  0.002  0.382   -0.056  0.118  0.002    0.071  0.045  0.011
 Cl         0.000  0.000 -0.022   -0.033 -0.118  0.001   -0.053 -0.065 -0.000
 C          0.000 -0.001 -0.160   -0.038  0.063 -0.001    0.069  0.260 -0.005
 H          0.000 -0.004 -0.753   -0.103  0.024 -0.005    0.207  0.348 -0.006
 C         -0.000 -0.001 -0.029    0.027  0.173 -0.001    0.014 -0.143  0.003
 C         -0.031  0.027 -0.024   -0.024  0.032  0.010   -0.004 -0.098  0.011
 Cl        -0.001 -0.002  0.010    0.016  0.003 -0.017    0.005 -0.002 -0.006
 C         -0.040 -0.008 -0.023   -0.050 -0.129  0.013   -0.007  0.161  0.010
 H         -0.057 -0.038 -0.014   -0.034 -0.314  0.002    0.015  0.456 -0.001
 C          0.000 -0.001  0.001   -0.080  0.171 -0.002   -0.040 -0.200  0.001
 H          0.000 -0.001  0.052   -0.077  0.325 -0.003   -0.043 -0.301 -0.005
 C          0.040  0.008 -0.022   -0.050 -0.130 -0.011   -0.016  0.161 -0.007
 H          0.057  0.040 -0.014   -0.034 -0.315  0.003    0.002  0.457 -0.003
 C          0.031 -0.028 -0.023   -0.024  0.033 -0.010   -0.012 -0.099 -0.005
 Cl         0.001  0.002  0.010    0.016  0.003  0.017    0.005 -0.002  0.005
 TransDip  -0.000 -0.001 -0.051    0.057  0.101 -0.001    0.062  0.159 -0.002

 Mode:                25                     26                     27
 Frequency:       608.43                 681.48                 738.54
 Force Cnst:      1.0245                 2.2619                 1.4736
 Red. Mass:       4.6973                 8.2664                 4.5854
 IR Active:          YES                    YES                    YES
 IR Intens:        1.191                  5.891                  0.064
 Raman Active:       YES                    YES                    YES
               X      Y      Z        X      Y      Z        X      Y      Z
 C          0.001  0.010  0.301   -0.276  0.009  0.000   -0.001  0.002  0.357
 C         -0.001  0.006  0.054   -0.056  0.125 -0.000   -0.000 -0.000 -0.319
 Cl        -0.002 -0.004  0.001   -0.024 -0.031  0.000   -0.000 -0.000  0.012
 C          0.000  0.001 -0.223    0.044  0.148 -0.001   -0.000  0.001  0.198
 Cl         0.001 -0.001  0.007    0.030 -0.041  0.000    0.000 -0.000 -0.004
 C          0.002  0.002  0.165    0.231  0.072 -0.000    0.000 -0.001 -0.087
 H          0.002  0.005  0.750    0.233  0.110 -0.000    0.001 -0.003 -0.417
 C          0.003 -0.000 -0.297    0.019 -0.061  0.000    0.000  0.000  0.105
 Cl        -0.002 -0.002  0.013    0.018  0.007 -0.000    0.000  0.000  0.003
 C          0.003  0.010  0.086   -0.037 -0.107  0.001   -0.000 -0.000 -0.088
 H          0.008  0.013  0.091    0.107 -0.016  0.000    0.000 -0.003 -0.675
 C          0.001 -0.005 -0.055   -0.291  0.019 -0.001    0.000 -0.001  0.043
 C         -0.092 -0.009 -0.064   -0.031 -0.015 -0.171   -0.055  0.007  0.014
 Cl         0.002  0.000  0.014   -0.041  0.002  0.050    0.007 -0.001 -0.013
 C         -0.121  0.010 -0.068    0.065  0.007 -0.195   -0.085  0.001 -0.053
 H         -0.171  0.031 -0.043   -0.203  0.045 -0.044   -0.093 -0.012 -0.051
 C         -0.002 -0.007  0.010    0.442 -0.023  0.002   -0.000  0.001  0.003
 H         -0.003 -0.009  0.177    0.445 -0.011  0.001   -0.001 -0.000  0.153
 C          0.121  0.000 -0.068    0.064  0.010  0.196    0.086 -0.002 -0.053
 H          0.171  0.000 -0.042   -0.203  0.045  0.043    0.094  0.006 -0.051
 C          0.091  0.001 -0.064   -0.033 -0.013  0.170    0.055 -0.005  0.014
 Cl        -0.002 -0.000  0.014   -0.041  0.001 -0.050   -0.007  0.001 -0.013
 TransDip   0.003  0.007  0.034   -0.052  0.058 -0.000   -0.000 -0.001 -0.008

 Mode:                28                     29                     30
 Frequency:       750.01                 786.64                 787.50
 Force Cnst:      0.8448                 0.6832                 2.9806
 Red. Mass:       2.5490                 1.8739                 8.1576
 IR Active:          YES                    YES                    YES
 IR Intens:       18.801                 24.346                 84.054
 Raman Active:       YES                    YES                    YES
               X      Y      Z        X      Y      Z        X      Y      Z
 C          0.004 -0.050  0.001    0.002  0.017 -0.007   -0.001 -0.004 -0.145
 C         -0.003 -0.055 -0.001    0.013  0.020  0.004   -0.003 -0.004  0.083
 Cl         0.006  0.017 -0.000   -0.003 -0.007 -0.000    0.001  0.001 -0.004
 C          0.001  0.022  0.000    0.011 -0.022 -0.001   -0.003  0.005 -0.033
 Cl         0.000 -0.007  0.000   -0.003  0.007 -0.000    0.001 -0.002  0.000
 C         -0.018  0.043 -0.000    0.007 -0.026  0.001   -0.001  0.006  0.017
 H         -0.018  0.061 -0.002    0.007 -0.020  0.002   -0.001  0.004  0.032
 C         -0.017  0.025  0.000   -0.001 -0.020  0.000    0.000  0.004  0.005
 Cl         0.004 -0.004  0.000    0.000  0.005 -0.000   -0.000 -0.001 -0.002
 C          0.001 -0.089  0.000   -0.010  0.040 -0.001    0.002 -0.009 -0.013
 H         -0.071 -0.135 -0.002    0.020  0.060  0.016   -0.004 -0.011  0.348
 C          0.013  0.274 -0.002   -0.006 -0.113  0.016   -0.000  0.025  0.335
 C          0.000 -0.117  0.006   -0.006  0.127  0.011   -0.157 -0.021  0.360
 Cl         0.001  0.002 -0.001    0.001 -0.006 -0.004    0.046 -0.001 -0.108
 C          0.001  0.023  0.007   -0.012 -0.112 -0.011   -0.187  0.025 -0.142
 H          0.022  0.574 -0.002    0.002  0.471 -0.016    0.012 -0.089 -0.251
 C         -0.015 -0.132  0.001    0.006 -0.047 -0.002   -0.001  0.008 -0.056
 H         -0.003  0.417 -0.003    0.023  0.689  0.010   -0.005 -0.128  0.354
 C          0.001  0.023 -0.007    0.004 -0.112 -0.000    0.190  0.016 -0.142
 H          0.023  0.573 -0.007    0.002  0.469 -0.013   -0.009 -0.092 -0.252
 C          0.000 -0.117 -0.005    0.008  0.127  0.018    0.154 -0.024  0.359
 Cl         0.001  0.002  0.001   -0.003 -0.006 -0.005   -0.045  0.002 -0.108
 TransDip  -0.026  0.136 -0.002    0.022  0.154  0.026   -0.004 -0.011  0.293

 Mode:                31                     32                     33
 Frequency:       820.82                 838.70                 878.85
 Force Cnst:      3.8914                 3.4462                 0.6872
 Red. Mass:       9.8031                 8.3153                 1.5102
 IR Active:          YES                    YES                    YES
 IR Intens:       49.459                 18.060                 18.381
 Raman Active:       YES                    YES                    YES
               X      Y      Z        X      Y      Z        X      Y      Z
 C         -0.180 -0.051 -0.000    0.267 -0.053  0.001    0.000  0.000  0.038
 C         -0.334  0.033 -0.000    0.021 -0.210  0.000   -0.000 -0.000 -0.001
 Cl         0.018  0.026 -0.000    0.020  0.039 -0.000    0.000  0.000 -0.000
 C         -0.296  0.390 -0.002   -0.084  0.001  0.000    0.000  0.000  0.054
 Cl         0.079 -0.118  0.001   -0.002 -0.018  0.000   -0.000 -0.000 -0.004
 C          0.079  0.233 -0.001   -0.283  0.123 -0.001   -0.000 -0.001 -0.160
 H          0.085 -0.071 -0.001   -0.281 -0.102 -0.001   -0.000  0.005  0.868
 C          0.137  0.197 -0.001    0.186  0.352 -0.002    0.000  0.001  0.088
 Cl        -0.018 -0.061  0.000   -0.052 -0.083  0.001   -0.000 -0.000 -0.006
 C          0.146 -0.246  0.001    0.274  0.022 -0.000    0.000 -0.000 -0.088
 H          0.109 -0.271  0.004    0.047 -0.116 -0.002    0.000  0.002  0.447
 C          0.021 -0.150  0.000    0.003 -0.069  0.001    0.000  0.000 -0.001
 C          0.064  0.067  0.076   -0.080  0.026 -0.089    0.000 -0.000 -0.010
 Cl         0.007 -0.003 -0.013   -0.008 -0.000  0.015   -0.001  0.000  0.001
 C          0.071 -0.037  0.148   -0.104 -0.012 -0.196   -0.003 -0.000 -0.002
 H          0.242  0.023  0.058   -0.321  0.005 -0.081   -0.011  0.003  0.003
 C         -0.158  0.018 -0.001    0.193  0.004  0.001    0.000  0.000  0.003
 H         -0.155  0.083 -0.002    0.191  0.013  0.000   -0.000  0.000  0.008
 C          0.071 -0.039 -0.147   -0.106 -0.009  0.195    0.003  0.000 -0.002
 H          0.242  0.021 -0.055   -0.321  0.007  0.079    0.011 -0.003  0.003
 C          0.064  0.065 -0.079   -0.081  0.027  0.089   -0.000 -0.000 -0.010
 Cl         0.007 -0.003  0.013   -0.008 -0.001 -0.015    0.001 -0.000  0.001
 TransDip  -0.104  0.200 -0.002    0.069  0.117 -0.001    0.000  0.001  0.137

 Mode:                34                     35                     36
 Frequency:       892.11                 904.54                 985.72
 Force Cnst:      0.6679                 0.6576                 0.7530
 Red. Mass:       1.4245                 1.3641                 1.3154
 IR Active:          YES                    YES                    YES
 IR Intens:        0.041                  0.000                  0.186
 Raman Active:       YES                    YES                    YES
               X      Y      Z        X      Y      Z        X      Y      Z
 C          0.000  0.000  0.069    0.000 -0.000 -0.001    0.000 -0.001 -0.000
 C          0.000 -0.000 -0.004    0.000 -0.000 -0.000   -0.001  0.001  0.000
 Cl        -0.000 -0.000 -0.000   -0.000  0.000  0.000   -0.000 -0.000  0.000
 C          0.000 -0.000 -0.024    0.000 -0.000  0.001   -0.002  0.002 -0.000
 Cl        -0.000  0.000  0.002   -0.000  0.000 -0.000    0.000 -0.000  0.000
 C         -0.000  0.000  0.083   -0.000 -0.000 -0.002    0.001 -0.001  0.000
 H          0.000 -0.003 -0.495   -0.000  0.000  0.010    0.001 -0.007  0.000
 C         -0.000  0.000  0.023   -0.000 -0.000 -0.000    0.002  0.001 -0.000
 Cl        -0.000  0.000 -0.001    0.000  0.000  0.000   -0.000 -0.000  0.000
 C         -0.000 -0.001 -0.155    0.000  0.000  0.004    0.000  0.003  0.000
 H          0.000  0.005  0.845   -0.000 -0.000 -0.029    0.001  0.003 -0.000
 C          0.000  0.000 -0.002   -0.000  0.000 -0.000    0.000 -0.015  0.000
 C          0.002  0.000 -0.023    0.001  0.037  0.001   -0.000 -0.001  0.001
 Cl        -0.001  0.000  0.003    0.000 -0.003 -0.000    0.000  0.001 -0.000
 C         -0.005 -0.004 -0.003   -0.003 -0.122  0.001    0.002  0.074 -0.001
 H         -0.024  0.022  0.007    0.015  0.695 -0.006   -0.009 -0.442  0.003
 C         -0.000  0.000  0.006    0.000  0.001 -0.000   -0.003 -0.129  0.001
 H         -0.000  0.000  0.017   -0.000 -0.003 -0.001    0.017  0.760 -0.006
 C          0.005  0.004 -0.003    0.003  0.122 -0.001    0.001  0.075 -0.000
 H          0.024 -0.022  0.007   -0.016 -0.695  0.005   -0.010 -0.445  0.004
 C         -0.002 -0.001 -0.023   -0.001 -0.037  0.001   -0.000 -0.001 -0.001
 Cl         0.001 -0.000  0.003    0.000  0.003 -0.000    0.000  0.001  0.000
 TransDip   0.001 -0.000 -0.006   -0.000 -0.000  0.000    0.001 -0.014  0.000

 Mode:                37                     38                     39
 Frequency:      1038.69                1081.42                1100.46
 Force Cnst:      4.7191                 2.6089                 3.5025
 Red. Mass:       7.4240                 3.7863                 4.9089
 IR Active:          YES                    YES                    YES
 IR Intens:       36.130                  3.773                 13.642
 Raman Active:       YES                    YES                    YES
               X      Y      Z        X      Y      Z        X      Y      Z
 C          0.182 -0.037  0.000   -0.018  0.042 -0.000    0.005  0.016 -0.000
 C         -0.191 -0.257  0.001    0.042  0.232 -0.001    0.008  0.066 -0.000
 Cl         0.019  0.033 -0.000   -0.013 -0.027  0.000   -0.004 -0.008  0.000
 C         -0.184  0.182 -0.001    0.008  0.027 -0.000    0.002  0.014 -0.000
 Cl         0.017 -0.020  0.000    0.005 -0.007  0.000    0.002 -0.003  0.000
 C          0.314 -0.020  0.000   -0.125  0.010 -0.000   -0.040  0.008 -0.000
 H          0.326 -0.199  0.001   -0.139  0.202 -0.001   -0.046  0.114 -0.001
 C         -0.085 -0.135  0.001   -0.057 -0.078  0.001   -0.026 -0.040  0.000
 Cl         0.008  0.012 -0.000    0.009  0.014 -0.000    0.004  0.006 -0.000
 C         -0.198  0.195 -0.001    0.074 -0.169  0.001    0.029 -0.054  0.000
 H         -0.370  0.096  0.000    0.150 -0.140  0.001    0.087 -0.026  0.000
 C          0.224  0.008  0.001    0.126 -0.012  0.000    0.056 -0.004 -0.000
 C         -0.031 -0.001  0.109    0.000  0.002  0.116   -0.172  0.006  0.264
 Cl         0.002  0.000 -0.007    0.000 -0.000 -0.008    0.021 -0.001 -0.030
 C         -0.096 -0.001 -0.192   -0.037 -0.001 -0.204   -0.046  0.002  0.131
 H         -0.003  0.005 -0.252    0.365 -0.011 -0.438   -0.380  0.011  0.342
 C          0.054  0.001  0.000   -0.041  0.001  0.000    0.304 -0.007  0.001
 H          0.046 -0.013 -0.000   -0.053  0.002 -0.000    0.328 -0.009 -0.000
 C         -0.098  0.003  0.192   -0.039  0.003  0.204   -0.045  0.000 -0.131
 H         -0.006  0.009  0.252    0.358 -0.005  0.439   -0.375  0.007 -0.344
 C         -0.030 -0.002 -0.109    0.002  0.001 -0.116   -0.171  0.002 -0.265
 Cl         0.002  0.000  0.007    0.000 -0.000  0.008    0.021 -0.000  0.030
 TransDip  -0.160 -0.108  0.000    0.028  0.056 -0.000   -0.118  0.007 -0.001

 Mode:                40                     41                     42
 Frequency:      1132.63                1142.39                1177.72
 Force Cnst:      1.8102                 1.4430                 1.1008
 Red. Mass:       2.3949                 1.8766                 1.3470
 IR Active:          YES                    YES                    YES
 IR Intens:       20.608                 26.343                  7.095
 Raman Active:       YES                    YES                    YES
               X      Y      Z        X      Y      Z        X      Y      Z
 C         -0.087 -0.024  0.000    0.067  0.006 -0.000    0.000 -0.000 -0.018
 C          0.033  0.008 -0.000    0.059  0.172 -0.001    0.000  0.000  0.002
 Cl        -0.000  0.001  0.000   -0.009 -0.019  0.000   -0.000 -0.000 -0.000
 C          0.045 -0.091  0.000   -0.049  0.059 -0.000   -0.000  0.000  0.000
 Cl        -0.006  0.012 -0.000    0.007 -0.007  0.000    0.000 -0.000 -0.000
 C          0.061 -0.053  0.000    0.008 -0.063  0.000   -0.000 -0.000 -0.001
 H          0.085 -0.555  0.003    0.017 -0.541  0.003   -0.000 -0.000  0.002
 C          0.113  0.194 -0.001    0.007  0.030 -0.000   -0.000 -0.000  0.000
 Cl        -0.012 -0.021  0.000    0.000 -0.001  0.000    0.000  0.000 -0.000
 C         -0.083  0.039 -0.000   -0.058 -0.058  0.000   -0.000 -0.000  0.004
 H         -0.442 -0.164  0.001   -0.523 -0.346  0.002   -0.001 -0.001 -0.019
 C         -0.087  0.015 -0.001    0.094  0.006  0.001    0.000  0.000  0.043
 C         -0.048  0.000  0.103    0.034 -0.002 -0.061    0.076 -0.002 -0.043
 Cl         0.005 -0.000 -0.011   -0.003  0.000  0.007   -0.005  0.000  0.005
 C          0.039 -0.002 -0.025   -0.041  0.001  0.011    0.008 -0.001 -0.054
 H          0.363 -0.006 -0.200   -0.309  0.011  0.156    0.189 -0.005 -0.161
 C          0.013  0.000  0.000    0.002  0.000 -0.000   -0.000  0.001  0.084
 H          0.014 -0.002  0.001    0.001 -0.002 -0.002   -0.003  0.007  0.920
 C          0.039 -0.001  0.025   -0.041  0.001 -0.011   -0.008 -0.000 -0.054
 H          0.357 -0.003  0.200   -0.303  0.008 -0.156   -0.188  0.003 -0.163
 C         -0.047 -0.001 -0.103    0.033 -0.001  0.061   -0.076  0.001 -0.043
 Cl         0.005  0.000  0.011   -0.003  0.000 -0.007    0.005 -0.000  0.005
 TransDip   0.097  0.108 -0.001    0.057  0.154 -0.001    0.000 -0.000 -0.085

 Mode:                43                     44                     45
 Frequency:      1210.57                1216.36                1272.84
 Force Cnst:      1.6075                 1.4058                 3.6321
 Red. Mass:       1.8617                 1.6127                 3.8051
 IR Active:          YES                    YES                    YES
 IR Intens:       13.674                 21.901                 14.985
 Raman Active:       YES                    YES                    YES
               X      Y      Z        X      Y      Z        X      Y      Z
 C         -0.010  0.071 -0.001   -0.001 -0.001 -0.030   -0.156 -0.194  0.000
 C         -0.134  0.027 -0.000    0.002 -0.001  0.004   -0.184  0.061 -0.000
 Cl         0.007  0.003 -0.000   -0.000 -0.000 -0.000    0.003  0.005 -0.000
 C          0.012 -0.182  0.001    0.000  0.002  0.001    0.207 -0.031  0.000
 Cl        -0.005  0.014 -0.000    0.000 -0.000 -0.000   -0.005  0.010 -0.000
 C          0.083  0.020 -0.000   -0.001 -0.000 -0.001    0.033 -0.106  0.001
 H          0.081  0.747 -0.004   -0.001 -0.012  0.003    0.048 -0.296  0.002
 C          0.043  0.056 -0.000   -0.000 -0.000  0.000   -0.115  0.179 -0.001
 Cl        -0.002 -0.007  0.000    0.000  0.000 -0.000   -0.003 -0.008  0.000
 C          0.007 -0.042  0.000   -0.000  0.001  0.006    0.065  0.057 -0.000
 H         -0.463 -0.332  0.001    0.008  0.006 -0.027    0.532  0.352 -0.003
 C          0.057 -0.019  0.003   -0.001  0.001  0.124    0.155  0.015  0.002
 C          0.023  0.002 -0.006    0.118 -0.003 -0.030    0.073 -0.004  0.022
 Cl        -0.001 -0.000  0.002   -0.006  0.000  0.004   -0.002  0.000  0.002
 C         -0.020  0.001 -0.012   -0.047  0.001 -0.041   -0.048 -0.000 -0.046
 H         -0.133  0.001  0.048   -0.626  0.015  0.272   -0.336  0.011  0.106
 C         -0.003 -0.000 -0.000   -0.000 -0.000 -0.025   -0.016  0.001  0.001
 H         -0.004  0.001 -0.000   -0.000 -0.000 -0.012   -0.023 -0.000  0.000
 C         -0.019  0.001  0.010    0.048 -0.001 -0.040   -0.051  0.000  0.045
 H         -0.109 -0.001 -0.039    0.631 -0.012  0.281   -0.336  0.009 -0.108
 C          0.019  0.002  0.005   -0.118  0.003 -0.032    0.076 -0.005 -0.024
 Cl        -0.001 -0.000 -0.002    0.006 -0.000  0.004   -0.002  0.000 -0.002
 TransDip   0.103 -0.059 -0.003   -0.001 -0.000 -0.150    0.122 -0.024 -0.000

 Mode:                46                     47                     48
 Frequency:      1293.54                1295.66                1410.36
 Force Cnst:      9.4237                 4.0487                 4.0099
 Red. Mass:       9.5590                 4.0934                 3.4215
 IR Active:          YES                    YES                    YES
 IR Intens:        2.778                  6.251                 38.093
 Raman Active:       YES                    YES                    YES
               X      Y      Z        X      Y      Z        X      Y      Z
 C         -0.022  0.019 -0.039    0.192 -0.151 -0.001   -0.150 -0.160  0.001
 C          0.022 -0.014  0.007   -0.167  0.111 -0.000    0.111 -0.002  0.000
 Cl         0.000  0.000 -0.000   -0.001 -0.003 -0.000   -0.005  0.000 -0.000
 C         -0.014 -0.015  0.002    0.103  0.134 -0.001   -0.039  0.152 -0.001
 Cl        -0.000  0.000 -0.000    0.003 -0.003 -0.000    0.004 -0.008  0.000
 C          0.000  0.023 -0.002   -0.009 -0.183  0.001   -0.103 -0.141  0.001
 H          0.002 -0.033  0.004   -0.026  0.283 -0.002   -0.138  0.697 -0.004
 C          0.019  0.000  0.002   -0.153 -0.015  0.000    0.225 -0.061  0.000
 Cl        -0.000 -0.001 -0.000    0.001  0.006 -0.000   -0.007  0.001  0.000
 C         -0.023 -0.013  0.011    0.192  0.106 -0.000   -0.015  0.159 -0.001
 H          0.058  0.038 -0.053   -0.520 -0.341 -0.001   -0.364 -0.025  0.000
 C          0.014  0.003  0.462   -0.141  0.007  0.023   -0.015  0.023 -0.001
 C         -0.299  0.008 -0.216   -0.096 -0.000 -0.046    0.068 -0.003  0.064
 Cl        -0.003 -0.000  0.001    0.002 -0.000 -0.001   -0.001  0.000 -0.002
 C          0.273 -0.008 -0.143    0.058 -0.002  0.042    0.005 -0.002 -0.046
 H         -0.198  0.006  0.117    0.328 -0.006 -0.099   -0.250  0.008  0.090
 C         -0.003  0.002  0.285    0.022 -0.000  0.015   -0.038  0.001 -0.000
 H         -0.002 -0.004 -0.366    0.029 -0.001 -0.019   -0.047  0.001  0.003
 C         -0.281  0.006 -0.135    0.031 -0.002 -0.056    0.004 -0.001  0.046
 H          0.130 -0.004  0.098    0.347 -0.005  0.114   -0.247  0.007 -0.090
 C          0.317 -0.011 -0.222   -0.065 -0.001  0.024    0.069 -0.004 -0.063
 Cl         0.002  0.000  0.001    0.002  0.000  0.001   -0.001  0.000  0.002
 TransDip   0.005  0.002 -0.053   -0.072 -0.034 -0.004   -0.083  0.179 -0.000

 Mode:                49                     50                     51
 Frequency:      1434.28                1457.17                1480.99
 Force Cnst:      3.9923                 2.7281                 5.3988
 Red. Mass:       3.2939                 2.1807                 4.1777
 IR Active:          YES                    YES                    YES
 IR Intens:       85.552                 70.750                  6.142
 Raman Active:       YES                    YES                    YES
               X      Y      Z        X      Y      Z        X      Y      Z
 C         -0.087  0.206 -0.001    0.003 -0.000  0.022   -0.182  0.030  0.000
 C         -0.081 -0.170  0.001    0.000  0.001 -0.002   -0.026 -0.067  0.000
 Cl         0.003  0.008 -0.000    0.000 -0.000  0.000   -0.000  0.004 -0.000
 C          0.226  0.088 -0.000   -0.002 -0.001 -0.001    0.115  0.072 -0.000
 Cl        -0.006  0.000  0.000    0.000  0.000  0.000   -0.002 -0.001  0.000
 C         -0.095  0.049 -0.000    0.001  0.001  0.001   -0.082 -0.017  0.000
 H         -0.100 -0.478  0.003    0.002 -0.000 -0.001   -0.094  0.007 -0.000
 C         -0.031 -0.119  0.001   -0.002  0.001 -0.001    0.110 -0.054  0.000
 Cl         0.002  0.007 -0.000    0.000 -0.000 -0.000   -0.002  0.002 -0.000
 C          0.111 -0.000 -0.000   -0.000 -0.001 -0.003   -0.018  0.032 -0.000
 H         -0.521 -0.400  0.003    0.004  0.002  0.017   -0.197 -0.066  0.001
 C         -0.053 -0.027 -0.001   -0.003 -0.001 -0.138    0.289 -0.008 -0.002
 C          0.059  0.002  0.062   -0.079  0.002  0.088   -0.097  0.002 -0.146
 Cl        -0.001 -0.000 -0.002    0.003 -0.000 -0.003    0.002 -0.000  0.006
 C          0.020  0.001 -0.044    0.154 -0.003 -0.017   -0.105  0.003  0.108
 H         -0.230  0.003  0.090   -0.381  0.011  0.298    0.508 -0.013 -0.224
 C         -0.043  0.000 -0.001   -0.001 -0.001 -0.107    0.125 -0.003 -0.003
 H         -0.052  0.001  0.003   -0.003  0.005  0.658    0.147 -0.003  0.015
 C          0.018  0.001  0.044   -0.152  0.003 -0.016   -0.110  0.002 -0.108
 H         -0.227  0.002 -0.090    0.370 -0.006  0.298    0.521 -0.010  0.241
 C          0.060  0.001 -0.061    0.080 -0.001  0.087   -0.094  0.004  0.148
 Cl        -0.001 -0.000  0.002   -0.003  0.000 -0.003    0.002 -0.000 -0.006
 TransDip  -0.168 -0.244  0.002   -0.001  0.002  0.269    0.072 -0.032  0.004

 Mode:                52                     53                     54
 Frequency:      1585.69                1593.32                1606.93
 Force Cnst:     10.7450                 9.1170                10.9603
 Red. Mass:       7.2531                 6.0953                 7.2041
 IR Active:          YES                    YES                    YES
 IR Intens:       56.997                 36.724                 16.003
 Raman Active:       YES                    YES                    YES
               X      Y      Z        X      Y      Z        X      Y      Z
 C          0.051 -0.311  0.002   -0.000  0.002  0.019   -0.248 -0.067  0.000
 C         -0.174  0.194 -0.001   -0.000 -0.001 -0.002    0.260 -0.045  0.000
 Cl         0.003 -0.000  0.000   -0.000 -0.000  0.000   -0.002  0.003 -0.000
 C          0.041 -0.198  0.001    0.001  0.001 -0.001   -0.260 -0.127  0.001
 Cl        -0.000 -0.000  0.000   -0.000 -0.000  0.000    0.003  0.002 -0.000
 C         -0.075  0.448 -0.003   -0.000 -0.002  0.001    0.132  0.100 -0.001
 H         -0.065 -0.594  0.004   -0.000  0.002 -0.000    0.153 -0.158  0.001
 C          0.185 -0.292  0.002    0.000  0.001 -0.001   -0.292 -0.004  0.000
 Cl        -0.002  0.002 -0.000   -0.000 -0.000  0.000    0.003 -0.001  0.000
 C          0.009  0.184 -0.001   -0.001 -0.001 -0.003    0.381  0.174 -0.001
 H         -0.272  0.028 -0.000    0.002  0.001  0.020   -0.452 -0.348  0.002
 C         -0.013  0.022 -0.001    0.001 -0.002 -0.258    0.003  0.002 -0.000
 C         -0.002 -0.002  0.003    0.098 -0.001  0.165    0.097 -0.002  0.016
 Cl         0.000  0.000 -0.000   -0.004  0.000  0.001   -0.001  0.000 -0.001
 C          0.007 -0.002 -0.004    0.062 -0.003 -0.234   -0.122  0.003  0.040
 H         -0.012  0.002  0.007   -0.211  0.003 -0.111    0.131 -0.004 -0.104
 C         -0.004  0.001  0.002   -0.001  0.004  0.452    0.067 -0.001  0.001
 H         -0.005  0.001 -0.003    0.002 -0.005 -0.650    0.077 -0.001 -0.001
 C          0.007 -0.002  0.002   -0.062 -0.000 -0.235   -0.122  0.002 -0.042
 H         -0.011  0.001 -0.008    0.214 -0.005 -0.107    0.132 -0.002  0.105
 C         -0.003 -0.002 -0.002   -0.098  0.004  0.165    0.096 -0.002 -0.015
 Cl         0.000  0.000  0.000    0.004 -0.000  0.001   -0.001  0.000  0.001
 TransDip   0.065 -0.233  0.002   -0.000  0.002  0.194   -0.116 -0.054  0.001

 Mode:                55                     56                     57
 Frequency:      1622.51                3185.35                3207.54
 Force Cnst:     11.2807                 6.5057                 6.6219
 Red. Mass:       7.2730                 1.0883                 1.0924
 IR Active:          YES                    YES                    YES
 IR Intens:       21.576                  4.046                  0.165
 Raman Active:       YES                    YES                    YES
               X      Y      Z        X      Y      Z        X      Y      Z
 C         -0.141 -0.019  0.000   -0.000  0.000 -0.000    0.002  0.003 -0.000
 C          0.081 -0.019  0.000    0.000  0.000  0.000   -0.000  0.001 -0.000
 Cl        -0.001  0.001 -0.000    0.000 -0.000  0.000   -0.000 -0.000  0.000
 C         -0.069 -0.033  0.000    0.000 -0.000  0.000   -0.000  0.000 -0.000
 Cl         0.001  0.000 -0.000    0.000  0.000  0.000   -0.000  0.000  0.000
 C          0.034  0.025 -0.000    0.000  0.000  0.000    0.000  0.001 -0.000
 H          0.040 -0.038  0.000   -0.000 -0.000  0.000   -0.005 -0.000 -0.000
 C         -0.077 -0.001  0.000    0.000  0.000  0.000   -0.004 -0.001  0.000
 Cl         0.001 -0.000  0.000    0.000 -0.000  0.000    0.000  0.000 -0.000
 C          0.112  0.056 -0.000   -0.000  0.000 -0.000    0.046 -0.074  0.000
 H         -0.149 -0.107  0.001    0.000 -0.000  0.000   -0.521  0.849 -0.004
 C          0.251 -0.004 -0.000   -0.000  0.000  0.000   -0.000 -0.000  0.000
 C         -0.301  0.006 -0.069   -0.000  0.000  0.000   -0.000  0.000  0.000
 Cl         0.003 -0.000  0.002   -0.000 -0.000 -0.000    0.000 -0.000 -0.000
 C          0.323 -0.008 -0.107    0.013 -0.000  0.019    0.000  0.000 -0.000
 H         -0.327  0.009  0.265   -0.139  0.001 -0.245   -0.000  0.000 -0.000
 C         -0.171  0.004  0.000   -0.079  0.002 -0.000   -0.000 -0.000  0.000
 H         -0.195  0.004 -0.002    0.911 -0.021  0.003    0.000  0.000 -0.000
 C          0.321 -0.007  0.108    0.014 -0.000 -0.019    0.000  0.000 -0.000
 H         -0.325  0.006 -0.269   -0.143  0.005  0.248   -0.000  0.000  0.001
 C         -0.301  0.007  0.068   -0.000  0.000 -0.000   -0.000  0.000 -0.000
 Cl         0.003 -0.000 -0.002   -0.000  0.000  0.000    0.000 -0.000  0.000
 TransDip  -0.148 -0.014  0.000   -0.064  0.001 -0.000   -0.000  0.013 -0.000

 Mode:                58                     59                     60
 Frequency:      3207.78                3212.22                3218.62
 Force Cnst:      6.6212                 6.6655                 6.6702
 Red. Mass:       1.0921                 1.0964                 1.0928
 IR Active:          YES                    YES                    YES
 IR Intens:        0.173                  1.653                  1.644
 Raman Active:       YES                    YES                    YES
               X      Y      Z        X      Y      Z        X      Y      Z
 C         -0.000 -0.000 -0.000    0.000  0.000 -0.000    0.000 -0.000 -0.000
 C          0.000  0.000  0.000   -0.000 -0.000  0.000    0.001  0.000 -0.000
 Cl        -0.000 -0.000 -0.000   -0.000  0.000 -0.000   -0.000 -0.000  0.000
 C         -0.000 -0.000 -0.000    0.000  0.000 -0.000    0.001  0.003 -0.000
 Cl        -0.000 -0.000  0.000   -0.000  0.000 -0.000    0.000 -0.000  0.000
 C          0.000 -0.000 -0.000   -0.000 -0.000 -0.000   -0.088 -0.002 -0.000
 H         -0.000 -0.000 -0.000    0.000  0.000 -0.000    0.996  0.021  0.000
 C          0.000 -0.000  0.000   -0.000  0.000  0.000    0.001 -0.004  0.000
 Cl         0.000 -0.000 -0.000   -0.000 -0.000  0.000    0.000  0.000 -0.000
 C         -0.000  0.000  0.000   -0.000 -0.000  0.000    0.001 -0.000  0.000
 H          0.000 -0.000 -0.000   -0.000  0.000 -0.000   -0.003  0.004 -0.000
 C         -0.000  0.000  0.001    0.000 -0.000  0.000   -0.000 -0.000  0.000
 C          0.002 -0.000 -0.001    0.003 -0.000 -0.001    0.000  0.000 -0.000
 Cl        -0.000  0.000  0.000   -0.000  0.000  0.000    0.000  0.000  0.000
 C         -0.030  0.000 -0.052   -0.028  0.000 -0.053    0.000  0.000  0.000
 H          0.331 -0.003  0.596    0.324 -0.002  0.587   -0.000  0.000 -0.000
 C          0.002 -0.000  0.004   -0.037  0.001  0.000   -0.000  0.000 -0.000
 H         -0.017  0.000 -0.005    0.398 -0.009  0.001    0.000 -0.000  0.000
 C          0.032 -0.001 -0.055   -0.026  0.001  0.049    0.000  0.000 -0.000
 H         -0.358  0.013  0.632    0.303 -0.011 -0.540   -0.000  0.000  0.000
 C         -0.003  0.000 -0.001    0.003 -0.000  0.001    0.000  0.000  0.000
 Cl         0.000  0.000  0.000   -0.000 -0.000 -0.000    0.000  0.000 -0.000
 TransDip   0.002 -0.000 -0.013   -0.041  0.003 -0.000    0.041 -0.000  0.000

 STANDARD THERMODYNAMIC QUANTITIES AT   298.15 K  AND     1.00 ATM

   This Molecule has  0 Imaginary Frequencies
   Zero point vibrational energy:       82.934 kcal/mol

   Atom    1 Element C  Has Mass   12.00000
   Atom    2 Element C  Has Mass   12.00000
   Atom    3 Element Cl Has Mass   34.96885
   Atom    4 Element C  Has Mass   12.00000
   Atom    5 Element Cl Has Mass   34.96885
   Atom    6 Element C  Has Mass   12.00000
   Atom    7 Element H  Has Mass    1.00783
   Atom    8 Element C  Has Mass   12.00000
   Atom    9 Element Cl Has Mass   34.96885
   Atom   10 Element C  Has Mass   12.00000
   Atom   11 Element H  Has Mass    1.00783
   Atom   12 Element C  Has Mass   12.00000
   Atom   13 Element C  Has Mass   12.00000
   Atom   14 Element Cl Has Mass   34.96885
   Atom   15 Element C  Has Mass   12.00000
   Atom   16 Element H  Has Mass    1.00783
   Atom   17 Element C  Has Mass   12.00000
   Atom   18 Element H  Has Mass    1.00783
   Atom   19 Element C  Has Mass   12.00000
   Atom   20 Element H  Has Mass    1.00783
   Atom   21 Element C  Has Mass   12.00000
   Atom   22 Element Cl Has Mass   34.96885
   Molecular Mass:   323.883400 amu
   Principal axes and moments of inertia in amu*Bohr^2:
                             1           2           3
    Eigenvalues --     5082.02429  8348.31341  9138.02484
          X               0.99999    -0.00385     0.00017
          Y               0.00385     0.99999     0.00021
          Z              -0.00017    -0.00021     1.00000
   Rotational Symmetry Number is   1
   The Molecule is an Asymmetric Top
   Translational Enthalpy:        0.889 kcal/mol
   Rotational Enthalpy:           0.889 kcal/mol
   Vibrational Enthalpy:         90.761 kcal/mol
   gas constant (RT):             0.592 kcal/mol
   Translational Entropy:        43.221  cal/mol.K
   Rotational Entropy:           34.315  cal/mol.K
   Vibrational Entropy:          51.541  cal/mol.K

   Total Enthalpy:               93.131 kcal/mol
   Total Entropy:               129.077  cal/mol.K

 ======================================================================

 STANDARD THERMODYNAMIC QUANTITIES FOR ANHARMONIC VIBRATION -- TOSH

   Zero point vibrational energy: ************ kcal/mol

   Vibrational Enthalpy:       Infinity kcal/mol
   Vibrational Entropy:             NaN  cal/mol.K

   Total Enthalpy:             Infinity kcal/mol
   Total Entropy:                   NaN  cal/mol.K

 ======================================================================

 STANDARD THERMODYNAMIC QUANTITIES FOR ANHARMONIC VIBRATION -- VPT2

   Zero point vibrational energy: ************ kcal/mol

   Vibrational Enthalpy:       Infinity kcal/mol
   Vibrational Entropy:             NaN  cal/mol.K

   Total Enthalpy:             Infinity kcal/mol
   Total Entropy:                   NaN  cal/mol.K

 ======================================================================

Archival summary:
1\1\november\FREQ\ProcedureUnspecified\BasisUnspecified\l5125\taweetha\TueJan1403:43:062020TueJan1403:43:062020\0\\#,FREQ,ProcedureUnspecified,BasisUnspecified,\\0,1\Cl\C,1,1.7434\C,2,1.39937,1,120.68\C,3,1.39181,2,120.648,1,-179.838,0\H,4,1.08099,3,119.946,2,-179.983,0\C,4,1.38765,3,119.073,2,-0.00333467,0\C,6,1.3883,4,121.155,3,-0.0516389,0\H,7,1.08198,6,120.321,4,-179.988,0\C,7,1.39558,6,119.926,4,0.0474009,0\C,9,1.49275,7,118.872,6,179.822,0\C,10,1.40201,9,121.707,7,89.1257,0\C,11,1.39097,10,122.175,9,-178.471,0\H,12,1.08195,11,119.664,10,179.952,0\C,12,1.39066,11,119.256,10,0.00868721,0\H,14,1.08354,12,119.758,11,179.971,0\C,14,1.39065,12,120.446,11,-0.0128747,0\H,16,1.08189,14,121.128,12,-179.973,0\C,16,1.39081,14,119.187,12,0.0600966,0\Cl,3,1.74633,2,121.392,1,0.0959715,0\Cl,6,1.75381,4,119.203,3,179.948,0\Cl,11,1.75568,10,119.654,9,1.68222,0\Cl,18,1.75611,16,118.174,14,-180,0\\\@

 Total job time:  13969.67s(wall), 13969.27s(cpu) 
 Tue Jan 14 03:43:06 2020

        *************************************************************
        *                                                           *
        *  Thank you very much for using Q-Chem.  Have a nice day.  *
        *                                                           *
        *************************************************************
