# Supplementary material for: Quantum Chemical Investigation of Polychlorinated Dibenzodioxins, Dibenzofurans and Biphenyls: Relative Stability and Planarity Analysis
Source: Molecules. 2020 Dec 3;25(23):5697. doi: 10.3390/molecules25235697 (PMC7730433; doi:10.3390/molecules25235697)
Supplement: Supplementary file 1 [file molecules-25-05697-s001.zip › PCB/B3LYP/ClClHClHHClClClH.out]

                  Welcome to Q-Chem
     A Quantum Leap Into The Future Of Chemistry


 Q-Chem 5.2 (devel), Q-Chem, Inc., Pleasanton, CA (2019)

 Yihan Shao,  Zhengting Gan,  E. Epifanovsky,  A. T. B. Gilbert,  M. Wormit,  
 J. Kussmann,  A. W. Lange,  A. Behn,  Jia Deng,  Xintian Feng,  D. Ghosh,  
 M. Goldey,  P. R. Horn,  L. D. Jacobson,  I. Kaliman,  T. Kus,  A. Landau,  
 Jie Liu,  E. I. Proynov,  R. M. Richard,  R. P. Steele,  E. J. Sundstrom,  
 H. L. Woodcock III,  P. M. Zimmerman,  D. Zuev,  B. Albrecht,  E. Alguire,  
 S. A. Baeppler,  D. Barton,  Z. Benda,  Y. A. Bernard,  E. J. Berquist,  
 K. B. Bravaya,  H. Burton,  D. Casanova,  Chun-Min Chang,  Yunqing Chen,  
 A. Chien,  K. D. Closser,  M. P. Coons,  S. Coriani,  S. Dasgupta,  
 A. L. Dempwolff,  M. Diedenhofen,  Hainam Do,  R. G. Edgar,  Po-Tung Fang,  
 S. Faraji,  S. Fatehi,  Qingguo Feng,  K. D. Fenk,  J. Fosso-Tande,  
 J. Gayvert,  Qinghui Ge,  A. Ghysels,  G. Gidofalvi,  J. Gomes,  
 J. Gonthier,  A. Gunina,  D. Hait,  M. W. D. Hanson-Heine,  
 P. H. P. Harbach,  A. W. Hauser,  M. F. Herbst,  J. E. Herr,  
 E. G. Hohenstein,  Z. C. Holden,  Kerwin Hui,  B. C. Huynh,  T.-C. Jagau,  
 Hyunjun Ji,  B. Kaduk,  K. Khistyaev,  Jaehoon Kim,  P. Klunzinger,  K. Koh,  
 D. Kosenkov,  L. Koulias,  T. Kowalczyk,  C. M. Krauter,  A. Kunitsa,  
 Ka Un Lao,  A. Laurent,  K. V. Lawler,  Joonho Lee,  D. Lefrancois,  
 S. Lehtola,  D. S. Levine,  Yi-Pei Li,  You-Sheng Lin,  Fenglai Liu,  
 E. Livshits,  A. Luenser,  P. Manohar,  E. Mansoor,  S. F. Manzer,  
 Shan-Ping Mao,  Yuezhi Mao,  N. Mardirossian,  A. V. Marenich,  
 T. Markovich,  L. A. Martinez-Martinez,  S. A. Maurer,  N. J. Mayhall,  
 S. C. McKenzie,  J.-M. Mewes,  P. Morgante,  A. F. Morrison,  
 J. W. Mullinax,  K. Nanda,  T. S. Nguyen-Beck,  R. Olivares-Amaya,  
 J. A. Parkhill,  Zheng Pei,  T. M. Perrine,  F. Plasser,  P. Pokhilko,  
 S. Prager,  A. Prociuk,  E. Ramos,  D. R. Rehn,  F. Rob,  M. Scheurer,  
 M. Schneider,  N. Sergueev,  S. M. Sharada,  S. Sharma,  D. W. Small,  
 T. Stauch,  T. Stein,  Yu-Chuan Su,  A. J. W. Thom,  A. Tkatchenko,  
 T. Tsuchimochi,  N. M. Tubman,  L. Vogt,  M. L. Vidal,  O. Vydrov,  
 M. A. Watson,  J. Wenzel,  M. de Wergifosse,  T. A. Wesolowski,  A. White,  
 J. Witte,  A. Yamada,  Jun Yang,  K. Yao,  S. Yeganeh,  S. R. Yost,  
 Zhi-Qiang You,  A. Zech,  Igor Ying Zhang,  Xing Zhang,  Yan Zhao,  
 Ying Zhu,  B. R. Brooks,  G. K. L. Chan,  C. J. Cramer,  M. S. Gordon,  
 W. J. Hehre,  A. Klamt,  M. W. Schmidt,  C. D. Sherrill,  D. G. Truhlar,  
 A. Aspuru-Guzik,  R. Baer,  A. T. Bell,  N. A. Besley,  Jeng-Da Chai,  
 A. E. DePrince, III,  R. A. DiStasio Jr.,  A. Dreuw,  B. D. Dunietz,  
 T. R. Furlani,  Chao-Ping Hsu,  Yousung Jung,  Jing Kong,  D. S. Lambrecht,  
 WanZhen Liang,  C. Ochsenfeld,  V. A. Rassolov,  L. V. Slipchenko,  
 J. E. Subotnik,  T. Van Voorhis,  J. M. Herbert,  A. I. Krylov,  
 P. M. W. Gill,  M. Head-Gordon

 Contributors to earlier versions of Q-Chem not listed above: 
 R. D. Adamson,  B. Austin,  J. Baker,  G. J. O. Beran,  K. Brandhorst,  
 S. T. Brown,  E. F. C. Byrd,  A. K. Chakraborty,  C.-L. Cheng,  
 Siu Hung Chien,  D. M. Chipman,  D. L. Crittenden,  H. Dachsel,  
 R. J. Doerksen,  A. D. Dutoi,  L. Fusti-Molnar,  W. A. Goddard III,  
 A. Golubeva-Zadorozhnaya,  S. R. Gwaltney,  G. Hawkins,  A. Heyden,  
 S. Hirata,  G. Kedziora,  F. J. Keil,  C. Kelley,  Jihan Kim,  R. A. King,  
 R. Z. Khaliullin,  P. P. Korambath,  W. Kurlancheek,  A. M. Lee,  M. S. Lee,  
 S. V. Levchenko,  Ching Yeh Lin,  D. Liotard,  R. C. Lochan,  I. Lotan,  
 P. E. Maslen,  N. Nair,  D. P. O'Neill,  D. Neuhauser,  E. Neuscamman,  
 C. M. Oana,  R. Olson,  B. Peters,  R. Peverati,  P. A. Pieniazek,  
 Y. M. Rhee,  J. Ritchie,  M. A. Rohrdanz,  E. Rosta,  N. J. Russ,  
 H. F. Schaefer III,  N. E. Schultz,  N. Shenvi,  A. C. Simmonett,  A. Sodt,  
 D. Stuck,  K. S. Thanthiriwatte,  V. Vanovschi,  Tao Wang,  A. Warshel,  
 C. F. Williams,  Q. Wu,  X. Xu,  W. Zhang

 Please cite Q-Chem as follows:
 Y. Shao et al., Mol. Phys. 113, 184-215 (2015)
 DOI: 10.1080/00268976.2014.952696

 Q-Chem 5.2.1 for Intel X86 EM64T Linux

 Parts of Q-Chem use Armadillo 8.300.2 (Tropical Shenanigans).
 http://arma.sourceforge.net/

 Q-Chem begins on Mon Jan 13 20:58:05 2020  

Host: 
0

     Scratch files written to /scratch/taweetham/qchem15451//
NAlpha2: 178
NElect   178
Mult     1

 Q-Chem warning in module libgen/rem_setup.C, line 2168:

 Setting Thresh to 1e-14


Checking the input file for inconsistencies... 	...done.

--------------------------------------------------------------
User input:
--------------------------------------------------------------
$MOLECULE
0 1
C 
C  1 1.394960
Cl  2 CCl 1 119.528007
C  2 1.386606 1 120.846377 3 178.766605 0
Cl  4 CCl 2 119.698148 1 -179.612229 0
C  4 1.387279 2 120.235871 1 -0.083363 0
H  6 CH 4 120.254637 2 -179.958574 0
C  6 1.387279 4 119.490737 2 0.041992 0
Cl  8 CCl 6 120.064298 4 179.568218 0
C  8 1.386606 6 120.235863 4 0.041336 0
H  10 CH 8 119.614146 6 178.681836 0
C  1 1.488550 2 120.827489 3 1.275929 0
C  12 1.394960 1 120.827496 2 44.635695 0
H  13 CH 12 119.528011 1 1.275194 0
C  13 1.386606 12 120.846392 1 -179.957497 0
Cl  15 CCl 13 119.698155 12 -179.612829 0
C  15 1.387278 13 120.235860 12 -0.083872 0
Cl  17 CCl 15 120.254633 13 -179.958492 0
C  17 1.387279 15 119.490737 13 0.041666 0
Cl  19 CCl 17 120.064293 15 179.568399 0
C  19 1.386606 17 120.235874 15 0.041790 0
H  21 CH 19 119.614152 17 178.681599 0

CH=1.08273
CCl=1.75400
$END

$REM
   JOB_TYPE	OPTIMIZATION
   BASIS	6-311++G**
   METHOD	B3LYP
   SYM_IGNORE	TRUE
   SCF_GUESS_ALWAYS     TRUE
   SYM_IGNORE   TRUE
   S2THRESH     15
   THRESH       15
$END

--------------------------------------------------------------
 ----------------------------------------------------------------
             Standard Nuclear Orientation (Angstroms)
    I     Atom           X                Y                Z
 ----------------------------------------------------------------
    1      C       0.0000000000     0.0000000000     0.0000000000
    2      C       0.0000000000     0.0000000000     1.3949600000
    3      Cl      1.5261815140     0.0000000000     2.2594170471
    4      C      -1.1901880373     0.0256249026     2.1059255403
    5      Cl     -1.1548436435     0.0351778398     3.8595433764
    6      C      -2.4041742747     0.0535064326     1.4351028665
    7      H      -3.3336980403     0.0741960811     1.9899557843
    8      C      -2.4180259722     0.0546630380     0.0478935036
    9      Cl     -3.9445745286     0.0782926128    -0.8155919614
   10      C      -1.2274122092     0.0272853135    -0.6622934626
   11      H      -1.2503451014     0.0068111236    -1.7445869269
   12      C       1.2779219872    -0.0284629571    -0.7628147595
   13      C       2.3095886281    -0.8932703637    -0.3971844912
   14      H       2.1704206894    -1.5663256744     0.4394355459
   15      C       3.5004827568    -0.9194878930    -1.1069450245
   16      Cl      4.7739092873    -2.0261183446    -0.6270805489
   17      C       3.6821124948    -0.0819958503    -2.1978886372
   18      Cl      5.1879324501    -0.1155248115    -3.0967201401
   19      C       2.6636000698     0.7822218600    -2.5724593424
   20      Cl      2.8813918386     1.8556545918    -3.9424319391
   21      C       1.4736782845     0.8090230106    -1.8610916159
   22      H       0.6936781770     1.5025559907    -2.1490431582
 ----------------------------------------------------------------
 Nuclear Repulsion Energy =        1968.28701168 hartrees
 There are       89 alpha and       89 beta electrons
 Requested basis set is 6-311++G(d,p)
 There are 170 shells and 472 basis functions

 Total QAlloc Memory Limit   2000 MB
 Mega-Array Size       188 MB
 MEM_STATIC part       192 MB
 A cutoff of  1.0D-15 yielded  10740 shell pairs
 There are     90772 function pairs (     97466 Cartesian)
 Smallest overlap matrix eigenvalue = 2.72E-07
 Linear dependence detected in AO basis
 Number of orthogonalized atomic orbitals = 467
 Maximum deviation from orthogonality = 9.643E-10

 Scale SEOQF with 1.000000e-02/1.000000e-01/1.000000e-01

 Standard Electronic Orientation quadrupole field applied
 Nucleus-field energy     =    -0.0000000852 hartrees
 Guess from superposition of atomic densities
 Warning:  Energy on first SCF cycle will be non-variational
 SAD guess density has 178.000000 electrons

 -----------------------------------------------------------------------
  General SCF calculation program by
  Eric Jon Sundstrom, Paul Horn, Yuezhi Mao, Dmitri Zuev, Alec White,
  David Stuck, Shaama M.S., Shane Yost, Joonho Lee, David Small,
  Daniel Levine, Susi Lehtola, Hugh Burton, Evgeny Epifanovsky,
  Bang C. Huynh
 -----------------------------------------------------------------------
 Exchange:     0.2000 Hartree-Fock + 0.0800 Slater + 0.7200 B88
 Correlation:  0.1900 VWN1RPA + 0.8100 LYP
 Using SG-1 standard quadrature grid
 A restricted SCF calculation will be
 performed using DIIS
 SCF converges when DIIS error is below 1.0e-08
 ---------------------------------------
  Cycle       Energy         DIIS error
 ---------------------------------------
    1   -3225.4209289858      2.84e-02  
    2   -3220.9954242899      2.18e-03  
    3   -3220.8837103555      2.83e-03  
    4   -3221.1105122752      7.38e-04  
    5   -3221.1251793986      3.04e-04  
    6   -3221.1275191410      1.01e-04  
    7   -3221.1277706980      2.97e-05  
    8   -3221.1277908126      1.16e-05  
    9   -3221.1277941896      3.71e-06  
   10   -3221.1277945834      8.56e-07  
   11   -3221.1277946024      2.42e-07  
   12   -3221.1277946036      1.23e-07  
   13   -3221.1277946042      3.71e-08  
   14   -3221.1277946042      1.01e-08  
   15   -3221.1277946040      4.63e-09  Convergence criterion met
 ---------------------------------------
 SCF time:   CPU 732.73s  wall 732.00s 
 SCF   energy in the final basis set =    -3221.1277946040
 Total energy in the final basis set =    -3221.1277946040

 --------------------------------------------------------------

                    Orbital Energies (a.u.)
 --------------------------------------------------------------

 Alpha MOs
 -- Occupied --
********-101.5801-101.5780-101.5765-101.5754-101.5749 -10.2786 -10.2751
-10.2746 -10.2735 -10.2732 -10.2724 -10.2409 -10.2321 -10.2260 -10.2225
-10.2195 -10.2169  -9.4948  -9.4945  -9.4933  -9.4909  -9.4898  -9.4893
 -7.2595  -7.2593  -7.2580  -7.2559  -7.2548  -7.2544  -7.2496  -7.2494
 -7.2491  -7.2488  -7.2482  -7.2472  -7.2456  -7.2451  -7.2445  -7.2442
 -7.2439  -7.2433  -0.9579  -0.9496  -0.9102  -0.8986  -0.8919  -0.8730
 -0.8603  -0.8468  -0.8000  -0.7675  -0.7605  -0.7522  -0.6764  -0.6494
 -0.6305  -0.6175  -0.5550  -0.5489  -0.5360  -0.5223  -0.5009  -0.4829
 -0.4714  -0.4693  -0.4679  -0.4570  -0.4509  -0.4337  -0.4201  -0.4138
 -0.4091  -0.3984  -0.3865  -0.3776  -0.3636  -0.3556  -0.3531  -0.3487
 -0.3432  -0.3416  -0.3373  -0.3259  -0.3163  -0.2982  -0.2753  -0.2749
 -0.2648
 -- Virtual --
 -0.0807  -0.0587  -0.0550  -0.0434  -0.0365  -0.0319  -0.0140  -0.0046
  0.0025   0.0086   0.0115   0.0172   0.0219   0.0226   0.0290   0.0368
  0.0444   0.0461   0.0519   0.0548   0.0645   0.0687   0.0706   0.0756
  0.0781   0.0807   0.0834   0.0863   0.0904   0.0937   0.0947   0.0984
  0.1054   0.1066   0.1078   0.1106   0.1159   0.1182   0.1215   0.1262
  0.1281   0.1290   0.1313   0.1345   0.1376   0.1404   0.1414   0.1459
  0.1511   0.1538   0.1599   0.1621   0.1655   0.1677   0.1722   0.1772
  0.1816   0.1846   0.1940   0.1961   0.2014   0.2066   0.2096   0.2124
  0.2153   0.2197   0.2215   0.2244   0.2336   0.2384   0.2419   0.2445
  0.2505   0.2559   0.2603   0.2637   0.2658   0.2667   0.2701   0.2758
  0.2764   0.2786   0.2834   0.2858   0.2905   0.2980   0.3023   0.3039
  0.3124   0.3184   0.3207   0.3261   0.3305   0.3414   0.3466   0.3533
  0.4051   0.4164   0.4273   0.4306   0.4323   0.4380   0.4437   0.4457
  0.4493   0.4510   0.4535   0.4555   0.4669   0.4759   0.4804   0.4883
  0.4935   0.4974   0.4985   0.5047   0.5119   0.5240   0.5323   0.5435
  0.5440   0.5667   0.5678   0.5776   0.5798   0.5834   0.5898   0.5923
  0.6051   0.6096   0.6179   0.6208   0.6341   0.6400   0.6411   0.6451
  0.6580   0.6649   0.6774   0.6846   0.6887   0.6925   0.7001   0.7071
  0.7140   0.7301   0.7378   0.7706   0.7827   0.8032   0.8222   0.8261
  0.8272   0.8301   0.8326   0.8364   0.8415   0.8418   0.8458   0.8477
  0.8491   0.8509   0.8542   0.8569   0.8602   0.8658   0.8722   0.8777
  0.8817   0.8888   0.8978   0.9009   0.9090   0.9129   0.9198   0.9250
  0.9312   0.9338   0.9408   0.9464   0.9489   0.9576   0.9610   0.9661
  0.9706   0.9742   0.9875   1.0041   1.0088   1.0120   1.0266   1.0530
  1.0609   1.0782   1.0870   1.0963   1.1273   1.1275   1.1636   1.1966
  1.2044   1.2141   1.2229   1.2285   1.2351   1.2364   1.2594   1.2665
  1.2703   1.2786   1.2820   1.2985   1.3248   1.3337   1.3448   1.3544
  1.3764   1.4137   1.4436   1.4805   1.4993   1.5037   1.5334   1.5598
  1.5735   1.5799   1.5958   1.5980   1.6205   1.6245   1.6439   1.6591
  1.6851   1.7258   1.7471   1.7702   1.7820   1.8007   1.8235   1.8379
  1.8589   1.8688   1.8810   1.8913   1.9040   1.9072   1.9256   1.9447
  1.9461   1.9543   1.9794   1.9875   2.0466   2.0524   2.0632   2.0860
  2.1086   2.1614   2.1705   2.1837   2.2299   2.2447   2.2533   2.2568
  2.2607   2.2750   2.2815   2.2898   2.3001   2.3012   2.3098   2.3182
  2.3365   2.3485   2.3935   2.4226   2.4292   2.4391   2.4464   2.4809
  2.5053   2.5222   2.5323   2.5406   2.5467   2.5546   2.5864   2.6070
  2.6156   2.6342   2.6454   2.6887   2.6966   2.7268   2.7379   2.7429
  2.7543   2.7587   2.7675   2.7766   2.7860   2.8302   2.8346   2.8418
  2.8965   2.9148   2.9622   2.9683   3.0591   3.0691   3.0818   3.1142
  3.1373   3.1446   3.1619   3.1874   3.2182   3.2229   3.2598   3.3343
  3.3621   3.4158   3.4383   3.5719   3.6604   3.6721   3.7139   3.7593
  3.8009   3.9555   4.0025   4.0816   4.1009   4.4006   4.7991   4.8276
  9.7339   9.7545   9.7744   9.7885   9.8097   9.8221  23.3448  23.4950
 23.8287  23.8590  23.8816  23.9037  23.9745  24.0029  24.0401  24.0452
 24.1010  24.1326  25.7729  25.8043  25.8189  25.8209  25.8910  25.9327
 26.0887  26.1035  26.1219  26.1763  26.1840  26.2831  26.4726  26.5890
 26.6169  26.6443  26.8397  26.8660 215.7229 215.7458 215.7683 215.7846
215.8089 215.8267
 --------------------------------------------------------------

          Ground-State Mulliken Net Atomic Charges

     Atom                 Charge (a.u.)
  ----------------------------------------
      1 C                    -0.590202
      2 C                    -1.475282
      3 Cl                    0.716211
      4 C                     0.744451
      5 Cl                    0.437131
      6 C                    -1.068288
      7 H                     0.211405
      8 C                     0.815919
      9 Cl                    0.469502
     10 C                    -0.634875
     11 H                     0.199000
     12 C                     0.609588
     13 C                    -1.033060
     14 H                     0.225209
     15 C                    -0.524354
     16 Cl                    0.635598
     17 C                    -0.055526
     18 Cl                    0.617712
     19 C                    -0.365349
     20 Cl                    0.601146
     21 C                    -0.761462
     22 H                     0.225526
  ----------------------------------------
  Sum of atomic charges =     0.000000

 -----------------------------------------------------------------
                    Cartesian Multipole Moments
 -----------------------------------------------------------------
    Charge (ESU x 10^10)
                 0.0000
    Dipole Moment (Debye)
         X      -1.9770      Y      -0.0216      Z       0.2407
       Tot       1.9917
    Quadrupole Moments (Debye-Ang)
        XX    -152.3560     XY      -0.4875     YY    -145.9281
        XZ       2.9701     YZ      -0.9367     ZZ    -148.6746
    Octopole Moments (Debye-Ang^2)
       XXX    -509.3108    XXY       2.8826    XYY    -159.1192
       YYY       9.2884    XXZ      84.0659    XYZ      -1.1938
       YYZ      56.9951    XZZ    -175.5562    YZZ       4.0872
       ZZZ     175.3834
    Hexadecapole Moments (Debye-Ang^3)
      XXXX   -8014.3302   XXXY     238.1811   XXYY   -1485.9009
      XYYY     243.9056   YYYY    -857.0923   XXXZ    1583.3724
      XXYZ      79.1131   XYYZ     530.9819   YYYZ     239.4089
      XXZZ   -2088.2375   XYZZ      83.9852   YYZZ    -905.2320
      XZZZ    1586.0153   YZZZ     238.8890   ZZZZ   -4560.4816
 -----------------------------------------------------------------
 Calculating analytic gradient of the SCF energy
 Gradient of SCF Energy
            1           2           3           4           5           6
    1  -0.0053999  -0.0125494   0.0042952   0.0011137   0.0060180   0.0103231
    2   0.0007948   0.0005933  -0.0053576  -0.0003698  -0.0001052  -0.0001785
    3   0.0047946  -0.0054915  -0.0094514  -0.0076438   0.0036312  -0.0035709
            7           8           9          10          11          12
    1  -0.0012270  -0.0030781  -0.0012652   0.0010664  -0.0000547  -0.0002917
    2   0.0001603  -0.0001816  -0.0000252  -0.0000800   0.0001985  -0.0006428
    3  -0.0004206  -0.0008145  -0.0017109   0.0081416  -0.0000114   0.0036568
           13          14          15          16          17          18
    1   0.0004323  -0.0034372   0.0001632   0.0047807  -0.0184910   0.0044165
    2   0.0094920   0.0006560   0.0065870  -0.0009012  -0.0006241  -0.0002185
    3  -0.0005832   0.0051061  -0.0061604  -0.0017405   0.0116771  -0.0026949
           19          20          21          22
    1   0.0030160   0.0039682   0.0074035  -0.0012027
    2  -0.0058080   0.0006190  -0.0040088  -0.0005992
    3   0.0049711  -0.0032519   0.0003223   0.0012450
 Max gradient component =       1.849E-02
 RMS gradient           =       4.946E-03
 Gradient time:  CPU 253.04 s  wall 253.05 s
 Geometry Optimization Parameters
   NAtoms,    NIC,     NZ,  NCons,   NDum,   NFix, NCnnct, MaxDiis
       22     155      22       0       0       0       0       0


** GEOMETRY OPTIMIZATION IN DELOCALIZED INTERNAL COORDINATES **
   Searching for a Minimum

   Optimization Cycle:   1

                       Coordinates (Angstroms)
     ATOM                X               Y               Z
      1  C         0.0000000000    0.0000000000    0.0000000000
      2  C         0.0000000000    0.0000000000    1.3949600000
      3  Cl        1.5261815140    0.0000000000    2.2594170471
      4  C        -1.1901880373    0.0256249026    2.1059255403
      5  Cl       -1.1548436435    0.0351778398    3.8595433764
      6  C        -2.4041742747    0.0535064326    1.4351028665
      7  H        -3.3336980403    0.0741960811    1.9899557843
      8  C        -2.4180259722    0.0546630380    0.0478935036
      9  Cl       -3.9445745286    0.0782926128   -0.8155919614
     10  C        -1.2274122092    0.0272853135   -0.6622934626
     11  H        -1.2503451014    0.0068111236   -1.7445869269
     12  C         1.2779219872   -0.0284629571   -0.7628147595
     13  C         2.3095886281   -0.8932703637   -0.3971844912
     14  H         2.1704206894   -1.5663256744    0.4394355459
     15  C         3.5004827568   -0.9194878930   -1.1069450245
     16  Cl        4.7739092873   -2.0261183446   -0.6270805489
     17  C         3.6821124948   -0.0819958503   -2.1978886372
     18  Cl        5.1879324501   -0.1155248115   -3.0967201401
     19  C         2.6636000698    0.7822218600   -2.5724593424
     20  Cl        2.8813918386    1.8556545918   -3.9424319391
     21  C         1.4736782845    0.8090230106   -1.8610916159
     22  H         0.6936781770    1.5025559907   -2.1490431582
   Point Group: c1    Number of degrees of freedom:    60


   Energy is  -3221.127794604


 Attempting to generate delocalized internal coordinates
 Initial Hessian constructed with Jon Baker's OPTIMIZE code

 60 Hessian modes will be used to form the next step
  Hessian Eigenvalues:
     0.010693    0.019215    0.019215    0.023207    0.023207    0.023578
     0.023580    0.023677    0.023679    0.023938    0.023938    0.024090
     0.024090    0.024114    0.024114    0.024136    0.024136    0.024143
     0.024143    0.159963    0.159966    0.159969    0.160000    0.234709
     0.234791    0.234835    0.234957    0.249942    0.249991    0.249991
     0.249992    0.249993    0.250000    0.250000    0.250000    0.250000
     0.250000    0.301033    0.301033    0.301033    0.301033    0.301033
     0.301033    0.336089    0.356665    0.356665    0.356665    0.356665
     0.429428    0.430747    0.432123    0.433477    0.467799    0.467824
     0.472140    0.472167    0.478203    0.478204    0.479142    0.479142

 Minimum search - taking simple RFO step
 Searching for Lamda that Minimizes Along All modes
 Value Taken    Lamda =  -0.02338109
 Calculated Step too Large.  Step scaled by  0.584284
 Step Taken.  Stepsize is  0.300000

                             Maximum     Tolerance    Cnvgd?
         Gradient           0.048378      0.000300      NO
         Displacement       0.200680      0.001200      NO
         Energy change     *********      0.000001      NO


 New Cartesian Coordinates Obtained by Inverse Iteration

 Displacement from previous Coordinates is:  1.429847
 ----------------------------------------------------------------
             Standard Nuclear Orientation (Angstroms)
    I     Atom           X                Y                Z
 ----------------------------------------------------------------
    1      C       0.0624574508    -0.0101918939     0.0861239591
    2      C      -0.0087276020     0.0674166656     1.4937202128
    3      Cl      1.4278338649     0.2280757768     2.4887482284
    4      C      -1.2503839291     0.1005183606     2.1316690133
    5      Cl     -1.3515578933     0.2191224522     3.8751396546
    6      C      -2.4296686890     0.0609946367     1.4014519873
    7      H      -3.3857129637     0.0879058275     1.9074940258
    8      C      -2.3639892407     0.0001437126     0.0190707153
    9      Cl     -3.8432001411    -0.0489211266    -0.9187701367
   10      C      -1.1387963582    -0.0311437620    -0.6291769419
   11      H      -1.1108208426    -0.1020616356    -1.7092111796
   12      C       1.3318825853    -0.0462787452    -0.7000603091
   13      C       2.3499430325    -0.9703426892    -0.4447993501
   14      H       2.2365178651    -1.7030850589     0.3397560336
   15      C       3.5014598078    -0.9904749357    -1.2183151522
   16      Cl      4.7367582059    -2.1772163759    -0.8573488086
   17      C       3.6667018129    -0.0910393131    -2.2725053189
   18      Cl      5.1196386973    -0.1166180341    -3.2459283937
   19      C       2.6477270579     0.8216611104    -2.5421491125
   20      Cl      2.7999606644     1.9716744558    -3.8534137641
   21      C       1.4951821021     0.8375595463    -1.7691059154
   22      H       0.7244308834     1.5661279282    -1.9862877911
 ----------------------------------------------------------------
 Nuclear Repulsion Energy =        1954.73941306 hartrees
 There are       89 alpha and       89 beta electrons
 Applying Cartesian multipole field
    Component          Value
    ---------          -----
     (2,0,0)        1.00000E-12
     (0,2,0)        2.00000E-11
     (0,0,2)       -3.00000E-11
 Nucleus-field energy     =    -0.0000000874 hartrees
 Requested basis set is 6-311++G(d,p)
 There are 170 shells and 472 basis functions
 A cutoff of  1.0D-15 yielded  10705 shell pairs
 There are     90387 function pairs (     97028 Cartesian)
 Smallest overlap matrix eigenvalue = 2.96E-07
 Linear dependence detected in AO basis
 Number of orthogonalized atomic orbitals = 467
 Maximum deviation from orthogonality = 1.084E-09
 Guess from superposition of atomic densities
 Warning:  Energy on first SCF cycle will be non-variational
 SAD guess density has 178.000000 electrons

 -----------------------------------------------------------------------
  General SCF calculation program by
  Eric Jon Sundstrom, Paul Horn, Yuezhi Mao, Dmitri Zuev, Alec White,
  David Stuck, Shaama M.S., Shane Yost, Joonho Lee, David Small,
  Daniel Levine, Susi Lehtola, Hugh Burton, Evgeny Epifanovsky,
  Bang C. Huynh
 -----------------------------------------------------------------------
 Exchange:     0.2000 Hartree-Fock + 0.0800 Slater + 0.7200 B88
 Correlation:  0.1900 VWN1RPA + 0.8100 LYP
 Using SG-1 standard quadrature grid
 A restricted SCF calculation will be
 performed using DIIS
 SCF converges when DIIS error is below 1.0e-08
 ---------------------------------------
  Cycle       Energy         DIIS error
 ---------------------------------------
    1   -3225.3472101393      2.82e-02  
    2   -3221.0010730408      2.17e-03  
    3   -3220.8856901467      2.84e-03  
    4   -3221.1150142280      7.45e-04  
    5   -3221.1300487113      3.03e-04  
    6   -3221.1323791241      1.00e-04  
    7   -3221.1326260371      3.12e-05  
    8   -3221.1326489736      1.18e-05  
    9   -3221.1326524904      3.74e-06  
   10   -3221.1326528932      8.52e-07  
   11   -3221.1326529117      2.80e-07  
   12   -3221.1326529135      1.20e-07  
   13   -3221.1326529140      3.56e-08  
   14   -3221.1326529141      1.04e-08  
   15   -3221.1326529144      4.90e-09  Convergence criterion met
 ---------------------------------------
 SCF time:   CPU 737.58s  wall 737.00s 
 SCF   energy in the final basis set =    -3221.1326529144
 Total energy in the final basis set =    -3221.1326529144

 --------------------------------------------------------------

                    Orbital Energies (a.u.)
 --------------------------------------------------------------

 Alpha MOs
 -- Occupied --
********-101.5792-101.5787-101.5777-101.5771-101.5765 -10.2783 -10.2778
-10.2771 -10.2751 -10.2746 -10.2719 -10.2433 -10.2345 -10.2247 -10.2215
-10.2196 -10.2190  -9.4938  -9.4937  -9.4933  -9.4922  -9.4915  -9.4910
 -7.2585  -7.2584  -7.2582  -7.2571  -7.2565  -7.2560  -7.2487  -7.2486
 -7.2482  -7.2480  -7.2480  -7.2473  -7.2469  -7.2464  -7.2463  -7.2458
 -7.2455  -7.2451  -0.9555  -0.9488  -0.9091  -0.9004  -0.8900  -0.8749
 -0.8620  -0.8449  -0.7992  -0.7673  -0.7588  -0.7497  -0.6754  -0.6479
 -0.6300  -0.6169  -0.5547  -0.5458  -0.5351  -0.5237  -0.5018  -0.4826
 -0.4710  -0.4687  -0.4675  -0.4549  -0.4504  -0.4348  -0.4198  -0.4118
 -0.4094  -0.3982  -0.3877  -0.3747  -0.3643  -0.3562  -0.3535  -0.3493
 -0.3431  -0.3414  -0.3363  -0.3262  -0.3195  -0.2964  -0.2767  -0.2735
 -0.2662
 -- Virtual --
 -0.0793  -0.0597  -0.0556  -0.0425  -0.0380  -0.0333  -0.0138  -0.0033
  0.0028   0.0082   0.0114   0.0163   0.0211   0.0223   0.0286   0.0358
  0.0444   0.0469   0.0522   0.0538   0.0642   0.0687   0.0705   0.0742
  0.0766   0.0808   0.0838   0.0852   0.0906   0.0937   0.0944   0.0987
  0.1039   0.1050   0.1067   0.1101   0.1157   0.1168   0.1212   0.1252
  0.1276   0.1288   0.1294   0.1326   0.1361   0.1404   0.1415   0.1456
  0.1518   0.1525   0.1583   0.1634   0.1642   0.1680   0.1700   0.1756
  0.1793   0.1809   0.1921   0.1960   0.1978   0.2052   0.2096   0.2145
  0.2148   0.2178   0.2193   0.2259   0.2330   0.2395   0.2415   0.2424
  0.2505   0.2545   0.2570   0.2607   0.2655   0.2669   0.2691   0.2737
  0.2762   0.2779   0.2801   0.2839   0.2890   0.2959   0.3001   0.3048
  0.3096   0.3135   0.3191   0.3231   0.3290   0.3399   0.3439   0.3538
  0.4065   0.4165   0.4267   0.4298   0.4313   0.4333   0.4428   0.4470
  0.4499   0.4514   0.4526   0.4606   0.4663   0.4740   0.4770   0.4863
  0.4931   0.4945   0.4995   0.5018   0.5070   0.5206   0.5351   0.5458
  0.5500   0.5662   0.5705   0.5743   0.5785   0.5866   0.5927   0.5957
  0.6012   0.6077   0.6132   0.6250   0.6312   0.6371   0.6455   0.6557
  0.6624   0.6669   0.6796   0.6835   0.6891   0.6959   0.6985   0.7056
  0.7163   0.7306   0.7355   0.7652   0.7812   0.8049   0.8224   0.8238
  0.8264   0.8276   0.8287   0.8363   0.8391   0.8409   0.8455   0.8459
  0.8473   0.8477   0.8530   0.8573   0.8619   0.8668   0.8712   0.8763
  0.8788   0.8871   0.8879   0.8991   0.9055   0.9124   0.9201   0.9227
  0.9289   0.9318   0.9370   0.9397   0.9466   0.9555   0.9584   0.9632
  0.9646   0.9724   0.9795   0.9836   1.0047   1.0163   1.0360   1.0450
  1.0530   1.0746   1.0881   1.0916   1.1210   1.1240   1.1631   1.1937
  1.2048   1.2135   1.2152   1.2315   1.2352   1.2390   1.2544   1.2607
  1.2728   1.2746   1.2821   1.2990   1.3183   1.3301   1.3436   1.3572
  1.3598   1.4169   1.4416   1.4819   1.4959   1.5023   1.5313   1.5563
  1.5702   1.5834   1.5968   1.5993   1.6118   1.6280   1.6415   1.6601
  1.6959   1.7170   1.7407   1.7678   1.7781   1.7913   1.8174   1.8312
  1.8654   1.8675   1.8807   1.8890   1.8951   1.9069   1.9267   1.9404
  1.9463   1.9503   1.9753   1.9835   2.0427   2.0495   2.0602   2.0817
  2.1048   2.1516   2.1574   2.1817   2.2277   2.2422   2.2537   2.2570
  2.2618   2.2669   2.2772   2.2850   2.2960   2.2989   2.3052   2.3204
  2.3265   2.3484   2.3972   2.4144   2.4306   2.4362   2.4451   2.4757
  2.4967   2.5169   2.5264   2.5412   2.5415   2.5512   2.5828   2.6046
  2.6103   2.6389   2.6504   2.6820   2.6875   2.7262   2.7308   2.7345
  2.7487   2.7543   2.7608   2.7723   2.7818   2.8094   2.8300   2.8384
  2.8967   2.9076   2.9503   2.9725   3.0532   3.0623   3.0765   3.1090
  3.1246   3.1448   3.1512   3.1771   3.2098   3.2156   3.2526   3.3322
  3.3468   3.4113   3.4324   3.5680   3.6528   3.6669   3.7080   3.7599
  3.7981   3.9502   3.9949   4.0837   4.0916   4.3795   4.7941   4.8193
  9.7366   9.7525   9.7749   9.7876   9.8069   9.8136  23.3523  23.4922
 23.8211  23.8430  23.8723  23.8880  23.9429  23.9801  24.0358  24.0398
 24.0969  24.1234  25.7699  25.8021  25.8151  25.8212  25.8911  25.9059
 26.0789  26.0983  26.1132  26.1668  26.1809  26.2504  26.4610  26.5675
 26.6115  26.6359  26.7969  26.8466 215.7267 215.7428 215.7684 215.7834
215.8057 215.8150
 --------------------------------------------------------------

          Ground-State Mulliken Net Atomic Charges

     Atom                 Charge (a.u.)
  ----------------------------------------
      1 C                    -0.422302
      2 C                    -1.122370
      3 Cl                    0.648803
      4 C                     0.615730
      5 Cl                    0.445601
      6 C                    -1.199871
      7 H                     0.207352
      8 C                     0.845411
      9 Cl                    0.443545
     10 C                    -0.875267
     11 H                     0.198712
     12 C                     0.608130
     13 C                    -1.117127
     14 H                     0.227758
     15 C                    -0.401200
     16 Cl                    0.621165
     17 C                    -0.099671
     18 Cl                    0.613288
     19 C                    -0.326697
     20 Cl                    0.601696
     21 C                    -0.749854
     22 H                     0.237170
  ----------------------------------------
  Sum of atomic charges =     0.000000

 -----------------------------------------------------------------
                    Cartesian Multipole Moments
 -----------------------------------------------------------------
    Charge (ESU x 10^10)
                 0.0000
    Dipole Moment (Debye)
         X      -1.7525      Y      -0.1070      Z       0.1761
       Tot       1.7646
    Quadrupole Moments (Debye-Ang)
        XX    -151.6898     XY      -0.6410     YY    -145.6691
        XZ       2.5210     YZ      -0.9807     ZZ    -149.0164
    Octopole Moments (Debye-Ang^2)
       XXX    -496.9231    XXY       0.4315    XYY    -154.6916
       YYY       1.1434    XXZ      83.6662    XYZ      -1.1928
       YYZ      57.9448    XZZ    -169.8638    YZZ       1.8091
       ZZZ     178.0475
    Hexadecapole Moments (Debye-Ang^3)
      XXXX   -7847.3971   XXXY     240.4091   XXYY   -1473.3535
      XYYY     241.1309   YYYY    -956.1521   XXXZ    1635.9888
      XXYZ      57.1264   XYYZ     552.1674   YYYZ     159.5655
      XXZZ   -2082.2946   XYZZ      87.3410   YYZZ    -948.1365
      XZZZ    1647.2388   YZZZ     168.7940   ZZZZ   -4713.6133
 -----------------------------------------------------------------
 Calculating analytic gradient of the SCF energy
 Gradient of SCF Energy
            1           2           3           4           5           6
    1  -0.0013915  -0.0065296  -0.0014116  -0.0003331   0.0030993   0.0064363
    2   0.0002651  -0.0019134   0.0016810  -0.0002706   0.0004547  -0.0001938
    3  -0.0027152   0.0003477   0.0062393  -0.0029649   0.0019474  -0.0016329
            7           8           9          10          11          12
    1  -0.0006967  -0.0015152  -0.0001983   0.0010772  -0.0001921  -0.0021536
    2   0.0001388  -0.0000323  -0.0001580   0.0019523   0.0002005   0.0000842
    3  -0.0003524  -0.0002314  -0.0004841   0.0045613  -0.0003355  -0.0006753
           13          14          15          16          17          18
    1   0.0038599  -0.0007528  -0.0005927   0.0024542  -0.0104518   0.0037988
    2   0.0015728  -0.0000010   0.0029320  -0.0009992   0.0001398  -0.0001962
    3  -0.0030323  -0.0019539  -0.0020417  -0.0004700   0.0073779  -0.0028075
           19          20          21          22
    1   0.0013007   0.0013056   0.0038044  -0.0009174
    2  -0.0024618   0.0010450  -0.0038658  -0.0003740
    3   0.0020563  -0.0019172  -0.0014581   0.0005424
 Max gradient component =       1.045E-02
 RMS gradient           =       2.723E-03
 Gradient time:  CPU 248.00 s  wall 248.01 s
 Geometry Optimization Parameters
   NAtoms,    NIC,     NZ,  NCons,   NDum,   NFix, NCnnct, MaxDiis
       22     155      22       0       0       0       0       0

 Cartesian Hessian Update
 Hessian updated using BFGS update


** GEOMETRY OPTIMIZATION IN DELOCALIZED INTERNAL COORDINATES **
   Searching for a Minimum

   Optimization Cycle:   2

                       Coordinates (Angstroms)
     ATOM                X               Y               Z
      1  C         0.0624574508   -0.0101918939    0.0861239591
      2  C        -0.0087276020    0.0674166656    1.4937202128
      3  Cl        1.4278338649    0.2280757768    2.4887482284
      4  C        -1.2503839291    0.1005183606    2.1316690133
      5  Cl       -1.3515578933    0.2191224522    3.8751396546
      6  C        -2.4296686890    0.0609946367    1.4014519873
      7  H        -3.3857129637    0.0879058275    1.9074940258
      8  C        -2.3639892407    0.0001437126    0.0190707153
      9  Cl       -3.8432001411   -0.0489211266   -0.9187701367
     10  C        -1.1387963582   -0.0311437620   -0.6291769419
     11  H        -1.1108208426   -0.1020616356   -1.7092111796
     12  C         1.3318825853   -0.0462787452   -0.7000603091
     13  C         2.3499430325   -0.9703426892   -0.4447993501
     14  H         2.2365178651   -1.7030850589    0.3397560336
     15  C         3.5014598078   -0.9904749357   -1.2183151522
     16  Cl        4.7367582059   -2.1772163759   -0.8573488086
     17  C         3.6667018129   -0.0910393131   -2.2725053189
     18  Cl        5.1196386973   -0.1166180341   -3.2459283937
     19  C         2.6477270579    0.8216611104   -2.5421491125
     20  Cl        2.7999606644    1.9716744558   -3.8534137641
     21  C         1.4951821021    0.8375595463   -1.7691059154
     22  H         0.7244308834    1.5661279282   -1.9862877911
   Point Group: c1    Number of degrees of freedom:    60


   Energy is  -3221.132652914

 Hessian updated using BFGS update

 53 Hessian modes will be used to form the next step
  Hessian Eigenvalues:
     0.013158    0.019212    0.020183    0.023189    0.023306    0.023577
     0.023641    0.023676    0.023934    0.023938    0.024086    0.024090
     0.024113    0.024114    0.024132    0.024135    0.024142    0.024143
     0.027904    0.159345    0.159966    0.159991    0.160159    0.226448
     0.234785    0.234873    0.235239    0.239011    0.249967    0.249991
     0.249992    0.249992    0.249999    0.250000    0.250000    0.297558
     0.300748    0.331839    0.355074    0.356629    0.381244    0.425494
     0.431337    0.432089    0.456596    0.462412    0.467801    0.471874
     0.477275    0.478198    0.478243    0.479093    0.564588

 Minimum search - taking simple RFO step
 Searching for Lamda that Minimizes Along All modes
 Value Taken    Lamda =  -0.00222174
 Step Taken.  Stepsize is  0.178945

                             Maximum     Tolerance    Cnvgd?
         Gradient           0.012515      0.000300      NO
         Displacement       0.112618      0.001200      NO
         Energy change     -0.004858      0.000001      NO


 New Cartesian Coordinates Obtained by Inverse Iteration

 Displacement from previous Coordinates is:  0.566836
 ----------------------------------------------------------------
             Standard Nuclear Orientation (Angstroms)
    I     Atom           X                Y                Z
 ----------------------------------------------------------------
    1      C       0.0574632298     0.0058640160     0.0708204248
    2      C       0.0058264492     0.1161878394     1.4738559240
    3      Cl      1.4777161696     0.3004858790     2.4042682846
    4      C      -1.2369238697     0.1338195963     2.1270549737
    5      Cl     -1.3619804180     0.2693415697     3.8643331711
    6      C      -2.4251499542     0.0496295591     1.4090028135
    7      H      -3.3745344817     0.0615565341     1.9265070977
    8      C      -2.3662861378    -0.0459114953     0.0264894774
    9      Cl     -3.8541905714    -0.1552708311    -0.8904592115
   10      C      -1.1480666249    -0.0691715837    -0.6381591080
   11      H      -1.1266206371    -0.1748503949    -1.7150742470
   12      C       1.3258003148    -0.0300717900    -0.7085353201
   13      C       2.3161818410    -0.9838188264    -0.4604430717
   14      H       2.1889487453    -1.7210027651     0.3195666054
   15      C       3.4700753994    -1.0184493379    -1.2320698524
   16      Cl      4.6580677497    -2.2474522919    -0.8740156817
   17      C       3.6725529924    -0.0985101401    -2.2714496619
   18      Cl      5.1273324583    -0.1351859940    -3.2268740515
   19      C       2.6737642251     0.8526457407    -2.5178968520
   20      Cl      2.8492996532     2.0378187084    -3.7889516910
   21      C       1.5161643335     0.8835581765    -1.7490670798
   22      H       0.7721955039     1.6426147336    -1.9528012873
 ----------------------------------------------------------------
 Nuclear Repulsion Energy =        1955.97580372 hartrees
 There are       89 alpha and       89 beta electrons
 Applying Cartesian multipole field
    Component          Value
    ---------          -----
     (2,0,0)        1.00000E-12
     (0,2,0)        2.00000E-11
     (0,0,2)       -3.00000E-11
 Nucleus-field energy     =    -0.0000000843 hartrees
 Requested basis set is 6-311++G(d,p)
 There are 170 shells and 472 basis functions
 A cutoff of  1.0D-15 yielded  10709 shell pairs
 There are     90436 function pairs (     97083 Cartesian)
 Smallest overlap matrix eigenvalue = 2.90E-07
 Linear dependence detected in AO basis
 Number of orthogonalized atomic orbitals = 467
 Maximum deviation from orthogonality = 7.558E-10
 Guess from superposition of atomic densities
 Warning:  Energy on first SCF cycle will be non-variational
 SAD guess density has 178.000000 electrons

 -----------------------------------------------------------------------
  General SCF calculation program by
  Eric Jon Sundstrom, Paul Horn, Yuezhi Mao, Dmitri Zuev, Alec White,
  David Stuck, Shaama M.S., Shane Yost, Joonho Lee, David Small,
  Daniel Levine, Susi Lehtola, Hugh Burton, Evgeny Epifanovsky,
  Bang C. Huynh
 -----------------------------------------------------------------------
 Exchange:     0.2000 Hartree-Fock + 0.0800 Slater + 0.7200 B88
 Correlation:  0.1900 VWN1RPA + 0.8100 LYP
 Using SG-1 standard quadrature grid
 A restricted SCF calculation will be
 performed using DIIS
 SCF converges when DIIS error is below 1.0e-08
 ---------------------------------------
  Cycle       Energy         DIIS error
 ---------------------------------------
    1   -3225.3355991840      2.82e-02  
    2   -3221.0012031033      2.18e-03  
    3   -3220.8775830224      2.89e-03  
    4   -3221.1151057629      7.68e-04  
    5   -3221.1311378045      3.06e-04  
    6   -3221.1335096319      1.01e-04  
    7   -3221.1337547298      3.29e-05  
    8   -3221.1337808322      1.19e-05  
    9   -3221.1337844022      3.76e-06  
   10   -3221.1337848082      8.51e-07  
   11   -3221.1337848265      2.92e-07  
   12   -3221.1337848287      1.20e-07  
   13   -3221.1337848292      3.59e-08  
   14   -3221.1337848292      1.09e-08  
   15   -3221.1337848293      5.23e-09  Convergence criterion met
 ---------------------------------------
 SCF time:   CPU 736.98s  wall 737.00s 
 SCF   energy in the final basis set =    -3221.1337848293
 Total energy in the final basis set =    -3221.1337848293

 --------------------------------------------------------------

                    Orbital Energies (a.u.)
 --------------------------------------------------------------

 Alpha MOs
 -- Occupied --
********-101.5793-101.5784-101.5781-101.5775-101.5764 -10.2790 -10.2780
-10.2778 -10.2751 -10.2746 -10.2716 -10.2416 -10.2331 -10.2245 -10.2214
-10.2193 -10.2184  -9.4942  -9.4939  -9.4929  -9.4926  -9.4920  -9.4910
 -7.2589  -7.2588  -7.2577  -7.2576  -7.2570  -7.2559  -7.2491  -7.2488
 -7.2485  -7.2479  -7.2478  -7.2474  -7.2472  -7.2468  -7.2466  -7.2463
 -7.2457  -7.2451  -0.9547  -0.9478  -0.9084  -0.9011  -0.8917  -0.8768
 -0.8624  -0.8437  -0.7978  -0.7662  -0.7577  -0.7486  -0.6749  -0.6459
 -0.6299  -0.6157  -0.5533  -0.5449  -0.5354  -0.5245  -0.5021  -0.4830
 -0.4707  -0.4684  -0.4673  -0.4539  -0.4495  -0.4361  -0.4197  -0.4116
 -0.4100  -0.3976  -0.3881  -0.3746  -0.3657  -0.3540  -0.3526  -0.3488
 -0.3426  -0.3407  -0.3359  -0.3290  -0.3211  -0.2945  -0.2758  -0.2726
 -0.2660
 -- Virtual --
 -0.0775  -0.0609  -0.0543  -0.0405  -0.0393  -0.0320  -0.0137  -0.0026
  0.0029   0.0087   0.0124   0.0156   0.0208   0.0222   0.0287   0.0358
  0.0446   0.0474   0.0520   0.0542   0.0640   0.0683   0.0706   0.0740
  0.0765   0.0803   0.0838   0.0850   0.0910   0.0938   0.0948   0.0984
  0.1034   0.1051   0.1073   0.1101   0.1156   0.1168   0.1215   0.1254
  0.1273   0.1284   0.1290   0.1328   0.1349   0.1397   0.1412   0.1448
  0.1515   0.1533   0.1580   0.1634   0.1645   0.1673   0.1700   0.1745
  0.1777   0.1807   0.1916   0.1947   0.1983   0.2065   0.2077   0.2143
  0.2165   0.2179   0.2205   0.2267   0.2329   0.2405   0.2411   0.2442
  0.2505   0.2538   0.2566   0.2595   0.2653   0.2655   0.2681   0.2726
  0.2762   0.2783   0.2807   0.2834   0.2883   0.2953   0.2989   0.3045
  0.3083   0.3124   0.3178   0.3222   0.3289   0.3388   0.3440   0.3538
  0.4058   0.4165   0.4268   0.4288   0.4312   0.4343   0.4424   0.4472
  0.4501   0.4519   0.4532   0.4606   0.4663   0.4748   0.4777   0.4853
  0.4912   0.4928   0.4994   0.5004   0.5059   0.5208   0.5352   0.5475
  0.5544   0.5650   0.5688   0.5747   0.5798   0.5860   0.5957   0.5982
  0.6018   0.6072   0.6132   0.6245   0.6292   0.6358   0.6482   0.6566
  0.6645   0.6684   0.6778   0.6827   0.6871   0.6928   0.7003   0.7059
  0.7168   0.7299   0.7331   0.7590   0.7784   0.8063   0.8214   0.8219
  0.8255   0.8274   0.8297   0.8369   0.8391   0.8419   0.8444   0.8454
  0.8463   0.8510   0.8522   0.8557   0.8587   0.8660   0.8699   0.8774
  0.8828   0.8872   0.8908   0.8966   0.9071   0.9141   0.9173   0.9230
  0.9293   0.9326   0.9369   0.9405   0.9474   0.9574   0.9603   0.9647
  0.9653   0.9750   0.9808   0.9864   1.0059   1.0189   1.0346   1.0428
  1.0512   1.0759   1.0887   1.0920   1.1201   1.1267   1.1578   1.1960
  1.2060   1.2117   1.2157   1.2317   1.2375   1.2395   1.2582   1.2637
  1.2699   1.2753   1.2814   1.2987   1.3190   1.3307   1.3451   1.3602
  1.3652   1.4210   1.4384   1.4825   1.4948   1.5071   1.5362   1.5549
  1.5756   1.5845   1.5930   1.5965   1.6093   1.6276   1.6463   1.6595
  1.6938   1.7192   1.7430   1.7675   1.7773   1.7886   1.8152   1.8378
  1.8651   1.8691   1.8789   1.8867   1.8905   1.9076   1.9261   1.9442
  1.9486   1.9510   1.9661   1.9756   2.0443   2.0510   2.0571   2.0823
  2.1033   2.1499   2.1521   2.1819   2.2270   2.2413   2.2540   2.2565
  2.2631   2.2654   2.2786   2.2850   2.2913   2.3000   2.3082   2.3210
  2.3254   2.3457   2.4047   2.4132   2.4310   2.4382   2.4451   2.4782
  2.4993   2.5128   2.5233   2.5353   2.5417   2.5510   2.5837   2.6082
  2.6108   2.6424   2.6553   2.6848   2.6875   2.7229   2.7249   2.7341
  2.7491   2.7516   2.7595   2.7714   2.7846   2.8078   2.8275   2.8311
  2.8920   2.9082   2.9581   2.9742   3.0522   3.0630   3.0754   3.1118
  3.1159   3.1462   3.1499   3.1781   3.2092   3.2147   3.2509   3.3303
  3.3456   3.4089   3.4330   3.5666   3.6553   3.6676   3.7052   3.7615
  3.7943   3.9514   3.9921   4.0842   4.0918   4.3677   4.7945   4.8160
  9.7414   9.7570   9.7786   9.7885   9.8066   9.8128  23.3571  23.4992
 23.8199  23.8325  23.8694  23.8754  23.9314  23.9732  24.0290  24.0357
 24.0904  24.1230  25.7689  25.8010  25.8150  25.8211  25.8914  25.9085
 26.0788  26.0991  26.1152  26.1456  26.1850  26.2714  26.4612  26.5616
 26.6092  26.6318  26.8028  26.8474 215.7319 215.7475 215.7726 215.7842
215.8051 215.8139
 --------------------------------------------------------------

          Ground-State Mulliken Net Atomic Charges

     Atom                 Charge (a.u.)
  ----------------------------------------
      1 C                    -0.444160
      2 C                    -1.075675
      3 Cl                    0.635273
      4 C                     0.626294
      5 Cl                    0.444466
      6 C                    -1.190671
      7 H                     0.209128
      8 C                     0.794385
      9 Cl                    0.444262
     10 C                    -0.837518
     11 H                     0.202295
     12 C                     0.531591
     13 C                    -1.093177
     14 H                     0.231212
     15 C                    -0.391893
     16 Cl                    0.622612
     17 C                    -0.103375
     18 Cl                    0.606486
     19 C                    -0.316821
     20 Cl                    0.603638
     21 C                    -0.736354
     22 H                     0.238002
  ----------------------------------------
  Sum of atomic charges =     0.000000

 -----------------------------------------------------------------
                    Cartesian Multipole Moments
 -----------------------------------------------------------------
    Charge (ESU x 10^10)
                -0.0000
    Dipole Moment (Debye)
         X      -1.6946      Y      -0.1067      Z       0.1672
       Tot       1.7061
    Quadrupole Moments (Debye-Ang)
        XX    -151.5297     XY      -0.6041     YY    -145.6067
        XZ       2.2510     YZ      -1.0820     ZZ    -148.8877
    Octopole Moments (Debye-Ang^2)
       XXX    -494.9211    XXY       0.5131    XYY    -154.7888
       YYY       1.0604    XXZ      83.4595    XYZ      -1.2159
       YYZ      57.9608    XZZ    -170.1878    YZZ       1.1453
       ZZZ     177.6813
    Hexadecapole Moments (Debye-Ang^3)
      XXXX   -7826.0309   XXXY     219.8212   XXYY   -1481.4105
      XYYY     216.4349   YYYY   -1012.8513   XXXZ    1633.5393
      XXYZ      51.4743   XYYZ     553.4543   YYYZ     137.5394
      XXZZ   -2060.2203   XYZZ      79.5786   YYZZ    -942.2181
      XZZZ    1644.0545   YZZZ     150.7047   ZZZZ   -4626.2485
 -----------------------------------------------------------------
 Calculating analytic gradient of the SCF energy
 Gradient of SCF Energy
            1           2           3           4           5           6
    1   0.0022551   0.0001161   0.0016498  -0.0014797  -0.0016122   0.0004656
    2   0.0008373  -0.0010835   0.0005573   0.0001778  -0.0000740  -0.0000621
    3  -0.0012967  -0.0008577   0.0006245   0.0002784   0.0003263   0.0008197
            7           8           9          10          11          12
    1  -0.0003140  -0.0010115   0.0005660   0.0001377  -0.0002138  -0.0018509
    2  -0.0000668   0.0002347  -0.0001376   0.0008456  -0.0001701  -0.0013089
    3  -0.0000538  -0.0002666   0.0002741   0.0008071  -0.0001207   0.0007960
           13          14          15          16          17          18
    1   0.0020144  -0.0001049   0.0000599  -0.0001528  -0.0024709   0.0019860
    2   0.0002436  -0.0003715  -0.0002098  -0.0002252  -0.0001372   0.0000160
    3   0.0001728  -0.0006438   0.0001596   0.0004921   0.0015548  -0.0012850
           19          20          21          22
    1  -0.0003420  -0.0004564   0.0007975  -0.0000391
    2   0.0004836   0.0004310  -0.0000868   0.0001064
    3  -0.0002737  -0.0000665  -0.0015758   0.0001348
 Max gradient component =       2.471E-03
 RMS gradient           =       8.778E-04
 Gradient time:  CPU 247.12 s  wall 247.13 s
 Geometry Optimization Parameters
   NAtoms,    NIC,     NZ,  NCons,   NDum,   NFix, NCnnct, MaxDiis
       22     155      22       0       0       0       0       0

 Cartesian Hessian Update
 Hessian updated using BFGS update


** GEOMETRY OPTIMIZATION IN DELOCALIZED INTERNAL COORDINATES **
   Searching for a Minimum

   Optimization Cycle:   3

                       Coordinates (Angstroms)
     ATOM                X               Y               Z
      1  C         0.0574632298    0.0058640160    0.0708204248
      2  C         0.0058264492    0.1161878394    1.4738559240
      3  Cl        1.4777161696    0.3004858790    2.4042682846
      4  C        -1.2369238697    0.1338195963    2.1270549737
      5  Cl       -1.3619804180    0.2693415697    3.8643331711
      6  C        -2.4251499542    0.0496295591    1.4090028135
      7  H        -3.3745344817    0.0615565341    1.9265070977
      8  C        -2.3662861378   -0.0459114953    0.0264894774
      9  Cl       -3.8541905714   -0.1552708311   -0.8904592115
     10  C        -1.1480666249   -0.0691715837   -0.6381591080
     11  H        -1.1266206371   -0.1748503949   -1.7150742470
     12  C         1.3258003148   -0.0300717900   -0.7085353201
     13  C         2.3161818410   -0.9838188264   -0.4604430717
     14  H         2.1889487453   -1.7210027651    0.3195666054
     15  C         3.4700753994   -1.0184493379   -1.2320698524
     16  Cl        4.6580677497   -2.2474522919   -0.8740156817
     17  C         3.6725529924   -0.0985101401   -2.2714496619
     18  Cl        5.1273324583   -0.1351859940   -3.2268740515
     19  C         2.6737642251    0.8526457407   -2.5178968520
     20  Cl        2.8492996532    2.0378187084   -3.7889516910
     21  C         1.5161643335    0.8835581765   -1.7490670798
     22  H         0.7721955039    1.6426147336   -1.9528012873
   Point Group: c1    Number of degrees of freedom:    60


   Energy is  -3221.133784829

 Hessian updated using BFGS update

 55 Hessian modes will be used to form the next step
  Hessian Eigenvalues:
     0.011787    0.019225    0.020042    0.023140    0.023320    0.023531
     0.023662    0.023679    0.023916    0.023940    0.024083    0.024090
     0.024106    0.024116    0.024123    0.024136    0.024143    0.024265
     0.027922    0.158693    0.159984    0.160011    0.160285    0.223243
     0.234794    0.234880    0.235198    0.245724    0.249969    0.249991
     0.249992    0.249993    0.250000    0.250000    0.278998    0.291165
     0.300949    0.304929    0.330503    0.355137    0.356533    0.356666
     0.381675    0.426310    0.432021    0.434694    0.452431    0.467783
     0.468822    0.472676    0.477870    0.478213    0.478475    0.498139
     0.535402

 Minimum search - taking simple RFO step
 Searching for Lamda that Minimizes Along All modes
 Value Taken    Lamda =  -0.00032497
 Step Taken.  Stepsize is  0.106099

                             Maximum     Tolerance    Cnvgd?
         Gradient           0.004356      0.000300      NO
         Displacement       0.072368      0.001200      NO
         Energy change     -0.001132      0.000001      NO


 New Cartesian Coordinates Obtained by Inverse Iteration

 Displacement from previous Coordinates is:  0.363345
 ----------------------------------------------------------------
             Standard Nuclear Orientation (Angstroms)
    I     Atom           X                Y                Z
 ----------------------------------------------------------------
    1      C       0.0462121225     0.0063428557     0.0567329313
    2      C       0.0060903273     0.1405207676     1.4552790928
    3      Cl      1.4833508681     0.3444319480     2.3661486987
    4      C      -1.2265114769     0.1525994305     2.1196594176
    5      Cl     -1.3203205671     0.3159855050     3.8554730385
    6      C      -2.4210043029     0.0426073084     1.4134571420
    7      H      -3.3646605192     0.0540406521     1.9404609081
    8      C      -2.3730876425    -0.0791719536     0.0315851502
    9      Cl     -3.8698295788    -0.2152268393    -0.8693094884
   10      C      -1.1610730612    -0.1004504316    -0.6448945352
   11      H      -1.1443463641    -0.2223036024    -1.7199472919
   12      C       1.3176457329    -0.0229560526    -0.7174463625
   13      C       2.2907613680    -0.9942970952    -0.4766826512
   14      H       2.1504112714    -1.7351385180     0.2982407169
   15      C       3.4513358132    -1.0317352857    -1.2394623227
   16      Cl      4.6210900600    -2.2815485421    -0.8966476546
   17      C       3.6771446652    -0.0965487633    -2.2599477872
   18      Cl      5.1351001381    -0.1373898785    -3.2012958176
   19      C       2.6935777343     0.8726131050    -2.4962311277
   20      Cl      2.9013508068     2.0740631912    -3.7458289907
   21      C       1.5281324059     0.9077485053    -1.7373607263
   22      H       0.7962665694     1.6796405961    -1.9358806839
 ----------------------------------------------------------------
 Nuclear Repulsion Energy =        1958.18322432 hartrees
 There are       89 alpha and       89 beta electrons
 Applying Cartesian multipole field
    Component          Value
    ---------          -----
     (2,0,0)        1.00000E-12
     (0,2,0)        2.00000E-11
     (0,0,2)       -3.00000E-11
 Nucleus-field energy     =    -0.0000000822 hartrees
 Requested basis set is 6-311++G(d,p)
 There are 170 shells and 472 basis functions
 A cutoff of  1.0D-15 yielded  10715 shell pairs
 There are     90512 function pairs (     97175 Cartesian)
 Smallest overlap matrix eigenvalue = 2.87E-07
 Linear dependence detected in AO basis
 Number of orthogonalized atomic orbitals = 467
 Maximum deviation from orthogonality = 3.809E-10
 Guess from superposition of atomic densities
 Warning:  Energy on first SCF cycle will be non-variational
 SAD guess density has 178.000000 electrons

 -----------------------------------------------------------------------
  General SCF calculation program by
  Eric Jon Sundstrom, Paul Horn, Yuezhi Mao, Dmitri Zuev, Alec White,
  David Stuck, Shaama M.S., Shane Yost, Joonho Lee, David Small,
  Daniel Levine, Susi Lehtola, Hugh Burton, Evgeny Epifanovsky,
  Bang C. Huynh
 -----------------------------------------------------------------------
 Exchange:     0.2000 Hartree-Fock + 0.0800 Slater + 0.7200 B88
 Correlation:  0.1900 VWN1RPA + 0.8100 LYP
 Using SG-1 standard quadrature grid
 A restricted SCF calculation will be
 performed using DIIS
 SCF converges when DIIS error is below 1.0e-08
 ---------------------------------------
  Cycle       Energy         DIIS error
 ---------------------------------------
    1   -3225.3525736387      2.82e-02  
    2   -3221.0013239839      2.18e-03  
    3   -3220.8781825313      2.89e-03  
    4   -3221.1151473504      7.71e-04  
    5   -3221.1313049360      3.06e-04  
    6   -3221.1336867764      1.01e-04  
    7   -3221.1339326440      3.27e-05  
    8   -3221.1339582750      1.18e-05  
    9   -3221.1339618298      3.72e-06  
   10   -3221.1339622260      8.51e-07  
   11   -3221.1339622445      2.80e-07  
   12   -3221.1339622466      1.20e-07  
   13   -3221.1339622469      3.55e-08  
   14   -3221.1339622471      1.10e-08  
   15   -3221.1339622471      5.20e-09  Convergence criterion met
 ---------------------------------------
 SCF time:   CPU 736.47s  wall 737.00s 
 SCF   energy in the final basis set =    -3221.1339622471
 Total energy in the final basis set =    -3221.1339622471

 --------------------------------------------------------------

                    Orbital Energies (a.u.)
 --------------------------------------------------------------

 Alpha MOs
 -- Occupied --
********-101.5790-101.5782-101.5781-101.5772-101.5762 -10.2784 -10.2772
-10.2768 -10.2748 -10.2743 -10.2718 -10.2407 -10.2323 -10.2247 -10.2215
-10.2191 -10.2181  -9.4941  -9.4937  -9.4927  -9.4927  -9.4917  -9.4908
 -7.2588  -7.2586  -7.2577  -7.2575  -7.2566  -7.2557  -7.2490  -7.2486
 -7.2484  -7.2477  -7.2476  -7.2475  -7.2470  -7.2467  -7.2465  -7.2460
 -7.2456  -7.2449  -0.9551  -0.9483  -0.9085  -0.9010  -0.8920  -0.8772
 -0.8623  -0.8438  -0.7975  -0.7658  -0.7579  -0.7486  -0.6748  -0.6453
 -0.6301  -0.6154  -0.5531  -0.5445  -0.5356  -0.5255  -0.5018  -0.4830
 -0.4707  -0.4686  -0.4671  -0.4540  -0.4498  -0.4366  -0.4196  -0.4120
 -0.4097  -0.3976  -0.3879  -0.3739  -0.3660  -0.3543  -0.3527  -0.3484
 -0.3424  -0.3405  -0.3361  -0.3284  -0.3208  -0.2937  -0.2755  -0.2725
 -0.2662
 -- Virtual --
 -0.0760  -0.0612  -0.0533  -0.0405  -0.0396  -0.0316  -0.0137  -0.0024
  0.0030   0.0088   0.0128   0.0152   0.0210   0.0228   0.0290   0.0359
  0.0448   0.0478   0.0518   0.0547   0.0641   0.0680   0.0706   0.0740
  0.0767   0.0803   0.0839   0.0849   0.0912   0.0942   0.0947   0.0982
  0.1029   0.1050   0.1074   0.1104   0.1156   0.1168   0.1217   0.1254
  0.1269   0.1283   0.1291   0.1330   0.1343   0.1392   0.1413   0.1446
  0.1517   0.1537   0.1582   0.1635   0.1653   0.1672   0.1703   0.1747
  0.1779   0.1806   0.1916   0.1945   0.1987   0.2071   0.2075   0.2136
  0.2171   0.2182   0.2218   0.2271   0.2331   0.2407   0.2407   0.2452
  0.2514   0.2536   0.2565   0.2588   0.2649   0.2652   0.2684   0.2722
  0.2758   0.2785   0.2814   0.2848   0.2882   0.2956   0.2980   0.3043
  0.3082   0.3116   0.3176   0.3220   0.3294   0.3383   0.3440   0.3532
  0.4062   0.4168   0.4273   0.4287   0.4321   0.4354   0.4424   0.4470
  0.4492   0.4513   0.4543   0.4611   0.4663   0.4753   0.4783   0.4866
  0.4909   0.4930   0.4991   0.5005   0.5050   0.5219   0.5337   0.5479
  0.5564   0.5621   0.5692   0.5758   0.5804   0.5866   0.5963   0.6010
  0.6028   0.6066   0.6149   0.6249   0.6306   0.6359   0.6496   0.6574
  0.6666   0.6683   0.6780   0.6828   0.6863   0.6903   0.7008   0.7073
  0.7171   0.7294   0.7335   0.7573   0.7758   0.8083   0.8213   0.8223
  0.8257   0.8284   0.8296   0.8378   0.8396   0.8422   0.8444   0.8459
  0.8467   0.8511   0.8533   0.8561   0.8583   0.8661   0.8700   0.8783
  0.8832   0.8874   0.8919   0.8978   0.9058   0.9129   0.9179   0.9242
  0.9299   0.9322   0.9379   0.9415   0.9488   0.9572   0.9615   0.9647
  0.9657   0.9743   0.9820   0.9881   1.0063   1.0202   1.0351   1.0420
  1.0493   1.0793   1.0877   1.0942   1.1228   1.1287   1.1591   1.1962
  1.2075   1.2110   1.2160   1.2323   1.2396   1.2405   1.2608   1.2654
  1.2705   1.2767   1.2819   1.2990   1.3176   1.3319   1.3463   1.3608
  1.3666   1.4225   1.4350   1.4825   1.4949   1.5107   1.5389   1.5551
  1.5797   1.5854   1.5910   1.5970   1.6089   1.6284   1.6482   1.6602
  1.6925   1.7206   1.7446   1.7686   1.7789   1.7901   1.8166   1.8425
  1.8653   1.8706   1.8784   1.8841   1.8929   1.9096   1.9267   1.9457
  1.9507   1.9517   1.9637   1.9767   2.0453   2.0528   2.0568   2.0834
  2.1035   2.1463   2.1541   2.1840   2.2274   2.2416   2.2541   2.2561
  2.2628   2.2654   2.2802   2.2832   2.2901   2.2998   2.3106   2.3211
  2.3277   2.3467   2.4099   2.4142   2.4323   2.4401   2.4459   2.4808
  2.5017   2.5129   2.5240   2.5356   2.5423   2.5519   2.5863   2.6098
  2.6110   2.6454   2.6583   2.6862   2.6909   2.7208   2.7257   2.7346
  2.7490   2.7540   2.7595   2.7706   2.7876   2.8012   2.8257   2.8315
  2.8885   2.9091   2.9638   2.9761   3.0535   3.0646   3.0766   3.1132
  3.1169   3.1477   3.1519   3.1809   3.2112   3.2152   3.2525   3.3314
  3.3479   3.4099   3.4343   3.5693   3.6572   3.6702   3.7043   3.7646
  3.7943   3.9550   3.9937   4.0842   4.0914   4.3606   4.7975   4.8172
  9.7421   9.7578   9.7783   9.7892   9.8085   9.8165  23.3580  23.5008
 23.8202  23.8339  23.8706  23.8810  23.9354  23.9772  24.0279  24.0350
 24.0894  24.1271  25.7693  25.8017  25.8147  25.8211  25.8912  25.9096
 26.0816  26.1001  26.1148  26.1542  26.1818  26.2663  26.4637  26.5678
 26.6088  26.6343  26.8087  26.8485 215.7325 215.7484 215.7722 215.7849
215.8072 215.8183
 --------------------------------------------------------------

          Ground-State Mulliken Net Atomic Charges

     Atom                 Charge (a.u.)
  ----------------------------------------
      1 C                    -0.470174
      2 C                    -1.202084
      3 Cl                    0.644745
      4 C                     0.659639
      5 Cl                    0.440015
      6 C                    -1.127907
      7 H                     0.209161
      8 C                     0.782439
      9 Cl                    0.447660
     10 C                    -0.783870
     11 H                     0.204301
     12 C                     0.502990
     13 C                    -1.079286
     14 H                     0.232509
     15 C                    -0.380715
     16 Cl                    0.619822
     17 C                    -0.157724
     18 Cl                    0.606938
     19 C                    -0.290136
     20 Cl                    0.602402
     21 C                    -0.698621
     22 H                     0.237896
  ----------------------------------------
  Sum of atomic charges =     0.000000

 -----------------------------------------------------------------
                    Cartesian Multipole Moments
 -----------------------------------------------------------------
    Charge (ESU x 10^10)
                 0.0000
    Dipole Moment (Debye)
         X      -1.6862      Y      -0.1087      Z       0.1665
       Tot       1.6979
    Quadrupole Moments (Debye-Ang)
        XX    -151.5766     XY      -0.5958     YY    -145.5877
        XZ       2.1917     YZ      -1.0774     ZZ    -148.7147
    Octopole Moments (Debye-Ang^2)
       XXX    -495.3249    XXY       0.3757    XYY    -155.3465
       YYY       0.0953    XXZ      82.8412    XYZ      -1.1184
       YYZ      57.8462    XZZ    -170.3988    YZZ       0.5658
       ZZZ     177.4517
    Hexadecapole Moments (Debye-Ang^3)
      XXXX   -7824.9549   XXXY     202.3477   XXYY   -1487.7354
      XYYY     197.8161   YYYY   -1046.4704   XXXZ    1629.3701
      XXYZ      47.4021   XYYZ     552.6593   YYYZ     122.3393
      XXZZ   -2049.1782   XYZZ      73.9334   YYZZ    -937.3131
      XZZZ    1642.5189   YZZZ     138.2510   ZZZZ   -4562.3230
 -----------------------------------------------------------------
 Calculating analytic gradient of the SCF energy
 Gradient of SCF Energy
            1           2           3           4           5           6
    1   0.0015873  -0.0005966   0.0000453   0.0006527   0.0000195  -0.0004276
    2   0.0004950  -0.0003984   0.0000111   0.0000338  -0.0000590   0.0000439
    3   0.0002054  -0.0005790  -0.0001682  -0.0001244   0.0000211   0.0004789
            7           8           9          10          11          12
    1   0.0000355  -0.0003236   0.0002695  -0.0005242  -0.0001037  -0.0008400
    2  -0.0000613  -0.0000505  -0.0000007   0.0001636  -0.0001491  -0.0007964
    3  -0.0000094  -0.0006760   0.0000671  -0.0001069   0.0000356   0.0012937
           13          14          15          16          17          18
    1   0.0001115  -0.0000073   0.0003032  -0.0001533  -0.0004047   0.0002117
    2   0.0004446  -0.0001527   0.0000335   0.0001294  -0.0001014   0.0000316
    3   0.0003180   0.0000015  -0.0002884   0.0000147   0.0003230  -0.0000961
           19          20          21          22
    1   0.0000856  -0.0000441  -0.0000019   0.0001054
    2   0.0001715  -0.0001196   0.0002557   0.0000754
    3  -0.0003493   0.0001521  -0.0005909   0.0000774
 Max gradient component =       1.587E-03
 RMS gradient           =       3.907E-04
 Gradient time:  CPU 247.60 s  wall 247.61 s
 Geometry Optimization Parameters
   NAtoms,    NIC,     NZ,  NCons,   NDum,   NFix, NCnnct, MaxDiis
       22     155      22       0       0       0       0       0

 Cartesian Hessian Update
 Hessian updated using BFGS update


** GEOMETRY OPTIMIZATION IN DELOCALIZED INTERNAL COORDINATES **
   Searching for a Minimum

   Optimization Cycle:   4

                       Coordinates (Angstroms)
     ATOM                X               Y               Z
      1  C         0.0462121225    0.0063428557    0.0567329313
      2  C         0.0060903273    0.1405207676    1.4552790928
      3  Cl        1.4833508681    0.3444319480    2.3661486987
      4  C        -1.2265114769    0.1525994305    2.1196594176
      5  Cl       -1.3203205671    0.3159855050    3.8554730385
      6  C        -2.4210043029    0.0426073084    1.4134571420
      7  H        -3.3646605192    0.0540406521    1.9404609081
      8  C        -2.3730876425   -0.0791719536    0.0315851502
      9  Cl       -3.8698295788   -0.2152268393   -0.8693094884
     10  C        -1.1610730612   -0.1004504316   -0.6448945352
     11  H        -1.1443463641   -0.2223036024   -1.7199472919
     12  C         1.3176457329   -0.0229560526   -0.7174463625
     13  C         2.2907613680   -0.9942970952   -0.4766826512
     14  H         2.1504112714   -1.7351385180    0.2982407169
     15  C         3.4513358132   -1.0317352857   -1.2394623227
     16  Cl        4.6210900600   -2.2815485421   -0.8966476546
     17  C         3.6771446652   -0.0965487633   -2.2599477872
     18  Cl        5.1351001381   -0.1373898785   -3.2012958176
     19  C         2.6935777343    0.8726131050   -2.4962311277
     20  Cl        2.9013508068    2.0740631912   -3.7458289907
     21  C         1.5281324059    0.9077485053   -1.7373607263
     22  H         0.7962665694    1.6796405961   -1.9358806839
   Point Group: c1    Number of degrees of freedom:    60


   Energy is  -3221.133962247

 Hessian updated using BFGS update

 56 Hessian modes will be used to form the next step
  Hessian Eigenvalues:
     0.010033    0.019262    0.019859    0.023129    0.023330    0.023375
     0.023635    0.023673    0.023920    0.023956    0.024089    0.024099
     0.024113    0.024134    0.024142    0.024169    0.024185    0.027922
     0.158643    0.159947    0.160004    0.160193    0.218522    0.234652
     0.234795    0.234922    0.244953    0.249679    0.249969    0.249992
     0.249992    0.249995    0.250000    0.279052    0.292185    0.300660
     0.301026    0.303369    0.331960    0.355107    0.356651    0.356665
     0.356666    0.381703    0.425601    0.431977    0.436219    0.458144
     0.467683    0.467931    0.472981    0.477549    0.478214    0.478471
     0.522002    0.565509

 Minimum search - taking simple RFO step
 Searching for Lamda that Minimizes Along All modes
 Value Taken    Lamda =  -0.00002782
 Step Taken.  Stepsize is  0.038529

                             Maximum     Tolerance    Cnvgd?
         Gradient           0.000667      0.000300      NO
         Displacement       0.025260      0.001200      NO
         Energy change     -0.000177      0.000001      NO


 New Cartesian Coordinates Obtained by Inverse Iteration

 Displacement from previous Coordinates is:  0.117331
 ----------------------------------------------------------------
             Standard Nuclear Orientation (Angstroms)
    I     Atom           X                Y                Z
 ----------------------------------------------------------------
    1      C       0.0436565419     0.0029240890     0.0546000216
    2      C       0.0065096351     0.1476670181     1.4526805481
    3      Cl      1.4854165150     0.3577176487     2.3588412336
    4      C      -1.2253441925     0.1612143177     2.1187119088
    5      Cl     -1.3171544613     0.3391491790     3.8530752464
    6      C      -2.4197677266     0.0424955626     1.4142843284
    7      H      -3.3628899194     0.0565444166     1.9422232648
    8      C      -2.3737080953    -0.0897837083     0.0338165029
    9      Cl     -3.8728415253    -0.2343640722    -0.8629791622
   10      C      -1.1630229980    -0.1122470950    -0.6449891350
   11      H      -1.1465101037    -0.2380557875    -1.7195977856
   12      C       1.3158872390    -0.0241634432    -0.7211618651
   13      C       2.2841916835    -1.0013494760    -0.4853379729
   14      H       2.1402616031    -1.7442403539     0.2869113413
   15      C       3.4470029417    -1.0371155392    -1.2446603432
   16      Cl      4.6127170623    -2.2928151415    -0.9082203310
   17      C       3.6790462192    -0.0947202718    -2.2573739696
   18      Cl      5.1379715756    -0.1338284564    -3.1955322350
   19      C       2.6990909981     0.8794991187    -2.4883331355
   20      Cl      2.9143437735     2.0888102980    -3.7294605499
   21      C       1.5313765573     0.9130581864    -1.7326818437
   22      H       0.8014030472     1.6874304128    -1.9287144110
 ----------------------------------------------------------------
 Nuclear Repulsion Energy =        1958.20138239 hartrees
 There are       89 alpha and       89 beta electrons
 Applying Cartesian multipole field
    Component          Value
    ---------          -----
     (2,0,0)        1.00000E-12
     (0,2,0)        2.00000E-11
     (0,0,2)       -3.00000E-11
 Nucleus-field energy     =    -0.0000000816 hartrees
 Requested basis set is 6-311++G(d,p)
 There are 170 shells and 472 basis functions
 A cutoff of  1.0D-15 yielded  10716 shell pairs
 There are     90499 function pairs (     97159 Cartesian)
 Smallest overlap matrix eigenvalue = 2.87E-07
 Linear dependence detected in AO basis
 Number of orthogonalized atomic orbitals = 467
 Maximum deviation from orthogonality = 7.950E-10
 Guess from superposition of atomic densities
 Warning:  Energy on first SCF cycle will be non-variational
 SAD guess density has 178.000000 electrons

 -----------------------------------------------------------------------
  General SCF calculation program by
  Eric Jon Sundstrom, Paul Horn, Yuezhi Mao, Dmitri Zuev, Alec White,
  David Stuck, Shaama M.S., Shane Yost, Joonho Lee, David Small,
  Daniel Levine, Susi Lehtola, Hugh Burton, Evgeny Epifanovsky,
  Bang C. Huynh
 -----------------------------------------------------------------------
 Exchange:     0.2000 Hartree-Fock + 0.0800 Slater + 0.7200 B88
 Correlation:  0.1900 VWN1RPA + 0.8100 LYP
 Using SG-1 standard quadrature grid
 A restricted SCF calculation will be
 performed using DIIS
 SCF converges when DIIS error is below 1.0e-08
 ---------------------------------------
  Cycle       Energy         DIIS error
 ---------------------------------------
    1   -3225.3528269389      2.82e-02  
    2   -3221.0011492131      2.18e-03  
    3   -3220.8778455075      2.89e-03  
    4   -3221.1151451696      7.72e-04  
    5   -3221.1313253722      3.06e-04  
    6   -3221.1337045990      1.01e-04  
    7   -3221.1339509417      3.27e-05  
    8   -3221.1339766582      1.18e-05  
    9   -3221.1339802017      3.73e-06  
   10   -3221.1339805999      8.49e-07  
   11   -3221.1339806183      2.78e-07  
   12   -3221.1339806203      1.20e-07  
   13   -3221.1339806206      3.53e-08  
   14   -3221.1339806207      1.10e-08  
   15   -3221.1339806207      5.22e-09  Convergence criterion met
 ---------------------------------------
 SCF time:   CPU 738.75s  wall 738.00s 
 SCF   energy in the final basis set =    -3221.1339806207
 Total energy in the final basis set =    -3221.1339806207

 --------------------------------------------------------------

                    Orbital Energies (a.u.)
 --------------------------------------------------------------

 Alpha MOs
 -- Occupied --
********-101.5790-101.5781-101.5781-101.5771-101.5762 -10.2784 -10.2772
-10.2768 -10.2748 -10.2743 -10.2718 -10.2407 -10.2322 -10.2246 -10.2215
-10.2191 -10.2180  -9.4941  -9.4938  -9.4927  -9.4926  -9.4917  -9.4908
 -7.2589  -7.2587  -7.2577  -7.2574  -7.2566  -7.2557  -7.2490  -7.2487
 -7.2484  -7.2478  -7.2476  -7.2475  -7.2470  -7.2467  -7.2464  -7.2459
 -7.2456  -7.2449  -0.9551  -0.9484  -0.9084  -0.9009  -0.8920  -0.8773
 -0.8623  -0.8438  -0.7974  -0.7657  -0.7580  -0.7485  -0.6747  -0.6451
 -0.6303  -0.6154  -0.5531  -0.5443  -0.5357  -0.5259  -0.5016  -0.4830
 -0.4706  -0.4686  -0.4670  -0.4540  -0.4498  -0.4367  -0.4195  -0.4120
 -0.4095  -0.3976  -0.3878  -0.3738  -0.3661  -0.3543  -0.3527  -0.3483
 -0.3424  -0.3404  -0.3362  -0.3284  -0.3208  -0.2935  -0.2756  -0.2725
 -0.2664
 -- Virtual --
 -0.0754  -0.0613  -0.0530  -0.0409  -0.0397  -0.0316  -0.0137  -0.0024
  0.0030   0.0088   0.0127   0.0150   0.0210   0.0228   0.0291   0.0359
  0.0449   0.0479   0.0517   0.0549   0.0640   0.0680   0.0705   0.0740
  0.0768   0.0803   0.0838   0.0849   0.0912   0.0942   0.0948   0.0981
  0.1026   0.1049   0.1074   0.1106   0.1156   0.1169   0.1217   0.1253
  0.1268   0.1281   0.1291   0.1330   0.1341   0.1390   0.1413   0.1445
  0.1516   0.1538   0.1582   0.1632   0.1655   0.1672   0.1704   0.1747
  0.1779   0.1805   0.1916   0.1947   0.1986   0.2068   0.2076   0.2134
  0.2172   0.2182   0.2220   0.2273   0.2331   0.2406   0.2408   0.2455
  0.2515   0.2534   0.2564   0.2584   0.2649   0.2651   0.2687   0.2721
  0.2756   0.2787   0.2814   0.2852   0.2880   0.2956   0.2975   0.3042
  0.3079   0.3112   0.3174   0.3219   0.3297   0.3382   0.3438   0.3529
  0.4063   0.4167   0.4273   0.4287   0.4324   0.4356   0.4423   0.4469
  0.4491   0.4513   0.4545   0.4614   0.4662   0.4754   0.4784   0.4867
  0.4905   0.4930   0.4991   0.5005   0.5050   0.5223   0.5336   0.5479
  0.5568   0.5617   0.5692   0.5758   0.5805   0.5868   0.5966   0.6021
  0.6029   0.6065   0.6155   0.6248   0.6310   0.6357   0.6499   0.6573
  0.6670   0.6686   0.6781   0.6827   0.6862   0.6898   0.7007   0.7073
  0.7171   0.7291   0.7342   0.7569   0.7758   0.8088   0.8211   0.8223
  0.8259   0.8285   0.8298   0.8384   0.8397   0.8423   0.8445   0.8459
  0.8470   0.8511   0.8537   0.8560   0.8581   0.8659   0.8701   0.8786
  0.8831   0.8875   0.8923   0.8979   0.9058   0.9128   0.9180   0.9243
  0.9298   0.9317   0.9377   0.9415   0.9491   0.9568   0.9616   0.9644
  0.9659   0.9743   0.9823   0.9885   1.0061   1.0208   1.0352   1.0418
  1.0488   1.0803   1.0866   1.0951   1.1235   1.1290   1.1589   1.1963
  1.2077   1.2108   1.2159   1.2324   1.2400   1.2406   1.2612   1.2658
  1.2710   1.2771   1.2820   1.2990   1.3174   1.3323   1.3466   1.3612
  1.3662   1.4226   1.4336   1.4828   1.4947   1.5116   1.5392   1.5552
  1.5805   1.5859   1.5902   1.5971   1.6085   1.6287   1.6484   1.6607
  1.6925   1.7208   1.7446   1.7685   1.7794   1.7901   1.8164   1.8438
  1.8651   1.8703   1.8771   1.8837   1.8938   1.9102   1.9266   1.9455
  1.9503   1.9526   1.9638   1.9774   2.0453   2.0531   2.0570   2.0839
  2.1035   2.1447   2.1543   2.1846   2.2274   2.2414   2.2541   2.2560
  2.2626   2.2651   2.2804   2.2822   2.2901   2.2997   2.3112   2.3209
  2.3284   2.3463   2.4111   2.4146   2.4324   2.4403   2.4462   2.4812
  2.5021   2.5131   2.5242   2.5355   2.5424   2.5520   2.5869   2.6096
  2.6114   2.6464   2.6591   2.6858   2.6919   2.7197   2.7259   2.7344
  2.7484   2.7545   2.7594   2.7702   2.7881   2.7994   2.8255   2.8317
  2.8871   2.9094   2.9644   2.9764   3.0539   3.0647   3.0769   3.1128
  3.1171   3.1477   3.1520   3.1810   3.2114   3.2150   3.2525   3.3318
  3.3485   3.4106   3.4347   3.5701   3.6576   3.6706   3.7040   3.7651
  3.7947   3.9550   3.9938   4.0843   4.0912   4.3576   4.7982   4.8174
  9.7423   9.7579   9.7783   9.7891   9.8087   9.8168  23.3584  23.5005
 23.8206  23.8340  23.8695  23.8810  23.9347  23.9770  24.0289  24.0357
 24.0905  24.1291  25.7693  25.8015  25.8145  25.8211  25.8911  25.9093
 26.0818  26.1000  26.1148  26.1542  26.1808  26.2672  26.4643  26.5677
 26.6087  26.6343  26.8094  26.8475 215.7326 215.7485 215.7721 215.7848
215.8074 215.8186
 --------------------------------------------------------------

          Ground-State Mulliken Net Atomic Charges

     Atom                 Charge (a.u.)
  ----------------------------------------
      1 C                    -0.472709
      2 C                    -1.206830
      3 Cl                    0.645497
      4 C                     0.648975
      5 Cl                    0.439754
      6 C                    -1.124003
      7 H                     0.209057
      8 C                     0.788641
      9 Cl                    0.447026
     10 C                    -0.783112
     11 H                     0.204399
     12 C                     0.496645
     13 C                    -1.071982
     14 H                     0.233150
     15 C                    -0.374832
     16 Cl                    0.619010
     17 C                    -0.173167
     18 Cl                    0.606850
     19 C                    -0.284367
     20 Cl                    0.602687
     21 C                    -0.688837
     22 H                     0.238149
  ----------------------------------------
  Sum of atomic charges =     0.000000

 -----------------------------------------------------------------
                    Cartesian Multipole Moments
 -----------------------------------------------------------------
    Charge (ESU x 10^10)
                -0.0000
    Dipole Moment (Debye)
         X      -1.6834      Y      -0.1117      Z       0.1661
       Tot       1.6952
    Quadrupole Moments (Debye-Ang)
        XX    -151.6033     XY      -0.6118     YY    -145.5885
        XZ       2.1775     YZ      -1.0689     ZZ    -148.6859
    Octopole Moments (Debye-Ang^2)
       XXX    -495.3540    XXY       0.2217    XYY    -155.4708
       YYY      -0.6277    XXZ      82.6916    XYZ      -1.0973
       YYZ      57.8024    XZZ    -170.4641    YZZ       0.2824
       ZZZ     177.3009
    Hexadecapole Moments (Debye-Ang^3)
      XXXX   -7827.6533   XXXY     197.0856   XXYY   -1490.5356
      XYYY     192.2987   YYYY   -1059.2544   XXXZ    1630.5745
      XXYZ      45.7037   XYYZ     553.2088   YYYZ     116.1588
      XXZZ   -2046.7242   XYZZ      72.2224   YYZZ    -936.6372
      XZZZ    1644.1835   YZZZ     133.1775   ZZZZ   -4545.4903
 -----------------------------------------------------------------
 Calculating analytic gradient of the SCF energy
 Gradient of SCF Energy
            1           2           3           4           5           6
    1   0.0004455  -0.0002848   0.0000359   0.0001710   0.0000481  -0.0001127
    2   0.0000416  -0.0000640  -0.0000628  -0.0000333  -0.0000197   0.0000055
    3   0.0001291  -0.0001643  -0.0001366  -0.0000661   0.0000026   0.0001269
            7           8           9          10          11          12
    1   0.0000412   0.0000708   0.0000656  -0.0002803   0.0000035  -0.0002099
    2  -0.0000260  -0.0000673   0.0000174   0.0000423  -0.0000438  -0.0001617
    3  -0.0000015  -0.0002197   0.0000117  -0.0000382   0.0000203   0.0003630
           13          14          15          16          17          18
    1  -0.0002121   0.0000341   0.0001618  -0.0000054   0.0001229  -0.0001271
    2   0.0002346   0.0000205   0.0000746   0.0000555  -0.0000885   0.0000284
    3   0.0000765   0.0000939  -0.0001497  -0.0000330   0.0000330   0.0000928
           19          20          21          22
    1  -0.0000375   0.0000312   0.0000190   0.0000191
    2   0.0001101  -0.0000949   0.0000123   0.0000193
    3  -0.0000734   0.0000669  -0.0001592   0.0000248
 Max gradient component =       4.455E-04
 RMS gradient           =       1.264E-04
 Gradient time:  CPU 247.05 s  wall 247.05 s
 Geometry Optimization Parameters
   NAtoms,    NIC,     NZ,  NCons,   NDum,   NFix, NCnnct, MaxDiis
       22     155      22       0       0       0       0       0

 Cartesian Hessian Update
 Hessian updated using BFGS update


** GEOMETRY OPTIMIZATION IN DELOCALIZED INTERNAL COORDINATES **
   Searching for a Minimum

   Optimization Cycle:   5

                       Coordinates (Angstroms)
     ATOM                X               Y               Z
      1  C         0.0436565419    0.0029240890    0.0546000216
      2  C         0.0065096351    0.1476670181    1.4526805481
      3  Cl        1.4854165150    0.3577176487    2.3588412336
      4  C        -1.2253441925    0.1612143177    2.1187119088
      5  Cl       -1.3171544613    0.3391491790    3.8530752464
      6  C        -2.4197677266    0.0424955626    1.4142843284
      7  H        -3.3628899194    0.0565444166    1.9422232648
      8  C        -2.3737080953   -0.0897837083    0.0338165029
      9  Cl       -3.8728415253   -0.2343640722   -0.8629791622
     10  C        -1.1630229980   -0.1122470950   -0.6449891350
     11  H        -1.1465101037   -0.2380557875   -1.7195977856
     12  C         1.3158872390   -0.0241634432   -0.7211618651
     13  C         2.2841916835   -1.0013494760   -0.4853379729
     14  H         2.1402616031   -1.7442403539    0.2869113413
     15  C         3.4470029417   -1.0371155392   -1.2446603432
     16  Cl        4.6127170623   -2.2928151415   -0.9082203310
     17  C         3.6790462192   -0.0947202718   -2.2573739696
     18  Cl        5.1379715756   -0.1338284564   -3.1955322350
     19  C         2.6990909981    0.8794991187   -2.4883331355
     20  Cl        2.9143437735    2.0888102980   -3.7294605499
     21  C         1.5313765573    0.9130581864   -1.7326818437
     22  H         0.8014030472    1.6874304128   -1.9287144110
   Point Group: c1    Number of degrees of freedom:    60


   Energy is  -3221.133980621

 Hessian updated using BFGS update

 58 Hessian modes will be used to form the next step
  Hessian Eigenvalues:
     0.006725    0.019374    0.019934    0.023092    0.023307    0.023501
     0.023607    0.023791    0.023909    0.023953    0.024063    0.024089
     0.024111    0.024115    0.024119    0.024134    0.024143    0.024805
     0.028451    0.158848    0.159895    0.160140    0.160393    0.220053
     0.233585    0.234798    0.235815    0.245081    0.248573    0.249972
     0.249992    0.249993    0.249996    0.254630    0.279328    0.297049
     0.299372    0.301026    0.303024    0.307485    0.328336    0.354924
     0.356577    0.356665    0.356692    0.380501    0.425518    0.431124
     0.437181    0.456567    0.461387    0.468966    0.472726    0.477504
     0.478254    0.481879    0.515995    0.522342

 Minimum search - taking simple RFO step
 Searching for Lamda that Minimizes Along All modes
 Value Taken    Lamda =  -0.00000990
 Step Taken.  Stepsize is  0.032015

                             Maximum     Tolerance    Cnvgd?
         Gradient           0.000589      0.000300      NO
         Displacement       0.025455      0.001200      NO
         Energy change     -0.000018      0.000001      NO


 New Cartesian Coordinates Obtained by Inverse Iteration

 Displacement from previous Coordinates is:  0.114479
 ----------------------------------------------------------------
             Standard Nuclear Orientation (Angstroms)
    I     Atom           X                Y                Z
 ----------------------------------------------------------------
    1      C       0.0424401381     0.0017766937     0.0535740317
    2      C       0.0067612336     0.1554462461     1.4510034338
    3      Cl      1.4861373749     0.3737162486     2.3540699365
    4      C      -1.2248955561     0.1701248622     2.1177230477
    5      Cl     -1.3163049462     0.3602933124     3.8507664564
    6      C      -2.4191411716     0.0425874648     1.4146221687
    7      H      -3.3621173188     0.0574278544     1.9429485098
    8      C      -2.3739591920    -0.0991855343     0.0353879753
    9      Cl     -3.8739479602    -0.2560410062    -0.8586485361
   10      C      -1.1637016512    -0.1217469972    -0.6445184888
   11      H      -1.1472417617    -0.2529104658    -1.7185127830
   12      C       1.3153280366    -0.0247913652    -0.7228619087
   13      C       2.2792113725    -1.0078029211    -0.4924885956
   14      H       2.1310451894    -1.7548384003     0.2749481281
   15      C       3.4428155665    -1.0427062931    -1.2502825131
   16      Cl      4.6037625784    -2.3048965858    -0.9208910570
   17      C       3.6798411734    -0.0939179832    -2.2562109638
   18      Cl      5.1396259143    -0.1321822632    -3.1930447917
   19      C       2.7038956733     0.8856632325    -2.4813047714
   20      Cl      2.9249638888     2.1029678226    -3.7140371551
   21      C       1.5352848516     0.9185684211    -1.7269396491
   22      H       0.8078329368     1.6962745598    -1.9192008185
 ----------------------------------------------------------------
 Nuclear Repulsion Energy =        1958.04386208 hartrees
 There are       89 alpha and       89 beta electrons
 Applying Cartesian multipole field
    Component          Value
    ---------          -----
     (2,0,0)        1.00000E-12
     (0,2,0)        2.00000E-11
     (0,0,2)       -3.00000E-11
 Nucleus-field energy     =    -0.0000000811 hartrees
 Requested basis set is 6-311++G(d,p)
 There are 170 shells and 472 basis functions
 A cutoff of  1.0D-15 yielded  10714 shell pairs
 There are     90493 function pairs (     97153 Cartesian)
 Smallest overlap matrix eigenvalue = 2.88E-07
 Linear dependence detected in AO basis
 Number of orthogonalized atomic orbitals = 467
 Maximum deviation from orthogonality = 3.721E-10
 Guess from superposition of atomic densities
 Warning:  Energy on first SCF cycle will be non-variational
 SAD guess density has 178.000000 electrons

 -----------------------------------------------------------------------
  General SCF calculation program by
  Eric Jon Sundstrom, Paul Horn, Yuezhi Mao, Dmitri Zuev, Alec White,
  David Stuck, Shaama M.S., Shane Yost, Joonho Lee, David Small,
  Daniel Levine, Susi Lehtola, Hugh Burton, Evgeny Epifanovsky,
  Bang C. Huynh
 -----------------------------------------------------------------------
 Exchange:     0.2000 Hartree-Fock + 0.0800 Slater + 0.7200 B88
 Correlation:  0.1900 VWN1RPA + 0.8100 LYP
 Using SG-1 standard quadrature grid
 A restricted SCF calculation will be
 performed using DIIS
 SCF converges when DIIS error is below 1.0e-08
 ---------------------------------------
  Cycle       Energy         DIIS error
 ---------------------------------------
    1   -3225.3512205621      2.82e-02  
    2   -3221.0010818113      2.18e-03  
    3   -3220.8777224865      2.89e-03  
    4   -3221.1151357520      7.72e-04  
    5   -3221.1313326041      3.06e-04  
    6   -3221.1337106189      1.01e-04  
    7   -3221.1339571897      3.28e-05  
    8   -3221.1339830145      1.18e-05  
    9   -3221.1339865534      3.74e-06  
   10   -3221.1339869527      8.48e-07  
   11   -3221.1339869712      2.76e-07  
   12   -3221.1339869729      1.20e-07  
   13   -3221.1339869736      3.53e-08  
   14   -3221.1339869736      1.11e-08  
   15   -3221.1339869736      5.23e-09  Convergence criterion met
 ---------------------------------------
 SCF time:   CPU 737.58s  wall 737.00s 
 SCF   energy in the final basis set =    -3221.1339869736
 Total energy in the final basis set =    -3221.1339869736

 --------------------------------------------------------------

                    Orbital Energies (a.u.)
 --------------------------------------------------------------

 Alpha MOs
 -- Occupied --
********-101.5791-101.5781-101.5781-101.5771-101.5762 -10.2784 -10.2772
-10.2768 -10.2748 -10.2743 -10.2718 -10.2406 -10.2322 -10.2245 -10.2215
-10.2190 -10.2181  -9.4941  -9.4938  -9.4927  -9.4926  -9.4916  -9.4908
 -7.2589  -7.2587  -7.2577  -7.2574  -7.2565  -7.2557  -7.2490  -7.2487
 -7.2484  -7.2478  -7.2476  -7.2475  -7.2469  -7.2467  -7.2464  -7.2458
 -7.2456  -7.2449  -0.9551  -0.9483  -0.9083  -0.9009  -0.8920  -0.8773
 -0.8622  -0.8438  -0.7974  -0.7657  -0.7581  -0.7485  -0.6746  -0.6450
 -0.6304  -0.6154  -0.5530  -0.5441  -0.5357  -0.5262  -0.5015  -0.4830
 -0.4706  -0.4686  -0.4670  -0.4539  -0.4498  -0.4367  -0.4195  -0.4121
 -0.4093  -0.3976  -0.3878  -0.3736  -0.3661  -0.3542  -0.3527  -0.3482
 -0.3423  -0.3404  -0.3363  -0.3285  -0.3208  -0.2934  -0.2756  -0.2725
 -0.2666
 -- Virtual --
 -0.0750  -0.0615  -0.0528  -0.0413  -0.0398  -0.0316  -0.0138  -0.0024
  0.0030   0.0087   0.0127   0.0149   0.0209   0.0228   0.0290   0.0358
  0.0449   0.0480   0.0516   0.0549   0.0639   0.0679   0.0705   0.0739
  0.0769   0.0803   0.0837   0.0849   0.0912   0.0941   0.0948   0.0980
  0.1024   0.1049   0.1074   0.1106   0.1156   0.1169   0.1217   0.1252
  0.1266   0.1280   0.1291   0.1329   0.1340   0.1389   0.1414   0.1444
  0.1516   0.1539   0.1581   0.1630   0.1657   0.1671   0.1706   0.1746
  0.1779   0.1804   0.1916   0.1948   0.1986   0.2066   0.2077   0.2133
  0.2172   0.2181   0.2221   0.2275   0.2331   0.2405   0.2409   0.2459
  0.2514   0.2531   0.2564   0.2580   0.2648   0.2650   0.2688   0.2720
  0.2755   0.2788   0.2813   0.2856   0.2881   0.2955   0.2971   0.3040
  0.3076   0.3109   0.3171   0.3217   0.3299   0.3382   0.3437   0.3526
  0.4064   0.4166   0.4271   0.4286   0.4326   0.4358   0.4422   0.4468
  0.4491   0.4513   0.4546   0.4617   0.4661   0.4755   0.4784   0.4869
  0.4901   0.4929   0.4990   0.5005   0.5049   0.5225   0.5335   0.5480
  0.5569   0.5616   0.5691   0.5758   0.5806   0.5868   0.5967   0.6030
  0.6031   0.6063   0.6160   0.6247   0.6314   0.6355   0.6502   0.6572
  0.6671   0.6692   0.6781   0.6825   0.6861   0.6893   0.7007   0.7072
  0.7171   0.7289   0.7350   0.7563   0.7758   0.8091   0.8209   0.8223
  0.8259   0.8285   0.8299   0.8389   0.8399   0.8424   0.8445   0.8459
  0.8471   0.8511   0.8541   0.8560   0.8580   0.8657   0.8703   0.8788
  0.8826   0.8877   0.8926   0.8981   0.9057   0.9125   0.9181   0.9244
  0.9297   0.9314   0.9376   0.9412   0.9492   0.9562   0.9616   0.9643
  0.9662   0.9744   0.9827   0.9888   1.0057   1.0215   1.0354   1.0415
  1.0483   1.0809   1.0862   1.0961   1.1239   1.1291   1.1588   1.1963
  1.2077   1.2107   1.2157   1.2324   1.2404   1.2408   1.2613   1.2658
  1.2712   1.2773   1.2822   1.2988   1.3170   1.3324   1.3469   1.3617
  1.3658   1.4226   1.4321   1.4828   1.4945   1.5126   1.5394   1.5551
  1.5815   1.5862   1.5898   1.5970   1.6080   1.6288   1.6484   1.6608
  1.6926   1.7209   1.7446   1.7685   1.7796   1.7898   1.8161   1.8446
  1.8648   1.8702   1.8760   1.8828   1.8946   1.9107   1.9267   1.9449
  1.9501   1.9535   1.9641   1.9784   2.0453   2.0535   2.0571   2.0841
  2.1033   2.1434   2.1541   2.1849   2.2274   2.2412   2.2539   2.2559
  2.2622   2.2648   2.2804   2.2814   2.2901   2.2997   2.3118   2.3206
  2.3290   2.3460   2.4121   2.4148   2.4325   2.4402   2.4464   2.4814
  2.5022   2.5133   2.5242   2.5353   2.5422   2.5520   2.5873   2.6092
  2.6117   2.6473   2.6598   2.6855   2.6928   2.7187   2.7260   2.7345
  2.7478   2.7550   2.7592   2.7697   2.7884   2.7974   2.8254   2.8319
  2.8859   2.9093   2.9649   2.9767   3.0543   3.0646   3.0771   3.1124
  3.1169   3.1476   3.1520   3.1810   3.2115   3.2148   3.2523   3.3320
  3.3486   3.4111   3.4348   3.5705   3.6578   3.6709   3.7039   3.7656
  3.7950   3.9549   3.9938   4.0843   4.0909   4.3550   4.7987   4.8175
  9.7425   9.7579   9.7782   9.7890   9.8087   9.8168  23.3586  23.5004
 23.8207  23.8339  23.8689  23.8809  23.9341  23.9769  24.0294  24.0361
 24.0910  24.1302  25.7692  25.8012  25.8143  25.8210  25.8910  25.9090
 26.0817  26.0998  26.1145  26.1541  26.1802  26.2681  26.4645  26.5674
 26.6087  26.6340  26.8095  26.8463 215.7328 215.7486 215.7721 215.7847
215.8074 215.8186
 --------------------------------------------------------------

          Ground-State Mulliken Net Atomic Charges

     Atom                 Charge (a.u.)
  ----------------------------------------
      1 C                    -0.475498
      2 C                    -1.207245
      3 Cl                    0.646092
      4 C                     0.646200
      5 Cl                    0.439705
      6 C                    -1.117311
      7 H                     0.209015
      8 C                     0.787085
      9 Cl                    0.446728
     10 C                    -0.779607
     11 H                     0.204665
     12 C                     0.485017
     13 C                    -1.064233
     14 H                     0.233859
     15 C                    -0.368415
     16 Cl                    0.618164
     17 C                    -0.186661
     18 Cl                    0.606873
     19 C                    -0.278385
     20 Cl                    0.602706
     21 C                    -0.687020
     22 H                     0.238265
  ----------------------------------------
  Sum of atomic charges =     0.000000

 -----------------------------------------------------------------
                    Cartesian Multipole Moments
 -----------------------------------------------------------------
    Charge (ESU x 10^10)
                -0.0000
    Dipole Moment (Debye)
         X      -1.6841      Y      -0.1165      Z       0.1662
       Tot       1.6962
    Quadrupole Moments (Debye-Ang)
        XX    -151.6330     XY      -0.6236     YY    -145.5764
        XZ       2.1755     YZ      -1.0659     ZZ    -148.6848
    Octopole Moments (Debye-Ang^2)
       XXX    -495.4504    XXY       0.0716    XYY    -155.5095
       YYY      -1.2671    XXZ      82.6570    XYZ      -1.0852
       YYZ      57.7822    XZZ    -170.5233    YZZ       0.0346
       ZZZ     177.2889
    Hexadecapole Moments (Debye-Ang^3)
      XXXX   -7827.8738   XXXY     192.2651   XXYY   -1492.7917
      XYYY     187.0486   YYYY   -1072.3700   XXXZ    1632.8238
      XXYZ      43.8517   XYYZ     553.9476   YYYZ     109.3996
      XXZZ   -2044.6420   XYZZ      70.7228   YYZZ    -936.6422
      XZZZ    1646.6060   YZZZ     127.4245   ZZZZ   -4532.5677
 -----------------------------------------------------------------
 Calculating analytic gradient of the SCF energy
 Gradient of SCF Energy
            1           2           3           4           5           6
    1  -0.0001616  -0.0000104   0.0000210  -0.0000649   0.0000372   0.0000673
    2  -0.0000886   0.0000190  -0.0000621  -0.0000161  -0.0000060  -0.0000224
    3   0.0000359   0.0000298  -0.0000516  -0.0000184  -0.0000014  -0.0000977
            7           8           9          10          11          12
    1  -0.0000039   0.0001198  -0.0000675  -0.0000486   0.0000323   0.0000868
    2  -0.0000204  -0.0000040  -0.0000287   0.0000015  -0.0000090   0.0001515
    3  -0.0000053   0.0000690  -0.0000346   0.0000325   0.0000107  -0.0001332
           13          14          15          16          17          18
    1  -0.0000769   0.0000272  -0.0000332   0.0000493   0.0002072  -0.0001194
    2   0.0000342   0.0000556   0.0000618  -0.0000017  -0.0000431   0.0000258
    3  -0.0000101   0.0000757   0.0000259  -0.0000230  -0.0000762   0.0000820
           19          20          21          22
    1  -0.0001334   0.0000359   0.0000558  -0.0000200
    2   0.0000157   0.0000134  -0.0000724  -0.0000039
    3   0.0000913  -0.0000180   0.0000325  -0.0000159
 Max gradient component =       2.072E-04
 RMS gradient           =       6.505E-05
 Gradient time:  CPU 249.46 s  wall 249.47 s
 Geometry Optimization Parameters
   NAtoms,    NIC,     NZ,  NCons,   NDum,   NFix, NCnnct, MaxDiis
       22     155      22       0       0       0       0       0

 Cartesian Hessian Update
 Hessian updated using BFGS update


** GEOMETRY OPTIMIZATION IN DELOCALIZED INTERNAL COORDINATES **
   Searching for a Minimum

   Optimization Cycle:   6

                       Coordinates (Angstroms)
     ATOM                X               Y               Z
      1  C         0.0424401381    0.0017766937    0.0535740317
      2  C         0.0067612336    0.1554462461    1.4510034338
      3  Cl        1.4861373749    0.3737162486    2.3540699365
      4  C        -1.2248955561    0.1701248622    2.1177230477
      5  Cl       -1.3163049462    0.3602933124    3.8507664564
      6  C        -2.4191411716    0.0425874648    1.4146221687
      7  H        -3.3621173188    0.0574278544    1.9429485098
      8  C        -2.3739591920   -0.0991855343    0.0353879753
      9  Cl       -3.8739479602   -0.2560410062   -0.8586485361
     10  C        -1.1637016512   -0.1217469972   -0.6445184888
     11  H        -1.1472417617   -0.2529104658   -1.7185127830
     12  C         1.3153280366   -0.0247913652   -0.7228619087
     13  C         2.2792113725   -1.0078029211   -0.4924885956
     14  H         2.1310451894   -1.7548384003    0.2749481281
     15  C         3.4428155665   -1.0427062931   -1.2502825131
     16  Cl        4.6037625784   -2.3048965858   -0.9208910570
     17  C         3.6798411734   -0.0939179832   -2.2562109638
     18  Cl        5.1396259143   -0.1321822632   -3.1930447917
     19  C         2.7038956733    0.8856632325   -2.4813047714
     20  Cl        2.9249638888    2.1029678226   -3.7140371551
     21  C         1.5352848516    0.9185684211   -1.7269396491
     22  H         0.8078329368    1.6962745598   -1.9192008185
   Point Group: c1    Number of degrees of freedom:    60


   Energy is  -3221.133986974

 Hessian updated using BFGS update

 60 Hessian modes will be used to form the next step
  Hessian Eigenvalues:
     0.004805    0.019383    0.019976    0.022971    0.023288    0.023527
     0.023645    0.023842    0.023901    0.023977    0.024047    0.024090
     0.024108    0.024115    0.024119    0.024142    0.024381    0.024779
     0.027709    0.158741    0.160109    0.160134    0.160630    0.222172
     0.234406    0.234979    0.236011    0.246331    0.248609    0.249978
     0.249992    0.249994    0.250000    0.250050    0.255075    0.280004
     0.292042    0.300837    0.301032    0.301119    0.303146    0.307390
     0.340756    0.353325    0.356563    0.356678    0.356774    0.369587
     0.426814    0.432168    0.438980    0.456562    0.465255    0.469511
     0.472677    0.477977    0.480464    0.483558    0.492995    0.522818

 Minimum search - taking simple RFO step
 Searching for Lamda that Minimizes Along All modes
 Value Taken    Lamda =  -0.00000294
 Step Taken.  Stepsize is  0.019386

                             Maximum     Tolerance    Cnvgd?
         Gradient           0.000373      0.000300      NO
         Displacement       0.015888      0.001200      NO
         Energy change     -0.000006      0.000001      NO


 New Cartesian Coordinates Obtained by Inverse Iteration

 Displacement from previous Coordinates is:  0.071033
 ----------------------------------------------------------------
             Standard Nuclear Orientation (Angstroms)
    I     Atom           X                Y                Z
 ----------------------------------------------------------------
    1      C       0.0421706325     0.0012451172     0.0532758669
    2      C       0.0067588637     0.1604533214     1.4500918012
    3      Cl      1.4861067613     0.3857582078     2.3512686486
    4      C      -1.2248065968     0.1753683682     2.1170947785
    5      Cl     -1.3164940386     0.3729465810     3.8492923306
    6      C      -2.4189511813     0.0423774572     1.4147822956
    7      H      -3.3618606609     0.0576015013     1.9432519726
    8      C      -2.3738874572    -0.1049092406     0.0361301249
    9      Cl     -3.8737915362    -0.2684773488    -0.8568185746
   10      C      -1.1636796729    -0.1274568712    -0.6441273532
   11      H      -1.1472867053    -0.2620928744    -1.7177211676
   12      C       1.3152422726    -0.0254605337    -0.7231232267
   13      C       2.2765201284    -1.0119735514    -0.4965948775
   14      H       2.1256577312    -1.7623772479     0.2670465863
   15      C       3.4403477404    -1.0462469676    -1.2540002485
   16      Cl      4.5984377387    -2.3122202732    -0.9291467890
   17      C       3.6799829329    -0.0935574483    -2.2557404379
   18      Cl      5.1402291245    -0.1313139907    -3.1922985663
   19      C       2.7065735407     0.8892458513    -2.4770406511
   20      Cl      2.9305039001     2.1111908273    -3.7047352533
   21      C       1.5377502721     0.9217895333    -1.7228268920
   22      H       0.8121125805     1.7019364846    -1.9119587115
 ----------------------------------------------------------------
 Nuclear Repulsion Energy =        1957.95658149 hartrees
 There are       89 alpha and       89 beta electrons
 Applying Cartesian multipole field
    Component          Value
    ---------          -----
     (2,0,0)        1.00000E-12
     (0,2,0)        2.00000E-11
     (0,0,2)       -3.00000E-11
 Nucleus-field energy     =    -0.0000000808 hartrees
 Requested basis set is 6-311++G(d,p)
 There are 170 shells and 472 basis functions
 A cutoff of  1.0D-15 yielded  10712 shell pairs
 There are     90487 function pairs (     97147 Cartesian)
 Smallest overlap matrix eigenvalue = 2.88E-07
 Linear dependence detected in AO basis
 Number of orthogonalized atomic orbitals = 467
 Maximum deviation from orthogonality = 4.646E-10
 Guess from superposition of atomic densities
 Warning:  Energy on first SCF cycle will be non-variational
 SAD guess density has 178.000000 electrons

 -----------------------------------------------------------------------
  General SCF calculation program by
  Eric Jon Sundstrom, Paul Horn, Yuezhi Mao, Dmitri Zuev, Alec White,
  David Stuck, Shaama M.S., Shane Yost, Joonho Lee, David Small,
  Daniel Levine, Susi Lehtola, Hugh Burton, Evgeny Epifanovsky,
  Bang C. Huynh
 -----------------------------------------------------------------------
 Exchange:     0.2000 Hartree-Fock + 0.0800 Slater + 0.7200 B88
 Correlation:  0.1900 VWN1RPA + 0.8100 LYP
 Using SG-1 standard quadrature grid
 A restricted SCF calculation will be
 performed using DIIS
 SCF converges when DIIS error is below 1.0e-08
 ---------------------------------------
  Cycle       Energy         DIIS error
 ---------------------------------------
    1   -3225.3503929554      2.82e-02  
    2   -3221.0010773237      2.18e-03  
    3   -3220.8776858164      2.89e-03  
    4   -3221.1151219715      7.72e-04  
    5   -3221.1313337768      3.06e-04  
    6   -3221.1337124167      1.01e-04  
    7   -3221.1339590373      3.28e-05  
    8   -3221.1339849118      1.18e-05  
    9   -3221.1339884509      3.74e-06  
   10   -3221.1339888503      8.48e-07  
   11   -3221.1339888686      2.75e-07  
   12   -3221.1339888705      1.20e-07  
   13   -3221.1339888707      3.53e-08  
   14   -3221.1339888709      1.11e-08  
   15   -3221.1339888708      5.23e-09  Convergence criterion met
 ---------------------------------------
 SCF time:   CPU 736.68s  wall 736.00s 
 SCF   energy in the final basis set =    -3221.1339888708
 Total energy in the final basis set =    -3221.1339888708

 --------------------------------------------------------------

                    Orbital Energies (a.u.)
 --------------------------------------------------------------

 Alpha MOs
 -- Occupied --
********-101.5791-101.5781-101.5781-101.5771-101.5762 -10.2784 -10.2772
-10.2768 -10.2748 -10.2744 -10.2718 -10.2406 -10.2322 -10.2245 -10.2215
-10.2190 -10.2181  -9.4941  -9.4938  -9.4927  -9.4926  -9.4916  -9.4908
 -7.2589  -7.2587  -7.2577  -7.2574  -7.2565  -7.2557  -7.2490  -7.2487
 -7.2484  -7.2478  -7.2475  -7.2475  -7.2469  -7.2467  -7.2464  -7.2458
 -7.2456  -7.2449  -0.9551  -0.9483  -0.9083  -0.9008  -0.8920  -0.8773
 -0.8622  -0.8438  -0.7974  -0.7657  -0.7581  -0.7484  -0.6745  -0.6449
 -0.6305  -0.6153  -0.5530  -0.5440  -0.5357  -0.5264  -0.5014  -0.4830
 -0.4705  -0.4686  -0.4670  -0.4538  -0.4498  -0.4367  -0.4195  -0.4121
 -0.4092  -0.3976  -0.3878  -0.3734  -0.3661  -0.3542  -0.3527  -0.3481
 -0.3423  -0.3404  -0.3364  -0.3285  -0.3208  -0.2933  -0.2757  -0.2725
 -0.2667
 -- Virtual --
 -0.0747  -0.0617  -0.0527  -0.0416  -0.0399  -0.0316  -0.0138  -0.0024
  0.0030   0.0087   0.0127   0.0148   0.0209   0.0228   0.0290   0.0358
  0.0449   0.0480   0.0516   0.0549   0.0639   0.0679   0.0705   0.0738
  0.0769   0.0803   0.0837   0.0849   0.0912   0.0941   0.0948   0.0979
  0.1022   0.1049   0.1074   0.1107   0.1156   0.1169   0.1217   0.1252
  0.1266   0.1279   0.1291   0.1328   0.1339   0.1388   0.1414   0.1443
  0.1516   0.1540   0.1581   0.1629   0.1658   0.1671   0.1707   0.1746
  0.1779   0.1803   0.1916   0.1948   0.1985   0.2065   0.2078   0.2133
  0.2172   0.2181   0.2222   0.2276   0.2331   0.2405   0.2409   0.2461
  0.2513   0.2529   0.2563   0.2579   0.2647   0.2650   0.2688   0.2719
  0.2754   0.2789   0.2812   0.2858   0.2881   0.2953   0.2969   0.3040
  0.3075   0.3107   0.3170   0.3216   0.3300   0.3382   0.3437   0.3524
  0.4065   0.4166   0.4270   0.4285   0.4327   0.4359   0.4422   0.4467
  0.4490   0.4512   0.4547   0.4619   0.4660   0.4756   0.4783   0.4870
  0.4897   0.4929   0.4989   0.5005   0.5049   0.5226   0.5334   0.5481
  0.5568   0.5617   0.5689   0.5757   0.5807   0.5869   0.5967   0.6030
  0.6037   0.6063   0.6163   0.6246   0.6316   0.6355   0.6504   0.6571
  0.6671   0.6696   0.6780   0.6824   0.6860   0.6890   0.7008   0.7070
  0.7171   0.7289   0.7355   0.7558   0.7758   0.8093   0.8207   0.8222
  0.8259   0.8285   0.8300   0.8390   0.8403   0.8426   0.8446   0.8459
  0.8472   0.8511   0.8544   0.8560   0.8580   0.8656   0.8704   0.8790
  0.8822   0.8879   0.8928   0.8982   0.9057   0.9122   0.9181   0.9243
  0.9296   0.9314   0.9375   0.9411   0.9493   0.9558   0.9616   0.9644
  0.9665   0.9746   0.9829   0.9891   1.0055   1.0220   1.0355   1.0413
  1.0480   1.0812   1.0863   1.0966   1.1241   1.1292   1.1587   1.1962
  1.2077   1.2106   1.2156   1.2324   1.2406   1.2410   1.2613   1.2658
  1.2713   1.2775   1.2824   1.2988   1.3168   1.3323   1.3471   1.3622
  1.3655   1.4226   1.4312   1.4826   1.4944   1.5132   1.5395   1.5551
  1.5822   1.5864   1.5896   1.5970   1.6078   1.6290   1.6484   1.6606
  1.6927   1.7209   1.7445   1.7684   1.7798   1.7896   1.8159   1.8450
  1.8647   1.8701   1.8754   1.8822   1.8952   1.9110   1.9268   1.9443
  1.9500   1.9542   1.9644   1.9791   2.0452   2.0538   2.0571   2.0842
  2.1033   2.1428   2.1540   2.1851   2.2274   2.2411   2.2538   2.2559
  2.2621   2.2647   2.2803   2.2810   2.2901   2.2997   2.3122   2.3205
  2.3294   2.3459   2.4128   2.4149   2.4325   2.4402   2.4465   2.4815
  2.5023   2.5134   2.5242   2.5350   2.5422   2.5520   2.5874   2.6089
  2.6119   2.6479   2.6603   2.6854   2.6933   2.7180   2.7260   2.7346
  2.7474   2.7552   2.7591   2.7694   2.7882   2.7966   2.8255   2.8320
  2.8851   2.9093   2.9652   2.9771   3.0546   3.0646   3.0772   3.1122
  3.1169   3.1477   3.1520   3.1810   3.2115   3.2148   3.2521   3.3321
  3.3485   3.4112   3.4349   3.5707   3.6579   3.6710   3.7039   3.7659
  3.7951   3.9550   3.9938   4.0843   4.0907   4.3535   4.7989   4.8175
  9.7426   9.7580   9.7782   9.7890   9.8086   9.8167  23.3587  23.5004
 23.8207  23.8339  23.8688  23.8808  23.9339  23.9769  24.0294  24.0361
 24.0909  24.1306  25.7691  25.8010  25.8141  25.8210  25.8909  25.9089
 26.0816  26.0997  26.1143  26.1542  26.1799  26.2688  26.4647  26.5671
 26.6089  26.6339  26.8095  26.8453 215.7330 215.7487 215.7721 215.7846
215.8073 215.8186
 --------------------------------------------------------------

          Ground-State Mulliken Net Atomic Charges

     Atom                 Charge (a.u.)
  ----------------------------------------
      1 C                    -0.477080
      2 C                    -1.206651
      3 Cl                    0.645979
      4 C                     0.646404
      5 Cl                    0.439742
      6 C                    -1.112726
      7 H                     0.208998
      8 C                     0.785839
      9 Cl                    0.446417
     10 C                    -0.779639
     11 H                     0.204811
     12 C                     0.478621
     13 C                    -1.058997
     14 H                     0.234398
     15 C                    -0.365354
     16 Cl                    0.617634
     17 C                    -0.194625
     18 Cl                    0.606805
     19 C                    -0.273344
     20 Cl                    0.602665
     21 C                    -0.688217
     22 H                     0.238319
  ----------------------------------------
  Sum of atomic charges =     0.000000

 -----------------------------------------------------------------
                    Cartesian Multipole Moments
 -----------------------------------------------------------------
    Charge (ESU x 10^10)
                -0.0000
    Dipole Moment (Debye)
         X      -1.6857      Y      -0.1204      Z       0.1659
       Tot       1.6981
    Quadrupole Moments (Debye-Ang)
        XX    -151.6490     XY      -0.6292     YY    -145.5622
        XZ       2.1749     YZ      -1.0661     ZZ    -148.6912
    Octopole Moments (Debye-Ang^2)
       XXX    -495.5302    XXY      -0.0426    XYY    -155.5011
       YYY      -1.7299    XXZ      82.6729    XYZ      -1.0816
       YYZ      57.7825    XZZ    -170.5614    YZZ      -0.1301
       ZZZ     177.3264
    Hexadecapole Moments (Debye-Ang^3)
      XXXX   -7827.0460   XXXY     189.4913   XXYY   -1493.9473
      XYYY     184.0149   YYYY   -1080.4145   XXXZ    1634.4419
      XXYZ      42.6024   XYYZ     554.4241   YYYZ     104.9574
      XXZZ   -2043.3508   XYZZ      69.9155   YYZZ    -936.7377
      XZZZ    1648.1842   YZZZ     123.5595   ZZZZ   -4525.2819
 -----------------------------------------------------------------
 Calculating analytic gradient of the SCF energy
 Gradient of SCF Energy
            1           2           3           4           5           6
    1  -0.0002046   0.0000699  -0.0000032  -0.0000724   0.0000012   0.0000573
    2  -0.0000717   0.0000229  -0.0000330  -0.0000178   0.0000023  -0.0000229
    3  -0.0000101   0.0000490  -0.0000224   0.0000033  -0.0000031  -0.0000860
            7           8           9          10          11          12
    1  -0.0000139   0.0000564  -0.0000555   0.0000517   0.0000205   0.0000807
    2  -0.0000147  -0.0000080  -0.0000332  -0.0000052   0.0000007   0.0001545
    3  -0.0000044   0.0000995  -0.0000319   0.0000231  -0.0000030  -0.0001540
           13          14          15          16          17          18
    1   0.0000330   0.0000077  -0.0000841   0.0000475   0.0000950  -0.0000422
    2  -0.0000341   0.0000363   0.0000401  -0.0000045   0.0000236   0.0000232
    3  -0.0000079   0.0000316   0.0000565  -0.0000057  -0.0000629   0.0000324
           19          20          21          22
    1  -0.0000561   0.0000179   0.0000137  -0.0000204
    2  -0.0000456   0.0000451  -0.0000506  -0.0000075
    3   0.0000901  -0.0000351   0.0000590  -0.0000179
 Max gradient component =       2.046E-04
 RMS gradient           =       5.635E-05
 Gradient time:  CPU 248.88 s  wall 248.90 s
 Geometry Optimization Parameters
   NAtoms,    NIC,     NZ,  NCons,   NDum,   NFix, NCnnct, MaxDiis
       22     155      22       0       0       0       0       0

 Cartesian Hessian Update
 Hessian updated using BFGS update


** GEOMETRY OPTIMIZATION IN DELOCALIZED INTERNAL COORDINATES **
   Searching for a Minimum

   Optimization Cycle:   7

                       Coordinates (Angstroms)
     ATOM                X               Y               Z
      1  C         0.0421706325    0.0012451172    0.0532758669
      2  C         0.0067588637    0.1604533214    1.4500918012
      3  Cl        1.4861067613    0.3857582078    2.3512686486
      4  C        -1.2248065968    0.1753683682    2.1170947785
      5  Cl       -1.3164940386    0.3729465810    3.8492923306
      6  C        -2.4189511813    0.0423774572    1.4147822956
      7  H        -3.3618606609    0.0576015013    1.9432519726
      8  C        -2.3738874572   -0.1049092406    0.0361301249
      9  Cl       -3.8737915362   -0.2684773488   -0.8568185746
     10  C        -1.1636796729   -0.1274568712   -0.6441273532
     11  H        -1.1472867053   -0.2620928744   -1.7177211676
     12  C         1.3152422726   -0.0254605337   -0.7231232267
     13  C         2.2765201284   -1.0119735514   -0.4965948775
     14  H         2.1256577312   -1.7623772479    0.2670465863
     15  C         3.4403477404   -1.0462469676   -1.2540002485
     16  Cl        4.5984377387   -2.3122202732   -0.9291467890
     17  C         3.6799829329   -0.0935574483   -2.2557404379
     18  Cl        5.1402291245   -0.1313139907   -3.1922985663
     19  C         2.7065735407    0.8892458513   -2.4770406511
     20  Cl        2.9305039001    2.1111908273   -3.7047352533
     21  C         1.5377502721    0.9217895333   -1.7228268920
     22  H         0.8121125805    1.7019364846   -1.9119587115
   Point Group: c1    Number of degrees of freedom:    60


   Energy is  -3221.133988871

 Hessian updated using BFGS update

 59 Hessian modes will be used to form the next step
  Hessian Eigenvalues:
     0.003917    0.019402    0.019958    0.022792    0.023256    0.023552
     0.023639    0.023790    0.023844    0.023989    0.024025    0.024092
     0.024109    0.024116    0.024121    0.024159    0.024347    0.024735
     0.026015    0.158584    0.160016    0.160193    0.160301    0.220538
     0.234730    0.235028    0.235708    0.243016    0.248786    0.249981
     0.249994    0.249997    0.250008    0.250192    0.251466    0.274646
     0.286559    0.300568    0.301029    0.301095    0.301940    0.303212
     0.333421    0.352550    0.356669    0.356702    0.365706    0.426321
     0.432129    0.436319    0.456644    0.468061    0.470127    0.473085
     0.474577    0.478410    0.481309    0.496881    0.524449

 Minimum search - taking simple RFO step
 Searching for Lamda that Minimizes Along All modes
 Value Taken    Lamda =   0.00000000
 Step Taken.  Stepsize is  0.010278

                             Maximum     Tolerance    Cnvgd?
         Gradient           0.000140      0.000300     YES
         Displacement       0.008103      0.001200      NO
         Energy change     -0.000002      0.000001      NO


 New Cartesian Coordinates Obtained by Inverse Iteration

 Displacement from previous Coordinates is:  0.036607
 ----------------------------------------------------------------
             Standard Nuclear Orientation (Angstroms)
    I     Atom           X                Y                Z
 ----------------------------------------------------------------
    1      C       0.0421677539     0.0014260841     0.0531546184
    2      C       0.0066519386     0.1634425705     1.4495720013
    3      Cl      1.4858812178     0.3931728305     2.3498052898
    4      C      -1.2248032686     0.1779388066     2.1167446151
    5      Cl     -1.3165388346     0.3783789245     3.8486157760
    6      C      -2.4189167927     0.0420203934     1.4148842198
    7      H      -3.3617503246     0.0569249687     1.9434782801
    8      C      -2.3738273624    -0.1076931638     0.0364211500
    9      Cl     -3.8734953069    -0.2747425477    -0.8560635169
   10      C      -1.1636183375    -0.1300994754    -0.6439240302
   11      H      -1.1472890034    -0.2667687356    -1.7172691391
   12      C       1.3152450817    -0.0256701829    -0.7230633286
   13      C       2.2751039158    -1.0139827317    -0.4985874272
   14      H       2.1228694696    -1.7662251245     0.2629988330
   15      C       3.4390395389    -1.0481104962    -1.2559131317
   16      Cl      4.5954675823    -2.3160742005    -0.9332793654
   17      C       3.6799475423    -0.0935868915    -2.2555903725
   18      Cl      5.1403911180    -0.1313411202    -3.1921232874
   19      C       2.7079653978     0.8909964635    -2.4749956951
   20      Cl      2.9332745603     2.1150208915    -3.7002401755
   21      C       1.5391677658     0.9235617477    -1.7206500351
   22      H       0.8147027183     1.7052378917    -1.9078736227
 ----------------------------------------------------------------
 Nuclear Repulsion Energy =        1957.92293469 hartrees
 There are       89 alpha and       89 beta electrons
 Applying Cartesian multipole field
    Component          Value
    ---------          -----
     (2,0,0)        1.00000E-12
     (0,2,0)        2.00000E-11
     (0,0,2)       -3.00000E-11
 Nucleus-field energy     =    -0.0000000806 hartrees
 Requested basis set is 6-311++G(d,p)
 There are 170 shells and 472 basis functions
 A cutoff of  1.0D-15 yielded  10711 shell pairs
 There are     90483 function pairs (     97143 Cartesian)
 Smallest overlap matrix eigenvalue = 2.88E-07
 Linear dependence detected in AO basis
 Number of orthogonalized atomic orbitals = 467
 Maximum deviation from orthogonality = 4.905E-10
 Guess from superposition of atomic densities
 Warning:  Energy on first SCF cycle will be non-variational
 SAD guess density has 178.000000 electrons

 -----------------------------------------------------------------------
  General SCF calculation program by
  Eric Jon Sundstrom, Paul Horn, Yuezhi Mao, Dmitri Zuev, Alec White,
  David Stuck, Shaama M.S., Shane Yost, Joonho Lee, David Small,
  Daniel Levine, Susi Lehtola, Hugh Burton, Evgeny Epifanovsky,
  Bang C. Huynh
 -----------------------------------------------------------------------
 Exchange:     0.2000 Hartree-Fock + 0.0800 Slater + 0.7200 B88
 Correlation:  0.1900 VWN1RPA + 0.8100 LYP
 Using SG-1 standard quadrature grid
 A restricted SCF calculation will be
 performed using DIIS
 SCF converges when DIIS error is below 1.0e-08
 ---------------------------------------
  Cycle       Energy         DIIS error
 ---------------------------------------
    1   -3225.3501646999      2.82e-02  
    2   -3221.0010854235      2.18e-03  
    3   -3220.8776731488      2.89e-03  
    4   -3221.1151128897      7.73e-04  
    5   -3221.1313331610      3.06e-04  
    6   -3221.1337128631      1.01e-04  
    7   -3221.1339594799      3.28e-05  
    8   -3221.1339853736      1.18e-05  
    9   -3221.1339889143      3.73e-06  
   10   -3221.1339893132      8.47e-07  
   11   -3221.1339893315      2.75e-07  
   12   -3221.1339893331      1.20e-07  
   13   -3221.1339893336      3.53e-08  
   14   -3221.1339893338      1.11e-08  
   15   -3221.1339893338      5.24e-09  Convergence criterion met
 ---------------------------------------
 SCF time:   CPU 737.76s  wall 738.00s 
 SCF   energy in the final basis set =    -3221.1339893338
 Total energy in the final basis set =    -3221.1339893338

 --------------------------------------------------------------

                    Orbital Energies (a.u.)
 --------------------------------------------------------------

 Alpha MOs
 -- Occupied --
********-101.5790-101.5781-101.5781-101.5771-101.5762 -10.2784 -10.2772
-10.2768 -10.2748 -10.2744 -10.2718 -10.2405 -10.2321 -10.2245 -10.2215
-10.2190 -10.2181  -9.4941  -9.4938  -9.4927  -9.4926  -9.4916  -9.4908
 -7.2589  -7.2587  -7.2577  -7.2574  -7.2565  -7.2557  -7.2490  -7.2486
 -7.2484  -7.2478  -7.2475  -7.2475  -7.2469  -7.2467  -7.2464  -7.2458
 -7.2456  -7.2449  -0.9551  -0.9483  -0.9083  -0.9009  -0.8920  -0.8773
 -0.8622  -0.8438  -0.7973  -0.7657  -0.7581  -0.7484  -0.6745  -0.6449
 -0.6305  -0.6153  -0.5530  -0.5439  -0.5357  -0.5265  -0.5014  -0.4830
 -0.4705  -0.4686  -0.4670  -0.4538  -0.4498  -0.4367  -0.4195  -0.4121
 -0.4092  -0.3976  -0.3878  -0.3734  -0.3661  -0.3542  -0.3527  -0.3480
 -0.3423  -0.3404  -0.3364  -0.3285  -0.3208  -0.2932  -0.2757  -0.2725
 -0.2668
 -- Virtual --
 -0.0746  -0.0618  -0.0526  -0.0418  -0.0399  -0.0316  -0.0138  -0.0024
  0.0030   0.0087   0.0127   0.0147   0.0209   0.0228   0.0290   0.0358
  0.0449   0.0481   0.0516   0.0549   0.0639   0.0679   0.0704   0.0738
  0.0769   0.0803   0.0837   0.0849   0.0912   0.0941   0.0948   0.0979
  0.1022   0.1049   0.1074   0.1107   0.1156   0.1169   0.1217   0.1251
  0.1265   0.1278   0.1291   0.1328   0.1338   0.1388   0.1414   0.1443
  0.1516   0.1540   0.1581   0.1629   0.1658   0.1671   0.1707   0.1745
  0.1778   0.1803   0.1915   0.1948   0.1985   0.2064   0.2078   0.2133
  0.2173   0.2181   0.2223   0.2277   0.2332   0.2405   0.2409   0.2462
  0.2512   0.2529   0.2563   0.2578   0.2647   0.2650   0.2688   0.2719
  0.2753   0.2789   0.2812   0.2859   0.2881   0.2953   0.2968   0.3040
  0.3074   0.3106   0.3169   0.3215   0.3300   0.3383   0.3437   0.3524
  0.4065   0.4166   0.4269   0.4285   0.4328   0.4360   0.4423   0.4467
  0.4490   0.4512   0.4547   0.4620   0.4660   0.4756   0.4783   0.4870
  0.4895   0.4929   0.4989   0.5005   0.5049   0.5227   0.5334   0.5481
  0.5567   0.5618   0.5688   0.5757   0.5807   0.5869   0.5966   0.6030
  0.6041   0.6063   0.6164   0.6245   0.6317   0.6354   0.6505   0.6570
  0.6671   0.6699   0.6780   0.6823   0.6860   0.6889   0.7008   0.7069
  0.7171   0.7288   0.7358   0.7555   0.7758   0.8094   0.8207   0.8222
  0.8259   0.8285   0.8300   0.8390   0.8405   0.8427   0.8446   0.8459
  0.8473   0.8511   0.8546   0.8560   0.8580   0.8656   0.8704   0.8791
  0.8820   0.8880   0.8929   0.8982   0.9057   0.9120   0.9181   0.9243
  0.9295   0.9314   0.9375   0.9410   0.9494   0.9556   0.9616   0.9645
  0.9666   0.9747   0.9830   0.9892   1.0055   1.0222   1.0355   1.0413
  1.0478   1.0814   1.0865   1.0970   1.1242   1.1293   1.1587   1.1962
  1.2078   1.2105   1.2155   1.2325   1.2407   1.2411   1.2612   1.2659
  1.2714   1.2776   1.2825   1.2988   1.3166   1.3322   1.3472   1.3624
  1.3654   1.4226   1.4306   1.4824   1.4943   1.5136   1.5396   1.5550
  1.5826   1.5864   1.5895   1.5970   1.6077   1.6291   1.6484   1.6605
  1.6927   1.7210   1.7444   1.7685   1.7799   1.7894   1.8158   1.8452
  1.8645   1.8701   1.8751   1.8817   1.8955   1.9112   1.9269   1.9439
  1.9500   1.9545   1.9646   1.9795   2.0453   2.0539   2.0570   2.0842
  2.1033   2.1425   2.1539   2.1852   2.2274   2.2411   2.2538   2.2559
  2.2620   2.2646   2.2801   2.2809   2.2902   2.2997   2.3124   2.3204
  2.3297   2.3459   2.4131   2.4150   2.4325   2.4402   2.4466   2.4816
  2.5023   2.5134   2.5241   2.5349   2.5422   2.5521   2.5875   2.6088
  2.6120   2.6483   2.6605   2.6854   2.6936   2.7177   2.7260   2.7346
  2.7472   2.7554   2.7590   2.7692   2.7878   2.7963   2.8255   2.8321
  2.8846   2.9092   2.9654   2.9773   3.0548   3.0647   3.0773   3.1121
  3.1169   3.1478   3.1520   3.1810   3.2116   3.2148   3.2521   3.3322
  3.3484   3.4112   3.4349   3.5708   3.6579   3.6711   3.7039   3.7662
  3.7952   3.9551   3.9938   4.0843   4.0906   4.3529   4.7989   4.8175
  9.7427   9.7580   9.7783   9.7890   9.8086   9.8167  23.3588  23.5005
 23.8206  23.8338  23.8689  23.8809  23.9340  23.9770  24.0293  24.0360
 24.0907  24.1307  25.7691  25.8010  25.8141  25.8210  25.8909  25.9089
 26.0816  26.0997  26.1142  26.1543  26.1798  26.2693  26.4648  26.5669
 26.6091  26.6339  26.8094  26.8448 215.7331 215.7487 215.7721 215.7846
215.8073 215.8186
 --------------------------------------------------------------

          Ground-State Mulliken Net Atomic Charges

     Atom                 Charge (a.u.)
  ----------------------------------------
      1 C                    -0.478229
      2 C                    -1.206506
      3 Cl                    0.645851
      4 C                     0.647618
      5 Cl                    0.439730
      6 C                    -1.109614
      7 H                     0.208983
      8 C                     0.784677
      9 Cl                    0.446243
     10 C                    -0.779946
     11 H                     0.204892
     12 C                     0.475297
     13 C                    -1.056534
     14 H                     0.234686
     15 C                    -0.364238
     16 Cl                    0.617385
     17 C                    -0.198751
     18 Cl                    0.606721
     19 C                    -0.269985
     20 Cl                    0.602593
     21 C                    -0.689211
     22 H                     0.238338
  ----------------------------------------
  Sum of atomic charges =     0.000000

 -----------------------------------------------------------------
                    Cartesian Multipole Moments
 -----------------------------------------------------------------
    Charge (ESU x 10^10)
                 0.0000
    Dipole Moment (Debye)
         X      -1.6868      Y      -0.1227      Z       0.1653
       Tot       1.6993
    Quadrupole Moments (Debye-Ang)
        XX    -151.6546     XY      -0.6298     YY    -145.5519
        XZ       2.1738     YZ      -1.0685     ZZ    -148.6956
    Octopole Moments (Debye-Ang^2)
       XXX    -495.5729    XXY      -0.1047    XYY    -155.4836
       YYY      -1.9559    XXZ      82.6886    XYZ      -1.0802
       YYZ      57.7822    XZZ    -170.5780    YZZ      -0.2112
       ZZZ     177.3562
    Hexadecapole Moments (Debye-Ang^3)
      XXXX   -7826.1335   XXXY     188.1072   XXYY   -1494.4186
      XYYY     182.4838   YYYY   -1084.4846   XXXZ    1635.3290
      XXYZ      41.9373   XYYZ     554.6670   YYYZ     102.6318
      XXZZ   -2042.6764   XYZZ      69.5440   YYZZ    -936.8264
      XZZZ    1649.0029   YZZZ     121.4758   ZZZZ   -4521.8258
 -----------------------------------------------------------------
 Calculating analytic gradient of the SCF energy
 Gradient of SCF Energy
            1           2           3           4           5           6
    1  -0.0000715   0.0000368  -0.0000157  -0.0000140  -0.0000094   0.0000062
    2  -0.0000171   0.0000106  -0.0000084  -0.0000067  -0.0000046  -0.0000239
    3  -0.0000176   0.0000271  -0.0000040  -0.0000011  -0.0000033  -0.0000313
            7           8           9          10          11          12
    1  -0.0000069  -0.0000002  -0.0000109   0.0000377   0.0000034   0.0000143
    2  -0.0000175  -0.0000059  -0.0000307  -0.0000109  -0.0000064   0.0000541
    3  -0.0000051   0.0000368  -0.0000138   0.0000003  -0.0000025  -0.0000506
           13          14          15          16          17          18
    1   0.0000562   0.0000016  -0.0000453   0.0000268   0.0000031   0.0000046
    2  -0.0000230   0.0000141   0.0000183   0.0000090   0.0000461   0.0000198
    3  -0.0000022   0.0000039   0.0000379   0.0000053  -0.0000259   0.0000069
           19          20          21          22
    1   0.0000142  -0.0000040  -0.0000175  -0.0000093
    2  -0.0000373   0.0000313  -0.0000084  -0.0000027
    3   0.0000319  -0.0000155   0.0000296  -0.0000068
 Max gradient component =       7.154E-05
 RMS gradient           =       2.386E-05
 Gradient time:  CPU 249.76 s  wall 249.78 s
 Geometry Optimization Parameters
   NAtoms,    NIC,     NZ,  NCons,   NDum,   NFix, NCnnct, MaxDiis
       22     155      22       0       0       0       0       0

 Cartesian Hessian Update
 Hessian updated using BFGS update


** GEOMETRY OPTIMIZATION IN DELOCALIZED INTERNAL COORDINATES **
   Searching for a Minimum

   Optimization Cycle:   8

                       Coordinates (Angstroms)
     ATOM                X               Y               Z
      1  C         0.0421677539    0.0014260841    0.0531546184
      2  C         0.0066519386    0.1634425705    1.4495720013
      3  Cl        1.4858812178    0.3931728305    2.3498052898
      4  C        -1.2248032686    0.1779388066    2.1167446151
      5  Cl       -1.3165388346    0.3783789245    3.8486157760
      6  C        -2.4189167927    0.0420203934    1.4148842198
      7  H        -3.3617503246    0.0569249687    1.9434782801
      8  C        -2.3738273624   -0.1076931638    0.0364211500
      9  Cl       -3.8734953069   -0.2747425477   -0.8560635169
     10  C        -1.1636183375   -0.1300994754   -0.6439240302
     11  H        -1.1472890034   -0.2667687356   -1.7172691391
     12  C         1.3152450817   -0.0256701829   -0.7230633286
     13  C         2.2751039158   -1.0139827317   -0.4985874272
     14  H         2.1228694696   -1.7662251245    0.2629988330
     15  C         3.4390395389   -1.0481104962   -1.2559131317
     16  Cl        4.5954675823   -2.3160742005   -0.9332793654
     17  C         3.6799475423   -0.0935868915   -2.2555903725
     18  Cl        5.1403911180   -0.1313411202   -3.1921232874
     19  C         2.7079653978    0.8909964635   -2.4749956951
     20  Cl        2.9332745603    2.1150208915   -3.7002401755
     21  C         1.5391677658    0.9235617477   -1.7206500351
     22  H         0.8147027183    1.7052378917   -1.9078736227
   Point Group: c1    Number of degrees of freedom:    60


   Energy is  -3221.133989334

 Hessian updated using BFGS update

 60 Hessian modes will be used to form the next step
  Hessian Eigenvalues:
     0.003845    0.019331    0.019828    0.021971    0.023147    0.023352
     0.023612    0.023665    0.023847    0.023975    0.024007    0.024073
     0.024093    0.024114    0.024128    0.024134    0.024200    0.024914
     0.025524    0.158498    0.159451    0.160158    0.160402    0.215372
     0.234084    0.234753    0.235630    0.240755    0.248929    0.249084
     0.249986    0.249995    0.250048    0.250080    0.252968    0.272104
     0.286114    0.297847    0.301003    0.301199    0.301633    0.303272
     0.329747    0.352626    0.356634    0.356650    0.356682    0.365871
     0.426431    0.430712    0.434923    0.456484    0.462072    0.469325
     0.472798    0.475455    0.478904    0.483231    0.496473    0.523254

 Minimum search - taking simple RFO step
 Searching for Lamda that Minimizes Along All modes
 Value Taken    Lamda =   0.00000000
 Step Taken.  Stepsize is  0.001885

                             Maximum     Tolerance    Cnvgd?
         Gradient           0.000055      0.000300     YES
         Displacement       0.001181      0.001200     YES
         Energy change     -0.000000      0.000001     YES

 Final energy is   -3221.1339893338290     


 ******************************
 **  OPTIMIZATION CONVERGED  **
 ******************************

                       Coordinates (Angstroms)
     ATOM                X               Y               Z
      1  C         0.0421677539    0.0014260841    0.0531546184
      2  C         0.0066519386    0.1634425705    1.4495720013
      3  Cl        1.4858812178    0.3931728305    2.3498052898
      4  C        -1.2248032686    0.1779388066    2.1167446151
      5  Cl       -1.3165388346    0.3783789245    3.8486157760
      6  C        -2.4189167927    0.0420203934    1.4148842198
      7  H        -3.3617503246    0.0569249687    1.9434782801
      8  C        -2.3738273624   -0.1076931638    0.0364211500
      9  Cl       -3.8734953069   -0.2747425477   -0.8560635169
     10  C        -1.1636183375   -0.1300994754   -0.6439240302
     11  H        -1.1472890034   -0.2667687356   -1.7172691391
     12  C         1.3152450817   -0.0256701829   -0.7230633286
     13  C         2.2751039158   -1.0139827317   -0.4985874272
     14  H         2.1228694696   -1.7662251245    0.2629988330
     15  C         3.4390395389   -1.0481104962   -1.2559131317
     16  Cl        4.5954675823   -2.3160742005   -0.9332793654
     17  C         3.6799475423   -0.0935868915   -2.2555903725
     18  Cl        5.1403911180   -0.1313411202   -3.1921232874
     19  C         2.7079653978    0.8909964635   -2.4749956951
     20  Cl        2.9332745603    2.1150208915   -3.7002401755
     21  C         1.5391677658    0.9235617477   -1.7206500351
     22  H         0.8147027183    1.7052378917   -1.9078736227

Z-matrix Print:
$molecule
0 1
Cl
C  1 1.746801
C  2 1.400647 1 119.846999
C  3 1.391757 2 120.872185 1 177.824514 0
H  4 1.081004 3 120.025410 2 -179.888919 0
C  4 1.387302 3 118.929818 2 -0.064370 0
C  6 1.388516 4 121.126367 3 0.324315 0
H  7 1.082134 6 120.078790 4 178.828382 0
C  7 1.398977 6 120.368545 4 -0.121159 0
C  9 1.491300 7 118.341260 6 -179.859273 0
C  10 1.395121 9 119.791092 7 59.309935 0
H  11 1.082091 10 120.514794 9 2.591488 0
C  11 1.391469 10 120.433773 9 -178.437068 0
C  10 1.395880 9 121.076135 7 -118.630699 0
H  14 1.081230 10 120.600248 9 -1.563354 0
C  14 1.389048 10 120.392143 9 178.166184 0
C  13 1.400818 11 120.955306 10 0.259473 0
Cl 17 1.735343 13 120.978301 11 -179.777260 0
Cl 3 1.745843 2 121.325934 1 -1.705700 0
Cl 16 1.746182 14 118.166661 10 -179.598982 0
Cl 13 1.746489 11 118.182668 10 -179.537802 0
Cl 6 1.753122 4 119.230198 3 -179.819151 0
$end


 --------------------------------------------------------------

                    Orbital Energies (a.u.)
 --------------------------------------------------------------

 Alpha MOs
 -- Occupied --
********-101.5790-101.5781-101.5781-101.5771-101.5762 -10.2784 -10.2772
-10.2768 -10.2748 -10.2744 -10.2718 -10.2405 -10.2321 -10.2245 -10.2215
-10.2190 -10.2181  -9.4941  -9.4938  -9.4927  -9.4926  -9.4916  -9.4908
 -7.2589  -7.2587  -7.2577  -7.2574  -7.2565  -7.2557  -7.2490  -7.2486
 -7.2484  -7.2478  -7.2475  -7.2475  -7.2469  -7.2467  -7.2464  -7.2458
 -7.2456  -7.2449  -0.9551  -0.9483  -0.9083  -0.9009  -0.8920  -0.8773
 -0.8622  -0.8438  -0.7973  -0.7657  -0.7581  -0.7484  -0.6745  -0.6449
 -0.6305  -0.6153  -0.5530  -0.5439  -0.5357  -0.5265  -0.5014  -0.4830
 -0.4705  -0.4686  -0.4670  -0.4538  -0.4498  -0.4367  -0.4195  -0.4121
 -0.4092  -0.3976  -0.3878  -0.3734  -0.3661  -0.3542  -0.3527  -0.3480
 -0.3423  -0.3404  -0.3364  -0.3285  -0.3208  -0.2932  -0.2757  -0.2725
 -0.2668
 -- Virtual --
 -0.0746  -0.0618  -0.0526  -0.0418  -0.0399  -0.0316  -0.0138  -0.0024
  0.0030   0.0087   0.0127   0.0147   0.0209   0.0228   0.0290   0.0358
  0.0449   0.0481   0.0516   0.0549   0.0639   0.0679   0.0704   0.0738
  0.0769   0.0803   0.0837   0.0849   0.0912   0.0941   0.0948   0.0979
  0.1022   0.1049   0.1074   0.1107   0.1156   0.1169   0.1217   0.1251
  0.1265   0.1278   0.1291   0.1328   0.1338   0.1388   0.1414   0.1443
  0.1516   0.1540   0.1581   0.1629   0.1658   0.1671   0.1707   0.1745
  0.1778   0.1803   0.1915   0.1948   0.1985   0.2064   0.2078   0.2133
  0.2173   0.2181   0.2223   0.2277   0.2332   0.2405   0.2409   0.2462
  0.2512   0.2529   0.2563   0.2578   0.2647   0.2650   0.2688   0.2719
  0.2753   0.2789   0.2812   0.2859   0.2881   0.2953   0.2968   0.3040
  0.3074   0.3106   0.3169   0.3215   0.3300   0.3383   0.3437   0.3524
  0.4065   0.4166   0.4269   0.4285   0.4328   0.4360   0.4423   0.4467
  0.4490   0.4512   0.4547   0.4620   0.4660   0.4756   0.4783   0.4870
  0.4895   0.4929   0.4989   0.5005   0.5049   0.5227   0.5334   0.5481
  0.5567   0.5618   0.5688   0.5757   0.5807   0.5869   0.5966   0.6030
  0.6041   0.6063   0.6164   0.6245   0.6317   0.6354   0.6505   0.6570
  0.6671   0.6699   0.6780   0.6823   0.6860   0.6889   0.7008   0.7069
  0.7171   0.7288   0.7358   0.7555   0.7758   0.8094   0.8207   0.8222
  0.8259   0.8285   0.8300   0.8390   0.8405   0.8427   0.8446   0.8459
  0.8473   0.8511   0.8546   0.8560   0.8580   0.8656   0.8704   0.8791
  0.8820   0.8880   0.8929   0.8982   0.9057   0.9120   0.9181   0.9243
  0.9295   0.9314   0.9375   0.9410   0.9494   0.9556   0.9616   0.9645
  0.9666   0.9747   0.9830   0.9892   1.0055   1.0222   1.0355   1.0413
  1.0478   1.0814   1.0865   1.0970   1.1242   1.1293   1.1587   1.1962
  1.2078   1.2105   1.2155   1.2325   1.2407   1.2411   1.2612   1.2659
  1.2714   1.2776   1.2825   1.2988   1.3166   1.3322   1.3472   1.3624
  1.3654   1.4226   1.4306   1.4824   1.4943   1.5136   1.5396   1.5550
  1.5826   1.5864   1.5895   1.5970   1.6077   1.6291   1.6484   1.6605
  1.6927   1.7210   1.7444   1.7685   1.7799   1.7894   1.8158   1.8452
  1.8645   1.8701   1.8751   1.8817   1.8955   1.9112   1.9269   1.9439
  1.9500   1.9545   1.9646   1.9795   2.0453   2.0539   2.0570   2.0842
  2.1033   2.1425   2.1539   2.1852   2.2274   2.2411   2.2538   2.2559
  2.2620   2.2646   2.2801   2.2809   2.2902   2.2997   2.3124   2.3204
  2.3297   2.3459   2.4131   2.4150   2.4325   2.4402   2.4466   2.4816
  2.5023   2.5134   2.5241   2.5349   2.5422   2.5521   2.5875   2.6088
  2.6120   2.6483   2.6605   2.6854   2.6936   2.7177   2.7260   2.7346
  2.7472   2.7554   2.7590   2.7692   2.7878   2.7963   2.8255   2.8321
  2.8846   2.9092   2.9654   2.9773   3.0548   3.0647   3.0773   3.1121
  3.1169   3.1478   3.1520   3.1810   3.2116   3.2148   3.2521   3.3322
  3.3484   3.4112   3.4349   3.5708   3.6579   3.6711   3.7039   3.7662
  3.7952   3.9551   3.9938   4.0843   4.0906   4.3529   4.7989   4.8175
  9.7427   9.7580   9.7783   9.7890   9.8086   9.8167  23.3588  23.5005
 23.8206  23.8338  23.8689  23.8809  23.9340  23.9770  24.0293  24.0360
 24.0907  24.1307  25.7691  25.8010  25.8141  25.8210  25.8909  25.9089
 26.0816  26.0997  26.1142  26.1543  26.1798  26.2693  26.4648  26.5669
 26.6091  26.6339  26.8094  26.8448 215.7331 215.7487 215.7721 215.7846
215.8073 215.8186
 --------------------------------------------------------------

          Ground-State Mulliken Net Atomic Charges

     Atom                 Charge (a.u.)
  ----------------------------------------
      1 C                    -0.478229
      2 C                    -1.206506
      3 Cl                    0.645851
      4 C                     0.647618
      5 Cl                    0.439730
      6 C                    -1.109614
      7 H                     0.208983
      8 C                     0.784677
      9 Cl                    0.446243
     10 C                    -0.779946
     11 H                     0.204892
     12 C                     0.475297
     13 C                    -1.056534
     14 H                     0.234686
     15 C                    -0.364238
     16 Cl                    0.617385
     17 C                    -0.198751
     18 Cl                    0.606721
     19 C                    -0.269985
     20 Cl                    0.602593
     21 C                    -0.689211
     22 H                     0.238338
  ----------------------------------------
  Sum of atomic charges =     0.000000

 -----------------------------------------------------------------
                    Cartesian Multipole Moments
 -----------------------------------------------------------------
    Charge (ESU x 10^10)
                 0.0000
    Dipole Moment (Debye)
         X      -1.6868      Y      -0.1227      Z       0.1653
       Tot       1.6993
    Quadrupole Moments (Debye-Ang)
        XX    -151.6546     XY      -0.6298     YY    -145.5519
        XZ       2.1738     YZ      -1.0685     ZZ    -148.6956
    Octopole Moments (Debye-Ang^2)
       XXX    -495.5729    XXY      -0.1047    XYY    -155.4836
       YYY      -1.9559    XXZ      82.6886    XYZ      -1.0802
       YYZ      57.7822    XZZ    -170.5780    YZZ      -0.2112
       ZZZ     177.3562
    Hexadecapole Moments (Debye-Ang^3)
      XXXX   -7826.1335   XXXY     188.1072   XXYY   -1494.4186
      XYYY     182.4838   YYYY   -1084.4846   XXXZ    1635.3290
      XXYZ      41.9373   XYYZ     554.6670   YYYZ     102.6318
      XXZZ   -2042.6764   XYZZ      69.5440   YYZZ    -936.8264
      XZZZ    1649.0029   YZZZ     121.4758   ZZZZ   -4521.8258
 -----------------------------------------------------------------
Archival summary:
1\1\november\OPT\ProcedureUnspecified\BasisUnspecified\l6124\taweetha\MonJan1323:09:392020MonJan1323:09:392020\0\\#,OPT,ProcedureUnspecified,BasisUnspecified,\\0,1\Cl\C,1,1.7468\C,2,1.40065,1,119.847\C,3,1.39176,2,120.872,1,177.825,0\H,4,1.081,3,120.025,2,-179.889,0\C,4,1.3873,3,118.93,2,-0.0643705,0\C,6,1.38852,4,121.126,3,0.324315,0\H,7,1.08213,6,120.079,4,178.828,0\C,7,1.39898,6,120.369,4,-0.121159,0\C,9,1.4913,7,118.341,6,-179.859,0\C,10,1.39512,9,119.791,7,59.3099,0\H,11,1.08209,10,120.515,9,2.59149,0\C,11,1.39147,10,120.434,9,-178.437,0\C,10,1.39588,9,121.076,7,-118.631,0\H,14,1.08123,10,120.6,9,-1.56335,0\C,14,1.38905,10,120.392,9,178.166,0\C,13,1.40082,11,120.955,10,0.259473,0\Cl,17,1.73534,13,120.978,11,-179.777,0\Cl,3,1.74584,2,121.326,1,-1.7057,0\Cl,16,1.74618,14,118.167,10,-179.599,0\Cl,13,1.74649,11,118.183,10,-179.538,0\Cl,6,1.75312,4,119.23,3,-179.819,0\\\@

 Total job time:  7894.44s(wall), 7893.98s(cpu) 
 Mon Jan 13 23:09:39 2020

        *************************************************************
        *                                                           *
        *  Thank you very much for using Q-Chem.  Have a nice day.  *
        *                                                           *
        *************************************************************


 
User input: 2 of 2 
 
                  Welcome to Q-Chem
     A Quantum Leap Into The Future Of Chemistry


 Q-Chem 5.2 (devel), Q-Chem, Inc., Pleasanton, CA (2019)

 Yihan Shao,  Zhengting Gan,  E. Epifanovsky,  A. T. B. Gilbert,  M. Wormit,  
 J. Kussmann,  A. W. Lange,  A. Behn,  Jia Deng,  Xintian Feng,  D. Ghosh,  
 M. Goldey,  P. R. Horn,  L. D. Jacobson,  I. Kaliman,  T. Kus,  A. Landau,  
 Jie Liu,  E. I. Proynov,  R. M. Richard,  R. P. Steele,  E. J. Sundstrom,  
 H. L. Woodcock III,  P. M. Zimmerman,  D. Zuev,  B. Albrecht,  E. Alguire,  
 S. A. Baeppler,  D. Barton,  Z. Benda,  Y. A. Bernard,  E. J. Berquist,  
 K. B. Bravaya,  H. Burton,  D. Casanova,  Chun-Min Chang,  Yunqing Chen,  
 A. Chien,  K. D. Closser,  M. P. Coons,  S. Coriani,  S. Dasgupta,  
 A. L. Dempwolff,  M. Diedenhofen,  Hainam Do,  R. G. Edgar,  Po-Tung Fang,  
 S. Faraji,  S. Fatehi,  Qingguo Feng,  K. D. Fenk,  J. Fosso-Tande,  
 J. Gayvert,  Qinghui Ge,  A. Ghysels,  G. Gidofalvi,  J. Gomes,  
 J. Gonthier,  A. Gunina,  D. Hait,  M. W. D. Hanson-Heine,  
 P. H. P. Harbach,  A. W. Hauser,  M. F. Herbst,  J. E. Herr,  
 E. G. Hohenstein,  Z. C. Holden,  Kerwin Hui,  B. C. Huynh,  T.-C. Jagau,  
 Hyunjun Ji,  B. Kaduk,  K. Khistyaev,  Jaehoon Kim,  P. Klunzinger,  K. Koh,  
 D. Kosenkov,  L. Koulias,  T. Kowalczyk,  C. M. Krauter,  A. Kunitsa,  
 Ka Un Lao,  A. Laurent,  K. V. Lawler,  Joonho Lee,  D. Lefrancois,  
 S. Lehtola,  D. S. Levine,  Yi-Pei Li,  You-Sheng Lin,  Fenglai Liu,  
 E. Livshits,  A. Luenser,  P. Manohar,  E. Mansoor,  S. F. Manzer,  
 Shan-Ping Mao,  Yuezhi Mao,  N. Mardirossian,  A. V. Marenich,  
 T. Markovich,  L. A. Martinez-Martinez,  S. A. Maurer,  N. J. Mayhall,  
 S. C. McKenzie,  J.-M. Mewes,  P. Morgante,  A. F. Morrison,  
 J. W. Mullinax,  K. Nanda,  T. S. Nguyen-Beck,  R. Olivares-Amaya,  
 J. A. Parkhill,  Zheng Pei,  T. M. Perrine,  F. Plasser,  P. Pokhilko,  
 S. Prager,  A. Prociuk,  E. Ramos,  D. R. Rehn,  F. Rob,  M. Scheurer,  
 M. Schneider,  N. Sergueev,  S. M. Sharada,  S. Sharma,  D. W. Small,  
 T. Stauch,  T. Stein,  Yu-Chuan Su,  A. J. W. Thom,  A. Tkatchenko,  
 T. Tsuchimochi,  N. M. Tubman,  L. Vogt,  M. L. Vidal,  O. Vydrov,  
 M. A. Watson,  J. Wenzel,  M. de Wergifosse,  T. A. Wesolowski,  A. White,  
 J. Witte,  A. Yamada,  Jun Yang,  K. Yao,  S. Yeganeh,  S. R. Yost,  
 Zhi-Qiang You,  A. Zech,  Igor Ying Zhang,  Xing Zhang,  Yan Zhao,  
 Ying Zhu,  B. R. Brooks,  G. K. L. Chan,  C. J. Cramer,  M. S. Gordon,  
 W. J. Hehre,  A. Klamt,  M. W. Schmidt,  C. D. Sherrill,  D. G. Truhlar,  
 A. Aspuru-Guzik,  R. Baer,  A. T. Bell,  N. A. Besley,  Jeng-Da Chai,  
 A. E. DePrince, III,  R. A. DiStasio Jr.,  A. Dreuw,  B. D. Dunietz,  
 T. R. Furlani,  Chao-Ping Hsu,  Yousung Jung,  Jing Kong,  D. S. Lambrecht,  
 WanZhen Liang,  C. Ochsenfeld,  V. A. Rassolov,  L. V. Slipchenko,  
 J. E. Subotnik,  T. Van Voorhis,  J. M. Herbert,  A. I. Krylov,  
 P. M. W. Gill,  M. Head-Gordon

 Contributors to earlier versions of Q-Chem not listed above: 
 R. D. Adamson,  B. Austin,  J. Baker,  G. J. O. Beran,  K. Brandhorst,  
 S. T. Brown,  E. F. C. Byrd,  A. K. Chakraborty,  C.-L. Cheng,  
 Siu Hung Chien,  D. M. Chipman,  D. L. Crittenden,  H. Dachsel,  
 R. J. Doerksen,  A. D. Dutoi,  L. Fusti-Molnar,  W. A. Goddard III,  
 A. Golubeva-Zadorozhnaya,  S. R. Gwaltney,  G. Hawkins,  A. Heyden,  
 S. Hirata,  G. Kedziora,  F. J. Keil,  C. Kelley,  Jihan Kim,  R. A. King,  
 R. Z. Khaliullin,  P. P. Korambath,  W. Kurlancheek,  A. M. Lee,  M. S. Lee,  
 S. V. Levchenko,  Ching Yeh Lin,  D. Liotard,  R. C. Lochan,  I. Lotan,  
 P. E. Maslen,  N. Nair,  D. P. O'Neill,  D. Neuhauser,  E. Neuscamman,  
 C. M. Oana,  R. Olson,  B. Peters,  R. Peverati,  P. A. Pieniazek,  
 Y. M. Rhee,  J. Ritchie,  M. A. Rohrdanz,  E. Rosta,  N. J. Russ,  
 H. F. Schaefer III,  N. E. Schultz,  N. Shenvi,  A. C. Simmonett,  A. Sodt,  
 D. Stuck,  K. S. Thanthiriwatte,  V. Vanovschi,  Tao Wang,  A. Warshel,  
 C. F. Williams,  Q. Wu,  X. Xu,  W. Zhang

 Please cite Q-Chem as follows:
 Y. Shao et al., Mol. Phys. 113, 184-215 (2015)
 DOI: 10.1080/00268976.2014.952696

 Q-Chem 5.2.1 for Intel X86 EM64T Linux

 Parts of Q-Chem use Armadillo 8.300.2 (Tropical Shenanigans).
 http://arma.sourceforge.net/

 Q-Chem begins on Mon Jan 13 23:09:39 2020  

Host: 
0

     Scratch files written to /scratch/taweetham/qchem15451//
NAlpha2: 178
NElect   178
Mult     1
The previous job contains 0 fragments, simply inherited here

 Q-Chem warning in module libgen/rem_setup.C, line 2168:

 Setting Thresh to 1e-14


Checking the input file for inconsistencies... 	...done.

--------------------------------------------------------------
User input:
--------------------------------------------------------------

$MOLECULE
READ
$END

$REM
   JOB_TYPE 	FREQUENCY
   BASIS 	6-311++G**
   METHOD	B3LYP
   SCF_GUESS_ALWAYS     TRUE
   S2THRESH     15
   THRESH       15
   MEM_TOTAL    10000
$END

--------------------------------------------------------------
 ----------------------------------------------------------------
             Standard Nuclear Orientation (Angstroms)
    I     Atom           X                Y                Z
 ----------------------------------------------------------------
    1      C       1.1381338711    -0.2032775756    -0.0924065999
    2      C       1.9483042178     0.8570940346     0.3511340181
    3      Cl      1.2259263293     2.3031417597     1.0132755360
    4      C       3.3426901548     0.7369233762     0.2958326950
    5      Cl      4.3870862810     2.0268793800     0.8373302599
    6      C       3.9409119080    -0.4237562240    -0.1857714347
    7      H       5.0184788695    -0.5024825715    -0.2207071122
    8      C       3.1330851575    -1.4679298058    -0.6120637205
    9      Cl      3.8783412115    -2.9354596394    -1.2157092476
   10      C       1.7488229120    -1.3674821962    -0.5707623357
   11      H       1.1348967388    -2.1850745301    -0.9252369979
   12      C      -0.3517889939    -0.1453330872    -0.0650810793
   13      C      -1.0494079839     0.8100700290    -0.8060350158
   14      H      -0.5185049135     1.5443223138    -1.3960122087
   15      C      -2.4383365102     0.8272489962    -0.8000773761
   16      Cl     -3.2517588635     2.0410753888    -1.7561735461
   17      C      -3.1701747746    -0.1059176268    -0.0503311709
   18      Cl     -4.9051698012    -0.0746962826    -0.0350928793
   19      C      -2.4597594896    -1.0626652634     0.6860358917
   20      Cl     -3.2972414639    -2.2580465015     1.6451561626
   21      C      -1.0684888366    -1.0843967299     0.6771201561
   22      H      -0.5509432732    -1.8294325591     1.2670252960
 ----------------------------------------------------------------
 Molecular Point Group                 C1    NOp =  1
 Largest Abelian Subgroup              C1    NOp =  1
 Nuclear Repulsion Energy =        1957.92293469 hartrees
 There are       89 alpha and       89 beta electrons
 Requested basis set is 6-311++G(d,p)
 There are 170 shells and 472 basis functions

 Total QAlloc Memory Limit  10000 MB
 Mega-Array Size       188 MB
 MEM_STATIC part       192 MB
 A cutoff of  1.0D-15 yielded  10711 shell pairs
 There are     90483 function pairs (     97143 Cartesian)
 Smallest overlap matrix eigenvalue = 2.88E-07
 Linear dependence detected in AO basis
 Number of orthogonalized atomic orbitals = 467
 Maximum deviation from orthogonality = 3.965E-10
 Guess from superposition of atomic densities
 Warning:  Energy on first SCF cycle will be non-variational
 SAD guess density has 178.000000 electrons

 -----------------------------------------------------------------------
  General SCF calculation program by
  Eric Jon Sundstrom, Paul Horn, Yuezhi Mao, Dmitri Zuev, Alec White,
  David Stuck, Shaama M.S., Shane Yost, Joonho Lee, David Small,
  Daniel Levine, Susi Lehtola, Hugh Burton, Evgeny Epifanovsky,
  Bang C. Huynh
 -----------------------------------------------------------------------
 Exchange:     0.2000 Hartree-Fock + 0.0800 Slater + 0.7200 B88
 Correlation:  0.1900 VWN1RPA + 0.8100 LYP
 Using SG-1 standard quadrature grid
 A restricted SCF calculation will be
 performed using DIIS
 SCF converges when DIIS error is below 1.0e-08
 ---------------------------------------
  Cycle       Energy         DIIS error
 ---------------------------------------
    1   -3225.3504358241      2.82e-02  
    2   -3221.0009841208      2.18e-03  
    3   -3220.8775874794      2.89e-03  
    4   -3221.1150124804      7.72e-04  
    5   -3221.1312270751      3.06e-04  
    6   -3221.1336062966      1.01e-04  
    7   -3221.1338528950      3.28e-05  
    8   -3221.1338787621      1.18e-05  
    9   -3221.1338823024      3.73e-06  
   10   -3221.1338827013      8.47e-07  
   11   -3221.1338827197      2.75e-07  
   12   -3221.1338827216      1.20e-07  
   13   -3221.1338827217      3.53e-08  
   14   -3221.1338827219      1.11e-08  
   15   -3221.1338827219      5.24e-09  Convergence criterion met
 ---------------------------------------
 SCF time:   CPU 757.66s  wall 758.00s 
 SCF   energy in the final basis set =    -3221.1338827219
 Total energy in the final basis set =    -3221.1338827219

 --------------------------------------------------------------

                    Orbital Energies (a.u.)
 --------------------------------------------------------------

 Alpha MOs
 -- Occupied --
********-101.5790-101.5781-101.5781-101.5770-101.5762 -10.2784 -10.2772
-10.2768 -10.2748 -10.2744 -10.2718 -10.2406 -10.2322 -10.2245 -10.2215
-10.2190 -10.2181  -9.4942  -9.4937  -9.4927  -9.4926  -9.4916  -9.4908
 -7.2591  -7.2586  -7.2575  -7.2574  -7.2566  -7.2558  -7.2490  -7.2485
 -7.2483  -7.2478  -7.2476  -7.2474  -7.2470  -7.2468  -7.2463  -7.2458
 -7.2455  -7.2450  -0.9551  -0.9483  -0.9083  -0.9009  -0.8920  -0.8773
 -0.8622  -0.8438  -0.7974  -0.7657  -0.7581  -0.7484  -0.6745  -0.6449
 -0.6305  -0.6153  -0.5530  -0.5439  -0.5357  -0.5265  -0.5014  -0.4830
 -0.4705  -0.4685  -0.4670  -0.4538  -0.4498  -0.4368  -0.4195  -0.4121
 -0.4092  -0.3976  -0.3878  -0.3734  -0.3661  -0.3542  -0.3527  -0.3480
 -0.3423  -0.3404  -0.3364  -0.3284  -0.3208  -0.2932  -0.2756  -0.2725
 -0.2668
 -- Virtual --
 -0.0746  -0.0617  -0.0526  -0.0418  -0.0399  -0.0316  -0.0137  -0.0023
  0.0031   0.0087   0.0127   0.0148   0.0208   0.0228   0.0290   0.0359
  0.0450   0.0481   0.0517   0.0550   0.0639   0.0678   0.0704   0.0737
  0.0769   0.0803   0.0837   0.0850   0.0912   0.0941   0.0948   0.0979
  0.1022   0.1049   0.1073   0.1106   0.1156   0.1170   0.1217   0.1252
  0.1265   0.1278   0.1291   0.1327   0.1338   0.1389   0.1416   0.1441
  0.1517   0.1544   0.1582   0.1631   0.1659   0.1669   0.1708   0.1746
  0.1778   0.1803   0.1915   0.1946   0.1986   0.2064   0.2078   0.2135
  0.2173   0.2181   0.2224   0.2277   0.2334   0.2403   0.2408   0.2461
  0.2513   0.2530   0.2561   0.2577   0.2650   0.2655   0.2689   0.2721
  0.2753   0.2788   0.2813   0.2859   0.2882   0.2956   0.2967   0.3040
  0.3073   0.3106   0.3170   0.3216   0.3300   0.3387   0.3435   0.3522
  0.4066   0.4168   0.4269   0.4286   0.4328   0.4360   0.4422   0.4466
  0.4490   0.4513   0.4546   0.4620   0.4660   0.4755   0.4783   0.4871
  0.4894   0.4927   0.4989   0.5005   0.5050   0.5226   0.5334   0.5482
  0.5569   0.5620   0.5688   0.5757   0.5808   0.5870   0.5966   0.6030
  0.6041   0.6063   0.6165   0.6245   0.6317   0.6354   0.6504   0.6570
  0.6670   0.6700   0.6781   0.6823   0.6859   0.6888   0.7010   0.7069
  0.7171   0.7289   0.7358   0.7555   0.7758   0.8094   0.8207   0.8222
  0.8259   0.8284   0.8299   0.8391   0.8405   0.8426   0.8446   0.8459
  0.8472   0.8511   0.8547   0.8560   0.8581   0.8656   0.8704   0.8791
  0.8820   0.8880   0.8929   0.8982   0.9057   0.9120   0.9182   0.9243
  0.9295   0.9314   0.9375   0.9409   0.9494   0.9556   0.9617   0.9645
  0.9666   0.9747   0.9830   0.9894   1.0055   1.0221   1.0355   1.0413
  1.0478   1.0813   1.0865   1.0970   1.1242   1.1294   1.1587   1.1962
  1.2077   1.2106   1.2156   1.2326   1.2407   1.2411   1.2613   1.2659
  1.2714   1.2776   1.2825   1.2988   1.3167   1.3323   1.3473   1.3624
  1.3654   1.4226   1.4306   1.4824   1.4943   1.5136   1.5396   1.5550
  1.5826   1.5865   1.5896   1.5971   1.6077   1.6291   1.6483   1.6605
  1.6927   1.7210   1.7444   1.7685   1.7799   1.7895   1.8158   1.8452
  1.8646   1.8701   1.8751   1.8817   1.8955   1.9112   1.9269   1.9439
  1.9501   1.9545   1.9646   1.9796   2.0452   2.0539   2.0570   2.0842
  2.1033   2.1425   2.1539   2.1853   2.2275   2.2411   2.2539   2.2559
  2.2620   2.2646   2.2801   2.2808   2.2902   2.2998   2.3124   2.3204
  2.3297   2.3461   2.4131   2.4152   2.4328   2.4402   2.4465   2.4816
  2.5023   2.5134   2.5241   2.5349   2.5422   2.5521   2.5875   2.6088
  2.6120   2.6483   2.6605   2.6853   2.6936   2.7177   2.7260   2.7346
  2.7472   2.7554   2.7591   2.7693   2.7878   2.7964   2.8255   2.8321
  2.8847   2.9092   2.9654   2.9773   3.0548   3.0647   3.0773   3.1122
  3.1169   3.1477   3.1520   3.1810   3.2115   3.2148   3.2521   3.3322
  3.3483   3.4112   3.4348   3.5708   3.6579   3.6710   3.7039   3.7661
  3.7952   3.9551   3.9938   4.0844   4.0906   4.3529   4.7989   4.8175
  9.7427   9.7580   9.7782   9.7891   9.8087   9.8167  23.3587  23.5005
 23.8206  23.8338  23.8689  23.8809  23.9340  23.9770  24.0293  24.0360
 24.0907  24.1307  25.7694  25.8011  25.8144  25.8208  25.8912  25.9087
 26.0819  26.0999  26.1145  26.1545  26.1802  26.2693  26.4649  26.5666
 26.6089  26.6339  26.8092  26.8449 215.7331 215.7487 215.7721 215.7847
215.8073 215.8186
 --------------------------------------------------------------

          Ground-State Mulliken Net Atomic Charges

     Atom                 Charge (a.u.)
  ----------------------------------------
      1 C                    -0.477435
      2 C                    -1.211291
      3 Cl                    0.645143
      4 C                     0.652170
      5 Cl                    0.439469
      6 C                    -1.105307
      7 H                     0.209140
      8 C                     0.778733
      9 Cl                    0.446565
     10 C                    -0.783701
     11 H                     0.205071
     12 C                     0.486399
     13 C                    -1.059463
     14 H                     0.234892
     15 C                    -0.368076
     16 Cl                    0.616149
     17 C                    -0.191814
     18 Cl                    0.608717
     19 C                    -0.271940
     20 Cl                    0.601156
     21 C                    -0.692486
     22 H                     0.237906
  ----------------------------------------
  Sum of atomic charges =     0.000000

 -----------------------------------------------------------------
                    Cartesian Multipole Moments
 -----------------------------------------------------------------
    Charge (ESU x 10^10)
                 0.0000
    Dipole Moment (Debye)
         X       1.4894      Y      -0.7288      Z      -0.3728
       Tot       1.6996
    Quadrupole Moments (Debye-Ang)
        XX    -149.3434     XY      -0.7731     YY    -146.4152
        XZ      -0.3529     YZ      -1.4231     ZZ    -146.2679
    Octopole Moments (Debye-Ang^2)
       XXX      23.4291    XXY       4.6470    XYY     -11.0468
       YYY      10.0276    XXZ       1.9930    XYZ      -2.6698
       YYZ       1.7923    XZZ      -6.2388    YZZ       3.4978
       ZZZ       4.2897
    Hexadecapole Moments (Debye-Ang^3)
      XXXX   -8531.5576   XXXY       8.6875   XXYY   -1909.5275
      XYYY      15.5877   YYYY   -2546.9923   XXXZ       2.6519
      XXYZ      -7.2529   XYYZ       3.1904   YYYZ       5.2726
      XXZZ   -1640.4149   XYZZ       5.5986   YYZZ    -572.5613
      XZZZ       6.4367   YZZZ     -10.2397   ZZZZ    -981.8365
 -----------------------------------------------------------------
 Calculating MO derivatives via CPSCF
    1     0    69    0.0192513  
    2     0    69    0.0059502  
    3     0    69    0.0006411  
    4     2    67    0.0000554  
    5    64     5    0.0000045  
    6    69     0    0.0000003  Converged
 Time for AOints: 1187.5 s (CPU) 1187.5 s (wall)
 ------------------------------------------------------------------------------
                     AOints        : Timing summary (seconds)
 ------------------------------------------------------------------------------
     job step          cpu (% of tot)      sys (% of tot)     wall (% of tot)
 ------------------------------------------------------------------------------
  AOints            0.1188E+04 ( 9.6)   0.6000E-05 ( 1.8)   0.1188E+04 ( 9.6)
 ------------------------------------------------------------------------------
   Grand Totals     0.1235E+05          0.3290E-03          0.1235E+05
 ------------------------------------------------------------------------------
 Polarizability Matrix (a.u.)
            1           2           3
    1-296.3155076   5.5908842   2.8543849
    2   5.5908842-223.9010442   2.8988952
    3   2.8543849   2.8988952-148.6908159
 Calculating analytic Hessian of the SCF energy

 Direct stationary perturbation theory relativistic correction:

 rels  =       4.761765464897
 relv  =     -18.264970572967
 rel2e =       4.959060976774
 E_rel =      -8.544144131296

 Hessian of the SCF Energy
            1           2           3           4           5           6
    1   0.6273650  -0.0049019  -0.0040658  -0.1747989  -0.1028793  -0.0469000
    2  -0.0049019   0.5689743   0.1509745  -0.0495537  -0.1936341  -0.0559676
    3  -0.0040658   0.1509745   0.2248162  -0.0223989  -0.0539869  -0.0829514
    4  -0.1747989  -0.0495537  -0.0223989   0.5869020   0.0303003   0.0104305
    5  -0.1028793  -0.1936341  -0.0539869   0.0303003   0.4515166   0.1449865
    6  -0.0469000  -0.0559676  -0.0829514   0.0104305   0.1449865   0.1739814
    7   0.0061603  -0.0040642  -0.0017494  -0.0592308   0.0391020   0.0181697
    8   0.0155294  -0.0321517  -0.0162489   0.0425898  -0.1178391  -0.0428286
    9   0.0066891  -0.0152249  -0.0038640   0.0202942  -0.0436366  -0.0408090
   10  -0.0340107  -0.0680958  -0.0279970  -0.2921968   0.0471324   0.0201251
   11  -0.0175178   0.0346496   0.0119302  -0.0112328  -0.0915550  -0.0140729
   12  -0.0070901   0.0130599   0.0098618  -0.0044565  -0.0143666  -0.0641049
   13  -0.0031653   0.0048857   0.0022053  -0.0230838  -0.0296424  -0.0126013
   14  -0.0000656   0.0018152  -0.0006827  -0.0079203  -0.0101485  -0.0058828
   15   0.0001474  -0.0006616   0.0035887  -0.0035031  -0.0058140   0.0005598
   16   0.0000157  -0.0060368  -0.0025060  -0.0137737   0.0257453   0.0114683
   17  -0.0054975  -0.0550027  -0.0218988   0.0745350   0.0189724   0.0052346
   18  -0.0024185  -0.0228175  -0.0099678   0.0313044   0.0053546   0.0085470
   19   0.0005899  -0.0001106  -0.0000461   0.0008500   0.0013563   0.0005956
   20   0.0000577  -0.0010680   0.0000898   0.0005040  -0.0024261  -0.0032924
   21  -0.0001059   0.0000118  -0.0012924   0.0004257  -0.0032192   0.0041834
   22  -0.0192787   0.0794410   0.0320723  -0.0629643  -0.0257161  -0.0107318
   23   0.0283614   0.0196352   0.0053466  -0.0258531  -0.0108931  -0.0031925
   24   0.0122046   0.0065089   0.0081840  -0.0109235  -0.0030140  -0.0047444
   25  -0.0034380  -0.0040412  -0.0015409   0.0017767   0.0007525   0.0001280
   26   0.0008033   0.0029268  -0.0006815   0.0007404  -0.0000929   0.0006053
   27   0.0002180  -0.0006869   0.0040780   0.0002714   0.0002582  -0.0004527
   28  -0.1521796   0.0352431   0.0164391   0.0620393   0.0155236   0.0063316
   29   0.0944344  -0.2465469  -0.0757919  -0.0319608  -0.0467534  -0.0235596
   30   0.0428255  -0.0759891  -0.0923350  -0.0136783  -0.0236782  -0.0016657
   31   0.0097275   0.0114363   0.0048653  -0.0006844   0.0019555   0.0009176
   32  -0.0140060  -0.0153269  -0.0080289   0.0025112  -0.0008908  -0.0027792
   33  -0.0062892  -0.0074829   0.0001617   0.0011268  -0.0026610   0.0046894
   34  -0.2136464   0.0064347   0.0037310  -0.0223981  -0.0111364  -0.0006874
   35   0.0035788  -0.0896630   0.0039374  -0.0241692   0.0052510   0.0005679
   36   0.0023836   0.0034952  -0.0675172  -0.0089287   0.0007925   0.0027377
   37  -0.0234671   0.0229016  -0.0167716   0.0014630   0.0031938  -0.0003389
   38   0.0102932   0.0032945  -0.0000525  -0.0027130  -0.0020046   0.0007229
   39  -0.0007814  -0.0006684   0.0042891   0.0010466  -0.0015813  -0.0001850
   40   0.0010442   0.0001534  -0.0001095  -0.0000333   0.0000358  -0.0002037
   41  -0.0015586  -0.0008818  -0.0020796  -0.0001707   0.0004383   0.0001316
   42   0.0001600  -0.0024583  -0.0020874  -0.0012192   0.0012335   0.0003702
   43   0.0026658   0.0017929  -0.0008974  -0.0012728  -0.0003323   0.0009275
   44   0.0027980   0.0005422   0.0048049   0.0000157  -0.0003368  -0.0001370
   45  -0.0014751   0.0048302   0.0025560   0.0013552  -0.0002573  -0.0004953
   46   0.0003158   0.0008622  -0.0008040  -0.0001617   0.0004181   0.0002100
   47  -0.0006397  -0.0002598   0.0004022   0.0002828  -0.0004430  -0.0002741
   48   0.0003585   0.0002624  -0.0002486  -0.0001220   0.0003498   0.0001808
   49  -0.0017654   0.0001662   0.0001192   0.0006000   0.0002303  -0.0000904
   50  -0.0002862  -0.0012853  -0.0000430   0.0004931   0.0000665  -0.0002373
   51   0.0001909   0.0002314  -0.0010285  -0.0006187   0.0001393   0.0006895
   52   0.0013773  -0.0000738   0.0001026  -0.0005951   0.0004356   0.0001559
   53   0.0000064  -0.0000011  -0.0002318  -0.0000359  -0.0000678  -0.0000481
   54  -0.0000083  -0.0001793  -0.0001957  -0.0000803   0.0000014   0.0000077
   55   0.0016089  -0.0019583   0.0008753   0.0002825  -0.0004455  -0.0001499
   56  -0.0023161   0.0002507   0.0042522   0.0002338   0.0004194  -0.0000007
   57   0.0017822   0.0047127   0.0027819   0.0011762   0.0001240  -0.0002558
   58   0.0002872  -0.0011676   0.0006643  -0.0004342   0.0003933   0.0000990
   59   0.0005452  -0.0004659   0.0002568  -0.0002045   0.0001959   0.0001445
   60  -0.0004293   0.0004538  -0.0001050   0.0002282  -0.0001459  -0.0000772
   61  -0.0263561  -0.0227959   0.0172612  -0.0024134   0.0038187   0.0022773
   62  -0.0082531   0.0051618  -0.0000933   0.0024710   0.0005091  -0.0000405
   63   0.0032682  -0.0002993   0.0032595  -0.0013433  -0.0010169  -0.0005483
   64   0.0009453  -0.0005205   0.0005464   0.0001206  -0.0002416  -0.0001333
   65   0.0015188  -0.0009658  -0.0021756  -0.0008567  -0.0002845  -0.0000812
   66  -0.0006670  -0.0021008  -0.0019856  -0.0003899   0.0001427   0.0003434
            7           8           9          10          11          12
    1   0.0061603   0.0155294   0.0066891  -0.0340107  -0.0175178  -0.0070901
    2  -0.0040642  -0.0321517  -0.0152249  -0.0680958   0.0346496   0.0130599
    3  -0.0017494  -0.0162489  -0.0038640  -0.0279970   0.0119302   0.0098618
    4  -0.0592308   0.0425898   0.0202942  -0.2921968  -0.0112328  -0.0044565
    5   0.0391020  -0.1178391  -0.0436366   0.0471324  -0.0915550  -0.0143666
    6   0.0181697  -0.0428286  -0.0408090   0.0201251  -0.0140729  -0.0641049
    7   0.0828430  -0.0618625  -0.0271262  -0.0153672   0.0311249   0.0141188
    8  -0.0618625   0.1670852   0.0709674   0.0090360  -0.0184566  -0.0094846
    9  -0.0271262   0.0709674   0.0438906   0.0039406  -0.0094898  -0.0015617
   10  -0.0153672   0.0090360   0.0039406   0.5770520  -0.0555552  -0.0240743
   11   0.0311249  -0.0184566  -0.0094898  -0.0555552   0.4914547   0.1575071
   12   0.0141188  -0.0094846  -0.0015617  -0.0240743   0.1575071   0.1821054
   13  -0.0068589  -0.0022903  -0.0008559  -0.0811656  -0.0506573  -0.0214173
   14   0.0038925   0.0028291   0.0016188  -0.0546089  -0.1044451  -0.0341432
   15   0.0018243   0.0016364  -0.0001600  -0.0227532  -0.0344165  -0.0369761
   16  -0.0042419   0.0010742   0.0004346  -0.1609882   0.1146009   0.0473322
   17  -0.0033736   0.0027329  -0.0006162   0.0529931  -0.2409612  -0.0763471
   18  -0.0013085  -0.0005949   0.0037455   0.0215521  -0.0756550  -0.0904151
   19  -0.0000530   0.0000464   0.0000030  -0.0087105  -0.0012333  -0.0005019
   20   0.0013252  -0.0006497  -0.0003552   0.0262990   0.0001790  -0.0011942
   21   0.0004859  -0.0003509  -0.0000017   0.0106726  -0.0012088   0.0023362
   22   0.0009821   0.0002147   0.0000500   0.0657026  -0.0383047  -0.0156572
   23   0.0000146   0.0003996   0.0005453   0.0174624  -0.0527485  -0.0243137
   24   0.0000641   0.0003603  -0.0004711   0.0074348  -0.0245138  -0.0031960
   25  -0.0002902   0.0008122   0.0003893  -0.0019193  -0.0007338  -0.0002083
   26   0.0008303  -0.0014762  -0.0005714  -0.0042456   0.0023403  -0.0009689
   27   0.0003622  -0.0004133  -0.0005812  -0.0015985  -0.0009762   0.0039902
   28  -0.0016185  -0.0055847  -0.0022384  -0.0487963   0.0304341   0.0125587
   29  -0.0011559   0.0007112  -0.0014089   0.0292986  -0.0177467  -0.0063175
   30  -0.0007022  -0.0017319   0.0032190   0.0124906  -0.0064661  -0.0053161
   31   0.0002103   0.0010667   0.0004698  -0.0005062   0.0009799   0.0003661
   32  -0.0001844  -0.0010541  -0.0005395   0.0008123  -0.0002678   0.0002558
   33  -0.0000641  -0.0004389   0.0000592   0.0001371   0.0003763  -0.0006570
   34  -0.0019784   0.0023517   0.0007187   0.0012637  -0.0021565  -0.0009889
   35  -0.0029287  -0.0016653   0.0002280  -0.0015088  -0.0021612  -0.0032730
   36  -0.0008653   0.0008494  -0.0016559  -0.0000510  -0.0031904   0.0044075
   37  -0.0020515  -0.0023058  -0.0021974  -0.0000774   0.0003895   0.0008484
   38  -0.0021930  -0.0011973  -0.0012182   0.0011330  -0.0003029  -0.0003341
   39  -0.0028594  -0.0006034  -0.0013860   0.0003573   0.0000657  -0.0003065
   40  -0.0005011  -0.0002841  -0.0008513  -0.0002916  -0.0000088   0.0000952
   41  -0.0004710  -0.0000009  -0.0006143   0.0002391  -0.0000357   0.0000684
   42   0.0001765  -0.0004984  -0.0003289  -0.0001179  -0.0002126  -0.0000326
   43   0.0014247   0.0008227   0.0004918   0.0001651  -0.0004982  -0.0000217
   44  -0.0001745   0.0001396  -0.0000144   0.0004629   0.0001503   0.0001036
   45  -0.0004294  -0.0003433  -0.0001134  -0.0005321  -0.0000327  -0.0000342
   46   0.0000078  -0.0002391  -0.0001568   0.0002058   0.0001127   0.0000916
   47   0.0000649   0.0002883   0.0001823  -0.0002775  -0.0001267  -0.0000366
   48  -0.0000577  -0.0002176  -0.0001671   0.0001773   0.0001396   0.0000164
   49   0.0000371  -0.0000200   0.0000266  -0.0003696  -0.0001491  -0.0002152
   50  -0.0006903  -0.0005031  -0.0003268  -0.0002912   0.0001821  -0.0000653
   51   0.0007830   0.0003864   0.0001853   0.0001498  -0.0001134  -0.0001456
   52   0.0000105  -0.0002072  -0.0000976   0.0004378   0.0002040   0.0002271
   53   0.0000081   0.0000630   0.0000418   0.0000436  -0.0000282  -0.0000143
   54   0.0000148  -0.0000018   0.0000337   0.0000247  -0.0000248  -0.0000023
   55  -0.0008565  -0.0005190  -0.0003533  -0.0004639   0.0000237  -0.0000193
   56   0.0005874   0.0000780   0.0001510  -0.0002161  -0.0001091  -0.0001915
   57  -0.0001045  -0.0003079  -0.0001931   0.0000278   0.0006228   0.0004670
   58   0.0000162  -0.0001024  -0.0000437   0.0002150   0.0000622   0.0000372
   59  -0.0000815  -0.0000609  -0.0000776   0.0002199   0.0001546   0.0000094
   60   0.0000620   0.0000049   0.0000543  -0.0001903  -0.0000982  -0.0000235
   61   0.0014049  -0.0002449   0.0003193  -0.0001466   0.0002444  -0.0010447
   62   0.0002550   0.0006439   0.0003988  -0.0005821   0.0001980   0.0001276
   63  -0.0008477  -0.0000260   0.0002236   0.0001944  -0.0001805  -0.0003477
   64  -0.0000482   0.0001162   0.0000938  -0.0000284  -0.0001257   0.0000261
   65  -0.0000248   0.0000841  -0.0000399   0.0002522  -0.0003592  -0.0000778
   66   0.0000529  -0.0001147  -0.0001186   0.0000326   0.0000011  -0.0000684
           13          14          15          16          17          18
    1  -0.0031653  -0.0000656   0.0001474   0.0000157  -0.0054975  -0.0024185
    2   0.0048857   0.0018152  -0.0006616  -0.0060368  -0.0550027  -0.0228175
    3   0.0022053  -0.0006827   0.0035887  -0.0025060  -0.0218988  -0.0099678
    4  -0.0230838  -0.0079203  -0.0035031  -0.0137737   0.0745350   0.0313044
    5  -0.0296424  -0.0101485  -0.0058140   0.0257453   0.0189724   0.0053546
    6  -0.0126013  -0.0058828   0.0005598   0.0114683   0.0052346   0.0085470
    7  -0.0068589   0.0038925   0.0018243  -0.0042419  -0.0033736  -0.0013085
    8  -0.0022903   0.0028291   0.0016364   0.0010742   0.0027329  -0.0005949
    9  -0.0008559   0.0016188  -0.0001600   0.0004346  -0.0006162   0.0037455
   10  -0.0811656  -0.0546089  -0.0227532  -0.1609882   0.0529931   0.0215521
   11  -0.0506573  -0.1044451  -0.0344165   0.1146009  -0.2409612  -0.0756550
   12  -0.0214173  -0.0341432  -0.0369761   0.0473322  -0.0763471  -0.0904151
   13   0.1104083   0.0821210   0.0344435   0.0023720  -0.0039552  -0.0016803
   14   0.0821210   0.1457148   0.0563727  -0.0252939  -0.0347173  -0.0166004
   15   0.0344435   0.0563727   0.0344947  -0.0106742  -0.0160854  -0.0019787
   16   0.0023720  -0.0252939  -0.0106742   0.7572901   0.0017489  -0.0008736
   17  -0.0039552  -0.0347173  -0.0160854   0.0017489   0.5788465   0.1879452
   18  -0.0016803  -0.0166004  -0.0019787  -0.0008736   0.1879452   0.2001076
   19   0.0012746  -0.0010628  -0.0004630  -0.3452709   0.0212045   0.0093921
   20   0.0007201   0.0000453   0.0011534   0.0207128  -0.0526751  -0.0076914
   21   0.0003305   0.0012342  -0.0021631   0.0093032  -0.0076532  -0.0371151
   22   0.0005940   0.0053374   0.0019394  -0.2014498  -0.0709884  -0.0281044
   23   0.0020357   0.0019361  -0.0012332  -0.1305835  -0.2174672  -0.0634195
   24   0.0007469  -0.0012430   0.0039971  -0.0533613  -0.0638827  -0.0873128
   25   0.0001541  -0.0001592  -0.0000567   0.0067073  -0.0059473  -0.0025006
   26  -0.0002703  -0.0016132  -0.0006839   0.0176202  -0.0352329  -0.0163466
   27  -0.0001040  -0.0006471  -0.0002260   0.0073221  -0.0160035  -0.0022507
   28  -0.0002569  -0.0023645  -0.0007944  -0.0341238  -0.0621889  -0.0259181
   29  -0.0014493  -0.0011567  -0.0001854  -0.0209113   0.0338927   0.0108173
   30  -0.0004665   0.0000778  -0.0008794  -0.0091816   0.0105866   0.0132002
   31   0.0001028  -0.0000926  -0.0000359  -0.0052843   0.0017229   0.0007735
   32  -0.0000314   0.0000348   0.0001318   0.0011981   0.0017997  -0.0015435
   33  -0.0000436   0.0000835  -0.0002641   0.0005747  -0.0017688   0.0045632
   34   0.0003701   0.0007931   0.0002669  -0.0004850  -0.0002435  -0.0001483
   35  -0.0014457  -0.0003976  -0.0002106  -0.0001009  -0.0009261   0.0000222
   36  -0.0004930  -0.0001844   0.0000110   0.0000864   0.0004883  -0.0013038
   37  -0.0003037  -0.0002601  -0.0000514  -0.0002373  -0.0000632  -0.0001695
   38  -0.0001685   0.0000107  -0.0000867  -0.0006080   0.0004191   0.0002721
   39   0.0000705   0.0001503   0.0000273   0.0000988   0.0001795   0.0002115
   40   0.0000486   0.0000433   0.0000065  -0.0000069  -0.0001299  -0.0000794
   41  -0.0000518  -0.0000698  -0.0000099  -0.0000307   0.0000948   0.0000652
   42   0.0000182  -0.0000239  -0.0000202   0.0000012  -0.0000672  -0.0000213
   43   0.0002393   0.0001043  -0.0000030   0.0000674   0.0003323   0.0000655
   44  -0.0002239  -0.0002034  -0.0001020  -0.0001542   0.0001324   0.0000375
   45   0.0002451   0.0002050   0.0000891   0.0003111  -0.0001486  -0.0001442
   46  -0.0001746  -0.0001516  -0.0000549  -0.0001536   0.0000178  -0.0000181
   47   0.0002084   0.0001875   0.0000718   0.0001783  -0.0000246  -0.0000257
   48  -0.0001687  -0.0001419  -0.0000477  -0.0001390  -0.0000150   0.0000003
   49   0.0002386   0.0001852   0.0000954   0.0002846  -0.0000455   0.0000340
   50  -0.0000525   0.0000114   0.0000243  -0.0000187  -0.0003200  -0.0000183
   51   0.0000189  -0.0000486  -0.0000226   0.0000163   0.0001160   0.0001361
   52  -0.0003564  -0.0002775  -0.0001307  -0.0003516   0.0000503  -0.0000069
   53   0.0000052   0.0000114   0.0000062   0.0000124   0.0000388   0.0000379
   54  -0.0000031   0.0000007  -0.0000068   0.0000047   0.0000299   0.0000059
   55   0.0000920   0.0001609   0.0000743   0.0000184  -0.0004615  -0.0000896
   56   0.0003147   0.0001824   0.0000952   0.0001737   0.0001314  -0.0000792
   57  -0.0000791  -0.0001365  -0.0000361  -0.0003907  -0.0002107  -0.0002724
   58  -0.0001728  -0.0001256  -0.0000670  -0.0001539   0.0000947  -0.0000203
   59  -0.0001710  -0.0001215  -0.0000579  -0.0001880   0.0000340   0.0000403
   60   0.0001497   0.0001103   0.0000403   0.0001292  -0.0000753   0.0000204
   61  -0.0004096  -0.0003315  -0.0002131  -0.0002625   0.0000964   0.0001865
   62   0.0001391   0.0000726   0.0000425   0.0007669  -0.0000458   0.0000650
   63  -0.0002101  -0.0000053   0.0000235   0.0000901   0.0002239   0.0002712
   64   0.0000531   0.0000762   0.0000027   0.0000314   0.0000998   0.0000295
   65  -0.0000210   0.0000221   0.0000130   0.0000920   0.0002786   0.0001342
   66  -0.0001065  -0.0001135  -0.0000507  -0.0000498  -0.0000347  -0.0000287
           19          20          21          22          23          24
    1   0.0005899   0.0000577  -0.0001059  -0.0192787   0.0283614   0.0122046
    2  -0.0001106  -0.0010680   0.0000118   0.0794410   0.0196352   0.0065089
    3  -0.0000461   0.0000898  -0.0012924   0.0320723   0.0053466   0.0081840
    4   0.0008500   0.0005040   0.0004257  -0.0629643  -0.0258531  -0.0109235
    5   0.0013563  -0.0024261  -0.0032192  -0.0257161  -0.0108931  -0.0030140
    6   0.0005956  -0.0032924   0.0041834  -0.0107318  -0.0031925  -0.0047444
    7  -0.0000530   0.0013252   0.0004859   0.0009821   0.0000146   0.0000641
    8   0.0000464  -0.0006497  -0.0003509   0.0002147   0.0003996   0.0003603
    9   0.0000030  -0.0003552  -0.0000017   0.0000500   0.0005453  -0.0004711
   10  -0.0087105   0.0262990   0.0106726   0.0657026   0.0174624   0.0074348
   11  -0.0012333   0.0001790  -0.0012088  -0.0383047  -0.0527485  -0.0245138
   12  -0.0005019  -0.0011942   0.0023362  -0.0156572  -0.0243137  -0.0031960
   13   0.0012746   0.0007201   0.0003305   0.0005940   0.0020357   0.0007469
   14  -0.0010628   0.0000453   0.0012342   0.0053374   0.0019361  -0.0012430
   15  -0.0004630   0.0011534  -0.0021631   0.0019394  -0.0012332   0.0039971
   16  -0.3452709   0.0207128   0.0093032  -0.2014498  -0.1305835  -0.0533613
   17   0.0212045  -0.0526751  -0.0076532  -0.0709884  -0.2174672  -0.0638827
   18   0.0093921  -0.0076914  -0.0371151  -0.0281044  -0.0634195  -0.0873128
   19   0.3632509  -0.0220396  -0.0097288  -0.0126049   0.0037303   0.0015698
   20  -0.0220396   0.0538133   0.0124913  -0.0236588   0.0049699   0.0009701
   21  -0.0097288   0.0124913   0.0285276  -0.0097459   0.0007351   0.0033909
   22  -0.0126049  -0.0236588  -0.0097459   0.6290241   0.0543271   0.0217878
   23   0.0037303   0.0049699   0.0007351   0.0543271   0.4755822   0.1450663
   24   0.0015698   0.0009701   0.0033909   0.0217878   0.1450663   0.1803132
   25   0.0009397  -0.0004655  -0.0002542  -0.0609612   0.0415482   0.0170541
   26   0.0006034   0.0003444   0.0012404   0.0414895  -0.1195764  -0.0391373
   27   0.0002045   0.0011994  -0.0021240   0.0168714  -0.0393078  -0.0390644
   28   0.0001884  -0.0022601  -0.0009696  -0.3279426   0.0318401   0.0132905
   29  -0.0026929  -0.0029640  -0.0033520  -0.0266780  -0.1040160  -0.0179087
   30  -0.0011121  -0.0034573   0.0040664  -0.0106461  -0.0178206  -0.0692029
   31  -0.0004690  -0.0011405  -0.0004892  -0.0131831  -0.0243303  -0.0104286
   32   0.0001695   0.0003496   0.0000120   0.0037855   0.0040918   0.0007281
   33   0.0000841   0.0000422   0.0002743   0.0020357   0.0007738   0.0030678
   34  -0.0000471  -0.0000476   0.0001286   0.0021261   0.0020561   0.0003172
   35   0.0000269   0.0000794  -0.0000286   0.0018268  -0.0022862  -0.0034830
   36   0.0000094   0.0000442  -0.0000701   0.0000874  -0.0035226   0.0051492
   37   0.0000276   0.0000107  -0.0000440   0.0001436  -0.0003556   0.0013441
   38   0.0000150  -0.0000515   0.0001144   0.0001662   0.0000674  -0.0004306
   39   0.0000071   0.0000189   0.0000430  -0.0000167   0.0002217  -0.0004329
   40  -0.0000021  -0.0000019  -0.0000068   0.0000929   0.0001383   0.0000379
   41   0.0000043   0.0000028  -0.0000072  -0.0000855  -0.0002356  -0.0000104
   42   0.0000059  -0.0000201  -0.0000018   0.0000483   0.0000081  -0.0000021
   43  -0.0000031  -0.0000286   0.0000224  -0.0005988   0.0001120  -0.0001140
   44  -0.0000133  -0.0000102  -0.0000152   0.0001476  -0.0001961  -0.0003910
   45  -0.0000177   0.0000153  -0.0000321  -0.0000233   0.0005028   0.0007277
   46   0.0000026  -0.0000046  -0.0000086   0.0001788  -0.0002398   0.0000313
   47  -0.0000012   0.0000083   0.0000092  -0.0002026   0.0002579   0.0000906
   48   0.0000013  -0.0000047  -0.0000111   0.0001608  -0.0002234  -0.0000591
   49  -0.0000013   0.0000035   0.0000064  -0.0003573   0.0003396   0.0001194
   50   0.0000093   0.0000238  -0.0000182   0.0004680   0.0001856   0.0000500
   51   0.0000009  -0.0000195   0.0000272  -0.0002811  -0.0000140  -0.0003859
   52   0.0000069  -0.0000163   0.0000070   0.0003927  -0.0004275  -0.0003443
   53  -0.0000007   0.0000008   0.0000024  -0.0000745  -0.0000097  -0.0000125
   54  -0.0000009  -0.0000008  -0.0000007  -0.0000321  -0.0000299   0.0000234
   55   0.0000155   0.0000555  -0.0000499   0.0004878   0.0006399   0.0004561
   56   0.0000074   0.0000002   0.0000055  -0.0005766   0.0003528   0.0001310
   57   0.0000120  -0.0000222   0.0000027   0.0008225  -0.0002612  -0.0000701
   58   0.0000024  -0.0000082   0.0000060   0.0001302  -0.0003147  -0.0001116
   59   0.0000016  -0.0000075   0.0000070   0.0002263  -0.0003277  -0.0001690
   60   0.0000006   0.0000100  -0.0000110  -0.0001209   0.0003003   0.0000686
   61   0.0000150  -0.0000234   0.0000100  -0.0002092  -0.0005842  -0.0011562
   62  -0.0000159   0.0000358  -0.0000289  -0.0006016   0.0002418   0.0002843
   63  -0.0000008   0.0000458  -0.0000171  -0.0006851   0.0002099  -0.0000203
   64  -0.0000015   0.0000067   0.0000048  -0.0003060   0.0000835  -0.0000211
   65  -0.0000047  -0.0000005   0.0000191  -0.0005469   0.0000364   0.0000086
   66  -0.0000150  -0.0000225  -0.0000112   0.0001740  -0.0003754   0.0000393
           25          26          27          28          29          30
    1  -0.0034380   0.0008033   0.0002180  -0.1521796   0.0944344   0.0428255
    2  -0.0040412   0.0029268  -0.0006869   0.0352431  -0.2465469  -0.0759891
    3  -0.0015409  -0.0006815   0.0040780   0.0164391  -0.0757919  -0.0923350
    4   0.0017767   0.0007404   0.0002714   0.0620393  -0.0319608  -0.0136783
    5   0.0007525  -0.0000929   0.0002582   0.0155236  -0.0467534  -0.0236782
    6   0.0001280   0.0006053  -0.0004527   0.0063316  -0.0235596  -0.0016657
    7  -0.0002902   0.0008303   0.0003622  -0.0016185  -0.0011559  -0.0007022
    8   0.0008122  -0.0014762  -0.0004133  -0.0055847   0.0007112  -0.0017319
    9   0.0003893  -0.0005714  -0.0005812  -0.0022384  -0.0014089   0.0032190
   10  -0.0019193  -0.0042456  -0.0015985  -0.0487963   0.0292986   0.0124906
   11  -0.0007338   0.0023403  -0.0009762   0.0304341  -0.0177467  -0.0064661
   12  -0.0002083  -0.0009689   0.0039902   0.0125587  -0.0063175  -0.0053161
   13   0.0001541  -0.0002703  -0.0001040  -0.0002569  -0.0014493  -0.0004665
   14  -0.0001592  -0.0016132  -0.0006471  -0.0023645  -0.0011567   0.0000778
   15  -0.0000567  -0.0006839  -0.0002260  -0.0007944  -0.0001854  -0.0008794
   16   0.0067073   0.0176202   0.0073221  -0.0341238  -0.0209113  -0.0091816
   17  -0.0059473  -0.0352329  -0.0160035  -0.0621889   0.0338927   0.0105866
   18  -0.0025006  -0.0163466  -0.0022507  -0.0259181   0.0108173   0.0132002
   19   0.0009397   0.0006034   0.0002045   0.0001884  -0.0026929  -0.0011121
   20  -0.0004655   0.0003444   0.0011994  -0.0022601  -0.0029640  -0.0034573
   21  -0.0002542   0.0012404  -0.0021240  -0.0009696  -0.0033520   0.0040664
   22  -0.0609612   0.0414895   0.0168714  -0.3279426  -0.0266780  -0.0106461
   23   0.0415482  -0.1195764  -0.0393078   0.0318401  -0.1040160  -0.0178206
   24   0.0170541  -0.0391373  -0.0390644   0.0132905  -0.0179087  -0.0692029
   25   0.0713662  -0.0681911  -0.0280771  -0.0150929   0.0348218   0.0143930
   26  -0.0681911   0.1684386   0.0639489   0.0110716  -0.0159107  -0.0084505
   27  -0.0280771   0.0639489   0.0379648   0.0045290  -0.0083950   0.0007239
   28  -0.0150929   0.0110716   0.0045290   0.6938385   0.0412166   0.0195149
   29   0.0348218  -0.0159107  -0.0083950   0.0412166   0.6157911   0.2070726
   30   0.0143930  -0.0084505   0.0007239   0.0195149   0.2070726   0.2127382
   31   0.0010136  -0.0004317  -0.0001005  -0.1487892  -0.1229204  -0.0537024
   32   0.0004890   0.0004838   0.0013237  -0.1237965  -0.2157532  -0.0785099
   33   0.0003233   0.0012599  -0.0019433  -0.0545754  -0.0791151  -0.0687191
   34   0.0003461  -0.0007122  -0.0002104  -0.0239515   0.0130753   0.0009572
   35   0.0011294  -0.0006005  -0.0002772   0.0292929   0.0012476  -0.0014473
   36   0.0003985  -0.0001588  -0.0000749   0.0113072  -0.0014414   0.0039666
   37  -0.0004144   0.0003989   0.0001777  -0.0019427  -0.0028191  -0.0009175
   38  -0.0001066   0.0000904   0.0000510  -0.0018283   0.0015881   0.0004898
   39   0.0000938  -0.0001166   0.0000050   0.0018511  -0.0009011  -0.0000769
   40   0.0000335  -0.0000867  -0.0000224  -0.0000123   0.0000922   0.0000835
   41   0.0000243   0.0000068  -0.0000128   0.0006360  -0.0002487  -0.0001411
   42   0.0000753  -0.0001243  -0.0000671   0.0002775   0.0000115   0.0001257
   43   0.0001364  -0.0001826  -0.0000864  -0.0003535   0.0007561   0.0000804
   44  -0.0002101   0.0002669   0.0001052  -0.0008586   0.0003301  -0.0001797
   45   0.0000227  -0.0001155  -0.0000807  -0.0009092  -0.0001284  -0.0003569
   46  -0.0001285   0.0001659   0.0000712  -0.0004435  -0.0000900  -0.0000258
   47   0.0001355  -0.0001667  -0.0000758   0.0003050   0.0000564   0.0000060
   48  -0.0001081   0.0001381   0.0000640  -0.0003195  -0.0000158   0.0000433
   49   0.0001832  -0.0002530  -0.0001154   0.0005176  -0.0005224   0.0001542
   50  -0.0000330   0.0000207   0.0000668   0.0000137  -0.0002195  -0.0002177
   51   0.0000443  -0.0000594   0.0000101   0.0000254   0.0000841   0.0005519
   52  -0.0002683   0.0003749   0.0001657  -0.0007797  -0.0000237  -0.0000214
   53   0.0000059  -0.0000013  -0.0000053   0.0000619   0.0000031  -0.0000298
   54   0.0000038  -0.0000051  -0.0000112   0.0000629   0.0000073  -0.0000188
   55   0.0000824  -0.0001736  -0.0000158  -0.0001647   0.0000543  -0.0009110
   56   0.0002173  -0.0003104  -0.0001690   0.0003189   0.0000163  -0.0000754
   57  -0.0002311   0.0003222   0.0001093  -0.0013965  -0.0000540  -0.0000759
   58  -0.0001284   0.0002059   0.0000726  -0.0001713   0.0000211  -0.0000786
   59  -0.0001571   0.0002539   0.0001001  -0.0003025   0.0000066  -0.0000635
   60   0.0001158  -0.0001988  -0.0000675   0.0001772  -0.0000250   0.0000247
   61  -0.0001333   0.0002962   0.0000720  -0.0000025  -0.0025925   0.0008949
   62   0.0000408  -0.0000774  -0.0000289   0.0027614  -0.0028469   0.0002312
   63  -0.0000649   0.0000955   0.0000065   0.0002226   0.0002660  -0.0002635
   64   0.0000358  -0.0000539  -0.0000071   0.0000428   0.0000429   0.0000516
   65   0.0000682  -0.0001139  -0.0000543   0.0004639   0.0005180  -0.0002080
   66  -0.0000002   0.0000083  -0.0000080   0.0005355   0.0003452   0.0002530
           31          32          33          34          35          36
    1   0.0097275  -0.0140060  -0.0062892  -0.2136464   0.0035788   0.0023836
    2   0.0114363  -0.0153269  -0.0074829   0.0064347  -0.0896630   0.0034952
    3   0.0048653  -0.0080289   0.0001617   0.0037310   0.0039374  -0.0675172
    4  -0.0006844   0.0025112   0.0011268  -0.0223981  -0.0241692  -0.0089287
    5   0.0019555  -0.0008908  -0.0026610  -0.0111364   0.0052510   0.0007925
    6   0.0009176  -0.0027792   0.0046894  -0.0006874   0.0005679   0.0027377
    7   0.0002103  -0.0001844  -0.0000641  -0.0019784  -0.0029287  -0.0008653
    8   0.0010667  -0.0010541  -0.0004389   0.0023517  -0.0016653   0.0008494
    9   0.0004698  -0.0005395   0.0000592   0.0007187   0.0002280  -0.0016559
   10  -0.0005062   0.0008123   0.0001371   0.0012637  -0.0015088  -0.0000510
   11   0.0009799  -0.0002678   0.0003763  -0.0021565  -0.0021612  -0.0031904
   12   0.0003661   0.0002558  -0.0006570  -0.0009889  -0.0032730   0.0044075
   13   0.0001028  -0.0000314  -0.0000436   0.0003701  -0.0014457  -0.0004930
   14  -0.0000926   0.0000348   0.0000835   0.0007931  -0.0003976  -0.0001844
   15  -0.0000359   0.0001318  -0.0002641   0.0002669  -0.0002106   0.0000110
   16  -0.0052843   0.0011981   0.0005747  -0.0004850  -0.0001009   0.0000864
   17   0.0017229   0.0017997  -0.0017688  -0.0002435  -0.0009261   0.0004883
   18   0.0007735  -0.0015435   0.0045632  -0.0001483   0.0000222  -0.0013038
   19  -0.0004690   0.0001695   0.0000841  -0.0000471   0.0000269   0.0000094
   20  -0.0011405   0.0003496   0.0000422  -0.0000476   0.0000794   0.0000442
   21  -0.0004892   0.0000120   0.0002743   0.0001286  -0.0000286  -0.0000701
   22  -0.0131831   0.0037855   0.0020357   0.0021261   0.0018268   0.0000874
   23  -0.0243303   0.0040918   0.0007738   0.0020561  -0.0022862  -0.0035226
   24  -0.0104286   0.0007281   0.0030678   0.0003172  -0.0034830   0.0051492
   25   0.0010136   0.0004890   0.0003233   0.0003461   0.0011294   0.0003985
   26  -0.0004317   0.0004838   0.0012599  -0.0007122  -0.0006005  -0.0001588
   27  -0.0001005   0.0013237  -0.0019433  -0.0002104  -0.0002772  -0.0000749
   28  -0.1487892  -0.1237965  -0.0545754  -0.0239515   0.0292929   0.0113072
   29  -0.1229204  -0.2157532  -0.0791151   0.0130753   0.0012476  -0.0014414
   30  -0.0537024  -0.0785099  -0.0687191   0.0009572  -0.0014473   0.0039666
   31   0.1574020   0.1304584   0.0563752   0.0006169   0.0011375   0.0005368
   32   0.1304584   0.2262465   0.0872217  -0.0019496   0.0000663   0.0015591
   33   0.0563752   0.0872217   0.0620803   0.0000629   0.0015483  -0.0031036
   34   0.0006169  -0.0019496   0.0000629   0.6334110  -0.0076925  -0.0084108
   35   0.0011375   0.0000663   0.0015483  -0.0076925   0.4876647  -0.2300944
   36   0.0005368   0.0015591  -0.0031036  -0.0084108  -0.2300944   0.3374418
   37   0.0001672   0.0008118  -0.0005551  -0.1645791   0.0406461  -0.0297918
   38   0.0000588  -0.0003152   0.0001493   0.0869009  -0.1926714   0.1014421
   39   0.0000821   0.0002434   0.0001223  -0.0713423   0.1037695  -0.1414508
   40   0.0000119  -0.0000163  -0.0000298   0.0112780   0.0114177  -0.0091332
   41   0.0000167  -0.0000063   0.0000276  -0.0105007  -0.0096874   0.0100966
   42   0.0000551  -0.0000626  -0.0000002   0.0092483   0.0102152  -0.0046202
   43  -0.0000440  -0.0002918   0.0000110  -0.0292532   0.0639245  -0.0506730
   44   0.0000815  -0.0003327   0.0000742   0.0210752   0.0196561  -0.0112996
   45  -0.0000617   0.0002043  -0.0000392  -0.0162045  -0.0129332   0.0165741
   46   0.0000450  -0.0000063  -0.0000958  -0.0029949  -0.0036809   0.0030687
   47  -0.0000915   0.0000571   0.0001007   0.0002226   0.0044528   0.0001204
   48   0.0000334  -0.0000427  -0.0000976   0.0000616   0.0001800   0.0045529
   49  -0.0000887   0.0000712   0.0000232   0.0024913  -0.0002286   0.0002688
   50  -0.0000356   0.0002815  -0.0000425  -0.0002300  -0.0432917   0.0326184
   51   0.0000371  -0.0002473  -0.0000698  -0.0000197   0.0323629  -0.0280482
   52   0.0000680  -0.0001378  -0.0000209  -0.0017791   0.0001488  -0.0000987
   53  -0.0000055  -0.0000071   0.0000198   0.0000098   0.0000045  -0.0006755
   54   0.0000006  -0.0000087  -0.0000152  -0.0000248  -0.0005784  -0.0003978
   55  -0.0002209   0.0006212   0.0000861  -0.0298137  -0.0630140   0.0505601
   56  -0.0000836   0.0000952   0.0003611  -0.0200057   0.0224204  -0.0126008
   57  -0.0000173  -0.0000348   0.0000752   0.0163396  -0.0125788   0.0152089
   58   0.0000376  -0.0000848   0.0000167  -0.0030259   0.0039062  -0.0027996
   59   0.0000524  -0.0001073  -0.0000009  -0.0000893   0.0041066   0.0003584
   60  -0.0000213   0.0000917  -0.0000251   0.0001663   0.0003093   0.0042721
   61  -0.0000120  -0.0003489   0.0005683  -0.1684057  -0.0408406   0.0335617
   62   0.0001022   0.0004967  -0.0005232  -0.0884433  -0.1919074   0.1009625
   63   0.0001168   0.0001536   0.0002626   0.0747521   0.1014131  -0.1415858
   64  -0.0001211  -0.0000748   0.0002489   0.0104476  -0.0114231   0.0089737
   65   0.0000629   0.0000584  -0.0000051   0.0102775  -0.0096935   0.0103415
   66   0.0002273  -0.0001277  -0.0004217  -0.0087141   0.0103510  -0.0044874
           37          38          39          40          41          42
    1  -0.0234671   0.0102932  -0.0007814   0.0010442  -0.0015586   0.0001600
    2   0.0229016   0.0032945  -0.0006684   0.0001534  -0.0008818  -0.0024583
    3  -0.0167716  -0.0000525   0.0042891  -0.0001095  -0.0020796  -0.0020874
    4   0.0014630  -0.0027130   0.0010466  -0.0000333  -0.0001707  -0.0012192
    5   0.0031938  -0.0020046  -0.0015813   0.0000358   0.0004383   0.0012335
    6  -0.0003389   0.0007229  -0.0001850  -0.0002037   0.0001316   0.0003702
    7  -0.0020515  -0.0021930  -0.0028594  -0.0005011  -0.0004710   0.0001765
    8  -0.0023058  -0.0011973  -0.0006034  -0.0002841  -0.0000009  -0.0004984
    9  -0.0021974  -0.0012182  -0.0013860  -0.0008513  -0.0006143  -0.0003289
   10  -0.0000774   0.0011330   0.0003573  -0.0002916   0.0002391  -0.0001179
   11   0.0003895  -0.0003029   0.0000657  -0.0000088  -0.0000357  -0.0002126
   12   0.0008484  -0.0003341  -0.0003065   0.0000952   0.0000684  -0.0000326
   13  -0.0003037  -0.0001685   0.0000705   0.0000486  -0.0000518   0.0000182
   14  -0.0002601   0.0000107   0.0001503   0.0000433  -0.0000698  -0.0000239
   15  -0.0000514  -0.0000867   0.0000273   0.0000065  -0.0000099  -0.0000202
   16  -0.0002373  -0.0006080   0.0000988  -0.0000069  -0.0000307   0.0000012
   17  -0.0000632   0.0004191   0.0001795  -0.0001299   0.0000948  -0.0000672
   18  -0.0001695   0.0002721   0.0002115  -0.0000794   0.0000652  -0.0000213
   19   0.0000276   0.0000150   0.0000071  -0.0000021   0.0000043   0.0000059
   20   0.0000107  -0.0000515   0.0000189  -0.0000019   0.0000028  -0.0000201
   21  -0.0000440   0.0001144   0.0000430  -0.0000068  -0.0000072  -0.0000018
   22   0.0001436   0.0001662  -0.0000167   0.0000929  -0.0000855   0.0000483
   23  -0.0003556   0.0000674   0.0002217   0.0001383  -0.0002356   0.0000081
   24   0.0013441  -0.0004306  -0.0004329   0.0000379  -0.0000104  -0.0000021
   25  -0.0004144  -0.0001066   0.0000938   0.0000335   0.0000243   0.0000753
   26   0.0003989   0.0000904  -0.0001166  -0.0000867   0.0000068  -0.0001243
   27   0.0001777   0.0000510   0.0000050  -0.0000224  -0.0000128  -0.0000671
   28  -0.0019427  -0.0018283   0.0018511  -0.0000123   0.0006360   0.0002775
   29  -0.0028191   0.0015881  -0.0009011   0.0000922  -0.0002487   0.0000115
   30  -0.0009175   0.0004898  -0.0000769   0.0000835  -0.0001411   0.0001257
   31   0.0001672   0.0000588   0.0000821   0.0000119   0.0000167   0.0000551
   32   0.0008118  -0.0003152   0.0002434  -0.0000163  -0.0000063  -0.0000626
   33  -0.0005551   0.0001493   0.0001223  -0.0000298   0.0000276  -0.0000002
   34  -0.1645791   0.0869009  -0.0713423   0.0112780  -0.0105007   0.0092483
   35   0.0406461  -0.1926714   0.1037695   0.0114177  -0.0096874   0.0102152
   36  -0.0297918   0.1014421  -0.1414508  -0.0091332   0.0100966  -0.0046202
   37   0.6780432   0.0276120  -0.0275858  -0.1260108  -0.0976343   0.0786792
   38   0.0276120   0.4938237  -0.2905358  -0.0957425  -0.1808524   0.1167570
   39  -0.0275858  -0.2905358   0.3574691   0.0779164   0.1177648  -0.1280971
   40  -0.1260108  -0.0957425   0.0779164   0.1330856   0.1020413  -0.0819277
   41  -0.0976343  -0.1808524   0.1177648   0.1020413   0.1862674  -0.1296296
   42   0.0786792   0.1167570  -0.1280971  -0.0819277  -0.1296296   0.1275427
   43  -0.3254218  -0.0351892   0.0287091  -0.0129989   0.0027411  -0.0018228
   44   0.0180904  -0.0903553   0.0247915  -0.0214607   0.0028610   0.0003295
   45  -0.0110712   0.0262516  -0.0795496   0.0171815  -0.0000502   0.0025892
   46  -0.0206940   0.0305412  -0.0239582   0.0007508   0.0010835  -0.0009237
   47   0.0122117  -0.0099628   0.0111261  -0.0005352  -0.0003197  -0.0017112
   48  -0.0094862   0.0111494  -0.0040091   0.0004059  -0.0017399  -0.0011983
   49  -0.0267410  -0.0173318   0.0146039  -0.0039010   0.0005729  -0.0002798
   50  -0.0584226   0.0245820  -0.0124589   0.0012283   0.0025086   0.0022584
   51   0.0467569  -0.0142272   0.0160036  -0.0009196   0.0023078   0.0036845
   52   0.0030977  -0.0035324   0.0027289  -0.0012193   0.0003367  -0.0002778
   53   0.0001450  -0.0008762   0.0037287  -0.0006846   0.0002910  -0.0000788
   54   0.0000382   0.0037547   0.0008899   0.0005779  -0.0001150   0.0002584
   55  -0.0518061   0.0252271  -0.0184671  -0.0008572   0.0005556  -0.0006106
   56   0.0237737  -0.0118285   0.0071250   0.0005727  -0.0001828  -0.0005400
   57  -0.0179487   0.0070601  -0.0072825  -0.0004284  -0.0005522  -0.0004671
   58   0.0006866  -0.0015498   0.0012210   0.0001709  -0.0000811   0.0000736
   59  -0.0007440  -0.0015893   0.0005449   0.0000188  -0.0000865  -0.0001609
   60   0.0005991   0.0004989  -0.0014318  -0.0000169  -0.0001691  -0.0001864
   61   0.0614216  -0.0183759   0.0141161  -0.0012573   0.0029099  -0.0021003
   62   0.0152243  -0.0323436   0.0329483   0.0026121   0.0004947   0.0042471
   63  -0.0138096   0.0340436  -0.0174627  -0.0021253   0.0041404   0.0026357
   64  -0.0013009  -0.0026044   0.0021059   0.0005753  -0.0005772   0.0004608
   65  -0.0028037   0.0004784   0.0041830   0.0005967  -0.0003580   0.0005274
   66   0.0022932   0.0041336   0.0026059  -0.0004510   0.0005289  -0.0000758
           43          44          45          46          47          48
    1   0.0026658   0.0027980  -0.0014751   0.0003158  -0.0006397   0.0003585
    2   0.0017929   0.0005422   0.0048302   0.0008622  -0.0002598   0.0002624
    3  -0.0008974   0.0048049   0.0025560  -0.0008040   0.0004022  -0.0002486
    4  -0.0012728   0.0000157   0.0013552  -0.0001617   0.0002828  -0.0001220
    5  -0.0003323  -0.0003368  -0.0002573   0.0004181  -0.0004430   0.0003498
    6   0.0009275  -0.0001370  -0.0004953   0.0002100  -0.0002741   0.0001808
    7   0.0014247  -0.0001745  -0.0004294   0.0000078   0.0000649  -0.0000577
    8   0.0008227   0.0001396  -0.0003433  -0.0002391   0.0002883  -0.0002176
    9   0.0004918  -0.0000144  -0.0001134  -0.0001568   0.0001823  -0.0001671
   10   0.0001651   0.0004629  -0.0005321   0.0002058  -0.0002775   0.0001773
   11  -0.0004982   0.0001503  -0.0000327   0.0001127  -0.0001267   0.0001396
   12  -0.0000217   0.0001036  -0.0000342   0.0000916  -0.0000366   0.0000164
   13   0.0002393  -0.0002239   0.0002451  -0.0001746   0.0002084  -0.0001687
   14   0.0001043  -0.0002034   0.0002050  -0.0001516   0.0001875  -0.0001419
   15  -0.0000030  -0.0001020   0.0000891  -0.0000549   0.0000718  -0.0000477
   16   0.0000674  -0.0001542   0.0003111  -0.0001536   0.0001783  -0.0001390
   17   0.0003323   0.0001324  -0.0001486   0.0000178  -0.0000246  -0.0000150
   18   0.0000655   0.0000375  -0.0001442  -0.0000181  -0.0000257   0.0000003
   19  -0.0000031  -0.0000133  -0.0000177   0.0000026  -0.0000012   0.0000013
   20  -0.0000286  -0.0000102   0.0000153  -0.0000046   0.0000083  -0.0000047
   21   0.0000224  -0.0000152  -0.0000321  -0.0000086   0.0000092  -0.0000111
   22  -0.0005988   0.0001476  -0.0000233   0.0001788  -0.0002026   0.0001608
   23   0.0001120  -0.0001961   0.0005028  -0.0002398   0.0002579  -0.0002234
   24  -0.0001140  -0.0003910   0.0007277   0.0000313   0.0000906  -0.0000591
   25   0.0001364  -0.0002101   0.0000227  -0.0001285   0.0001355  -0.0001081
   26  -0.0001826   0.0002669  -0.0001155   0.0001659  -0.0001667   0.0001381
   27  -0.0000864   0.0001052  -0.0000807   0.0000712  -0.0000758   0.0000640
   28  -0.0003535  -0.0008586  -0.0009092  -0.0004435   0.0003050  -0.0003195
   29   0.0007561   0.0003301  -0.0001284  -0.0000900   0.0000564  -0.0000158
   30   0.0000804  -0.0001797  -0.0003569  -0.0000258   0.0000060   0.0000433
   31  -0.0000440   0.0000815  -0.0000617   0.0000450  -0.0000915   0.0000334
   32  -0.0002918  -0.0003327   0.0002043  -0.0000063   0.0000571  -0.0000427
   33   0.0000110   0.0000742  -0.0000392  -0.0000958   0.0001007  -0.0000976
   34  -0.0292532   0.0210752  -0.0162045  -0.0029949   0.0002226   0.0000616
   35   0.0639245   0.0196561  -0.0129332  -0.0036809   0.0044528   0.0001800
   36  -0.0506730  -0.0112996   0.0165741   0.0030687   0.0001204   0.0045529
   37  -0.3254218   0.0180904  -0.0110712  -0.0206940   0.0122117  -0.0094862
   38  -0.0351892  -0.0903553   0.0262516   0.0305412  -0.0099628   0.0111494
   39   0.0287091   0.0247915  -0.0795496  -0.0239582   0.0111261  -0.0040091
   40  -0.0129989  -0.0214607   0.0171815   0.0007508  -0.0005352   0.0004059
   41   0.0027411   0.0028610  -0.0000502   0.0010835  -0.0003197  -0.0017399
   42  -0.0018228   0.0003295   0.0025892  -0.0009237  -0.0017112  -0.0011983
   43   0.6105043   0.0316266  -0.0310966  -0.0661554   0.0382011  -0.0298604
   44   0.0316266   0.3651582  -0.1991571   0.0412236  -0.0911662   0.0539693
   45  -0.0310966  -0.1991571   0.2742876  -0.0323117   0.0540535  -0.0655999
   46  -0.0661554   0.0412236  -0.0323117   0.0880349  -0.0619510   0.0485657
   47   0.0382011  -0.0911662   0.0540535  -0.0619510   0.1225869  -0.0878251
   48  -0.0298604   0.0539693  -0.0655999   0.0485657  -0.0878251   0.0808435
   49  -0.1505246  -0.0928282   0.0743672   0.0012571   0.0157351  -0.0125365
   50  -0.0424126  -0.1666615   0.0874689  -0.0026493  -0.0219614   0.0197668
   51   0.0349975   0.0884775  -0.1278732   0.0019830   0.0197010  -0.0124549
   52  -0.0383566   0.0004297   0.0007056   0.0007921  -0.0008386   0.0006281
   53  -0.0172335   0.0019877   0.0012721  -0.0060971  -0.0026659   0.0015294
   54   0.0143006   0.0009263   0.0020320   0.0047603   0.0013233  -0.0022012
   55   0.0651821   0.0220684  -0.0183849  -0.0019014  -0.0039683   0.0030920
   56  -0.0249507  -0.0339428   0.0310437  -0.0006942   0.0022867   0.0012417
   57   0.0184963   0.0302609  -0.0189835   0.0006324   0.0014606   0.0025265
   58  -0.0018316   0.0008229  -0.0005632   0.0003972   0.0002251  -0.0001743
   59   0.0041196   0.0020841   0.0013576  -0.0002667  -0.0011137   0.0009939
   60  -0.0030326   0.0013618   0.0028031   0.0001948   0.0009459  -0.0006381
   61  -0.0526893  -0.0223523   0.0184321   0.0006638   0.0007513  -0.0005148
   62  -0.0226794  -0.0099161   0.0064850   0.0015622  -0.0018920   0.0006641
   63   0.0190359   0.0066428  -0.0078752  -0.0011627   0.0004846  -0.0013082
   64  -0.0008824  -0.0005664   0.0004620   0.0001567  -0.0000164   0.0000023
   65  -0.0007358  -0.0001915  -0.0005222   0.0000837  -0.0000790  -0.0001589
   66   0.0004721  -0.0005910  -0.0004803  -0.0000885  -0.0001298  -0.0001867
           49          50          51          52          53          54
    1  -0.0017654  -0.0002862   0.0001909   0.0013773   0.0000064  -0.0000083
    2   0.0001662  -0.0012853   0.0002314  -0.0000738  -0.0000011  -0.0001793
    3   0.0001192  -0.0000430  -0.0010285   0.0001026  -0.0002318  -0.0001957
    4   0.0006000   0.0004931  -0.0006187  -0.0005951  -0.0000359  -0.0000803
    5   0.0002303   0.0000665   0.0001393   0.0004356  -0.0000678   0.0000014
    6  -0.0000904  -0.0002373   0.0006895   0.0001559  -0.0000481   0.0000077
    7   0.0000371  -0.0006903   0.0007830   0.0000105   0.0000081   0.0000148
    8  -0.0000200  -0.0005031   0.0003864  -0.0002072   0.0000630  -0.0000018
    9   0.0000266  -0.0003268   0.0001853  -0.0000976   0.0000418   0.0000337
   10  -0.0003696  -0.0002912   0.0001498   0.0004378   0.0000436   0.0000247
   11  -0.0001491   0.0001821  -0.0001134   0.0002040  -0.0000282  -0.0000248
   12  -0.0002152  -0.0000653  -0.0001456   0.0002271  -0.0000143  -0.0000023
   13   0.0002386  -0.0000525   0.0000189  -0.0003564   0.0000052  -0.0000031
   14   0.0001852   0.0000114  -0.0000486  -0.0002775   0.0000114   0.0000007
   15   0.0000954   0.0000243  -0.0000226  -0.0001307   0.0000062  -0.0000068
   16   0.0002846  -0.0000187   0.0000163  -0.0003516   0.0000124   0.0000047
   17  -0.0000455  -0.0003200   0.0001160   0.0000503   0.0000388   0.0000299
   18   0.0000340  -0.0000183   0.0001361  -0.0000069   0.0000379   0.0000059
   19  -0.0000013   0.0000093   0.0000009   0.0000069  -0.0000007  -0.0000009
   20   0.0000035   0.0000238  -0.0000195  -0.0000163   0.0000008  -0.0000008
   21   0.0000064  -0.0000182   0.0000272   0.0000070   0.0000024  -0.0000007
   22  -0.0003573   0.0004680  -0.0002811   0.0003927  -0.0000745  -0.0000321
   23   0.0003396   0.0001856  -0.0000140  -0.0004275  -0.0000097  -0.0000299
   24   0.0001194   0.0000500  -0.0003859  -0.0003443  -0.0000125   0.0000234
   25   0.0001832  -0.0000330   0.0000443  -0.0002683   0.0000059   0.0000038
   26  -0.0002530   0.0000207  -0.0000594   0.0003749  -0.0000013  -0.0000051
   27  -0.0001154   0.0000668   0.0000101   0.0001657  -0.0000053  -0.0000112
   28   0.0005176   0.0000137   0.0000254  -0.0007797   0.0000619   0.0000629
   29  -0.0005224  -0.0002195   0.0000841  -0.0000237   0.0000031   0.0000073
   30   0.0001542  -0.0002177   0.0005519  -0.0000214  -0.0000298  -0.0000188
   31  -0.0000887  -0.0000356   0.0000371   0.0000680  -0.0000055   0.0000006
   32   0.0000712   0.0002815  -0.0002473  -0.0001378  -0.0000071  -0.0000087
   33   0.0000232  -0.0000425  -0.0000698  -0.0000209   0.0000198  -0.0000152
   34   0.0024913  -0.0002300  -0.0000197  -0.0017791   0.0000098  -0.0000248
   35  -0.0002286  -0.0432917   0.0323629   0.0001488   0.0000045  -0.0005784
   36   0.0002688   0.0326184  -0.0280482  -0.0000987  -0.0006755  -0.0003978
   37  -0.0267410  -0.0584226   0.0467569   0.0030977   0.0001450   0.0000382
   38  -0.0173318   0.0245820  -0.0142272  -0.0035324  -0.0008762   0.0037547
   39   0.0146039  -0.0124589   0.0160036   0.0027289   0.0037287   0.0008899
   40  -0.0039010   0.0012283  -0.0009196  -0.0012193  -0.0006846   0.0005779
   41   0.0005729   0.0025086   0.0023078   0.0003367   0.0002910  -0.0001150
   42  -0.0002798   0.0022584   0.0036845  -0.0002778  -0.0000788   0.0002584
   43  -0.1505246  -0.0424126   0.0349975  -0.0383566  -0.0172335   0.0143006
   44  -0.0928282  -0.1666615   0.0884775   0.0004297   0.0019877   0.0009263
   45   0.0743672   0.0874689  -0.1278732   0.0007056   0.0012721   0.0020320
   46   0.0012571  -0.0026493   0.0019830   0.0007921  -0.0060971   0.0047603
   47   0.0157351  -0.0219614   0.0197010  -0.0008386  -0.0026659   0.0013233
   48  -0.0125365   0.0197668  -0.0124549   0.0006281   0.0015294  -0.0022012
   49   0.5227447  -0.0053023  -0.0046364  -0.1677571   0.0024589   0.0013421
   50  -0.0053023   0.4100183  -0.2368895   0.0023938  -0.0321616   0.0083213
   51  -0.0046364  -0.2368895   0.2962388   0.0012025   0.0082108  -0.0281562
   52  -0.1677571   0.0023938   0.0012025   0.2404280  -0.0038587  -0.0021358
   53   0.0024589  -0.0321616   0.0082108  -0.0038587   0.0355711  -0.0199648
   54   0.0013421   0.0083213  -0.0281562  -0.0021358  -0.0199648   0.0262381
   55  -0.1488285   0.0447815  -0.0327418  -0.0381439   0.0186958  -0.0136999
   56   0.0951273  -0.1734879   0.0897761   0.0011499   0.0013583   0.0014306
   57  -0.0720879   0.0905990  -0.1269642   0.0000719   0.0010223   0.0022893
   58   0.0010049   0.0022391  -0.0015529   0.0010068   0.0060452  -0.0046916
   59  -0.0163127  -0.0217442   0.0199951   0.0007494  -0.0029058   0.0014067
   60   0.0129097   0.0194785  -0.0124640  -0.0006113   0.0013903  -0.0021242
   61  -0.0250952   0.0598245  -0.0464558   0.0032130  -0.0002415   0.0001021
   62   0.0184120   0.0210548  -0.0122795   0.0033883  -0.0009097   0.0037503
   63  -0.0145865  -0.0126587   0.0165812  -0.0025544   0.0038950   0.0010738
   64  -0.0039272  -0.0010280   0.0010208  -0.0012243   0.0007341  -0.0005555
   65  -0.0003100   0.0027073   0.0021068  -0.0002681   0.0003042  -0.0000436
   66   0.0004764   0.0023267   0.0035076   0.0003041  -0.0000959   0.0002778
           55          56          57          58          59          60
    1   0.0016089  -0.0023161   0.0017822   0.0002872   0.0005452  -0.0004293
    2  -0.0019583   0.0002507   0.0047127  -0.0011676  -0.0004659   0.0004538
    3   0.0008753   0.0042522   0.0027819   0.0006643   0.0002568  -0.0001050
    4   0.0002825   0.0002338   0.0011762  -0.0004342  -0.0002045   0.0002282
    5  -0.0004455   0.0004194   0.0001240   0.0003933   0.0001959  -0.0001459
    6  -0.0001499  -0.0000007  -0.0002558   0.0000990   0.0001445  -0.0000772
    7  -0.0008565   0.0005874  -0.0001045   0.0000162  -0.0000815   0.0000620
    8  -0.0005190   0.0000780  -0.0003079  -0.0001024  -0.0000609   0.0000049
    9  -0.0003533   0.0001510  -0.0001931  -0.0000437  -0.0000776   0.0000543
   10  -0.0004639  -0.0002161   0.0000278   0.0002150   0.0002199  -0.0001903
   11   0.0000237  -0.0001091   0.0006228   0.0000622   0.0001546  -0.0000982
   12  -0.0000193  -0.0001915   0.0004670   0.0000372   0.0000094  -0.0000235
   13   0.0000920   0.0003147  -0.0000791  -0.0001728  -0.0001710   0.0001497
   14   0.0001609   0.0001824  -0.0001365  -0.0001256  -0.0001215   0.0001103
   15   0.0000743   0.0000952  -0.0000361  -0.0000670  -0.0000579   0.0000403
   16   0.0000184   0.0001737  -0.0003907  -0.0001539  -0.0001880   0.0001292
   17  -0.0004615   0.0001314  -0.0002107   0.0000947   0.0000340  -0.0000753
   18  -0.0000896  -0.0000792  -0.0002724  -0.0000203   0.0000403   0.0000204
   19   0.0000155   0.0000074   0.0000120   0.0000024   0.0000016   0.0000006
   20   0.0000555   0.0000002  -0.0000222  -0.0000082  -0.0000075   0.0000100
   21  -0.0000499   0.0000055   0.0000027   0.0000060   0.0000070  -0.0000110
   22   0.0004878  -0.0005766   0.0008225   0.0001302   0.0002263  -0.0001209
   23   0.0006399   0.0003528  -0.0002612  -0.0003147  -0.0003277   0.0003003
   24   0.0004561   0.0001310  -0.0000701  -0.0001116  -0.0001690   0.0000686
   25   0.0000824   0.0002173  -0.0002311  -0.0001284  -0.0001571   0.0001158
   26  -0.0001736  -0.0003104   0.0003222   0.0002059   0.0002539  -0.0001988
   27  -0.0000158  -0.0001690   0.0001093   0.0000726   0.0001001  -0.0000675
   28  -0.0001647   0.0003189  -0.0013965  -0.0001713  -0.0003025   0.0001772
   29   0.0000543   0.0000163  -0.0000540   0.0000211   0.0000066  -0.0000250
   30  -0.0009110  -0.0000754  -0.0000759  -0.0000786  -0.0000635   0.0000247
   31  -0.0002209  -0.0000836  -0.0000173   0.0000376   0.0000524  -0.0000213
   32   0.0006212   0.0000952  -0.0000348  -0.0000848  -0.0001073   0.0000917
   33   0.0000861   0.0003611   0.0000752   0.0000167  -0.0000009  -0.0000251
   34  -0.0298137  -0.0200057   0.0163396  -0.0030259  -0.0000893   0.0001663
   35  -0.0630140   0.0224204  -0.0125788   0.0039062   0.0041066   0.0003093
   36   0.0505601  -0.0126008   0.0152089  -0.0027996   0.0003584   0.0042721
   37  -0.0518061   0.0237737  -0.0179487   0.0006866  -0.0007440   0.0005991
   38   0.0252271  -0.0118285   0.0070601  -0.0015498  -0.0015893   0.0004989
   39  -0.0184671   0.0071250  -0.0072825   0.0012210   0.0005449  -0.0014318
   40  -0.0008572   0.0005727  -0.0004284   0.0001709   0.0000188  -0.0000169
   41   0.0005556  -0.0001828  -0.0005522  -0.0000811  -0.0000865  -0.0001691
   42  -0.0006106  -0.0005400  -0.0004671   0.0000736  -0.0001609  -0.0001864
   43   0.0651821  -0.0249507   0.0184963  -0.0018316   0.0041196  -0.0030326
   44   0.0220684  -0.0339428   0.0302609   0.0008229   0.0020841   0.0013618
   45  -0.0183849   0.0310437  -0.0189835  -0.0005632   0.0013576   0.0028031
   46  -0.0019014  -0.0006942   0.0006324   0.0003972  -0.0002667   0.0001948
   47  -0.0039683   0.0022867   0.0014606   0.0002251  -0.0011137   0.0009459
   48   0.0030920   0.0012417   0.0025265  -0.0001743   0.0009939  -0.0006381
   49  -0.1488285   0.0951273  -0.0720879   0.0010049  -0.0163127   0.0129097
   50   0.0447815  -0.1734879   0.0905990   0.0022391  -0.0217442   0.0194785
   51  -0.0327418   0.0897761  -0.1269642  -0.0015529   0.0199951  -0.0124640
   52  -0.0381439   0.0011499   0.0000719   0.0010068   0.0007494  -0.0006113
   53   0.0186958   0.0013583   0.0010223   0.0060452  -0.0029058   0.0013903
   54  -0.0136999   0.0014306   0.0022893  -0.0046916   0.0014067  -0.0021242
   55   0.6055748  -0.0422380   0.0223810  -0.0678475  -0.0381430   0.0313823
   56  -0.0422380   0.3703863  -0.2008537  -0.0413394  -0.0893865   0.0535267
   57   0.0223810  -0.2008537   0.2730005   0.0337183   0.0533384  -0.0654669
   58  -0.0678475  -0.0413394   0.0337183   0.0902505   0.0618454  -0.0508597
   59  -0.0381430  -0.0893865   0.0533384   0.0618454   0.1199006  -0.0868615
   60   0.0313823   0.0535267  -0.0654669  -0.0508597  -0.0868615   0.0808654
   61  -0.3200639  -0.0117705   0.0142653  -0.0211844  -0.0115827   0.0096029
   62   0.0401462  -0.0907309   0.0250319  -0.0300150  -0.0085347   0.0108145
   63  -0.0256376   0.0254847  -0.0790256   0.0242320   0.0105959  -0.0044087
   64  -0.0123754   0.0217131  -0.0170465   0.0007444   0.0004642  -0.0004358
   65  -0.0021048   0.0019986   0.0004584  -0.0010723  -0.0002849  -0.0017233
   66   0.0022226  -0.0001133   0.0026277   0.0008221  -0.0017575  -0.0011195
           61          62          63          64          65          66
    1  -0.0263561  -0.0082531   0.0032682   0.0009453   0.0015188  -0.0006670
    2  -0.0227959   0.0051618  -0.0002993  -0.0005205  -0.0009658  -0.0021008
    3   0.0172612  -0.0000933   0.0032595   0.0005464  -0.0021756  -0.0019856
    4  -0.0024134   0.0024710  -0.0013433   0.0001206  -0.0008567  -0.0003899
    5   0.0038187   0.0005091  -0.0010169  -0.0002416  -0.0002845   0.0001427
    6   0.0022773  -0.0000405  -0.0005483  -0.0001333  -0.0000812   0.0003434
    7   0.0014049   0.0002550  -0.0008477  -0.0000482  -0.0000248   0.0000529
    8  -0.0002449   0.0006439  -0.0000260   0.0001162   0.0000841  -0.0001147
    9   0.0003193   0.0003988   0.0002236   0.0000938  -0.0000399  -0.0001186
   10  -0.0001466  -0.0005821   0.0001944  -0.0000284   0.0002522   0.0000326
   11   0.0002444   0.0001980  -0.0001805  -0.0001257  -0.0003592   0.0000011
   12  -0.0010447   0.0001276  -0.0003477   0.0000261  -0.0000778  -0.0000684
   13  -0.0004096   0.0001391  -0.0002101   0.0000531  -0.0000210  -0.0001065
   14  -0.0003315   0.0000726  -0.0000053   0.0000762   0.0000221  -0.0001135
   15  -0.0002131   0.0000425   0.0000235   0.0000027   0.0000130  -0.0000507
   16  -0.0002625   0.0007669   0.0000901   0.0000314   0.0000920  -0.0000498
   17   0.0000964  -0.0000458   0.0002239   0.0000998   0.0002786  -0.0000347
   18   0.0001865   0.0000650   0.0002712   0.0000295   0.0001342  -0.0000287
   19   0.0000150  -0.0000159  -0.0000008  -0.0000015  -0.0000047  -0.0000150
   20  -0.0000234   0.0000358   0.0000458   0.0000067  -0.0000005  -0.0000225
   21   0.0000100  -0.0000289  -0.0000171   0.0000048   0.0000191  -0.0000112
   22  -0.0002092  -0.0006016  -0.0006851  -0.0003060  -0.0005469   0.0001740
   23  -0.0005842   0.0002418   0.0002099   0.0000835   0.0000364  -0.0003754
   24  -0.0011562   0.0002843  -0.0000203  -0.0000211   0.0000086   0.0000393
   25  -0.0001333   0.0000408  -0.0000649   0.0000358   0.0000682  -0.0000002
   26   0.0002962  -0.0000774   0.0000955  -0.0000539  -0.0001139   0.0000083
   27   0.0000720  -0.0000289   0.0000065  -0.0000071  -0.0000543  -0.0000080
   28  -0.0000025   0.0027614   0.0002226   0.0000428   0.0004639   0.0005355
   29  -0.0025925  -0.0028469   0.0002660   0.0000429   0.0005180   0.0003452
   30   0.0008949   0.0002312  -0.0002635   0.0000516  -0.0002080   0.0002530
   31  -0.0000120   0.0001022   0.0001168  -0.0001211   0.0000629   0.0002273
   32  -0.0003489   0.0004967   0.0001536  -0.0000748   0.0000584  -0.0001277
   33   0.0005683  -0.0005232   0.0002626   0.0002489  -0.0000051  -0.0004217
   34  -0.1684057  -0.0884433   0.0747521   0.0104476   0.0102775  -0.0087141
   35  -0.0408406  -0.1919074   0.1014131  -0.0114231  -0.0096935   0.0103510
   36   0.0335617   0.1009625  -0.1415858   0.0089737   0.0103415  -0.0044874
   37   0.0614216   0.0152243  -0.0138096  -0.0013009  -0.0028037   0.0022932
   38  -0.0183759  -0.0323436   0.0340436  -0.0026044   0.0004784   0.0041336
   39   0.0141161   0.0329483  -0.0174627   0.0021059   0.0041830   0.0026059
   40  -0.0012573   0.0026121  -0.0021253   0.0005753   0.0005967  -0.0004510
   41   0.0029099   0.0004947   0.0041404  -0.0005772  -0.0003580   0.0005289
   42  -0.0021003   0.0042471   0.0026357   0.0004608   0.0005274  -0.0000758
   43  -0.0526893  -0.0226794   0.0190359  -0.0008824  -0.0007358   0.0004721
   44  -0.0223523  -0.0099161   0.0066428  -0.0005664  -0.0001915  -0.0005910
   45   0.0184321   0.0064850  -0.0078752   0.0004620  -0.0005222  -0.0004803
   46   0.0006638   0.0015622  -0.0011627   0.0001567   0.0000837  -0.0000885
   47   0.0007513  -0.0018920   0.0004846  -0.0000164  -0.0000790  -0.0001298
   48  -0.0005148   0.0006641  -0.0013082   0.0000023  -0.0001589  -0.0001867
   49  -0.0250952   0.0184120  -0.0145865  -0.0039272  -0.0003100   0.0004764
   50   0.0598245   0.0210548  -0.0126587  -0.0010280   0.0027073   0.0023267
   51  -0.0464558  -0.0122795   0.0165812   0.0010208   0.0021068   0.0035076
   52   0.0032130   0.0033883  -0.0025544  -0.0012243  -0.0002681   0.0003041
   53  -0.0002415  -0.0009097   0.0038950   0.0007341   0.0003042  -0.0000959
   54   0.0001021   0.0037503   0.0010738  -0.0005555  -0.0000436   0.0002778
   55  -0.3200639   0.0401462  -0.0256376  -0.0123754  -0.0021048   0.0022226
   56  -0.0117705  -0.0907309   0.0254847   0.0217131   0.0019986  -0.0001133
   57   0.0142653   0.0250319  -0.0790256  -0.0170465   0.0004584   0.0026277
   58  -0.0211844  -0.0300150   0.0242320   0.0007444  -0.0010723   0.0008221
   59  -0.0115827  -0.0085347   0.0105959   0.0004642  -0.0002849  -0.0017575
   60   0.0096029   0.0108145  -0.0044087  -0.0004358  -0.0017233  -0.0011195
   61   0.6733740  -0.0315293   0.0159480  -0.1214505   0.0956724  -0.0761292
   62  -0.0315293   0.4930611  -0.2913464   0.0942348  -0.1827679   0.1182829
   63   0.0159480  -0.2913464   0.3565470  -0.0748278   0.1178416  -0.1280179
   64  -0.1214505   0.0942348  -0.0748278   0.1285130  -0.1003394   0.0789980
   65   0.0956724  -0.1827679   0.1178416  -0.1003394   0.1886126  -0.1305438
   66  -0.0761292   0.1182829  -0.1280179   0.0789980  -0.1305438   0.1274059
 **********************************************************************
 **                                                                  **
 **                       VIBRATIONAL ANALYSIS                       **
 **                       --------------------                       **
 **                                                                  **
 **        VIBRATIONAL FREQUENCIES (CM**-1) AND NORMAL MODES         **
 **     FORCE CONSTANTS (mDYN/ANGSTROM) AND REDUCED MASSES (AMU)     **
 **                  INFRARED INTENSITIES (KM/MOL)                   **
 **                                                                  **
 **********************************************************************


 Mode:                 1                      2                      3
 Frequency:        20.47                  39.89                  45.89
 Force Cnst:      0.0056                 0.0162                 0.0233
 Red. Mass:      22.7513                17.2610                18.7747
 IR Active:          YES                    YES                    YES
 IR Intens:        0.012                  0.059                  0.051
 Raman Active:       YES                    YES                    YES
               X      Y      Z        X      Y      Z        X      Y      Z
 C         -0.006  0.023  0.041    0.010 -0.074 -0.219   -0.007  0.178 -0.115
 C          0.015  0.058 -0.072   -0.060 -0.051 -0.140    0.056  0.109 -0.069
 Cl         0.060  0.128 -0.174   -0.161 -0.053 -0.248    0.137  0.212 -0.207
 C          0.014  0.037 -0.086   -0.052 -0.029  0.039    0.050 -0.045  0.087
 Cl         0.039  0.089 -0.258   -0.145 -0.027  0.209    0.136 -0.202  0.301
 C         -0.004 -0.022  0.035    0.025 -0.018  0.109   -0.019 -0.093  0.115
 H         -0.005 -0.036  0.029    0.031 -0.004  0.248   -0.024 -0.204  0.230
 C         -0.021 -0.059  0.161    0.095 -0.030  0.004   -0.084  0.006 -0.004
 Cl        -0.047 -0.139  0.324    0.206 -0.014  0.102   -0.188 -0.052  0.009
 C         -0.018 -0.033  0.156    0.087 -0.060 -0.156   -0.075  0.135 -0.100
 H         -0.028 -0.059  0.236    0.143 -0.078 -0.211   -0.124  0.190 -0.143
 C         -0.004  0.024  0.037    0.008 -0.109 -0.253   -0.007  0.192 -0.077
 C         -0.010  0.114  0.156   -0.014 -0.083 -0.199   -0.091  0.153 -0.046
 H         -0.017  0.197  0.255   -0.034 -0.099 -0.236   -0.162  0.195 -0.059
 C         -0.010  0.099  0.146   -0.012 -0.002 -0.053   -0.097  0.040 -0.017
 Cl        -0.014  0.228  0.313   -0.043  0.067  0.060   -0.225 -0.028  0.004
 C         -0.008 -0.018  0.002    0.012  0.046  0.030   -0.011 -0.028 -0.016
 Cl        -0.009 -0.045 -0.020    0.018  0.222  0.309   -0.015 -0.217 -0.031
 C         -0.006 -0.113 -0.124    0.032 -0.027 -0.084    0.078  0.043 -0.012
 Cl        -0.005 -0.268 -0.316    0.065 -0.003 -0.027    0.204 -0.012  0.028
 C         -0.006 -0.087 -0.101    0.030 -0.099 -0.220    0.075  0.151 -0.047
 H         -0.006 -0.158 -0.192    0.048 -0.127 -0.271    0.146  0.190 -0.061
 TransDip  -0.001  0.001  0.003    0.002 -0.004 -0.007   -0.003  0.007 -0.001

 Mode:                 4                      5                      6
 Frequency:        79.00                  86.28                 148.39
 Force Cnst:      0.1129                 0.0809                 0.3568
 Red. Mass:      30.7035                18.4477                27.5019
 IR Active:          YES                    YES                    YES
 IR Intens:        0.014                  0.198                  0.106
 Raman Active:       YES                    YES                    YES
               X      Y      Z        X      Y      Z        X      Y      Z
 C         -0.004  0.130  0.077    0.002  0.075 -0.238    0.013 -0.017 -0.023
 C          0.045  0.086  0.091   -0.002 -0.004 -0.053    0.083 -0.027 -0.021
 Cl         0.119  0.068  0.216   -0.024 -0.216  0.383    0.274  0.035  0.037
 C          0.042  0.041  0.021   -0.002  0.013 -0.088    0.096 -0.025 -0.033
 Cl         0.122  0.012 -0.056   -0.007  0.030 -0.120    0.269 -0.148 -0.044
 C         -0.015  0.019  0.001   -0.003  0.005 -0.069    0.090  0.005 -0.038
 H         -0.019 -0.019 -0.035   -0.002 -0.020 -0.006    0.088  0.003 -0.038
 C         -0.068  0.047  0.035   -0.002  0.005 -0.072    0.110  0.007 -0.027
 Cl        -0.176 -0.012  0.054    0.000 -0.134  0.268    0.473  0.140  0.073
 C         -0.059  0.113  0.053   -0.002  0.080 -0.253    0.085 -0.019 -0.035
 H         -0.099  0.144  0.053   -0.002  0.107 -0.317    0.113 -0.041 -0.038
 C         -0.005  0.125  0.060    0.003  0.091 -0.239   -0.073 -0.013 -0.013
 C         -0.027  0.057 -0.007   -0.055  0.102 -0.177   -0.139  0.014  0.031
 H         -0.045  0.035 -0.052   -0.102  0.138 -0.176   -0.170  0.051  0.044
 C         -0.031 -0.023 -0.056   -0.061  0.064 -0.097   -0.163 -0.003  0.021
 Cl        -0.080 -0.317 -0.390   -0.179  0.080  0.016   -0.344 -0.092  0.048
 C         -0.005  0.050  0.060    0.006  0.025 -0.075   -0.173  0.001 -0.000
 Cl         0.002  0.289  0.431    0.005 -0.082 -0.019   -0.193  0.002  0.002
 C          0.017 -0.020 -0.053    0.074  0.063 -0.094   -0.164  0.001 -0.021
 Cl         0.048 -0.273 -0.341    0.196  0.107  0.058   -0.347  0.098 -0.045
 C          0.015  0.041 -0.025    0.067  0.084 -0.196   -0.142 -0.024 -0.038
 H          0.034  0.007 -0.085    0.121  0.105 -0.218   -0.176 -0.059 -0.049
 TransDip  -0.002  0.003 -0.001   -0.002  0.005 -0.013   -0.010 -0.003 -0.002

 Mode:                 7                      8                      9
 Frequency:       160.67                 186.46                 204.14
 Force Cnst:      0.1511                 0.2326                 0.1640
 Red. Mass:       9.9337                11.3576                 6.6775
 IR Active:          YES                    YES                    YES
 IR Intens:        0.051                  0.029                  0.074
 Raman Active:       YES                    YES                    YES
               X      Y      Z        X      Y      Z        X      Y      Z
 C          0.005 -0.023  0.068   -0.011 -0.042 -0.039   -0.012 -0.024 -0.043
 C          0.005 -0.065  0.165   -0.014 -0.071 -0.019    0.002 -0.049 -0.031
 Cl        -0.003  0.002  0.008   -0.127 -0.120 -0.062    0.126 -0.004 -0.013
 C          0.008 -0.123  0.296   -0.023 -0.076  0.028   -0.008 -0.054  0.005
 Cl         0.023  0.064 -0.175   -0.032 -0.055 -0.054   -0.168  0.057  0.010
 C          0.006 -0.195  0.469   -0.037 -0.095  0.074    0.014 -0.059  0.048
 H          0.006 -0.223  0.535   -0.037 -0.116  0.115    0.015 -0.072  0.092
 C          0.005 -0.113  0.271   -0.024 -0.076  0.005    0.008 -0.039 -0.010
 Cl         0.001  0.061 -0.159    0.157  0.010 -0.013    0.038 -0.034 -0.018
 C          0.007 -0.040  0.106   -0.038 -0.063 -0.059    0.002 -0.017 -0.071
 H          0.008  0.031 -0.061   -0.048 -0.045 -0.089    0.007 -0.001 -0.118
 C         -0.001  0.010 -0.094    0.000  0.141  0.102   -0.005  0.020  0.021
 C         -0.011  0.005 -0.105   -0.005  0.109  0.052   -0.006  0.243  0.305
 H         -0.022  0.029 -0.086   -0.012 -0.012 -0.105   -0.009  0.367  0.459
 C         -0.020 -0.009 -0.090   -0.006  0.178  0.149   -0.006  0.157  0.194
 Cl        -0.097  0.032  0.015   -0.053 -0.008 -0.063    0.012 -0.055 -0.094
 C         -0.005 -0.017 -0.081    0.005  0.219  0.220   -0.012  0.067  0.080
 Cl        -0.005  0.006  0.016   -0.002 -0.020 -0.069   -0.016 -0.009 -0.022
 C          0.010 -0.012 -0.095    0.019  0.273  0.273   -0.009 -0.029 -0.045
 Cl         0.076  0.041  0.016    0.100 -0.092 -0.125    0.023  0.021  0.047
 C          0.003 -0.005 -0.118    0.015  0.320  0.316   -0.012 -0.144 -0.194
 H          0.012  0.009 -0.110    0.023  0.349  0.345   -0.016 -0.306 -0.395
 TransDip  -0.002 -0.001  0.007    0.002  0.003  0.004   -0.004  0.007  0.003

 Mode:                10                     11                     12
 Frequency:       205.19                 212.29                 218.98
 Force Cnst:      0.4469                 0.4885                 0.3966
 Red. Mass:      18.0160                18.3956                14.0388
 IR Active:          YES                    YES                    YES
 IR Intens:        0.059                  0.070                  0.010
 Raman Active:       YES                    YES                    YES
               X      Y      Z        X      Y      Z        X      Y      Z
 C         -0.102  0.029  0.026   -0.006 -0.058  0.120   -0.051 -0.028 -0.000
 C         -0.116  0.060  0.025   -0.001 -0.016  0.004   -0.011 -0.054 -0.015
 Cl        -0.179  0.058  0.018    0.026 -0.004  0.004    0.335  0.073  0.054
 C         -0.113  0.019 -0.003   -0.004  0.022 -0.089   -0.024 -0.063 -0.030
 Cl         0.234 -0.236 -0.093   -0.030 -0.019  0.048   -0.225  0.051  0.026
 C         -0.169  0.021 -0.017    0.001  0.065 -0.185   -0.001 -0.038 -0.027
 H         -0.171  0.018 -0.033    0.001  0.134 -0.349   -0.002 -0.033 -0.044
 C         -0.133  0.018  0.003    0.001 -0.029  0.045   -0.015 -0.042 -0.002
 Cl         0.137  0.156  0.066    0.015  0.000 -0.019    0.078 -0.005 -0.008
 C         -0.131  0.006  0.019   -0.000 -0.122  0.272   -0.025 -0.046  0.023
 H         -0.152  0.018  0.029    0.002 -0.194  0.434   -0.022 -0.058  0.044
 C         -0.091  0.000  0.006   -0.005 -0.013  0.017   -0.069 -0.014 -0.031
 C         -0.095  0.089  0.156    0.016  0.003 -0.006   -0.095 -0.194 -0.227
 H         -0.101  0.188  0.277    0.015  0.026  0.023   -0.107 -0.295 -0.367
 C         -0.090  0.030  0.043    0.019 -0.051 -0.011   -0.106 -0.101 -0.144
 Cl         0.244  0.125 -0.149   -0.234 -0.126  0.117    0.132  0.165 -0.046
 C         -0.139 -0.033 -0.038   -0.014 -0.046 -0.040   -0.150 -0.021 -0.048
 Cl        -0.163 -0.001  0.021   -0.010  0.410 -0.306   -0.185 -0.028  0.042
 C         -0.094 -0.091 -0.110   -0.038 -0.064 -0.031   -0.097  0.067  0.054
 Cl         0.213 -0.111  0.163    0.256 -0.147  0.134    0.126 -0.126  0.034
 C         -0.099 -0.124 -0.186   -0.033 -0.019 -0.042   -0.094  0.163  0.156
 H         -0.108 -0.204 -0.282   -0.039 -0.013 -0.029   -0.110  0.282  0.319
 TransDip  -0.005 -0.005 -0.003    0.001  0.007 -0.004    0.002  0.002  0.002

 Mode:                13                     14                     15
 Frequency:       228.53                 258.52                 313.39
 Force Cnst:      0.1945                 0.6314                 0.5096
 Red. Mass:       6.3215                16.0356                 8.8058
 IR Active:          YES                    YES                    YES
 IR Intens:        0.030                  0.288                  0.434
 Raman Active:       YES                    YES                    YES
               X      Y      Z        X      Y      Z        X      Y      Z
 C          0.003 -0.061  0.125   -0.127  0.019  0.012    0.018 -0.047  0.210
 C          0.007 -0.017 -0.015   -0.201  0.041  0.026    0.051 -0.172  0.379
 Cl        -0.020 -0.043  0.001    0.080  0.210  0.093   -0.030 -0.019 -0.097
 C          0.002  0.019 -0.100   -0.249 -0.082 -0.026    0.042 -0.107  0.182
 Cl        -0.029 -0.025  0.044   -0.196 -0.227 -0.096   -0.031  0.030 -0.018
 C          0.002  0.056 -0.190   -0.293 -0.069 -0.020    0.007  0.010 -0.153
 H          0.002  0.140 -0.400   -0.295 -0.068 -0.005    0.005  0.037 -0.296
 C          0.001 -0.068  0.112   -0.242 -0.066 -0.040   -0.019  0.056 -0.243
 Cl         0.027  0.001 -0.045    0.131  0.119  0.051    0.051 -0.060  0.043
 C         -0.002 -0.178  0.388   -0.228 -0.032 -0.038   -0.029  0.067 -0.164
 H         -0.003 -0.270  0.602   -0.313  0.034 -0.040   -0.066  0.151 -0.293
 C          0.009  0.046 -0.011   -0.023  0.009  0.011    0.009  0.096  0.190
 C          0.015  0.084 -0.003    0.094  0.009 -0.060    0.026  0.088  0.127
 H          0.026  0.109  0.036    0.162 -0.025 -0.040    0.054  0.170  0.255
 C         -0.002  0.077 -0.049    0.123 -0.023 -0.076    0.010 -0.050 -0.128
 Cl        -0.062  0.063 -0.057   -0.027 -0.052  0.063   -0.053  0.039 -0.007
 C          0.012  0.044 -0.065    0.215 -0.052 -0.061   -0.011 -0.147 -0.258
 Cl         0.014 -0.114  0.099    0.300  0.004  0.010   -0.011  0.015  0.057
 C          0.020  0.046 -0.089    0.120 -0.055 -0.008   -0.016 -0.053 -0.144
 Cl         0.046  0.093 -0.057   -0.031  0.059 -0.040    0.054  0.044 -0.009
 C          0.001  0.027 -0.072    0.088 -0.026  0.045   -0.022  0.077  0.103
 H         -0.013  0.018 -0.074    0.156  0.036  0.060   -0.059  0.132  0.204
 TransDip   0.002  0.002  0.005   -0.017  0.000 -0.000    0.004  0.020  0.003

 Mode:                16                     17                     18
 Frequency:       328.44                 338.65                 353.27
 Force Cnst:      0.9797                 0.6455                 2.1610
 Red. Mass:      15.4137                 9.5536                29.3895
 IR Active:          YES                    YES                    YES
 IR Intens:        0.224                  1.154                  0.029
 Raman Active:       YES                    YES                    YES
               X      Y      Z        X      Y      Z        X      Y      Z
 C          0.060 -0.016  0.093   -0.040 -0.119  0.090   -0.025  0.016 -0.008
 C         -0.091  0.060  0.292   -0.019 -0.205  0.281    0.006  0.037 -0.026
 Cl        -0.133  0.344  0.117    0.095 -0.066 -0.082   -0.034  0.038  0.023
 C         -0.081 -0.018  0.123   -0.013 -0.059  0.169    0.033  0.035 -0.014
 Cl        -0.002 -0.015 -0.021    0.028 -0.011 -0.025    0.067  0.084  0.039
 C          0.015  0.059 -0.115    0.004  0.111 -0.123    0.048 -0.006  0.013
 H          0.031  0.284 -0.196   -0.000  0.164 -0.333    0.053  0.015  0.045
 C          0.166 -0.076 -0.130   -0.027  0.142 -0.072    0.070 -0.048 -0.001
 Cl         0.105 -0.320 -0.105   -0.115  0.173  0.105    0.069 -0.156 -0.069
 C          0.158  0.016 -0.000   -0.011 -0.013 -0.015    0.047  0.008  0.005
 H          0.105  0.065 -0.030    0.067 -0.035 -0.097    0.048  0.002  0.010
 C          0.030 -0.128 -0.126   -0.034 -0.147 -0.138   -0.108  0.016  0.020
 C          0.019 -0.113 -0.108    0.019 -0.118 -0.161   -0.054  0.106 -0.030
 H          0.013 -0.190 -0.210    0.065 -0.234 -0.265    0.085  0.066  0.040
 C          0.005  0.073  0.099    0.017  0.115  0.070   -0.059  0.172 -0.144
 Cl        -0.011 -0.025  0.000   -0.043  0.033 -0.044   -0.229  0.393 -0.310
 C         -0.034  0.198  0.215    0.037  0.229  0.243    0.165 -0.030 -0.033
 Cl        -0.075 -0.038 -0.032    0.060 -0.048 -0.035    0.349 -0.001  0.002
 C         -0.010  0.111  0.072   -0.014  0.079  0.100   -0.059 -0.182  0.129
 Cl         0.037  0.027 -0.041    0.013 -0.029  0.005   -0.235 -0.384  0.309
 C         -0.014 -0.084 -0.122   -0.035 -0.140 -0.142   -0.049 -0.058  0.092
 H         -0.057 -0.175 -0.199   -0.038 -0.237 -0.263    0.090  0.008  0.059
 TransDip  -0.001 -0.003 -0.015    0.001 -0.015 -0.031    0.004  0.002  0.003

 Mode:                19                     20                     21
 Frequency:       415.58                 434.56                 499.93
 Force Cnst:      1.0222                 0.8424                 1.0352
 Red. Mass:      10.0458                 7.5717                 7.0298
 IR Active:          YES                    YES                    YES
 IR Intens:        5.334                  5.463                  3.106
 Raman Active:       YES                    YES                    YES
               X      Y      Z        X      Y      Z        X      Y      Z
 C         -0.074  0.002 -0.020    0.037  0.123 -0.066    0.090  0.197  0.116
 C          0.001 -0.031  0.041    0.067 -0.027  0.137    0.202  0.090  0.030
 Cl         0.034 -0.029 -0.017   -0.026 -0.014 -0.017   -0.053 -0.017 -0.005
 C          0.026  0.044  0.060    0.051 -0.099  0.116    0.188 -0.086 -0.066
 Cl         0.163  0.266  0.108   -0.070 -0.060 -0.038   -0.080 -0.019 -0.006
 C         -0.282 -0.085 -0.077    0.076  0.014 -0.116    0.045 -0.173 -0.058
 H         -0.298 -0.253 -0.232    0.076  0.107 -0.345    0.032 -0.352 -0.099
 C         -0.313 -0.149 -0.051    0.032 -0.001  0.041   -0.118 -0.055 -0.025
 Cl         0.101 -0.077 -0.031    0.007  0.010  0.003    0.038  0.030  0.012
 C         -0.313 -0.142 -0.022    0.031  0.044  0.115   -0.098  0.137  0.056
 H         -0.452 -0.056  0.016    0.012  0.039  0.158   -0.261  0.251  0.083
 C         -0.049  0.067 -0.070    0.027  0.256 -0.215    0.076  0.078  0.136
 C         -0.026  0.018 -0.103   -0.022  0.227 -0.153   -0.079 -0.158 -0.043
 H         -0.069  0.002 -0.160   -0.210  0.333 -0.189   -0.121 -0.226 -0.166
 C         -0.007 -0.015  0.019   -0.012 -0.027  0.027   -0.086 -0.088  0.004
 Cl         0.064 -0.060  0.048    0.110 -0.083  0.063   -0.031  0.076 -0.049
 C          0.007  0.032  0.068   -0.002 -0.057  0.021    0.015  0.008  0.209
 Cl         0.034 -0.006 -0.008   -0.015  0.005 -0.000   -0.054  0.021 -0.037
 C         -0.004 -0.006  0.004    0.021 -0.035  0.026    0.155 -0.097  0.018
 Cl        -0.013  0.000  0.002   -0.132 -0.102  0.083   -0.013  0.034 -0.017
 C         -0.016  0.016 -0.101    0.050  0.228 -0.157    0.184 -0.165 -0.050
 H          0.041  0.014 -0.154    0.229  0.320 -0.197    0.215 -0.253 -0.183
 TransDip  -0.071 -0.001 -0.022    0.025  0.060 -0.036    0.053 -0.017  0.009

 Mode:                22                     23                     24
 Frequency:       504.16                 527.61                 540.76
 Force Cnst:      1.0381                 0.8639                 1.7667
 Red. Mass:       6.9321                 5.2675                10.2542
 IR Active:          YES                    YES                    YES
 IR Intens:        1.892                  0.522                 33.935
 Raman Active:       YES                    YES                    YES
               X      Y      Z        X      Y      Z        X      Y      Z
 C          0.044 -0.010  0.225   -0.006 -0.003  0.009   -0.161  0.127  0.160
 C          0.084  0.054 -0.042    0.000 -0.008  0.008   -0.032  0.038  0.039
 Cl        -0.028  0.000  0.004   -0.002  0.001 -0.002    0.035 -0.102 -0.046
 C          0.078  0.041 -0.205    0.002  0.006 -0.020   -0.026  0.062 -0.088
 Cl        -0.032 -0.015  0.009    0.001  0.000  0.002   -0.008 -0.037 -0.008
 C          0.024 -0.106  0.066    0.005  0.001 -0.003    0.093  0.066  0.063
 H          0.020 -0.280  0.305    0.005  0.004 -0.012    0.101  0.110  0.193
 C         -0.040 -0.003 -0.054    0.001 -0.007  0.021    0.064  0.097  0.046
 Cl         0.010  0.016  0.009    0.001 -0.001 -0.002    0.058 -0.101 -0.042
 C         -0.034  0.074 -0.055   -0.000  0.004 -0.005    0.023  0.247  0.066
 H         -0.097  0.170 -0.166    0.006  0.017 -0.046    0.055  0.261 -0.023
 C          0.042  0.056  0.104   -0.007  0.002  0.000   -0.233  0.110  0.096
 C          0.250  0.028 -0.133   -0.004  0.090  0.107   -0.284 -0.062 -0.047
 H          0.347 -0.077 -0.183   -0.004  0.348  0.432   -0.352 -0.108 -0.159
 C          0.223  0.085 -0.106   -0.007 -0.256 -0.322   -0.218 -0.061  0.015
 Cl        -0.012 -0.055  0.050    0.003  0.015  0.025    0.076 -0.053  0.046
 C          0.012  0.229 -0.040   -0.004  0.003 -0.000   -0.112  0.052  0.104
 Cl        -0.033 -0.054  0.030    0.007 -0.001  0.000    0.231 -0.006 -0.013
 C         -0.177  0.074 -0.111   -0.001  0.259  0.323   -0.173 -0.016 -0.070
 Cl        -0.015 -0.077  0.069    0.001 -0.018 -0.024    0.066  0.062 -0.042
 C         -0.185  0.036 -0.127   -0.013 -0.083 -0.114   -0.235  0.010 -0.073
 H         -0.285 -0.065 -0.169   -0.016 -0.340 -0.436   -0.252 -0.048 -0.138
 TransDip   0.036  0.014 -0.022   -0.023  0.001 -0.003   -0.175  0.060  0.023

 Mode:                25                     26                     27
 Frequency:       561.22                 577.57                 614.21
 Force Cnst:      1.0386                 1.6877                 1.0723
 Red. Mass:       5.5970                 8.5871                 4.8243
 IR Active:          YES                    YES                    YES
 IR Intens:        1.720                 17.214                  5.064
 Raman Active:       YES                    YES                    YES
               X      Y      Z        X      Y      Z        X      Y      Z
 C          0.008 -0.050  0.056    0.007 -0.058 -0.113   -0.007  0.185 -0.212
 C         -0.018 -0.109  0.237    0.155 -0.111 -0.028    0.015  0.078 -0.030
 Cl         0.006  0.006 -0.018   -0.100  0.156  0.068    0.011 -0.036 -0.018
 C         -0.025  0.151 -0.316    0.244 -0.205 -0.068    0.001 -0.070  0.212
 Cl         0.005 -0.011  0.026   -0.005  0.051  0.022   -0.011 -0.009 -0.012
 C         -0.023  0.040 -0.043    0.219 -0.233 -0.142   -0.018  0.069 -0.140
 H         -0.023  0.111 -0.170    0.205 -0.387 -0.352   -0.020  0.272 -0.647
 C          0.005 -0.151  0.374   -0.008 -0.131  0.050   -0.027 -0.084  0.261
 Cl        -0.005  0.009 -0.021   -0.038  0.120  0.044    0.019 -0.020 -0.020
 C          0.005  0.041 -0.169   -0.009 -0.103 -0.068   -0.023  0.130 -0.037
 H          0.016  0.253 -0.679    0.023 -0.116 -0.102   -0.070  0.156 -0.010
 C          0.016  0.000 -0.047   -0.077 -0.111 -0.082   -0.003 -0.047  0.109
 C         -0.010  0.017 -0.007   -0.115 -0.033  0.066    0.083 -0.069  0.046
 H         -0.037  0.040 -0.003   -0.127  0.031  0.138    0.213 -0.174  0.032
 C         -0.014  0.006  0.039   -0.092  0.025  0.058    0.087  0.038 -0.064
 Cl        -0.001  0.009 -0.011    0.021 -0.026  0.014   -0.013 -0.013  0.013
 C          0.013 -0.047  0.006   -0.092 -0.023 -0.087    0.008  0.107 -0.048
 Cl        -0.022  0.008 -0.003    0.123 -0.003  0.008   -0.007 -0.014  0.009
 C          0.052 -0.029  0.012   -0.148  0.069 -0.002   -0.074  0.035 -0.058
 Cl        -0.009  0.004 -0.003    0.034  0.014 -0.017    0.011 -0.014  0.013
 C          0.059  0.020  0.014   -0.174  0.040  0.028   -0.070 -0.072  0.052
 H          0.108  0.068  0.033   -0.268  0.069  0.144   -0.188 -0.163  0.041
 TransDip  -0.002  0.021 -0.036   -0.024 -0.117 -0.057   -0.025  0.063 -0.025

 Mode:                28                     29                     30
 Frequency:       651.71                 713.80                 723.30
 Force Cnst:      1.8446                 1.0625                 2.5862
 Red. Mass:       7.3712                 3.5395                 8.3900
 IR Active:          YES                    YES                    YES
 IR Intens:        9.178                  7.015                  9.927
 Raman Active:       YES                    YES                    YES
               X      Y      Z        X      Y      Z        X      Y      Z
 C          0.002 -0.171 -0.112   -0.038  0.039  0.009    0.353  0.011 -0.016
 C         -0.052 -0.118 -0.080   -0.007  0.005  0.027    0.133  0.149  0.082
 Cl        -0.014  0.065  0.029    0.000 -0.008 -0.005    0.018 -0.030 -0.014
 C         -0.041 -0.019  0.051    0.006 -0.019 -0.034    0.014  0.174  0.060
 Cl         0.019  0.009  0.002    0.004  0.007  0.004   -0.045 -0.045 -0.018
 C          0.034  0.054 -0.013    0.019 -0.034 -0.002   -0.267  0.069  0.034
 H          0.040  0.163 -0.103    0.018 -0.073  0.040   -0.269  0.074  0.058
 C          0.085 -0.033  0.054   -0.016  0.009 -0.019   -0.018 -0.085 -0.042
 Cl        -0.034  0.028  0.009    0.007 -0.002 -0.001   -0.022  0.017  0.007
 C          0.051 -0.215 -0.123   -0.009  0.063  0.040    0.054 -0.122 -0.044
 H          0.199 -0.324 -0.139   -0.034  0.076  0.056   -0.129 -0.013  0.031
 C          0.017  0.281  0.298   -0.041 -0.152 -0.180    0.294 -0.064 -0.064
 C         -0.032  0.039 -0.006    0.016  0.077  0.076   -0.058 -0.147  0.157
 H         -0.094 -0.147 -0.296    0.063  0.369  0.485   -0.288  0.060  0.209
 C         -0.034 -0.178 -0.184    0.018 -0.101 -0.160   -0.092 -0.137  0.050
 Cl         0.005  0.013  0.010    0.001 -0.001  0.004   -0.018  0.021 -0.016
 C         -0.008  0.162  0.264    0.033  0.158  0.189   -0.216  0.052  0.042
 Cl         0.009 -0.007 -0.015   -0.014 -0.005 -0.006    0.102 -0.004 -0.002
 C          0.007 -0.169 -0.196    0.004 -0.128 -0.137   -0.098  0.096 -0.129
 Cl        -0.004  0.012  0.010    0.004  0.005 -0.000   -0.018 -0.024  0.020
 C          0.013  0.058 -0.017    0.005  0.034  0.109   -0.059  0.166 -0.095
 H          0.043 -0.151 -0.306    0.028  0.359  0.498   -0.313  0.162  0.124
 TransDip   0.023 -0.076 -0.055   -0.015  0.046  0.069    0.069  0.064  0.037

 Mode:                31                     32                     33
 Frequency:       733.38                 806.37                 821.13
 Force Cnst:      1.4596                 3.7898                 3.9333
 Red. Mass:       4.6060                 9.8922                 9.9010
 IR Active:          YES                    YES                    YES
 IR Intens:        0.588                 85.702                 56.674
 Raman Active:       YES                    YES                    YES
               X      Y      Z        X      Y      Z        X      Y      Z
 C          0.008 -0.141  0.331   -0.002 -0.065  0.132   -0.020 -0.077 -0.029
 C         -0.004  0.123 -0.288   -0.018  0.011 -0.070    0.268 -0.119 -0.059
 Cl         0.001 -0.005  0.009    0.000  0.002  0.004   -0.024  0.044  0.020
 C         -0.005 -0.079  0.183   -0.016 -0.022  0.021    0.321  0.298  0.128
 Cl         0.001  0.003 -0.003    0.004  0.004  0.002   -0.071 -0.100 -0.042
 C         -0.005  0.032 -0.087    0.002  0.004 -0.014    0.107  0.257  0.104
 H         -0.005  0.153 -0.365    0.004  0.033 -0.022    0.081 -0.077 -0.032
 C          0.004 -0.048  0.094    0.015 -0.013 -0.008   -0.184  0.350  0.141
 Cl        -0.002  0.002  0.004   -0.004  0.004  0.004    0.038 -0.096 -0.039
 C          0.005  0.029 -0.097    0.012 -0.035  0.003   -0.284 -0.192 -0.074
 H          0.002  0.254 -0.613    0.032  0.100 -0.346   -0.103 -0.294 -0.162
 C          0.007 -0.018 -0.074   -0.002 -0.007  0.008   -0.063 -0.028 -0.033
 C          0.006  0.038 -0.039   -0.274 -0.092  0.064   -0.012  0.007 -0.044
 H         -0.069  0.172  0.060   -0.183 -0.080  0.160    0.045  0.158  0.197
 C         -0.006 -0.042  0.049   -0.239  0.287 -0.222   -0.005  0.039 -0.017
 Cl        -0.004  0.015 -0.014    0.056 -0.094  0.074    0.006 -0.008  0.005
 C         -0.006 -0.063  0.052    0.005  0.274 -0.210    0.038  0.010 -0.001
 Cl         0.003  0.003 -0.003   -0.001 -0.001  0.000   -0.010 -0.000  0.000
 C          0.001 -0.038  0.042    0.245  0.277 -0.224   -0.001 -0.019  0.025
 Cl         0.004  0.014 -0.013   -0.057 -0.092  0.073    0.006  0.004 -0.005
 C         -0.009  0.045 -0.041    0.272 -0.103  0.067   -0.009 -0.063  0.018
 H          0.054  0.179  0.072    0.183 -0.096  0.153    0.019  0.107  0.210
 TransDip   0.010 -0.022 -0.006    0.005  0.221 -0.198    0.066  0.214  0.089

 Mode:                34                     35                     36
 Frequency:       881.77                 889.29                 896.95
 Force Cnst:      0.6706                 0.6944                 0.7471
 Red. Mass:       1.4639                 1.4902                 1.5761
 IR Active:          YES                    YES                    YES
 IR Intens:       25.083                  7.728                  3.233
 Raman Active:       YES                    YES                    YES
               X      Y      Z        X      Y      Z        X      Y      Z
 C          0.002 -0.008  0.020    0.000 -0.003  0.007    0.032  0.003 -0.000
 C          0.000 -0.003  0.002   -0.011 -0.012 -0.000    0.029  0.020  0.006
 Cl         0.000  0.000 -0.001    0.000  0.001  0.000    0.001 -0.002 -0.001
 C         -0.001 -0.021  0.048   -0.018 -0.003 -0.021    0.015  0.025  0.009
 Cl         0.000  0.002 -0.003    0.003  0.002  0.003   -0.005 -0.004 -0.001
 C         -0.005  0.061 -0.149   -0.002 -0.023  0.054   -0.047 -0.003  0.005
 H         -0.002 -0.335  0.834   -0.000  0.160 -0.301   -0.046  0.026 -0.028
 C          0.004 -0.035  0.071    0.016 -0.018 -0.001    0.022 -0.041 -0.017
 Cl        -0.001  0.003 -0.005   -0.003  0.004  0.001   -0.005  0.008  0.003
 C          0.005  0.021 -0.062    0.012  0.013 -0.072    0.033 -0.013 -0.010
 H          0.005 -0.144  0.321    0.013 -0.187  0.386    0.019 -0.021  0.033
 C         -0.003  0.010  0.012    0.000  0.055  0.071   -0.039  0.007  0.009
 C         -0.004 -0.008 -0.019   -0.004 -0.051 -0.075   -0.018 -0.046 -0.128
 H         -0.004  0.072  0.082   -0.003  0.306  0.371    0.012  0.488  0.564
 C         -0.004  0.008  0.002   -0.003  0.019  0.021   -0.015  0.055  0.007
 Cl         0.001 -0.001  0.000    0.001 -0.001 -0.001    0.006 -0.008  0.002
 C          0.003  0.000 -0.000    0.000  0.000  0.004    0.034 -0.001  0.000
 Cl        -0.001  0.000 -0.000   -0.000 -0.000 -0.001   -0.006  0.000 -0.000
 C          0.003  0.005  0.007    0.004  0.024  0.028   -0.017 -0.051  0.000
 Cl        -0.000 -0.001 -0.000   -0.001 -0.002 -0.002    0.006  0.008 -0.003
 C          0.002 -0.015 -0.018    0.002 -0.071 -0.097   -0.018  0.034  0.109
 H          0.005  0.076  0.094    0.009  0.411  0.505   -0.003 -0.413 -0.466
 TransDip   0.004 -0.043  0.155    0.000  0.034  0.082    0.052 -0.024  0.006

 Mode:                37                     38                     39
 Frequency:       903.04                 907.65                1046.80
 Force Cnst:      1.7749                 0.8193                 4.9053
 Red. Mass:       3.6941                 1.6879                 7.5978
 IR Active:          YES                    YES                    YES
 IR Intens:        6.508                  1.055                  6.017
 Raman Active:       YES                    YES                    YES
               X      Y      Z        X      Y      Z        X      Y      Z
 C          0.093 -0.013  0.045   -0.026 -0.032  0.072    0.099  0.022  0.009
 C          0.107  0.083  0.028   -0.022 -0.016 -0.014   -0.089  0.197  0.085
 Cl         0.001 -0.009 -0.003   -0.001  0.002  0.001    0.011 -0.023 -0.010
 C          0.070  0.093  0.031   -0.006 -0.013 -0.017   -0.089 -0.066 -0.028
 Cl        -0.020 -0.016 -0.006    0.003  0.002  0.002    0.006  0.006  0.002
 C         -0.139 -0.014  0.026    0.038 -0.014  0.040    0.184 -0.002 -0.001
 H         -0.139  0.077 -0.165    0.035  0.068 -0.250    0.200  0.103  0.044
 C          0.060 -0.122 -0.033   -0.031  0.033  0.047   -0.021  0.043  0.018
 Cl        -0.016  0.022  0.008    0.006 -0.008 -0.006    0.001 -0.001 -0.001
 C          0.094 -0.014 -0.095   -0.033  0.078 -0.125   -0.120 -0.134 -0.056
 H          0.041 -0.199  0.417   -0.020 -0.310  0.754   -0.195 -0.097 -0.029
 C         -0.124 -0.025 -0.034    0.031 -0.041 -0.054    0.076 -0.005 -0.008
 C         -0.065  0.188  0.006    0.007 -0.006  0.048   -0.131 -0.215  0.171
 H         -0.011 -0.327 -0.598   -0.019 -0.115 -0.110    0.055 -0.295  0.254
 C         -0.059  0.084 -0.111    0.002 -0.027  0.011   -0.059  0.175 -0.138
 Cl         0.021 -0.019  0.019   -0.004  0.004 -0.003    0.007 -0.015  0.012
 C          0.108 -0.003 -0.003   -0.028  0.001 -0.004    0.375 -0.003 -0.005
 Cl        -0.018  0.001  0.000    0.004  0.001 -0.000   -0.047  0.001  0.000
 C         -0.047 -0.090  0.084    0.031  0.022 -0.045   -0.062 -0.176  0.142
 Cl         0.019  0.018 -0.015   -0.008 -0.007  0.007    0.008  0.015 -0.012
 C         -0.055 -0.120  0.063    0.030  0.085  0.032   -0.133  0.215 -0.166
 H          0.015  0.012  0.177    0.012 -0.232 -0.355    0.062  0.302 -0.241
 TransDip   0.069 -0.035 -0.026   -0.033 -0.002  0.002    0.030  0.064  0.033

 Mode:                40                     41                     42
 Frequency:      1053.25                1127.02                1143.01
 Force Cnst:      3.9596                 3.2448                 1.2965
 Red. Mass:       6.0582                 4.3358                 1.6843
 IR Active:          YES                    YES                    YES
 IR Intens:       53.961                 36.670                 37.823
 Raman Active:       YES                    YES                    YES
               X      Y      Z        X      Y      Z        X      Y      Z
 C          0.135  0.039  0.015    0.163 -0.048 -0.020    0.043  0.007  0.003
 C         -0.113  0.307  0.134   -0.014 -0.114 -0.048    0.055 -0.140 -0.060
 Cl         0.016 -0.036 -0.016   -0.006  0.015  0.007   -0.007  0.014  0.006
 C         -0.117 -0.079 -0.034   -0.103 -0.145 -0.060   -0.039 -0.031 -0.013
 Cl         0.006  0.006  0.002    0.014  0.019  0.008    0.006  0.003  0.001
 C          0.258 -0.002 -0.001   -0.089 -0.027 -0.011    0.032  0.066  0.027
 H          0.283  0.171  0.073   -0.140 -0.409 -0.167    0.082  0.623  0.256
 C         -0.016  0.037  0.017   -0.143  0.244  0.099    0.030 -0.077 -0.031
 Cl        -0.002  0.002  0.001    0.016 -0.028 -0.011   -0.003  0.006  0.002
 C         -0.168 -0.210 -0.090    0.090  0.097  0.040   -0.079  0.036  0.014
 H         -0.279 -0.164 -0.037    0.276  0.007 -0.004   -0.550  0.331  0.148
 C          0.034 -0.006 -0.010    0.204 -0.001  0.013    0.061 -0.005 -0.013
 C          0.042  0.174 -0.138   -0.026  0.070 -0.056   -0.006  0.016 -0.008
 H         -0.174  0.287 -0.215   -0.358  0.234 -0.176   -0.104  0.047 -0.063
 C         -0.026 -0.029  0.024   -0.088  0.086 -0.067   -0.022  0.021 -0.016
 Cl         0.005 -0.002  0.001    0.010 -0.010  0.008    0.002 -0.002  0.002
 C         -0.162  0.004  0.001    0.039 -0.004  0.002    0.016 -0.000 -0.001
 Cl         0.024 -0.001 -0.000   -0.000  0.000 -0.000   -0.001 -0.000  0.000
 C         -0.034  0.028 -0.023   -0.091 -0.079  0.064   -0.025 -0.022  0.018
 Cl         0.006  0.002 -0.002    0.010  0.010 -0.008    0.003  0.002 -0.002
 C          0.037 -0.177  0.144   -0.021 -0.063  0.047   -0.007 -0.017  0.017
 H         -0.182 -0.303  0.201   -0.350 -0.200  0.188   -0.134 -0.086  0.050
 TransDip  -0.202  0.106  0.057   -0.188  0.045  0.013    0.028 -0.176 -0.083

 Mode:                43                     44                     45
 Frequency:      1170.28                1212.73                1224.87
 Force Cnst:      1.7860                 1.7116                 1.4303
 Red. Mass:       2.2133                 1.9752                 1.6181
 IR Active:          YES                    YES                    YES
 IR Intens:       60.331                  6.711                 18.458
 Raman Active:       YES                    YES                    YES
               X      Y      Z        X      Y      Z        X      Y      Z
 C         -0.029  0.001 -0.001    0.005  0.066  0.028    0.003  0.002 -0.003
 C         -0.012  0.014  0.007    0.141  0.027  0.010    0.003  0.004  0.002
 Cl         0.001 -0.002 -0.001   -0.006  0.002  0.001   -0.000 -0.000 -0.000
 C          0.019  0.026  0.010   -0.026 -0.170 -0.071   -0.001 -0.006 -0.003
 Cl        -0.002 -0.003 -0.001    0.006  0.013  0.005    0.000  0.000  0.000
 C          0.006 -0.005 -0.002   -0.086  0.019  0.009   -0.002  0.000  0.000
 H          0.004 -0.054 -0.022   -0.046  0.666  0.272   -0.002  0.013  0.005
 C          0.011 -0.019 -0.008   -0.036  0.061  0.024   -0.002  0.003  0.001
 Cl        -0.001  0.002  0.001    0.002 -0.007 -0.003    0.000 -0.000 -0.000
 C          0.001 -0.004 -0.001   -0.006 -0.044 -0.018    0.002 -0.002  0.001
 H          0.023 -0.017 -0.015    0.481 -0.355 -0.152    0.011 -0.003 -0.013
 C         -0.005  0.002 -0.001   -0.069  0.005 -0.021   -0.005  0.005 -0.003
 C         -0.068  0.007 -0.006   -0.005 -0.014  0.015    0.043  0.036 -0.028
 H         -0.586  0.235 -0.178    0.052 -0.055  0.023    0.636 -0.224  0.170
 C          0.072 -0.105  0.083    0.028 -0.037  0.030   -0.111  0.036 -0.028
 Cl        -0.007  0.012 -0.010   -0.003  0.003 -0.003    0.006 -0.004  0.003
 C          0.215 -0.002 -0.004    0.016  0.012 -0.011   -0.004 -0.103  0.082
 Cl        -0.026  0.000  0.000   -0.003 -0.000  0.000    0.000  0.003 -0.003
 C          0.083  0.100 -0.080    0.023  0.022 -0.018    0.115  0.033 -0.028
 Cl        -0.007 -0.012  0.010   -0.001 -0.002  0.002   -0.006 -0.004  0.003
 C         -0.074 -0.006  0.007   -0.014 -0.000  0.004   -0.043  0.038 -0.029
 H         -0.610 -0.226  0.187    0.062  0.028 -0.034   -0.626 -0.200  0.169
 TransDip   0.249  0.001  0.002   -0.058 -0.058 -0.012   -0.008  0.108 -0.085

 Mode:                46                     47                     48
 Frequency:      1273.52                1286.40                1304.23
 Force Cnst:      5.9104                 9.1092                 3.3133
 Red. Mass:       6.1852                 9.3428                 3.3061
 IR Active:          YES                    YES                    YES
 IR Intens:        1.103                  4.572                  1.342
 Raman Active:       YES                    YES                    YES
               X      Y      Z        X      Y      Z        X      Y      Z
 C          0.102 -0.262 -0.115    0.062 -0.104 -0.015    0.212  0.077  0.030
 C          0.273  0.094  0.038    0.090  0.010 -0.003   -0.107 -0.066 -0.030
 Cl        -0.002  0.004  0.002   -0.002  0.002  0.001   -0.001  0.003  0.001
 C         -0.262  0.017  0.009   -0.130  0.021  0.008    0.036 -0.116 -0.048
 Cl         0.005  0.009  0.004    0.003  0.003  0.001    0.004  0.004  0.002
 C         -0.041 -0.158 -0.064   -0.010 -0.056 -0.022   -0.006  0.128  0.052
 H         -0.055 -0.201 -0.079   -0.033 -0.289 -0.124   -0.049 -0.287 -0.119
 C          0.185  0.170  0.070    0.097  0.068  0.027   -0.096  0.051  0.022
 Cl         0.003 -0.006 -0.003    0.000 -0.002 -0.001    0.000 -0.006 -0.003
 C         -0.130  0.100  0.044   -0.041  0.031  0.005    0.141 -0.087 -0.033
 H         -0.469  0.325  0.131   -0.254  0.154  0.092   -0.554  0.369  0.149
 C         -0.158 -0.081  0.088   -0.061  0.290 -0.203   -0.188  0.000  0.005
 C         -0.087  0.038 -0.034    0.234 -0.118  0.091   -0.052  0.015 -0.006
 H          0.125 -0.049  0.057    0.169 -0.091  0.073    0.287 -0.158  0.102
 C          0.089 -0.012  0.007   -0.245 -0.194  0.155    0.047 -0.074  0.058
 Cl        -0.001  0.003 -0.003   -0.006  0.005 -0.004   -0.003  0.006 -0.004
 C          0.033 -0.089  0.070    0.009  0.324 -0.255    0.049 -0.006  0.003
 Cl        -0.005  0.001 -0.001   -0.001 -0.001  0.001   -0.006 -0.000  0.000
 C         -0.007  0.112 -0.089    0.262 -0.158  0.119    0.023  0.077 -0.061
 Cl        -0.005 -0.007  0.005    0.004  0.002 -0.001   -0.003 -0.005  0.004
 C          0.029  0.038 -0.038   -0.256 -0.124  0.097   -0.032 -0.007  0.005
 H          0.275  0.165 -0.114    0.054  0.016  0.002    0.283  0.131 -0.110
 TransDip  -0.018  0.018 -0.021   -0.024 -0.060  0.023    0.031  0.015  0.014

 Mode:                49                     50                     51
 Frequency:      1392.65                1415.34                1435.93
 Force Cnst:      3.4748                 3.8250                 3.9179
 Red. Mass:       3.0408                 3.2409                 3.2251
 IR Active:          YES                    YES                    YES
 IR Intens:       75.054                 56.709                 92.204
 Raman Active:       YES                    YES                    YES
               X      Y      Z        X      Y      Z        X      Y      Z
 C         -0.049  0.107  0.070   -0.139  0.108  0.025   -0.077 -0.183 -0.061
 C          0.074 -0.047 -0.022    0.076  0.023  0.012   -0.067  0.137  0.057
 Cl        -0.003  0.002  0.001   -0.004 -0.001 -0.000    0.002 -0.006 -0.002
 C         -0.098 -0.024 -0.011    0.008 -0.132 -0.054    0.192 -0.078 -0.033
 Cl         0.004  0.003  0.001    0.002  0.005  0.002   -0.006  0.000  0.000
 C         -0.022  0.052  0.022   -0.091  0.115  0.047   -0.083 -0.041 -0.016
 H         -0.071 -0.467 -0.192   -0.155 -0.434 -0.177   -0.058  0.413  0.168
 C          0.136  0.005  0.001    0.171  0.047  0.020   -0.029  0.098  0.040
 Cl        -0.004  0.002  0.001   -0.006 -0.001 -0.001    0.002 -0.005 -0.002
 C         -0.040 -0.073 -0.034    0.001 -0.116 -0.046    0.101  0.002 -0.001
 H         -0.060 -0.085 -0.015   -0.385  0.113  0.040   -0.448  0.362  0.155
 C          0.014  0.127 -0.117    0.007 -0.095  0.055   -0.038  0.073 -0.026
 C         -0.130 -0.035  0.031    0.116 -0.022  0.017   -0.049 -0.039  0.027
 H          0.312 -0.257  0.185   -0.514  0.265 -0.212   -0.075 -0.022  0.046
 C          0.142 -0.020  0.015   -0.027  0.091 -0.071    0.113  0.024 -0.022
 Cl        -0.004  0.003 -0.002    0.002 -0.005  0.004   -0.003 -0.001  0.001
 C         -0.014  0.034 -0.028   -0.077 -0.040  0.033   -0.084  0.045 -0.033
 Cl         0.001 -0.003  0.002    0.004  0.002 -0.001    0.004 -0.001  0.001
 C         -0.134 -0.045  0.039    0.124 -0.027  0.019    0.021 -0.087  0.067
 Cl         0.005  0.004 -0.003   -0.003  0.000 -0.000    0.001  0.004 -0.003
 C          0.150 -0.021  0.016   -0.067  0.046 -0.031    0.081  0.028 -0.027
 H         -0.454 -0.301  0.224   -0.005  0.073 -0.075   -0.419 -0.176  0.163
 TransDip  -0.035 -0.271  0.045   -0.212 -0.002 -0.116   -0.232  0.135  0.150

 Mode:                52                     53                     54
 Frequency:      1463.52                1565.98                1584.58
 Force Cnst:      6.2433                11.3115                11.3548
 Red. Mass:       4.9473                 7.8288                 7.6754
 IR Active:          YES                    YES                    YES
 IR Intens:       21.185                 98.177                 42.182
 Raman Active:       YES                    YES                    YES
               X      Y      Z        X      Y      Z        X      Y      Z
 C         -0.197 -0.041 -0.015    0.021  0.052  0.048   -0.085 -0.279 -0.097
 C         -0.019  0.082  0.036   -0.085 -0.045 -0.021    0.190  0.160  0.066
 Cl        -0.001 -0.004 -0.002    0.002 -0.001 -0.000   -0.004 -0.000  0.000
 C          0.135 -0.096 -0.040    0.038  0.070  0.028   -0.069 -0.158 -0.067
 Cl        -0.003  0.002  0.001   -0.001 -0.000 -0.000    0.000 -0.001 -0.000
 C         -0.100  0.024  0.010   -0.043 -0.172 -0.070    0.110  0.381  0.157
 H         -0.115  0.026  0.012   -0.011  0.273  0.109    0.047 -0.517 -0.210
 C          0.114  0.064  0.026    0.064  0.110  0.043   -0.222 -0.247 -0.102
 Cl        -0.002 -0.003 -0.001   -0.000 -0.001 -0.001    0.002  0.002  0.001
 C          0.005 -0.037 -0.018    0.020 -0.055 -0.027    0.040  0.148  0.059
 H         -0.310  0.150  0.075   -0.141  0.034  0.043    0.226  0.042  0.023
 C          0.223 -0.000  0.001    0.004  0.315 -0.242    0.017  0.154 -0.092
 C          0.012  0.073 -0.061    0.123 -0.188  0.146    0.041 -0.076  0.055
 H          0.506 -0.126  0.109   -0.354  0.013 -0.008   -0.109 -0.000  0.027
 C         -0.217 -0.122  0.099    0.079  0.171 -0.137    0.026  0.057 -0.047
 Cl         0.003  0.004 -0.003   -0.002 -0.001  0.001   -0.001 -0.000  0.000
 C          0.209  0.004 -0.008   -0.001 -0.273  0.215    0.006 -0.094  0.075
 Cl        -0.008  0.000  0.000   -0.000  0.003 -0.003   -0.000  0.001 -0.001
 C         -0.213  0.117 -0.088   -0.068  0.178 -0.139   -0.045  0.064 -0.051
 Cl         0.003 -0.004  0.003    0.002 -0.001  0.001    0.001 -0.000  0.000
 C          0.023 -0.068  0.054   -0.143 -0.190  0.151   -0.029 -0.075  0.056
 H          0.451  0.095 -0.086    0.379  0.013 -0.026    0.114 -0.011  0.027
 TransDip   0.140  0.039  0.027    0.026  0.293 -0.118   -0.093 -0.129 -0.134

 Mode:                55                     56                     57
 Frequency:      1604.25                1618.68                3205.91
 Force Cnst:     10.5119                 9.4755                 6.6124
 Red. Mass:       6.9324                 6.1381                 1.0920
 IR Active:          YES                    YES                    YES
 IR Intens:       49.966                  4.181                  0.218
 Raman Active:       YES                    YES                    YES
               X      Y      Z        X      Y      Z        X      Y      Z
 C         -0.228  0.092  0.036    0.120 -0.020 -0.008    0.000 -0.001 -0.000
 C          0.243  0.012  0.005   -0.054 -0.006 -0.004   -0.000 -0.000 -0.000
 Cl        -0.002 -0.002 -0.001    0.001  0.000  0.000   -0.000  0.000  0.000
 C         -0.245  0.146  0.061    0.043 -0.024 -0.010    0.000 -0.000 -0.000
 Cl         0.002 -0.002 -0.001   -0.000  0.000  0.000   -0.000 -0.000  0.000
 C          0.122 -0.127 -0.053   -0.021  0.020  0.008    0.000 -0.000 -0.000
 H          0.163  0.180  0.075   -0.027 -0.029 -0.013   -0.002  0.000  0.000
 C         -0.284  0.035  0.015    0.051 -0.006 -0.003   -0.001  0.000  0.000
 Cl         0.002  0.000  0.000   -0.000  0.000  0.000    0.000 -0.000 -0.000
 C          0.374 -0.189 -0.079   -0.077  0.039  0.019    0.010  0.013  0.006
 H         -0.464  0.357  0.149    0.111 -0.078 -0.043   -0.115 -0.152 -0.065
 C         -0.015 -0.018  0.009   -0.288  0.010 -0.000    0.002  0.002 -0.002
 C          0.094 -0.019  0.013    0.322 -0.101  0.079   -0.001 -0.001  0.001
 H         -0.098  0.069 -0.056   -0.423  0.234 -0.183    0.012  0.016 -0.013
 C         -0.087 -0.014  0.012   -0.231 -0.014  0.013    0.000  0.000 -0.000
 Cl         0.001  0.000 -0.000    0.001  0.001 -0.000   -0.000  0.000 -0.000
 C          0.040  0.007 -0.006    0.100 -0.008  0.004   -0.000  0.000 -0.000
 Cl        -0.000 -0.000  0.000    0.002  0.000 -0.000    0.000  0.000 -0.000
 C         -0.074  0.007 -0.004   -0.230  0.028 -0.017   -0.003 -0.001  0.001
 Cl         0.000 -0.000  0.000    0.001 -0.001  0.001    0.000  0.000 -0.000
 C          0.092  0.031 -0.023    0.316  0.087 -0.077    0.041 -0.059  0.046
 H         -0.100 -0.059  0.034   -0.406 -0.215  0.181   -0.468  0.671 -0.531
 TransDip  -0.211  0.075  0.032   -0.063 -0.011 -0.013    0.006  0.010 -0.010

 Mode:                58                     59                     60
 Frequency:      3208.17                3215.23                3221.11
 Force Cnst:      6.6211                 6.6520                 6.6806
 Red. Mass:       1.0918                 1.0921                 1.0928
 IR Active:          YES                    YES                    YES
 IR Intens:        0.200                  0.366                  2.533
 Raman Active:       YES                    YES                    YES
               X      Y      Z        X      Y      Z        X      Y      Z
 C         -0.002  0.002  0.001    0.000 -0.000  0.000    0.000  0.000  0.000
 C          0.000  0.001  0.000    0.000 -0.000 -0.000    0.001 -0.000 -0.000
 Cl         0.000 -0.000 -0.000   -0.000  0.000 -0.000    0.000  0.000  0.000
 C          0.000  0.000  0.000   -0.000  0.000  0.000    0.001 -0.003 -0.001
 Cl         0.000  0.000  0.000    0.000  0.000 -0.000    0.000  0.000  0.000
 C         -0.000  0.001  0.000   -0.000  0.000  0.000   -0.088  0.006  0.003
 H          0.005 -0.001 -0.000    0.004 -0.000 -0.000    0.993 -0.071 -0.031
 C          0.004 -0.001 -0.000   -0.000 -0.000 -0.000    0.002  0.003  0.001
 Cl        -0.000  0.000  0.000    0.000 -0.000  0.000    0.000 -0.000 -0.000
 C         -0.049 -0.064 -0.028    0.000  0.000  0.000    0.001  0.000  0.000
 H          0.556  0.736  0.318   -0.003 -0.003 -0.001   -0.003 -0.003 -0.001
 C          0.000  0.000 -0.000   -0.002  0.002 -0.002    0.000  0.000  0.000
 C         -0.000 -0.001  0.000   -0.043 -0.059  0.048    0.000  0.000 -0.000
 H          0.005  0.007 -0.005    0.491  0.677 -0.541   -0.002 -0.003  0.002
 C         -0.000 -0.000  0.000    0.003 -0.001  0.001   -0.000  0.000 -0.000
 Cl        -0.000  0.000 -0.000   -0.000  0.000 -0.000    0.000 -0.000  0.000
 C         -0.000  0.000 -0.000    0.000  0.000 -0.000   -0.000 -0.000  0.000
 Cl         0.000 -0.000 -0.000   -0.000  0.000 -0.000    0.000 -0.000 -0.000
 C         -0.001 -0.000  0.000    0.000  0.000 -0.000   -0.000 -0.000  0.000
 Cl         0.000  0.000 -0.000    0.000  0.000 -0.000    0.000  0.000 -0.000
 C          0.009 -0.012  0.010   -0.001  0.002 -0.002    0.000 -0.000  0.000
 H         -0.097  0.138 -0.110    0.011 -0.017  0.013   -0.001  0.001 -0.001
 TransDip  -0.000  0.014  0.001   -0.001  0.016 -0.011    0.051 -0.003 -0.001

 STANDARD THERMODYNAMIC QUANTITIES AT   298.15 K  AND     1.00 ATM

   This Molecule has  0 Imaginary Frequencies
   Zero point vibrational energy:       76.919 kcal/mol

   Atom    1 Element C  Has Mass   12.00000
   Atom    2 Element C  Has Mass   12.00000
   Atom    3 Element Cl Has Mass   34.96885
   Atom    4 Element C  Has Mass   12.00000
   Atom    5 Element Cl Has Mass   34.96885
   Atom    6 Element C  Has Mass   12.00000
   Atom    7 Element H  Has Mass    1.00783
   Atom    8 Element C  Has Mass   12.00000
   Atom    9 Element Cl Has Mass   34.96885
   Atom   10 Element C  Has Mass   12.00000
   Atom   11 Element H  Has Mass    1.00783
   Atom   12 Element C  Has Mass   12.00000
   Atom   13 Element C  Has Mass   12.00000
   Atom   14 Element H  Has Mass    1.00783
   Atom   15 Element C  Has Mass   12.00000
   Atom   16 Element Cl Has Mass   34.96885
   Atom   17 Element C  Has Mass   12.00000
   Atom   18 Element Cl Has Mass   34.96885
   Atom   19 Element C  Has Mass   12.00000
   Atom   20 Element Cl Has Mass   34.96885
   Atom   21 Element C  Has Mass   12.00000
   Atom   22 Element H  Has Mass    1.00783
   Molecular Mass:   357.844420 amu
   Principal axes and moments of inertia in amu*Bohr^2:
                             1           2           3
    Eigenvalues --     5117.80457 14485.24787 17051.36094
          X               1.00000    -0.00240    -0.00083
          Y               0.00240     0.99999    -0.00361
          Z               0.00084     0.00360     0.99999
   Rotational Symmetry Number is   1
   The Molecule is an Asymmetric Top
   Translational Enthalpy:        0.889 kcal/mol
   Rotational Enthalpy:           0.889 kcal/mol
   Vibrational Enthalpy:         85.519 kcal/mol
   gas constant (RT):             0.592 kcal/mol
   Translational Entropy:        43.518  cal/mol.K
   Rotational Entropy:           35.490  cal/mol.K
   Vibrational Entropy:          57.240  cal/mol.K

   Total Enthalpy:               87.889 kcal/mol
   Total Entropy:               136.248  cal/mol.K

 ======================================================================

 STANDARD THERMODYNAMIC QUANTITIES FOR ANHARMONIC VIBRATION -- TOSH

   Zero point vibrational energy: ************ kcal/mol

   Vibrational Enthalpy:       Infinity kcal/mol
   Vibrational Entropy:             NaN  cal/mol.K

   Total Enthalpy:             Infinity kcal/mol
   Total Entropy:                   NaN  cal/mol.K

 ======================================================================

 STANDARD THERMODYNAMIC QUANTITIES FOR ANHARMONIC VIBRATION -- VPT2

   Zero point vibrational energy: ************ kcal/mol

   Vibrational Enthalpy:       Infinity kcal/mol
   Vibrational Entropy:             NaN  cal/mol.K

   Total Enthalpy:             Infinity kcal/mol
   Total Entropy:                   NaN  cal/mol.K

 ======================================================================

Archival summary:
1\1\november\FREQ\ProcedureUnspecified\BasisUnspecified\l6124\taweetha\TueJan1403:18:112020TueJan1403:18:112020\0\\#,FREQ,ProcedureUnspecified,BasisUnspecified,\\0,1\Cl\C,1,1.7468\C,2,1.40065,1,119.847\C,3,1.39176,2,120.872,1,177.825,0\H,4,1.081,3,120.025,2,-179.889,0\C,4,1.3873,3,118.93,2,-0.0643705,0\C,6,1.38852,4,121.126,3,0.324315,0\H,7,1.08213,6,120.079,4,178.828,0\C,7,1.39898,6,120.369,4,-0.121159,0\C,9,1.4913,7,118.341,6,-179.859,0\C,10,1.39512,9,119.791,7,59.3099,0\H,11,1.08209,10,120.515,9,2.59149,0\C,11,1.39147,10,120.434,9,-178.437,0\C,10,1.39588,9,121.076,7,-118.631,0\H,14,1.08123,10,120.6,9,-1.56335,0\C,14,1.38905,10,120.392,9,178.166,0\C,13,1.40082,11,120.955,10,0.259473,0\Cl,17,1.73534,13,120.978,11,-179.777,0\Cl,3,1.74584,2,121.326,1,-1.7057,0\Cl,16,1.74618,14,118.167,10,-179.599,0\Cl,13,1.74649,11,118.183,10,-179.538,0\Cl,6,1.75312,4,119.23,3,-179.819,0\\\@

 Total job time:  14911.37s(wall), 14911.03s(cpu) 
 Tue Jan 14 03:18:11 2020

        *************************************************************
        *                                                           *
        *  Thank you very much for using Q-Chem.  Have a nice day.  *
        *                                                           *
        *************************************************************
