# Supplementary material for: Quantum Chemical Investigation of Polychlorinated Dibenzodioxins, Dibenzofurans and Biphenyls: Relative Stability and Planarity Analysis
Source: Molecules. 2020 Dec 3;25(23):5697. doi: 10.3390/molecules25235697 (PMC7730433; doi:10.3390/molecules25235697)
Supplement: Supplementary file 1 [file molecules-25-05697-s001.zip › PCB/B3LYP/ClClHClHHClClHH.out]

                  Welcome to Q-Chem
     A Quantum Leap Into The Future Of Chemistry


 Q-Chem 5.2 (devel), Q-Chem, Inc., Pleasanton, CA (2019)

 Yihan Shao,  Zhengting Gan,  E. Epifanovsky,  A. T. B. Gilbert,  M. Wormit,  
 J. Kussmann,  A. W. Lange,  A. Behn,  Jia Deng,  Xintian Feng,  D. Ghosh,  
 M. Goldey,  P. R. Horn,  L. D. Jacobson,  I. Kaliman,  T. Kus,  A. Landau,  
 Jie Liu,  E. I. Proynov,  R. M. Richard,  R. P. Steele,  E. J. Sundstrom,  
 H. L. Woodcock III,  P. M. Zimmerman,  D. Zuev,  B. Albrecht,  E. Alguire,  
 S. A. Baeppler,  D. Barton,  Z. Benda,  Y. A. Bernard,  E. J. Berquist,  
 K. B. Bravaya,  H. Burton,  D. Casanova,  Chun-Min Chang,  Yunqing Chen,  
 A. Chien,  K. D. Closser,  M. P. Coons,  S. Coriani,  S. Dasgupta,  
 A. L. Dempwolff,  M. Diedenhofen,  Hainam Do,  R. G. Edgar,  Po-Tung Fang,  
 S. Faraji,  S. Fatehi,  Qingguo Feng,  K. D. Fenk,  J. Fosso-Tande,  
 J. Gayvert,  Qinghui Ge,  A. Ghysels,  G. Gidofalvi,  J. Gomes,  
 J. Gonthier,  A. Gunina,  D. Hait,  M. W. D. Hanson-Heine,  
 P. H. P. Harbach,  A. W. Hauser,  M. F. Herbst,  J. E. Herr,  
 E. G. Hohenstein,  Z. C. Holden,  Kerwin Hui,  B. C. Huynh,  T.-C. Jagau,  
 Hyunjun Ji,  B. Kaduk,  K. Khistyaev,  Jaehoon Kim,  P. Klunzinger,  K. Koh,  
 D. Kosenkov,  L. Koulias,  T. Kowalczyk,  C. M. Krauter,  A. Kunitsa,  
 Ka Un Lao,  A. Laurent,  K. V. Lawler,  Joonho Lee,  D. Lefrancois,  
 S. Lehtola,  D. S. Levine,  Yi-Pei Li,  You-Sheng Lin,  Fenglai Liu,  
 E. Livshits,  A. Luenser,  P. Manohar,  E. Mansoor,  S. F. Manzer,  
 Shan-Ping Mao,  Yuezhi Mao,  N. Mardirossian,  A. V. Marenich,  
 T. Markovich,  L. A. Martinez-Martinez,  S. A. Maurer,  N. J. Mayhall,  
 S. C. McKenzie,  J.-M. Mewes,  P. Morgante,  A. F. Morrison,  
 J. W. Mullinax,  K. Nanda,  T. S. Nguyen-Beck,  R. Olivares-Amaya,  
 J. A. Parkhill,  Zheng Pei,  T. M. Perrine,  F. Plasser,  P. Pokhilko,  
 S. Prager,  A. Prociuk,  E. Ramos,  D. R. Rehn,  F. Rob,  M. Scheurer,  
 M. Schneider,  N. Sergueev,  S. M. Sharada,  S. Sharma,  D. W. Small,  
 T. Stauch,  T. Stein,  Yu-Chuan Su,  A. J. W. Thom,  A. Tkatchenko,  
 T. Tsuchimochi,  N. M. Tubman,  L. Vogt,  M. L. Vidal,  O. Vydrov,  
 M. A. Watson,  J. Wenzel,  M. de Wergifosse,  T. A. Wesolowski,  A. White,  
 J. Witte,  A. Yamada,  Jun Yang,  K. Yao,  S. Yeganeh,  S. R. Yost,  
 Zhi-Qiang You,  A. Zech,  Igor Ying Zhang,  Xing Zhang,  Yan Zhao,  
 Ying Zhu,  B. R. Brooks,  G. K. L. Chan,  C. J. Cramer,  M. S. Gordon,  
 W. J. Hehre,  A. Klamt,  M. W. Schmidt,  C. D. Sherrill,  D. G. Truhlar,  
 A. Aspuru-Guzik,  R. Baer,  A. T. Bell,  N. A. Besley,  Jeng-Da Chai,  
 A. E. DePrince, III,  R. A. DiStasio Jr.,  A. Dreuw,  B. D. Dunietz,  
 T. R. Furlani,  Chao-Ping Hsu,  Yousung Jung,  Jing Kong,  D. S. Lambrecht,  
 WanZhen Liang,  C. Ochsenfeld,  V. A. Rassolov,  L. V. Slipchenko,  
 J. E. Subotnik,  T. Van Voorhis,  J. M. Herbert,  A. I. Krylov,  
 P. M. W. Gill,  M. Head-Gordon

 Contributors to earlier versions of Q-Chem not listed above: 
 R. D. Adamson,  B. Austin,  J. Baker,  G. J. O. Beran,  K. Brandhorst,  
 S. T. Brown,  E. F. C. Byrd,  A. K. Chakraborty,  C.-L. Cheng,  
 Siu Hung Chien,  D. M. Chipman,  D. L. Crittenden,  H. Dachsel,  
 R. J. Doerksen,  A. D. Dutoi,  L. Fusti-Molnar,  W. A. Goddard III,  
 A. Golubeva-Zadorozhnaya,  S. R. Gwaltney,  G. Hawkins,  A. Heyden,  
 S. Hirata,  G. Kedziora,  F. J. Keil,  C. Kelley,  Jihan Kim,  R. A. King,  
 R. Z. Khaliullin,  P. P. Korambath,  W. Kurlancheek,  A. M. Lee,  M. S. Lee,  
 S. V. Levchenko,  Ching Yeh Lin,  D. Liotard,  R. C. Lochan,  I. Lotan,  
 P. E. Maslen,  N. Nair,  D. P. O'Neill,  D. Neuhauser,  E. Neuscamman,  
 C. M. Oana,  R. Olson,  B. Peters,  R. Peverati,  P. A. Pieniazek,  
 Y. M. Rhee,  J. Ritchie,  M. A. Rohrdanz,  E. Rosta,  N. J. Russ,  
 H. F. Schaefer III,  N. E. Schultz,  N. Shenvi,  A. C. Simmonett,  A. Sodt,  
 D. Stuck,  K. S. Thanthiriwatte,  V. Vanovschi,  Tao Wang,  A. Warshel,  
 C. F. Williams,  Q. Wu,  X. Xu,  W. Zhang

 Please cite Q-Chem as follows:
 Y. Shao et al., Mol. Phys. 113, 184-215 (2015)
 DOI: 10.1080/00268976.2014.952696

 Q-Chem 5.2.1 for Intel X86 EM64T Linux

 Parts of Q-Chem use Armadillo 8.300.2 (Tropical Shenanigans).
 http://arma.sourceforge.net/

 Q-Chem begins on Mon Jan 13 21:08:04 2020  

Host: 
0

     Scratch files written to /scratch/taweetham/qchem15631//
NAlpha2: 162
NElect   162
Mult     1

 Q-Chem warning in module libgen/rem_setup.C, line 2168:

 Setting Thresh to 1e-14


Checking the input file for inconsistencies... 	...done.

--------------------------------------------------------------
User input:
--------------------------------------------------------------
$MOLECULE
0 1
C 
C  1 1.394960
Cl  2 CCl 1 119.528007
C  2 1.386606 1 120.846377 3 178.766605 0
Cl  4 CCl 2 119.698148 1 -179.612229 0
C  4 1.387279 2 120.235871 1 -0.083363 0
H  6 CH 4 120.254637 2 -179.958574 0
C  6 1.387279 4 119.490737 2 0.041992 0
Cl  8 CCl 6 120.064298 4 179.568218 0
C  8 1.386606 6 120.235863 4 0.041336 0
H  10 CH 8 119.614146 6 178.681836 0
C  1 1.488550 2 120.827489 3 1.275929 0
C  12 1.394960 1 120.827496 2 44.635695 0
H  13 CH 12 119.528011 1 1.275194 0
C  13 1.386606 12 120.846392 1 -179.957497 0
Cl  15 CCl 13 119.698155 12 -179.612829 0
C  15 1.387278 13 120.235860 12 -0.083872 0
Cl  17 CCl 15 120.254633 13 -179.958492 0
C  17 1.387279 15 119.490737 13 0.041666 0
H  19 CH 17 120.064293 15 179.568399 0
C  19 1.386606 17 120.235874 15 0.041790 0
H  21 CH 19 119.614152 17 178.681599 0

CH=1.08273
CCl=1.75400
$END

$REM
   JOB_TYPE	OPTIMIZATION
   BASIS	6-311++G**
   METHOD	B3LYP
   SYM_IGNORE	TRUE
   SCF_GUESS_ALWAYS     TRUE
   SYM_IGNORE   TRUE
   S2THRESH     15
   THRESH       15
$END

--------------------------------------------------------------
 ----------------------------------------------------------------
             Standard Nuclear Orientation (Angstroms)
    I     Atom           X                Y                Z
 ----------------------------------------------------------------
    1      C       0.0000000000     0.0000000000     0.0000000000
    2      C       0.0000000000     0.0000000000     1.3949600000
    3      Cl      1.5261815140     0.0000000000     2.2594170471
    4      C      -1.1901880373     0.0256249026     2.1059255403
    5      Cl     -1.1548436435     0.0351778398     3.8595433764
    6      C      -2.4041742747     0.0535064326     1.4351028665
    7      H      -3.3336980403     0.0741960811     1.9899557843
    8      C      -2.4180259722     0.0546630380     0.0478935036
    9      Cl     -3.9445745286     0.0782926128    -0.8155919614
   10      C      -1.2274122092     0.0272853135    -0.6622934626
   11      H      -1.2503451014     0.0068111236    -1.7445869269
   12      C       1.2779219872    -0.0284629571    -0.7628147595
   13      C       2.3095886281    -0.8932703637    -0.3971844912
   14      H       2.1704206894    -1.5663256744     0.4394355459
   15      C       3.5004827568    -0.9194878930    -1.1069450245
   16      Cl      4.7739092873    -2.0261183446    -0.6270805489
   17      C       3.6821124948    -0.0819958503    -2.1978886372
   18      Cl      5.1879324501    -0.1155248115    -3.0967201401
   19      C       2.6636000698     0.7822218600    -2.5724593424
   20      H       2.7980411655     1.4448431951    -3.4181323354
   21      C       1.4736782845     0.8090230106    -1.8610916159
   22      H       0.6936781770     1.5025559907    -2.1490431582
 ----------------------------------------------------------------
 Nuclear Repulsion Energy =        1685.49408583 hartrees
 There are       81 alpha and       81 beta electrons
 Requested basis set is 6-311++G(d,p)
 There are 162 shells and 449 basis functions

 Total QAlloc Memory Limit   2000 MB
 Mega-Array Size       188 MB
 MEM_STATIC part       192 MB
 A cutoff of  1.0D-15 yielded  10054 shell pairs
 There are     83647 function pairs (     89817 Cartesian)
 Smallest overlap matrix eigenvalue = 2.76E-07
 Linear dependence detected in AO basis
 Number of orthogonalized atomic orbitals = 445
 Maximum deviation from orthogonality = 4.862E-10

 Scale SEOQF with 1.000000e-02/1.000000e-01/1.000000e-01

 Standard Electronic Orientation quadrupole field applied
 Nucleus-field energy     =    -0.0000000627 hartrees
 Guess from superposition of atomic densities
 Warning:  Energy on first SCF cycle will be non-variational
 SAD guess density has 162.000000 electrons

 -----------------------------------------------------------------------
  General SCF calculation program by
  Eric Jon Sundstrom, Paul Horn, Yuezhi Mao, Dmitri Zuev, Alec White,
  David Stuck, Shaama M.S., Shane Yost, Joonho Lee, David Small,
  Daniel Levine, Susi Lehtola, Hugh Burton, Evgeny Epifanovsky,
  Bang C. Huynh
 -----------------------------------------------------------------------
 Exchange:     0.2000 Hartree-Fock + 0.0800 Slater + 0.7200 B88
 Correlation:  0.1900 VWN1RPA + 0.8100 LYP
 Using SG-1 standard quadrature grid
 A restricted SCF calculation will be
 performed using DIIS
 SCF converges when DIIS error is below 1.0e-08
 ---------------------------------------
  Cycle       Energy         DIIS error
 ---------------------------------------
    1   -2765.5825394798      2.94e-02  
    2   -2761.3663834039      2.39e-03  
    3   -2761.2598715070      3.02e-03  
    4   -2761.4967032172      7.34e-04  
    5   -2761.5096980946      3.21e-04  
    6   -2761.5121530809      9.98e-05  
    7   -2761.5123749970      2.96e-05  
    8   -2761.5123924841      1.36e-05  
    9   -2761.5123971094      3.20e-06  
   10   -2761.5123973669      1.01e-06  
   11   -2761.5123973923      2.33e-07  
   12   -2761.5123973933      1.34e-07  
   13   -2761.5123973937      3.86e-08  
   14   -2761.5123973939      1.26e-08  
   15   -2761.5123973938      5.42e-09  Convergence criterion met
 ---------------------------------------
 SCF time:   CPU 650.49s  wall 651.00s 
 SCF   energy in the final basis set =    -2761.5123973938
 Total energy in the final basis set =    -2761.5123973938

 --------------------------------------------------------------

                    Orbital Energies (a.u.)
 --------------------------------------------------------------

 Alpha MOs
 -- Occupied --
********-101.5772-101.5743-101.5700-101.5686 -10.2751 -10.2709 -10.2702
-10.2642 -10.2632 -10.2359 -10.2226 -10.2224 -10.2186 -10.2116 -10.2113
-10.2092  -9.4923  -9.4916  -9.4896  -9.4845  -9.4831  -7.2571  -7.2564
 -7.2543  -7.2493  -7.2481  -7.2472  -7.2467  -7.2465  -7.2459  -7.2445
 -7.2435  -7.2394  -7.2387  -7.2379  -7.2373  -0.9522  -0.9346  -0.9071
 -0.8872  -0.8706  -0.8656  -0.8462  -0.7985  -0.7734  -0.7542  -0.7471
 -0.6691  -0.6526  -0.6256  -0.6109  -0.5529  -0.5406  -0.5318  -0.5090
 -0.4972  -0.4802  -0.4672  -0.4643  -0.4609  -0.4503  -0.4374  -0.4267
 -0.4152  -0.4027  -0.3977  -0.3948  -0.3727  -0.3610  -0.3567  -0.3517
 -0.3435  -0.3404  -0.3358  -0.3246  -0.3186  -0.2964  -0.2760  -0.2710
 -0.2597
 -- Virtual --
 -0.0751  -0.0548  -0.0471  -0.0348  -0.0268  -0.0231  -0.0121  -0.0024
 -0.0003   0.0112   0.0151   0.0212   0.0246   0.0285   0.0391   0.0421
  0.0448   0.0505   0.0528   0.0615   0.0701   0.0712   0.0751   0.0787
  0.0817   0.0865   0.0905   0.0939   0.0957   0.0960   0.1016   0.1082
  0.1113   0.1126   0.1141   0.1174   0.1204   0.1212   0.1266   0.1292
  0.1311   0.1325   0.1358   0.1397   0.1414   0.1462   0.1502   0.1509
  0.1585   0.1610   0.1637   0.1696   0.1740   0.1775   0.1881   0.1917
  0.1943   0.1974   0.2015   0.2060   0.2139   0.2149   0.2188   0.2231
  0.2252   0.2292   0.2298   0.2344   0.2399   0.2444   0.2527   0.2551
  0.2579   0.2635   0.2664   0.2696   0.2733   0.2753   0.2790   0.2813
  0.2880   0.2903   0.2966   0.3009   0.3079   0.3097   0.3147   0.3236
  0.3260   0.3376   0.3409   0.3459   0.3546   0.3572   0.4083   0.4223
  0.4320   0.4382   0.4445   0.4456   0.4490   0.4518   0.4540   0.4598
  0.4728   0.4791   0.4827   0.4887   0.4944   0.5013   0.5090   0.5104
  0.5208   0.5353   0.5382   0.5463   0.5585   0.5655   0.5706   0.5791
  0.5870   0.5913   0.5932   0.6035   0.6117   0.6134   0.6214   0.6269
  0.6371   0.6457   0.6510   0.6656   0.6691   0.6731   0.6829   0.6908
  0.6968   0.7013   0.7121   0.7194   0.7207   0.7424   0.7490   0.7888
  0.8021   0.8132   0.8237   0.8316   0.8342   0.8346   0.8384   0.8433
  0.8454   0.8490   0.8507   0.8537   0.8574   0.8585   0.8656   0.8670
  0.8742   0.8805   0.8890   0.8928   0.9001   0.9075   0.9117   0.9205
  0.9266   0.9313   0.9366   0.9422   0.9430   0.9470   0.9554   0.9606
  0.9659   0.9775   0.9877   1.0002   1.0072   1.0150   1.0237   1.0436
  1.0642   1.0737   1.0873   1.0935   1.1073   1.1316   1.1643   1.1858
  1.2008   1.2096   1.2221   1.2338   1.2495   1.2575   1.2708   1.2744
  1.2826   1.2898   1.3050   1.3223   1.3409   1.3454   1.3677   1.4067
  1.4472   1.4824   1.5025   1.5039   1.5219   1.5465   1.5548   1.5693
  1.5834   1.5913   1.6120   1.6195   1.6290   1.6613   1.6882   1.6898
  1.7104   1.7355   1.7413   1.7832   1.7978   1.8208   1.8358   1.8519
  1.8796   1.8852   1.8986   1.9024   1.9182   1.9266   1.9412   1.9453
  1.9611   1.9681   1.9809   2.0198   2.0442   2.0528   2.0804   2.0996
  2.1080   2.1523   2.1793   2.1858   2.2348   2.2444   2.2489   2.2606
  2.2758   2.2850   2.2953   2.3006   2.3122   2.3201   2.3439   2.3531
  2.4011   2.4166   2.4316   2.4404   2.4525   2.4923   2.5098   2.5220
  2.5379   2.5402   2.5638   2.5761   2.5976   2.6202   2.6345   2.6475
  2.6569   2.6906   2.6987   2.7236   2.7296   2.7539   2.7601   2.7629
  2.7719   2.7850   2.7988   2.8263   2.8352   2.8466   2.8585   2.8949
  2.9199   2.9658   2.9778   3.0641   3.0735   3.0840   3.1211   3.1441
  3.1685   3.1819   3.2043   3.2351   3.2624   3.3388   3.3564   3.4234
  3.4343   3.5300   3.5764   3.6644   3.6848   3.7693   3.8040   3.8696
  3.9606   4.0657   4.1018   4.1284   4.4100   4.8038   4.8336   9.7504
  9.7593   9.7770   9.8050   9.8247  23.3749  23.5359  23.8319  23.8892
 23.9061  23.9183  23.9832  24.0184  24.0477  24.0712  24.1123  24.1559
 25.7883  25.8104  25.8233  25.8682  25.9353  26.0950  26.1256  26.1633
 26.1843  26.2859  26.5211  26.5912  26.6197  26.7857  26.8423 215.7421
215.7494 215.7711 215.8024 215.8292
 --------------------------------------------------------------

          Ground-State Mulliken Net Atomic Charges

     Atom                 Charge (a.u.)
  ----------------------------------------
      1 C                    -0.551751
      2 C                    -1.496553
      3 Cl                    0.715184
      4 C                     0.644716
      5 Cl                    0.437951
      6 C                    -1.026286
      7 H                     0.208907
      8 C                     0.824176
      9 Cl                    0.452797
     10 C                    -0.654209
     11 H                     0.192622
     12 C                     0.969579
     13 C                    -1.488025
     14 H                     0.222089
     15 C                    -0.002750
     16 Cl                    0.615505
     17 C                     0.478004
     18 Cl                    0.495969
     19 C                    -0.978072
     20 H                     0.203307
     21 C                    -0.443668
     22 H                     0.180506
  ----------------------------------------
  Sum of atomic charges =     0.000000

 -----------------------------------------------------------------
                    Cartesian Multipole Moments
 -----------------------------------------------------------------
    Charge (ESU x 10^10)
                 0.0000
    Dipole Moment (Debye)
         X      -1.8524      Y       0.8933      Z      -0.9050
       Tot       2.2468
    Quadrupole Moments (Debye-Ang)
        XX    -142.8487     XY       2.3343     YY    -132.9316
        XZ       0.7405     YZ      -4.3630     ZZ    -132.0840
    Octopole Moments (Debye-Ang^2)
       XXX    -420.7208    XXY      33.9256    XYY    -122.4672
       YYY      79.7065    XXZ      35.5613    XYZ      -9.9965
       YYZ       5.0858    XZZ    -130.5291    YZZ      37.7103
       ZZZ      13.0995
    Hexadecapole Moments (Debye-Ang^3)
      XXXX   -7523.8641   XXXY     462.6723   XXYY   -1339.7216
      XYYY     447.3282   YYYY    -591.4418   XXXZ    1199.5154
      XXYZ     -32.7346   XYYZ     385.5822   YYYZ     -31.4685
      XXZZ   -1790.6639   XYZZ     174.5844   YYZZ    -663.6039
      XZZZ    1144.3727   YZZZ     -55.0199   ZZZZ   -3370.0561
 -----------------------------------------------------------------
 Calculating analytic gradient of the SCF energy
 Gradient of SCF Energy
            1           2           3           4           5           6
    1  -0.0062983  -0.0118859   0.0042242   0.0009926   0.0060827   0.0105672
    2   0.0014700   0.0005505  -0.0053311  -0.0003563  -0.0001171  -0.0002096
    3   0.0043243  -0.0055349  -0.0095124  -0.0073826   0.0033672  -0.0036669
            7           8           9          10          11          12
    1  -0.0012339  -0.0035688  -0.0009397   0.0013852  -0.0001422   0.0031143
    2   0.0001688  -0.0002087  -0.0000341  -0.0001042   0.0002366  -0.0007707
    3  -0.0004243  -0.0010197  -0.0015637   0.0079533  -0.0000723   0.0017906
           13          14          15          16          17          18
    1   0.0013355  -0.0034628  -0.0031386   0.0038041  -0.0072996   0.0040019
    2   0.0079966   0.0007753   0.0070782   0.0003518  -0.0021596  -0.0033174
    3   0.0005408   0.0049971  -0.0046030  -0.0026209   0.0065811   0.0011049
           19          20          21          22
    1   0.0009791  -0.0015073   0.0031762  -0.0001862
    2  -0.0043661   0.0006598  -0.0015505  -0.0007624
    3   0.0044290   0.0000602   0.0003117   0.0009406
 Max gradient component =       1.189E-02
 RMS gradient           =       4.061E-03
 Gradient time:  CPU 219.30 s  wall 219.31 s
 Geometry Optimization Parameters
   NAtoms,    NIC,     NZ,  NCons,   NDum,   NFix, NCnnct, MaxDiis
       22     155      22       0       0       0       0       0


** GEOMETRY OPTIMIZATION IN DELOCALIZED INTERNAL COORDINATES **
   Searching for a Minimum

   Optimization Cycle:   1

                       Coordinates (Angstroms)
     ATOM                X               Y               Z
      1  C         0.0000000000    0.0000000000    0.0000000000
      2  C         0.0000000000    0.0000000000    1.3949600000
      3  Cl        1.5261815140    0.0000000000    2.2594170471
      4  C        -1.1901880373    0.0256249026    2.1059255403
      5  Cl       -1.1548436435    0.0351778398    3.8595433764
      6  C        -2.4041742747    0.0535064326    1.4351028665
      7  H        -3.3336980403    0.0741960811    1.9899557843
      8  C        -2.4180259722    0.0546630380    0.0478935036
      9  Cl       -3.9445745286    0.0782926128   -0.8155919614
     10  C        -1.2274122092    0.0272853135   -0.6622934626
     11  H        -1.2503451014    0.0068111236   -1.7445869269
     12  C         1.2779219872   -0.0284629571   -0.7628147595
     13  C         2.3095886281   -0.8932703637   -0.3971844912
     14  H         2.1704206894   -1.5663256744    0.4394355459
     15  C         3.5004827568   -0.9194878930   -1.1069450245
     16  Cl        4.7739092873   -2.0261183446   -0.6270805489
     17  C         3.6821124948   -0.0819958503   -2.1978886372
     18  Cl        5.1879324501   -0.1155248115   -3.0967201401
     19  C         2.6636000698    0.7822218600   -2.5724593424
     20  H         2.7980411655    1.4448431951   -3.4181323354
     21  C         1.4736782845    0.8090230106   -1.8610916159
     22  H         0.6936781770    1.5025559907   -2.1490431582
   Point Group: c1    Number of degrees of freedom:    60


   Energy is  -2761.512397394


 Attempting to generate delocalized internal coordinates
 Initial Hessian constructed with Jon Baker's OPTIMIZE code

 60 Hessian modes will be used to form the next step
  Hessian Eigenvalues:
     0.010693    0.019215    0.019215    0.023207    0.023207    0.023578
     0.023580    0.023676    0.023679    0.023938    0.023938    0.024090
     0.024090    0.024114    0.024114    0.024135    0.024136    0.024143
     0.024143    0.159962    0.159966    0.159969    0.159995    0.160000
     0.223726    0.234709    0.234830    0.234957    0.246104    0.249942
     0.249991    0.249992    0.249993    0.250000    0.250000    0.250000
     0.250000    0.301033    0.301033    0.301033    0.301033    0.301033
     0.336089    0.356665    0.356665    0.356665    0.356665    0.356665
     0.429428    0.429778    0.431281    0.433477    0.467773    0.467824
     0.472140    0.472159    0.478203    0.478204    0.479142    0.479142

 Minimum search - taking simple RFO step
 Searching for Lamda that Minimizes Along All modes
 Value Taken    Lamda =  -0.02300228
 Calculated Step too Large.  Step scaled by  0.584010
 Step Taken.  Stepsize is  0.300000

                             Maximum     Tolerance    Cnvgd?
         Gradient           0.048529      0.000300      NO
         Displacement       0.219649      0.001200      NO
         Energy change     *********      0.000001      NO


 New Cartesian Coordinates Obtained by Inverse Iteration

 Displacement from previous Coordinates is:  1.413356
 ----------------------------------------------------------------
             Standard Nuclear Orientation (Angstroms)
    I     Atom           X                Y                Z
 ----------------------------------------------------------------
    1      C       0.0605269399    -0.0102009270     0.0884759747
    2      C      -0.0111955681     0.0642243294     1.4964150626
    3      Cl      1.4252346874     0.2231027838     2.4920743540
    4      C      -1.2527552299     0.0956267036     2.1347494813
    5      Cl     -1.3539041993     0.2101984304     3.8787406005
    6      C      -2.4322648587     0.0578027870     1.4048854933
    7      H      -3.3882307471     0.0834617005     1.9111324408
    8      C      -2.3664202938     0.0002183708     0.0224323387
    9      Cl     -3.8460394450    -0.0465531759    -0.9155126660
   10      C      -1.1413094444    -0.0296300933    -0.6260624706
   11      H      -1.1134857157    -0.0980568981    -1.7062102992
   12      C       1.3295239330    -0.0435604789    -0.6992470200
   13      C       2.3479827437    -0.9688065711    -0.4464247821
   14      H       2.2335288895    -1.7031454080     0.3366579812
   15      C       3.5015027044    -0.9898193050    -1.2186904373
   16      Cl      4.7373006678    -2.1789204913    -0.8591635223
   17      C       3.6609054951    -0.0855189993    -2.2686371286
   18      Cl      5.1062921201    -0.0880109041    -3.2573546921
   19      C       2.6499610591     0.8268359079    -2.5405021108
   20      H       2.7658919738     1.5307768616    -3.3547708565
   21      C       1.4964285467     0.8419679413    -1.7685239044
   22      H       0.7248114388     1.5710229412    -1.9840625769
 ----------------------------------------------------------------
 Nuclear Repulsion Energy =        1671.08427094 hartrees
 There are       81 alpha and       81 beta electrons
 Applying Cartesian multipole field
    Component          Value
    ---------          -----
     (2,0,0)        1.00000E-12
     (0,2,0)        2.00000E-11
     (0,0,2)       -3.00000E-11
 Nucleus-field energy     =    -0.0000000668 hartrees
 Requested basis set is 6-311++G(d,p)
 There are 162 shells and 449 basis functions
 A cutoff of  1.0D-15 yielded  10015 shell pairs
 There are     83252 function pairs (     89370 Cartesian)
 Smallest overlap matrix eigenvalue = 2.98E-07
 Linear dependence detected in AO basis
 Number of orthogonalized atomic orbitals = 445
 Maximum deviation from orthogonality = 5.850E-10
 Guess from superposition of atomic densities
 Warning:  Energy on first SCF cycle will be non-variational
 SAD guess density has 162.000000 electrons

 -----------------------------------------------------------------------
  General SCF calculation program by
  Eric Jon Sundstrom, Paul Horn, Yuezhi Mao, Dmitri Zuev, Alec White,
  David Stuck, Shaama M.S., Shane Yost, Joonho Lee, David Small,
  Daniel Levine, Susi Lehtola, Hugh Burton, Evgeny Epifanovsky,
  Bang C. Huynh
 -----------------------------------------------------------------------
 Exchange:     0.2000 Hartree-Fock + 0.0800 Slater + 0.7200 B88
 Correlation:  0.1900 VWN1RPA + 0.8100 LYP
 Using SG-1 standard quadrature grid
 A restricted SCF calculation will be
 performed using DIIS
 SCF converges when DIIS error is below 1.0e-08
 ---------------------------------------
  Cycle       Energy         DIIS error
 ---------------------------------------
    1   -2765.5034055542      2.92e-02  
    2   -2761.3726762856      2.37e-03  
    3   -2761.2645893109      3.02e-03  
    4   -2761.5009981900      7.42e-04  
    5   -2761.5143655386      3.19e-04  
    6   -2761.5167764630      9.90e-05  
    7   -2761.5169914361      3.10e-05  
    8   -2761.5170114815      1.37e-05  
    9   -2761.5170161867      3.20e-06  
   10   -2761.5170164443      1.03e-06  
   11   -2761.5170164704      2.70e-07  
   12   -2761.5170164717      1.39e-07  
   13   -2761.5170164723      3.73e-08  
   14   -2761.5170164724      1.28e-08  
   15   -2761.5170164723      5.49e-09  Convergence criterion met
 ---------------------------------------
 SCF time:   CPU 643.17s  wall 643.00s 
 SCF   energy in the final basis set =    -2761.5170164723
 Total energy in the final basis set =    -2761.5170164723

 --------------------------------------------------------------

                    Orbital Energies (a.u.)
 --------------------------------------------------------------

 Alpha MOs
 -- Occupied --
********-101.5766-101.5753-101.5715-101.5703 -10.2749 -10.2742 -10.2688
-10.2663 -10.2657 -10.2388 -10.2257 -10.2214 -10.2178 -10.2139 -10.2130
-10.2101  -9.4914  -9.4911  -9.4899  -9.4860  -9.4848  -7.2561  -7.2559
 -7.2548  -7.2508  -7.2497  -7.2463  -7.2460  -7.2457  -7.2454  -7.2448
 -7.2439  -7.2408  -7.2402  -7.2396  -7.2390  -0.9492  -0.9347  -0.9062
 -0.8850  -0.8735  -0.8666  -0.8443  -0.7980  -0.7736  -0.7522  -0.7455
 -0.6684  -0.6511  -0.6251  -0.6113  -0.5526  -0.5377  -0.5311  -0.5104
 -0.4980  -0.4797  -0.4659  -0.4645  -0.4607  -0.4486  -0.4371  -0.4274
 -0.4148  -0.4016  -0.3971  -0.3952  -0.3700  -0.3625  -0.3571  -0.3526
 -0.3434  -0.3394  -0.3353  -0.3240  -0.3219  -0.2952  -0.2783  -0.2698
 -0.2611
 -- Virtual --
 -0.0740  -0.0555  -0.0483  -0.0348  -0.0302  -0.0230  -0.0118  -0.0014
 -0.0003   0.0102   0.0154   0.0199   0.0242   0.0281   0.0380   0.0408
  0.0448   0.0506   0.0532   0.0609   0.0702   0.0711   0.0720   0.0786
  0.0815   0.0866   0.0897   0.0938   0.0952   0.0970   0.1005   0.1069
  0.1096   0.1118   0.1141   0.1169   0.1196   0.1209   0.1257   0.1271
  0.1297   0.1311   0.1338   0.1365   0.1422   0.1462   0.1492   0.1499
  0.1560   0.1597   0.1626   0.1670   0.1750   0.1769   0.1848   0.1924
  0.1935   0.1961   0.2019   0.2046   0.2115   0.2130   0.2186   0.2208
  0.2264   0.2282   0.2309   0.2342   0.2392   0.2428   0.2501   0.2547
  0.2558   0.2599   0.2661   0.2679   0.2734   0.2746   0.2780   0.2811
  0.2859   0.2887   0.2944   0.3017   0.3059   0.3080   0.3149   0.3174
  0.3204   0.3361   0.3392   0.3443   0.3543   0.3567   0.4102   0.4206
  0.4320   0.4334   0.4409   0.4465   0.4478   0.4522   0.4541   0.4595
  0.4766   0.4775   0.4784   0.4861   0.4931   0.4986   0.5041   0.5103
  0.5201   0.5359   0.5384   0.5483   0.5584   0.5665   0.5761   0.5784
  0.5842   0.5950   0.5968   0.6025   0.6070   0.6103   0.6200   0.6307
  0.6352   0.6508   0.6598   0.6680   0.6696   0.6744   0.6861   0.6914
  0.6953   0.7001   0.7053   0.7173   0.7223   0.7450   0.7485   0.7895
  0.7997   0.8138   0.8215   0.8297   0.8317   0.8339   0.8404   0.8431
  0.8454   0.8462   0.8495   0.8514   0.8556   0.8572   0.8612   0.8668
  0.8716   0.8821   0.8834   0.8904   0.8962   0.9059   0.9107   0.9156
  0.9204   0.9281   0.9364   0.9378   0.9424   0.9448   0.9491   0.9539
  0.9644   0.9702   0.9772   0.9867   1.0053   1.0165   1.0293   1.0358
  1.0534   1.0676   1.0833   1.0994   1.1022   1.1272   1.1590   1.1793
  1.2026   1.2095   1.2232   1.2363   1.2485   1.2546   1.2616   1.2770
  1.2791   1.2912   1.3066   1.3149   1.3319   1.3473   1.3530   1.4076
  1.4438   1.4812   1.5008   1.5040   1.5167   1.5452   1.5519   1.5658
  1.5880   1.5911   1.6061   1.6104   1.6318   1.6627   1.6876   1.6989
  1.7064   1.7241   1.7421   1.7767   1.7944   1.8112   1.8346   1.8466
  1.8832   1.8841   1.8937   1.8990   1.9177   1.9264   1.9367   1.9446
  1.9556   1.9633   1.9776   2.0167   2.0406   2.0482   2.0753   2.0995
  2.1042   2.1496   2.1640   2.1803   2.2344   2.2411   2.2466   2.2604
  2.2709   2.2820   2.2917   2.2964   2.3027   2.3207   2.3337   2.3529
  2.3986   2.4164   2.4316   2.4402   2.4501   2.4859   2.5042   2.5162
  2.5326   2.5386   2.5610   2.5667   2.5930   2.6159   2.6297   2.6538
  2.6590   2.6845   2.6920   2.7209   2.7278   2.7472   2.7570   2.7587
  2.7647   2.7775   2.7875   2.8099   2.8327   2.8409   2.8524   2.8942
  2.9123   2.9564   2.9766   3.0591   3.0665   3.0781   3.1150   3.1321
  3.1581   3.1732   3.1974   3.2206   3.2545   3.3358   3.3429   3.4195
  3.4283   3.5234   3.5710   3.6549   3.6807   3.7691   3.8005   3.8617
  3.9547   4.0682   4.0931   4.1236   4.3891   4.7976   4.8256   9.7493
  9.7603   9.7773   9.8000   9.8153  23.3819  23.5311  23.8240  23.8786
 23.8942  23.8996  23.9522  24.0055  24.0424  24.0638  24.1072  24.1451
 25.7842  25.8056  25.8233  25.8671  25.9085  26.0952  26.0992  26.1605
 26.1831  26.2547  26.5065  26.5698  26.6129  26.7697  26.7979 215.7411
215.7502 215.7710 215.7967 215.8164
 --------------------------------------------------------------

          Ground-State Mulliken Net Atomic Charges

     Atom                 Charge (a.u.)
  ----------------------------------------
      1 C                    -0.359653
      2 C                    -1.087522
      3 Cl                    0.642613
      4 C                     0.451198
      5 Cl                    0.450357
      6 C                    -1.160377
      7 H                     0.205640
      8 C                     0.876327
      9 Cl                    0.423808
     10 C                    -0.926770
     11 H                     0.194041
     12 C                     0.957601
     13 C                    -1.485700
     14 H                     0.224787
     15 C                     0.134006
     16 Cl                    0.598283
     17 C                     0.323854
     18 Cl                    0.496709
     19 C                    -0.905007
     20 H                     0.206912
     21 C                    -0.452349
     22 H                     0.191244
  ----------------------------------------
  Sum of atomic charges =     0.000000

 -----------------------------------------------------------------
                    Cartesian Multipole Moments
 -----------------------------------------------------------------
    Charge (ESU x 10^10)
                 0.0000
    Dipole Moment (Debye)
         X      -1.6790      Y       0.8498      Z      -0.8755
       Tot       2.0755
    Quadrupole Moments (Debye-Ang)
        XX    -142.3588     XY       2.2853     YY    -132.5371
        XZ       0.7097     YZ      -4.5340     ZZ    -132.9774
    Octopole Moments (Debye-Ang^2)
       XXX    -411.2982    XXY      33.0593    XYY    -118.3449
       YYY      75.2305    XXZ      37.9212    XYZ     -10.4475
       YYZ       6.9028    XZZ    -127.2902    YZZ      36.5648
       ZZZ      21.3055
    Hexadecapole Moments (Debye-Ang^3)
      XXXX   -7387.0086   XXXY     467.1899   XXYY   -1325.0773
      XYYY     445.2073   YYYY    -659.2159   XXXZ    1283.1641
      XXYZ     -59.2624   XYYZ     414.2131   YYYZ    -114.8065
      XXZZ   -1805.0552   XYZZ     179.4955   YYZZ    -711.9543
      XZZZ    1235.3299   YZZZ    -129.5145   ZZZZ   -3591.9697
 -----------------------------------------------------------------
 Calculating analytic gradient of the SCF energy
 Gradient of SCF Energy
            1           2           3           4           5           6
    1  -0.0020697  -0.0061386  -0.0015157  -0.0004550   0.0031400   0.0065902
    2   0.0006380  -0.0019419   0.0016912  -0.0002460   0.0004326  -0.0001997
    3  -0.0028968   0.0004265   0.0061878  -0.0027931   0.0018023  -0.0016884
            7           8           9          10          11          12
    1  -0.0007089  -0.0018613  -0.0000059   0.0013222  -0.0002503  -0.0004123
    2   0.0001482  -0.0000741  -0.0001522   0.0019141   0.0002279  -0.0000928
    3  -0.0003498  -0.0003280  -0.0003784   0.0044710  -0.0003589  -0.0015949
           13          14          15          16          17          18
    1   0.0043631  -0.0007636  -0.0030940   0.0021172  -0.0043492   0.0022401
    2   0.0004903   0.0001140   0.0033198  -0.0007089   0.0003779  -0.0011257
    3  -0.0022646  -0.0020817  -0.0008042  -0.0005164   0.0029234  -0.0007236
           19          20          21          22
    1   0.0017841  -0.0008760   0.0012303  -0.0002868
    2  -0.0021610   0.0004888  -0.0027663  -0.0003744
    3   0.0014726   0.0000826  -0.0008110   0.0002235
 Max gradient component =       6.590E-03
 RMS gradient           =       2.167E-03
 Gradient time:  CPU 215.93 s  wall 215.94 s
 Geometry Optimization Parameters
   NAtoms,    NIC,     NZ,  NCons,   NDum,   NFix, NCnnct, MaxDiis
       22     155      22       0       0       0       0       0

 Cartesian Hessian Update
 Hessian updated using BFGS update


** GEOMETRY OPTIMIZATION IN DELOCALIZED INTERNAL COORDINATES **
   Searching for a Minimum

   Optimization Cycle:   2

                       Coordinates (Angstroms)
     ATOM                X               Y               Z
      1  C         0.0605269399   -0.0102009270    0.0884759747
      2  C        -0.0111955681    0.0642243294    1.4964150626
      3  Cl        1.4252346874    0.2231027838    2.4920743540
      4  C        -1.2527552299    0.0956267036    2.1347494813
      5  Cl       -1.3539041993    0.2101984304    3.8787406005
      6  C        -2.4322648587    0.0578027870    1.4048854933
      7  H        -3.3882307471    0.0834617005    1.9111324408
      8  C        -2.3664202938    0.0002183708    0.0224323387
      9  Cl       -3.8460394450   -0.0465531759   -0.9155126660
     10  C        -1.1413094444   -0.0296300933   -0.6260624706
     11  H        -1.1134857157   -0.0980568981   -1.7062102992
     12  C         1.3295239330   -0.0435604789   -0.6992470200
     13  C         2.3479827437   -0.9688065711   -0.4464247821
     14  H         2.2335288895   -1.7031454080    0.3366579812
     15  C         3.5015027044   -0.9898193050   -1.2186904373
     16  Cl        4.7373006678   -2.1789204913   -0.8591635223
     17  C         3.6609054951   -0.0855189993   -2.2686371286
     18  Cl        5.1062921201   -0.0880109041   -3.2573546921
     19  C         2.6499610591    0.8268359079   -2.5405021108
     20  H         2.7658919738    1.5307768616   -3.3547708565
     21  C         1.4964285467    0.8419679413   -1.7685239044
     22  H         0.7248114388    1.5710229412   -1.9840625769
   Point Group: c1    Number of degrees of freedom:    60


   Energy is  -2761.517016472

 Hessian updated using BFGS update

 53 Hessian modes will be used to form the next step
  Hessian Eigenvalues:
     0.013156    0.019213    0.020179    0.023193    0.023307    0.023576
     0.023641    0.023676    0.023933    0.023938    0.024086    0.024090
     0.024113    0.024114    0.024131    0.024135    0.024142    0.024143
     0.027908    0.159321    0.159966    0.159973    0.159999    0.160165
     0.223646    0.229183    0.234820    0.235312    0.238378    0.246137
     0.249967    0.249991    0.249992    0.249999    0.250000    0.299620
     0.300792    0.331248    0.354968    0.356625    0.380361    0.429072
     0.430399    0.431396    0.455485    0.464065    0.467956    0.471945
     0.476710    0.477921    0.478240    0.479136    0.562576

 Minimum search - taking simple RFO step
 Searching for Lamda that Minimizes Along All modes
 Value Taken    Lamda =  -0.00194401
 Step Taken.  Stepsize is  0.174823

                             Maximum     Tolerance    Cnvgd?
         Gradient           0.013004      0.000300      NO
         Displacement       0.111125      0.001200      NO
         Energy change     -0.004619      0.000001      NO


 New Cartesian Coordinates Obtained by Inverse Iteration

 Displacement from previous Coordinates is:  0.545089
 ----------------------------------------------------------------
             Standard Nuclear Orientation (Angstroms)
    I     Atom           X                Y                Z
 ----------------------------------------------------------------
    1      C       0.0548249060     0.0033158968     0.0741059844
    2      C       0.0016725524     0.1089005212     1.4774857122
    3      Cl      1.4737084563     0.2879113207     2.4092898534
    4      C      -1.2407831984     0.1263702190     2.1308082499
    5      Cl     -1.3651380870     0.2565784031     3.8691646735
    6      C      -2.4292458193     0.0474748148     1.4127273530
    7      H      -3.3787532609     0.0597321671     1.9300024321
    8      C      -2.3697801093    -0.0431520038     0.0300073104
    9      Cl     -3.8582653529    -0.1451660431    -0.8883211400
   10      C      -1.1514589368    -0.0669895137    -0.6342387396
   11      H      -1.1297624028    -0.1684483719    -1.7114783754
   12      C       1.3226222855    -0.0273145453    -0.7068680220
   13      C       2.3139363904    -0.9828768048    -0.4626649974
   14      H       2.1839788655    -1.7227632939     0.3148854835
   15      C       3.4724023643    -1.0194860213    -1.2306523080
   16      Cl      4.6629048833    -2.2514093471    -0.8778304360
   17      C       3.6631182112    -0.0905536747    -2.2605848457
   18      Cl      5.1095587481    -0.0877996253    -3.2408293318
   19      C       2.6788025077     0.8605254891    -2.5131212550
   20      H       2.8280361821     1.5812493702    -3.3067159745
   21      C       1.5196189679     0.8892206962    -1.7473950470
   22      H       0.7722875440     1.6476958528    -1.9473753200
 ----------------------------------------------------------------
 Nuclear Repulsion Energy =        1671.91550126 hartrees
 There are       81 alpha and       81 beta electrons
 Applying Cartesian multipole field
    Component          Value
    ---------          -----
     (2,0,0)        1.00000E-12
     (0,2,0)        2.00000E-11
     (0,0,2)       -3.00000E-11
 Nucleus-field energy     =    -0.0000000649 hartrees
 Requested basis set is 6-311++G(d,p)
 There are 162 shells and 449 basis functions
 A cutoff of  1.0D-15 yielded  10019 shell pairs
 There are     83303 function pairs (     89427 Cartesian)
 Smallest overlap matrix eigenvalue = 2.95E-07
 Linear dependence detected in AO basis
 Number of orthogonalized atomic orbitals = 445
 Maximum deviation from orthogonality = 6.747E-10
 Guess from superposition of atomic densities
 Warning:  Energy on first SCF cycle will be non-variational
 SAD guess density has 162.000000 electrons

 -----------------------------------------------------------------------
  General SCF calculation program by
  Eric Jon Sundstrom, Paul Horn, Yuezhi Mao, Dmitri Zuev, Alec White,
  David Stuck, Shaama M.S., Shane Yost, Joonho Lee, David Small,
  Daniel Levine, Susi Lehtola, Hugh Burton, Evgeny Epifanovsky,
  Bang C. Huynh
 -----------------------------------------------------------------------
 Exchange:     0.2000 Hartree-Fock + 0.0800 Slater + 0.7200 B88
 Correlation:  0.1900 VWN1RPA + 0.8100 LYP
 Using SG-1 standard quadrature grid
 A restricted SCF calculation will be
 performed using DIIS
 SCF converges when DIIS error is below 1.0e-08
 ---------------------------------------
  Cycle       Energy         DIIS error
 ---------------------------------------
    1   -2765.4859869523      2.91e-02  
    2   -2761.3733162151      2.37e-03  
    3   -2761.2600796841      3.05e-03  
    4   -2761.5012100165      7.61e-04  
    5   -2761.5153084457      3.21e-04  
    6   -2761.5177546118      9.88e-05  
    7   -2761.5179663130      3.27e-05  
    8   -2761.5179894767      1.38e-05  
    9   -2761.5179941895      3.16e-06  
   10   -2761.5179944391      1.03e-06  
   11   -2761.5179944654      2.72e-07  
   12   -2761.5179944669      1.41e-07  
   13   -2761.5179944676      3.76e-08  
   14   -2761.5179944677      1.30e-08  
   15   -2761.5179944675      5.64e-09  Convergence criterion met
 ---------------------------------------
 SCF time:   CPU 640.98s  wall 641.00s 
 SCF   energy in the final basis set =    -2761.5179944675
 Total energy in the final basis set =    -2761.5179944675

 --------------------------------------------------------------

                    Orbital Energies (a.u.)
 --------------------------------------------------------------

 Alpha MOs
 -- Occupied --
********-101.5761-101.5759-101.5717-101.5706 -10.2759 -10.2744 -10.2687
-10.2666 -10.2661 -10.2373 -10.2247 -10.2214 -10.2178 -10.2138 -10.2129
-10.2103  -9.4916  -9.4907  -9.4906  -9.4862  -9.4852  -7.2564  -7.2555
 -7.2554  -7.2510  -7.2501  -7.2465  -7.2459  -7.2456  -7.2455  -7.2450
 -7.2446  -7.2411  -7.2405  -7.2400  -7.2394  -0.9483  -0.9339  -0.9056
 -0.8869  -0.8750  -0.8665  -0.8432  -0.7971  -0.7727  -0.7515  -0.7445
 -0.6678  -0.6500  -0.6254  -0.6102  -0.5512  -0.5371  -0.5312  -0.5110
 -0.4981  -0.4802  -0.4654  -0.4644  -0.4608  -0.4476  -0.4365  -0.4283
 -0.4149  -0.4007  -0.3980  -0.3946  -0.3702  -0.3634  -0.3570  -0.3502
 -0.3424  -0.3386  -0.3347  -0.3272  -0.3232  -0.2935  -0.2776  -0.2691
 -0.2612
 -- Virtual --
 -0.0723  -0.0566  -0.0476  -0.0349  -0.0306  -0.0218  -0.0115  -0.0008
 -0.0002   0.0104   0.0152   0.0192   0.0240   0.0281   0.0377   0.0412
  0.0452   0.0505   0.0530   0.0611   0.0696   0.0708   0.0726   0.0784
  0.0815   0.0864   0.0893   0.0938   0.0958   0.0974   0.1003   0.1075
  0.1088   0.1115   0.1141   0.1167   0.1195   0.1207   0.1254   0.1268
  0.1290   0.1307   0.1334   0.1360   0.1421   0.1458   0.1486   0.1492
  0.1562   0.1587   0.1624   0.1678   0.1741   0.1766   0.1844   0.1925
  0.1941   0.1957   0.2005   0.2051   0.2104   0.2132   0.2190   0.2218
  0.2265   0.2291   0.2318   0.2345   0.2379   0.2431   0.2486   0.2554
  0.2566   0.2601   0.2649   0.2677   0.2733   0.2739   0.2781   0.2806
  0.2871   0.2882   0.2947   0.3013   0.3049   0.3081   0.3140   0.3159
  0.3186   0.3358   0.3384   0.3438   0.3544   0.3556   0.4091   0.4203
  0.4316   0.4335   0.4407   0.4463   0.4479   0.4522   0.4553   0.4602
  0.4753   0.4763   0.4801   0.4848   0.4918   0.4975   0.5038   0.5108
  0.5190   0.5356   0.5388   0.5497   0.5608   0.5662   0.5740   0.5797
  0.5834   0.5967   0.5983   0.6034   0.6071   0.6093   0.6201   0.6285
  0.6348   0.6515   0.6604   0.6691   0.6695   0.6755   0.6845   0.6884
  0.6934   0.7004   0.7065   0.7142   0.7236   0.7444   0.7475   0.7852
  0.7972   0.8137   0.8234   0.8277   0.8309   0.8343   0.8417   0.8430
  0.8444   0.8479   0.8486   0.8533   0.8544   0.8569   0.8590   0.8649
  0.8701   0.8837   0.8856   0.8902   0.8971   0.9051   0.9123   0.9165
  0.9221   0.9287   0.9344   0.9405   0.9429   0.9451   0.9509   0.9544
  0.9649   0.9738   0.9790   0.9884   1.0061   1.0185   1.0286   1.0367
  1.0505   1.0700   1.0795   1.0992   1.0996   1.1295   1.1584   1.1755
  1.2035   1.2109   1.2219   1.2365   1.2501   1.2540   1.2649   1.2760
  1.2795   1.2932   1.3085   1.3197   1.3248   1.3535   1.3569   1.4101
  1.4402   1.4820   1.5017   1.5066   1.5210   1.5476   1.5520   1.5659
  1.5857   1.5910   1.6051   1.6090   1.6332   1.6622   1.6871   1.6964
  1.7048   1.7271   1.7402   1.7805   1.7915   1.8122   1.8340   1.8466
  1.8803   1.8849   1.8925   1.8964   1.9186   1.9259   1.9406   1.9481
  1.9545   1.9599   1.9684   2.0150   2.0396   2.0498   2.0726   2.0996
  2.1025   2.1493   2.1615   2.1769   2.2351   2.2406   2.2455   2.2604
  2.2705   2.2843   2.2894   2.2980   2.3013   2.3215   2.3322   2.3504
  2.4044   2.4195   2.4298   2.4453   2.4481   2.4847   2.5031   2.5158
  2.5292   2.5395   2.5582   2.5634   2.5940   2.6150   2.6308   2.6584
  2.6611   2.6878   2.6910   2.7205   2.7260   2.7486   2.7538   2.7574
  2.7619   2.7783   2.7887   2.8045   2.8298   2.8346   2.8494   2.8903
  2.9126   2.9625   2.9794   3.0584   3.0666   3.0778   3.1179   3.1251
  3.1557   3.1746   3.1978   3.2195   3.2524   3.3343   3.3407   3.4167
  3.4284   3.5195   3.5686   3.6567   3.6827   3.7698   3.7965   3.8600
  3.9558   4.0663   4.0935   4.1240   4.3771   4.7978   4.8232   9.7541
  9.7638   9.7808   9.7984   9.8139  23.3857  23.5367  23.8227  23.8737
 23.8878  23.8904  23.9469  23.9983  24.0360  24.0613  24.1004  24.1408
 25.7836  25.8042  25.8233  25.8676  25.9111  26.0839  26.1060  26.1433
 26.1904  26.2774  26.5028  26.5637  26.6098  26.7727  26.8036 215.7461
215.7541 215.7749 215.7947 215.8147
 --------------------------------------------------------------

          Ground-State Mulliken Net Atomic Charges

     Atom                 Charge (a.u.)
  ----------------------------------------
      1 C                    -0.380867
      2 C                    -1.007851
      3 Cl                    0.624131
      4 C                     0.463571
      5 Cl                    0.450120
      6 C                    -1.184152
      7 H                     0.207521
      8 C                     0.834321
      9 Cl                    0.423385
     10 C                    -0.896465
     11 H                     0.196945
     12 C                     0.911739
     13 C                    -1.508804
     14 H                     0.228709
     15 C                     0.131079
     16 Cl                    0.596720
     17 C                     0.326735
     18 Cl                    0.496449
     19 C                    -0.878129
     20 H                     0.208116
     21 C                    -0.434299
     22 H                     0.191025
  ----------------------------------------
  Sum of atomic charges =     0.000000

 -----------------------------------------------------------------
                    Cartesian Multipole Moments
 -----------------------------------------------------------------
    Charge (ESU x 10^10)
                 0.0000
    Dipole Moment (Debye)
         X      -1.6166      Y       0.8711      Z      -0.8332
       Tot       2.0166
    Quadrupole Moments (Debye-Ang)
        XX    -142.1544     XY       2.4535     YY    -132.3616
        XZ       0.4932     YZ      -4.6918     ZZ    -133.1190
    Octopole Moments (Debye-Ang^2)
       XXX    -407.7448    XXY      34.4084    XYY    -117.2978
       YYY      77.1990    XXZ      38.6465    XYZ     -11.0342
       YYZ       7.4050    XZZ    -127.3331    YZZ      36.7343
       ZZZ      24.2211
    Hexadecapole Moments (Debye-Ang^3)
      XXXX   -7351.4212   XXXY     457.4090   XXYY   -1324.8248
      XYYY     429.5418   YYYY    -696.7393   XXXZ    1282.9841
      XXYZ     -68.1193   XYYZ     414.4786   YYYZ    -137.3616
      XXZZ   -1786.7075   XYZZ     176.5463   YYZZ    -708.5889
      XZZZ    1233.1112   YZZZ    -149.5394   ZZZZ   -3543.9803
 -----------------------------------------------------------------
 Calculating analytic gradient of the SCF energy
 Gradient of SCF Energy
            1           2           3           4           5           6
    1   0.0018223  -0.0000020   0.0016070  -0.0015060  -0.0015140   0.0006607
    2   0.0008174  -0.0010858   0.0005771   0.0001631  -0.0000604  -0.0000650
    3  -0.0011917  -0.0009106   0.0005753   0.0002423   0.0003555   0.0007376
            7           8           9          10          11          12
    1  -0.0003369  -0.0011618   0.0005793   0.0002995  -0.0002112  -0.0016101
    2  -0.0000563   0.0002293  -0.0001201   0.0008060  -0.0001354  -0.0011014
    3  -0.0000602  -0.0002690   0.0002658   0.0009211  -0.0001051   0.0006904
           13          14          15          16          17          18
    1   0.0022685  -0.0001185  -0.0013331   0.0002463  -0.0009682   0.0004937
    2  -0.0001652  -0.0003217   0.0002167  -0.0006640   0.0005914   0.0004698
    3   0.0002839  -0.0007032   0.0007216   0.0006110  -0.0002427  -0.0006390
           19          20          21          22
    1   0.0008933  -0.0003482   0.0000610   0.0001784
    2  -0.0000651   0.0001791  -0.0003381   0.0001285
    3  -0.0005289   0.0000582  -0.0007927  -0.0000195
 Max gradient component =       2.268E-03
 RMS gradient           =       7.560E-04
 Gradient time:  CPU 214.51 s  wall 214.51 s
 Geometry Optimization Parameters
   NAtoms,    NIC,     NZ,  NCons,   NDum,   NFix, NCnnct, MaxDiis
       22     155      22       0       0       0       0       0

 Cartesian Hessian Update
 Hessian updated using BFGS update


** GEOMETRY OPTIMIZATION IN DELOCALIZED INTERNAL COORDINATES **
   Searching for a Minimum

   Optimization Cycle:   3

                       Coordinates (Angstroms)
     ATOM                X               Y               Z
      1  C         0.0548249060    0.0033158968    0.0741059844
      2  C         0.0016725524    0.1089005212    1.4774857122
      3  Cl        1.4737084563    0.2879113207    2.4092898534
      4  C        -1.2407831984    0.1263702190    2.1308082499
      5  Cl       -1.3651380870    0.2565784031    3.8691646735
      6  C        -2.4292458193    0.0474748148    1.4127273530
      7  H        -3.3787532609    0.0597321671    1.9300024321
      8  C        -2.3697801093   -0.0431520038    0.0300073104
      9  Cl       -3.8582653529   -0.1451660431   -0.8883211400
     10  C        -1.1514589368   -0.0669895137   -0.6342387396
     11  H        -1.1297624028   -0.1684483719   -1.7114783754
     12  C         1.3226222855   -0.0273145453   -0.7068680220
     13  C         2.3139363904   -0.9828768048   -0.4626649974
     14  H         2.1839788655   -1.7227632939    0.3148854835
     15  C         3.4724023643   -1.0194860213   -1.2306523080
     16  Cl        4.6629048833   -2.2514093471   -0.8778304360
     17  C         3.6631182112   -0.0905536747   -2.2605848457
     18  Cl        5.1095587481   -0.0877996253   -3.2408293318
     19  C         2.6788025077    0.8605254891   -2.5131212550
     20  H         2.8280361821    1.5812493702   -3.3067159745
     21  C         1.5196189679    0.8892206962   -1.7473950470
     22  H         0.7722875440    1.6476958528   -1.9473753200
   Point Group: c1    Number of degrees of freedom:    60


   Energy is  -2761.517994467

 Hessian updated using BFGS update

 55 Hessian modes will be used to form the next step
  Hessian Eigenvalues:
     0.011671    0.019221    0.020003    0.023130    0.023320    0.023517
     0.023663    0.023670    0.023907    0.023941    0.024087    0.024091
     0.024106    0.024117    0.024121    0.024136    0.024142    0.024271
     0.027885    0.157977    0.159970    0.159997    0.160026    0.160374
     0.222006    0.229097    0.234827    0.235248    0.245303    0.247668
     0.249970    0.249991    0.249993    0.249999    0.283124    0.296264
     0.300999    0.303707    0.330264    0.355072    0.356479    0.356668
     0.379392    0.428647    0.430936    0.434575    0.452283    0.466887
     0.468391    0.472725    0.477647    0.478069    0.478621    0.497724
     0.534218

 Minimum search - taking simple RFO step
 Searching for Lamda that Minimizes Along All modes
 Value Taken    Lamda =  -0.00028101
 Step Taken.  Stepsize is  0.099656

                             Maximum     Tolerance    Cnvgd?
         Gradient           0.004175      0.000300      NO
         Displacement       0.068264      0.001200      NO
         Energy change     -0.000978      0.000001      NO


 New Cartesian Coordinates Obtained by Inverse Iteration

 Displacement from previous Coordinates is:  0.325544
 ----------------------------------------------------------------
             Standard Nuclear Orientation (Angstroms)
    I     Atom           X                Y                Z
 ----------------------------------------------------------------
    1      C       0.0452782213     0.0044728917     0.0609236893
    2      C       0.0024599998     0.1305452094     1.4604480418
    3      Cl      1.4791348883     0.3237243621     2.3755240298
    4      C      -1.2309017203     0.1425252873     2.1235110709
    5      Cl     -1.3269640841     0.2957361504     3.8607438329
    6      C      -2.4251786142     0.0411303829     1.4157852470
    7      H      -3.3694603522     0.0525520567     1.9416282673
    8      C      -2.3752077455    -0.0725891050     0.0334212774
    9      Cl     -3.8718492123    -0.1981531061    -0.8707366274
   10      C      -1.1625268116    -0.0944148595    -0.6414883942
   11      H      -1.1447687785    -0.2101689745    -1.7171558481
   12      C       1.3155913455    -0.0192885158    -0.7149275127
   13      C       2.2902585858    -0.9916345323    -0.4776923073
   14      H       2.1475452051    -1.7345957081     0.2954956641
   15      C       3.4554282360    -1.0323377144    -1.2370274756
   16      Cl      4.6278626727    -2.2835443974    -0.8998737543
   17      C       3.6668688426    -0.0887225697    -2.2475864063
   18      Cl      5.1202628145    -0.0943418837    -3.2144679238
   19      C       2.6975498147     0.8814628459    -2.4909456127
   20      H       2.8667682729     1.6119317002    -3.2714329713
   21      C       1.5316363860     0.9142770702    -1.7352232671
   22      H       0.7944977309     1.6844489156    -1.9285217597
 ----------------------------------------------------------------
 Nuclear Repulsion Energy =        1673.87590587 hartrees
 There are       81 alpha and       81 beta electrons
 Applying Cartesian multipole field
    Component          Value
    ---------          -----
     (2,0,0)        1.00000E-12
     (0,2,0)        2.00000E-11
     (0,0,2)       -3.00000E-11
 Nucleus-field energy     =    -0.0000000637 hartrees
 Requested basis set is 6-311++G(d,p)
 There are 162 shells and 449 basis functions
 A cutoff of  1.0D-15 yielded  10029 shell pairs
 There are     83377 function pairs (     89513 Cartesian)
 Smallest overlap matrix eigenvalue = 2.93E-07
 Linear dependence detected in AO basis
 Number of orthogonalized atomic orbitals = 445
 Maximum deviation from orthogonality = 7.393E-10
 Guess from superposition of atomic densities
 Warning:  Energy on first SCF cycle will be non-variational
 SAD guess density has 162.000000 electrons

 -----------------------------------------------------------------------
  General SCF calculation program by
  Eric Jon Sundstrom, Paul Horn, Yuezhi Mao, Dmitri Zuev, Alec White,
  David Stuck, Shaama M.S., Shane Yost, Joonho Lee, David Small,
  Daniel Levine, Susi Lehtola, Hugh Burton, Evgeny Epifanovsky,
  Bang C. Huynh
 -----------------------------------------------------------------------
 Exchange:     0.2000 Hartree-Fock + 0.0800 Slater + 0.7200 B88
 Correlation:  0.1900 VWN1RPA + 0.8100 LYP
 Using SG-1 standard quadrature grid
 A restricted SCF calculation will be
 performed using DIIS
 SCF converges when DIIS error is below 1.0e-08
 ---------------------------------------
  Cycle       Energy         DIIS error
 ---------------------------------------
    1   -2765.4995631798      2.92e-02  
    2   -2761.3735399348      2.37e-03  
    3   -2761.2612830172      3.04e-03  
    4   -2761.5013991496      7.60e-04  
    5   -2761.5154458397      3.22e-04  
    6   -2761.5179059363      9.91e-05  
    7   -2761.5181194062      3.27e-05  
    8   -2761.5181426524      1.37e-05  
    9   -2761.5181473397      3.12e-06  
   10   -2761.5181475806      1.04e-06  
   11   -2761.5181476072      2.68e-07  
   12   -2761.5181476086      1.41e-07  
   13   -2761.5181476090      3.75e-08  
   14   -2761.5181476091      1.31e-08  
   15   -2761.5181476093      5.61e-09  Convergence criterion met
 ---------------------------------------
 SCF time:   CPU 647.59s  wall 648.00s 
 SCF   energy in the final basis set =    -2761.5181476093
 Total energy in the final basis set =    -2761.5181476093

 --------------------------------------------------------------

                    Orbital Energies (a.u.)
 --------------------------------------------------------------

 Alpha MOs
 -- Occupied --
********-101.5759-101.5757-101.5715-101.5706 -10.2755 -10.2733 -10.2689
-10.2662 -10.2656 -10.2366 -10.2240 -10.2216 -10.2180 -10.2135 -10.2128
-10.2101  -9.4916  -9.4905  -9.4904  -9.4861  -9.4851  -7.2563  -7.2553
 -7.2552  -7.2509  -7.2500  -7.2464  -7.2458  -7.2453  -7.2453  -7.2448
 -7.2445  -7.2409  -7.2403  -7.2399  -7.2393  -0.9489  -0.9341  -0.9056
 -0.8871  -0.8750  -0.8665  -0.8433  -0.7969  -0.7723  -0.7518  -0.7444
 -0.6678  -0.6498  -0.6256  -0.6098  -0.5511  -0.5370  -0.5314  -0.5117
 -0.4977  -0.4801  -0.4657  -0.4641  -0.4607  -0.4477  -0.4366  -0.4286
 -0.4149  -0.4003  -0.3983  -0.3946  -0.3697  -0.3633  -0.3570  -0.3504
 -0.3426  -0.3385  -0.3348  -0.3267  -0.3228  -0.2927  -0.2773  -0.2691
 -0.2616
 -- Virtual --
 -0.0710  -0.0567  -0.0470  -0.0355  -0.0307  -0.0214  -0.0114  -0.0007
 -0.0001   0.0104   0.0149   0.0192   0.0246   0.0284   0.0376   0.0416
  0.0457   0.0506   0.0530   0.0613   0.0693   0.0707   0.0729   0.0785
  0.0815   0.0862   0.0895   0.0938   0.0959   0.0977   0.1001   0.1078
  0.1085   0.1115   0.1140   0.1166   0.1193   0.1207   0.1253   0.1269
  0.1289   0.1307   0.1335   0.1358   0.1422   0.1457   0.1483   0.1496
  0.1566   0.1585   0.1625   0.1684   0.1739   0.1766   0.1851   0.1919
  0.1945   0.1958   0.2000   0.2063   0.2099   0.2138   0.2192   0.2225
  0.2266   0.2298   0.2321   0.2350   0.2376   0.2430   0.2479   0.2559
  0.2573   0.2601   0.2644   0.2677   0.2729   0.2744   0.2783   0.2806
  0.2879   0.2888   0.2948   0.3018   0.3044   0.3073   0.3125   0.3156
  0.3187   0.3363   0.3383   0.3444   0.3544   0.3552   0.4096   0.4208
  0.4317   0.4342   0.4408   0.4465   0.4479   0.4516   0.4550   0.4607
  0.4752   0.4765   0.4812   0.4857   0.4921   0.4969   0.5034   0.5112
  0.5199   0.5352   0.5384   0.5502   0.5606   0.5660   0.5738   0.5801
  0.5830   0.5973   0.5998   0.6048   0.6064   0.6100   0.6222   0.6283
  0.6362   0.6518   0.6617   0.6698   0.6707   0.6763   0.6841   0.6868
  0.6926   0.7004   0.7082   0.7131   0.7247   0.7432   0.7487   0.7832
  0.7953   0.8141   0.8247   0.8263   0.8314   0.8343   0.8423   0.8430
  0.8453   0.8483   0.8488   0.8540   0.8545   0.8576   0.8597   0.8658
  0.8704   0.8842   0.8856   0.8910   0.8980   0.9047   0.9110   0.9165
  0.9237   0.9297   0.9341   0.9407   0.9440   0.9455   0.9524   0.9553
  0.9659   0.9748   0.9796   0.9891   1.0067   1.0173   1.0275   1.0390
  1.0485   1.0722   1.0813   1.0972   1.1020   1.1316   1.1598   1.1773
  1.2033   1.2124   1.2226   1.2365   1.2507   1.2553   1.2681   1.2764
  1.2795   1.2940   1.3089   1.3198   1.3237   1.3559   1.3592   1.4106
  1.4367   1.4823   1.5022   1.5094   1.5234   1.5485   1.5545   1.5659
  1.5856   1.5908   1.6048   1.6115   1.6343   1.6629   1.6878   1.6946
  1.7050   1.7285   1.7392   1.7830   1.7934   1.8142   1.8343   1.8478
  1.8801   1.8851   1.8914   1.8991   1.9206   1.9262   1.9408   1.9513
  1.9561   1.9612   1.9671   2.0142   2.0396   2.0520   2.0718   2.1002
  2.1027   2.1507   2.1604   2.1773   2.2367   2.2411   2.2456   2.2604
  2.2704   2.2850   2.2889   2.2974   2.3016   2.3218   2.3346   2.3515
  2.4096   2.4192   2.4313   2.4469   2.4488   2.4865   2.5040   2.5164
  2.5297   2.5408   2.5579   2.5645   2.5956   2.6145   2.6322   2.6614
  2.6634   2.6889   2.6951   2.7202   2.7269   2.7472   2.7540   2.7600
  2.7616   2.7775   2.7903   2.7972   2.8292   2.8343   2.8505   2.8877
  2.9136   2.9667   2.9824   3.0597   3.0680   3.0792   3.1203   3.1250
  3.1574   3.1762   3.1995   3.2216   3.2538   3.3354   3.3426   3.4172
  3.4298   3.5191   3.5707   3.6584   3.6854   3.7723   3.7962   3.8613
  3.9592   4.0663   4.0937   4.1238   4.3703   4.8006   4.8244   9.7548
  9.7642   9.7804   9.7999   9.8173  23.3863  23.5381  23.8228  23.8783
 23.8903  23.8932  23.9515  23.9997  24.0350  24.0619  24.0996  24.1429
 25.7842  25.8048  25.8234  25.8677  25.9122  26.0895  26.1042  26.1523
 26.1861  26.2723  26.5060  26.5694  26.6091  26.7738  26.8098 215.7469
215.7544 215.7744 215.7964 215.8187
 --------------------------------------------------------------

          Ground-State Mulliken Net Atomic Charges

     Atom                 Charge (a.u.)
  ----------------------------------------
      1 C                    -0.401254
      2 C                    -1.139988
      3 Cl                    0.633269
      4 C                     0.520119
      5 Cl                    0.444552
      6 C                    -1.132311
      7 H                     0.207366
      8 C                     0.816274
      9 Cl                    0.426181
     10 C                    -0.832492
     11 H                     0.198669
     12 C                     0.880605
     13 C                    -1.501765
     14 H                     0.229947
     15 C                     0.101083
     16 Cl                    0.595305
     17 C                     0.329982
     18 Cl                    0.496832
     19 C                    -0.859705
     20 H                     0.208305
     21 C                    -0.411388
     22 H                     0.190415
  ----------------------------------------
  Sum of atomic charges =     0.000000

 -----------------------------------------------------------------
                    Cartesian Multipole Moments
 -----------------------------------------------------------------
    Charge (ESU x 10^10)
                 0.0000
    Dipole Moment (Debye)
         X      -1.5946      Y       0.8837      Z      -0.8071
       Tot       1.9938
    Quadrupole Moments (Debye-Ang)
        XX    -142.1207     XY       2.5197     YY    -132.2579
        XZ       0.4573     YZ      -4.7147     ZZ    -133.1201
    Octopole Moments (Debye-Ang^2)
       XXX    -406.3621    XXY      34.9327    XYY    -117.0054
       YYY      77.9707    XXZ      38.5511    XYZ     -11.1084
       YYZ       7.5481    XZZ    -127.3115    YZZ      36.6856
       ZZZ      26.1674
    Hexadecapole Moments (Debye-Ang^3)
      XXXX   -7331.5433   XXXY     449.4319   XXYY   -1324.8543
      XYYY     420.8540   YYYY    -717.2693   XXXZ    1276.3237
      XXYZ     -72.7427   XYYZ     412.1859   YYYZ    -152.7703
      XXZZ   -1777.4895   XYZZ     174.1502   YYZZ    -705.2143
      XZZZ    1230.3436   YZZZ    -162.3600   ZZZZ   -3507.5312
 -----------------------------------------------------------------
 Calculating analytic gradient of the SCF energy
 Gradient of SCF Energy
            1           2           3           4           5           6
    1   0.0014860  -0.0006012   0.0000987   0.0005822  -0.0000034  -0.0003664
    2   0.0004539  -0.0003609   0.0000265   0.0000365  -0.0000659   0.0000464
    3   0.0001580  -0.0005672  -0.0001634  -0.0001156   0.0000250   0.0004697
            7           8           9          10          11          12
    1   0.0000206  -0.0003611   0.0002742  -0.0004223  -0.0000958  -0.0009457
    2  -0.0000591  -0.0000328   0.0000070   0.0001384  -0.0001270  -0.0004419
    3  -0.0000138  -0.0006561   0.0000695  -0.0000845   0.0000259   0.0010790
           13          14          15          16          17          18
    1   0.0004898   0.0000034  -0.0003680   0.0001053   0.0000989   0.0000317
    2   0.0002414  -0.0001605   0.0002468  -0.0000666  -0.0001112   0.0000247
    3   0.0001694  -0.0000080  -0.0000273   0.0000088  -0.0000108   0.0000717
           19          20          21          22
    1   0.0001552  -0.0001038  -0.0001900   0.0001118
    2   0.0000542  -0.0000204   0.0000609   0.0001096
    3  -0.0002516   0.0000474  -0.0002438   0.0000177
 Max gradient component =       1.486E-03
 RMS gradient           =       3.472E-04
 Gradient time:  CPU 215.10 s  wall 215.11 s
 Geometry Optimization Parameters
   NAtoms,    NIC,     NZ,  NCons,   NDum,   NFix, NCnnct, MaxDiis
       22     155      22       0       0       0       0       0

 Cartesian Hessian Update
 Hessian updated using BFGS update


** GEOMETRY OPTIMIZATION IN DELOCALIZED INTERNAL COORDINATES **
   Searching for a Minimum

   Optimization Cycle:   4

                       Coordinates (Angstroms)
     ATOM                X               Y               Z
      1  C         0.0452782213    0.0044728917    0.0609236893
      2  C         0.0024599998    0.1305452094    1.4604480418
      3  Cl        1.4791348883    0.3237243621    2.3755240298
      4  C        -1.2309017203    0.1425252873    2.1235110709
      5  Cl       -1.3269640841    0.2957361504    3.8607438329
      6  C        -2.4251786142    0.0411303829    1.4157852470
      7  H        -3.3694603522    0.0525520567    1.9416282673
      8  C        -2.3752077455   -0.0725891050    0.0334212774
      9  Cl       -3.8718492123   -0.1981531061   -0.8707366274
     10  C        -1.1625268116   -0.0944148595   -0.6414883942
     11  H        -1.1447687785   -0.2101689745   -1.7171558481
     12  C         1.3155913455   -0.0192885158   -0.7149275127
     13  C         2.2902585858   -0.9916345323   -0.4776923073
     14  H         2.1475452051   -1.7345957081    0.2954956641
     15  C         3.4554282360   -1.0323377144   -1.2370274756
     16  Cl        4.6278626727   -2.2835443974   -0.8998737543
     17  C         3.6668688426   -0.0887225697   -2.2475864063
     18  Cl        5.1202628145   -0.0943418837   -3.2144679238
     19  C         2.6975498147    0.8814628459   -2.4909456127
     20  H         2.8667682729    1.6119317002   -3.2714329713
     21  C         1.5316363860    0.9142770702   -1.7352232671
     22  H         0.7944977309    1.6844489156   -1.9285217597
   Point Group: c1    Number of degrees of freedom:    60


   Energy is  -2761.518147609

 Hessian updated using BFGS update

 58 Hessian modes will be used to form the next step
  Hessian Eigenvalues:
     0.009847    0.019242    0.019860    0.023117    0.023323    0.023358
     0.023636    0.023668    0.023907    0.023960    0.024090    0.024097
     0.024116    0.024119    0.024123    0.024142    0.024173    0.024209
     0.027885    0.157268    0.159943    0.159978    0.160005    0.160169
     0.218868    0.227582    0.234694    0.234935    0.243673    0.247140
     0.249954    0.249971    0.249992    0.249996    0.250000    0.282988
     0.296450    0.300882    0.301021    0.303393    0.333279    0.355046
     0.356596    0.356664    0.356734    0.379811    0.427738    0.430722
     0.435912    0.459593    0.467101    0.468716    0.472888    0.477006
     0.478118    0.478658    0.523732    0.560102

 Minimum search - taking simple RFO step
 Searching for Lamda that Minimizes Along All modes
 Value Taken    Lamda =  -0.00002482
 Step Taken.  Stepsize is  0.037119

                             Maximum     Tolerance    Cnvgd?
         Gradient           0.000643      0.000300      NO
         Displacement       0.026225      0.001200      NO
         Energy change     -0.000153      0.000001      NO


 New Cartesian Coordinates Obtained by Inverse Iteration

 Displacement from previous Coordinates is:  0.110815
 ----------------------------------------------------------------
             Standard Nuclear Orientation (Angstroms)
    I     Atom           X                Y                Z
 ----------------------------------------------------------------
    1      C       0.0430550261     0.0020253000     0.0587913779
    2      C       0.0029376200     0.1371958911     1.4580434684
    3      Cl      1.4807796644     0.3352405963     2.3693933911
    4      C      -1.2297544643     0.1501118575     2.1225186476
    5      Cl     -1.3238529159     0.3166090203     3.8584905778
    6      C      -2.4239798759     0.0404008512     1.4163382915
    7      H      -3.3677292598     0.0538144894     1.9430875516
    8      C      -2.3756136423    -0.0828795778     0.0352220042
    9      Cl     -3.8745128898    -0.2171944939    -0.8651880120
   10      C      -1.1642048716    -0.1049533836    -0.6418836095
   11      H      -1.1465632547    -0.2244289663    -1.7171482186
   12      C       1.3142096737    -0.0195140661    -0.7184363332
   13      C       2.2836244769    -0.9975904132    -0.4857579578
   14      H       2.1369092022    -1.7422904007     0.2849727706
   15      C       3.4511743454    -1.0376526470    -1.2419843015
   16      Cl      4.6180348611    -2.2950676960    -0.9108507014
   17      C       3.6683375711    -0.0870642719    -2.2447261475
   18      Cl      5.1227824524    -0.0923414371    -3.2097374113
   19      C       2.7036293683     0.8892130376    -2.4826566923
   20      H       2.8787451771     1.6245013069    -3.2574400642
   21      C       1.5356984218     0.9209742765    -1.7303307970
   22      H       0.8005790112     1.6939062328    -1.9203165744
 ----------------------------------------------------------------
 Nuclear Repulsion Energy =        1673.89895349 hartrees
 There are       81 alpha and       81 beta electrons
 Applying Cartesian multipole field
    Component          Value
    ---------          -----
     (2,0,0)        1.00000E-12
     (0,2,0)        2.00000E-11
     (0,0,2)       -3.00000E-11
 Nucleus-field energy     =    -0.0000000634 hartrees
 Requested basis set is 6-311++G(d,p)
 There are 162 shells and 449 basis functions
 A cutoff of  1.0D-15 yielded  10028 shell pairs
 There are     83371 function pairs (     89507 Cartesian)
 Smallest overlap matrix eigenvalue = 2.94E-07
 Linear dependence detected in AO basis
 Number of orthogonalized atomic orbitals = 445
 Maximum deviation from orthogonality = 1.445E-09
 Guess from superposition of atomic densities
 Warning:  Energy on first SCF cycle will be non-variational
 SAD guess density has 162.000000 electrons

 -----------------------------------------------------------------------
  General SCF calculation program by
  Eric Jon Sundstrom, Paul Horn, Yuezhi Mao, Dmitri Zuev, Alec White,
  David Stuck, Shaama M.S., Shane Yost, Joonho Lee, David Small,
  Daniel Levine, Susi Lehtola, Hugh Burton, Evgeny Epifanovsky,
  Bang C. Huynh
 -----------------------------------------------------------------------
 Exchange:     0.2000 Hartree-Fock + 0.0800 Slater + 0.7200 B88
 Correlation:  0.1900 VWN1RPA + 0.8100 LYP
 Using SG-1 standard quadrature grid
 A restricted SCF calculation will be
 performed using DIIS
 SCF converges when DIIS error is below 1.0e-08
 ---------------------------------------
  Cycle       Energy         DIIS error
 ---------------------------------------
    1   -2765.5001368552      2.92e-02  
    2   -2761.3733717355      2.37e-03  
    3   -2761.2609798213      3.05e-03  
    4   -2761.5014249104      7.60e-04  
    5   -2761.5154626608      3.22e-04  
    6   -2761.5179219313      9.92e-05  
    7   -2761.5181357471      3.28e-05  
    8   -2761.5181590807      1.37e-05  
    9   -2761.5181637539      3.12e-06  
   10   -2761.5181639948      1.04e-06  
   11   -2761.5181640212      2.69e-07  
   12   -2761.5181640226      1.41e-07  
   13   -2761.5181640231      3.75e-08  
   14   -2761.5181640234      1.31e-08  
   15   -2761.5181640233      5.61e-09  Convergence criterion met
 ---------------------------------------
 SCF time:   CPU 647.49s  wall 648.00s 
 SCF   energy in the final basis set =    -2761.5181640233
 Total energy in the final basis set =    -2761.5181640233

 --------------------------------------------------------------

                    Orbital Energies (a.u.)
 --------------------------------------------------------------

 Alpha MOs
 -- Occupied --
********-101.5758-101.5758-101.5715-101.5706 -10.2754 -10.2734 -10.2689
-10.2661 -10.2656 -10.2365 -10.2238 -10.2215 -10.2179 -10.2134 -10.2128
-10.2101  -9.4916  -9.4905  -9.4904  -9.4860  -9.4852  -7.2563  -7.2554
 -7.2551  -7.2508  -7.2501  -7.2465  -7.2459  -7.2454  -7.2453  -7.2447
 -7.2445  -7.2409  -7.2403  -7.2400  -7.2394  -0.9489  -0.9342  -0.9055
 -0.8871  -0.8750  -0.8666  -0.8433  -0.7968  -0.7723  -0.7519  -0.7443
 -0.6676  -0.6497  -0.6257  -0.6097  -0.5510  -0.5368  -0.5314  -0.5120
 -0.4976  -0.4801  -0.4657  -0.4639  -0.4608  -0.4477  -0.4366  -0.4286
 -0.4150  -0.4001  -0.3983  -0.3945  -0.3695  -0.3633  -0.3570  -0.3504
 -0.3425  -0.3384  -0.3348  -0.3268  -0.3228  -0.2925  -0.2774  -0.2691
 -0.2618
 -- Virtual --
 -0.0705  -0.0568  -0.0467  -0.0359  -0.0309  -0.0213  -0.0113  -0.0008
 -0.0000   0.0104   0.0148   0.0191   0.0246   0.0284   0.0375   0.0417
  0.0458   0.0507   0.0529   0.0613   0.0692   0.0707   0.0730   0.0786
  0.0815   0.0861   0.0895   0.0937   0.0959   0.0978   0.1000   0.1079
  0.1084   0.1114   0.1140   0.1166   0.1193   0.1207   0.1252   0.1268
  0.1289   0.1307   0.1334   0.1358   0.1422   0.1456   0.1482   0.1497
  0.1567   0.1583   0.1623   0.1686   0.1738   0.1766   0.1852   0.1916
  0.1946   0.1960   0.1999   0.2065   0.2098   0.2139   0.2191   0.2227
  0.2265   0.2299   0.2324   0.2352   0.2375   0.2429   0.2478   0.2560
  0.2573   0.2602   0.2642   0.2676   0.2729   0.2745   0.2784   0.2806
  0.2878   0.2890   0.2948   0.3019   0.3042   0.3069   0.3119   0.3155
  0.3186   0.3364   0.3382   0.3446   0.3541   0.3551   0.4097   0.4206
  0.4316   0.4343   0.4407   0.4466   0.4478   0.4515   0.4551   0.4608
  0.4750   0.4765   0.4814   0.4858   0.4922   0.4964   0.5034   0.5113
  0.5203   0.5352   0.5384   0.5503   0.5603   0.5661   0.5738   0.5800
  0.5829   0.5976   0.6001   0.6049   0.6065   0.6104   0.6228   0.6281
  0.6367   0.6516   0.6619   0.6700   0.6713   0.6764   0.6838   0.6865
  0.6924   0.7003   0.7085   0.7128   0.7250   0.7430   0.7491   0.7828
  0.7952   0.8143   0.8250   0.8260   0.8313   0.8344   0.8424   0.8430
  0.8456   0.8484   0.8489   0.8536   0.8550   0.8580   0.8598   0.8660
  0.8707   0.8840   0.8858   0.8913   0.8984   0.9045   0.9109   0.9161
  0.9242   0.9296   0.9341   0.9403   0.9439   0.9454   0.9526   0.9555
  0.9660   0.9749   0.9802   0.9891   1.0066   1.0167   1.0271   1.0398
  1.0480   1.0731   1.0820   1.0960   1.1029   1.1321   1.1597   1.1776
  1.2034   1.2125   1.2228   1.2365   1.2509   1.2555   1.2690   1.2764
  1.2795   1.2942   1.3091   1.3196   1.3239   1.3566   1.3595   1.4105
  1.4354   1.4825   1.5022   1.5103   1.5237   1.5485   1.5553   1.5658
  1.5858   1.5908   1.6041   1.6118   1.6345   1.6636   1.6880   1.6944
  1.7049   1.7288   1.7390   1.7834   1.7934   1.8146   1.8338   1.8478
  1.8795   1.8851   1.8908   1.9000   1.9212   1.9259   1.9405   1.9516
  1.9565   1.9625   1.9671   2.0139   2.0398   2.0525   2.0715   2.1002
  2.1030   2.1508   2.1598   2.1772   2.2371   2.2411   2.2454   2.2604
  2.2702   2.2847   2.2887   2.2971   2.3019   2.3218   2.3353   2.3512
  2.4107   2.4192   2.4314   2.4474   2.4490   2.4870   2.5042   2.5164
  2.5297   2.5408   2.5577   2.5651   2.5957   2.6144   2.6328   2.6623
  2.6642   2.6885   2.6965   2.7200   2.7271   2.7457   2.7540   2.7607
  2.7615   2.7770   2.7899   2.7955   2.8291   2.8344   2.8509   2.8866
  2.9137   2.9672   2.9829   3.0601   3.0681   3.0796   3.1200   3.1251
  3.1574   3.1764   3.1996   3.2218   3.2537   3.3358   3.3432   3.4178
  3.4302   3.5192   3.5715   3.6587   3.6861   3.7728   3.7965   3.8614
  3.9592   4.0663   4.0937   4.1237   4.3673   4.8013   4.8247   9.7550
  9.7643   9.7804   9.8000   9.8176  23.3866  23.5379  23.8232  23.8773
 23.8901  23.8935  23.9508  24.0001  24.0360  24.0625  24.1008  24.1442
 25.7842  25.8045  25.8233  25.8677  25.9120  26.0895  26.1043  26.1524
 26.1857  26.2729  26.5063  26.5693  26.6087  26.7738  26.8107 215.7471
215.7546 215.7743 215.7965 215.8190
 --------------------------------------------------------------

          Ground-State Mulliken Net Atomic Charges

     Atom                 Charge (a.u.)
  ----------------------------------------
      1 C                    -0.400138
      2 C                    -1.143263
      3 Cl                    0.634455
      4 C                     0.512065
      5 Cl                    0.444208
      6 C                    -1.128866
      7 H                     0.207288
      8 C                     0.819350
      9 Cl                    0.425849
     10 C                    -0.828072
     11 H                     0.198914
     12 C                     0.872535
     13 C                    -1.486844
     14 H                     0.230514
     15 C                     0.090859
     16 Cl                    0.594669
     17 C                     0.323557
     18 Cl                    0.496982
     19 C                    -0.849377
     20 H                     0.208533
     21 C                    -0.413382
     22 H                     0.190163
  ----------------------------------------
  Sum of atomic charges =     0.000000

 -----------------------------------------------------------------
                    Cartesian Multipole Moments
 -----------------------------------------------------------------
    Charge (ESU x 10^10)
                 0.0000
    Dipole Moment (Debye)
         X      -1.5864      Y       0.8873      Z      -0.7975
       Tot       1.9850
    Quadrupole Moments (Debye-Ang)
        XX    -142.1230     XY       2.5291     YY    -132.2178
        XZ       0.4574     YZ      -4.7218     ZZ    -133.1545
    Octopole Moments (Debye-Ang^2)
       XXX    -405.8535    XXY      35.0580    XYY    -116.8222
       YYY      77.9845    XXZ      38.6341    XYZ     -11.1561
       YYZ       7.6091    XZZ    -127.3240    YZZ      36.6224
       ZZZ      26.8734
    Hexadecapole Moments (Debye-Ang^3)
      XXXX   -7327.6387   XXXY     446.8474   XXYY   -1325.2458
      XYYY     418.0075   YYYY    -725.2308   XXXZ    1277.6649
      XXYZ     -74.8086   XYYZ     412.4421   YYYZ    -159.3341
      XXZZ   -1775.8179   XYZZ     173.3841   YYZZ    -705.2087
      XZZZ    1232.4306   YZZZ    -167.8322   ZZZZ   -3501.2512
 -----------------------------------------------------------------
 Calculating analytic gradient of the SCF energy
 Gradient of SCF Energy
            1           2           3           4           5           6
    1   0.0004583  -0.0002830   0.0000259   0.0001843   0.0000505  -0.0001234
    2   0.0000375  -0.0000502  -0.0000597  -0.0000346  -0.0000227   0.0000167
    3   0.0001160  -0.0001332  -0.0001220  -0.0000606  -0.0000097   0.0001187
            7           8           9          10          11          12
    1   0.0000408   0.0000671   0.0000662  -0.0002735   0.0000034  -0.0002768
    2  -0.0000266  -0.0000641   0.0000171   0.0000355  -0.0000443  -0.0000513
    3  -0.0000051  -0.0002160   0.0000128  -0.0000605   0.0000196   0.0002823
           13          14          15          16          17          18
    1  -0.0000339   0.0000254  -0.0000475   0.0000419   0.0001951  -0.0000708
    2   0.0001525   0.0000166   0.0001235   0.0000155  -0.0000874  -0.0000098
    3   0.0000199   0.0001003  -0.0000385  -0.0000333  -0.0000290   0.0001023
           19          20          21          22
    1  -0.0000730  -0.0000125   0.0000188   0.0000163
    2   0.0000380  -0.0000092  -0.0000157   0.0000227
    3   0.0000387  -0.0000015  -0.0001129   0.0000116
 Max gradient component =       4.583E-04
 RMS gradient           =       1.143E-04
 Gradient time:  CPU 213.64 s  wall 213.65 s
 Geometry Optimization Parameters
   NAtoms,    NIC,     NZ,  NCons,   NDum,   NFix, NCnnct, MaxDiis
       22     155      22       0       0       0       0       0

 Cartesian Hessian Update
 Hessian updated using BFGS update


** GEOMETRY OPTIMIZATION IN DELOCALIZED INTERNAL COORDINATES **
   Searching for a Minimum

   Optimization Cycle:   5

                       Coordinates (Angstroms)
     ATOM                X               Y               Z
      1  C         0.0430550261    0.0020253000    0.0587913779
      2  C         0.0029376200    0.1371958911    1.4580434684
      3  Cl        1.4807796644    0.3352405963    2.3693933911
      4  C        -1.2297544643    0.1501118575    2.1225186476
      5  Cl       -1.3238529159    0.3166090203    3.8584905778
      6  C        -2.4239798759    0.0404008512    1.4163382915
      7  H        -3.3677292598    0.0538144894    1.9430875516
      8  C        -2.3756136423   -0.0828795778    0.0352220042
      9  Cl       -3.8745128898   -0.2171944939   -0.8651880120
     10  C        -1.1642048716   -0.1049533836   -0.6418836095
     11  H        -1.1465632547   -0.2244289663   -1.7171482186
     12  C         1.3142096737   -0.0195140661   -0.7184363332
     13  C         2.2836244769   -0.9975904132   -0.4857579578
     14  H         2.1369092022   -1.7422904007    0.2849727706
     15  C         3.4511743454   -1.0376526470   -1.2419843015
     16  Cl        4.6180348611   -2.2950676960   -0.9108507014
     17  C         3.6683375711   -0.0870642719   -2.2447261475
     18  Cl        5.1227824524   -0.0923414371   -3.2097374113
     19  C         2.7036293683    0.8892130376   -2.4826566923
     20  H         2.8787451771    1.6245013069   -3.2574400642
     21  C         1.5356984218    0.9209742765   -1.7303307970
     22  H         0.8005790112    1.6939062328   -1.9203165744
   Point Group: c1    Number of degrees of freedom:    60


   Energy is  -2761.518164023

 Hessian updated using BFGS update

 59 Hessian modes will be used to form the next step
  Hessian Eigenvalues:
     0.006393    0.019327    0.019901    0.023118    0.023299    0.023492
     0.023611    0.023768    0.023858    0.023948    0.024037    0.024109
     0.024118    0.024121    0.024133    0.024142    0.024732    0.028845
     0.158183    0.159822    0.159988    0.160042    0.160664    0.220971
     0.227760    0.233448    0.235465    0.242351    0.247854    0.249849
     0.249973    0.249992    0.249996    0.253728    0.285967    0.298625
     0.299667    0.301021    0.301796    0.306416    0.328948    0.354698
     0.356556    0.356664    0.356668    0.356746    0.377649    0.429327
     0.430114    0.436487    0.456743    0.464235    0.468936    0.472780
     0.476388    0.478586    0.480316    0.514235    0.526353

 Minimum search - taking simple RFO step
 Searching for Lamda that Minimizes Along All modes
 Value Taken    Lamda =  -0.00000965
 Step Taken.  Stepsize is  0.033011

                             Maximum     Tolerance    Cnvgd?
         Gradient           0.000562      0.000300      NO
         Displacement       0.028097      0.001200      NO
         Energy change     -0.000016      0.000001      NO


 New Cartesian Coordinates Obtained by Inverse Iteration

 Displacement from previous Coordinates is:  0.115468
 ----------------------------------------------------------------
             Standard Nuclear Orientation (Angstroms)
    I     Atom           X                Y                Z
 ----------------------------------------------------------------
    1      C       0.0419072062     0.0011302539     0.0577868693
    2      C       0.0031668358     0.1447680009     1.4564517449
    3      Cl      1.4814543992     0.3507604250     2.3648656347
    4      C      -1.2293910691     0.1586247474     2.1215360245
    5      Cl     -1.3232203178     0.3373283436     3.8562820203
    6      C      -2.4233980175     0.0399784044     1.4165164652
    7      H      -3.3670306134     0.0540185427     1.9436000983
    8      C      -2.3757885569    -0.0924283650     0.0365404704
    9      Cl     -3.8755070443    -0.2390482836    -0.8613815154
   10      C      -1.1647735958    -0.1141078309    -0.6415823204
   11      H      -1.1470746571    -0.2386571687    -1.7162970631
   12      C       1.3138883169    -0.0196934074    -0.7199004170
   13      C       2.2783222236    -1.0038982658    -0.4930298702
   14      H       2.1270216216    -1.7529210002     0.2725993521
   15      C       3.4469115851    -1.0435119569    -1.2478690955
   16      Cl      4.6080852401    -2.3078191336    -0.9242617757
   17      C       3.6690419353    -0.0860682474    -2.2430690785
   18      Cl      5.1242419162    -0.0906986556    -3.2072912130
   19      C       2.7091295997     0.8964194548    -2.4746508467
   20      H       2.8890141458     1.6368181241    -3.2435127667
   21      C       1.5403015857     0.9276615302    -1.7237808696
   22      H       0.8079829579     1.7043599940    -1.9091505880
 ----------------------------------------------------------------
 Nuclear Repulsion Energy =        1673.75892208 hartrees
 There are       81 alpha and       81 beta electrons
 Applying Cartesian multipole field
    Component          Value
    ---------          -----
     (2,0,0)        1.00000E-12
     (0,2,0)        2.00000E-11
     (0,0,2)       -3.00000E-11
 Nucleus-field energy     =    -0.0000000631 hartrees
 Requested basis set is 6-311++G(d,p)
 There are 162 shells and 449 basis functions
 A cutoff of  1.0D-15 yielded  10028 shell pairs
 There are     83371 function pairs (     89507 Cartesian)
 Smallest overlap matrix eigenvalue = 2.95E-07
 Linear dependence detected in AO basis
 Number of orthogonalized atomic orbitals = 445
 Maximum deviation from orthogonality = 1.177E-09
 Guess from superposition of atomic densities
 Warning:  Energy on first SCF cycle will be non-variational
 SAD guess density has 162.000000 electrons

 -----------------------------------------------------------------------
  General SCF calculation program by
  Eric Jon Sundstrom, Paul Horn, Yuezhi Mao, Dmitri Zuev, Alec White,
  David Stuck, Shaama M.S., Shane Yost, Joonho Lee, David Small,
  Daniel Levine, Susi Lehtola, Hugh Burton, Evgeny Epifanovsky,
  Bang C. Huynh
 -----------------------------------------------------------------------
 Exchange:     0.2000 Hartree-Fock + 0.0800 Slater + 0.7200 B88
 Correlation:  0.1900 VWN1RPA + 0.8100 LYP
 Using SG-1 standard quadrature grid
 A restricted SCF calculation will be
 performed using DIIS
 SCF converges when DIIS error is below 1.0e-08
 ---------------------------------------
  Cycle       Energy         DIIS error
 ---------------------------------------
    1   -2765.4990933223      2.92e-02  
    2   -2761.3732906522      2.37e-03  
    3   -2761.2608152521      3.05e-03  
    4   -2761.5014346156      7.60e-04  
    5   -2761.5154690929      3.22e-04  
    6   -2761.5179277255      9.93e-05  
    7   -2761.5181418050      3.29e-05  
    8   -2761.5181652897      1.37e-05  
    9   -2761.5181699527      3.11e-06  
   10   -2761.5181701932      1.04e-06  
   11   -2761.5181702197      2.70e-07  
   12   -2761.5181702211      1.41e-07  
   13   -2761.5181702219      3.75e-08  
   14   -2761.5181702218      1.32e-08  
   15   -2761.5181702217      5.60e-09  Convergence criterion met
 ---------------------------------------
 SCF time:   CPU 646.95s  wall 647.00s 
 SCF   energy in the final basis set =    -2761.5181702217
 Total energy in the final basis set =    -2761.5181702217

 --------------------------------------------------------------

                    Orbital Energies (a.u.)
 --------------------------------------------------------------

 Alpha MOs
 -- Occupied --
********-101.5758-101.5758-101.5714-101.5707 -10.2754 -10.2734 -10.2688
-10.2661 -10.2656 -10.2365 -10.2238 -10.2215 -10.2179 -10.2134 -10.2128
-10.2100  -9.4916  -9.4905  -9.4904  -9.4860  -9.4852  -7.2563  -7.2554
 -7.2551  -7.2508  -7.2501  -7.2465  -7.2459  -7.2454  -7.2452  -7.2447
 -7.2445  -7.2408  -7.2402  -7.2401  -7.2395  -0.9489  -0.9342  -0.9055
 -0.8871  -0.8750  -0.8665  -0.8433  -0.7968  -0.7722  -0.7520  -0.7443
 -0.6675  -0.6496  -0.6259  -0.6096  -0.5510  -0.5367  -0.5314  -0.5122
 -0.4974  -0.4801  -0.4657  -0.4638  -0.4608  -0.4477  -0.4366  -0.4286
 -0.4150  -0.3999  -0.3984  -0.3945  -0.3694  -0.3633  -0.3569  -0.3503
 -0.3425  -0.3384  -0.3349  -0.3268  -0.3228  -0.2923  -0.2774  -0.2691
 -0.2620
 -- Virtual --
 -0.0700  -0.0570  -0.0465  -0.0362  -0.0310  -0.0213  -0.0113  -0.0008
 -0.0000   0.0103   0.0147   0.0191   0.0246   0.0284   0.0374   0.0417
  0.0460   0.0507   0.0529   0.0613   0.0690   0.0706   0.0730   0.0786
  0.0815   0.0860   0.0894   0.0937   0.0959   0.0978   0.0999   0.1079
  0.1082   0.1113   0.1140   0.1166   0.1192   0.1207   0.1251   0.1267
  0.1288   0.1306   0.1333   0.1357   0.1422   0.1456   0.1480   0.1498
  0.1567   0.1581   0.1622   0.1687   0.1736   0.1767   0.1853   0.1914
  0.1946   0.1962   0.1998   0.2066   0.2096   0.2141   0.2190   0.2229
  0.2264   0.2299   0.2327   0.2354   0.2374   0.2426   0.2476   0.2561
  0.2573   0.2601   0.2639   0.2675   0.2728   0.2746   0.2784   0.2807
  0.2876   0.2892   0.2948   0.3018   0.3039   0.3067   0.3115   0.3153
  0.3184   0.3364   0.3383   0.3448   0.3539   0.3549   0.4098   0.4206
  0.4315   0.4343   0.4406   0.4467   0.4477   0.4515   0.4551   0.4609
  0.4749   0.4765   0.4814   0.4859   0.4923   0.4958   0.5034   0.5115
  0.5206   0.5351   0.5383   0.5504   0.5600   0.5661   0.5739   0.5798
  0.5828   0.5977   0.6002   0.6046   0.6072   0.6108   0.6233   0.6280
  0.6370   0.6515   0.6620   0.6702   0.6723   0.6764   0.6834   0.6862
  0.6922   0.7002   0.7088   0.7126   0.7251   0.7430   0.7497   0.7821
  0.7951   0.8144   0.8250   0.8259   0.8311   0.8345   0.8424   0.8430
  0.8459   0.8484   0.8490   0.8532   0.8554   0.8585   0.8601   0.8661
  0.8710   0.8837   0.8860   0.8916   0.8988   0.9043   0.9107   0.9155
  0.9247   0.9294   0.9342   0.9398   0.9438   0.9454   0.9527   0.9558
  0.9660   0.9753   0.9809   0.9891   1.0065   1.0162   1.0268   1.0402
  1.0474   1.0738   1.0824   1.0956   1.1038   1.1324   1.1596   1.1779
  1.2035   1.2124   1.2229   1.2365   1.2509   1.2556   1.2695   1.2765
  1.2795   1.2943   1.3092   1.3191   1.3239   1.3573   1.3595   1.4104
  1.4339   1.4826   1.5021   1.5111   1.5240   1.5486   1.5561   1.5657
  1.5859   1.5909   1.6033   1.6121   1.6348   1.6636   1.6881   1.6943
  1.7049   1.7288   1.7387   1.7836   1.7933   1.8148   1.8332   1.8479
  1.8788   1.8846   1.8903   1.9011   1.9215   1.9258   1.9401   1.9516
  1.9570   1.9640   1.9674   2.0138   2.0399   2.0529   2.0713   2.1000
  2.1033   2.1507   2.1592   2.1770   2.2374   2.2411   2.2452   2.2604
  2.2699   2.2840   2.2885   2.2971   2.3021   2.3216   2.3359   2.3509
  2.4117   2.4193   2.4314   2.4478   2.4492   2.4871   2.5043   2.5162
  2.5296   2.5408   2.5575   2.5653   2.5957   2.6142   2.6332   2.6632
  2.6650   2.6882   2.6978   2.7198   2.7274   2.7444   2.7538   2.7612
  2.7617   2.7765   2.7879   2.7945   2.8291   2.8345   2.8510   2.8855
  2.9137   2.9675   2.9834   3.0606   3.0680   3.0799   3.1197   3.1249
  3.1573   3.1764   3.1996   3.2218   3.2535   3.3360   3.3433   3.4181
  3.4305   3.5193   3.5719   3.6589   3.6866   3.7732   3.7969   3.8614
  3.9592   4.0663   4.0934   4.1237   4.3646   4.8018   4.8249   9.7552
  9.7643   9.7803   9.8000   9.8175  23.3868  23.5377  23.8234  23.8766
 23.8900  23.8935  23.9503  24.0003  24.0365  24.0628  24.1014  24.1450
 25.7842  25.8041  25.8232  25.8677  25.9117  26.0893  26.1044  26.1526
 26.1851  26.2737  26.5063  26.5689  26.6086  26.7731  26.8112 215.7473
215.7547 215.7743 215.7965 215.8190
 --------------------------------------------------------------

          Ground-State Mulliken Net Atomic Charges

     Atom                 Charge (a.u.)
  ----------------------------------------
      1 C                    -0.401351
      2 C                    -1.140884
      3 Cl                    0.635091
      4 C                     0.511186
      5 Cl                    0.444111
      6 C                    -1.123361
      7 H                     0.207285
      8 C                     0.815961
      9 Cl                    0.425788
     10 C                    -0.821627
     11 H                     0.199270
     12 C                     0.857797
     13 C                    -1.475651
     14 H                     0.231232
     15 C                     0.086743
     16 Cl                    0.593817
     17 C                     0.316843
     18 Cl                    0.497287
     19 C                    -0.840241
     20 H                     0.208795
     21 C                    -0.418100
     22 H                     0.190011
  ----------------------------------------
  Sum of atomic charges =     0.000000

 -----------------------------------------------------------------
                    Cartesian Multipole Moments
 -----------------------------------------------------------------
    Charge (ESU x 10^10)
                -0.0000
    Dipole Moment (Debye)
         X      -1.5820      Y       0.8892      Z      -0.7889
       Tot       1.9788
    Quadrupole Moments (Debye-Ang)
        XX    -142.1236     XY       2.5442     YY    -132.1696
        XZ       0.4638     YZ      -4.7325     ZZ    -133.2140
    Octopole Moments (Debye-Ang^2)
       XXX    -405.4432    XXY      35.1772    XYY    -116.6043
       YYY      77.9520    XXZ      38.7892    XYZ     -11.2077
       YYZ       7.7060    XZZ    -127.3514    YZZ      36.5438
       ZZZ      27.6917
    Hexadecapole Moments (Debye-Ang^3)
      XXXX   -7322.4590   XXXY     444.4120   XXYY   -1325.5501
      XYYY     415.0294   YYYY    -734.1286   XXXZ    1280.1756
      XXYZ     -77.1611   XYYZ     413.0432   YYYZ    -166.8426
      XXZZ   -1774.4627   XYZZ     172.6875   YYZZ    -705.7895
      XZZZ    1235.5744   YZZZ    -174.2823   ZZZZ   -3497.5008
 -----------------------------------------------------------------
 Calculating analytic gradient of the SCF energy
 Gradient of SCF Energy
            1           2           3           4           5           6
    1  -0.0001507   0.0000099   0.0000013  -0.0000535   0.0000353   0.0000459
    2  -0.0000951   0.0000186  -0.0000617  -0.0000151  -0.0000011  -0.0000251
    3   0.0000446   0.0000413  -0.0000591  -0.0000165  -0.0000081  -0.0001099
            7           8           9          10          11          12
    1  -0.0000005   0.0001440  -0.0000765  -0.0000675   0.0000349   0.0000960
    2  -0.0000173  -0.0000048  -0.0000317   0.0000069  -0.0000111   0.0001312
    3  -0.0000070   0.0000777  -0.0000399   0.0000195   0.0000121  -0.0001249
           13          14          15          16          17          18
    1  -0.0001100   0.0000196   0.0000799   0.0000040   0.0001051  -0.0000482
    2   0.0000481   0.0000624   0.0000144   0.0000455  -0.0000382  -0.0000032
    3   0.0000102   0.0000803  -0.0000115  -0.0000294  -0.0000060   0.0000576
           19          20          21          22
    1  -0.0001563   0.0000224   0.0000921  -0.0000270
    2   0.0000071   0.0000098  -0.0000233  -0.0000163
    3   0.0001226  -0.0000081  -0.0000410  -0.0000046
 Max gradient component =       1.563E-04
 RMS gradient           =       6.176E-05
 Gradient time:  CPU 213.60 s  wall 213.61 s
 Geometry Optimization Parameters
   NAtoms,    NIC,     NZ,  NCons,   NDum,   NFix, NCnnct, MaxDiis
       22     155      22       0       0       0       0       0

 Cartesian Hessian Update
 Hessian updated using BFGS update


** GEOMETRY OPTIMIZATION IN DELOCALIZED INTERNAL COORDINATES **
   Searching for a Minimum

   Optimization Cycle:   6

                       Coordinates (Angstroms)
     ATOM                X               Y               Z
      1  C         0.0419072062    0.0011302539    0.0577868693
      2  C         0.0031668358    0.1447680009    1.4564517449
      3  Cl        1.4814543992    0.3507604250    2.3648656347
      4  C        -1.2293910691    0.1586247474    2.1215360245
      5  Cl       -1.3232203178    0.3373283436    3.8562820203
      6  C        -2.4233980175    0.0399784044    1.4165164652
      7  H        -3.3670306134    0.0540185427    1.9436000983
      8  C        -2.3757885569   -0.0924283650    0.0365404704
      9  Cl       -3.8755070443   -0.2390482836   -0.8613815154
     10  C        -1.1647735958   -0.1141078309   -0.6415823204
     11  H        -1.1470746571   -0.2386571687   -1.7162970631
     12  C         1.3138883169   -0.0196934074   -0.7199004170
     13  C         2.2783222236   -1.0038982658   -0.4930298702
     14  H         2.1270216216   -1.7529210002    0.2725993521
     15  C         3.4469115851   -1.0435119569   -1.2478690955
     16  Cl        4.6080852401   -2.3078191336   -0.9242617757
     17  C         3.6690419353   -0.0860682474   -2.2430690785
     18  Cl        5.1242419162   -0.0906986556   -3.2072912130
     19  C         2.7091295997    0.8964194548   -2.4746508467
     20  H         2.8890141458    1.6368181241   -3.2435127667
     21  C         1.5403015857    0.9276615302   -1.7237808696
     22  H         0.8079829579    1.7043599940   -1.9091505880
   Point Group: c1    Number of degrees of freedom:    60


   Energy is  -2761.518170222

 Hessian updated using BFGS update

 60 Hessian modes will be used to form the next step
  Hessian Eigenvalues:
     0.004361    0.019342    0.019962    0.023004    0.023272    0.023533
     0.023655    0.023819    0.023850    0.023987    0.024041    0.024090
     0.024107    0.024118    0.024124    0.024137    0.024454    0.024699
     0.027939    0.158167    0.159937    0.160034    0.160117    0.161269
     0.222815    0.228246    0.234530    0.235624    0.244452    0.248476
     0.249878    0.249981    0.249993    0.250018    0.254133    0.284704
     0.297013    0.300287    0.301027    0.302599    0.306146    0.340554
     0.352719    0.356499    0.356662    0.356704    0.356879    0.367189
     0.429325    0.431495    0.438732    0.458593    0.466281    0.470528
     0.473179    0.475869    0.479227    0.486474    0.489294    0.525107

 Minimum search - taking simple RFO step
 Searching for Lamda that Minimizes Along All modes
 Value Taken    Lamda =  -0.00000333
 Step Taken.  Stepsize is  0.022296

                             Maximum     Tolerance    Cnvgd?
         Gradient           0.000378      0.000300      NO
         Displacement       0.019424      0.001200      NO
         Energy change     -0.000006      0.000001      NO


 New Cartesian Coordinates Obtained by Inverse Iteration

 Displacement from previous Coordinates is:  0.079698
 ----------------------------------------------------------------
             Standard Nuclear Orientation (Angstroms)
    I     Atom           X                Y                Z
 ----------------------------------------------------------------
    1      C       0.0415147068     0.0006853983     0.0573678675
    2      C       0.0031181083     0.1502879452     1.4554124655
    3      Cl      1.4814764994     0.3636491532     2.3618195040
    4      C      -1.2293150099     0.1643013342     2.1208512498
    5      Cl     -1.3233049317     0.3509851234     3.8547539738
    6      C      -2.4232139747     0.0395954350     1.4166678569
    7      H      -3.3667697799     0.0539237399     1.9439288476
    8      C      -2.3757836525    -0.0988224439     0.0372841904
    9      Cl     -3.8754481170    -0.2529371752    -0.8594605452
   10      C      -1.1648412890    -0.1203460401    -0.6412590098
   11      H      -1.1472236168    -0.2486830247    -1.7155637963
   12      C       1.3137921618    -0.0202509896    -0.7202182342
   13      C       2.2750289071    -1.0085643578    -0.4978436914
   14      H       2.1206082762    -1.7614331641     0.2634126817
   15      C       3.4440108011    -1.0475376384    -1.2521366712
   16      Cl      4.6016425122    -2.3163611684    -0.9337794865
   17      C       3.6693371321    -0.0854934965    -2.2422693352
   18      Cl      5.1251138133    -0.0893360179    -3.2059923347
   19      C       2.7125887461     0.9010203652    -2.4693377067
   20      H       2.8951056529     1.6449319949    -3.2341734885
   21      C       1.5434349153     0.9318296799    -1.7187578148
   22      H       0.8134138363     1.7115708533    -1.9003052628
 ----------------------------------------------------------------
 Nuclear Repulsion Energy =        1673.64903015 hartrees
 There are       81 alpha and       81 beta electrons
 Applying Cartesian multipole field
    Component          Value
    ---------          -----
     (2,0,0)        1.00000E-12
     (0,2,0)        2.00000E-11
     (0,0,2)       -3.00000E-11
 Nucleus-field energy     =    -0.0000000629 hartrees
 Requested basis set is 6-311++G(d,p)
 There are 162 shells and 449 basis functions
 A cutoff of  1.0D-15 yielded  10027 shell pairs
 There are     83367 function pairs (     89503 Cartesian)
 Smallest overlap matrix eigenvalue = 2.95E-07
 Linear dependence detected in AO basis
 Number of orthogonalized atomic orbitals = 445
 Maximum deviation from orthogonality = 3.262E-10
 Guess from superposition of atomic densities
 Warning:  Energy on first SCF cycle will be non-variational
 SAD guess density has 162.000000 electrons

 -----------------------------------------------------------------------
  General SCF calculation program by
  Eric Jon Sundstrom, Paul Horn, Yuezhi Mao, Dmitri Zuev, Alec White,
  David Stuck, Shaama M.S., Shane Yost, Joonho Lee, David Small,
  Daniel Levine, Susi Lehtola, Hugh Burton, Evgeny Epifanovsky,
  Bang C. Huynh
 -----------------------------------------------------------------------
 Exchange:     0.2000 Hartree-Fock + 0.0800 Slater + 0.7200 B88
 Correlation:  0.1900 VWN1RPA + 0.8100 LYP
 Using SG-1 standard quadrature grid
 A restricted SCF calculation will be
 performed using DIIS
 SCF converges when DIIS error is below 1.0e-08
 ---------------------------------------
  Cycle       Energy         DIIS error
 ---------------------------------------
    1   -2765.4982420667      2.92e-02  
    2   -2761.3732844236      2.37e-03  
    3   -2761.2607888356      3.05e-03  
    4   -2761.5014313086      7.60e-04  
    5   -2761.5154704394      3.22e-04  
    6   -2761.5179294934      9.93e-05  
    7   -2761.5181437790      3.29e-05  
    8   -2761.5181673986      1.37e-05  
    9   -2761.5181720559      3.11e-06  
   10   -2761.5181722959      1.04e-06  
   11   -2761.5181723224      2.70e-07  
   12   -2761.5181723240      1.41e-07  
   13   -2761.5181723245      3.75e-08  
   14   -2761.5181723245      1.32e-08  
   15   -2761.5181723245      5.60e-09  Convergence criterion met
 ---------------------------------------
 SCF time:   CPU 649.39s  wall 649.00s 
 SCF   energy in the final basis set =    -2761.5181723245
 Total energy in the final basis set =    -2761.5181723245

 --------------------------------------------------------------

                    Orbital Energies (a.u.)
 --------------------------------------------------------------

 Alpha MOs
 -- Occupied --
********-101.5758-101.5758-101.5714-101.5707 -10.2754 -10.2734 -10.2688
-10.2661 -10.2656 -10.2364 -10.2238 -10.2215 -10.2179 -10.2134 -10.2128
-10.2100  -9.4916  -9.4905  -9.4904  -9.4859  -9.4853  -7.2563  -7.2554
 -7.2551  -7.2507  -7.2501  -7.2465  -7.2459  -7.2454  -7.2452  -7.2447
 -7.2445  -7.2408  -7.2402  -7.2401  -7.2395  -0.9489  -0.9341  -0.9054
 -0.8870  -0.8750  -0.8665  -0.8433  -0.7968  -0.7722  -0.7520  -0.7442
 -0.6675  -0.6495  -0.6260  -0.6096  -0.5509  -0.5366  -0.5314  -0.5124
 -0.4974  -0.4802  -0.4657  -0.4638  -0.4608  -0.4476  -0.4366  -0.4286
 -0.4150  -0.3998  -0.3984  -0.3945  -0.3693  -0.3633  -0.3569  -0.3502
 -0.3425  -0.3384  -0.3349  -0.3268  -0.3228  -0.2922  -0.2774  -0.2691
 -0.2621
 -- Virtual --
 -0.0697  -0.0571  -0.0464  -0.0365  -0.0310  -0.0213  -0.0113  -0.0008
 -0.0000   0.0103   0.0147   0.0190   0.0246   0.0284   0.0373   0.0417
  0.0461   0.0507   0.0529   0.0613   0.0689   0.0705   0.0731   0.0786
  0.0815   0.0860   0.0894   0.0936   0.0959   0.0979   0.0999   0.1078
  0.1082   0.1113   0.1140   0.1166   0.1192   0.1208   0.1250   0.1265
  0.1287   0.1306   0.1332   0.1356   0.1422   0.1455   0.1479   0.1498
  0.1567   0.1580   0.1622   0.1688   0.1735   0.1768   0.1853   0.1912
  0.1946   0.1963   0.1998   0.2066   0.2094   0.2141   0.2190   0.2230
  0.2264   0.2300   0.2329   0.2355   0.2373   0.2425   0.2475   0.2562
  0.2572   0.2602   0.2638   0.2674   0.2727   0.2746   0.2785   0.2808
  0.2874   0.2893   0.2948   0.3018   0.3037   0.3065   0.3111   0.3151
  0.3183   0.3364   0.3384   0.3450   0.3539   0.3549   0.4099   0.4205
  0.4314   0.4343   0.4406   0.4468   0.4477   0.4515   0.4551   0.4609
  0.4749   0.4766   0.4815   0.4859   0.4923   0.4954   0.5034   0.5116
  0.5208   0.5350   0.5383   0.5504   0.5597   0.5660   0.5739   0.5796
  0.5828   0.5978   0.6003   0.6043   0.6077   0.6111   0.6236   0.6278
  0.6373   0.6514   0.6620   0.6704   0.6730   0.6763   0.6830   0.6860
  0.6921   0.7002   0.7089   0.7124   0.7252   0.7430   0.7501   0.7815
  0.7950   0.8144   0.8249   0.8260   0.8309   0.8345   0.8423   0.8430
  0.8462   0.8485   0.8490   0.8531   0.8557   0.8588   0.8603   0.8662
  0.8713   0.8834   0.8862   0.8918   0.8991   0.9042   0.9106   0.9150
  0.9250   0.9291   0.9343   0.9394   0.9438   0.9454   0.9528   0.9560
  0.9660   0.9757   0.9814   0.9892   1.0064   1.0160   1.0267   1.0403
  1.0470   1.0742   1.0827   1.0957   1.1043   1.1326   1.1594   1.1782
  1.2035   1.2125   1.2230   1.2366   1.2509   1.2556   1.2698   1.2765
  1.2795   1.2944   1.3092   1.3187   1.3238   1.3578   1.3596   1.4104
  1.4328   1.4825   1.5020   1.5117   1.5242   1.5485   1.5566   1.5657
  1.5861   1.5910   1.6027   1.6123   1.6351   1.6634   1.6881   1.6942
  1.7049   1.7287   1.7385   1.7836   1.7932   1.8148   1.8328   1.8480
  1.8784   1.8840   1.8899   1.9019   1.9218   1.9259   1.9398   1.9514
  1.9573   1.9650   1.9679   2.0138   2.0399   2.0532   2.0711   2.0999
  2.1035   2.1505   2.1588   2.1769   2.2375   2.2410   2.2451   2.2603
  2.2697   2.2834   2.2885   2.2971   2.3024   2.3215   2.3363   2.3508
  2.4125   2.4194   2.4314   2.4481   2.4494   2.4871   2.5043   2.5161
  2.5295   2.5408   2.5573   2.5653   2.5957   2.6141   2.6335   2.6637
  2.6655   2.6881   2.6988   2.7197   2.7276   2.7436   2.7537   2.7610
  2.7622   2.7761   2.7859   2.7944   2.8292   2.8347   2.8509   2.8847
  2.9136   2.9679   2.9839   3.0609   3.0681   3.0800   3.1196   3.1248
  3.1572   3.1764   3.1995   3.2219   3.2533   3.3361   3.3432   3.4181
  3.4306   3.5194   3.5721   3.6589   3.6869   3.7735   3.7970   3.8613
  3.9592   4.0664   4.0933   4.1237   4.3630   4.8020   4.8249   9.7553
  9.7644   9.7803   9.8000   9.8175  23.3870  23.5378  23.8233  23.8764
 23.8901  23.8934  23.9501  24.0004  24.0365  24.0629  24.1014  24.1452
 25.7842  25.8039  25.8231  25.8677  25.9115  26.0891  26.1044  26.1527
 26.1846  26.2746  26.5063  26.5685  26.6087  26.7723  26.8115 215.7475
215.7547 215.7743 215.7964 215.8189
 --------------------------------------------------------------

          Ground-State Mulliken Net Atomic Charges

     Atom                 Charge (a.u.)
  ----------------------------------------
      1 C                    -0.402154
      2 C                    -1.136091
      3 Cl                    0.635046
      4 C                     0.510890
      5 Cl                    0.444183
      6 C                    -1.119337
      7 H                     0.207303
      8 C                     0.813919
      9 Cl                    0.425556
     10 C                    -0.820466
     11 H                     0.199494
     12 C                     0.847467
     13 C                    -1.466853
     14 H                     0.231810
     15 C                     0.084205
     16 Cl                    0.593224
     17 C                     0.311225
     18 Cl                    0.497470
     19 C                    -0.832778
     20 H                     0.208978
     21 C                    -0.423028
     22 H                     0.189938
  ----------------------------------------
  Sum of atomic charges =     0.000000

 -----------------------------------------------------------------
                    Cartesian Multipole Moments
 -----------------------------------------------------------------
    Charge (ESU x 10^10)
                 0.0000
    Dipole Moment (Debye)
         X      -1.5813      Y       0.8894      Z      -0.7838
       Tot       1.9763
    Quadrupole Moments (Debye-Ang)
        XX    -142.1226     XY       2.5576     YY    -132.1345
        XZ       0.4672     YZ      -4.7398     ZZ    -133.2600
    Octopole Moments (Debye-Ang^2)
       XXX    -405.2331    XXY      35.2373    XYY    -116.4588
       YYY      77.8280    XXZ      38.9084    XYZ     -11.2419
       YYZ       7.7868    XZZ    -127.3842    YZZ      36.4558
       ZZZ      28.2754
    Hexadecapole Moments (Debye-Ang^3)
      XXXX   -7318.6180   XXXY     442.8555   XXYY   -1325.7560
      XYYY     413.0510   YYYY    -740.3314   XXXZ    1282.0833
      XXYZ     -78.8323   XYYZ     413.5321   YYYZ    -172.1345
      XXZZ   -1773.5586   XYZZ     172.2492   YYZZ    -706.2788
      XZZZ    1237.8819   YZZZ    -178.8645   ZZZZ   -3495.3141
 -----------------------------------------------------------------
 Calculating analytic gradient of the SCF energy
 Gradient of SCF Energy
            1           2           3           4           5           6
    1  -0.0002262   0.0000898  -0.0000185  -0.0000772   0.0000027   0.0000522
    2  -0.0000719   0.0000271  -0.0000335  -0.0000167   0.0000087  -0.0000261
    3  -0.0000048   0.0000609  -0.0000253   0.0000010  -0.0000049  -0.0000992
            7           8           9          10          11          12
    1  -0.0000134   0.0000799  -0.0000666   0.0000431   0.0000239   0.0001272
    2  -0.0000127  -0.0000083  -0.0000388  -0.0000058  -0.0000013   0.0001001
    3  -0.0000050   0.0001124  -0.0000395   0.0000192  -0.0000027  -0.0001444
           13          14          15          16          17          18
    1  -0.0000549   0.0000072   0.0000731  -0.0000051   0.0000057  -0.0000002
    2   0.0000062   0.0000426  -0.0000203   0.0000466   0.0000112   0.0000139
    3   0.0000188   0.0000374   0.0000083  -0.0000062   0.0000115   0.0000123
           19          20          21          22
    1  -0.0000769   0.0000200   0.0000393  -0.0000250
    2  -0.0000055   0.0000137  -0.0000109  -0.0000183
    3   0.0000563  -0.0000020   0.0000038  -0.0000079
 Max gradient component =       2.262E-04
 RMS gradient           =       5.439E-05
 Gradient time:  CPU 215.83 s  wall 215.85 s
 Geometry Optimization Parameters
   NAtoms,    NIC,     NZ,  NCons,   NDum,   NFix, NCnnct, MaxDiis
       22     155      22       0       0       0       0       0

 Cartesian Hessian Update
 Hessian updated using BFGS update


** GEOMETRY OPTIMIZATION IN DELOCALIZED INTERNAL COORDINATES **
   Searching for a Minimum

   Optimization Cycle:   7

                       Coordinates (Angstroms)
     ATOM                X               Y               Z
      1  C         0.0415147068    0.0006853983    0.0573678675
      2  C         0.0031181083    0.1502879452    1.4554124655
      3  Cl        1.4814764994    0.3636491532    2.3618195040
      4  C        -1.2293150099    0.1643013342    2.1208512498
      5  Cl       -1.3233049317    0.3509851234    3.8547539738
      6  C        -2.4232139747    0.0395954350    1.4166678569
      7  H        -3.3667697799    0.0539237399    1.9439288476
      8  C        -2.3757836525   -0.0988224439    0.0372841904
      9  Cl       -3.8754481170   -0.2529371752   -0.8594605452
     10  C        -1.1648412890   -0.1203460401   -0.6412590098
     11  H        -1.1472236168   -0.2486830247   -1.7155637963
     12  C         1.3137921618   -0.0202509896   -0.7202182342
     13  C         2.2750289071   -1.0085643578   -0.4978436914
     14  H         2.1206082762   -1.7614331641    0.2634126817
     15  C         3.4440108011   -1.0475376384   -1.2521366712
     16  Cl        4.6016425122   -2.3163611684   -0.9337794865
     17  C         3.6693371321   -0.0854934965   -2.2422693352
     18  Cl        5.1251138133   -0.0893360179   -3.2059923347
     19  C         2.7125887461    0.9010203652   -2.4693377067
     20  H         2.8951056529    1.6449319949   -3.2341734885
     21  C         1.5434349153    0.9318296799   -1.7187578148
     22  H         0.8134138363    1.7115708533   -1.9003052628
   Point Group: c1    Number of degrees of freedom:    60


   Energy is  -2761.518172324

 Hessian updated using BFGS update

 60 Hessian modes will be used to form the next step
  Hessian Eigenvalues:
     0.003416    0.019352    0.019929    0.022887    0.023242    0.023556
     0.023646    0.023774    0.023832    0.023982    0.024034    0.024092
     0.024109    0.024117    0.024130    0.024228    0.024360    0.024660
     0.026065    0.157630    0.159946    0.160040    0.160091    0.160487
     0.220773    0.228624    0.234982    0.235427    0.244866    0.247338
     0.249762    0.249979    0.250007    0.250060    0.250535    0.278223
     0.293144    0.300727    0.301033    0.301685    0.302914    0.335568
     0.351412    0.356594    0.356663    0.356706    0.356773    0.363596
     0.429034    0.430962    0.435891    0.458849    0.467274    0.471914
     0.472541    0.475397    0.477801    0.479313    0.493757    0.526332

 Minimum search - taking simple RFO step
 Searching for Lamda that Minimizes Along All modes
 Value Taken    Lamda =  -0.00000105
 Step Taken.  Stepsize is  0.012794

                             Maximum     Tolerance    Cnvgd?
         Gradient           0.000150      0.000300     YES
         Displacement       0.010900      0.001200      NO
         Energy change     -0.000002      0.000001      NO


 New Cartesian Coordinates Obtained by Inverse Iteration

 Displacement from previous Coordinates is:  0.045177
 ----------------------------------------------------------------
             Standard Nuclear Orientation (Angstroms)
    I     Atom           X                Y                Z
 ----------------------------------------------------------------
    1      C       0.0414352719     0.0008140870     0.0572002143
    2      C       0.0029523822     0.1537999799     1.4547836152
    3      Cl      1.4812896246     0.3722961334     2.3600186096
    4      C      -1.2293449687     0.1673955087     2.1204366270
    5      Cl     -1.3233725773     0.3576401526     3.8539568947
    6      C      -2.4232001754     0.0391848234     1.4167589746
    7      H      -3.3666831614     0.0531922730     1.9441444279
    8      C      -2.3757727868    -0.1022444380     0.0376002808
    9      Cl     -3.8751834201    -0.2605219004    -0.8585902335
   10      C      -1.1648232243    -0.1236275717    -0.6410539345
   11      H      -1.1472782952    -0.2543954569    -1.7150780984
   12      C       1.3137862193    -0.0204422170    -0.7201041334
   13      C       2.2732278540    -1.0110830534    -0.5003967439
   14      H       2.1170969531    -1.7662888020     0.2582294875
   15      C       3.4422993180    -1.0497943774    -1.2545450986
   16      Cl      4.5978782123    -2.3213160614    -0.9392428681
   17      C       3.6694747013    -0.0853446679    -2.2419348319
   18      Cl      5.1254571070    -0.0890582015    -3.2054807950
   19      C       2.7145623302     0.9034850655    -2.4663963482
   20      H       2.8982957990     1.6492199932    -3.2291430489
   21      C       1.5453394308     0.9342038965    -1.7157656733
   22      H       0.8168491025     1.7159003403    -1.8949960641
 ----------------------------------------------------------------
 Nuclear Repulsion Energy =        1673.59183379 hartrees
 There are       81 alpha and       81 beta electrons
 Applying Cartesian multipole field
    Component          Value
    ---------          -----
     (2,0,0)        1.00000E-12
     (0,2,0)        2.00000E-11
     (0,0,2)       -3.00000E-11
 Nucleus-field energy     =    -0.0000000628 hartrees
 Requested basis set is 6-311++G(d,p)
 There are 162 shells and 449 basis functions
 A cutoff of  1.0D-15 yielded  10026 shell pairs
 There are     83363 function pairs (     89499 Cartesian)
 Smallest overlap matrix eigenvalue = 2.95E-07
 Linear dependence detected in AO basis
 Number of orthogonalized atomic orbitals = 445
 Maximum deviation from orthogonality = 6.829E-10
 Guess from superposition of atomic densities
 Warning:  Energy on first SCF cycle will be non-variational
 SAD guess density has 162.000000 electrons

 -----------------------------------------------------------------------
  General SCF calculation program by
  Eric Jon Sundstrom, Paul Horn, Yuezhi Mao, Dmitri Zuev, Alec White,
  David Stuck, Shaama M.S., Shane Yost, Joonho Lee, David Small,
  Daniel Levine, Susi Lehtola, Hugh Burton, Evgeny Epifanovsky,
  Bang C. Huynh
 -----------------------------------------------------------------------
 Exchange:     0.2000 Hartree-Fock + 0.0800 Slater + 0.7200 B88
 Correlation:  0.1900 VWN1RPA + 0.8100 LYP
 Using SG-1 standard quadrature grid
 A restricted SCF calculation will be
 performed using DIIS
 SCF converges when DIIS error is below 1.0e-08
 ---------------------------------------
  Cycle       Energy         DIIS error
 ---------------------------------------
    1   -2765.4978734576      2.92e-02  
    2   -2761.3732986184      2.37e-03  
    3   -2761.2608139477      3.05e-03  
    4   -2761.5014277717      7.60e-04  
    5   -2761.5154699262      3.22e-04  
    6   -2761.5179298119      9.94e-05  
    7   -2761.5181442241      3.30e-05  
    8   -2761.5181679331      1.37e-05  
    9   -2761.5181725877      3.11e-06  
   10   -2761.5181728272      1.04e-06  
   11   -2761.5181728536      2.70e-07  
   12   -2761.5181728551      1.41e-07  
   13   -2761.5181728556      3.75e-08  
   14   -2761.5181728558      1.32e-08  
   15   -2761.5181728558      5.61e-09  Convergence criterion met
 ---------------------------------------
 SCF time:   CPU 645.75s  wall 646.00s 
 SCF   energy in the final basis set =    -2761.5181728558
 Total energy in the final basis set =    -2761.5181728558

 --------------------------------------------------------------

                    Orbital Energies (a.u.)
 --------------------------------------------------------------

 Alpha MOs
 -- Occupied --
********-101.5758-101.5757-101.5714-101.5707 -10.2754 -10.2733 -10.2688
-10.2661 -10.2656 -10.2364 -10.2238 -10.2215 -10.2180 -10.2135 -10.2128
-10.2100  -9.4916  -9.4905  -9.4904  -9.4859  -9.4853  -7.2563  -7.2554
 -7.2551  -7.2507  -7.2501  -7.2465  -7.2459  -7.2454  -7.2452  -7.2447
 -7.2445  -7.2408  -7.2402  -7.2401  -7.2395  -0.9488  -0.9341  -0.9054
 -0.8870  -0.8750  -0.8665  -0.8433  -0.7968  -0.7722  -0.7520  -0.7442
 -0.6675  -0.6495  -0.6260  -0.6096  -0.5509  -0.5366  -0.5314  -0.5125
 -0.4973  -0.4802  -0.4657  -0.4638  -0.4608  -0.4476  -0.4366  -0.4287
 -0.4150  -0.3998  -0.3983  -0.3945  -0.3692  -0.3633  -0.3569  -0.3502
 -0.3425  -0.3384  -0.3349  -0.3268  -0.3228  -0.2921  -0.2775  -0.2691
 -0.2622
 -- Virtual --
 -0.0696  -0.0572  -0.0463  -0.0367  -0.0310  -0.0213  -0.0113  -0.0008
  0.0000   0.0102   0.0147   0.0190   0.0246   0.0284   0.0373   0.0417
  0.0461   0.0507   0.0528   0.0613   0.0689   0.0705   0.0731   0.0786
  0.0815   0.0859   0.0894   0.0936   0.0958   0.0979   0.0998   0.1078
  0.1082   0.1112   0.1140   0.1166   0.1192   0.1208   0.1250   0.1265
  0.1287   0.1306   0.1332   0.1355   0.1423   0.1455   0.1479   0.1499
  0.1567   0.1579   0.1621   0.1688   0.1734   0.1768   0.1853   0.1911
  0.1946   0.1963   0.1998   0.2067   0.2094   0.2142   0.2189   0.2231
  0.2264   0.2300   0.2330   0.2356   0.2373   0.2423   0.2475   0.2562
  0.2572   0.2602   0.2637   0.2673   0.2727   0.2747   0.2785   0.2809
  0.2873   0.2894   0.2948   0.3017   0.3036   0.3065   0.3110   0.3150
  0.3182   0.3363   0.3384   0.3451   0.3538   0.3548   0.4099   0.4205
  0.4314   0.4343   0.4406   0.4468   0.4476   0.4515   0.4551   0.4609
  0.4748   0.4766   0.4815   0.4860   0.4923   0.4952   0.5034   0.5117
  0.5209   0.5350   0.5383   0.5504   0.5596   0.5660   0.5739   0.5795
  0.5828   0.5978   0.6004   0.6041   0.6081   0.6113   0.6238   0.6277
  0.6375   0.6514   0.6620   0.6704   0.6735   0.6763   0.6827   0.6860
  0.6920   0.7002   0.7091   0.7123   0.7252   0.7430   0.7504   0.7811
  0.7949   0.8144   0.8248   0.8261   0.8308   0.8346   0.8423   0.8430
  0.8463   0.8485   0.8490   0.8530   0.8557   0.8590   0.8604   0.8662
  0.8715   0.8832   0.8863   0.8919   0.8993   0.9042   0.9105   0.9147
  0.9251   0.9290   0.9344   0.9391   0.9438   0.9454   0.9528   0.9561
  0.9660   0.9759   0.9817   0.9893   1.0064   1.0159   1.0266   1.0403
  1.0468   1.0744   1.0829   1.0959   1.1047   1.1327   1.1594   1.1784
  1.2035   1.2126   1.2231   1.2366   1.2509   1.2556   1.2699   1.2766
  1.2796   1.2945   1.3092   1.3184   1.3238   1.3580   1.3596   1.4104
  1.4321   1.4824   1.5019   1.5121   1.5244   1.5485   1.5570   1.5656
  1.5861   1.5910   1.6024   1.6125   1.6352   1.6632   1.6881   1.6942
  1.7049   1.7286   1.7384   1.7836   1.7932   1.8148   1.8325   1.8481
  1.8781   1.8836   1.8897   1.9024   1.9220   1.9259   1.9396   1.9513
  1.9576   1.9655   1.9685   2.0138   2.0399   2.0534   2.0711   2.0999
  2.1036   2.1504   2.1586   2.1768   2.2376   2.2410   2.2450   2.2603
  2.2696   2.2830   2.2884   2.2972   2.3025   2.3214   2.3366   2.3508
  2.4130   2.4194   2.4314   2.4483   2.4495   2.4871   2.5044   2.5160
  2.5295   2.5408   2.5572   2.5651   2.5957   2.6140   2.6337   2.6641
  2.6658   2.6881   2.6993   2.7196   2.7278   2.7432   2.7536   2.7609
  2.7626   2.7758   2.7846   2.7944   2.8293   2.8349   2.8509   2.8843
  2.9136   2.9681   2.9842   3.0611   3.0682   3.0801   3.1197   3.1247
  3.1571   3.1764   3.1995   3.2220   3.2532   3.3361   3.3432   3.4181
  3.4306   3.5194   3.5721   3.6590   3.6871   3.7737   3.7971   3.8613
  3.9593   4.0664   4.0932   4.1237   4.3622   4.8021   4.8249   9.7554
  9.7644   9.7804   9.8000   9.8174  23.3871  23.5379  23.8233  23.8765
 23.8902  23.8933  23.9502  24.0004  24.0365  24.0629  24.1013  24.1453
 25.7842  25.8038  25.8231  25.8677  25.9115  26.0891  26.1045  26.1528
 26.1843  26.2752  26.5063  26.5683  26.6089  26.7718  26.8117 215.7476
215.7547 215.7743 215.7964 215.8188
 --------------------------------------------------------------

          Ground-State Mulliken Net Atomic Charges

     Atom                 Charge (a.u.)
  ----------------------------------------
      1 C                    -0.402960
      2 C                    -1.133196
      3 Cl                    0.634884
      4 C                     0.511821
      5 Cl                    0.444206
      6 C                    -1.116375
      7 H                     0.207318
      8 C                     0.812126
      9 Cl                    0.425427
     10 C                    -0.819948
     11 H                     0.199634
     12 C                     0.841275
     13 C                    -1.462252
     14 H                     0.232124
     15 C                     0.083065
     16 Cl                    0.592881
     17 C                     0.307703
     18 Cl                    0.497577
     19 C                    -0.828157
     20 H                     0.209080
     21 C                    -0.426128
     22 H                     0.189897
  ----------------------------------------
  Sum of atomic charges =     0.000000

 -----------------------------------------------------------------
                    Cartesian Multipole Moments
 -----------------------------------------------------------------
    Charge (ESU x 10^10)
                 0.0000
    Dipole Moment (Debye)
         X      -1.5817      Y       0.8891      Z      -0.7817
       Tot       1.9757
    Quadrupole Moments (Debye-Ang)
        XX    -142.1184     XY       2.5685     YY    -132.1153
        XZ       0.4665     YZ      -4.7446     ZZ    -133.2859
    Octopole Moments (Debye-Ang^2)
       XXX    -405.1188    XXY      35.2697    XYY    -116.3788
       YYY      77.7491    XXZ      38.9679    XYZ     -11.2579
       YYZ       7.8378    XZZ    -127.3956    YZZ      36.3976
       ZZZ      28.6071
    Hexadecapole Moments (Debye-Ang^3)
      XXXX   -7316.0022   XXXY     442.0555   XXYY   -1325.8467
      XYYY     411.9658   YYYY    -743.9332   XXXZ    1283.1447
      XXYZ     -79.7867   XYYZ     413.8328   YYYZ    -175.1621
      XXZZ   -1772.9801   XYZZ     172.0256   YYZZ    -706.6072
      XZZZ    1239.1823   YZZZ    -181.5278   ZZZZ   -3494.1917
 -----------------------------------------------------------------
 Calculating analytic gradient of the SCF energy
 Gradient of SCF Energy
            1           2           3           4           5           6
    1  -0.0000904   0.0000466  -0.0000199  -0.0000218  -0.0000112   0.0000080
    2  -0.0000173   0.0000128  -0.0000052  -0.0000048   0.0000021  -0.0000251
    3  -0.0000157   0.0000290  -0.0000074  -0.0000053  -0.0000030  -0.0000384
            7           8           9          10          11          12
    1  -0.0000083   0.0000068  -0.0000162   0.0000393   0.0000049   0.0000462
    2  -0.0000166  -0.0000069  -0.0000364  -0.0000125  -0.0000090   0.0000259
    3  -0.0000069   0.0000443  -0.0000187   0.0000018  -0.0000027  -0.0000434
           13          14          15          16          17          18
    1   0.0000049   0.0000043   0.0000323   0.0000064  -0.0000324   0.0000199
    2   0.0000060   0.0000161  -0.0000057   0.0000329   0.0000265   0.0000186
    3   0.0000112   0.0000078   0.0000120   0.0000069   0.0000203  -0.0000019
           19          20          21          22
    1  -0.0000005   0.0000015  -0.0000084  -0.0000120
    2  -0.0000005   0.0000088  -0.0000016  -0.0000081
    3   0.0000008   0.0000014   0.0000136  -0.0000056
 Max gradient component =       9.044E-05
 RMS gradient           =       2.219E-05
 Gradient time:  CPU 215.93 s  wall 215.94 s
 Geometry Optimization Parameters
   NAtoms,    NIC,     NZ,  NCons,   NDum,   NFix, NCnnct, MaxDiis
       22     155      22       0       0       0       0       0

 Cartesian Hessian Update
 Hessian updated using BFGS update


** GEOMETRY OPTIMIZATION IN DELOCALIZED INTERNAL COORDINATES **
   Searching for a Minimum

   Optimization Cycle:   8

                       Coordinates (Angstroms)
     ATOM                X               Y               Z
      1  C         0.0414352719    0.0008140870    0.0572002143
      2  C         0.0029523822    0.1537999799    1.4547836152
      3  Cl        1.4812896246    0.3722961334    2.3600186096
      4  C        -1.2293449687    0.1673955087    2.1204366270
      5  Cl       -1.3233725773    0.3576401526    3.8539568947
      6  C        -2.4232001754    0.0391848234    1.4167589746
      7  H        -3.3666831614    0.0531922730    1.9441444279
      8  C        -2.3757727868   -0.1022444380    0.0376002808
      9  Cl       -3.8751834201   -0.2605219004   -0.8585902335
     10  C        -1.1648232243   -0.1236275717   -0.6410539345
     11  H        -1.1472782952   -0.2543954569   -1.7150780984
     12  C         1.3137862193   -0.0204422170   -0.7201041334
     13  C         2.2732278540   -1.0110830534   -0.5003967439
     14  H         2.1170969531   -1.7662888020    0.2582294875
     15  C         3.4422993180   -1.0497943774   -1.2545450986
     16  Cl        4.5978782123   -2.3213160614   -0.9392428681
     17  C         3.6694747013   -0.0853446679   -2.2419348319
     18  Cl        5.1254571070   -0.0890582015   -3.2054807950
     19  C         2.7145623302    0.9034850655   -2.4663963482
     20  H         2.8982957990    1.6492199932   -3.2291430489
     21  C         1.5453394308    0.9342038965   -1.7157656733
     22  H         0.8168491025    1.7159003403   -1.8949960641
   Point Group: c1    Number of degrees of freedom:    60


   Energy is  -2761.518172856

 Hessian updated using BFGS update

 60 Hessian modes will be used to form the next step
  Hessian Eigenvalues:
     0.003263    0.019299    0.019834    0.022272    0.023161    0.023358
     0.023606    0.023673    0.023831    0.023927    0.024013    0.024058
     0.024093    0.024115    0.024123    0.024136    0.024246    0.024798
     0.025498    0.157236    0.159660    0.159963    0.160138    0.160214
     0.218251    0.227476    0.234278    0.235247    0.241463    0.247732
     0.249372    0.249976    0.249998    0.250033    0.252433    0.275762
     0.291322    0.299863    0.301013    0.301261    0.302851    0.331231
     0.351581    0.356588    0.356656    0.356707    0.356727    0.363756
     0.429170    0.430423    0.434209    0.458821    0.465379    0.469276
     0.472867    0.475746    0.477817    0.479693    0.493157    0.525976

 Minimum search - taking simple RFO step
 Searching for Lamda that Minimizes Along All modes
 Value Taken    Lamda =   0.00000000
 Step Taken.  Stepsize is  0.002563

                             Maximum     Tolerance    Cnvgd?
         Gradient           0.000045      0.000300     YES
         Displacement       0.001885      0.001200      NO
         Energy change     -0.000001      0.000001     YES

 Final energy is   -2761.5181728558064     


 ******************************
 **  OPTIMIZATION CONVERGED  **
 ******************************

                       Coordinates (Angstroms)
     ATOM                X               Y               Z
      1  C         0.0414352719    0.0008140870    0.0572002143
      2  C         0.0029523822    0.1537999799    1.4547836152
      3  Cl        1.4812896246    0.3722961334    2.3600186096
      4  C        -1.2293449687    0.1673955087    2.1204366270
      5  Cl       -1.3233725773    0.3576401526    3.8539568947
      6  C        -2.4232001754    0.0391848234    1.4167589746
      7  H        -3.3666831614    0.0531922730    1.9441444279
      8  C        -2.3757727868   -0.1022444380    0.0376002808
      9  Cl       -3.8751834201   -0.2605219004   -0.8585902335
     10  C        -1.1648232243   -0.1236275717   -0.6410539345
     11  H        -1.1472782952   -0.2543954569   -1.7150780984
     12  C         1.3137862193   -0.0204422170   -0.7201041334
     13  C         2.2732278540   -1.0110830534   -0.5003967439
     14  H         2.1170969531   -1.7662888020    0.2582294875
     15  C         3.4422993180   -1.0497943774   -1.2545450986
     16  Cl        4.5978782123   -2.3213160614   -0.9392428681
     17  C         3.6694747013   -0.0853446679   -2.2419348319
     18  Cl        5.1254571070   -0.0890582015   -3.2054807950
     19  C         2.7145623302    0.9034850655   -2.4663963482
     20  H         2.8982957990    1.6492199932   -3.2291430489
     21  C         1.5453394308    0.9342038965   -1.7157656733
     22  H         0.8168491025    1.7159003403   -1.8949960641

Z-matrix Print:
$molecule
0 1
Cl
C  1 1.747190
C  2 1.400655 1 119.800218
C  3 1.391722 2 120.899265 1 177.890107 0
H  4 1.080968 3 120.056011 2 -179.894240 0
C  4 1.387202 3 118.865069 2 -0.046745 0
C  6 1.388318 4 121.157272 3 0.308507 0
H  7 1.082098 6 120.078645 4 178.793279 0
C  7 1.399323 6 120.437950 4 -0.136616 0
C  9 1.491151 7 118.304676 6 -179.652088 0
C  10 1.396484 9 120.952665 7 -118.803844 0
H  11 1.081770 10 120.424733 9 -1.563404 0
C  11 1.391749 10 120.770101 9 178.143250 0
C  10 1.398681 9 120.172547 7 59.166887 0
H  14 1.083453 10 119.926217 9 2.539054 0
C  14 1.389774 10 120.575533 9 -178.500334 0
H  16 1.082433 14 120.541977 10 -179.301784 0
C  16 1.392848 14 120.360258 10 0.388943 0
Cl 18 1.745944 16 118.966394 14 -179.969712 0
Cl 3 1.746461 2 121.342137 1 -1.621709 0
Cl 13 1.746867 11 118.562308 10 -179.552333 0
Cl 6 1.753979 4 119.206424 3 -179.849774 0
$end


 --------------------------------------------------------------

                    Orbital Energies (a.u.)
 --------------------------------------------------------------

 Alpha MOs
 -- Occupied --
********-101.5758-101.5757-101.5714-101.5707 -10.2754 -10.2733 -10.2688
-10.2661 -10.2656 -10.2364 -10.2238 -10.2215 -10.2180 -10.2135 -10.2128
-10.2100  -9.4916  -9.4905  -9.4904  -9.4859  -9.4853  -7.2563  -7.2554
 -7.2551  -7.2507  -7.2501  -7.2465  -7.2459  -7.2454  -7.2452  -7.2447
 -7.2445  -7.2408  -7.2402  -7.2401  -7.2395  -0.9488  -0.9341  -0.9054
 -0.8870  -0.8750  -0.8665  -0.8433  -0.7968  -0.7722  -0.7520  -0.7442
 -0.6675  -0.6495  -0.6260  -0.6096  -0.5509  -0.5366  -0.5314  -0.5125
 -0.4973  -0.4802  -0.4657  -0.4638  -0.4608  -0.4476  -0.4366  -0.4287
 -0.4150  -0.3998  -0.3983  -0.3945  -0.3692  -0.3633  -0.3569  -0.3502
 -0.3425  -0.3384  -0.3349  -0.3268  -0.3228  -0.2921  -0.2775  -0.2691
 -0.2622
 -- Virtual --
 -0.0696  -0.0572  -0.0463  -0.0367  -0.0310  -0.0213  -0.0113  -0.0008
  0.0000   0.0102   0.0147   0.0190   0.0246   0.0284   0.0373   0.0417
  0.0461   0.0507   0.0528   0.0613   0.0689   0.0705   0.0731   0.0786
  0.0815   0.0859   0.0894   0.0936   0.0958   0.0979   0.0998   0.1078
  0.1082   0.1112   0.1140   0.1166   0.1192   0.1208   0.1250   0.1265
  0.1287   0.1306   0.1332   0.1355   0.1423   0.1455   0.1479   0.1499
  0.1567   0.1579   0.1621   0.1688   0.1734   0.1768   0.1853   0.1911
  0.1946   0.1963   0.1998   0.2067   0.2094   0.2142   0.2189   0.2231
  0.2264   0.2300   0.2330   0.2356   0.2373   0.2423   0.2475   0.2562
  0.2572   0.2602   0.2637   0.2673   0.2727   0.2747   0.2785   0.2809
  0.2873   0.2894   0.2948   0.3017   0.3036   0.3065   0.3110   0.3150
  0.3182   0.3363   0.3384   0.3451   0.3538   0.3548   0.4099   0.4205
  0.4314   0.4343   0.4406   0.4468   0.4476   0.4515   0.4551   0.4609
  0.4748   0.4766   0.4815   0.4860   0.4923   0.4952   0.5034   0.5117
  0.5209   0.5350   0.5383   0.5504   0.5596   0.5660   0.5739   0.5795
  0.5828   0.5978   0.6004   0.6041   0.6081   0.6113   0.6238   0.6277
  0.6375   0.6514   0.6620   0.6704   0.6735   0.6763   0.6827   0.6860
  0.6920   0.7002   0.7091   0.7123   0.7252   0.7430   0.7504   0.7811
  0.7949   0.8144   0.8248   0.8261   0.8308   0.8346   0.8423   0.8430
  0.8463   0.8485   0.8490   0.8530   0.8557   0.8590   0.8604   0.8662
  0.8715   0.8832   0.8863   0.8919   0.8993   0.9042   0.9105   0.9147
  0.9251   0.9290   0.9344   0.9391   0.9438   0.9454   0.9528   0.9561
  0.9660   0.9759   0.9817   0.9893   1.0064   1.0159   1.0266   1.0403
  1.0468   1.0744   1.0829   1.0959   1.1047   1.1327   1.1594   1.1784
  1.2035   1.2126   1.2231   1.2366   1.2509   1.2556   1.2699   1.2766
  1.2796   1.2945   1.3092   1.3184   1.3238   1.3580   1.3596   1.4104
  1.4321   1.4824   1.5019   1.5121   1.5244   1.5485   1.5570   1.5656
  1.5861   1.5910   1.6024   1.6125   1.6352   1.6632   1.6881   1.6942
  1.7049   1.7286   1.7384   1.7836   1.7932   1.8148   1.8325   1.8481
  1.8781   1.8836   1.8897   1.9024   1.9220   1.9259   1.9396   1.9513
  1.9576   1.9655   1.9685   2.0138   2.0399   2.0534   2.0711   2.0999
  2.1036   2.1504   2.1586   2.1768   2.2376   2.2410   2.2450   2.2603
  2.2696   2.2830   2.2884   2.2972   2.3025   2.3214   2.3366   2.3508
  2.4130   2.4194   2.4314   2.4483   2.4495   2.4871   2.5044   2.5160
  2.5295   2.5408   2.5572   2.5651   2.5957   2.6140   2.6337   2.6641
  2.6658   2.6881   2.6993   2.7196   2.7278   2.7432   2.7536   2.7609
  2.7626   2.7758   2.7846   2.7944   2.8293   2.8349   2.8509   2.8843
  2.9136   2.9681   2.9842   3.0611   3.0682   3.0801   3.1197   3.1247
  3.1571   3.1764   3.1995   3.2220   3.2532   3.3361   3.3432   3.4181
  3.4306   3.5194   3.5721   3.6590   3.6871   3.7737   3.7971   3.8613
  3.9593   4.0664   4.0932   4.1237   4.3622   4.8021   4.8249   9.7554
  9.7644   9.7804   9.8000   9.8174  23.3871  23.5379  23.8233  23.8765
 23.8902  23.8933  23.9502  24.0004  24.0365  24.0629  24.1013  24.1453
 25.7842  25.8038  25.8231  25.8677  25.9115  26.0891  26.1045  26.1528
 26.1843  26.2752  26.5063  26.5683  26.6089  26.7718  26.8117 215.7476
215.7547 215.7743 215.7964 215.8188
 --------------------------------------------------------------

          Ground-State Mulliken Net Atomic Charges

     Atom                 Charge (a.u.)
  ----------------------------------------
      1 C                    -0.402960
      2 C                    -1.133196
      3 Cl                    0.634884
      4 C                     0.511821
      5 Cl                    0.444206
      6 C                    -1.116375
      7 H                     0.207318
      8 C                     0.812126
      9 Cl                    0.425427
     10 C                    -0.819948
     11 H                     0.199634
     12 C                     0.841275
     13 C                    -1.462252
     14 H                     0.232124
     15 C                     0.083065
     16 Cl                    0.592881
     17 C                     0.307703
     18 Cl                    0.497577
     19 C                    -0.828157
     20 H                     0.209080
     21 C                    -0.426128
     22 H                     0.189897
  ----------------------------------------
  Sum of atomic charges =     0.000000

 -----------------------------------------------------------------
                    Cartesian Multipole Moments
 -----------------------------------------------------------------
    Charge (ESU x 10^10)
                 0.0000
    Dipole Moment (Debye)
         X      -1.5817      Y       0.8891      Z      -0.7817
       Tot       1.9757
    Quadrupole Moments (Debye-Ang)
        XX    -142.1184     XY       2.5685     YY    -132.1153
        XZ       0.4665     YZ      -4.7446     ZZ    -133.2859
    Octopole Moments (Debye-Ang^2)
       XXX    -405.1188    XXY      35.2697    XYY    -116.3788
       YYY      77.7491    XXZ      38.9679    XYZ     -11.2579
       YYZ       7.8378    XZZ    -127.3956    YZZ      36.3976
       ZZZ      28.6071
    Hexadecapole Moments (Debye-Ang^3)
      XXXX   -7316.0022   XXXY     442.0555   XXYY   -1325.8467
      XYYY     411.9658   YYYY    -743.9332   XXXZ    1283.1447
      XXYZ     -79.7867   XYYZ     413.8328   YYYZ    -175.1621
      XXZZ   -1772.9801   XYZZ     172.0256   YYZZ    -706.6072
      XZZZ    1239.1823   YZZZ    -181.5278   ZZZZ   -3494.1917
 -----------------------------------------------------------------
Archival summary:
1\1\november\OPT\ProcedureUnspecified\BasisUnspecified\l5125\taweetha\MonJan1323:03:072020MonJan1323:03:072020\0\\#,OPT,ProcedureUnspecified,BasisUnspecified,\\0,1\Cl\C,1,1.74719\C,2,1.40066,1,119.8\C,3,1.39172,2,120.899,1,177.89,0\H,4,1.08097,3,120.056,2,-179.894,0\C,4,1.3872,3,118.865,2,-0.046745,0\C,6,1.38832,4,121.157,3,0.308507,0\H,7,1.0821,6,120.079,4,178.793,0\C,7,1.39932,6,120.438,4,-0.136616,0\C,9,1.49115,7,118.305,6,-179.652,0\C,10,1.39648,9,120.953,7,-118.804,0\H,11,1.08177,10,120.425,9,-1.5634,0\C,11,1.39175,10,120.77,9,178.143,0\C,10,1.39868,9,120.173,7,59.1669,0\H,14,1.08345,10,119.926,9,2.53905,0\C,14,1.38977,10,120.576,9,-178.5,0\H,16,1.08243,14,120.542,10,-179.302,0\C,16,1.39285,14,120.36,10,0.388943,0\Cl,18,1.74594,16,118.966,14,-179.97,0\Cl,3,1.74646,2,121.342,1,-1.62171,0\Cl,13,1.74687,11,118.562,10,-179.552,0\Cl,6,1.75398,4,119.206,3,-179.85,0\\\@

 Total job time:  6903.50s(wall), 6903.12s(cpu) 
 Mon Jan 13 23:03:07 2020

        *************************************************************
        *                                                           *
        *  Thank you very much for using Q-Chem.  Have a nice day.  *
        *                                                           *
        *************************************************************


 
User input: 2 of 2 
 
                  Welcome to Q-Chem
     A Quantum Leap Into The Future Of Chemistry


 Q-Chem 5.2 (devel), Q-Chem, Inc., Pleasanton, CA (2019)

 Yihan Shao,  Zhengting Gan,  E. Epifanovsky,  A. T. B. Gilbert,  M. Wormit,  
 J. Kussmann,  A. W. Lange,  A. Behn,  Jia Deng,  Xintian Feng,  D. Ghosh,  
 M. Goldey,  P. R. Horn,  L. D. Jacobson,  I. Kaliman,  T. Kus,  A. Landau,  
 Jie Liu,  E. I. Proynov,  R. M. Richard,  R. P. Steele,  E. J. Sundstrom,  
 H. L. Woodcock III,  P. M. Zimmerman,  D. Zuev,  B. Albrecht,  E. Alguire,  
 S. A. Baeppler,  D. Barton,  Z. Benda,  Y. A. Bernard,  E. J. Berquist,  
 K. B. Bravaya,  H. Burton,  D. Casanova,  Chun-Min Chang,  Yunqing Chen,  
 A. Chien,  K. D. Closser,  M. P. Coons,  S. Coriani,  S. Dasgupta,  
 A. L. Dempwolff,  M. Diedenhofen,  Hainam Do,  R. G. Edgar,  Po-Tung Fang,  
 S. Faraji,  S. Fatehi,  Qingguo Feng,  K. D. Fenk,  J. Fosso-Tande,  
 J. Gayvert,  Qinghui Ge,  A. Ghysels,  G. Gidofalvi,  J. Gomes,  
 J. Gonthier,  A. Gunina,  D. Hait,  M. W. D. Hanson-Heine,  
 P. H. P. Harbach,  A. W. Hauser,  M. F. Herbst,  J. E. Herr,  
 E. G. Hohenstein,  Z. C. Holden,  Kerwin Hui,  B. C. Huynh,  T.-C. Jagau,  
 Hyunjun Ji,  B. Kaduk,  K. Khistyaev,  Jaehoon Kim,  P. Klunzinger,  K. Koh,  
 D. Kosenkov,  L. Koulias,  T. Kowalczyk,  C. M. Krauter,  A. Kunitsa,  
 Ka Un Lao,  A. Laurent,  K. V. Lawler,  Joonho Lee,  D. Lefrancois,  
 S. Lehtola,  D. S. Levine,  Yi-Pei Li,  You-Sheng Lin,  Fenglai Liu,  
 E. Livshits,  A. Luenser,  P. Manohar,  E. Mansoor,  S. F. Manzer,  
 Shan-Ping Mao,  Yuezhi Mao,  N. Mardirossian,  A. V. Marenich,  
 T. Markovich,  L. A. Martinez-Martinez,  S. A. Maurer,  N. J. Mayhall,  
 S. C. McKenzie,  J.-M. Mewes,  P. Morgante,  A. F. Morrison,  
 J. W. Mullinax,  K. Nanda,  T. S. Nguyen-Beck,  R. Olivares-Amaya,  
 J. A. Parkhill,  Zheng Pei,  T. M. Perrine,  F. Plasser,  P. Pokhilko,  
 S. Prager,  A. Prociuk,  E. Ramos,  D. R. Rehn,  F. Rob,  M. Scheurer,  
 M. Schneider,  N. Sergueev,  S. M. Sharada,  S. Sharma,  D. W. Small,  
 T. Stauch,  T. Stein,  Yu-Chuan Su,  A. J. W. Thom,  A. Tkatchenko,  
 T. Tsuchimochi,  N. M. Tubman,  L. Vogt,  M. L. Vidal,  O. Vydrov,  
 M. A. Watson,  J. Wenzel,  M. de Wergifosse,  T. A. Wesolowski,  A. White,  
 J. Witte,  A. Yamada,  Jun Yang,  K. Yao,  S. Yeganeh,  S. R. Yost,  
 Zhi-Qiang You,  A. Zech,  Igor Ying Zhang,  Xing Zhang,  Yan Zhao,  
 Ying Zhu,  B. R. Brooks,  G. K. L. Chan,  C. J. Cramer,  M. S. Gordon,  
 W. J. Hehre,  A. Klamt,  M. W. Schmidt,  C. D. Sherrill,  D. G. Truhlar,  
 A. Aspuru-Guzik,  R. Baer,  A. T. Bell,  N. A. Besley,  Jeng-Da Chai,  
 A. E. DePrince, III,  R. A. DiStasio Jr.,  A. Dreuw,  B. D. Dunietz,  
 T. R. Furlani,  Chao-Ping Hsu,  Yousung Jung,  Jing Kong,  D. S. Lambrecht,  
 WanZhen Liang,  C. Ochsenfeld,  V. A. Rassolov,  L. V. Slipchenko,  
 J. E. Subotnik,  T. Van Voorhis,  J. M. Herbert,  A. I. Krylov,  
 P. M. W. Gill,  M. Head-Gordon

 Contributors to earlier versions of Q-Chem not listed above: 
 R. D. Adamson,  B. Austin,  J. Baker,  G. J. O. Beran,  K. Brandhorst,  
 S. T. Brown,  E. F. C. Byrd,  A. K. Chakraborty,  C.-L. Cheng,  
 Siu Hung Chien,  D. M. Chipman,  D. L. Crittenden,  H. Dachsel,  
 R. J. Doerksen,  A. D. Dutoi,  L. Fusti-Molnar,  W. A. Goddard III,  
 A. Golubeva-Zadorozhnaya,  S. R. Gwaltney,  G. Hawkins,  A. Heyden,  
 S. Hirata,  G. Kedziora,  F. J. Keil,  C. Kelley,  Jihan Kim,  R. A. King,  
 R. Z. Khaliullin,  P. P. Korambath,  W. Kurlancheek,  A. M. Lee,  M. S. Lee,  
 S. V. Levchenko,  Ching Yeh Lin,  D. Liotard,  R. C. Lochan,  I. Lotan,  
 P. E. Maslen,  N. Nair,  D. P. O'Neill,  D. Neuhauser,  E. Neuscamman,  
 C. M. Oana,  R. Olson,  B. Peters,  R. Peverati,  P. A. Pieniazek,  
 Y. M. Rhee,  J. Ritchie,  M. A. Rohrdanz,  E. Rosta,  N. J. Russ,  
 H. F. Schaefer III,  N. E. Schultz,  N. Shenvi,  A. C. Simmonett,  A. Sodt,  
 D. Stuck,  K. S. Thanthiriwatte,  V. Vanovschi,  Tao Wang,  A. Warshel,  
 C. F. Williams,  Q. Wu,  X. Xu,  W. Zhang

 Please cite Q-Chem as follows:
 Y. Shao et al., Mol. Phys. 113, 184-215 (2015)
 DOI: 10.1080/00268976.2014.952696

 Q-Chem 5.2.1 for Intel X86 EM64T Linux

 Parts of Q-Chem use Armadillo 8.300.2 (Tropical Shenanigans).
 http://arma.sourceforge.net/

 Q-Chem begins on Mon Jan 13 23:03:07 2020  

Host: 
0

     Scratch files written to /scratch/taweetham/qchem15631//
NAlpha2: 162
NElect   162
Mult     1
The previous job contains 0 fragments, simply inherited here

 Q-Chem warning in module libgen/rem_setup.C, line 2168:

 Setting Thresh to 1e-14


Checking the input file for inconsistencies... 	...done.

--------------------------------------------------------------
User input:
--------------------------------------------------------------

$MOLECULE
READ
$END

$REM
   JOB_TYPE 	FREQUENCY
   BASIS 	6-311++G**
   METHOD	B3LYP
   SCF_GUESS_ALWAYS     TRUE
   S2THRESH     15
   THRESH       15
   MEM_TOTAL    10000
$END

--------------------------------------------------------------
 ----------------------------------------------------------------
             Standard Nuclear Orientation (Angstroms)
    I     Atom           X                Y                Z
 ----------------------------------------------------------------
    1      C       0.8525593874    -0.3247070922     0.0981603379
    2      C       1.5741949562     0.8756584968     0.2265719322
    3      Cl      0.7460825648     2.3678567717     0.6010664476
    4      C       2.9680976648     0.8686063725     0.0893821443
    5      Cl      3.9035363979     2.3353132429     0.2438232892
    6      C       3.6551790538    -0.3145426859    -0.1655059554
    7      H       4.7313053491    -0.3045414319    -0.2672111249
    8      C       2.9358543363    -1.4949704849    -0.2816629946
    9      Cl      3.7931158156    -2.9919381909    -0.5988882828
   10      C       1.5534468784    -1.5092036253    -0.1544833449
   11      H       1.0079321920    -2.4368570280    -0.2676595820
   12      C      -0.6306887887    -0.3960398995     0.2338706598
   13      C      -1.4664127279     0.2989628025    -0.6428879135
   14      H      -1.0469339922     0.9220793315    -1.4213413298
   15      C      -2.8505167277     0.1992314987    -0.5366985523
   16      Cl     -3.8411359259     1.0841440588    -1.6712243719
   17      C      -3.4193288050    -0.5995094408     0.4608865892
   18      Cl     -5.1500293493    -0.7469646756     0.6376688248
   19      C      -2.5900261515    -1.2964332297     1.3364316719
   20      H      -3.0365248922    -1.9095342447     2.1087056643
   21      C      -1.2083386267    -1.1995126192     1.2223342388
   22      H      -0.5765829035    -1.7393777028     1.9175330732
 ----------------------------------------------------------------
 Molecular Point Group                 C1    NOp =  1
 Largest Abelian Subgroup              C1    NOp =  1
 Nuclear Repulsion Energy =        1673.59183379 hartrees
 There are       81 alpha and       81 beta electrons
 Requested basis set is 6-311++G(d,p)
 There are 162 shells and 449 basis functions

 Total QAlloc Memory Limit  10000 MB
 Mega-Array Size       188 MB
 MEM_STATIC part       192 MB
 A cutoff of  1.0D-15 yielded  10026 shell pairs
 There are     83363 function pairs (     89499 Cartesian)
 Smallest overlap matrix eigenvalue = 2.95E-07
 Linear dependence detected in AO basis
 Number of orthogonalized atomic orbitals = 445
 Maximum deviation from orthogonality = 9.161E-10
 Guess from superposition of atomic densities
 Warning:  Energy on first SCF cycle will be non-variational
 SAD guess density has 162.000000 electrons

 -----------------------------------------------------------------------
  General SCF calculation program by
  Eric Jon Sundstrom, Paul Horn, Yuezhi Mao, Dmitri Zuev, Alec White,
  David Stuck, Shaama M.S., Shane Yost, Joonho Lee, David Small,
  Daniel Levine, Susi Lehtola, Hugh Burton, Evgeny Epifanovsky,
  Bang C. Huynh
 -----------------------------------------------------------------------
 Exchange:     0.2000 Hartree-Fock + 0.0800 Slater + 0.7200 B88
 Correlation:  0.1900 VWN1RPA + 0.8100 LYP
 Using SG-1 standard quadrature grid
 A restricted SCF calculation will be
 performed using DIIS
 SCF converges when DIIS error is below 1.0e-08
 ---------------------------------------
  Cycle       Energy         DIIS error
 ---------------------------------------
    1   -2765.4980276174      2.92e-02  
    2   -2761.3731722633      2.37e-03  
    3   -2761.2606973468      3.05e-03  
    4   -2761.5013061041      7.60e-04  
    5   -2761.5153442167      3.22e-04  
    6   -2761.5178036520      9.94e-05  
    7   -2761.5180181035      3.30e-05  
    8   -2761.5180417974      1.37e-05  
    9   -2761.5180464519      3.11e-06  
   10   -2761.5180466911      1.04e-06  
   11   -2761.5180467176      2.70e-07  
   12   -2761.5180467191      1.41e-07  
   13   -2761.5180467195      3.75e-08  
   14   -2761.5180467196      1.32e-08  
   15   -2761.5180467197      5.61e-09  Convergence criterion met
 ---------------------------------------
 SCF time:   CPU 645.17s  wall 645.00s 
 SCF   energy in the final basis set =    -2761.5180467197
 Total energy in the final basis set =    -2761.5180467197

 --------------------------------------------------------------

                    Orbital Energies (a.u.)
 --------------------------------------------------------------

 Alpha MOs
 -- Occupied --
********-101.5758-101.5757-101.5714-101.5707 -10.2754 -10.2733 -10.2688
-10.2662 -10.2656 -10.2364 -10.2238 -10.2215 -10.2179 -10.2135 -10.2128
-10.2100  -9.4916  -9.4905  -9.4904  -9.4859  -9.4853  -7.2565  -7.2553
 -7.2551  -7.2506  -7.2502  -7.2465  -7.2457  -7.2454  -7.2452  -7.2447
 -7.2445  -7.2409  -7.2403  -7.2400  -7.2394  -0.9488  -0.9341  -0.9054
 -0.8870  -0.8750  -0.8665  -0.8433  -0.7968  -0.7722  -0.7520  -0.7442
 -0.6675  -0.6495  -0.6260  -0.6096  -0.5509  -0.5366  -0.5315  -0.5125
 -0.4973  -0.4802  -0.4657  -0.4638  -0.4608  -0.4476  -0.4366  -0.4286
 -0.4150  -0.3998  -0.3983  -0.3945  -0.3692  -0.3633  -0.3569  -0.3502
 -0.3425  -0.3384  -0.3348  -0.3268  -0.3228  -0.2921  -0.2775  -0.2691
 -0.2622
 -- Virtual --
 -0.0695  -0.0572  -0.0464  -0.0367  -0.0310  -0.0213  -0.0112  -0.0007
  0.0001   0.0103   0.0147   0.0190   0.0246   0.0284   0.0374   0.0418
  0.0462   0.0508   0.0530   0.0613   0.0690   0.0704   0.0730   0.0784
  0.0814   0.0861   0.0894   0.0935   0.0959   0.0980   0.0999   0.1078
  0.1083   0.1113   0.1140   0.1166   0.1191   0.1208   0.1250   0.1265
  0.1288   0.1308   0.1332   0.1355   0.1423   0.1455   0.1476   0.1501
  0.1567   0.1580   0.1623   0.1690   0.1735   0.1768   0.1853   0.1915
  0.1945   0.1965   0.1998   0.2064   0.2096   0.2143   0.2192   0.2232
  0.2262   0.2300   0.2333   0.2357   0.2375   0.2424   0.2475   0.2563
  0.2572   0.2601   0.2640   0.2676   0.2725   0.2748   0.2789   0.2811
  0.2871   0.2893   0.2947   0.3017   0.3036   0.3069   0.3110   0.3148
  0.3182   0.3364   0.3386   0.3455   0.3537   0.3549   0.4101   0.4208
  0.4314   0.4342   0.4406   0.4467   0.4477   0.4515   0.4551   0.4608
  0.4750   0.4763   0.4815   0.4861   0.4923   0.4952   0.5035   0.5116
  0.5208   0.5350   0.5384   0.5504   0.5597   0.5661   0.5741   0.5794
  0.5828   0.5979   0.6004   0.6040   0.6081   0.6114   0.6239   0.6277
  0.6375   0.6514   0.6620   0.6705   0.6737   0.6762   0.6828   0.6861
  0.6920   0.7002   0.7092   0.7124   0.7253   0.7430   0.7503   0.7810
  0.7950   0.8145   0.8248   0.8261   0.8307   0.8345   0.8422   0.8430
  0.8464   0.8485   0.8490   0.8530   0.8557   0.8590   0.8604   0.8662
  0.8714   0.8833   0.8862   0.8919   0.8993   0.9042   0.9105   0.9147
  0.9251   0.9290   0.9344   0.9392   0.9439   0.9454   0.9528   0.9561
  0.9661   0.9759   0.9816   0.9893   1.0064   1.0159   1.0266   1.0403
  1.0468   1.0744   1.0829   1.0959   1.1047   1.1328   1.1594   1.1784
  1.2033   1.2125   1.2231   1.2366   1.2510   1.2556   1.2699   1.2766
  1.2796   1.2945   1.3092   1.3185   1.3239   1.3581   1.3595   1.4104
  1.4321   1.4824   1.5019   1.5119   1.5244   1.5486   1.5570   1.5657
  1.5861   1.5911   1.6024   1.6125   1.6353   1.6632   1.6881   1.6942
  1.7050   1.7286   1.7384   1.7837   1.7932   1.8149   1.8325   1.8481
  1.8781   1.8836   1.8897   1.9024   1.9220   1.9259   1.9396   1.9513
  1.9575   1.9655   1.9685   2.0138   2.0399   2.0534   2.0711   2.0999
  2.1036   2.1504   2.1586   2.1769   2.2376   2.2411   2.2451   2.2604
  2.2697   2.2830   2.2885   2.2973   2.3026   2.3215   2.3366   2.3510
  2.4129   2.4194   2.4316   2.4482   2.4495   2.4871   2.5044   2.5160
  2.5295   2.5407   2.5572   2.5651   2.5957   2.6139   2.6337   2.6641
  2.6658   2.6881   2.6994   2.7196   2.7278   2.7432   2.7536   2.7609
  2.7626   2.7758   2.7846   2.7945   2.8293   2.8349   2.8508   2.8843
  2.9136   2.9681   2.9842   3.0612   3.0682   3.0801   3.1197   3.1247
  3.1571   3.1764   3.1995   3.2220   3.2532   3.3361   3.3431   3.4181
  3.4306   3.5194   3.5721   3.6589   3.6871   3.7737   3.7971   3.8613
  3.9594   4.0664   4.0932   4.1237   4.3621   4.8021   4.8249   9.7554
  9.7644   9.7804   9.8001   9.8173  23.3871  23.5379  23.8233  23.8765
 23.8902  23.8933  23.9502  24.0004  24.0365  24.0629  24.1013  24.1453
 25.7844  25.8039  25.8234  25.8679  25.9112  26.0895  26.1046  26.1530
 26.1847  26.2751  26.5065  26.5681  26.6090  26.7720  26.8116 215.7476
215.7547 215.7743 215.7964 215.8188
 --------------------------------------------------------------

          Ground-State Mulliken Net Atomic Charges

     Atom                 Charge (a.u.)
  ----------------------------------------
      1 C                    -0.393782
      2 C                    -1.136615
      3 Cl                    0.634956
      4 C                     0.511249
      5 Cl                    0.444338
      6 C                    -1.112628
      7 H                     0.207359
      8 C                     0.809553
      9 Cl                    0.425294
     10 C                    -0.826955
     11 H                     0.200090
     12 C                     0.848334
     13 C                    -1.465615
     14 H                     0.232196
     15 C                     0.081520
     16 Cl                    0.591968
     17 C                     0.305064
     18 Cl                    0.498436
     19 C                    -0.830851
     20 H                     0.208978
     21 C                    -0.422447
     22 H                     0.189559
  ----------------------------------------
  Sum of atomic charges =     0.000000

 -----------------------------------------------------------------
                    Cartesian Multipole Moments
 -----------------------------------------------------------------
    Charge (ESU x 10^10)
                 0.0000
    Dipole Moment (Debye)
         X       1.0949      Y      -1.4831      Z       0.7119
       Tot       1.9762
    Quadrupole Moments (Debye-Ang)
        XX    -139.4399     XY       1.5995     YY    -133.4967
        XZ      -2.6946     YZ      -3.8441     ZZ    -131.4010
    Octopole Moments (Debye-Ang^2)
       XXX      45.0756    XXY       5.9850    XYY     -13.4003
       YYY      12.5867    XXZ       3.6889    XYZ       5.0885
       YYZ       3.9514    XZZ      -8.4624    YZZ      -0.1301
       ZZZ       0.3417
    Hexadecapole Moments (Debye-Ang^3)
      XXXX   -7895.2931   XXXY      17.0622   XXYY   -1704.1561
      XYYY       5.6715   YYYY   -2143.4712   XXXZ     -14.5376
      XXYZ     -19.6637   XYYZ      -4.2921   YYYZ       6.9629
      XXZZ   -1434.5731   XYZZ       7.0813   YYZZ    -458.9975
      XZZZ       9.4077   YZZZ     -18.2470   ZZZZ    -632.8287
 -----------------------------------------------------------------
 Calculating MO derivatives via CPSCF
    1     0    69    0.0202531  
    2     0    69    0.0059249  
    3     0    69    0.0006528  
    4     1    68    0.0000501  
    5    66     3    0.0000034  
    6    69     0    0.0000002  Converged
 Time for AOints: 1026.3 s (CPU) 1026.3 s (wall)
 ------------------------------------------------------------------------------
                     AOints        : Timing summary (seconds)
 ------------------------------------------------------------------------------
     job step          cpu (% of tot)      sys (% of tot)     wall (% of tot)
 ------------------------------------------------------------------------------
  AOints            0.1026E+04 ( 9.4)   0.7000E-05 ( 2.3)   0.1026E+04 ( 9.4)
 ------------------------------------------------------------------------------
   Grand Totals     0.1094E+05          0.3020E-03          0.1095E+05
 ------------------------------------------------------------------------------
 Polarizability Matrix (a.u.)
            1           2           3
    1-286.9329412   6.5561527   3.9898803
    2   6.5561527-204.4836035   8.9675880
    3   3.9898803   8.9675880-136.0735994
 Calculating analytic Hessian of the SCF energy

 Direct stationary perturbation theory relativistic correction:

 rels  =       3.985396571966
 relv  =     -15.224947860554
 rel2e =       4.090843665812
 E_rel =      -7.148707622775

 Hessian of the SCF Energy
            1           2           3           4           5           6
    1   0.6239342  -0.0008603  -0.0441348  -0.1625261  -0.1073411  -0.0113400
    2  -0.0008603   0.6162967   0.0562403  -0.0507589  -0.2257713  -0.0229920
    3  -0.0441348   0.0562403   0.1807883  -0.0001322  -0.0156856  -0.0632690
    4  -0.1625261  -0.0507589  -0.0001322   0.5781931   0.0445533  -0.0384707
    5  -0.1073411  -0.2257713  -0.0156856   0.0445533   0.5081465   0.0649867
    6  -0.0113400  -0.0229920  -0.0632690  -0.0384707   0.0649867   0.1281415
    7   0.0048881  -0.0010130  -0.0003267  -0.0657594   0.0456318   0.0128687
    8   0.0197331  -0.0364344  -0.0097742   0.0493571  -0.1247083  -0.0252261
    9   0.0032882  -0.0067736   0.0015439   0.0142847  -0.0254725  -0.0279636
   10  -0.0264316  -0.0776537  -0.0093133  -0.2922411   0.0323497   0.0278104
   11  -0.0239884   0.0306105   0.0060083  -0.0297504  -0.0950431  -0.0031405
   12  -0.0009297   0.0120363   0.0069557   0.0174883  -0.0091017  -0.0620843
   13  -0.0034742   0.0048413   0.0016145  -0.0198076  -0.0324595  -0.0033556
   14  -0.0005028   0.0020891  -0.0000692  -0.0092891  -0.0158739  -0.0025334
   15   0.0007469  -0.0005529   0.0036138   0.0004388  -0.0003086   0.0030558
   16   0.0008994  -0.0016673  -0.0005076  -0.0215323   0.0237970   0.0071744
   17  -0.0011191  -0.0633809  -0.0094042   0.0757655   0.0300838  -0.0033327
   18  -0.0004220  -0.0101311  -0.0025994   0.0151675   0.0016548   0.0056042
   19   0.0005580   0.0000224  -0.0001666   0.0007385   0.0017284   0.0007581
   20   0.0001768  -0.0010477   0.0000201   0.0008237  -0.0033291  -0.0014690
   21  -0.0002609  -0.0000584  -0.0012822   0.0007961  -0.0014680   0.0051229
   22  -0.0275632   0.0801877   0.0154579  -0.0579664  -0.0312540  -0.0001274
   23   0.0260538   0.0317114   0.0012626  -0.0316922  -0.0175030   0.0005651
   24   0.0076541  -0.0027735   0.0047688  -0.0002667   0.0007646  -0.0036138
   25  -0.0030770  -0.0048553   0.0000336   0.0016176   0.0008870  -0.0002434
   26   0.0003099   0.0024041  -0.0004019   0.0009028   0.0002390   0.0003735
   27   0.0006383   0.0000694   0.0043175  -0.0001014   0.0000504  -0.0005765
   28  -0.1619461   0.0449240   0.0181405   0.0621344   0.0257099  -0.0009531
   29   0.1083723  -0.2584879  -0.0401483  -0.0245476  -0.0555567  -0.0087148
   30   0.0303592  -0.0343130  -0.0704155  -0.0093997  -0.0136326   0.0072946
   31   0.0098127   0.0147014   0.0017943  -0.0009632   0.0020756   0.0011013
   32  -0.0129375  -0.0181943  -0.0025252   0.0026348  -0.0014381  -0.0014016
   33  -0.0032133  -0.0046512   0.0031255   0.0011516  -0.0012333   0.0054777
   34  -0.2123128  -0.0031867   0.0128878  -0.0186736  -0.0134975   0.0036445
   35  -0.0066698  -0.0873496   0.0095330  -0.0273622   0.0017583   0.0022546
   36   0.0125419   0.0086963  -0.0722620  -0.0013927   0.0007439   0.0028913
   37  -0.0281275   0.0158564  -0.0190538   0.0014580   0.0032521  -0.0013119
   38   0.0072066   0.0051188  -0.0022674  -0.0021866  -0.0018914   0.0010342
   39  -0.0005853  -0.0019676   0.0058828   0.0015619  -0.0011980  -0.0002008
   40   0.0012928   0.0002963  -0.0000701  -0.0001578  -0.0000523  -0.0001977
   41  -0.0013330  -0.0021491  -0.0020281  -0.0004774   0.0006132   0.0000486
   42   0.0006510  -0.0024396  -0.0010311  -0.0012013   0.0009293   0.0001484
   43   0.0022951   0.0017987  -0.0018536  -0.0011667  -0.0001382   0.0010610
   44   0.0028667   0.0034444   0.0044875   0.0002208  -0.0004920   0.0002658
   45  -0.0027438   0.0046448   0.0007811   0.0014619  -0.0002184  -0.0004488
   46   0.0002370   0.0007179  -0.0010484  -0.0002300   0.0004912   0.0001574
   47  -0.0005139  -0.0000883   0.0003234   0.0002821  -0.0003270  -0.0001712
   48   0.0004229   0.0002170  -0.0003342  -0.0002020   0.0004347   0.0001140
   49  -0.0018160   0.0003485   0.0000506   0.0006045   0.0001942  -0.0001814
   50  -0.0005056  -0.0012935   0.0001779   0.0004211   0.0001906  -0.0003530
   51   0.0004970   0.0004281  -0.0011744  -0.0007803   0.0002858   0.0006122
   52   0.0014971  -0.0000095   0.0000562  -0.0006717   0.0003930   0.0001537
   53   0.0001743  -0.0001767  -0.0003581  -0.0001331  -0.0000577  -0.0000147
   54  -0.0001721  -0.0003549  -0.0001114  -0.0000166  -0.0000319  -0.0000106
   55   0.0028639  -0.0016330   0.0011114  -0.0000413  -0.0002393  -0.0001069
   56  -0.0009912   0.0015352   0.0048951   0.0001738   0.0004990  -0.0000360
   57   0.0011663   0.0057324  -0.0002106   0.0014891  -0.0002394  -0.0003088
   58   0.0000268  -0.0009555   0.0008498  -0.0003738   0.0002431   0.0000836
   59   0.0000734   0.0000801   0.0001061   0.0000123   0.0001198   0.0000546
   60  -0.0000814   0.0000739   0.0001385   0.0000352   0.0000309  -0.0000174
   61  -0.0218734  -0.0206888   0.0239267  -0.0028223   0.0038862   0.0015477
   62  -0.0096862   0.0028331   0.0017529   0.0018920   0.0007064  -0.0002875
   63   0.0070098   0.0007918   0.0015773  -0.0017890  -0.0015943  -0.0002629
   64   0.0008476  -0.0004109   0.0006829   0.0001935  -0.0002140  -0.0000808
   65   0.0014805  -0.0017490  -0.0021464  -0.0008472  -0.0003695   0.0000915
   66  -0.0010859  -0.0019284  -0.0008001  -0.0001192   0.0003063   0.0002887
            7           8           9          10          11          12
    1   0.0048881   0.0197331   0.0032882  -0.0264316  -0.0239884  -0.0009297
    2  -0.0010130  -0.0364344  -0.0067736  -0.0776537   0.0306105   0.0120363
    3  -0.0003267  -0.0097742   0.0015439  -0.0093133   0.0060083   0.0069557
    4  -0.0657594   0.0493571   0.0142847  -0.2922411  -0.0297504   0.0174883
    5   0.0456318  -0.1247083  -0.0254725   0.0323497  -0.0950431  -0.0091017
    6   0.0128687  -0.0252261  -0.0279636   0.0278104  -0.0031405  -0.0620843
    7   0.0926444  -0.0715080  -0.0201593  -0.0184066   0.0332303   0.0085112
    8  -0.0715080   0.1801222   0.0412152   0.0095742  -0.0181872  -0.0048427
    9  -0.0201593   0.0412152   0.0215634   0.0037418  -0.0071270   0.0010907
   10  -0.0184066   0.0095742   0.0037418   0.5816476  -0.0506404  -0.0536115
   11   0.0332303  -0.0181872  -0.0071270  -0.0506404   0.5336487   0.0726030
   12   0.0085112  -0.0048427   0.0010907  -0.0536115   0.0726030   0.1345882
   13  -0.0067768  -0.0031593   0.0000740  -0.0723182  -0.0515626  -0.0034497
   14   0.0033830   0.0033335   0.0004191  -0.0553917  -0.1233762  -0.0110005
   15   0.0012772   0.0011460  -0.0007910  -0.0037824  -0.0117244  -0.0247327
   16  -0.0039427   0.0005657   0.0008286  -0.1740281   0.1278994   0.0312984
   17  -0.0041123   0.0021681   0.0000195   0.0621166  -0.2505568  -0.0369552
   18   0.0001674  -0.0003647   0.0038370   0.0203971  -0.0423547  -0.0683276
   19  -0.0001638   0.0000938   0.0000323  -0.0104867  -0.0022715   0.0009503
   20   0.0014309  -0.0006529  -0.0002872   0.0269082   0.0021464  -0.0027398
   21   0.0002103  -0.0001745   0.0001231   0.0053802   0.0000354   0.0024237
   22   0.0008648   0.0003425  -0.0001164   0.0659824  -0.0306608  -0.0103122
   23   0.0000660   0.0006171   0.0003032   0.0289326  -0.0622276  -0.0134950
   24  -0.0000690   0.0000844  -0.0005679  -0.0007260  -0.0080890   0.0060351
   25  -0.0004152   0.0009720   0.0002135  -0.0014374  -0.0010682   0.0004555
   26   0.0009651  -0.0014934  -0.0003741  -0.0048053   0.0014513  -0.0001014
   27   0.0001704  -0.0002200  -0.0004422  -0.0000596  -0.0004694   0.0042974
   28  -0.0009425  -0.0062233  -0.0004623  -0.0528200   0.0293806   0.0094714
   29  -0.0014896  -0.0004652  -0.0006158   0.0279350  -0.0146529  -0.0046005
   30   0.0000589  -0.0005439   0.0038367   0.0095825  -0.0047842  -0.0044809
   31   0.0001367   0.0012477   0.0002306  -0.0006678   0.0010209   0.0000966
   32  -0.0000886  -0.0011275  -0.0002090   0.0008080   0.0000185   0.0000712
   33  -0.0000090  -0.0002384   0.0001837  -0.0000897   0.0001637  -0.0007570
   34  -0.0018907   0.0025329  -0.0000164   0.0016777  -0.0018363   0.0000206
   35  -0.0033220  -0.0013742   0.0004866  -0.0011088  -0.0035478  -0.0014917
   36  -0.0003262   0.0006066  -0.0017785   0.0007649  -0.0012559   0.0052910
   37  -0.0016541  -0.0026780  -0.0014229  -0.0002260   0.0005347   0.0007692
   38  -0.0026938  -0.0021164  -0.0010309   0.0012362  -0.0002510  -0.0001028
   39  -0.0021783  -0.0005347  -0.0006906   0.0000979   0.0000358  -0.0002372
   40  -0.0005978  -0.0004822  -0.0007006  -0.0003204  -0.0000146   0.0001228
   41  -0.0004518  -0.0003187  -0.0006577   0.0001912  -0.0000583   0.0000723
   42   0.0003857  -0.0003509   0.0000620  -0.0001211  -0.0002141   0.0000014
   43   0.0013025   0.0009351   0.0001599   0.0002026  -0.0004301   0.0000395
   44  -0.0001936   0.0001025  -0.0001141   0.0003759   0.0002100  -0.0001795
   45  -0.0004750  -0.0004257  -0.0000334  -0.0006972  -0.0001025  -0.0001258
   46   0.0000138  -0.0003057  -0.0001187   0.0002380   0.0001803   0.0000464
   47   0.0000290   0.0002398   0.0000878  -0.0002296  -0.0001052  -0.0000072
   48  -0.0000456  -0.0002974  -0.0001099   0.0002115   0.0001877  -0.0000295
   49   0.0001351   0.0000832   0.0000338  -0.0003976  -0.0003009  -0.0000731
   50  -0.0003930  -0.0004905  -0.0000702  -0.0003664   0.0000086   0.0000347
   51   0.0008740   0.0005742   0.0000682   0.0003563  -0.0000785   0.0000942
   52   0.0000169  -0.0002357  -0.0000540   0.0004537   0.0003223   0.0000780
   53   0.0000021   0.0000692   0.0000229   0.0001093  -0.0000111   0.0000331
   54  -0.0000002   0.0000194   0.0000311  -0.0000355  -0.0000644  -0.0000059
   55  -0.0008294  -0.0007089  -0.0001855  -0.0001608   0.0001569   0.0000782
   56   0.0003370  -0.0000368   0.0000148  -0.0000290   0.0002398  -0.0003696
   57  -0.0000570  -0.0002089  -0.0000280  -0.0002575   0.0005125   0.0002076
   58   0.0000480  -0.0000919   0.0000043   0.0000571  -0.0000074  -0.0000803
   59   0.0000308  -0.0000779  -0.0000075   0.0000017   0.0000188   0.0000180
   60   0.0000050  -0.0000581  -0.0000053  -0.0000050   0.0000125   0.0000129
   61   0.0013660  -0.0001660   0.0002804  -0.0002947  -0.0001013  -0.0010062
   62   0.0001724   0.0007612   0.0002328  -0.0006084   0.0000104   0.0001252
   63  -0.0009551  -0.0002140   0.0001498   0.0004238  -0.0002345  -0.0001825
   64  -0.0000369   0.0001222   0.0000645  -0.0000196  -0.0000872   0.0000418
   65  -0.0000126   0.0000700  -0.0000624   0.0002923  -0.0003422  -0.0000086
   66   0.0000728  -0.0001717  -0.0000794  -0.0000661   0.0000821  -0.0000352
           13          14          15          16          17          18
    1  -0.0034742  -0.0005028   0.0007469   0.0008994  -0.0011191  -0.0004220
    2   0.0048413   0.0020891  -0.0005529  -0.0016673  -0.0633809  -0.0101311
    3   0.0016145  -0.0000692   0.0036138  -0.0005076  -0.0094042  -0.0025994
    4  -0.0198076  -0.0092891   0.0004388  -0.0215323   0.0757655   0.0151675
    5  -0.0324595  -0.0158739  -0.0003086   0.0237970   0.0300838   0.0016548
    6  -0.0033556  -0.0025334   0.0030558   0.0071744  -0.0033327   0.0056042
    7  -0.0067768   0.0033830   0.0012772  -0.0039427  -0.0041123   0.0001674
    8  -0.0031593   0.0033335   0.0011460   0.0005657   0.0021681  -0.0003647
    9   0.0000740   0.0004191  -0.0007910   0.0008286   0.0000195   0.0038370
   10  -0.0723182  -0.0553917  -0.0037824  -0.1740281   0.0621166   0.0203971
   11  -0.0515626  -0.1233762  -0.0117244   0.1278994  -0.2505568  -0.0423547
   12  -0.0034497  -0.0110005  -0.0247327   0.0312984  -0.0369552  -0.0683276
   13   0.0966078   0.0834799   0.0051866   0.0043998  -0.0008649  -0.0001231
   14   0.0834799   0.1778431   0.0193494  -0.0236830  -0.0426482  -0.0056596
   15   0.0051866   0.0193494   0.0141560  -0.0039719  -0.0072800   0.0039329
   16   0.0043998  -0.0236830  -0.0039719   0.7510524   0.0173964  -0.0575858
   17  -0.0008649  -0.0426482  -0.0072800   0.0173964   0.6436783   0.0805716
   18  -0.0001231  -0.0056596   0.0039329  -0.0575858   0.0805716   0.1417782
   19   0.0012783  -0.0011484  -0.0005244  -0.3441610  -0.0029614   0.0293119
   20   0.0009483   0.0003669   0.0003932  -0.0033197  -0.0533920  -0.0026870
   21  -0.0001362   0.0006172  -0.0025434   0.0292905  -0.0027591  -0.0372379
   22   0.0000112   0.0053852   0.0010556  -0.1844355  -0.0728169   0.0007987
   23   0.0019312   0.0021076  -0.0007420  -0.1365269  -0.2576589  -0.0176691
   24   0.0006503  -0.0010451   0.0042937  -0.0097159  -0.0238678  -0.0646779
   25   0.0001800  -0.0000035  -0.0000025   0.0054491  -0.0028027  -0.0005772
   26  -0.0001398  -0.0018754  -0.0002936   0.0223178  -0.0391383  -0.0090590
   27  -0.0000312  -0.0002677   0.0000083   0.0034690  -0.0063162   0.0030503
   28   0.0000800  -0.0022953  -0.0002924  -0.0269779  -0.0714012  -0.0082681
   29  -0.0014094  -0.0015097  -0.0000230  -0.0274894   0.0292999   0.0062150
   30  -0.0002013   0.0003078  -0.0007935  -0.0016052   0.0100344   0.0108927
   31   0.0001071  -0.0000958  -0.0000499  -0.0053731   0.0011898   0.0012763
   32  -0.0000351   0.0000509   0.0000560   0.0006520   0.0014792  -0.0007505
   33  -0.0000663   0.0000120  -0.0002937   0.0011955  -0.0010430   0.0050067
   34   0.0004478   0.0009046   0.0000562  -0.0005912  -0.0001843  -0.0000887
   35  -0.0014612  -0.0005177   0.0000187  -0.0000352  -0.0007843  -0.0000490
   36  -0.0001670  -0.0001546   0.0000877   0.0000571   0.0004468  -0.0012909
   37  -0.0002035  -0.0002310   0.0000445  -0.0000936  -0.0001422  -0.0001923
   38  -0.0001998  -0.0000258  -0.0000888  -0.0006717   0.0004453   0.0001273
   39   0.0001143   0.0001868   0.0000031   0.0002488   0.0001604   0.0001008
   40   0.0000457   0.0000506  -0.0000069   0.0000138  -0.0001630  -0.0000481
   41  -0.0000296  -0.0000818   0.0000058  -0.0000328   0.0000719   0.0000379
   42   0.0000226  -0.0000184  -0.0000179   0.0000133  -0.0000861  -0.0000141
   43   0.0002089   0.0001100  -0.0000392   0.0000095   0.0003000   0.0000478
   44  -0.0001343  -0.0001994  -0.0000289  -0.0001252   0.0001254   0.0000594
   45   0.0003152   0.0003133   0.0000344   0.0003787  -0.0001910  -0.0001087
   46  -0.0001928  -0.0002144  -0.0000095  -0.0001882   0.0000081  -0.0000256
   47   0.0001407   0.0001639   0.0000131   0.0001487  -0.0000285  -0.0000113
   48  -0.0001947  -0.0002022  -0.0000035  -0.0001716  -0.0000273   0.0000433
   49   0.0002754   0.0002694   0.0000291   0.0003385   0.0000356  -0.0000390
   50   0.0000174   0.0000719   0.0000380   0.0000917  -0.0002818  -0.0000571
   51  -0.0000591  -0.0001347  -0.0000332  -0.0001003   0.0002623  -0.0000343
   52  -0.0003506  -0.0003508  -0.0000331  -0.0003844  -0.0000044   0.0000579
   53  -0.0000415  -0.0000266  -0.0000061  -0.0000304   0.0000632   0.0000088
   54   0.0000299   0.0000384  -0.0000008   0.0000463   0.0000096  -0.0000088
   55  -0.0001192  -0.0000207   0.0000085  -0.0001421  -0.0003821   0.0000088
   56   0.0000964   0.0000291   0.0000195  -0.0001325   0.0000116   0.0001830
   57   0.0001243   0.0000273   0.0000077  -0.0001039  -0.0003705   0.0000089
   58  -0.0000642  -0.0000555  -0.0000045  -0.0000700   0.0000167   0.0000201
   59  -0.0000020  -0.0000104  -0.0000122  -0.0000211  -0.0000370  -0.0000052
   60   0.0000084   0.0000010  -0.0000058  -0.0000130  -0.0000291  -0.0000082
   61  -0.0003771  -0.0003648  -0.0001104  -0.0002833   0.0000428   0.0001244
   62   0.0000806   0.0000829   0.0000216   0.0008233   0.0001602  -0.0001189
   63  -0.0002719  -0.0000543   0.0000430  -0.0001745   0.0003060   0.0001040
   64   0.0000422   0.0000634  -0.0000167   0.0000362   0.0000838  -0.0000038
   65  -0.0000371   0.0000056  -0.0000006   0.0000463   0.0003143   0.0000577
   66  -0.0000841  -0.0001325  -0.0000208  -0.0000502  -0.0001428  -0.0000515
           19          20          21          22          23          24
    1   0.0005580   0.0001768  -0.0002609  -0.0275632   0.0260538   0.0076541
    2   0.0000224  -0.0010477  -0.0000584   0.0801877   0.0317114  -0.0027735
    3  -0.0001666   0.0000201  -0.0012822   0.0154579   0.0012626   0.0047688
    4   0.0007385   0.0008237   0.0007961  -0.0579664  -0.0316922  -0.0002667
    5   0.0017284  -0.0033291  -0.0014680  -0.0312540  -0.0175030   0.0007646
    6   0.0007581  -0.0014690   0.0051229  -0.0001274   0.0005651  -0.0036138
    7  -0.0001638   0.0014309   0.0002103   0.0008648   0.0000660  -0.0000690
    8   0.0000938  -0.0006529  -0.0001745   0.0003425   0.0006171   0.0000844
    9   0.0000323  -0.0002872   0.0001231  -0.0001164   0.0003032  -0.0005679
   10  -0.0104867   0.0269082   0.0053802   0.0659824   0.0289326  -0.0007260
   11  -0.0022715   0.0021464   0.0000354  -0.0306608  -0.0622276  -0.0080890
   12   0.0009503  -0.0027398   0.0024237  -0.0103122  -0.0134950   0.0060351
   13   0.0012783   0.0009483  -0.0001362   0.0000112   0.0019312   0.0006503
   14  -0.0011484   0.0003669   0.0006172   0.0053852   0.0021076  -0.0010451
   15  -0.0005244   0.0003932  -0.0025434   0.0010556  -0.0007420   0.0042937
   16  -0.3441610  -0.0033197   0.0292905  -0.1844355  -0.1365269  -0.0097159
   17  -0.0029614  -0.0533920  -0.0027591  -0.0728169  -0.2576589  -0.0238678
   18   0.0293119  -0.0026870  -0.0372379   0.0007987  -0.0176691  -0.0646779
   19   0.3616973   0.0036695  -0.0320129  -0.0107468   0.0025463   0.0017405
   20   0.0036695   0.0560713   0.0048515  -0.0266800   0.0032980   0.0025784
   21  -0.0320129   0.0048515   0.0271721  -0.0028086  -0.0003144   0.0033192
   22  -0.0107468  -0.0266800  -0.0028086   0.6143591   0.0735555  -0.0352651
   23   0.0025463   0.0032980  -0.0003144   0.0735555   0.5333318   0.0588866
   24   0.0017405   0.0025784   0.0033192  -0.0352651   0.0588866   0.1327943
   25   0.0010050  -0.0005227  -0.0004442  -0.0658410   0.0465042   0.0114753
   26   0.0007696   0.0007283   0.0005351   0.0463017  -0.1215663  -0.0205005
   27  -0.0002161   0.0005873  -0.0024920   0.0113692  -0.0207139  -0.0261426
   28   0.0006276  -0.0021073   0.0000615  -0.3251771   0.0142467   0.0272880
   29  -0.0025883  -0.0045544  -0.0012411  -0.0481982  -0.1115404  -0.0037840
   30   0.0000468  -0.0013680   0.0051845   0.0174502  -0.0093770  -0.0654059
   31  -0.0003762  -0.0012821  -0.0001531  -0.0114654  -0.0273764  -0.0034257
   32   0.0001159   0.0002698  -0.0000451   0.0028740   0.0023713  -0.0002426
   33   0.0000946   0.0001175   0.0003022   0.0022081   0.0026810   0.0030345
   34  -0.0000271  -0.0000279   0.0001431   0.0017508   0.0022995   0.0002207
   35   0.0000137   0.0000789  -0.0000581   0.0020340  -0.0031060  -0.0016137
   36  -0.0000033   0.0000083  -0.0000665   0.0000369  -0.0016204   0.0062327
   37   0.0000209   0.0000087  -0.0000526   0.0001675   0.0000587   0.0014854
   38   0.0000313  -0.0000205   0.0001150   0.0001975  -0.0000460  -0.0003072
   39  -0.0000016   0.0000315   0.0000009  -0.0001218   0.0000709  -0.0003707
   40  -0.0000019  -0.0000051  -0.0000047   0.0000889   0.0001738  -0.0000100
   41   0.0000056  -0.0000042  -0.0000079  -0.0000398  -0.0002153   0.0000414
   42   0.0000073  -0.0000188   0.0000033   0.0000584   0.0000527  -0.0000208
   43   0.0000021  -0.0000196   0.0000198  -0.0005588   0.0000206  -0.0001276
   44  -0.0000119  -0.0000080   0.0000136   0.0001088  -0.0001303  -0.0004437
   45  -0.0000121   0.0000181  -0.0000097  -0.0000708   0.0007646   0.0005497
   46   0.0000028  -0.0000078  -0.0000047   0.0002441  -0.0002582   0.0000805
   47  -0.0000017   0.0000077  -0.0000001  -0.0001723   0.0001993   0.0000689
   48   0.0000006  -0.0000089  -0.0000162   0.0002222  -0.0002669  -0.0000423
   49  -0.0000046   0.0000033   0.0000116  -0.0005173   0.0003716   0.0001328
   50  -0.0000028   0.0000093  -0.0000409   0.0002854   0.0002836   0.0001944
   51  -0.0000022  -0.0000285   0.0000285  -0.0002816  -0.0003821  -0.0001911
   52   0.0000092  -0.0000144   0.0000099   0.0004674  -0.0004689  -0.0003233
   53   0.0000011  -0.0000001   0.0000063  -0.0000325  -0.0000869  -0.0000193
   54  -0.0000016   0.0000006  -0.0000018  -0.0000610   0.0000406   0.0000533
   55   0.0000098   0.0000307  -0.0000532   0.0007100   0.0003285   0.0001847
   56   0.0000202   0.0000099   0.0000071  -0.0000948   0.0000137  -0.0003698
   57   0.0000130  -0.0000038   0.0000001   0.0005625   0.0002311  -0.0002202
   58   0.0000021  -0.0000008   0.0000013   0.0000471  -0.0000794  -0.0000525
   59   0.0000006  -0.0000004  -0.0000039   0.0000524   0.0000266   0.0000154
   60  -0.0000001   0.0000010  -0.0000054   0.0000403   0.0000329   0.0000281
   61   0.0000182  -0.0000175   0.0000067  -0.0001761  -0.0007219  -0.0009254
   62  -0.0000263   0.0000232  -0.0000294  -0.0008409   0.0002192   0.0003739
   63  -0.0000028   0.0000300  -0.0000142  -0.0004759  -0.0000003   0.0000371
   64  -0.0000020   0.0000048   0.0000000  -0.0002474   0.0000320  -0.0000083
   65  -0.0000062  -0.0000006   0.0000198  -0.0005301  -0.0000952   0.0000504
   66  -0.0000118  -0.0000264  -0.0000111   0.0003748  -0.0003101   0.0001102
           25          26          27          28          29          30
    1  -0.0030770   0.0003099   0.0006383  -0.1619461   0.1083723   0.0303592
    2  -0.0048553   0.0024041   0.0000694   0.0449240  -0.2584879  -0.0343130
    3   0.0000336  -0.0004019   0.0043175   0.0181405  -0.0401483  -0.0704155
    4   0.0016176   0.0009028  -0.0001014   0.0621344  -0.0245476  -0.0093997
    5   0.0008870   0.0002390   0.0000504   0.0257099  -0.0555567  -0.0136326
    6  -0.0002434   0.0003735  -0.0005765  -0.0009531  -0.0087148   0.0072946
    7  -0.0004152   0.0009651   0.0001704  -0.0009425  -0.0014896   0.0000589
    8   0.0009720  -0.0014934  -0.0002200  -0.0062233  -0.0004652  -0.0005439
    9   0.0002135  -0.0003741  -0.0004422  -0.0004623  -0.0006158   0.0038367
   10  -0.0014374  -0.0048053  -0.0000596  -0.0528200   0.0279350   0.0095825
   11  -0.0010682   0.0014513  -0.0004694   0.0293806  -0.0146529  -0.0047842
   12   0.0004555  -0.0001014   0.0042974   0.0094714  -0.0046005  -0.0044809
   13   0.0001800  -0.0001398  -0.0000312   0.0000800  -0.0014094  -0.0002013
   14  -0.0000035  -0.0018754  -0.0002677  -0.0022953  -0.0015097   0.0003078
   15  -0.0000025  -0.0002936   0.0000083  -0.0002924  -0.0000230  -0.0007935
   16   0.0054491   0.0223178   0.0034690  -0.0269779  -0.0274894  -0.0016052
   17  -0.0028027  -0.0391383  -0.0063162  -0.0714012   0.0292999   0.0100344
   18  -0.0005772  -0.0090590   0.0030503  -0.0082681   0.0062150   0.0108927
   19   0.0010050   0.0007696  -0.0002161   0.0006276  -0.0025883   0.0000468
   20  -0.0005227   0.0007283   0.0005873  -0.0021073  -0.0045544  -0.0013680
   21  -0.0004442   0.0005351  -0.0024920   0.0000615  -0.0012411   0.0051845
   22  -0.0658410   0.0463017   0.0113692  -0.3251771  -0.0481982   0.0174502
   23   0.0465042  -0.1215663  -0.0207139   0.0142467  -0.1115404  -0.0093770
   24   0.0114753  -0.0205005  -0.0261426   0.0272880  -0.0037840  -0.0654059
   25   0.0802514  -0.0778241  -0.0188903  -0.0184371   0.0367792   0.0080579
   26  -0.0778241   0.1733638   0.0335058   0.0114339  -0.0146435  -0.0042299
   27  -0.0188903   0.0335058   0.0176066   0.0038772  -0.0065240   0.0028621
   28  -0.0184371   0.0114339   0.0038772   0.6821412   0.0520940  -0.0420691
   29   0.0367792  -0.0146435  -0.0065240   0.0520940   0.6941319   0.0900110
   30   0.0080579  -0.0042299   0.0028621  -0.0420691   0.0900110   0.1445885
   31   0.0010663  -0.0003050  -0.0003708  -0.1285177  -0.1247183  -0.0136195
   32   0.0007437   0.0011420   0.0005368  -0.1257559  -0.2652609  -0.0288308
   33  -0.0001951   0.0006224  -0.0024203  -0.0141765  -0.0296396  -0.0381411
   34   0.0003200  -0.0006611  -0.0000542  -0.0272230   0.0105077   0.0006257
   35   0.0012663  -0.0006140  -0.0002304   0.0287442   0.0043918  -0.0032680
   36   0.0000874   0.0000458  -0.0000197   0.0068230  -0.0011924   0.0044116
   37  -0.0003828   0.0003177   0.0000964  -0.0012716  -0.0032873  -0.0001252
   38  -0.0001217   0.0001056   0.0000308  -0.0016193   0.0010809   0.0001157
   39   0.0001752  -0.0001505  -0.0000150   0.0025175  -0.0007907  -0.0001281
   40   0.0000427  -0.0000933  -0.0000050  -0.0000530   0.0001143   0.0000731
   41   0.0000455  -0.0000318  -0.0000249   0.0007004  -0.0001812  -0.0000753
   42   0.0000731  -0.0001202  -0.0000372   0.0001294   0.0001051   0.0001341
   43   0.0001306  -0.0001592  -0.0000375  -0.0004786   0.0006574  -0.0000132
   44  -0.0002306   0.0002421   0.0000826  -0.0012351   0.0001843  -0.0000732
   45   0.0001074  -0.0002335  -0.0000498  -0.0005862  -0.0003973  -0.0000744
   46  -0.0001700   0.0002001   0.0000470  -0.0004794  -0.0001317   0.0000263
   47   0.0001093  -0.0001226  -0.0000403   0.0001920   0.0000377  -0.0000207
   48  -0.0001452   0.0001736   0.0000480  -0.0003530  -0.0000343   0.0000594
   49   0.0002516  -0.0003148  -0.0000948   0.0006121  -0.0003994   0.0002466
   50   0.0000507  -0.0000700   0.0000148   0.0002030  -0.0001810  -0.0002326
   51  -0.0000385   0.0000775   0.0000011  -0.0001457   0.0003073   0.0004032
   52  -0.0003125   0.0003997   0.0001066  -0.0008172  -0.0000700   0.0000612
   53  -0.0000304   0.0000428   0.0000053  -0.0000087  -0.0000059  -0.0000290
   54   0.0000402  -0.0000550  -0.0000148   0.0001450   0.0000186  -0.0000224
   55  -0.0000986   0.0001082   0.0000637  -0.0004829  -0.0001094  -0.0008646
   56  -0.0000208   0.0000476  -0.0000078  -0.0003950  -0.0001266   0.0000849
   57  -0.0000551   0.0000350   0.0000288  -0.0009723  -0.0001865   0.0003721
   58  -0.0000465   0.0000685   0.0000121  -0.0000772  -0.0000190  -0.0000465
   59  -0.0000043  -0.0000082   0.0000012  -0.0000709  -0.0000073  -0.0000741
   60   0.0000070  -0.0000203  -0.0000028  -0.0000123   0.0000239  -0.0000886
   61  -0.0001384   0.0002578   0.0000096   0.0000031  -0.0020814   0.0012990
   62   0.0000587  -0.0000971  -0.0000351   0.0030701  -0.0025273   0.0006115
   63  -0.0001175   0.0001482  -0.0000031  -0.0005916   0.0009231  -0.0007192
   64   0.0000422  -0.0000503   0.0000016   0.0001015   0.0000789   0.0000617
   65   0.0000675  -0.0001063  -0.0000347   0.0004110   0.0005732  -0.0003149
   66  -0.0000169   0.0000232  -0.0000043   0.0004275   0.0002866   0.0002265
           31          32          33          34          35          36
    1   0.0098127  -0.0129375  -0.0032133  -0.2123128  -0.0066698   0.0125419
    2   0.0147014  -0.0181943  -0.0046512  -0.0031867  -0.0873496   0.0086963
    3   0.0017943  -0.0025252   0.0031255   0.0128878   0.0095330  -0.0722620
    4  -0.0009632   0.0026348   0.0011516  -0.0186736  -0.0273622  -0.0013927
    5   0.0020756  -0.0014381  -0.0012333  -0.0134975   0.0017583   0.0007439
    6   0.0011013  -0.0014016   0.0054777   0.0036445   0.0022546   0.0028913
    7   0.0001367  -0.0000886  -0.0000090  -0.0018907  -0.0033220  -0.0003262
    8   0.0012477  -0.0011275  -0.0002384   0.0025329  -0.0013742   0.0006066
    9   0.0002306  -0.0002090   0.0001837  -0.0000164   0.0004866  -0.0017785
   10  -0.0006678   0.0008080  -0.0000897   0.0016777  -0.0011088   0.0007649
   11   0.0010209   0.0000185   0.0001637  -0.0018363  -0.0035478  -0.0012559
   12   0.0000966   0.0000712  -0.0007570   0.0000206  -0.0014917   0.0052910
   13   0.0001071  -0.0000351  -0.0000663   0.0004478  -0.0014612  -0.0001670
   14  -0.0000958   0.0000509   0.0000120   0.0009046  -0.0005177  -0.0001546
   15  -0.0000499   0.0000560  -0.0002937   0.0000562   0.0000187   0.0000877
   16  -0.0053731   0.0006520   0.0011955  -0.0005912  -0.0000352   0.0000571
   17   0.0011898   0.0014792  -0.0010430  -0.0001843  -0.0007843   0.0004468
   18   0.0012763  -0.0007505   0.0050067  -0.0000887  -0.0000490  -0.0012909
   19  -0.0003762   0.0001159   0.0000946  -0.0000271   0.0000137  -0.0000033
   20  -0.0012821   0.0002698   0.0001175  -0.0000279   0.0000789   0.0000083
   21  -0.0001531  -0.0000451   0.0003022   0.0001431  -0.0000581  -0.0000665
   22  -0.0114654   0.0028740   0.0022081   0.0017508   0.0020340   0.0000369
   23  -0.0273764   0.0023713   0.0026810   0.0022995  -0.0031060  -0.0016204
   24  -0.0034257  -0.0002426   0.0030345   0.0002207  -0.0016137   0.0062327
   25   0.0010663   0.0007437  -0.0001951   0.0003200   0.0012663   0.0000874
   26  -0.0003050   0.0011420   0.0006224  -0.0006611  -0.0006140   0.0000458
   27  -0.0003708   0.0005368  -0.0024203  -0.0000542  -0.0002304  -0.0000197
   28  -0.1285177  -0.1257559  -0.0141765  -0.0272230   0.0287442   0.0068230
   29  -0.1247183  -0.2652609  -0.0296396   0.0105077   0.0043918  -0.0011924
   30  -0.0136195  -0.0288308  -0.0381411   0.0006257  -0.0032680   0.0044116
   31   0.1356085   0.1322518   0.0130805   0.0008912   0.0009566  -0.0004412
   32   0.1322518   0.2798523   0.0323244  -0.0018831   0.0005933   0.0010447
   33   0.0130805   0.0323244   0.0285949  -0.0001543   0.0008795  -0.0036613
   34   0.0008912  -0.0018831  -0.0001543   0.6341506  -0.0062588   0.0007745
   35   0.0009566   0.0005933   0.0008795  -0.0062588   0.3755461  -0.2362304
   36  -0.0004412   0.0010447  -0.0036613   0.0007745  -0.2362304   0.4424931
   37   0.0000252   0.0007502  -0.0007545  -0.1847553   0.0372787  -0.0473909
   38   0.0001224  -0.0001554   0.0001683   0.0724087  -0.1352091   0.0919992
   39   0.0000449   0.0002658   0.0000697  -0.0982338   0.0931794  -0.1775539
   40   0.0000219  -0.0000311  -0.0000291   0.0107880   0.0111879  -0.0138019
   41   0.0000058   0.0000107  -0.0000006  -0.0059648  -0.0045733   0.0098193
   42   0.0000376  -0.0000347  -0.0000271   0.0090070   0.0104623  -0.0089757
   43  -0.0000111  -0.0002672   0.0000723  -0.0402459   0.0446606  -0.0572516
   44   0.0001058  -0.0002795   0.0001373   0.0107087   0.0202081  -0.0181352
   45  -0.0001218   0.0002876  -0.0001278  -0.0139830  -0.0186008   0.0290901
   46   0.0000537  -0.0000365  -0.0001069  -0.0021376  -0.0034942   0.0043309
   47  -0.0000798   0.0000585   0.0000571  -0.0004043   0.0043239   0.0007699
   48   0.0000535  -0.0000784  -0.0001012   0.0006233   0.0007294   0.0040657
   49  -0.0001037   0.0000428   0.0000304   0.0022486   0.0049145  -0.0060292
   50  -0.0000842   0.0002178  -0.0000805   0.0043828  -0.0304993   0.0326745
   51   0.0001018  -0.0003739   0.0000639  -0.0056040   0.0323895  -0.0456941
   52   0.0000867  -0.0001323  -0.0000015  -0.0019735  -0.0006081   0.0007763
   53   0.0000066  -0.0000218   0.0000116  -0.0001042   0.0001022  -0.0010466
   54  -0.0000077   0.0000100  -0.0000236   0.0000596  -0.0008923   0.0004647
   55  -0.0002115   0.0004453  -0.0000836  -0.0175491  -0.0500883   0.0628328
   56  -0.0000560   0.0001091   0.0003323  -0.0213492   0.0123931  -0.0056358
   57  -0.0000845   0.0000344  -0.0001045   0.0266428  -0.0069319   0.0161521
   58   0.0000048   0.0000021   0.0000483  -0.0052084   0.0002771  -0.0001630
   59   0.0000369   0.0000119  -0.0000257   0.0000366   0.0048462   0.0022852
   60   0.0000348   0.0000236  -0.0000153  -0.0002739   0.0023152   0.0037280
   61  -0.0000056  -0.0001587   0.0007778  -0.1494019  -0.0241148   0.0292188
   62   0.0000605   0.0003928  -0.0004877  -0.0593347  -0.1514165   0.1053641
   63   0.0002621   0.0001025   0.0003178   0.0780540   0.1070108  -0.1942760
   64  -0.0001197   0.0000052   0.0002208   0.0096951  -0.0068089   0.0087198
   65   0.0002159  -0.0001005  -0.0001072   0.0109209  -0.0052532   0.0107733
   66   0.0001599  -0.0002652  -0.0005035  -0.0143738   0.0101092  -0.0093310
           37          38          39          40          41          42
    1  -0.0281275   0.0072066  -0.0005853   0.0012928  -0.0013330   0.0006510
    2   0.0158564   0.0051188  -0.0019676   0.0002963  -0.0021491  -0.0024396
    3  -0.0190538  -0.0022674   0.0058828  -0.0000701  -0.0020281  -0.0010311
    4   0.0014580  -0.0021866   0.0015619  -0.0001578  -0.0004774  -0.0012013
    5   0.0032521  -0.0018914  -0.0011980  -0.0000523   0.0006132   0.0009293
    6  -0.0013119   0.0010342  -0.0002008  -0.0001977   0.0000486   0.0001484
    7  -0.0016541  -0.0026938  -0.0021783  -0.0005978  -0.0004518   0.0003857
    8  -0.0026780  -0.0021164  -0.0005347  -0.0004822  -0.0003187  -0.0003509
    9  -0.0014229  -0.0010309  -0.0006906  -0.0007006  -0.0006577   0.0000620
   10  -0.0002260   0.0012362   0.0000979  -0.0003204   0.0001912  -0.0001211
   11   0.0005347  -0.0002510   0.0000358  -0.0000146  -0.0000583  -0.0002141
   12   0.0007692  -0.0001028  -0.0002372   0.0001228   0.0000723   0.0000014
   13  -0.0002035  -0.0001998   0.0001143   0.0000457  -0.0000296   0.0000226
   14  -0.0002310  -0.0000258   0.0001868   0.0000506  -0.0000818  -0.0000184
   15   0.0000445  -0.0000888   0.0000031  -0.0000069   0.0000058  -0.0000179
   16  -0.0000936  -0.0006717   0.0002488   0.0000138  -0.0000328   0.0000133
   17  -0.0001422   0.0004453   0.0001604  -0.0001630   0.0000719  -0.0000861
   18  -0.0001923   0.0001273   0.0001008  -0.0000481   0.0000379  -0.0000141
   19   0.0000209   0.0000313  -0.0000016  -0.0000019   0.0000056   0.0000073
   20   0.0000087  -0.0000205   0.0000315  -0.0000051  -0.0000042  -0.0000188
   21  -0.0000526   0.0001150   0.0000009  -0.0000047  -0.0000079   0.0000033
   22   0.0001675   0.0001975  -0.0001218   0.0000889  -0.0000398   0.0000584
   23   0.0000587  -0.0000460   0.0000709   0.0001738  -0.0002153   0.0000527
   24   0.0014854  -0.0003072  -0.0003707  -0.0000100   0.0000414  -0.0000208
   25  -0.0003828  -0.0001217   0.0001752   0.0000427   0.0000455   0.0000731
   26   0.0003177   0.0001056  -0.0001505  -0.0000933  -0.0000318  -0.0001202
   27   0.0000964   0.0000308  -0.0000150  -0.0000050  -0.0000249  -0.0000372
   28  -0.0012716  -0.0016193   0.0025175  -0.0000530   0.0007004   0.0001294
   29  -0.0032873   0.0010809  -0.0007907   0.0001143  -0.0001812   0.0001051
   30  -0.0001252   0.0001157  -0.0001281   0.0000731  -0.0000753   0.0001341
   31   0.0000252   0.0001224   0.0000449   0.0000219   0.0000058   0.0000376
   32   0.0007502  -0.0001554   0.0002658  -0.0000311   0.0000107  -0.0000347
   33  -0.0007545   0.0001683   0.0000697  -0.0000291  -0.0000006  -0.0000271
   34  -0.1847553   0.0724087  -0.0982338   0.0107880  -0.0059648   0.0090070
   35   0.0372787  -0.1352091   0.0931794   0.0111879  -0.0045733   0.0104623
   36  -0.0473909   0.0919992  -0.1775539  -0.0138019   0.0098193  -0.0089757
   37   0.6650836   0.0243247  -0.0205989  -0.0997147  -0.0655043   0.0815998
   38   0.0243247   0.3632232  -0.2918914  -0.0638544  -0.1388269   0.1285408
   39  -0.0205989  -0.2918914   0.4956049   0.0803920   0.1295269  -0.1962143
   40  -0.0997147  -0.0638544   0.0803920   0.1054531   0.0686799  -0.0850767
   41  -0.0655043  -0.1388269   0.1295269   0.0686799   0.1391466  -0.1424520
   42   0.0815998   0.1285408  -0.1962143  -0.0850767  -0.1424520   0.2018038
   43  -0.3148665  -0.0457986   0.0505251  -0.0100589   0.0010978  -0.0014084
   44  -0.0026018  -0.0823043   0.0275164  -0.0181218   0.0016632   0.0017303
   45  -0.0011198   0.0279502  -0.0949100   0.0226730   0.0019443   0.0009971
   46  -0.0262836   0.0230326  -0.0295727   0.0008151   0.0007705  -0.0009422
   47   0.0082942  -0.0018830   0.0075981  -0.0004390  -0.0011174  -0.0018374
   48  -0.0110631   0.0080884  -0.0058526   0.0005894  -0.0018475  -0.0003189
   49  -0.0158050  -0.0177517   0.0223522  -0.0041935  -0.0000627   0.0000010
   50  -0.0518281   0.0139752  -0.0075515   0.0004493   0.0037990   0.0021920
   51   0.0648892  -0.0081573   0.0174268  -0.0008068   0.0022307   0.0028758
   52   0.0026214  -0.0024102   0.0028971  -0.0011727   0.0001550  -0.0002480
   53   0.0011443   0.0004805   0.0041250  -0.0006811   0.0001762  -0.0000604
   54  -0.0012556   0.0040819  -0.0013520   0.0008655  -0.0000660   0.0002319
   55  -0.0549070   0.0150349  -0.0185264  -0.0008017   0.0002782  -0.0005634
   56   0.0144164  -0.0067510   0.0044598   0.0003615  -0.0004537  -0.0007651
   57  -0.0185188   0.0042273  -0.0088808  -0.0004455  -0.0007923  -0.0001707
   58  -0.0008554   0.0004723  -0.0005945   0.0000513  -0.0000472   0.0000597
   59   0.0004790  -0.0005950  -0.0007090  -0.0000182  -0.0002286  -0.0001618
   60  -0.0005290  -0.0007137  -0.0002038   0.0000401  -0.0001524  -0.0001669
   61   0.0600852  -0.0048591   0.0071829  -0.0020735   0.0023641  -0.0029367
   62   0.0217800  -0.0162329   0.0328697   0.0020266   0.0029072   0.0039834
   63  -0.0281774   0.0333299  -0.0324908  -0.0028113   0.0038389   0.0011133
   64  -0.0003093  -0.0019009   0.0023026   0.0005324  -0.0003506   0.0004518
   65  -0.0022266   0.0018867   0.0047641   0.0006160  -0.0001475   0.0005636
   66   0.0026921   0.0047485   0.0000042  -0.0007414   0.0005388  -0.0003763
           43          44          45          46          47          48
    1   0.0022951   0.0028667  -0.0027438   0.0002370  -0.0005139   0.0004229
    2   0.0017987   0.0034444   0.0046448   0.0007179  -0.0000883   0.0002170
    3  -0.0018536   0.0044875   0.0007811  -0.0010484   0.0003234  -0.0003342
    4  -0.0011667   0.0002208   0.0014619  -0.0002300   0.0002821  -0.0002020
    5  -0.0001382  -0.0004920  -0.0002184   0.0004912  -0.0003270   0.0004347
    6   0.0010610   0.0002658  -0.0004488   0.0001574  -0.0001712   0.0001140
    7   0.0013025  -0.0001936  -0.0004750   0.0000138   0.0000290  -0.0000456
    8   0.0009351   0.0001025  -0.0004257  -0.0003057   0.0002398  -0.0002974
    9   0.0001599  -0.0001141  -0.0000334  -0.0001187   0.0000878  -0.0001099
   10   0.0002026   0.0003759  -0.0006972   0.0002380  -0.0002296   0.0002115
   11  -0.0004301   0.0002100  -0.0001025   0.0001803  -0.0001052   0.0001877
   12   0.0000395  -0.0001795  -0.0001258   0.0000464  -0.0000072  -0.0000295
   13   0.0002089  -0.0001343   0.0003152  -0.0001928   0.0001407  -0.0001947
   14   0.0001100  -0.0001994   0.0003133  -0.0002144   0.0001639  -0.0002022
   15  -0.0000392  -0.0000289   0.0000344  -0.0000095   0.0000131  -0.0000035
   16   0.0000095  -0.0001252   0.0003787  -0.0001882   0.0001487  -0.0001716
   17   0.0003000   0.0001254  -0.0001910   0.0000081  -0.0000285  -0.0000273
   18   0.0000478   0.0000594  -0.0001087  -0.0000256  -0.0000113   0.0000433
   19   0.0000021  -0.0000119  -0.0000121   0.0000028  -0.0000017   0.0000006
   20  -0.0000196  -0.0000080   0.0000181  -0.0000078   0.0000077  -0.0000089
   21   0.0000198   0.0000136  -0.0000097  -0.0000047  -0.0000001  -0.0000162
   22  -0.0005588   0.0001088  -0.0000708   0.0002441  -0.0001723   0.0002222
   23   0.0000206  -0.0001303   0.0007646  -0.0002582   0.0001993  -0.0002669
   24  -0.0001276  -0.0004437   0.0005497   0.0000805   0.0000689  -0.0000423
   25   0.0001306  -0.0002306   0.0001074  -0.0001700   0.0001093  -0.0001452
   26  -0.0001592   0.0002421  -0.0002335   0.0002001  -0.0001226   0.0001736
   27  -0.0000375   0.0000826  -0.0000498   0.0000470  -0.0000403   0.0000480
   28  -0.0004786  -0.0012351  -0.0005862  -0.0004794   0.0001920  -0.0003530
   29   0.0006574   0.0001843  -0.0003973  -0.0001317   0.0000377  -0.0000343
   30  -0.0000132  -0.0000732  -0.0000744   0.0000263  -0.0000207   0.0000594
   31  -0.0000111   0.0001058  -0.0001218   0.0000537  -0.0000798   0.0000535
   32  -0.0002672  -0.0002795   0.0002876  -0.0000365   0.0000585  -0.0000784
   33   0.0000723   0.0001373  -0.0001278  -0.0001069   0.0000571  -0.0001012
   34  -0.0402459   0.0107087  -0.0139830  -0.0021376  -0.0004043   0.0006233
   35   0.0446606   0.0202081  -0.0186008  -0.0034942   0.0043239   0.0007294
   36  -0.0572516  -0.0181352   0.0290901   0.0043309   0.0007699   0.0040657
   37  -0.3148665  -0.0026018  -0.0011198  -0.0262836   0.0082942  -0.0110631
   38  -0.0457986  -0.0823043   0.0279502   0.0230326  -0.0018830   0.0080884
   39   0.0505251   0.0275164  -0.0949100  -0.0295727   0.0075981  -0.0058526
   40  -0.0100589  -0.0181218   0.0226730   0.0008151  -0.0004390   0.0005894
   41   0.0010978   0.0016632   0.0019443   0.0007705  -0.0011174  -0.0018475
   42  -0.0014084   0.0017303   0.0009971  -0.0009422  -0.0018374  -0.0003189
   43   0.5906970   0.0366416  -0.0385032  -0.0780453   0.0333557  -0.0428758
   44   0.0366416   0.2829324  -0.2079076   0.0358730  -0.0594446   0.0471182
   45  -0.0385032  -0.2079076   0.3800452  -0.0461748   0.0470716  -0.0839351
   46  -0.0780453   0.0358730  -0.0461748   0.1055735  -0.0544817   0.0703054
   47   0.0333557  -0.0594446   0.0470716  -0.0544817   0.0713999  -0.0768920
   48  -0.0428758   0.0471182  -0.0839351   0.0703054  -0.0768920   0.1105264
   49  -0.1297536  -0.0678775   0.0841668  -0.0016781   0.0164504  -0.0208215
   50  -0.0272401  -0.1412198   0.0995866   0.0006211  -0.0111848   0.0179108
   51   0.0332228   0.0995740  -0.1859896  -0.0010077   0.0183087  -0.0198135
   52  -0.0331048  -0.0013964   0.0016521   0.0022321  -0.0003135   0.0005423
   53  -0.0172520   0.0009626   0.0026995  -0.0038339  -0.0021387   0.0014830
   54   0.0211898   0.0027584  -0.0002443   0.0050337   0.0014740  -0.0028325
   55   0.0610326   0.0259617  -0.0320248  -0.0002057  -0.0042391   0.0051471
   56  -0.0080070  -0.0161483   0.0299335  -0.0006993   0.0017464   0.0026188
   57   0.0104756   0.0300959  -0.0296694   0.0007438   0.0027436   0.0002738
   58  -0.0016403   0.0013566  -0.0017378  -0.0000121   0.0008868  -0.0011103
   59   0.0020401   0.0027692   0.0033620   0.0000034  -0.0002809   0.0006002
   60  -0.0024296   0.0033183   0.0011527   0.0000050   0.0005580  -0.0005043
   61  -0.0452146  -0.0217225   0.0268227   0.0000967   0.0009360  -0.0010806
   62  -0.0216143  -0.0122357   0.0098176   0.0014797  -0.0011280   0.0004072
   63   0.0269520   0.0100920  -0.0167076  -0.0016353   0.0001931  -0.0010032
   64  -0.0007389  -0.0005607   0.0006702   0.0001166   0.0000501  -0.0000555
   65  -0.0006848  -0.0003852  -0.0003166   0.0000846  -0.0003280  -0.0003143
   66   0.0007719  -0.0003647  -0.0002170  -0.0001295  -0.0002873  -0.0002336
           49          50          51          52          53          54
    1  -0.0018160  -0.0005056   0.0004970   0.0014971   0.0001743  -0.0001721
    2   0.0003485  -0.0012935   0.0004281  -0.0000095  -0.0001767  -0.0003549
    3   0.0000506   0.0001779  -0.0011744   0.0000562  -0.0003581  -0.0001114
    4   0.0006045   0.0004211  -0.0007803  -0.0006717  -0.0001331  -0.0000166
    5   0.0001942   0.0001906   0.0002858   0.0003930  -0.0000577  -0.0000319
    6  -0.0001814  -0.0003530   0.0006122   0.0001537  -0.0000147  -0.0000106
    7   0.0001351  -0.0003930   0.0008740   0.0000169   0.0000021  -0.0000002
    8   0.0000832  -0.0004905   0.0005742  -0.0002357   0.0000692   0.0000194
    9   0.0000338  -0.0000702   0.0000682  -0.0000540   0.0000229   0.0000311
   10  -0.0003976  -0.0003664   0.0003563   0.0004537   0.0001093  -0.0000355
   11  -0.0003009   0.0000086  -0.0000785   0.0003223  -0.0000111  -0.0000644
   12  -0.0000731   0.0000347   0.0000942   0.0000780   0.0000331  -0.0000059
   13   0.0002754   0.0000174  -0.0000591  -0.0003506  -0.0000415   0.0000299
   14   0.0002694   0.0000719  -0.0001347  -0.0003508  -0.0000266   0.0000384
   15   0.0000291   0.0000380  -0.0000332  -0.0000331  -0.0000061  -0.0000008
   16   0.0003385   0.0000917  -0.0001003  -0.0003844  -0.0000304   0.0000463
   17   0.0000356  -0.0002818   0.0002623  -0.0000044   0.0000632   0.0000096
   18  -0.0000390  -0.0000571  -0.0000343   0.0000579   0.0000088  -0.0000088
   19  -0.0000046  -0.0000028  -0.0000022   0.0000092   0.0000011  -0.0000016
   20   0.0000033   0.0000093  -0.0000285  -0.0000144  -0.0000001   0.0000006
   21   0.0000116  -0.0000409   0.0000285   0.0000099   0.0000063  -0.0000018
   22  -0.0005173   0.0002854  -0.0002816   0.0004674  -0.0000325  -0.0000610
   23   0.0003716   0.0002836  -0.0003821  -0.0004689  -0.0000869   0.0000406
   24   0.0001328   0.0001944  -0.0001911  -0.0003233  -0.0000193   0.0000533
   25   0.0002516   0.0000507  -0.0000385  -0.0003125  -0.0000304   0.0000402
   26  -0.0003148  -0.0000700   0.0000775   0.0003997   0.0000428  -0.0000550
   27  -0.0000948   0.0000148   0.0000011   0.0001066   0.0000053  -0.0000148
   28   0.0006121   0.0002030  -0.0001457  -0.0008172  -0.0000087   0.0001450
   29  -0.0003994  -0.0001810   0.0003073  -0.0000700  -0.0000059   0.0000186
   30   0.0002466  -0.0002326   0.0004032   0.0000612  -0.0000290  -0.0000224
   31  -0.0001037  -0.0000842   0.0001018   0.0000867   0.0000066  -0.0000077
   32   0.0000428   0.0002178  -0.0003739  -0.0001323  -0.0000218   0.0000100
   33   0.0000304  -0.0000805   0.0000639  -0.0000015   0.0000116  -0.0000236
   34   0.0022486   0.0043828  -0.0056040  -0.0019735  -0.0001042   0.0000596
   35   0.0049145  -0.0304993   0.0323895  -0.0006081   0.0001022  -0.0008923
   36  -0.0060292   0.0326745  -0.0456941   0.0007763  -0.0010466   0.0004647
   37  -0.0158050  -0.0518281   0.0648892   0.0026214   0.0011443  -0.0012556
   38  -0.0177517   0.0139752  -0.0081573  -0.0024102   0.0004805   0.0040819
   39   0.0223522  -0.0075515   0.0174268   0.0028971   0.0041250  -0.0013520
   40  -0.0041935   0.0004493  -0.0008068  -0.0011727  -0.0006811   0.0008655
   41  -0.0000627   0.0037990   0.0022307   0.0001550   0.0001762  -0.0000660
   42   0.0000010   0.0021920   0.0028758  -0.0002480  -0.0000604   0.0002319
   43  -0.1297536  -0.0272401   0.0332228  -0.0331048  -0.0172520   0.0211898
   44  -0.0678775  -0.1412198   0.0995740  -0.0013964   0.0009626   0.0027584
   45   0.0841668   0.0995866  -0.1859896   0.0016521   0.0026995  -0.0002443
   46  -0.0016781   0.0006211  -0.0010077   0.0022321  -0.0038339   0.0050337
   47   0.0164504  -0.0111848   0.0183087  -0.0003135  -0.0021387   0.0014740
   48  -0.0208215   0.0179108  -0.0198135   0.0005423   0.0014830  -0.0028325
   49   0.5140571  -0.0099415   0.0144088  -0.1564786  -0.0083131   0.0099209
   50  -0.0099415   0.3126465  -0.2456600  -0.0109039  -0.0296726   0.0095948
   51   0.0144088  -0.2456600   0.4243038   0.0130530   0.0095202  -0.0338574
   52  -0.1564786  -0.0109039   0.0130530   0.2283088   0.0147945  -0.0177499
   53  -0.0083131  -0.0296726   0.0095202   0.0147945   0.0246852  -0.0174552
   54   0.0099209   0.0095948  -0.0338574  -0.0177499  -0.0174552   0.0322508
   55  -0.1724755   0.0381573  -0.0476702  -0.0435820   0.0133811  -0.0168058
   56   0.0799582  -0.1371297   0.0956900  -0.0020581   0.0049782  -0.0009919
   57  -0.1000809   0.0956978  -0.1813096   0.0023714  -0.0007943   0.0053837
   58   0.0085868   0.0117849  -0.0146673   0.0009027   0.0005625  -0.0007315
   59  -0.0075175  -0.0056756   0.0109521  -0.0004083  -0.0012751  -0.0018238
   60   0.0095780   0.0108427  -0.0105740   0.0004950  -0.0018683  -0.0001999
   61  -0.0401844   0.0457596  -0.0574566   0.0036202  -0.0001152   0.0000323
   62   0.0106655   0.0215500  -0.0184139   0.0034901   0.0018047   0.0037062
   63  -0.0147175  -0.0176588   0.0292960  -0.0041893   0.0037634   0.0001530
   64  -0.0036955  -0.0009621   0.0012164  -0.0013688   0.0004006  -0.0005256
   65  -0.0008606   0.0049470   0.0026299  -0.0001697   0.0001086  -0.0000175
   66   0.0010779   0.0027465   0.0034995   0.0002884  -0.0000269   0.0001177
           55          56          57          58          59          60
    1   0.0028639  -0.0009912   0.0011663   0.0000268   0.0000734  -0.0000814
    2  -0.0016330   0.0015352   0.0057324  -0.0009555   0.0000801   0.0000739
    3   0.0011114   0.0048951  -0.0002106   0.0008498   0.0001061   0.0001385
    4  -0.0000413   0.0001738   0.0014891  -0.0003738   0.0000123   0.0000352
    5  -0.0002393   0.0004990  -0.0002394   0.0002431   0.0001198   0.0000309
    6  -0.0001069  -0.0000360  -0.0003088   0.0000836   0.0000546  -0.0000174
    7  -0.0008294   0.0003370  -0.0000570   0.0000480   0.0000308   0.0000050
    8  -0.0007089  -0.0000368  -0.0002089  -0.0000919  -0.0000779  -0.0000581
    9  -0.0001855   0.0000148  -0.0000280   0.0000043  -0.0000075  -0.0000053
   10  -0.0001608  -0.0000290  -0.0002575   0.0000571   0.0000017  -0.0000050
   11   0.0001569   0.0002398   0.0005125  -0.0000074   0.0000188   0.0000125
   12   0.0000782  -0.0003696   0.0002076  -0.0000803   0.0000180   0.0000129
   13  -0.0001192   0.0000964   0.0001243  -0.0000642  -0.0000020   0.0000084
   14  -0.0000207   0.0000291   0.0000273  -0.0000555  -0.0000104   0.0000010
   15   0.0000085   0.0000195   0.0000077  -0.0000045  -0.0000122  -0.0000058
   16  -0.0001421  -0.0001325  -0.0001039  -0.0000700  -0.0000211  -0.0000130
   17  -0.0003821   0.0000116  -0.0003705   0.0000167  -0.0000370  -0.0000291
   18   0.0000088   0.0001830   0.0000089   0.0000201  -0.0000052  -0.0000082
   19   0.0000098   0.0000202   0.0000130   0.0000021   0.0000006  -0.0000001
   20   0.0000307   0.0000099  -0.0000038  -0.0000008  -0.0000004   0.0000010
   21  -0.0000532   0.0000071   0.0000001   0.0000013  -0.0000039  -0.0000054
   22   0.0007100  -0.0000948   0.0005625   0.0000471   0.0000524   0.0000403
   23   0.0003285   0.0000137   0.0002311  -0.0000794   0.0000266   0.0000329
   24   0.0001847  -0.0003698  -0.0002202  -0.0000525   0.0000154   0.0000281
   25  -0.0000986  -0.0000208  -0.0000551  -0.0000465  -0.0000043   0.0000070
   26   0.0001082   0.0000476   0.0000350   0.0000685  -0.0000082  -0.0000203
   27   0.0000637  -0.0000078   0.0000288   0.0000121   0.0000012  -0.0000028
   28  -0.0004829  -0.0003950  -0.0009723  -0.0000772  -0.0000709  -0.0000123
   29  -0.0001094  -0.0001266  -0.0001865  -0.0000190  -0.0000073   0.0000239
   30  -0.0008646   0.0000849   0.0003721  -0.0000465  -0.0000741  -0.0000886
   31  -0.0002115  -0.0000560  -0.0000845   0.0000048   0.0000369   0.0000348
   32   0.0004453   0.0001091   0.0000344   0.0000021   0.0000119   0.0000236
   33  -0.0000836   0.0003323  -0.0001045   0.0000483  -0.0000257  -0.0000153
   34  -0.0175491  -0.0213492   0.0266428  -0.0052084   0.0000366  -0.0002739
   35  -0.0500883   0.0123931  -0.0069319   0.0002771   0.0048462   0.0023152
   36   0.0628328  -0.0056358   0.0161521  -0.0001630   0.0022852   0.0037280
   37  -0.0549070   0.0144164  -0.0185188  -0.0008554   0.0004790  -0.0005290
   38   0.0150349  -0.0067510   0.0042273   0.0004723  -0.0005950  -0.0007137
   39  -0.0185264   0.0044598  -0.0088808  -0.0005945  -0.0007090  -0.0002038
   40  -0.0008017   0.0003615  -0.0004455   0.0000513  -0.0000182   0.0000401
   41   0.0002782  -0.0004537  -0.0007923  -0.0000472  -0.0002286  -0.0001524
   42  -0.0005634  -0.0007651  -0.0001707   0.0000597  -0.0001618  -0.0001669
   43   0.0610326  -0.0080070   0.0104756  -0.0016403   0.0020401  -0.0024296
   44   0.0259617  -0.0161483   0.0300959   0.0013566   0.0027692   0.0033183
   45  -0.0320248   0.0299335  -0.0296694  -0.0017378   0.0033620   0.0011527
   46  -0.0002057  -0.0006993   0.0007438  -0.0000121   0.0000034   0.0000050
   47  -0.0042391   0.0017464   0.0027436   0.0008868  -0.0002809   0.0005580
   48   0.0051471   0.0026188   0.0002738  -0.0011103   0.0006002  -0.0005043
   49  -0.1724755   0.0799582  -0.1000809   0.0085868  -0.0075175   0.0095780
   50   0.0381573  -0.1371297   0.0956978   0.0117849  -0.0056756   0.0108427
   51  -0.0476702   0.0956900  -0.1813096  -0.0146673   0.0109521  -0.0105740
   52  -0.0435820  -0.0020581   0.0023714   0.0009027  -0.0004083   0.0004950
   53   0.0133811   0.0049782  -0.0007943   0.0005625  -0.0012751  -0.0018683
   54  -0.0168058  -0.0009919   0.0053837  -0.0007315  -0.0018238  -0.0001999
   55   0.6811966   0.0257766  -0.0308722  -0.1036438  -0.0656291   0.0824695
   56   0.0257766   0.3573371  -0.2878572  -0.0672604  -0.1355709   0.1265317
   57  -0.0308722  -0.2878572   0.4908706   0.0846265   0.1262473  -0.1943087
   58  -0.1036438  -0.0672604   0.0846265   0.1089411   0.0705082  -0.0888752
   59  -0.0656291  -0.1355709   0.1262473   0.0705082   0.1352339  -0.1393682
   60   0.0824695   0.1265317  -0.1943087  -0.0888752  -0.1393682   0.1996381
   61  -0.3365459  -0.0362287   0.0439579  -0.0076384   0.0004987  -0.0007132
   62   0.0060122  -0.0872065   0.0333799  -0.0178734   0.0029724   0.0008668
   63  -0.0076646   0.0328399  -0.1033548   0.0225903   0.0008855   0.0026023
   64  -0.0140165   0.0161772  -0.0207256   0.0009624  -0.0001024   0.0002144
   65  -0.0026257   0.0044754  -0.0015796   0.0002118  -0.0023115  -0.0024223
   66   0.0035179  -0.0015804   0.0052600  -0.0002329  -0.0023363  -0.0011941
           61          62          63          64          65          66
    1  -0.0218734  -0.0096862   0.0070098   0.0008476   0.0014805  -0.0010859
    2  -0.0206888   0.0028331   0.0007918  -0.0004109  -0.0017490  -0.0019284
    3   0.0239267   0.0017529   0.0015773   0.0006829  -0.0021464  -0.0008001
    4  -0.0028223   0.0018920  -0.0017890   0.0001935  -0.0008472  -0.0001192
    5   0.0038862   0.0007064  -0.0015943  -0.0002140  -0.0003695   0.0003063
    6   0.0015477  -0.0002875  -0.0002629  -0.0000808   0.0000915   0.0002887
    7   0.0013660   0.0001724  -0.0009551  -0.0000369  -0.0000126   0.0000728
    8  -0.0001660   0.0007612  -0.0002140   0.0001222   0.0000700  -0.0001717
    9   0.0002804   0.0002328   0.0001498   0.0000645  -0.0000624  -0.0000794
   10  -0.0002947  -0.0006084   0.0004238  -0.0000196   0.0002923  -0.0000661
   11  -0.0001013   0.0000104  -0.0002345  -0.0000872  -0.0003422   0.0000821
   12  -0.0010062   0.0001252  -0.0001825   0.0000418  -0.0000086  -0.0000352
   13  -0.0003771   0.0000806  -0.0002719   0.0000422  -0.0000371  -0.0000841
   14  -0.0003648   0.0000829  -0.0000543   0.0000634   0.0000056  -0.0001325
   15  -0.0001104   0.0000216   0.0000430  -0.0000167  -0.0000006  -0.0000208
   16  -0.0002833   0.0008233  -0.0001745   0.0000362   0.0000463  -0.0000502
   17   0.0000428   0.0001602   0.0003060   0.0000838   0.0003143  -0.0001428
   18   0.0001244  -0.0001189   0.0001040  -0.0000038   0.0000577  -0.0000515
   19   0.0000182  -0.0000263  -0.0000028  -0.0000020  -0.0000062  -0.0000118
   20  -0.0000175   0.0000232   0.0000300   0.0000048  -0.0000006  -0.0000264
   21   0.0000067  -0.0000294  -0.0000142   0.0000000   0.0000198  -0.0000111
   22  -0.0001761  -0.0008409  -0.0004759  -0.0002474  -0.0005301   0.0003748
   23  -0.0007219   0.0002192  -0.0000003   0.0000320  -0.0000952  -0.0003101
   24  -0.0009254   0.0003739   0.0000371  -0.0000083   0.0000504   0.0001102
   25  -0.0001384   0.0000587  -0.0001175   0.0000422   0.0000675  -0.0000169
   26   0.0002578  -0.0000971   0.0001482  -0.0000503  -0.0001063   0.0000232
   27   0.0000096  -0.0000351  -0.0000031   0.0000016  -0.0000347  -0.0000043
   28   0.0000031   0.0030701  -0.0005916   0.0001015   0.0004110   0.0004275
   29  -0.0020814  -0.0025273   0.0009231   0.0000789   0.0005732   0.0002866
   30   0.0012990   0.0006115  -0.0007192   0.0000617  -0.0003149   0.0002265
   31  -0.0000056   0.0000605   0.0002621  -0.0001197   0.0002159   0.0001599
   32  -0.0001587   0.0003928   0.0001025   0.0000052  -0.0001005  -0.0002652
   33   0.0007778  -0.0004877   0.0003178   0.0002208  -0.0001072  -0.0005035
   34  -0.1494019  -0.0593347   0.0780540   0.0096951   0.0109209  -0.0143738
   35  -0.0241148  -0.1514165   0.1070108  -0.0068089  -0.0052532   0.0101092
   36   0.0292188   0.1053641  -0.1942760   0.0087198   0.0107733  -0.0093310
   37   0.0600852   0.0217800  -0.0281774  -0.0003093  -0.0022266   0.0026921
   38  -0.0048591  -0.0162329   0.0333299  -0.0019009   0.0018867   0.0047485
   39   0.0071829   0.0328697  -0.0324908   0.0023026   0.0047641   0.0000042
   40  -0.0020735   0.0020266  -0.0028113   0.0005324   0.0006160  -0.0007414
   41   0.0023641   0.0029072   0.0038389  -0.0003506  -0.0001475   0.0005388
   42  -0.0029367   0.0039834   0.0011133   0.0004518   0.0005636  -0.0003763
   43  -0.0452146  -0.0216143   0.0269520  -0.0007389  -0.0006848   0.0007719
   44  -0.0217225  -0.0122357   0.0100920  -0.0005607  -0.0003852  -0.0003647
   45   0.0268227   0.0098176  -0.0167076   0.0006702  -0.0003166  -0.0002170
   46   0.0000967   0.0014797  -0.0016353   0.0001166   0.0000846  -0.0001295
   47   0.0009360  -0.0011280   0.0001931   0.0000501  -0.0003280  -0.0002873
   48  -0.0010806   0.0004072  -0.0010032  -0.0000555  -0.0003143  -0.0002336
   49  -0.0401844   0.0106655  -0.0147175  -0.0036955  -0.0008606   0.0010779
   50   0.0457596   0.0215500  -0.0176588  -0.0009621   0.0049470   0.0027465
   51  -0.0574566  -0.0184139   0.0292960   0.0012164   0.0026299   0.0034995
   52   0.0036202   0.0034901  -0.0041893  -0.0013688  -0.0001697   0.0002884
   53  -0.0001152   0.0018047   0.0037634   0.0004006   0.0001086  -0.0000269
   54   0.0000323   0.0037062   0.0001530  -0.0005256  -0.0000175   0.0001177
   55  -0.3365459   0.0060122  -0.0076646  -0.0140165  -0.0026257   0.0035179
   56  -0.0362287  -0.0872065   0.0328399   0.0161772   0.0044754  -0.0015804
   57   0.0439579   0.0333799  -0.1033548  -0.0207256  -0.0015796   0.0052600
   58  -0.0076384  -0.0178734   0.0225903   0.0009624   0.0002118  -0.0002329
   59   0.0004987   0.0029724   0.0008855  -0.0001024  -0.0023115  -0.0023363
   60  -0.0007132   0.0008668   0.0026023   0.0002144  -0.0024223  -0.0011941
   61   0.6945782  -0.0230437   0.0341194  -0.1527337   0.0806379  -0.1050717
   62  -0.0230437   0.3500350  -0.2747861   0.0814142  -0.1136159   0.1006427
   63   0.0341194  -0.2747861   0.4794614  -0.1058322   0.1002862  -0.1658294
   64  -0.1527337   0.0814142  -0.1058322   0.1607185  -0.0869842   0.1126004
   65   0.0806379  -0.1136159   0.1002862  -0.0869842   0.1124240  -0.1119114
   66  -0.1050717   0.1006427  -0.1658294   0.1126004  -0.1119114   0.1691807
 **********************************************************************
 **                                                                  **
 **                       VIBRATIONAL ANALYSIS                       **
 **                       --------------------                       **
 **                                                                  **
 **        VIBRATIONAL FREQUENCIES (CM**-1) AND NORMAL MODES         **
 **     FORCE CONSTANTS (mDYN/ANGSTROM) AND REDUCED MASSES (AMU)     **
 **                  INFRARED INTENSITIES (KM/MOL)                   **
 **                                                                  **
 **********************************************************************


 Mode:                 1                      2                      3
 Frequency:        23.24                  40.63                  46.82
 Force Cnst:      0.0041                 0.0160                 0.0229
 Red. Mass:      12.7809                16.4301                17.7206
 IR Active:          YES                    YES                    YES
 IR Intens:        0.071                  0.096                  0.050
 Raman Active:       YES                    YES                    YES
               X      Y      Z        X      Y      Z        X      Y      Z
 C         -0.004  0.002  0.005    0.011 -0.131 -0.191   -0.007  0.139 -0.170
 C         -0.002  0.010 -0.058   -0.061 -0.094 -0.117    0.055  0.094 -0.113
 Cl         0.016  0.035 -0.112   -0.165 -0.134 -0.184    0.104  0.168 -0.301
 C         -0.002  0.005 -0.063   -0.047 -0.021  0.031    0.076 -0.008  0.087
 Cl        -0.005  0.017 -0.162   -0.140  0.023  0.172    0.180 -0.099  0.337
 C          0.003 -0.008  0.013    0.039  0.017  0.090    0.024 -0.049  0.132
 H          0.004 -0.011  0.015    0.049  0.071  0.209    0.039 -0.124  0.279
 C          0.006 -0.017  0.089    0.110 -0.018 -0.001   -0.047  0.010 -0.012
 Cl         0.011 -0.040  0.209    0.236  0.033  0.094   -0.131 -0.044  0.020
 C          0.006 -0.010  0.076    0.096 -0.092 -0.141   -0.058  0.101 -0.142
 H          0.011 -0.017  0.119    0.157 -0.123 -0.192   -0.108  0.137 -0.197
 C         -0.002 -0.015 -0.008    0.011 -0.176 -0.220   -0.007  0.148 -0.133
 C         -0.009  0.126  0.108   -0.006 -0.119 -0.159   -0.094  0.105 -0.084
 H         -0.015  0.259  0.213   -0.022 -0.129 -0.174   -0.176  0.131 -0.108
 C         -0.008  0.093  0.084   -0.005 -0.008 -0.044   -0.085  0.009 -0.008
 Cl        -0.011  0.291  0.241   -0.030  0.105  0.064   -0.220 -0.067  0.048
 C         -0.005 -0.097 -0.067    0.013  0.041  0.005    0.019 -0.037  0.014
 Cl        -0.004 -0.174 -0.120    0.016  0.276  0.228    0.039 -0.193  0.087
 C         -0.001 -0.236 -0.180    0.030 -0.068 -0.098    0.107  0.028 -0.020
 H          0.001 -0.379 -0.293    0.045 -0.044 -0.070    0.188 -0.002  0.003
 C         -0.003 -0.192 -0.149    0.028 -0.174 -0.208    0.091  0.121 -0.095
 H         -0.002 -0.298 -0.233    0.042 -0.226 -0.261    0.165  0.161 -0.131
 TransDip  -0.002 -0.007 -0.005    0.003 -0.007 -0.007    0.002  0.006 -0.003

 Mode:                 4                      5                      6
 Frequency:        86.24                 119.99                 155.88
 Force Cnst:      0.0699                 0.0631                 0.2789
 Red. Mass:      15.9570                 7.4385                19.4839
 IR Active:          YES                    YES                    YES
 IR Intens:        0.262                  0.219                  0.094
 Raman Active:       YES                    YES                    YES
               X      Y      Z        X      Y      Z        X      Y      Z
 C         -0.001  0.080 -0.233    0.004 -0.053 -0.108   -0.009 -0.052  0.070
 C          0.033  0.037 -0.050   -0.012 -0.053 -0.072    0.048 -0.066  0.117
 Cl         0.082 -0.049  0.396   -0.062 -0.106  0.010    0.158  0.016  0.008
 C          0.031  0.022 -0.092   -0.015 -0.027 -0.058    0.063 -0.078  0.184
 Cl         0.060  0.007 -0.110   -0.049 -0.019  0.033    0.182 -0.117 -0.159
 C          0.012  0.009 -0.083   -0.001 -0.016 -0.066    0.061 -0.075  0.296
 H          0.019 -0.018 -0.022    0.003 -0.006 -0.030    0.062 -0.081  0.316
 C         -0.007  0.022 -0.086    0.019 -0.027 -0.079    0.072 -0.055  0.193
 Cl        -0.010 -0.057  0.276    0.094 -0.017  0.052    0.371  0.172 -0.122
 C         -0.023  0.073 -0.258    0.010 -0.048 -0.120    0.044 -0.067  0.105
 H         -0.042  0.092 -0.320    0.021 -0.056 -0.113    0.056 -0.064  0.006
 C         -0.004  0.079 -0.231    0.006  0.015 -0.039   -0.085  0.002 -0.028
 C         -0.070  0.079 -0.173   -0.002 -0.062 -0.093   -0.126  0.001 -0.033
 H         -0.129  0.112 -0.180   -0.007 -0.173 -0.186   -0.146 -0.002 -0.049
 C         -0.067  0.020 -0.100   -0.002  0.034 -0.001   -0.149  0.013 -0.017
 Cl        -0.200 -0.060 -0.052   -0.020  0.116  0.077   -0.302 -0.037  0.055
 C          0.018  0.003 -0.064    0.012  0.111  0.068   -0.173  0.035 -0.013
 Cl         0.037  0.000  0.112    0.015 -0.143 -0.115   -0.201  0.045 -0.086
 C          0.087 -0.003 -0.136    0.020  0.298  0.210   -0.164  0.064 -0.003
 H          0.150 -0.025 -0.118    0.027  0.421  0.312   -0.149  0.080  0.020
 C          0.072  0.029 -0.228    0.020  0.269  0.172   -0.153  0.051 -0.013
 H          0.131  0.025 -0.285    0.029  0.402  0.268   -0.184  0.053  0.017
 TransDip   0.000  0.003 -0.016    0.004  0.013  0.007   -0.008 -0.002  0.005

 Mode:                 7                      8                      9
 Frequency:       165.29                 201.08                 202.68
 Force Cnst:      0.1475                 0.5818                 0.1915
 Red. Mass:       9.1662                24.4227                 7.9106
 IR Active:          YES                    YES                    YES
 IR Intens:        0.146                  0.029                  0.035
 Raman Active:       YES                    YES                    YES
               X      Y      Z        X      Y      Z        X      Y      Z
 C          0.028  0.009 -0.011   -0.089  0.023 -0.050   -0.002 -0.039 -0.060
 C          0.019 -0.015  0.115   -0.091  0.026  0.011    0.014 -0.070 -0.024
 Cl        -0.067 -0.037  0.014   -0.145  0.010  0.014    0.064 -0.054 -0.030
 C          0.032 -0.033  0.263   -0.083 -0.017  0.061    0.007 -0.066  0.035
 Cl        -0.080  0.081 -0.147    0.182 -0.185 -0.080   -0.175  0.037 -0.001
 C          0.055 -0.069  0.447   -0.126 -0.035  0.124    0.027 -0.066  0.096
 H          0.066 -0.086  0.555   -0.120 -0.059  0.201    0.035 -0.076  0.174
 C          0.025 -0.038  0.227   -0.110 -0.011  0.010    0.012 -0.055 -0.009
 Cl        -0.136 -0.055 -0.118    0.135  0.145  0.008    0.061 -0.044 -0.015
 C          0.011  0.007  0.010   -0.123  0.003 -0.107   -0.007 -0.043 -0.115
 H         -0.011  0.043 -0.174   -0.152  0.029 -0.188   -0.011 -0.032 -0.193
 C          0.037  0.017 -0.120   -0.081  0.049 -0.003    0.008  0.091  0.040
 C          0.035 -0.043 -0.162   -0.098  0.097  0.078    0.001  0.354  0.248
 H          0.024 -0.076 -0.196   -0.099  0.123  0.099   -0.003  0.448  0.323
 C          0.036 -0.016 -0.096   -0.112  0.111  0.007    0.005  0.280  0.194
 Cl        -0.021  0.062  0.009    0.316  0.212 -0.327   -0.018 -0.103 -0.087
 C          0.084  0.011 -0.045   -0.119  0.067  0.002    0.018  0.178  0.121
 Cl         0.109 -0.049  0.044   -0.074 -0.309  0.373    0.025 -0.032 -0.029
 C          0.098  0.067 -0.021   -0.061  0.052 -0.049    0.020  0.055  0.018
 H          0.112  0.109  0.020   -0.064  0.019 -0.077    0.022 -0.049 -0.063
 C          0.083  0.084 -0.049   -0.071  0.007 -0.041    0.018 -0.053 -0.075
 H          0.116  0.157 -0.023   -0.083 -0.056 -0.080    0.027 -0.255 -0.242
 TransDip   0.009  0.007  0.005   -0.000 -0.005  0.001   -0.003  0.005 -0.001

 Mode:                10                     11                     12
 Frequency:       212.59                 232.37                 257.05
 Force Cnst:      0.5718                 0.1956                 0.6020
 Red. Mass:      21.4724                 6.1478                15.4647
 IR Active:          YES                    YES                    YES
 IR Intens:        0.053                  0.107                  0.311
 Raman Active:       YES                    YES                    YES
               X      Y      Z        X      Y      Z        X      Y      Z
 C         -0.014 -0.045 -0.000    0.027 -0.025  0.114   -0.132  0.012  0.016
 C          0.049 -0.078 -0.003    0.021 -0.019 -0.027   -0.201  0.024  0.027
 Cl         0.500  0.146  0.005   -0.026 -0.064  0.012    0.080  0.229  0.042
 C          0.036 -0.069 -0.022    0.009 -0.001 -0.104   -0.241 -0.111  0.003
 Cl        -0.348  0.157  0.067   -0.025 -0.001  0.053   -0.191 -0.259 -0.023
 C          0.090 -0.027 -0.042    0.002  0.009 -0.187   -0.290 -0.102  0.006
 H          0.089 -0.019 -0.057   -0.019  0.041 -0.403   -0.293 -0.099 -0.001
 C          0.059 -0.028 -0.018    0.026 -0.043  0.133   -0.242 -0.102  0.014
 Cl         0.023 -0.074 -0.010    0.017 -0.021 -0.049    0.129  0.140  0.010
 C          0.050 -0.026  0.004    0.049 -0.081  0.411   -0.230 -0.068  0.024
 H          0.076 -0.044  0.013    0.067 -0.119  0.638   -0.325 -0.014  0.038
 C         -0.051 -0.092 -0.045    0.012  0.067 -0.039   -0.031  0.025 -0.008
 C         -0.074 -0.234 -0.136    0.020  0.099 -0.059    0.070  0.004 -0.087
 H         -0.075 -0.294 -0.189    0.037  0.111 -0.042    0.129 -0.022 -0.075
 C         -0.100 -0.151 -0.126    0.002  0.095 -0.083    0.103 -0.032 -0.082
 Cl         0.086  0.150 -0.081   -0.117  0.043 -0.067   -0.004 -0.017  0.051
 C         -0.142 -0.073 -0.072    0.032  0.066 -0.079    0.193 -0.048 -0.061
 Cl        -0.150 -0.116  0.166    0.070 -0.059  0.077    0.267  0.052 -0.038
 C         -0.109  0.029 -0.008    0.021  0.056 -0.090    0.120 -0.042 -0.001
 H         -0.108  0.115  0.061    0.005  0.049 -0.107    0.073 -0.014 -0.008
 C         -0.103  0.038  0.042    0.005  0.058 -0.068    0.086  0.022  0.030
 H         -0.142  0.139  0.157    0.001  0.058 -0.065    0.158  0.107  0.027
 TransDip   0.003  0.005  0.004    0.006  0.008 -0.003   -0.017  0.003 -0.003

 Mode:                13                     14                     15
 Frequency:       309.13                 326.96                 335.41
 Force Cnst:      0.4825                 0.7408                 0.7562
 Red. Mass:       8.5693                11.7609                11.4083
 IR Active:          YES                    YES                    YES
 IR Intens:        0.305                  0.269                  0.763
 Raman Active:       YES                    YES                    YES
               X      Y      Z        X      Y      Z        X      Y      Z
 C          0.033  0.002  0.200    0.049 -0.017  0.108   -0.039 -0.119  0.099
 C          0.092 -0.076  0.361   -0.066  0.070  0.310    0.019 -0.159  0.250
 Cl        -0.034 -0.061 -0.087   -0.121  0.286  0.023    0.132 -0.132 -0.079
 C          0.069 -0.051  0.180   -0.060  0.006  0.151    0.005 -0.009  0.143
 Cl        -0.026  0.032 -0.021    0.016 -0.012 -0.021    0.042 -0.013 -0.022
 C          0.008 -0.025 -0.123    0.004  0.051 -0.134   -0.010  0.089 -0.106
 H         -0.001 -0.042 -0.228   -0.011  0.227 -0.285   -0.028  0.060 -0.270
 C         -0.034  0.002 -0.243    0.138 -0.044 -0.132   -0.065  0.152 -0.079
 Cl         0.056 -0.042  0.048    0.084 -0.246 -0.018   -0.172  0.257  0.084
 C         -0.043  0.026 -0.189    0.137  0.024 -0.026   -0.027 -0.022 -0.027
 H         -0.088  0.069 -0.331    0.108  0.046 -0.085    0.079 -0.072 -0.114
 C          0.004  0.147  0.186    0.018 -0.186 -0.099   -0.035 -0.209 -0.072
 C          0.041  0.084  0.061    0.036 -0.105 -0.073    0.038 -0.131 -0.086
 H          0.101  0.120  0.121    0.070 -0.165 -0.104    0.119 -0.218 -0.113
 C          0.021 -0.035 -0.132    0.012  0.109  0.035    0.026  0.113  0.015
 Cl        -0.095  0.046 -0.033   -0.050  0.003 -0.026   -0.056  0.012 -0.032
 C          0.022 -0.143 -0.212   -0.006  0.240  0.132    0.042  0.251  0.130
 Cl         0.054  0.018  0.063    0.001 -0.059 -0.012    0.100 -0.053 -0.018
 C         -0.032 -0.078 -0.123   -0.032  0.124  0.058   -0.038  0.102  0.075
 H         -0.093 -0.108 -0.183   -0.063  0.165  0.072   -0.116  0.148  0.065
 C         -0.034  0.145  0.151   -0.029 -0.185 -0.122   -0.047 -0.227 -0.094
 H         -0.073  0.239  0.258   -0.063 -0.324 -0.199   -0.065 -0.373 -0.192
 TransDip   0.004  0.016 -0.007   -0.004 -0.005 -0.016   -0.004 -0.020 -0.019

 Mode:                16                     17                     18
 Frequency:       383.86                 413.81                 446.81
 Force Cnst:      0.6700                 1.0321                 0.5804
 Red. Mass:       7.7173                10.2296                 4.9344
 IR Active:          YES                    YES                    YES
 IR Intens:        3.150                  5.825                  2.014
 Raman Active:       YES                    YES                    YES
               X      Y      Z        X      Y      Z        X      Y      Z
 C         -0.039 -0.058 -0.004   -0.083 -0.019 -0.007   -0.024  0.004 -0.059
 C         -0.068  0.026 -0.237   -0.001 -0.024  0.035   -0.003 -0.021  0.072
 Cl         0.013  0.027  0.029    0.040 -0.030 -0.012    0.004 -0.004 -0.007
 C         -0.041  0.062 -0.154    0.020  0.066  0.036    0.002 -0.012  0.080
 Cl         0.061  0.051  0.018    0.152  0.310  0.034    0.007  0.004 -0.006
 C          0.023  0.022  0.150   -0.276 -0.121 -0.022    0.006  0.020 -0.057
 H          0.049  0.018  0.419   -0.280 -0.323 -0.112   -0.007  0.054 -0.193
 C          0.046  0.013  0.011   -0.298 -0.180  0.007    0.016  0.005  0.025
 Cl        -0.000 -0.044 -0.015    0.107 -0.079 -0.022    0.002 -0.009 -0.002
 C          0.030 -0.004 -0.100   -0.298 -0.173  0.025    0.016 -0.001  0.048
 H          0.076 -0.030 -0.116   -0.440 -0.095  0.055    0.037 -0.017  0.070
 C         -0.050 -0.163  0.218   -0.071  0.017 -0.043   -0.035 -0.041 -0.073
 C          0.024 -0.102  0.142   -0.053 -0.053 -0.084   -0.158  0.089  0.131
 H          0.222 -0.155  0.205   -0.072 -0.121 -0.148   -0.228  0.346  0.302
 C         -0.005  0.047 -0.073   -0.028  0.003  0.036   -0.138 -0.185 -0.021
 Cl        -0.154  0.092 -0.117    0.040 -0.011  0.014   -0.032  0.091 -0.096
 C          0.047  0.026 -0.063    0.013  0.052  0.089    0.022 -0.219  0.059
 Cl         0.163 -0.003  0.009    0.056  0.001 -0.020    0.030  0.046 -0.044
 C         -0.107 -0.034  0.040    0.002 -0.034  0.026    0.123  0.033  0.234
 H         -0.309  0.023 -0.031    0.016 -0.079 -0.002    0.200  0.256  0.459
 C         -0.092 -0.160  0.226   -0.017 -0.036 -0.054    0.119 -0.097 -0.030
 H         -0.184 -0.203  0.279    0.037 -0.054 -0.118    0.230 -0.058 -0.100
 TransDip  -0.029 -0.030  0.039   -0.074 -0.021 -0.011   -0.008  0.017  0.041

 Mode:                19                     20                     21
 Frequency:       451.32                 502.11                 522.09
 Force Cnst:      0.5157                 0.9721                 1.3733
 Red. Mass:       4.2971                 6.5442                 8.5513
 IR Active:          YES                    YES                    YES
 IR Intens:        2.535                  9.694                 17.650
 Raman Active:       YES                    YES                    YES
               X      Y      Z        X      Y      Z        X      Y      Z
 C         -0.007 -0.061  0.007   -0.116 -0.132 -0.141   -0.091  0.214  0.105
 C         -0.038 -0.020 -0.021   -0.159 -0.090  0.040    0.100  0.076 -0.001
 Cl         0.007  0.015  0.002    0.051 -0.005 -0.008   -0.014 -0.068 -0.010
 C         -0.037  0.024 -0.020   -0.148  0.051  0.139    0.118 -0.047 -0.085
 Cl         0.029  0.028  0.004    0.058  0.009 -0.013   -0.044 -0.041  0.002
 C         -0.034  0.016  0.020   -0.012  0.175 -0.030    0.160 -0.049 -0.002
 H         -0.031  0.020  0.058   -0.028  0.376 -0.166    0.167 -0.105  0.059
 C         -0.006 -0.004 -0.002    0.126  0.083  0.032    0.009  0.048  0.008
 Cl        -0.010  0.001  0.001   -0.013 -0.055 -0.009    0.059 -0.046 -0.013
 C         -0.003 -0.049 -0.026    0.107 -0.055  0.020   -0.032  0.257  0.024
 H          0.015 -0.056 -0.053    0.277 -0.162  0.065   -0.078  0.290 -0.028
 C          0.004 -0.071 -0.044   -0.143 -0.041 -0.133   -0.184  0.154  0.031
 C          0.098  0.168  0.073   -0.120  0.087 -0.025   -0.183 -0.015 -0.079
 H          0.138  0.437  0.311   -0.175  0.061 -0.073   -0.261  0.013 -0.097
 C          0.097 -0.108 -0.174   -0.076  0.125  0.132   -0.125 -0.152 -0.062
 Cl         0.035 -0.053  0.093    0.067 -0.047  0.032    0.078 -0.026  0.058
 C         -0.016 -0.043 -0.202   -0.034 -0.102 -0.062   -0.080  0.090  0.095
 Cl        -0.004 -0.020  0.040    0.122  0.017  0.001    0.194 -0.001 -0.018
 C         -0.101  0.231  0.039   -0.107 -0.104 -0.045   -0.201  0.023  0.075
 H         -0.155  0.534  0.246   -0.107 -0.148 -0.082   -0.220  0.010  0.051
 C         -0.103 -0.065 -0.099   -0.141  0.194  0.069   -0.238 -0.068 -0.138
 H         -0.171 -0.114 -0.076   -0.088  0.407  0.185   -0.204 -0.229 -0.296
 TransDip  -0.032  0.038  0.011   -0.097  0.019 -0.009   -0.129  0.037 -0.005

 Mode:                22                     23                     24
 Frequency:       559.18                 570.05                 603.69
 Force Cnst:      1.0237                 1.4561                 1.0422
 Red. Mass:       5.5566                 7.6052                 4.8537
 IR Active:          YES                    YES                    YES
 IR Intens:        2.440                 15.176                  7.103
 Raman Active:       YES                    YES                    YES
               X      Y      Z        X      Y      Z        X      Y      Z
 C         -0.001  0.037 -0.131    0.040 -0.059 -0.139   -0.032  0.148 -0.265
 C          0.027  0.045 -0.242    0.173 -0.085  0.045    0.001  0.077 -0.006
 Cl        -0.022  0.023  0.024   -0.107  0.149  0.033    0.023 -0.053 -0.016
 C          0.104 -0.101  0.360    0.242 -0.169 -0.067    0.001  0.003  0.211
 Cl        -0.012  0.011 -0.028   -0.014  0.048  0.014   -0.012 -0.018 -0.009
 C          0.048 -0.067  0.014    0.185 -0.228 -0.136   -0.060  0.052 -0.145
 H          0.054 -0.136  0.056    0.164 -0.405 -0.410   -0.113  0.149 -0.688
 C         -0.050  0.030 -0.352    0.004 -0.145  0.191   -0.006 -0.020  0.283
 Cl        -0.002  0.021  0.023   -0.048  0.125  0.013    0.024 -0.032 -0.019
 C          0.002 -0.023  0.172   -0.012 -0.112 -0.077   -0.039  0.126 -0.053
 H          0.027 -0.106  0.735   -0.024 -0.092 -0.200   -0.100  0.161 -0.028
 C          0.002 -0.024  0.018   -0.017 -0.126 -0.084    0.023 -0.018  0.099
 C          0.001 -0.021  0.030   -0.046 -0.010  0.044    0.042 -0.065  0.079
 H          0.022 -0.028  0.036   -0.058  0.024  0.066    0.146 -0.122  0.090
 C         -0.001  0.007 -0.007   -0.043  0.092  0.093    0.034  0.002 -0.066
 Cl         0.001 -0.006  0.007    0.010 -0.015  0.002   -0.006 -0.009  0.017
 C         -0.013  0.014 -0.027   -0.047 -0.073 -0.073    0.008  0.075 -0.054
 Cl         0.016 -0.002  0.003    0.062  0.007  0.003   -0.017 -0.007  0.007
 C         -0.034  0.016 -0.014   -0.092 -0.018 -0.012   -0.009  0.046 -0.054
 H         -0.070  0.041 -0.015   -0.125  0.061  0.031   -0.114  0.035 -0.124
 C         -0.026 -0.026  0.020   -0.089  0.040  0.054    0.025 -0.078  0.086
 H         -0.070 -0.038  0.053   -0.133  0.173  0.198   -0.065 -0.184  0.087
 TransDip   0.021 -0.030  0.034    0.025 -0.116 -0.038   -0.037  0.069 -0.033

 Mode:                25                     26                     27
 Frequency:       634.62                 682.18                 723.40
 Force Cnst:      1.2453                 1.9592                 1.6276
 Red. Mass:       5.2480                 7.1456                 5.2788
 IR Active:          YES                    YES                    YES
 IR Intens:       18.672                  8.399                  3.295
 Raman Active:       YES                    YES                    YES
               X      Y      Z        X      Y      Z        X      Y      Z
 C         -0.005  0.167  0.086   -0.103  0.011  0.025   -0.176  0.047 -0.166
 C          0.037  0.119  0.041   -0.023 -0.013 -0.099   -0.032 -0.085  0.195
 Cl         0.020 -0.066 -0.015   -0.008  0.003  0.004   -0.007  0.004 -0.006
 C          0.022  0.022 -0.058    0.030 -0.062  0.081   -0.009 -0.068 -0.157
 Cl        -0.017 -0.015  0.001    0.008  0.012 -0.002    0.018  0.025  0.006
 C         -0.031 -0.031  0.032    0.079 -0.015 -0.055    0.119 -0.053  0.047
 H         -0.019 -0.099  0.151    0.064 -0.008 -0.221    0.144 -0.115  0.290
 C         -0.078  0.018 -0.048    0.004  0.020  0.065   -0.020  0.049 -0.078
 Cl         0.034 -0.028 -0.006    0.011 -0.007 -0.003    0.015 -0.007 -0.004
 C         -0.059  0.198  0.056   -0.028  0.073 -0.029   -0.028  0.097  0.096
 H         -0.201  0.285  0.059    0.005  0.062 -0.106    0.042  0.022  0.373
 C          0.002 -0.244 -0.167   -0.122  0.018 -0.049   -0.129 -0.142 -0.072
 C          0.020 -0.050 -0.009    0.238  0.200 -0.245   -0.027  0.079  0.029
 H          0.055  0.030  0.075    0.349  0.194 -0.194    0.126  0.298  0.288
 C          0.011  0.252  0.180    0.251  0.016 -0.016   -0.004 -0.047 -0.188
 Cl        -0.003 -0.016 -0.010   -0.034  0.034 -0.044    0.021 -0.018  0.028
 C          0.012 -0.171 -0.163    0.182 -0.075  0.102    0.099  0.186  0.046
 Cl        -0.010  0.006  0.008   -0.079 -0.014  0.017   -0.047 -0.007  0.002
 C          0.005  0.033  0.017   -0.112 -0.245  0.300    0.082 -0.060 -0.080
 H         -0.028  0.390  0.282   -0.122 -0.240  0.304   -0.064 -0.143 -0.231
 C          0.012 -0.046  0.018   -0.134 -0.017  0.026    0.094 -0.007  0.172
 H         -0.008  0.341  0.338    0.115  0.110 -0.099    0.148  0.140  0.236
 TransDip  -0.025  0.121  0.062    0.085 -0.031  0.020   -0.053  0.024 -0.002

 Mode:                28                     29                     30
 Frequency:       731.54                 745.54                 816.94
 Force Cnst:      1.3515                 1.6230                 3.0693
 Red. Mass:       4.2865                 4.9558                 7.8057
 IR Active:          YES                    YES                    YES
 IR Intens:        9.791                 11.233                 68.657
 Raman Active:       YES                    YES                    YES
               X      Y      Z        X      Y      Z        X      Y      Z
 C         -0.145 -0.034 -0.056   -0.104 -0.062  0.331   -0.002 -0.079 -0.003
 C         -0.047 -0.109  0.042   -0.091 -0.025 -0.256    0.240 -0.092 -0.048
 Cl        -0.010  0.022  0.004   -0.003  0.008  0.011   -0.024  0.041  0.011
 C         -0.011 -0.059 -0.042   -0.005 -0.113  0.139    0.255  0.301  0.029
 Cl         0.017  0.017  0.002    0.020  0.027 -0.000   -0.055 -0.098 -0.011
 C          0.116  0.000  0.004    0.092 -0.021 -0.082    0.072  0.245  0.028
 H          0.121  0.001  0.052    0.071  0.024 -0.316    0.072 -0.064 -0.018
 C          0.013  0.052 -0.007    0.013  0.012  0.072   -0.178  0.305  0.067
 Cl         0.006 -0.008 -0.003    0.007 -0.002  0.003    0.036 -0.083 -0.016
 C         -0.021 -0.003  0.019   -0.024  0.059 -0.056   -0.224 -0.212 -0.010
 H          0.111 -0.093  0.098   -0.002  0.113 -0.613   -0.056 -0.304 -0.088
 C         -0.108  0.182  0.169   -0.090 -0.074 -0.042   -0.050 -0.011 -0.008
 C         -0.043 -0.049 -0.085   -0.095  0.012 -0.000   -0.033  0.005 -0.030
 H          0.058 -0.471 -0.370   -0.053  0.162  0.145    0.009  0.124  0.088
 C         -0.027  0.184  0.031   -0.081  0.025 -0.076   -0.029  0.032 -0.040
 Cl         0.020 -0.019  0.021    0.025 -0.020  0.025    0.011 -0.009  0.010
 C          0.073 -0.132 -0.173    0.040  0.077 -0.006    0.038  0.050  0.008
 Cl        -0.033  0.003  0.005   -0.021  0.001 -0.004   -0.010 -0.003 -0.001
 C          0.081  0.121  0.057    0.129  0.032 -0.105    0.013 -0.058 -0.029
 H         -0.004  0.200  0.068    0.085  0.087 -0.090   -0.060  0.284  0.201
 C          0.082 -0.137 -0.009    0.115 -0.008  0.042    0.021 -0.073  0.019
 H          0.145 -0.399 -0.273    0.158  0.184  0.148    0.042  0.295  0.286
 TransDip  -0.050 -0.046 -0.074   -0.073  0.014 -0.078    0.050  0.259  0.030

 Mode:                31                     32                     33
 Frequency:       837.02                 875.32                 882.47
 Force Cnst:      0.5972                 3.4762                 0.6779
 Red. Mass:       1.4467                 7.7005                 1.4774
 IR Active:          YES                    YES                    YES
 IR Intens:       12.317                 29.073                 20.440
 Raman Active:       YES                    YES                    YES
               X      Y      Z        X      Y      Z        X      Y      Z
 C         -0.008  0.002 -0.017   -0.196 -0.026 -0.003    0.007 -0.003  0.023
 C         -0.027 -0.009  0.012   -0.129 -0.154 -0.002    0.003  0.002 -0.000
 Cl         0.001 -0.001 -0.001   -0.006  0.017  0.003    0.000 -0.000 -0.001
 C         -0.031 -0.032 -0.005   -0.050 -0.132 -0.013    0.007 -0.005  0.057
 Cl         0.006  0.009  0.001    0.024  0.022  0.001   -0.001  0.000 -0.004
 C          0.003 -0.015 -0.001    0.228  0.032 -0.032   -0.023  0.026 -0.166
 H          0.002  0.030 -0.002    0.239 -0.071  0.050    0.082 -0.144  0.920
 C          0.024 -0.026  0.002   -0.130  0.215  0.067    0.011 -0.018  0.076
 Cl        -0.004  0.007  0.001    0.034 -0.043 -0.011   -0.001  0.002 -0.005
 C          0.019  0.004 -0.021   -0.179  0.095 -0.007    0.000  0.006 -0.055
 H          0.027 -0.018  0.123   -0.043 -0.009  0.233    0.027 -0.050  0.276
 C          0.006  0.066  0.054    0.134 -0.042 -0.002   -0.006  0.001  0.000
 C          0.006  0.008  0.009    0.186 -0.104  0.152   -0.007 -0.004 -0.012
 H          0.001 -0.101 -0.081    0.133 -0.144  0.103   -0.007  0.053  0.033
 C          0.006 -0.010  0.002    0.178 -0.166  0.204   -0.007  0.008 -0.004
 Cl        -0.002  0.002 -0.001   -0.051  0.035 -0.046    0.002 -0.001  0.001
 C         -0.006  0.044  0.041   -0.178 -0.063  0.070    0.006 -0.000 -0.002
 Cl         0.001 -0.004 -0.003    0.031  0.004 -0.004   -0.001  0.000  0.000
 C         -0.001 -0.085 -0.072    0.032  0.102 -0.108    0.002  0.002  0.005
 H          0.016  0.577  0.464    0.421 -0.098 -0.049   -0.005 -0.019 -0.016
 C         -0.002 -0.070 -0.070   -0.038  0.161 -0.177    0.002 -0.003  0.003
 H         -0.016  0.488  0.375   -0.178  0.057 -0.144    0.006 -0.004 -0.001
 TransDip  -0.016  0.047  0.101   -0.104 -0.054  0.127    0.023 -0.015  0.142

 Mode:                34                     35                     36
 Frequency:       897.66                 910.70                 970.53
 Force Cnst:      0.6648                 0.7448                 0.7468
 Red. Mass:       1.4003                 1.5241                 1.3457
 IR Active:          YES                    YES                    YES
 IR Intens:        4.802                  2.841                  0.579
 Raman Active:       YES                    YES                    YES
               X      Y      Z        X      Y      Z        X      Y      Z
 C          0.008 -0.009  0.053   -0.009  0.010 -0.058   -0.001  0.003 -0.008
 C          0.000 -0.006 -0.004   -0.012 -0.015  0.006   -0.002 -0.001  0.002
 Cl        -0.000  0.001  0.000    0.000  0.001 -0.000    0.000 -0.000 -0.000
 C         -0.003  0.002 -0.014   -0.016 -0.016  0.004   -0.004 -0.003 -0.000
 Cl         0.000 -0.000  0.002    0.003  0.004 -0.000    0.000  0.000  0.000
 C         -0.000 -0.006  0.052    0.003  0.004 -0.020    0.003  0.002 -0.001
 H         -0.035  0.061 -0.304    0.017  0.010  0.126    0.004  0.013  0.009
 C          0.009 -0.012  0.026    0.007 -0.002 -0.021    0.004 -0.003 -0.002
 Cl        -0.001  0.002 -0.001   -0.001  0.001  0.002   -0.001  0.001  0.000
 C         -0.006  0.015 -0.137    0.011 -0.022  0.084    0.001 -0.009  0.005
 H          0.073 -0.141  0.768   -0.027  0.067 -0.464   -0.007  0.001 -0.038
 C         -0.009  0.016  0.016    0.007  0.066  0.052    0.002  0.019  0.013
 C         -0.009 -0.060 -0.062    0.013 -0.126 -0.087   -0.000  0.018  0.010
 H         -0.014  0.392  0.297    0.012  0.650  0.536   -0.005 -0.078 -0.070
 C         -0.011  0.027  0.012    0.012  0.030  0.039    0.001 -0.009 -0.005
 Cl         0.002 -0.003  0.000   -0.002 -0.001 -0.004   -0.000  0.001  0.000
 C          0.005 -0.005 -0.001   -0.009  0.000  0.003   -0.002 -0.012 -0.009
 Cl        -0.001  0.000 -0.000    0.002 -0.000 -0.000    0.000  0.001  0.001
 C          0.009  0.016  0.010   -0.006  0.003  0.001   -0.003  0.089  0.071
 H          0.015 -0.074 -0.058    0.003  0.019  0.019   -0.010 -0.506 -0.406
 C          0.004 -0.003 -0.010   -0.004 -0.013 -0.015    0.002 -0.102 -0.076
 H          0.007  0.024  0.008   -0.011  0.060  0.047   -0.009  0.571  0.457
 TransDip   0.013  0.014  0.067    0.007  0.035  0.040   -0.013 -0.018 -0.010

 Mode:                37                     38                     39
 Frequency:      1040.28                1047.00                1112.75
 Force Cnst:      4.3293                 3.5115                 3.7058
 Red. Mass:       6.7899                 5.4369                 5.0797
 IR Active:          YES                    YES                    YES
 IR Intens:       33.441                 59.780                 18.031
 Raman Active:       YES                    YES                    YES
               X      Y      Z        X      Y      Z        X      Y      Z
 C          0.088  0.024 -0.003    0.141  0.047  0.001    0.154 -0.043 -0.009
 C         -0.095  0.152  0.036   -0.143  0.271  0.062    0.016 -0.230 -0.043
 Cl         0.010 -0.018 -0.005    0.017 -0.032 -0.008   -0.012  0.027  0.007
 C         -0.080 -0.081 -0.006   -0.126 -0.120 -0.009   -0.094 -0.169 -0.018
 Cl         0.007  0.008  0.001    0.009  0.010  0.001    0.015  0.023  0.002
 C          0.159  0.013 -0.013    0.252  0.023 -0.020   -0.105 -0.017  0.008
 H          0.165  0.100 -0.000    0.261  0.194  0.005   -0.126 -0.300 -0.038
 C         -0.033  0.054  0.012   -0.040  0.066  0.016   -0.158  0.227  0.051
 Cl         0.002 -0.004 -0.001    0.001 -0.002 -0.001    0.018 -0.028 -0.006
 C         -0.095 -0.118 -0.010   -0.149 -0.213 -0.026    0.073  0.162  0.015
 H         -0.167 -0.082  0.007   -0.269 -0.160  0.035    0.158  0.140  0.020
 C          0.099  0.001 -0.012    0.087  0.015 -0.035    0.256  0.048 -0.039
 C         -0.092 -0.190  0.236    0.006  0.114 -0.144   -0.033  0.021 -0.029
 H          0.138 -0.246  0.326   -0.298  0.213 -0.246   -0.453  0.144 -0.174
 C         -0.095  0.154 -0.196   -0.028 -0.030  0.039   -0.092  0.051 -0.066
 Cl         0.011 -0.014  0.018    0.004 -0.000  0.000    0.009 -0.007  0.009
 C          0.309  0.047 -0.057   -0.122 -0.003  0.004    0.010  0.026 -0.032
 Cl        -0.036 -0.004  0.004    0.017  0.001 -0.001    0.003 -0.001  0.001
 C         -0.040 -0.121  0.156   -0.047  0.005 -0.013   -0.110 -0.072  0.088
 H          0.051 -0.158  0.172   -0.301  0.091 -0.079   -0.458  0.020 -0.024
 C         -0.129  0.165 -0.209    0.082 -0.115  0.156    0.058 -0.040  0.046
 H          0.047  0.261 -0.306   -0.045 -0.229  0.205   -0.008 -0.071  0.109
 TransDip   0.060  0.149 -0.093   -0.223  0.090  0.059   -0.120  0.027 -0.057

 Mode:                40                     41                     42
 Frequency:      1137.46                1143.41                1167.02
 Force Cnst:      1.2408                 1.9307                 1.1016
 Red. Mass:       1.6278                 2.5065                 1.3728
 IR Active:          YES                    YES                    YES
 IR Intens:       47.353                 68.207                  0.471
 Raman Active:       YES                    YES                    YES
               X      Y      Z        X      Y      Z        X      Y      Z
 C          0.014  0.014  0.004   -0.018 -0.001  0.005   -0.027  0.004  0.012
 C          0.059 -0.133 -0.029   -0.010  0.022  0.005   -0.010  0.013  0.002
 Cl        -0.007  0.013  0.003    0.002 -0.002 -0.000    0.001 -0.002 -0.000
 C         -0.020 -0.010  0.000    0.012  0.015  0.001    0.014  0.021  0.002
 Cl         0.004  0.001 -0.000   -0.001 -0.001 -0.000   -0.001 -0.002 -0.000
 C          0.035  0.076  0.009   -0.003 -0.011 -0.001    0.003 -0.004 -0.001
 H          0.043  0.670  0.103   -0.003 -0.093 -0.015    0.004 -0.041 -0.008
 C          0.055 -0.105 -0.021    0.002  0.001 -0.000    0.010 -0.016 -0.004
 Cl        -0.005  0.009  0.002   -0.000  0.000  0.000   -0.001  0.002  0.000
 C         -0.085  0.020  0.011    0.011 -0.006 -0.003    0.002 -0.009 -0.004
 H         -0.591  0.302  0.105    0.094 -0.055 -0.015    0.061 -0.047  0.005
 C          0.036  0.002 -0.021   -0.013  0.014 -0.014   -0.018  0.013 -0.017
 C         -0.007 -0.003  0.008   -0.081 -0.024  0.024    0.004 -0.038  0.047
 H         -0.105  0.006 -0.037   -0.645  0.123 -0.150   -0.005 -0.038  0.050
 C          0.001 -0.004  0.005    0.118 -0.111  0.142    0.053 -0.016  0.022
 Cl        -0.001  0.000 -0.001   -0.013  0.013 -0.017   -0.005  0.001 -0.002
 C          0.018  0.006 -0.009    0.253  0.008 -0.009   -0.065  0.028 -0.035
 Cl        -0.002 -0.000  0.001   -0.029 -0.002  0.003    0.007 -0.001  0.002
 C         -0.019 -0.007  0.009    0.007  0.059 -0.074   -0.081 -0.020  0.024
 H         -0.133  0.024 -0.030   -0.479  0.209 -0.254   -0.510  0.098 -0.118
 C          0.010 -0.003  0.009   -0.049  0.002 -0.003    0.093  0.009 -0.012
 H          0.004 -0.028 -0.001   -0.209 -0.067  0.081    0.691  0.277 -0.342
 TransDip   0.113 -0.180 -0.057    0.256 -0.023  0.061    0.018  0.010  0.007

 Mode:                43                     44                     45
 Frequency:      1209.07                1269.15                1278.43
 Force Cnst:      1.6519                 2.5475                 1.9129
 Red. Mass:       1.9180                 2.6844                 1.9865
 IR Active:          YES                    YES                    YES
 IR Intens:       11.940                  1.440                  4.809
 Raman Active:       YES                    YES                    YES
               X      Y      Z        X      Y      Z        X      Y      Z
 C          0.007  0.070  0.010    0.122 -0.139 -0.036    0.016  0.102  0.021
 C          0.139  0.037 -0.008    0.123  0.048 -0.005   -0.110 -0.064 -0.002
 Cl        -0.007  0.002  0.001   -0.002  0.003  0.001    0.000 -0.000 -0.000
 C         -0.015 -0.182 -0.028   -0.146 -0.024  0.011    0.082 -0.018 -0.011
 Cl         0.005  0.014  0.002    0.003  0.007  0.001   -0.000 -0.002 -0.000
 C         -0.085  0.014  0.011   -0.015 -0.073 -0.010    0.010  0.080  0.012
 H         -0.096  0.718  0.124   -0.023 -0.213 -0.030    0.011 -0.050 -0.011
 C         -0.041  0.059  0.013    0.073  0.125  0.013   -0.073 -0.049 -0.001
 Cl         0.002 -0.007 -0.001    0.002 -0.005 -0.001   -0.001  0.000  0.000
 C         -0.006 -0.044 -0.006   -0.047  0.043  0.014    0.073 -0.043 -0.015
 H          0.485 -0.325 -0.094   -0.413  0.259  0.073    0.014 -0.008 -0.001
 C         -0.066 -0.009 -0.013   -0.109 -0.022  0.046    0.010  0.053 -0.071
 C          0.001 -0.005  0.012   -0.028  0.028 -0.037    0.043  0.010 -0.007
 H          0.134 -0.059  0.046    0.583 -0.125  0.172    0.669 -0.161  0.192
 C          0.019 -0.018  0.024   -0.025 -0.026  0.031   -0.113 -0.036  0.045
 Cl        -0.002  0.002 -0.002    0.001  0.002 -0.002    0.002  0.001 -0.001
 C          0.006 -0.000 -0.000    0.048 -0.074  0.094    0.041 -0.038  0.048
 Cl        -0.001 -0.000  0.000   -0.003  0.001 -0.002   -0.002  0.002 -0.002
 C          0.015  0.013 -0.016    0.011  0.055 -0.069    0.032  0.010 -0.012
 H          0.009  0.015 -0.021   -0.310  0.154 -0.189   -0.520  0.169 -0.209
 C         -0.013  0.001  0.002   -0.005  0.022 -0.034   -0.008  0.004 -0.003
 H          0.048  0.025 -0.040    0.076  0.076 -0.080   -0.197 -0.086  0.097
 TransDip  -0.076 -0.078  0.019   -0.036 -0.005  0.013    0.065  0.021 -0.015

 Mode:                46                     47                     48
 Frequency:      1297.38                1306.47                1391.11
 Force Cnst:     11.1391                 2.8427                 3.4216
 Red. Mass:      11.2322                 2.8267                 3.0010
 IR Active:          YES                    YES                    YES
 IR Intens:        1.551                  5.066                 45.977
 Raman Active:       YES                    YES                    YES
               X      Y      Z        X      Y      Z        X      Y      Z
 C          0.047  0.132 -0.021   -0.168 -0.078  0.006   -0.057  0.112  0.046
 C         -0.138 -0.051  0.012    0.068  0.056  0.005    0.082 -0.035 -0.016
 Cl         0.002 -0.000 -0.000    0.001 -0.002 -0.001   -0.003  0.002  0.001
 C          0.153 -0.073 -0.025   -0.029  0.110  0.020   -0.089 -0.049 -0.000
 Cl        -0.001 -0.002 -0.000   -0.003 -0.004 -0.001    0.004  0.004  0.000
 C         -0.002  0.124  0.018    0.023 -0.110 -0.019   -0.035  0.060  0.013
 H         -0.002  0.169  0.032    0.033  0.280  0.043   -0.045 -0.514 -0.078
 C         -0.150 -0.049  0.008    0.071 -0.052 -0.016    0.139  0.028 -0.010
 Cl         0.001 -0.002 -0.000   -0.000  0.006  0.001   -0.005  0.001  0.001
 C          0.119 -0.058 -0.010   -0.125  0.073  0.021   -0.026 -0.089 -0.015
 H         -0.082  0.070 -0.021    0.509 -0.296 -0.088   -0.107 -0.062  0.017
 C          0.019 -0.287  0.328    0.179  0.002 -0.005   -0.024  0.086 -0.128
 C         -0.288  0.102 -0.130    0.009  0.015 -0.024   -0.129 -0.043  0.053
 H         -0.097  0.051 -0.075    0.132  0.002  0.019    0.234 -0.160  0.182
 C          0.247  0.168 -0.205   -0.070  0.044 -0.056    0.176  0.018 -0.019
 Cl         0.006 -0.003  0.004    0.005 -0.003  0.004   -0.005  0.001 -0.002
 C          0.025 -0.269  0.336    0.007 -0.071  0.089   -0.048  0.018 -0.024
 Cl         0.003  0.001 -0.001    0.003  0.001 -0.002    0.002 -0.002  0.002
 C         -0.256  0.115 -0.145   -0.047 -0.009  0.011   -0.081 -0.036  0.046
 H          0.058  0.032 -0.041   -0.443  0.101 -0.124    0.018 -0.074  0.094
 C          0.203  0.132 -0.157    0.076  0.034 -0.041    0.141  0.005 -0.002
 H          0.003  0.038 -0.056   -0.322 -0.149  0.186   -0.457 -0.289  0.332
 TransDip  -0.021  0.034  0.003    0.040  0.027 -0.054   -0.022 -0.209  0.053

 Mode:                49                     50                     51
 Frequency:      1421.74                1437.24                1500.70
 Force Cnst:      4.3646                 4.1307                 3.8571
 Red. Mass:       3.6648                 3.3941                 2.9068
 IR Active:          YES                    YES                    YES
 IR Intens:       29.688                 82.289                 71.280
 Raman Active:       YES                    YES                    YES
               X      Y      Z        X      Y      Z        X      Y      Z
 C         -0.168  0.142  0.016   -0.146 -0.187 -0.007    0.078  0.013 -0.008
 C          0.092  0.005 -0.006   -0.064  0.166  0.034    0.016 -0.019 -0.005
 Cl        -0.005 -0.001  0.000    0.002 -0.007 -0.002    0.000  0.001  0.000
 C         -0.017 -0.125 -0.018    0.230 -0.112 -0.041   -0.049  0.024  0.009
 Cl         0.003  0.006  0.001   -0.006  0.001  0.001    0.001 -0.001 -0.000
 C         -0.088  0.124  0.028   -0.121 -0.024  0.008    0.035 -0.002 -0.004
 H         -0.105 -0.570 -0.078   -0.140  0.338  0.067    0.039  0.002 -0.004
 C          0.190  0.041 -0.010    0.024  0.129  0.018   -0.052 -0.024  0.001
 Cl        -0.006 -0.000  0.000    0.001 -0.006 -0.001    0.001  0.001  0.000
 C         -0.025 -0.124 -0.015    0.102 -0.024 -0.015    0.018  0.008  0.001
 H         -0.250 -0.021  0.011   -0.595  0.376  0.117    0.058 -0.009 -0.014
 C          0.089 -0.095  0.084    0.020  0.051 -0.028   -0.160 -0.002  0.002
 C          0.150  0.020 -0.021    0.005 -0.024  0.023    0.090 -0.057  0.074
 H         -0.364  0.157 -0.215   -0.061  0.013  0.021   -0.487  0.084 -0.117
 C         -0.148  0.028 -0.035    0.025  0.014 -0.020    0.078  0.097 -0.122
 Cl         0.005 -0.002  0.003   -0.001 -0.001  0.001   -0.001 -0.003  0.004
 C          0.017 -0.050  0.062   -0.042  0.012 -0.014   -0.147 -0.050  0.063
 Cl         0.000  0.002 -0.003    0.002 -0.000  0.000    0.005  0.002 -0.002
 C          0.059  0.020 -0.024    0.021 -0.036  0.043    0.206 -0.053  0.067
 H         -0.165  0.089 -0.113   -0.191  0.020 -0.022   -0.589  0.167 -0.208
 C         -0.085  0.016 -0.014    0.056  0.020 -0.027   -0.019  0.051 -0.065
 H          0.208  0.140 -0.200   -0.245 -0.112  0.148   -0.356 -0.085  0.108
 TransDip  -0.109 -0.085 -0.107   -0.215  0.187  0.057   -0.268  0.003 -0.034

 Mode:                52                     53                     54
 Frequency:      1576.85                1589.66                1603.54
 Force Cnst:      9.9741                11.2818                10.9942
 Red. Mass:       6.8084                 7.5774                 7.2570
 IR Active:          YES                    YES                    YES
 IR Intens:       60.625                 21.841                 39.975
 Raman Active:       YES                    YES                    YES
               X      Y      Z        X      Y      Z        X      Y      Z
 C         -0.031 -0.209 -0.040   -0.051 -0.213 -0.004   -0.257  0.073  0.034
 C          0.142  0.139  0.011    0.106  0.125  0.009    0.259  0.041 -0.017
 Cl        -0.003  0.000  0.000   -0.002 -0.000  0.000   -0.002 -0.003 -0.000
 C         -0.042 -0.154 -0.020   -0.029 -0.106 -0.016   -0.269  0.135  0.048
 Cl         0.001 -0.000 -0.000   -0.000 -0.001 -0.000    0.003 -0.002 -0.001
 C          0.058  0.359  0.051    0.049  0.252  0.036    0.139 -0.117 -0.032
 H          0.064 -0.499 -0.083    0.055 -0.311 -0.054    0.157  0.197  0.017
 C         -0.138 -0.238 -0.024   -0.136 -0.173 -0.016   -0.302  0.003  0.029
 Cl         0.001  0.002  0.000    0.002  0.001  0.000    0.002  0.001 -0.000
 C         -0.016  0.134  0.025    0.032  0.103  0.009    0.401 -0.169 -0.066
 H          0.229  0.006 -0.038    0.115  0.065  0.020   -0.481  0.344  0.100
 C          0.012 -0.118  0.161    0.013  0.224 -0.246    0.033 -0.015  0.014
 C         -0.075  0.069 -0.090    0.077 -0.104  0.126    0.041  0.002 -0.005
 H          0.183  0.017 -0.000   -0.192 -0.027  0.057   -0.024  0.021 -0.029
 C         -0.032 -0.087  0.108    0.056  0.114 -0.145   -0.051 -0.019  0.023
 Cl         0.001  0.001 -0.001   -0.002 -0.000  0.001    0.000  0.000 -0.001
 C         -0.030  0.139 -0.174    0.045 -0.184  0.231    0.027  0.015 -0.019
 Cl         0.000 -0.002  0.002   -0.001  0.002 -0.003   -0.000 -0.000  0.000
 C          0.063 -0.088  0.110   -0.105  0.120 -0.153   -0.050 -0.002  0.003
 H         -0.203 -0.024  0.028    0.308  0.020 -0.020    0.034 -0.028  0.034
 C          0.089  0.097 -0.123   -0.106 -0.147  0.179    0.051  0.021 -0.021
 H         -0.271 -0.047  0.082    0.370  0.064 -0.066   -0.041 -0.033  0.022
 TransDip  -0.012 -0.247  0.029   -0.099 -0.077 -0.082   -0.191  0.066  0.014

 Mode:                55                     56                     57
 Frequency:      1625.62                3187.16                3205.93
 Force Cnst:      9.3626                 6.5177                 6.6130
 Red. Mass:       6.0132                 1.0890                 1.0921
 IR Active:          YES                    YES                    YES
 IR Intens:        4.591                  2.244                  0.190
 Raman Active:       YES                    YES                    YES
               X      Y      Z        X      Y      Z        X      Y      Z
 C          0.080 -0.012 -0.007   -0.000  0.000 -0.000   -0.002  0.002  0.000
 C         -0.021 -0.001  0.000    0.000  0.000  0.000    0.000  0.001  0.000
 Cl         0.000  0.000  0.000    0.000 -0.000 -0.000    0.000 -0.000 -0.000
 C          0.015 -0.011 -0.004   -0.000  0.000  0.000    0.000  0.000 -0.000
 Cl        -0.000 -0.000  0.000    0.000 -0.000 -0.000    0.000  0.000 -0.000
 C         -0.006  0.013  0.003   -0.000 -0.000 -0.000   -0.000  0.001  0.000
 H         -0.007 -0.017 -0.003    0.001 -0.000 -0.000    0.004 -0.000 -0.001
 C          0.013 -0.005 -0.002    0.000 -0.000  0.000    0.004 -0.001 -0.000
 Cl        -0.000  0.000  0.000   -0.000  0.000  0.000   -0.000  0.000  0.000
 C         -0.030  0.018  0.008   -0.001 -0.002 -0.000   -0.044 -0.073 -0.009
 H          0.050 -0.027 -0.014    0.015  0.025  0.002    0.494  0.835  0.101
 C         -0.266  0.004 -0.003   -0.002 -0.001  0.002   -0.000 -0.000  0.000
 C          0.321 -0.055  0.076    0.000 -0.000  0.000    0.001  0.002 -0.002
 H         -0.421  0.135 -0.177    0.000  0.002 -0.002   -0.013 -0.019  0.023
 C         -0.220 -0.032  0.036    0.000  0.000 -0.000   -0.000 -0.000  0.000
 Cl         0.001  0.001 -0.001    0.000 -0.000  0.000    0.000 -0.000 -0.000
 C          0.121 -0.003  0.004   -0.001  0.000 -0.000    0.001 -0.000  0.000
 Cl         0.002 -0.000  0.000    0.000  0.000 -0.000   -0.000  0.000  0.000
 C         -0.290  0.025 -0.033   -0.011 -0.019  0.024    0.007  0.010 -0.012
 H          0.232 -0.128  0.162    0.159  0.225 -0.283   -0.079 -0.109  0.137
 C          0.313  0.075 -0.096   -0.045  0.040 -0.051   -0.003  0.002 -0.003
 H         -0.320 -0.211  0.266    0.533 -0.456  0.587    0.031 -0.026  0.032
 TransDip   0.017  0.033 -0.058   -0.043  0.011 -0.017   -0.001  0.013 -0.004

 Mode:                58                     59                     60
 Frequency:      3206.71                3209.80                3219.63
 Force Cnst:      6.6285                 6.6298                 6.6753
 Red. Mass:       1.0941                 1.0922                 1.0930
 IR Active:          YES                    YES                    YES
 IR Intens:        0.537                  0.232                  2.451
 Raman Active:       YES                    YES                    YES
               X      Y      Z        X      Y      Z        X      Y      Z
 C          0.000 -0.000 -0.000   -0.000  0.000 -0.000    0.000  0.000 -0.000
 C          0.000 -0.000 -0.000   -0.000  0.000  0.000    0.001 -0.000 -0.000
 Cl         0.000  0.000  0.000    0.000 -0.000  0.000   -0.000  0.000  0.000
 C         -0.000 -0.000  0.000    0.000 -0.000 -0.000    0.001 -0.003 -0.001
 Cl         0.000 -0.000 -0.000   -0.000 -0.000  0.000    0.000  0.000  0.000
 C         -0.000 -0.000 -0.000    0.000  0.000 -0.000   -0.087 -0.001  0.008
 H          0.000  0.000 -0.000   -0.003 -0.000  0.000    0.992  0.010 -0.094
 C         -0.001  0.000  0.000    0.000 -0.000 -0.000    0.001  0.004  0.000
 Cl         0.000 -0.000 -0.000   -0.000  0.000 -0.000    0.000 -0.000 -0.000
 C          0.009  0.015  0.002   -0.001 -0.001 -0.000    0.001  0.000 -0.000
 H         -0.101 -0.170 -0.021    0.009  0.015  0.002   -0.002 -0.003 -0.000
 C         -0.000 -0.001  0.002    0.002 -0.001  0.001    0.000  0.000 -0.000
 C          0.008  0.012 -0.015    0.033  0.049 -0.061    0.000  0.000 -0.000
 H         -0.095 -0.140  0.174   -0.377 -0.557  0.693   -0.001 -0.001  0.002
 C         -0.001 -0.000  0.000   -0.003  0.000 -0.001   -0.000  0.000 -0.000
 Cl         0.000 -0.000  0.000    0.000 -0.000  0.000    0.000 -0.000  0.000
 C          0.003 -0.001  0.002   -0.001  0.000 -0.000   -0.000 -0.000 -0.000
 Cl        -0.000  0.000  0.000    0.000 -0.000 -0.000    0.000 -0.000 -0.000
 C          0.032  0.043 -0.054   -0.008 -0.011  0.014   -0.000 -0.000  0.000
 H         -0.356 -0.491  0.618    0.093  0.128 -0.161    0.001  0.001 -0.001
 C         -0.022  0.016 -0.021    0.005 -0.004  0.006    0.000 -0.000  0.000
 H          0.223 -0.187  0.242   -0.055  0.047 -0.060   -0.001  0.001 -0.001
 TransDip   0.005  0.013 -0.019    0.008 -0.009  0.010    0.050  0.001 -0.004

 STANDARD THERMODYNAMIC QUANTITIES AT   298.15 K  AND     1.00 ATM

   This Molecule has  0 Imaginary Frequencies
   Zero point vibrational energy:       83.001 kcal/mol

   Atom    1 Element C  Has Mass   12.00000
   Atom    2 Element C  Has Mass   12.00000
   Atom    3 Element Cl Has Mass   34.96885
   Atom    4 Element C  Has Mass   12.00000
   Atom    5 Element Cl Has Mass   34.96885
   Atom    6 Element C  Has Mass   12.00000
   Atom    7 Element H  Has Mass    1.00783
   Atom    8 Element C  Has Mass   12.00000
   Atom    9 Element Cl Has Mass   34.96885
   Atom   10 Element C  Has Mass   12.00000
   Atom   11 Element H  Has Mass    1.00783
   Atom   12 Element C  Has Mass   12.00000
   Atom   13 Element C  Has Mass   12.00000
   Atom   14 Element H  Has Mass    1.00783
   Atom   15 Element C  Has Mass   12.00000
   Atom   16 Element Cl Has Mass   34.96885
   Atom   17 Element C  Has Mass   12.00000
   Atom   18 Element Cl Has Mass   34.96885
   Atom   19 Element C  Has Mass   12.00000
   Atom   20 Element H  Has Mass    1.00783
   Atom   21 Element C  Has Mass   12.00000
   Atom   22 Element H  Has Mass    1.00783
   Molecular Mass:   323.883400 amu
   Principal axes and moments of inertia in amu*Bohr^2:
                             1           2           3
    Eigenvalues --     3916.63872 12638.64374 15107.54009
          X               0.99999     0.00103    -0.00310
          Y              -0.00107     0.99991    -0.01360
          Z               0.00308     0.01360     0.99990
   Rotational Symmetry Number is   1
   The Molecule is an Asymmetric Top
   Translational Enthalpy:        0.889 kcal/mol
   Rotational Enthalpy:           0.889 kcal/mol
   Vibrational Enthalpy:         90.804 kcal/mol
   gas constant (RT):             0.592 kcal/mol
   Translational Entropy:        43.221  cal/mol.K
   Rotational Entropy:           34.968  cal/mol.K
   Vibrational Entropy:          51.582  cal/mol.K

   Total Enthalpy:               93.174 kcal/mol
   Total Entropy:               129.771  cal/mol.K

 ======================================================================

 STANDARD THERMODYNAMIC QUANTITIES FOR ANHARMONIC VIBRATION -- TOSH

   Zero point vibrational energy: ************ kcal/mol

   Vibrational Enthalpy:       Infinity kcal/mol
   Vibrational Entropy:             NaN  cal/mol.K

   Total Enthalpy:             Infinity kcal/mol
   Total Entropy:                   NaN  cal/mol.K

 ======================================================================

 STANDARD THERMODYNAMIC QUANTITIES FOR ANHARMONIC VIBRATION -- VPT2

   Zero point vibrational energy: ************ kcal/mol

   Vibrational Enthalpy:       Infinity kcal/mol
   Vibrational Entropy:             NaN  cal/mol.K

   Total Enthalpy:             Infinity kcal/mol
   Total Entropy:                   NaN  cal/mol.K

 ======================================================================

Archival summary:
1\1\november\FREQ\ProcedureUnspecified\BasisUnspecified\l5125\taweetha\TueJan1402:43:122020TueJan1402:43:122020\0\\#,FREQ,ProcedureUnspecified,BasisUnspecified,\\0,1\Cl\C,1,1.74719\C,2,1.40066,1,119.8\C,3,1.39172,2,120.899,1,177.89,0\H,4,1.08097,3,120.056,2,-179.894,0\C,4,1.3872,3,118.865,2,-0.046745,0\C,6,1.38832,4,121.157,3,0.308507,0\H,7,1.0821,6,120.079,4,178.793,0\C,7,1.39932,6,120.438,4,-0.136616,0\C,9,1.49115,7,118.305,6,-179.652,0\C,10,1.39648,9,120.953,7,-118.804,0\H,11,1.08177,10,120.425,9,-1.5634,0\C,11,1.39175,10,120.77,9,178.143,0\C,10,1.39868,9,120.173,7,59.1669,0\H,14,1.08345,10,119.926,9,2.53905,0\C,14,1.38977,10,120.576,9,-178.5,0\H,16,1.08243,14,120.542,10,-179.302,0\C,16,1.39285,14,120.36,10,0.388943,0\Cl,18,1.74594,16,118.966,14,-179.97,0\Cl,3,1.74646,2,121.342,1,-1.62171,0\Cl,13,1.74687,11,118.562,10,-179.552,0\Cl,6,1.75398,4,119.206,3,-179.85,0\\\@

 Total job time:  13205.20s(wall), 13204.86s(cpu) 
 Tue Jan 14 02:43:12 2020

        *************************************************************
        *                                                           *
        *  Thank you very much for using Q-Chem.  Have a nice day.  *
        *                                                           *
        *************************************************************
