# Supplementary material for: Quantum Chemical Investigation of Polychlorinated Dibenzodioxins, Dibenzofurans and Biphenyls: Relative Stability and Planarity Analysis
Source: Molecules. 2020 Dec 3;25(23):5697. doi: 10.3390/molecules25235697 (PMC7730433; doi:10.3390/molecules25235697)
Supplement: Supplementary file 1 [file molecules-25-05697-s001.zip › PCB/B3LYP/ClClHClHHClHClH.out]

                  Welcome to Q-Chem
     A Quantum Leap Into The Future Of Chemistry


 Q-Chem 5.2 (devel), Q-Chem, Inc., Pleasanton, CA (2019)

 Yihan Shao,  Zhengting Gan,  E. Epifanovsky,  A. T. B. Gilbert,  M. Wormit,  
 J. Kussmann,  A. W. Lange,  A. Behn,  Jia Deng,  Xintian Feng,  D. Ghosh,  
 M. Goldey,  P. R. Horn,  L. D. Jacobson,  I. Kaliman,  T. Kus,  A. Landau,  
 Jie Liu,  E. I. Proynov,  R. M. Richard,  R. P. Steele,  E. J. Sundstrom,  
 H. L. Woodcock III,  P. M. Zimmerman,  D. Zuev,  B. Albrecht,  E. Alguire,  
 S. A. Baeppler,  D. Barton,  Z. Benda,  Y. A. Bernard,  E. J. Berquist,  
 K. B. Bravaya,  H. Burton,  D. Casanova,  Chun-Min Chang,  Yunqing Chen,  
 A. Chien,  K. D. Closser,  M. P. Coons,  S. Coriani,  S. Dasgupta,  
 A. L. Dempwolff,  M. Diedenhofen,  Hainam Do,  R. G. Edgar,  Po-Tung Fang,  
 S. Faraji,  S. Fatehi,  Qingguo Feng,  K. D. Fenk,  J. Fosso-Tande,  
 J. Gayvert,  Qinghui Ge,  A. Ghysels,  G. Gidofalvi,  J. Gomes,  
 J. Gonthier,  A. Gunina,  D. Hait,  M. W. D. Hanson-Heine,  
 P. H. P. Harbach,  A. W. Hauser,  M. F. Herbst,  J. E. Herr,  
 E. G. Hohenstein,  Z. C. Holden,  Kerwin Hui,  B. C. Huynh,  T.-C. Jagau,  
 Hyunjun Ji,  B. Kaduk,  K. Khistyaev,  Jaehoon Kim,  P. Klunzinger,  K. Koh,  
 D. Kosenkov,  L. Koulias,  T. Kowalczyk,  C. M. Krauter,  A. Kunitsa,  
 Ka Un Lao,  A. Laurent,  K. V. Lawler,  Joonho Lee,  D. Lefrancois,  
 S. Lehtola,  D. S. Levine,  Yi-Pei Li,  You-Sheng Lin,  Fenglai Liu,  
 E. Livshits,  A. Luenser,  P. Manohar,  E. Mansoor,  S. F. Manzer,  
 Shan-Ping Mao,  Yuezhi Mao,  N. Mardirossian,  A. V. Marenich,  
 T. Markovich,  L. A. Martinez-Martinez,  S. A. Maurer,  N. J. Mayhall,  
 S. C. McKenzie,  J.-M. Mewes,  P. Morgante,  A. F. Morrison,  
 J. W. Mullinax,  K. Nanda,  T. S. Nguyen-Beck,  R. Olivares-Amaya,  
 J. A. Parkhill,  Zheng Pei,  T. M. Perrine,  F. Plasser,  P. Pokhilko,  
 S. Prager,  A. Prociuk,  E. Ramos,  D. R. Rehn,  F. Rob,  M. Scheurer,  
 M. Schneider,  N. Sergueev,  S. M. Sharada,  S. Sharma,  D. W. Small,  
 T. Stauch,  T. Stein,  Yu-Chuan Su,  A. J. W. Thom,  A. Tkatchenko,  
 T. Tsuchimochi,  N. M. Tubman,  L. Vogt,  M. L. Vidal,  O. Vydrov,  
 M. A. Watson,  J. Wenzel,  M. de Wergifosse,  T. A. Wesolowski,  A. White,  
 J. Witte,  A. Yamada,  Jun Yang,  K. Yao,  S. Yeganeh,  S. R. Yost,  
 Zhi-Qiang You,  A. Zech,  Igor Ying Zhang,  Xing Zhang,  Yan Zhao,  
 Ying Zhu,  B. R. Brooks,  G. K. L. Chan,  C. J. Cramer,  M. S. Gordon,  
 W. J. Hehre,  A. Klamt,  M. W. Schmidt,  C. D. Sherrill,  D. G. Truhlar,  
 A. Aspuru-Guzik,  R. Baer,  A. T. Bell,  N. A. Besley,  Jeng-Da Chai,  
 A. E. DePrince, III,  R. A. DiStasio Jr.,  A. Dreuw,  B. D. Dunietz,  
 T. R. Furlani,  Chao-Ping Hsu,  Yousung Jung,  Jing Kong,  D. S. Lambrecht,  
 WanZhen Liang,  C. Ochsenfeld,  V. A. Rassolov,  L. V. Slipchenko,  
 J. E. Subotnik,  T. Van Voorhis,  J. M. Herbert,  A. I. Krylov,  
 P. M. W. Gill,  M. Head-Gordon

 Contributors to earlier versions of Q-Chem not listed above: 
 R. D. Adamson,  B. Austin,  J. Baker,  G. J. O. Beran,  K. Brandhorst,  
 S. T. Brown,  E. F. C. Byrd,  A. K. Chakraborty,  C.-L. Cheng,  
 Siu Hung Chien,  D. M. Chipman,  D. L. Crittenden,  H. Dachsel,  
 R. J. Doerksen,  A. D. Dutoi,  L. Fusti-Molnar,  W. A. Goddard III,  
 A. Golubeva-Zadorozhnaya,  S. R. Gwaltney,  G. Hawkins,  A. Heyden,  
 S. Hirata,  G. Kedziora,  F. J. Keil,  C. Kelley,  Jihan Kim,  R. A. King,  
 R. Z. Khaliullin,  P. P. Korambath,  W. Kurlancheek,  A. M. Lee,  M. S. Lee,  
 S. V. Levchenko,  Ching Yeh Lin,  D. Liotard,  R. C. Lochan,  I. Lotan,  
 P. E. Maslen,  N. Nair,  D. P. O'Neill,  D. Neuhauser,  E. Neuscamman,  
 C. M. Oana,  R. Olson,  B. Peters,  R. Peverati,  P. A. Pieniazek,  
 Y. M. Rhee,  J. Ritchie,  M. A. Rohrdanz,  E. Rosta,  N. J. Russ,  
 H. F. Schaefer III,  N. E. Schultz,  N. Shenvi,  A. C. Simmonett,  A. Sodt,  
 D. Stuck,  K. S. Thanthiriwatte,  V. Vanovschi,  Tao Wang,  A. Warshel,  
 C. F. Williams,  Q. Wu,  X. Xu,  W. Zhang

 Please cite Q-Chem as follows:
 Y. Shao et al., Mol. Phys. 113, 184-215 (2015)
 DOI: 10.1080/00268976.2014.952696

 Q-Chem 5.2.1 for Intel X86 EM64T Linux

 Parts of Q-Chem use Armadillo 8.300.2 (Tropical Shenanigans).
 http://arma.sourceforge.net/

 Q-Chem begins on Mon Jan 13 22:02:00 2020  

Host: 
0

     Scratch files written to /scratch/taweetham/qchem15819//
NAlpha2: 162
NElect   162
Mult     1

 Q-Chem warning in module libgen/rem_setup.C, line 2168:

 Setting Thresh to 1e-14


Checking the input file for inconsistencies... 	...done.

--------------------------------------------------------------
User input:
--------------------------------------------------------------
$MOLECULE
0 1
C 
C  1 1.394960
Cl  2 CCl 1 119.528007
C  2 1.386606 1 120.846377 3 178.766605 0
Cl  4 CCl 2 119.698148 1 -179.612229 0
C  4 1.387279 2 120.235871 1 -0.083363 0
H  6 CH 4 120.254637 2 -179.958574 0
C  6 1.387279 4 119.490737 2 0.041992 0
Cl  8 CCl 6 120.064298 4 179.568218 0
C  8 1.386606 6 120.235863 4 0.041336 0
H  10 CH 8 119.614146 6 178.681836 0
C  1 1.488550 2 120.827489 3 1.275929 0
C  12 1.394960 1 120.827496 2 44.635695 0
H  13 CH 12 119.528011 1 1.275194 0
C  13 1.386606 12 120.846392 1 -179.957497 0
Cl  15 CCl 13 119.698155 12 -179.612829 0
C  15 1.387278 13 120.235860 12 -0.083872 0
H  17 CH 15 120.254633 13 -179.958492 0
C  17 1.387279 15 119.490737 13 0.041666 0
Cl  19 CCl 17 120.064293 15 179.568399 0
C  19 1.386606 17 120.235874 15 0.041790 0
H  21 CH 19 119.614152 17 178.681599 0

CH=1.08273
CCl=1.75400
$END

$REM
   JOB_TYPE	OPTIMIZATION
   BASIS	6-311++G**
   METHOD	B3LYP
   SYM_IGNORE	TRUE
   SCF_GUESS_ALWAYS     TRUE
   SYM_IGNORE   TRUE
   S2THRESH     15
   THRESH       15
$END

--------------------------------------------------------------
 ----------------------------------------------------------------
             Standard Nuclear Orientation (Angstroms)
    I     Atom           X                Y                Z
 ----------------------------------------------------------------
    1      C       0.0000000000     0.0000000000     0.0000000000
    2      C       0.0000000000     0.0000000000     1.3949600000
    3      Cl      1.5261815140     0.0000000000     2.2594170471
    4      C      -1.1901880373     0.0256249026     2.1059255403
    5      Cl     -1.1548436435     0.0351778398     3.8595433764
    6      C      -2.4041742747     0.0535064326     1.4351028665
    7      H      -3.3336980403     0.0741960811     1.9899557843
    8      C      -2.4180259722     0.0546630380     0.0478935036
    9      Cl     -3.9445745286     0.0782926128    -0.8155919614
   10      C      -1.2274122092     0.0272853135    -0.6622934626
   11      H      -1.2503451014     0.0068111236    -1.7445869269
   12      C       1.2779219872    -0.0284629571    -0.7628147595
   13      C       2.3095886281    -0.8932703637    -0.3971844912
   14      H       2.1704206894    -1.5663256744     0.4394355459
   15      C       3.5004827568    -0.9194878930    -1.1069450245
   16      Cl      4.7739092873    -2.0261183446    -0.6270805489
   17      C       3.6821124948    -0.0819958503    -2.1978886372
   18      H       4.6116429624    -0.1026930066    -2.7527300472
   19      C       2.6636000698     0.7822218600    -2.5724593424
   20      Cl      2.8813918386     1.8556545918    -3.9424319391
   21      C       1.4736782845     0.8090230106    -1.8610916159
   22      H       0.6936781770     1.5025559907    -2.1490431582
 ----------------------------------------------------------------
 Nuclear Repulsion Energy =        1677.93543848 hartrees
 There are       81 alpha and       81 beta electrons
 Requested basis set is 6-311++G(d,p)
 There are 162 shells and 449 basis functions

 Total QAlloc Memory Limit   2000 MB
 Mega-Array Size       188 MB
 MEM_STATIC part       192 MB
 A cutoff of  1.0D-15 yielded  10081 shell pairs
 There are     83748 function pairs (     89907 Cartesian)
 Smallest overlap matrix eigenvalue = 2.71E-07
 Linear dependence detected in AO basis
 Number of orthogonalized atomic orbitals = 444
 Maximum deviation from orthogonality = 5.220E-10

 Scale SEOQF with 1.000000e-01/1.000000e-01/1.000000e-01

 Standard Electronic Orientation quadrupole field applied
 Nucleus-field energy     =    -0.0000000305 hartrees
 Guess from superposition of atomic densities
 Warning:  Energy on first SCF cycle will be non-variational
 SAD guess density has 162.000000 electrons

 -----------------------------------------------------------------------
  General SCF calculation program by
  Eric Jon Sundstrom, Paul Horn, Yuezhi Mao, Dmitri Zuev, Alec White,
  David Stuck, Shaama M.S., Shane Yost, Joonho Lee, David Small,
  Daniel Levine, Susi Lehtola, Hugh Burton, Evgeny Epifanovsky,
  Bang C. Huynh
 -----------------------------------------------------------------------
 Exchange:     0.2000 Hartree-Fock + 0.0800 Slater + 0.7200 B88
 Correlation:  0.1900 VWN1RPA + 0.8100 LYP
 Using SG-1 standard quadrature grid
 A restricted SCF calculation will be
 performed using DIIS
 SCF converges when DIIS error is below 1.0e-08
 ---------------------------------------
  Cycle       Energy         DIIS error
 ---------------------------------------
    1   -2765.5759064772      2.94e-02  
    2   -2761.3678761994      2.42e-03  
    3   -2761.2813976517      2.96e-03  
    4   -2761.5053023765      6.04e-04  
    5   -2761.5131049933      3.05e-04  
    6   -2761.5153457695      9.88e-05  
    7   -2761.5155735337      2.52e-05  
    8   -2761.5155854406      1.16e-05  
    9   -2761.5155886934      3.14e-06  
   10   -2761.5155889378      1.07e-06  
   11   -2761.5155889651      2.59e-07  
   12   -2761.5155889664      1.36e-07  
   13   -2761.5155889669      3.74e-08  
   14   -2761.5155889669      1.37e-08  
   15   -2761.5155889670      5.04e-09  Convergence criterion met
 ---------------------------------------
 SCF time:   CPU 641.53s  wall 642.00s 
 SCF   energy in the final basis set =    -2761.5155889670
 Total energy in the final basis set =    -2761.5155889670

 --------------------------------------------------------------

                    Orbital Energies (a.u.)
 --------------------------------------------------------------

 Alpha MOs
 -- Occupied --
********-101.5779-101.5749-101.5725-101.5714 -10.2760 -10.2722 -10.2709
-10.2636 -10.2626 -10.2376 -10.2273 -10.2235 -10.2197 -10.2135 -10.2110
-10.2082  -9.4926  -9.4923  -9.4902  -9.4870  -9.4859  -7.2574  -7.2571
 -7.2549  -7.2517  -7.2507  -7.2475  -7.2472  -7.2470  -7.2466  -7.2451
 -7.2441  -7.2416  -7.2414  -7.2406  -7.2403  -0.9531  -0.9297  -0.9076
 -0.8920  -0.8855  -0.8599  -0.8426  -0.8005  -0.7666  -0.7591  -0.7511
 -0.6795  -0.6399  -0.6224  -0.6162  -0.5530  -0.5412  -0.5382  -0.5101
 -0.5001  -0.4788  -0.4683  -0.4655  -0.4615  -0.4511  -0.4347  -0.4254
 -0.4154  -0.4051  -0.3985  -0.3951  -0.3812  -0.3711  -0.3532  -0.3494
 -0.3409  -0.3384  -0.3346  -0.3314  -0.3231  -0.2988  -0.2740  -0.2694
 -0.2646
 -- Virtual --
 -0.0773  -0.0556  -0.0470  -0.0356  -0.0286  -0.0164  -0.0110  -0.0029
  0.0015   0.0094   0.0138   0.0166   0.0197   0.0247   0.0383   0.0426
  0.0458   0.0492   0.0535   0.0627   0.0674   0.0728   0.0764   0.0782
  0.0830   0.0877   0.0914   0.0936   0.0966   0.1009   0.1014   0.1079
  0.1088   0.1117   0.1122   0.1166   0.1209   0.1231   0.1235   0.1270
  0.1295   0.1344   0.1360   0.1367   0.1407   0.1450   0.1465   0.1492
  0.1564   0.1579   0.1613   0.1675   0.1733   0.1756   0.1812   0.1834
  0.1967   0.1984   0.2051   0.2064   0.2104   0.2157   0.2184   0.2214
  0.2246   0.2328   0.2363   0.2419   0.2433   0.2496   0.2543   0.2571
  0.2612   0.2628   0.2687   0.2711   0.2748   0.2762   0.2773   0.2811
  0.2860   0.2937   0.2987   0.3023   0.3092   0.3132   0.3212   0.3226
  0.3299   0.3374   0.3438   0.3515   0.3568   0.4080   0.4199   0.4264
  0.4379   0.4393   0.4399   0.4453   0.4509   0.4539   0.4568   0.4592
  0.4685   0.4832   0.4914   0.4922   0.5028   0.5054   0.5097   0.5273
  0.5344   0.5398   0.5467   0.5488   0.5675   0.5721   0.5821   0.5836
  0.5849   0.5919   0.5976   0.6006   0.6047   0.6170   0.6202   0.6373
  0.6447   0.6480   0.6566   0.6649   0.6811   0.6890   0.6915   0.6969
  0.7037   0.7113   0.7143   0.7247   0.7344   0.7426   0.7694   0.7999
  0.8102   0.8235   0.8278   0.8304   0.8327   0.8401   0.8425   0.8433
  0.8483   0.8490   0.8531   0.8547   0.8599   0.8631   0.8675   0.8701
  0.8782   0.8862   0.8899   0.8962   0.9017   0.9033   0.9185   0.9240
  0.9264   0.9367   0.9407   0.9475   0.9517   0.9552   0.9618   0.9693
  0.9759   0.9883   0.9926   1.0010   1.0152   1.0283   1.0567   1.0603
  1.0813   1.0898   1.0937   1.1057   1.1445   1.1520   1.1912   1.1978
  1.2078   1.2157   1.2237   1.2331   1.2365   1.2405   1.2690   1.2731
  1.2840   1.2939   1.3216   1.3374   1.3465   1.3751   1.4155   1.4382
  1.4754   1.5016   1.5046   1.5358   1.5619   1.5684   1.5761   1.5786
  1.5927   1.6015   1.6130   1.6257   1.6324   1.6597   1.6848   1.6952
  1.7253   1.7585   1.7588   1.8036   1.8342   1.8405   1.8692   1.8790
  1.8947   1.9054   1.9133   1.9205   1.9335   1.9420   1.9459   1.9595
  1.9696   1.9953   2.0258   2.0518   2.0628   2.0695   2.0793   2.0965
  2.1324   2.1702   2.1846   2.2024   2.2464   2.2581   2.2597   2.2743
  2.2875   2.2953   2.3023   2.3118   2.3177   2.3414   2.3511   2.4003
  2.4165   2.4309   2.4351   2.4622   2.4944   2.5208   2.5317   2.5409
  2.5436   2.5542   2.5672   2.5923   2.6215   2.6315   2.6444   2.6534
  2.6924   2.6996   2.7292   2.7362   2.7527   2.7561   2.7610   2.7646
  2.7844   2.7922   2.7952   2.8340   2.8368   2.8461   2.8978   2.9208
  2.9653   2.9716   3.0612   3.0801   3.0813   3.1361   3.1436   3.1718
  3.1828   3.2127   3.2232   3.2634   3.3338   3.3665   3.3723   3.4326
  3.5572   3.5766   3.6634   3.7240   3.7320   3.8022   3.8316   3.9588
  4.0821   4.1012   4.1091   4.4187   4.8009   4.8303   9.7513   9.7675
  9.7768   9.7861   9.8240  23.3804  23.5495  23.8303  23.8653  23.8950
 23.9261  23.9910  24.0363  24.0520  24.0587  24.1091  24.1463  25.8061
 25.8197  25.8216  25.8314  25.9346  26.0897  26.1049  26.1742  26.1868
 26.2820  26.5841  26.5998  26.6140  26.6797  26.8413 215.7430 215.7586
215.7710 215.7808 215.8286
 --------------------------------------------------------------

          Ground-State Mulliken Net Atomic Charges

     Atom                 Charge (a.u.)
  ----------------------------------------
      1 C                    -0.336601
      2 C                    -1.046932
      3 Cl                    0.708918
      4 C                     0.394438
      5 Cl                    0.446237
      6 C                    -1.137894
      7 H                     0.209699
      8 C                     0.630795
      9 Cl                    0.474482
     10 C                    -0.594616
     11 H                     0.199987
     12 C                     0.082555
     13 C                    -0.773500
     14 H                     0.212214
     15 C                     0.166044
     16 Cl                    0.503383
     17 C                    -0.894216
     18 H                     0.211078
     19 C                     0.343981
     20 Cl                    0.486057
     21 C                    -0.497802
     22 H                     0.211694
  ----------------------------------------
  Sum of atomic charges =     0.000000

 -----------------------------------------------------------------
                    Cartesian Multipole Moments
 -----------------------------------------------------------------
    Charge (ESU x 10^10)
                -0.0000
    Dipole Moment (Debye)
         X      -0.9914      Y      -0.0484      Z      -0.3624
       Tot       1.0567
    Quadrupole Moments (Debye-Ang)
        XX    -134.4858     XY      -0.2557     YY    -135.1430
        XZ      -1.3315     YZ      -0.1727     ZZ    -135.4830
    Octopole Moments (Debye-Ang^2)
       XXX    -290.7054    XXY       3.8897    XYY    -100.8154
       YYY       5.3732    XXZ      23.9253    XYZ       1.1247
       YYZ      22.0172    XZZ    -101.8735    YZZ      -0.8858
       ZZZ      60.8768
    Hexadecapole Moments (Debye-Ang^3)
      XXXX   -5942.9743   XXXY     235.8564   XXYY   -1173.6019
      XYYY     225.6143   YYYY    -849.8504   XXXZ     907.0549
      XXYZ      90.4695   XYYZ     343.8739   YYYZ     256.0685
      XXZZ   -1594.0356   XYZZ      65.0281   YYZZ    -793.2001
      XZZZ     986.6915   YZZZ     268.5667   ZZZZ   -3866.7450
 -----------------------------------------------------------------
 Calculating analytic gradient of the SCF energy
 Gradient of SCF Energy
            1           2           3           4           5           6
    1  -0.0053615  -0.0126296   0.0044257   0.0011178   0.0060600   0.0104000
    2   0.0008320   0.0004676  -0.0054749  -0.0002849  -0.0001092  -0.0002418
    3   0.0047628  -0.0054791  -0.0096283  -0.0074572   0.0034885  -0.0036091
            7           8           9          10          11          12
    1  -0.0012282  -0.0033123  -0.0011088   0.0011416  -0.0001344  -0.0020630
    2   0.0001606  -0.0001011  -0.0000350  -0.0000482   0.0001423  -0.0004799
    3  -0.0004244  -0.0009289  -0.0016450   0.0080922  -0.0000460   0.0046169
           13          14          15          16          17          18
    1  -0.0001442  -0.0025392   0.0072475   0.0003691  -0.0127730   0.0002436
    2   0.0130384   0.0005217  -0.0024878  -0.0010139  -0.0007029  -0.0001562
    3  -0.0039084   0.0047665   0.0000952   0.0010398   0.0081187  -0.0002437
           19          20          21          22
    1   0.0012540  -0.0004559   0.0098534  -0.0003627
    2   0.0031316   0.0008664  -0.0074736  -0.0005511
    3  -0.0043594  -0.0006238   0.0027170   0.0006556
 Max gradient component =       1.304E-02
 RMS gradient           =       4.638E-03
 Gradient time:  CPU 220.72 s  wall 220.73 s
 Geometry Optimization Parameters
   NAtoms,    NIC,     NZ,  NCons,   NDum,   NFix, NCnnct, MaxDiis
       22     155      22       0       0       0       0       0


** GEOMETRY OPTIMIZATION IN DELOCALIZED INTERNAL COORDINATES **
   Searching for a Minimum

   Optimization Cycle:   1

                       Coordinates (Angstroms)
     ATOM                X               Y               Z
      1  C         0.0000000000    0.0000000000    0.0000000000
      2  C         0.0000000000    0.0000000000    1.3949600000
      3  Cl        1.5261815140    0.0000000000    2.2594170471
      4  C        -1.1901880373    0.0256249026    2.1059255403
      5  Cl       -1.1548436435    0.0351778398    3.8595433764
      6  C        -2.4041742747    0.0535064326    1.4351028665
      7  H        -3.3336980403    0.0741960811    1.9899557843
      8  C        -2.4180259722    0.0546630380    0.0478935036
      9  Cl       -3.9445745286    0.0782926128   -0.8155919614
     10  C        -1.2274122092    0.0272853135   -0.6622934626
     11  H        -1.2503451014    0.0068111236   -1.7445869269
     12  C         1.2779219872   -0.0284629571   -0.7628147595
     13  C         2.3095886281   -0.8932703637   -0.3971844912
     14  H         2.1704206894   -1.5663256744    0.4394355459
     15  C         3.5004827568   -0.9194878930   -1.1069450245
     16  Cl        4.7739092873   -2.0261183446   -0.6270805489
     17  C         3.6821124948   -0.0819958503   -2.1978886372
     18  H         4.6116429624   -0.1026930066   -2.7527300472
     19  C         2.6636000698    0.7822218600   -2.5724593424
     20  Cl        2.8813918386    1.8556545918   -3.9424319391
     21  C         1.4736782845    0.8090230106   -1.8610916159
     22  H         0.6936781770    1.5025559907   -2.1490431582
   Point Group: c1    Number of degrees of freedom:    60


   Energy is  -2761.515588967


 Attempting to generate delocalized internal coordinates
 Initial Hessian constructed with Jon Baker's OPTIMIZE code

 60 Hessian modes will be used to form the next step
  Hessian Eigenvalues:
     0.010693    0.019215    0.019215    0.023207    0.023207    0.023578
     0.023580    0.023677    0.023679    0.023938    0.023938    0.024090
     0.024090    0.024114    0.024114    0.024136    0.024136    0.024143
     0.024143    0.159963    0.159966    0.159969    0.160000    0.160000
     0.234671    0.234709    0.234791    0.234957    0.235016    0.249942
     0.249991    0.249991    0.249992    0.249993    0.250000    0.250000
     0.250000    0.301033    0.301033    0.301033    0.301033    0.301033
     0.336089    0.356665    0.356665    0.356665    0.356665    0.356665
     0.429162    0.429428    0.432123    0.433477    0.467799    0.467824
     0.472132    0.472140    0.478203    0.478204    0.479142    0.479142

 Minimum search - taking simple RFO step
 Searching for Lamda that Minimizes Along All modes
 Value Taken    Lamda =  -0.02329746
 Calculated Step too Large.  Step scaled by  0.575696
 Step Taken.  Stepsize is  0.300000

                             Maximum     Tolerance    Cnvgd?
         Gradient           0.049491      0.000300      NO
         Displacement       0.196872      0.001200      NO
         Energy change     *********      0.000001      NO


 New Cartesian Coordinates Obtained by Inverse Iteration

 Displacement from previous Coordinates is:  1.419259
 ----------------------------------------------------------------
             Standard Nuclear Orientation (Angstroms)
    I     Atom           X                Y                Z
 ----------------------------------------------------------------
    1      C       0.0604791811    -0.0099876542     0.0871695383
    2      C      -0.0093680165     0.0677678480     1.4947584521
    3      Cl      1.4278713007     0.2289213608     2.4886592416
    4      C      -1.2503074533     0.1005082063     2.1339621008
    5      Cl     -1.3493938006     0.2189755040     3.8777465709
    6      C      -2.4303650719     0.0610811425     1.4050712399
    7      H      -3.3858994931     0.0879432369     1.9121006162
    8      C      -2.3661012222     0.0004212134     0.0226607104
    9      Cl     -3.8464041740    -0.0481439999    -0.9138296120
   10      C      -1.1415431557    -0.0307376815    -0.6267245353
   11      H      -1.1144256912    -0.1011858094    -1.7067821884
   12      C       1.3290485979    -0.0462514838    -0.7006987308
   13      C       2.3468409539    -0.9726806739    -0.4453420198
   14      H       2.2334550013    -1.7055454436     0.3394948630
   15      C       3.4949605148    -0.9858852251    -1.2253630975
   16      Cl      4.7508872575    -2.1619938195    -0.8906873808
   17      C       3.6594173579    -0.0908067095    -2.2747935071
   18      H       4.5577625335    -0.1067424931    -2.8784831593
   19      C       2.6441080574     0.8172226859    -2.5408384036
   20      Cl      2.8236901198     1.9556955491    -3.8618147760
   21      C       1.4891667106     0.8397396007    -1.7704048644
   22      H       0.7174673748     1.5683433534    -1.9857693091
 ----------------------------------------------------------------
 Nuclear Repulsion Energy =        1666.38532198 hartrees
 There are       81 alpha and       81 beta electrons
 Applying Cartesian multipole field
    Component          Value
    ---------          -----
     (2,0,0)        1.00000E-11
     (0,2,0)        2.00000E-11
     (0,0,2)       -3.00000E-11
 Nucleus-field energy     =    -0.0000000320 hartrees
 Requested basis set is 6-311++G(d,p)
 There are 162 shells and 449 basis functions
 A cutoff of  1.0D-15 yielded  10042 shell pairs
 There are     83376 function pairs (     89482 Cartesian)
 Smallest overlap matrix eigenvalue = 2.91E-07
 Linear dependence detected in AO basis
 Number of orthogonalized atomic orbitals = 444
 Maximum deviation from orthogonality = 5.930E-10
 Guess from superposition of atomic densities
 Warning:  Energy on first SCF cycle will be non-variational
 SAD guess density has 162.000000 electrons

 -----------------------------------------------------------------------
  General SCF calculation program by
  Eric Jon Sundstrom, Paul Horn, Yuezhi Mao, Dmitri Zuev, Alec White,
  David Stuck, Shaama M.S., Shane Yost, Joonho Lee, David Small,
  Daniel Levine, Susi Lehtola, Hugh Burton, Evgeny Epifanovsky,
  Bang C. Huynh
 -----------------------------------------------------------------------
 Exchange:     0.2000 Hartree-Fock + 0.0800 Slater + 0.7200 B88
 Correlation:  0.1900 VWN1RPA + 0.8100 LYP
 Using SG-1 standard quadrature grid
 A restricted SCF calculation will be
 performed using DIIS
 SCF converges when DIIS error is below 1.0e-08
 ---------------------------------------
  Cycle       Energy         DIIS error
 ---------------------------------------
    1   -2765.5054973700      2.92e-02  
    2   -2761.3750614534      2.40e-03  
    3   -2761.2903524363      2.93e-03  
    4   -2761.5097392400      6.11e-04  
    5   -2761.5178329284      3.02e-04  
    6   -2761.5200362980      9.68e-05  
    7   -2761.5202527508      2.49e-05  
    8   -2761.5202643089      1.19e-05  
    9   -2761.5202677142      3.12e-06  
   10   -2761.5202679575      1.09e-06  
   11   -2761.5202679858      2.75e-07  
   12   -2761.5202679872      1.32e-07  
   13   -2761.5202679878      3.68e-08  
   14   -2761.5202679879      1.44e-08  
   15   -2761.5202679878      5.17e-09  Convergence criterion met
 ---------------------------------------
 SCF time:   CPU 642.73s  wall 642.00s 
 SCF   energy in the final basis set =    -2761.5202679878
 Total energy in the final basis set =    -2761.5202679878

 --------------------------------------------------------------

                    Orbital Energies (a.u.)
 --------------------------------------------------------------

 Alpha MOs
 -- Occupied --
********-101.5772-101.5761-101.5729-101.5718 -10.2759 -10.2753 -10.2696
-10.2652 -10.2647 -10.2404 -10.2307 -10.2224 -10.2189 -10.2149 -10.2121
-10.2114  -9.4918  -9.4918  -9.4907  -9.4875  -9.4863  -7.2566  -7.2565
 -7.2556  -7.2522  -7.2511  -7.2467  -7.2466  -7.2461  -7.2461  -7.2456
 -7.2447  -7.2422  -7.2419  -7.2411  -7.2407  -0.9502  -0.9305  -0.9069
 -0.8931  -0.8834  -0.8612  -0.8410  -0.8004  -0.7662  -0.7593  -0.7486
 -0.6790  -0.6385  -0.6230  -0.6151  -0.5533  -0.5388  -0.5374  -0.5122
 -0.5009  -0.4783  -0.4673  -0.4657  -0.4607  -0.4494  -0.4349  -0.4266
 -0.4154  -0.4026  -0.3992  -0.3957  -0.3818  -0.3691  -0.3542  -0.3491
 -0.3402  -0.3388  -0.3340  -0.3315  -0.3238  -0.2974  -0.2742  -0.2703
 -0.2664
 -- Virtual --
 -0.0761  -0.0563  -0.0483  -0.0354  -0.0323  -0.0166  -0.0109  -0.0017
  0.0013   0.0096   0.0137   0.0157   0.0185   0.0247   0.0372   0.0425
  0.0460   0.0485   0.0525   0.0623   0.0679   0.0725   0.0758   0.0777
  0.0834   0.0883   0.0904   0.0937   0.0960   0.0993   0.1023   0.1060
  0.1070   0.1110   0.1116   0.1151   0.1196   0.1220   0.1228   0.1267
  0.1300   0.1315   0.1335   0.1360   0.1400   0.1437   0.1464   0.1489
  0.1537   0.1564   0.1617   0.1688   0.1734   0.1761   0.1796   0.1844
  0.1887   0.1979   0.2013   0.2051   0.2103   0.2160   0.2169   0.2209
  0.2253   0.2301   0.2367   0.2409   0.2429   0.2495   0.2561   0.2567
  0.2589   0.2625   0.2690   0.2707   0.2713   0.2765   0.2783   0.2821
  0.2838   0.2895   0.2944   0.3036   0.3064   0.3106   0.3195   0.3203
  0.3281   0.3350   0.3409   0.3503   0.3585   0.4090   0.4188   0.4276
  0.4319   0.4394   0.4425   0.4468   0.4512   0.4538   0.4554   0.4645
  0.4676   0.4827   0.4843   0.4910   0.4994   0.5053   0.5076   0.5219
  0.5367   0.5454   0.5471   0.5479   0.5602   0.5720   0.5773   0.5825
  0.5907   0.5940   0.5975   0.5980   0.6072   0.6156   0.6252   0.6338
  0.6481   0.6555   0.6587   0.6709   0.6831   0.6862   0.6912   0.6952
  0.7068   0.7095   0.7202   0.7231   0.7334   0.7417   0.7589   0.7964
  0.8091   0.8214   0.8256   0.8327   0.8346   0.8381   0.8398   0.8426
  0.8470   0.8492   0.8507   0.8516   0.8602   0.8607   0.8648   0.8719
  0.8750   0.8809   0.8845   0.8962   0.8983   0.9058   0.9162   0.9183
  0.9251   0.9338   0.9349   0.9427   0.9492   0.9540   0.9567   0.9639
  0.9742   0.9760   0.9854   0.9880   1.0213   1.0365   1.0481   1.0547
  1.0776   1.0892   1.0902   1.0963   1.1348   1.1499   1.1919   1.1977
  1.2088   1.2127   1.2208   1.2364   1.2380   1.2412   1.2568   1.2746
  1.2843   1.2969   1.3177   1.3265   1.3498   1.3588   1.4181   1.4346
  1.4768   1.4969   1.5033   1.5362   1.5590   1.5617   1.5694   1.5832
  1.5905   1.6019   1.6092   1.6189   1.6362   1.6604   1.6885   1.7044
  1.7142   1.7436   1.7608   1.7977   1.8287   1.8436   1.8675   1.8787
  1.8922   1.8987   1.9137   1.9174   1.9361   1.9379   1.9476   1.9542
  1.9725   1.9896   2.0198   2.0492   2.0578   2.0664   2.0750   2.0948
  2.1267   2.1550   2.1754   2.2037   2.2429   2.2585   2.2609   2.2711
  2.2816   2.2920   2.2999   2.3054   2.3193   2.3332   2.3503   2.3975
  2.4191   2.4299   2.4342   2.4549   2.4893   2.5139   2.5309   2.5368
  2.5403   2.5465   2.5621   2.5903   2.6184   2.6273   2.6517   2.6559
  2.6861   2.6923   2.7282   2.7328   2.7438   2.7466   2.7590   2.7630
  2.7772   2.7863   2.7896   2.8141   2.8339   2.8410   2.8984   2.9139
  2.9525   2.9736   3.0553   3.0718   3.0782   3.1294   3.1363   3.1614
  3.1755   3.2033   3.2197   3.2561   3.3321   3.3560   3.3604   3.4262
  3.5560   3.5712   3.6551   3.7174   3.7302   3.8001   3.8207   3.9531
  4.0879   4.0951   4.0999   4.3979   4.7970   4.8244   9.7496   9.7662
  9.7765   9.7858   9.8150  23.3866  23.5468  23.8232  23.8588  23.8812
 23.9124  23.9630  24.0313  24.0429  24.0534  24.1050  24.1352  25.8031
 25.8181  25.8213  25.8303  25.9080  26.0865  26.1038  26.1629  26.1820
 26.2339  26.5636  26.5973  26.6052  26.6524  26.8001 215.7411 215.7570
215.7701 215.7807 215.8162
 --------------------------------------------------------------

          Ground-State Mulliken Net Atomic Charges

     Atom                 Charge (a.u.)
  ----------------------------------------
      1 C                    -0.227715
      2 C                    -0.856892
      3 Cl                    0.651890
      4 C                     0.351019
      5 Cl                    0.455363
      6 C                    -1.240603
      7 H                     0.207779
      8 C                     0.650437
      9 Cl                    0.457452
     10 C                    -0.746187
     11 H                     0.203633
     12 C                     0.186657
     13 C                    -0.879481
     14 H                     0.211449
     15 C                     0.248123
     16 Cl                    0.488091
     17 C                    -0.875351
     18 H                     0.207484
     19 C                     0.376428
     20 Cl                    0.470725
     21 C                    -0.556347
     22 H                     0.216047
  ----------------------------------------
  Sum of atomic charges =     0.000000

 -----------------------------------------------------------------
                    Cartesian Multipole Moments
 -----------------------------------------------------------------
    Charge (ESU x 10^10)
                 0.0000
    Dipole Moment (Debye)
         X      -0.8539      Y      -0.1228      Z      -0.4274
       Tot       0.9628
    Quadrupole Moments (Debye-Ang)
        XX    -134.3546     XY      -0.3079     YY    -135.0546
        XZ      -1.7436     YZ      -0.2219     ZZ    -135.5675
    Octopole Moments (Debye-Ang^2)
       XXX    -284.6644    XXY       2.0280    XYY     -98.1618
       YYY      -2.7420    XXZ      22.7492    XYZ       0.9236
       YYZ      22.0854    XZZ     -96.4196    YZZ      -3.3846
       ZZZ      58.3487
    Hexadecapole Moments (Debye-Ang^3)
      XXXX   -5856.0124   XXXY     238.7694   XXYY   -1173.5744
      XYYY     222.8920   YYYY    -942.0879   XXXZ     955.9264
      XXYZ      65.6641   XYYZ     363.3870   YYYZ     173.8268
      XXZZ   -1588.3853   XYZZ      68.7099   YYZZ    -826.8086
      XZZZ    1035.1957   YZZZ     195.6103   ZZZZ   -3958.2095
 -----------------------------------------------------------------
 Calculating analytic gradient of the SCF energy
 Gradient of SCF Energy
            1           2           3           4           5           6
    1  -0.0013871  -0.0065517  -0.0014250  -0.0003194   0.0031761   0.0065603
    2   0.0002618  -0.0019657   0.0016490  -0.0002624   0.0004496  -0.0001903
    3  -0.0027658   0.0003645   0.0061899  -0.0029010   0.0018781  -0.0016979
            7           8           9          10          11          12
    1  -0.0007123  -0.0016713  -0.0001398   0.0011773  -0.0002338  -0.0036135
    2   0.0001377  -0.0000130  -0.0001601   0.0020206   0.0001657   0.0001489
    3  -0.0003589  -0.0002916  -0.0004665   0.0045917  -0.0003524   0.0003044
           13          14          15          16          17          18
    1   0.0028836  -0.0002513   0.0039845  -0.0001048  -0.0071512   0.0003998
    2   0.0041017  -0.0002056  -0.0020812  -0.0001819   0.0000468  -0.0000387
    3  -0.0046691  -0.0021085  -0.0000642   0.0002839   0.0051516  -0.0004444
           19          20          21          22
    1   0.0013107  -0.0003536   0.0050454  -0.0006227
    2   0.0023018   0.0002808  -0.0062884  -0.0001770
    3  -0.0030920   0.0000555   0.0002752   0.0001175
 Max gradient component =       7.151E-03
 RMS gradient           =       2.593E-03
 Gradient time:  CPU 215.20 s  wall 215.21 s
 Geometry Optimization Parameters
   NAtoms,    NIC,     NZ,  NCons,   NDum,   NFix, NCnnct, MaxDiis
       22     155      22       0       0       0       0       0

 Cartesian Hessian Update
 Hessian updated using BFGS update


** GEOMETRY OPTIMIZATION IN DELOCALIZED INTERNAL COORDINATES **
   Searching for a Minimum

   Optimization Cycle:   2

                       Coordinates (Angstroms)
     ATOM                X               Y               Z
      1  C         0.0604791811   -0.0099876542    0.0871695383
      2  C        -0.0093680165    0.0677678480    1.4947584521
      3  Cl        1.4278713007    0.2289213608    2.4886592416
      4  C        -1.2503074533    0.1005082063    2.1339621008
      5  Cl       -1.3493938006    0.2189755040    3.8777465709
      6  C        -2.4303650719    0.0610811425    1.4050712399
      7  H        -3.3858994931    0.0879432369    1.9121006162
      8  C        -2.3661012222    0.0004212134    0.0226607104
      9  Cl       -3.8464041740   -0.0481439999   -0.9138296120
     10  C        -1.1415431557   -0.0307376815   -0.6267245353
     11  H        -1.1144256912   -0.1011858094   -1.7067821884
     12  C         1.3290485979   -0.0462514838   -0.7006987308
     13  C         2.3468409539   -0.9726806739   -0.4453420198
     14  H         2.2334550013   -1.7055454436    0.3394948630
     15  C         3.4949605148   -0.9858852251   -1.2253630975
     16  Cl        4.7508872575   -2.1619938195   -0.8906873808
     17  C         3.6594173579   -0.0908067095   -2.2747935071
     18  H         4.5577625335   -0.1067424931   -2.8784831593
     19  C         2.6441080574    0.8172226859   -2.5408384036
     20  Cl        2.8236901198    1.9556955491   -3.8618147760
     21  C         1.4891667106    0.8397396007   -1.7704048644
     22  H         0.7174673748    1.5683433534   -1.9857693091
   Point Group: c1    Number of degrees of freedom:    60


   Energy is  -2761.520267988

 Hessian updated using BFGS update

 54 Hessian modes will be used to form the next step
  Hessian Eigenvalues:
     0.013219    0.019212    0.020200    0.023187    0.023310    0.023576
     0.023641    0.023676    0.023935    0.023938    0.024089    0.024090
     0.024114    0.024114    0.024131    0.024136    0.024142    0.024143
     0.028123    0.159755    0.159966    0.159981    0.160000    0.160217
     0.218298    0.234685    0.234788    0.234958    0.235380    0.244392
     0.249967    0.249991    0.249992    0.249992    0.250000    0.250000
     0.300343    0.300793    0.331933    0.355138    0.356612    0.381047
     0.429175    0.430766    0.432004    0.456075    0.467277    0.467801
     0.471942    0.476325    0.478197    0.478243    0.479142    0.566420

 Minimum search - taking simple RFO step
 Searching for Lamda that Minimizes Along All modes
 Value Taken    Lamda =  -0.00214573
 Step Taken.  Stepsize is  0.183516

                             Maximum     Tolerance    Cnvgd?
         Gradient           0.014363      0.000300      NO
         Displacement       0.114334      0.001200      NO
         Energy change     -0.004679      0.000001      NO


 New Cartesian Coordinates Obtained by Inverse Iteration

 Displacement from previous Coordinates is:  0.571065
 ----------------------------------------------------------------
             Standard Nuclear Orientation (Angstroms)
    I     Atom           X                Y                Z
 ----------------------------------------------------------------
    1      C       0.0554376889     0.0057626274     0.0739273271
    2      C       0.0034900622     0.1179226135     1.4767621546
    3      Cl      1.4747201725     0.3058544840     2.4075763772
    4      C      -1.2392243836     0.1348607245     2.1299349426
    5      Cl     -1.3641537462     0.2719962528     3.8674708551
    6      C      -2.4274637519     0.0495498270     1.4122104173
    7      H      -3.3768694051     0.0616899080     1.9296927652
    8      C      -2.3684732829    -0.0466899902     0.0298417957
    9      Cl     -3.8566143734    -0.1556001544    -0.8874115439
   10      C      -1.1502254924    -0.0699317867    -0.6345920842
   11      H      -1.1283086516    -0.1750144138    -1.7115041288
   12      C       1.3235269873    -0.0301696390    -0.7067266414
   13      C       2.3112614165    -0.9904740974    -0.4578971061
   14      H       2.1813989202    -1.7279941374     0.3218908048
   15      C       3.4590425406    -1.0114825673    -1.2403588135
   16      Cl      4.6857319577    -2.2234124074    -0.9274650078
   17      C       3.6612457239    -0.0993148402    -2.2716586439
   18      H       4.5620282048    -0.1252306808    -2.8699018857
   19      C       2.6694597523     0.8450189106    -2.5101168742
   20      Cl      2.8942716636     2.0103906973    -3.7999543540
   21      C       1.5082794633     0.8897233545    -1.7465621578
   22      H       0.7627854160     1.6492040226    -1.9450664491
 ----------------------------------------------------------------
 Nuclear Repulsion Energy =        1667.38816958 hartrees
 There are       81 alpha and       81 beta electrons
 Applying Cartesian multipole field
    Component          Value
    ---------          -----
     (2,0,0)        1.00000E-11
     (0,2,0)        2.00000E-11
     (0,0,2)       -3.00000E-11
 Nucleus-field energy     =    -0.0000000293 hartrees
 Requested basis set is 6-311++G(d,p)
 There are 162 shells and 449 basis functions
 A cutoff of  1.0D-15 yielded  10052 shell pairs
 There are     83477 function pairs (     89592 Cartesian)
 Smallest overlap matrix eigenvalue = 2.85E-07
 Linear dependence detected in AO basis
 Number of orthogonalized atomic orbitals = 444
 Maximum deviation from orthogonality = 5.911E-10
 Guess from superposition of atomic densities
 Warning:  Energy on first SCF cycle will be non-variational
 SAD guess density has 162.000000 electrons

 -----------------------------------------------------------------------
  General SCF calculation program by
  Eric Jon Sundstrom, Paul Horn, Yuezhi Mao, Dmitri Zuev, Alec White,
  David Stuck, Shaama M.S., Shane Yost, Joonho Lee, David Small,
  Daniel Levine, Susi Lehtola, Hugh Burton, Evgeny Epifanovsky,
  Bang C. Huynh
 -----------------------------------------------------------------------
 Exchange:     0.2000 Hartree-Fock + 0.0800 Slater + 0.7200 B88
 Correlation:  0.1900 VWN1RPA + 0.8100 LYP
 Using SG-1 standard quadrature grid
 A restricted SCF calculation will be
 performed using DIIS
 SCF converges when DIIS error is below 1.0e-08
 ---------------------------------------
  Cycle       Energy         DIIS error
 ---------------------------------------
    1   -2765.4868009930      2.92e-02  
    2   -2761.3771518444      2.39e-03  
    3   -2761.2916246338      2.93e-03  
    4   -2761.5101277571      6.32e-04  
    5   -2761.5189115389      3.05e-04  
    6   -2761.5211679216      9.60e-05  
    7   -2761.5213781711      2.60e-05  
    8   -2761.5213910981      1.23e-05  
    9   -2761.5213947696      3.17e-06  
   10   -2761.5213950217      1.08e-06  
   11   -2761.5213950494      2.76e-07  
   12   -2761.5213950508      1.33e-07  
   13   -2761.5213950513      3.73e-08  
   14   -2761.5213950514      1.48e-08  
   15   -2761.5213950514      5.18e-09  Convergence criterion met
 ---------------------------------------
 SCF time:   CPU 643.85s  wall 644.00s 
 SCF   energy in the final basis set =    -2761.5213950514
 Total energy in the final basis set =    -2761.5213950514

 --------------------------------------------------------------

                    Orbital Energies (a.u.)
 --------------------------------------------------------------

 Alpha MOs
 -- Occupied --
********-101.5769-101.5766-101.5722-101.5711 -10.2769 -10.2758 -10.2696
-10.2655 -10.2651 -10.2388 -10.2302 -10.2225 -10.2190 -10.2154 -10.2127
-10.2119  -9.4924  -9.4915  -9.4912  -9.4868  -9.4857  -7.2571  -7.2564
 -7.2559  -7.2515  -7.2504  -7.2473  -7.2467  -7.2464  -7.2460  -7.2455
 -7.2455  -7.2415  -7.2412  -7.2405  -7.2401  -0.9494  -0.9300  -0.9064
 -0.8928  -0.8858  -0.8610  -0.8400  -0.7995  -0.7655  -0.7590  -0.7479
 -0.6790  -0.6372  -0.6230  -0.6140  -0.5525  -0.5382  -0.5380  -0.5131
 -0.5010  -0.4786  -0.4668  -0.4658  -0.4606  -0.4485  -0.4347  -0.4281
 -0.4155  -0.4022  -0.4003  -0.3952  -0.3815  -0.3700  -0.3526  -0.3477
 -0.3395  -0.3382  -0.3340  -0.3308  -0.3267  -0.2957  -0.2744  -0.2699
 -0.2663
 -- Virtual --
 -0.0745  -0.0576  -0.0477  -0.0363  -0.0322  -0.0160  -0.0107  -0.0013
  0.0015   0.0098   0.0143   0.0154   0.0176   0.0243   0.0371   0.0423
  0.0460   0.0492   0.0519   0.0621   0.0677   0.0721   0.0761   0.0777
  0.0833   0.0884   0.0904   0.0934   0.0961   0.0992   0.1017   0.1056
  0.1070   0.1108   0.1119   0.1151   0.1193   0.1218   0.1225   0.1266
  0.1288   0.1307   0.1328   0.1365   0.1385   0.1432   0.1465   0.1481
  0.1526   0.1564   0.1613   0.1685   0.1731   0.1762   0.1800   0.1852
  0.1881   0.1971   0.1996   0.2053   0.2092   0.2162   0.2183   0.2214
  0.2251   0.2315   0.2367   0.2401   0.2428   0.2491   0.2554   0.2566
  0.2593   0.2622   0.2687   0.2688   0.2699   0.2758   0.2770   0.2829
  0.2856   0.2886   0.2946   0.3033   0.3053   0.3107   0.3183   0.3198
  0.3278   0.3346   0.3407   0.3503   0.3573   0.4079   0.4186   0.4295
  0.4312   0.4393   0.4438   0.4478   0.4512   0.4539   0.4559   0.4645
  0.4676   0.4785   0.4857   0.4893   0.4986   0.5045   0.5073   0.5207
  0.5366   0.5444   0.5490   0.5503   0.5616   0.5686   0.5774   0.5830
  0.5905   0.5967   0.5984   0.6004   0.6081   0.6164   0.6235   0.6305
  0.6470   0.6588   0.6602   0.6727   0.6817   0.6841   0.6894   0.6926
  0.7065   0.7098   0.7210   0.7233   0.7310   0.7384   0.7540   0.7961
  0.8062   0.8221   0.8273   0.8328   0.8357   0.8373   0.8418   0.8441
  0.8461   0.8481   0.8504   0.8523   0.8574   0.8599   0.8641   0.8713
  0.8749   0.8821   0.8879   0.8961   0.9005   0.9048   0.9158   0.9215
  0.9234   0.9337   0.9368   0.9413   0.9496   0.9547   0.9587   0.9657
  0.9756   0.9779   0.9886   0.9890   1.0243   1.0350   1.0445   1.0518
  1.0775   1.0885   1.0893   1.0929   1.1338   1.1502   1.1870   1.1991
  1.2098   1.2148   1.2202   1.2378   1.2398   1.2445   1.2594   1.2764
  1.2809   1.2973   1.3187   1.3240   1.3562   1.3633   1.4223   1.4316
  1.4775   1.4961   1.5069   1.5432   1.5568   1.5593   1.5731   1.5831
  1.5864   1.5970   1.6042   1.6149   1.6393   1.6586   1.6887   1.6987
  1.7166   1.7479   1.7637   1.7951   1.8352   1.8484   1.8686   1.8754
  1.8886   1.8973   1.9110   1.9179   1.9348   1.9437   1.9488   1.9523
  1.9645   1.9903   2.0158   2.0516   2.0567   2.0632   2.0705   2.0953
  2.1234   2.1495   2.1713   2.2081   2.2424   2.2586   2.2628   2.2718
  2.2827   2.2909   2.2954   2.3098   2.3181   2.3317   2.3478   2.4017
  2.4203   2.4310   2.4380   2.4515   2.4874   2.5116   2.5305   2.5327
  2.5378   2.5474   2.5591   2.5909   2.6216   2.6295   2.6559   2.6595
  2.6903   2.6914   2.7263   2.7330   2.7369   2.7478   2.7566   2.7611
  2.7767   2.7837   2.7918   2.8111   2.8293   2.8365   2.8941   2.9138
  2.9588   2.9753   3.0545   3.0706   3.0770   3.1220   3.1384   3.1625
  3.1771   3.2032   3.2184   3.2544   3.3305   3.3526   3.3574   3.4248
  3.5591   3.5682   3.6574   3.7127   3.7333   3.7959   3.8108   3.9535
  4.0878   4.0956   4.1027   4.3855   4.7978   4.8216   9.7544   9.7668
  9.7799   9.7866   9.8137  23.3920  23.5533  23.8216  23.8545  23.8737
 23.9072  23.9620  24.0237  24.0376  24.0489  24.0979  24.1316  25.8017
 25.8186  25.8209  25.8299  25.9103  26.0921  26.1076  26.1451  26.1741
 26.2547  26.5563  26.5923  26.6030  26.6436  26.8052 215.7462 215.7575
215.7739 215.7816 215.8147
 --------------------------------------------------------------

          Ground-State Mulliken Net Atomic Charges

     Atom                 Charge (a.u.)
  ----------------------------------------
      1 C                    -0.256347
      2 C                    -0.816920
      3 Cl                    0.632362
      4 C                     0.347554
      5 Cl                    0.455925
      6 C                    -1.206312
      7 H                     0.210046
      8 C                     0.628301
      9 Cl                    0.456665
     10 C                    -0.755664
     11 H                     0.207951
     12 C                     0.134806
     13 C                    -0.875219
     14 H                     0.216122
     15 C                     0.215383
     16 Cl                    0.490202
     17 C                    -0.858648
     18 H                     0.210155
     19 C                     0.340527
     20 Cl                    0.472493
     21 C                    -0.466598
     22 H                     0.217217
  ----------------------------------------
  Sum of atomic charges =     0.000000

 -----------------------------------------------------------------
                    Cartesian Multipole Moments
 -----------------------------------------------------------------
    Charge (ESU x 10^10)
                 0.0000
    Dipole Moment (Debye)
         X      -0.8544      Y      -0.1318      Z      -0.3909
       Tot       0.9488
    Quadrupole Moments (Debye-Ang)
        XX    -134.4733     XY      -0.3109     YY    -135.1112
        XZ      -1.7956     YZ      -0.2666     ZZ    -135.5898
    Octopole Moments (Debye-Ang^2)
       XXX    -284.6831    XXY       1.7384    XYY     -98.9701
       YYY      -3.5258    XXZ      23.9382    XYZ       1.1667
       YYZ      22.7869    XZZ     -97.6442    YZZ      -4.5328
       ZZZ      59.6615
    Hexadecapole Moments (Debye-Ang^3)
      XXXX   -5851.3861   XXXY     212.5298   XXYY   -1184.3326
      XYYY     194.5471   YYYY    -994.8433   XXXZ     967.9364
      XXYZ      60.3897   XYYZ     368.6378   YYYZ     150.8985
      XXZZ   -1573.4870   XYZZ      59.1423   YYZZ    -823.2423
      XZZZ    1043.4389   YZZZ     176.1288   ZZZZ   -3884.5388
 -----------------------------------------------------------------
 Calculating analytic gradient of the SCF energy
 Gradient of SCF Energy
            1           2           3           4           5           6
    1   0.0023566   0.0000269   0.0016266  -0.0014642  -0.0015710   0.0005924
    2   0.0007737  -0.0010996   0.0005767   0.0001430  -0.0000676  -0.0000485
    3  -0.0014755  -0.0008738   0.0006636   0.0002432   0.0003492   0.0007582
            7           8           9          10          11          12
    1  -0.0003292  -0.0010663   0.0005569   0.0001935  -0.0002123  -0.0025436
    2  -0.0000600   0.0002309  -0.0001239   0.0009049  -0.0001576  -0.0011944
    3  -0.0000613  -0.0002675   0.0002594   0.0008963  -0.0001140   0.0012732
           13          14          15          16          17          18
    1   0.0012704  -0.0000255   0.0013115  -0.0007456  -0.0010227   0.0004023
    2   0.0010904  -0.0005660  -0.0011120   0.0007137  -0.0000689   0.0000608
    3  -0.0001160  -0.0005404   0.0000955  -0.0001150   0.0007290  -0.0002367
           19          20          21          22
    1   0.0001839  -0.0001875   0.0007883  -0.0001413
    2   0.0012588  -0.0005690  -0.0010015   0.0003163
    3  -0.0014234   0.0006836  -0.0007087  -0.0000187
 Max gradient component =       2.544E-03
 RMS gradient           =       8.572E-04
 Gradient time:  CPU 216.27 s  wall 216.28 s
 Geometry Optimization Parameters
   NAtoms,    NIC,     NZ,  NCons,   NDum,   NFix, NCnnct, MaxDiis
       22     155      22       0       0       0       0       0

 Cartesian Hessian Update
 Hessian updated using BFGS update


** GEOMETRY OPTIMIZATION IN DELOCALIZED INTERNAL COORDINATES **
   Searching for a Minimum

   Optimization Cycle:   3

                       Coordinates (Angstroms)
     ATOM                X               Y               Z
      1  C         0.0554376889    0.0057626274    0.0739273271
      2  C         0.0034900622    0.1179226135    1.4767621546
      3  Cl        1.4747201725    0.3058544840    2.4075763772
      4  C        -1.2392243836    0.1348607245    2.1299349426
      5  Cl       -1.3641537462    0.2719962528    3.8674708551
      6  C        -2.4274637519    0.0495498270    1.4122104173
      7  H        -3.3768694051    0.0616899080    1.9296927652
      8  C        -2.3684732829   -0.0466899902    0.0298417957
      9  Cl       -3.8566143734   -0.1556001544   -0.8874115439
     10  C        -1.1502254924   -0.0699317867   -0.6345920842
     11  H        -1.1283086516   -0.1750144138   -1.7115041288
     12  C         1.3235269873   -0.0301696390   -0.7067266414
     13  C         2.3112614165   -0.9904740974   -0.4578971061
     14  H         2.1813989202   -1.7279941374    0.3218908048
     15  C         3.4590425406   -1.0114825673   -1.2403588135
     16  Cl        4.6857319577   -2.2234124074   -0.9274650078
     17  C         3.6612457239   -0.0993148402   -2.2716586439
     18  H         4.5620282048   -0.1252306808   -2.8699018857
     19  C         2.6694597523    0.8450189106   -2.5101168742
     20  Cl        2.8942716636    2.0103906973   -3.7999543540
     21  C         1.5082794633    0.8897233545   -1.7465621578
     22  H         0.7627854160    1.6492040226   -1.9450664491
   Point Group: c1    Number of degrees of freedom:    60


   Energy is  -2761.521395051

 Hessian updated using BFGS update

 55 Hessian modes will be used to form the next step
  Hessian Eigenvalues:
     0.011744    0.019229    0.020042    0.023113    0.023321    0.023534
     0.023659    0.023676    0.023925    0.023941    0.024090    0.024092
     0.024108    0.024116    0.024118    0.024136    0.024143    0.024247
     0.028113    0.159256    0.159978    0.160000    0.160009    0.160329
     0.208101    0.234686    0.234799    0.234957    0.235599    0.249085
     0.249970    0.249991    0.249994    0.250000    0.278737    0.299265
     0.300932    0.305558    0.330234    0.354922    0.356408    0.356690
     0.384179    0.429172    0.431983    0.434930    0.454705    0.467798
     0.469406    0.472332    0.477971    0.478218    0.478925    0.493936
     0.540061

 Minimum search - taking simple RFO step
 Searching for Lamda that Minimizes Along All modes
 Value Taken    Lamda =  -0.00031345
 Step Taken.  Stepsize is  0.108398

                             Maximum     Tolerance    Cnvgd?
         Gradient           0.004340      0.000300      NO
         Displacement       0.073005      0.001200      NO
         Energy change     -0.001127      0.000001      NO


 New Cartesian Coordinates Obtained by Inverse Iteration

 Displacement from previous Coordinates is:  0.363422
 ----------------------------------------------------------------
             Standard Nuclear Orientation (Angstroms)
    I     Atom           X                Y                Z
 ----------------------------------------------------------------
    1      C       0.0447785338     0.0061489153     0.0591970486
    2      C       0.0042853225     0.1422620298     1.4575306934
    3      Cl      1.4808414544     0.3482366976     2.3689693914
    4      C      -1.2283888228     0.1539399320     2.1217623931
    5      Cl     -1.3221862820     0.3185176428     3.8577760070
    6      C      -2.4229465408     0.0428974362     1.4158803862
    7      H      -3.3665986348     0.0547524645     1.9428418450
    8      C      -2.3746224350    -0.0800072136     0.0341624697
    9      Cl     -3.8716108605    -0.2154512339    -0.8670975226
   10      C      -1.1625935362    -0.1017243767    -0.6421312256
   11      H      -1.1452827127    -0.2231594048    -1.7171780420
   12      C       1.3162391596    -0.0236215146    -0.7166192605
   13      C       2.2854304583    -1.0024655614    -0.4735026613
   14      H       2.1412436406    -1.7420503993     0.3020154888
   15      C       3.4393174760    -1.0253614139    -1.2465655423
   16      Cl      4.6495009986    -2.2586902591    -0.9423488660
   17      C       3.6646674036    -0.0987302733    -2.2603998076
   18      H       4.5694954189    -0.1272945061    -2.8509198496
   19      C       2.6884253566     0.8648596971    -2.4877521167
   20      Cl      2.9439947703     2.0508331625    -3.7551827804
   21      C       1.5203088586     0.9151717361    -1.7346555699
   22      H       0.7870478556     1.6875951507    -1.9256907299
 ----------------------------------------------------------------
 Nuclear Repulsion Energy =        1668.90497073 hartrees
 There are       81 alpha and       81 beta electrons
 Applying Cartesian multipole field
    Component          Value
    ---------          -----
     (2,0,0)        1.00000E-11
     (0,2,0)        2.00000E-11
     (0,0,2)       -3.00000E-11
 Nucleus-field energy     =    -0.0000000275 hartrees
 Requested basis set is 6-311++G(d,p)
 There are 162 shells and 449 basis functions
 A cutoff of  1.0D-15 yielded  10059 shell pairs
 There are     83542 function pairs (     89674 Cartesian)
 Smallest overlap matrix eigenvalue = 2.82E-07
 Linear dependence detected in AO basis
 Number of orthogonalized atomic orbitals = 444
 Maximum deviation from orthogonality = 4.518E-10
 Guess from superposition of atomic densities
 Warning:  Energy on first SCF cycle will be non-variational
 SAD guess density has 162.000000 electrons

 -----------------------------------------------------------------------
  General SCF calculation program by
  Eric Jon Sundstrom, Paul Horn, Yuezhi Mao, Dmitri Zuev, Alec White,
  David Stuck, Shaama M.S., Shane Yost, Joonho Lee, David Small,
  Daniel Levine, Susi Lehtola, Hugh Burton, Evgeny Epifanovsky,
  Bang C. Huynh
 -----------------------------------------------------------------------
 Exchange:     0.2000 Hartree-Fock + 0.0800 Slater + 0.7200 B88
 Correlation:  0.1900 VWN1RPA + 0.8100 LYP
 Using SG-1 standard quadrature grid
 A restricted SCF calculation will be
 performed using DIIS
 SCF converges when DIIS error is below 1.0e-08
 ---------------------------------------
  Cycle       Energy         DIIS error
 ---------------------------------------
    1   -2765.4934739144      2.92e-02  
    2   -2761.3776020976      2.38e-03  
    3   -2761.2936685578      2.92e-03  
    4   -2761.5103154938      6.31e-04  
    5   -2761.5190859519      3.05e-04  
    6   -2761.5213358376      9.67e-05  
    7   -2761.5215496051      2.64e-05  
    8   -2761.5215630899      1.23e-05  
    9   -2761.5215667797      3.16e-06  
   10   -2761.5215670298      1.07e-06  
   11   -2761.5215670573      2.67e-07  
   12   -2761.5215670585      1.32e-07  
   13   -2761.5215670589      3.72e-08  
   14   -2761.5215670590      1.48e-08  
   15   -2761.5215670591      5.09e-09  Convergence criterion met
 ---------------------------------------
 SCF time:   CPU 639.91s  wall 640.00s 
 SCF   energy in the final basis set =    -2761.5215670591
 Total energy in the final basis set =    -2761.5215670591

 --------------------------------------------------------------

                    Orbital Energies (a.u.)
 --------------------------------------------------------------

 Alpha MOs
 -- Occupied --
********-101.5767-101.5765-101.5719-101.5709 -10.2764 -10.2746 -10.2698
-10.2657 -10.2652 -10.2381 -10.2297 -10.2227 -10.2192 -10.2154 -10.2127
-10.2117  -9.4924  -9.4914  -9.4910  -9.4864  -9.4855  -7.2571  -7.2563
 -7.2558  -7.2511  -7.2502  -7.2472  -7.2466  -7.2463  -7.2459  -7.2454
 -7.2453  -7.2412  -7.2409  -7.2403  -7.2399  -0.9501  -0.9298  -0.9065
 -0.8923  -0.8860  -0.8608  -0.8401  -0.7992  -0.7655  -0.7592  -0.7481
 -0.6791  -0.6366  -0.6234  -0.6139  -0.5525  -0.5384  -0.5381  -0.5140
 -0.5006  -0.4785  -0.4669  -0.4658  -0.4606  -0.4487  -0.4346  -0.4287
 -0.4155  -0.4019  -0.4005  -0.3953  -0.3812  -0.3696  -0.3529  -0.3472
 -0.3394  -0.3379  -0.3342  -0.3307  -0.3262  -0.2948  -0.2750  -0.2699
 -0.2666
 -- Virtual --
 -0.0732  -0.0577  -0.0471  -0.0374  -0.0322  -0.0162  -0.0107  -0.0012
  0.0016   0.0097   0.0142   0.0152   0.0175   0.0246   0.0371   0.0423
  0.0458   0.0499   0.0517   0.0621   0.0675   0.0718   0.0765   0.0778
  0.0832   0.0885   0.0903   0.0932   0.0961   0.0991   0.1012   0.1053
  0.1071   0.1107   0.1120   0.1150   0.1192   0.1220   0.1223   0.1268
  0.1279   0.1307   0.1326   0.1369   0.1379   0.1434   0.1465   0.1479
  0.1523   0.1564   0.1609   0.1680   0.1731   0.1765   0.1808   0.1857
  0.1886   0.1970   0.1988   0.2057   0.2089   0.2161   0.2195   0.2217
  0.2251   0.2318   0.2371   0.2396   0.2423   0.2491   0.2542   0.2572
  0.2601   0.2628   0.2679   0.2691   0.2696   0.2747   0.2766   0.2833
  0.2868   0.2893   0.2954   0.3034   0.3050   0.3107   0.3172   0.3191
  0.3277   0.3350   0.3403   0.3509   0.3567   0.4080   0.4187   0.4305
  0.4312   0.4393   0.4438   0.4481   0.4509   0.4539   0.4560   0.4647
  0.4680   0.4778   0.4882   0.4894   0.4988   0.5040   0.5066   0.5212
  0.5349   0.5440   0.5494   0.5523   0.5611   0.5664   0.5780   0.5832
  0.5910   0.5964   0.5994   0.6043   0.6080   0.6182   0.6229   0.6316
  0.6474   0.6598   0.6623   0.6734   0.6817   0.6835   0.6887   0.6903
  0.7054   0.7107   0.7216   0.7236   0.7305   0.7384   0.7539   0.7968
  0.8042   0.8215   0.8283   0.8334   0.8356   0.8381   0.8430   0.8445
  0.8460   0.8486   0.8507   0.8529   0.8586   0.8598   0.8639   0.8712
  0.8752   0.8816   0.8895   0.8971   0.9020   0.9040   0.9154   0.9226
  0.9233   0.9335   0.9382   0.9412   0.9507   0.9546   0.9599   0.9663
  0.9755   0.9786   0.9898   0.9906   1.0233   1.0362   1.0414   1.0496
  1.0803   1.0862   1.0890   1.0956   1.1363   1.1516   1.1868   1.1990
  1.2112   1.2157   1.2208   1.2381   1.2393   1.2460   1.2618   1.2772
  1.2808   1.2977   1.3151   1.3263   1.3596   1.3647   1.4229   1.4289
  1.4780   1.4961   1.5104   1.5463   1.5568   1.5582   1.5762   1.5838
  1.5857   1.5960   1.6037   1.6134   1.6406   1.6588   1.6890   1.6956
  1.7184   1.7505   1.7654   1.7976   1.8381   1.8513   1.8690   1.8752
  1.8855   1.8986   1.9111   1.9194   1.9354   1.9439   1.9501   1.9529
  1.9644   1.9911   2.0165   2.0530   2.0571   2.0626   2.0691   2.0962
  2.1234   2.1463   2.1713   2.2113   2.2430   2.2585   2.2638   2.2724
  2.2826   2.2878   2.2945   2.3119   2.3176   2.3340   2.3481   2.4047
  2.4207   2.4319   2.4407   2.4532   2.4882   2.5116   2.5304   2.5319
  2.5378   2.5481   2.5587   2.5924   2.6236   2.6303   2.6586   2.6626
  2.6916   2.6960   2.7261   2.7318   2.7371   2.7482   2.7571   2.7609
  2.7756   2.7837   2.7942   2.8053   2.8274   2.8369   2.8907   2.9143
  2.9636   2.9774   3.0557   3.0717   3.0777   3.1210   3.1391   3.1649
  3.1790   3.2053   3.2181   3.2560   3.3318   3.3539   3.3575   3.4256
  3.5622   3.5705   3.6593   3.7120   3.7368   3.7950   3.8095   3.9568
  4.0879   4.0957   4.1046   4.3780   4.8005   4.8219   9.7551   9.7668
  9.7796   9.7861   9.8174  23.3932  23.5549  23.8215  23.8549  23.8786
 23.9107  23.9674  24.0226  24.0381  24.0498  24.0970  24.1347  25.8024
 25.8183  25.8207  25.8291  25.9118  26.0932  26.1071  26.1506  26.1727
 26.2514  26.5619  26.5881  26.6020  26.6428  26.8127 215.7469 215.7576
215.7735 215.7811 215.8189
 --------------------------------------------------------------

          Ground-State Mulliken Net Atomic Charges

     Atom                 Charge (a.u.)
  ----------------------------------------
      1 C                    -0.286320
      2 C                    -0.905833
      3 Cl                    0.637070
      4 C                     0.356518
      5 Cl                    0.454175
      6 C                    -1.149586
      7 H                     0.210508
      8 C                     0.622887
      9 Cl                    0.458833
     10 C                    -0.724345
     11 H                     0.210074
     12 C                     0.098200
     13 C                    -0.843005
     14 H                     0.218919
     15 C                     0.192293
     16 Cl                    0.492137
     17 C                    -0.866207
     18 H                     0.211358
     19 C                     0.335475
     20 Cl                    0.474490
     21 C                    -0.414495
     22 H                     0.216854
  ----------------------------------------
  Sum of atomic charges =     0.000000

 -----------------------------------------------------------------
                    Cartesian Multipole Moments
 -----------------------------------------------------------------
    Charge (ESU x 10^10)
                 0.0000
    Dipole Moment (Debye)
         X      -0.8669      Y      -0.1345      Z      -0.3681
       Tot       0.9514
    Quadrupole Moments (Debye-Ang)
        XX    -134.6405     XY      -0.3247     YY    -135.1441
        XZ      -1.7195     YZ      -0.2618     ZZ    -135.5017
    Octopole Moments (Debye-Ang^2)
       XXX    -285.4833    XXY       1.4888    XYY     -99.7176
       YYY      -4.5296    XXZ      24.2745    XYZ       1.3103
       YYZ      23.0573    XZZ     -98.3334    YZZ      -5.1606
       ZZZ      60.5388
    Hexadecapole Moments (Debye-Ang^3)
      XXXX   -5846.7844   XXXY     194.4049   XXYY   -1190.9452
      XYYY     175.8924   YYYY   -1030.7911   XXXZ     968.7694
      XXYZ      56.8863   XYYZ     369.1611   YYYZ     136.9787
      XXZZ   -1565.3368   XYZZ      53.1614   YYZZ    -820.4443
      XZZZ    1045.3114   YZZZ     164.8823   ZZZZ   -3830.4751
 -----------------------------------------------------------------
 Calculating analytic gradient of the SCF energy
 Gradient of SCF Energy
            1           2           3           4           5           6
    1   0.0016404  -0.0006233  -0.0000066   0.0007019   0.0000577  -0.0004366
    2   0.0004961  -0.0003746  -0.0000117   0.0000270  -0.0000679   0.0000553
    3   0.0001344  -0.0005308  -0.0001463  -0.0001359   0.0000179   0.0004624
            7           8           9          10          11          12
    1   0.0000389  -0.0003154   0.0002639  -0.0005323  -0.0000906  -0.0008302
    2  -0.0000571  -0.0000554   0.0000199   0.0001451  -0.0001286  -0.0007976
    3  -0.0000115  -0.0006787   0.0000593  -0.0001233   0.0000360   0.0012153
           13          14          15          16          17          18
    1   0.0000565   0.0000240   0.0001474  -0.0002529   0.0003666   0.0000420
    2   0.0004505  -0.0001972  -0.0002474   0.0002910  -0.0001256   0.0000307
    3   0.0003374   0.0000382   0.0000202  -0.0000305  -0.0001948   0.0000542
           19          20          21          22
    1  -0.0002601  -0.0000529  -0.0000519   0.0001135
    2   0.0004557  -0.0002820   0.0002443   0.0001294
    3  -0.0003565   0.0002985  -0.0004988   0.0000334
 Max gradient component =       1.640E-03
 RMS gradient           =       3.933E-04
 Gradient time:  CPU 218.37 s  wall 218.38 s
 Geometry Optimization Parameters
   NAtoms,    NIC,     NZ,  NCons,   NDum,   NFix, NCnnct, MaxDiis
       22     155      22       0       0       0       0       0

 Cartesian Hessian Update
 Hessian updated using BFGS update


** GEOMETRY OPTIMIZATION IN DELOCALIZED INTERNAL COORDINATES **
   Searching for a Minimum

   Optimization Cycle:   4

                       Coordinates (Angstroms)
     ATOM                X               Y               Z
      1  C         0.0447785338    0.0061489153    0.0591970486
      2  C         0.0042853225    0.1422620298    1.4575306934
      3  Cl        1.4808414544    0.3482366976    2.3689693914
      4  C        -1.2283888228    0.1539399320    2.1217623931
      5  Cl       -1.3221862820    0.3185176428    3.8577760070
      6  C        -2.4229465408    0.0428974362    1.4158803862
      7  H        -3.3665986348    0.0547524645    1.9428418450
      8  C        -2.3746224350   -0.0800072136    0.0341624697
      9  Cl       -3.8716108605   -0.2154512339   -0.8670975226
     10  C        -1.1625935362   -0.1017243767   -0.6421312256
     11  H        -1.1452827127   -0.2231594048   -1.7171780420
     12  C         1.3162391596   -0.0236215146   -0.7166192605
     13  C         2.2854304583   -1.0024655614   -0.4735026613
     14  H         2.1412436406   -1.7420503993    0.3020154888
     15  C         3.4393174760   -1.0253614139   -1.2465655423
     16  Cl        4.6495009986   -2.2586902591   -0.9423488660
     17  C         3.6646674036   -0.0987302733   -2.2603998076
     18  H         4.5694954189   -0.1272945061   -2.8509198496
     19  C         2.6884253566    0.8648596971   -2.4877521167
     20  Cl        2.9439947703    2.0508331625   -3.7551827804
     21  C         1.5203088586    0.9151717361   -1.7346555699
     22  H         0.7870478556    1.6875951507   -1.9256907299
   Point Group: c1    Number of degrees of freedom:    60


   Energy is  -2761.521567059

 Hessian updated using BFGS update

 57 Hessian modes will be used to form the next step
  Hessian Eigenvalues:
     0.009620    0.019257    0.019839    0.023138    0.023346    0.023398
     0.023637    0.023675    0.023923    0.023963    0.024089    0.024092
     0.024114    0.024127    0.024140    0.024178    0.024213    0.028164
     0.158978    0.159965    0.159991    0.160011    0.160163    0.206852
     0.234680    0.234714    0.234831    0.234972    0.247922    0.249951
     0.249970    0.249992    0.249993    0.249998    0.283806    0.296567
     0.300881    0.301031    0.304611    0.330642    0.355027    0.356647
     0.356662    0.356726    0.384047    0.428545    0.432024    0.436619
     0.459920    0.467860    0.470086    0.472098    0.477739    0.478219
     0.478949    0.523301    0.568051

 Minimum search - taking simple RFO step
 Searching for Lamda that Minimizes Along All modes
 Value Taken    Lamda =  -0.00003271
 Step Taken.  Stepsize is  0.044052

                             Maximum     Tolerance    Cnvgd?
         Gradient           0.000756      0.000300      NO
         Displacement       0.031491      0.001200      NO
         Energy change     -0.000172      0.000001      NO


 New Cartesian Coordinates Obtained by Inverse Iteration

 Displacement from previous Coordinates is:  0.143556
 ----------------------------------------------------------------
             Standard Nuclear Orientation (Angstroms)
    I     Atom           X                Y                Z
 ----------------------------------------------------------------
    1      C       0.0420409522     0.0033126860     0.0568048711
    2      C       0.0046825892     0.1514178514     1.4543549124
    3      Cl      1.4833463330     0.3659017908     2.3597246591
    4      C      -1.2271407677     0.1641739652     2.1204935162
    5      Cl     -1.3189268341     0.3455429135     3.8548100896
    6      C      -2.4216001136     0.0420533821     1.4167275189
    7      H      -3.3646457064     0.0560073769     1.9447608345
    8      C      -2.3752131674    -0.0930342591     0.0365752935
    9      Cl     -3.8745809234    -0.2404873803    -0.8600925478
   10      C      -1.1646249645    -0.1151644818    -0.6422543657
   11      H      -1.1475557792    -0.2421099685    -1.7166796857
   12      C       1.3147036763    -0.0239632383    -0.7202799848
   13      C       2.2777747627    -1.0100998744    -0.4830674940
   14      H       2.1283999397    -1.7523340472     0.2887453545
   15      C       3.4338794138    -1.0317742910    -1.2525447444
   16      Cl      4.6380921261    -2.2742154142    -0.9562585985
   17      C       3.6660449567    -0.0970001986    -2.2571393154
   18      H       4.5717315025    -0.1249545280    -2.8461800220
   19      C       2.6953984570     0.8732786979    -2.4783018778
   20      Cl      2.9603455883     2.0695219402    -3.7355041703
   21      C       1.5249418086     0.9224565469    -1.7286888782
   22      H       0.7942530328     1.6981292380    -1.9159136161
 ----------------------------------------------------------------
 Nuclear Repulsion Energy =        1668.78978267 hartrees
 There are       81 alpha and       81 beta electrons
 Applying Cartesian multipole field
    Component          Value
    ---------          -----
     (2,0,0)        1.00000E-11
     (0,2,0)        2.00000E-11
     (0,0,2)       -3.00000E-11
 Nucleus-field energy     =    -0.0000000269 hartrees
 Requested basis set is 6-311++G(d,p)
 There are 162 shells and 449 basis functions
 A cutoff of  1.0D-15 yielded  10059 shell pairs
 There are     83554 function pairs (     89689 Cartesian)
 Smallest overlap matrix eigenvalue = 2.84E-07
 Linear dependence detected in AO basis
 Number of orthogonalized atomic orbitals = 444
 Maximum deviation from orthogonality = 4.875E-10
 Guess from superposition of atomic densities
 Warning:  Energy on first SCF cycle will be non-variational
 SAD guess density has 162.000000 electrons

 -----------------------------------------------------------------------
  General SCF calculation program by
  Eric Jon Sundstrom, Paul Horn, Yuezhi Mao, Dmitri Zuev, Alec White,
  David Stuck, Shaama M.S., Shane Yost, Joonho Lee, David Small,
  Daniel Levine, Susi Lehtola, Hugh Burton, Evgeny Epifanovsky,
  Bang C. Huynh
 -----------------------------------------------------------------------
 Exchange:     0.2000 Hartree-Fock + 0.0800 Slater + 0.7200 B88
 Correlation:  0.1900 VWN1RPA + 0.8100 LYP
 Using SG-1 standard quadrature grid
 A restricted SCF calculation will be
 performed using DIIS
 SCF converges when DIIS error is below 1.0e-08
 ---------------------------------------
  Cycle       Energy         DIIS error
 ---------------------------------------
    1   -2765.4921894156      2.92e-02  
    2   -2761.3774576046      2.39e-03  
    3   -2761.2935406556      2.92e-03  
    4   -2761.5103323368      6.31e-04  
    5   -2761.5191128346      3.05e-04  
    6   -2761.5213579272      9.68e-05  
    7   -2761.5215720003      2.65e-05  
    8   -2761.5215855609      1.23e-05  
    9   -2761.5215892438      3.17e-06  
   10   -2761.5215894955      1.07e-06  
   11   -2761.5215895227      2.66e-07  
   12   -2761.5215895241      1.31e-07  
   13   -2761.5215895245      3.72e-08  
   14   -2761.5215895246      1.48e-08  
   15   -2761.5215895245      5.08e-09  Convergence criterion met
 ---------------------------------------
 SCF time:   CPU 642.51s  wall 642.00s 
 SCF   energy in the final basis set =    -2761.5215895245
 Total energy in the final basis set =    -2761.5215895245

 --------------------------------------------------------------

                    Orbital Energies (a.u.)
 --------------------------------------------------------------

 Alpha MOs
 -- Occupied --
********-101.5768-101.5764-101.5718-101.5709 -10.2764 -10.2746 -10.2698
-10.2657 -10.2652 -10.2380 -10.2296 -10.2226 -10.2192 -10.2154 -10.2127
-10.2117  -9.4924  -9.4915  -9.4910  -9.4863  -9.4855  -7.2571  -7.2564
 -7.2557  -7.2511  -7.2502  -7.2473  -7.2467  -7.2464  -7.2458  -7.2455
 -7.2453  -7.2411  -7.2408  -7.2403  -7.2399  -0.9501  -0.9298  -0.9064
 -0.8920  -0.8860  -0.8607  -0.8401  -0.7992  -0.7656  -0.7594  -0.7481
 -0.6789  -0.6364  -0.6236  -0.6139  -0.5525  -0.5385  -0.5380  -0.5143
 -0.5003  -0.4785  -0.4670  -0.4657  -0.4605  -0.4487  -0.4346  -0.4287
 -0.4155  -0.4018  -0.4004  -0.3953  -0.3810  -0.3696  -0.3529  -0.3469
 -0.3394  -0.3379  -0.3344  -0.3307  -0.3263  -0.2946  -0.2753  -0.2700
 -0.2668
 -- Virtual --
 -0.0725  -0.0579  -0.0469  -0.0380  -0.0324  -0.0164  -0.0109  -0.0013
  0.0016   0.0097   0.0140   0.0151   0.0174   0.0246   0.0370   0.0423
  0.0458   0.0501   0.0515   0.0620   0.0675   0.0716   0.0766   0.0778
  0.0832   0.0885   0.0903   0.0931   0.0961   0.0989   0.1011   0.1051
  0.1071   0.1107   0.1120   0.1150   0.1192   0.1220   0.1222   0.1269
  0.1277   0.1305   0.1325   0.1369   0.1378   0.1433   0.1465   0.1478
  0.1520   0.1563   0.1608   0.1679   0.1731   0.1767   0.1809   0.1857
  0.1888   0.1969   0.1986   0.2058   0.2087   0.2160   0.2199   0.2216
  0.2252   0.2320   0.2371   0.2393   0.2421   0.2492   0.2538   0.2574
  0.2603   0.2632   0.2675   0.2690   0.2700   0.2741   0.2764   0.2834
  0.2867   0.2899   0.2955   0.3035   0.3049   0.3105   0.3168   0.3188
  0.3275   0.3352   0.3401   0.3509   0.3567   0.4081   0.4184   0.4306
  0.4309   0.4392   0.4439   0.4482   0.4509   0.4539   0.4560   0.4648
  0.4682   0.4777   0.4884   0.4897   0.4988   0.5039   0.5065   0.5214
  0.5347   0.5440   0.5495   0.5530   0.5606   0.5662   0.5780   0.5833
  0.5911   0.5963   0.5999   0.6058   0.6081   0.6187   0.6225   0.6319
  0.6478   0.6597   0.6629   0.6738   0.6817   0.6831   0.6885   0.6898
  0.7051   0.7105   0.7217   0.7237   0.7304   0.7388   0.7537   0.7964
  0.8041   0.8216   0.8284   0.8335   0.8356   0.8386   0.8433   0.8446
  0.8459   0.8489   0.8507   0.8531   0.8586   0.8596   0.8638   0.8715
  0.8752   0.8815   0.8900   0.8973   0.9022   0.9039   0.9150   0.9225
  0.9238   0.9331   0.9384   0.9410   0.9508   0.9544   0.9599   0.9663
  0.9754   0.9793   0.9900   0.9910   1.0229   1.0367   1.0403   1.0488
  1.0813   1.0854   1.0892   1.0969   1.1367   1.1520   1.1863   1.1992
  1.2114   1.2158   1.2208   1.2379   1.2392   1.2460   1.2623   1.2780
  1.2809   1.2978   1.3140   1.3269   1.3605   1.3643   1.4219   1.4280
  1.4784   1.4959   1.5118   1.5467   1.5569   1.5580   1.5764   1.5841
  1.5861   1.5959   1.6035   1.6128   1.6409   1.6593   1.6892   1.6952
  1.7189   1.7505   1.7658   1.7979   1.8381   1.8518   1.8687   1.8745
  1.8843   1.8991   1.9115   1.9201   1.9355   1.9422   1.9510   1.9538
  1.9650   1.9913   2.0171   2.0530   2.0574   2.0627   2.0688   2.0967
  2.1234   2.1446   2.1708   2.2123   2.2428   2.2583   2.2639   2.2725
  2.2823   2.2866   2.2945   2.3126   2.3173   2.3348   2.3477   2.4054
  2.4209   2.4318   2.4417   2.4537   2.4884   2.5115   2.5297   2.5315
  2.5378   2.5483   2.5587   2.5926   2.6244   2.6304   2.6594   2.6638
  2.6913   2.6974   2.7256   2.7314   2.7372   2.7479   2.7572   2.7608
  2.7750   2.7836   2.7938   2.8039   2.8271   2.8371   2.8891   2.9143
  2.9643   2.9777   3.0563   3.0716   3.0780   3.1208   3.1385   3.1650
  3.1792   3.2055   3.2178   3.2559   3.3324   3.3544   3.3577   3.4263
  3.5633   3.5713   3.6598   3.7120   3.7377   3.7951   3.8097   3.9568
  4.0880   4.0954   4.1048   4.3745   4.8013   4.8223   9.7554   9.7666
  9.7796   9.7858   9.8176  23.3935  23.5544  23.8220  23.8555  23.8775
 23.9104  23.9672  24.0235  24.0387  24.0513  24.0983  24.1364  25.8020
 25.8180  25.8206  25.8287  25.9116  26.0936  26.1068  26.1502  26.1714
 26.2529  26.5620  26.5866  26.6013  26.6424  26.8136 215.7473 215.7574
215.7734 215.7807 215.8192
 --------------------------------------------------------------

          Ground-State Mulliken Net Atomic Charges

     Atom                 Charge (a.u.)
  ----------------------------------------
      1 C                    -0.297811
      2 C                    -0.924657
      3 Cl                    0.638056
      4 C                     0.360443
      5 Cl                    0.453577
      6 C                    -1.141226
      7 H                     0.210595
      8 C                     0.629448
      9 Cl                    0.458319
     10 C                    -0.720476
     11 H                     0.210367
     12 C                     0.088774
     13 C                    -0.834622
     14 H                     0.219594
     15 C                     0.189803
     16 Cl                    0.491575
     17 C                    -0.872170
     18 H                     0.211076
     19 C                     0.338442
     20 Cl                    0.474325
     21 C                    -0.400168
     22 H                     0.216736
  ----------------------------------------
  Sum of atomic charges =     0.000000

 -----------------------------------------------------------------
                    Cartesian Multipole Moments
 -----------------------------------------------------------------
    Charge (ESU x 10^10)
                 0.0000
    Dipole Moment (Debye)
         X      -0.8698      Y      -0.1375      Z      -0.3634
       Tot       0.9527
    Quadrupole Moments (Debye-Ang)
        XX    -134.6942     XY      -0.3401     YY    -135.1613
        XZ      -1.7007     YZ      -0.2613     ZZ    -135.4865
    Octopole Moments (Debye-Ang^2)
       XXX    -285.5839    XXY       1.3473    XYY     -99.9019
       YYY      -5.2218    XXZ      24.3928    XYZ       1.3263
       YYZ      23.1360    XZZ     -98.5145    YZZ      -5.4275
       ZZZ      60.6428
    Hexadecapole Moments (Debye-Ang^3)
      XXXX   -5847.4646   XXXY     188.3587   XXYY   -1194.2227
      XYYY     169.5431   YYYY   -1047.5217   XXXZ     972.2024
      XXYZ      54.6610   XYYZ     370.3532   YYYZ     129.0583
      XXZZ   -1563.0047   XYZZ      51.2687   YYZZ    -820.4169
      XZZZ    1048.5142   YZZZ     158.0926   ZZZZ   -3813.1296
 -----------------------------------------------------------------
 Calculating analytic gradient of the SCF energy
 Gradient of SCF Energy
            1           2           3           4           5           6
    1   0.0004372  -0.0002968   0.0000202   0.0002074   0.0000598  -0.0001385
    2   0.0000436  -0.0000704  -0.0000949  -0.0000302  -0.0000258   0.0000086
    3   0.0001664  -0.0001701  -0.0001816  -0.0000831   0.0000020   0.0001083
            7           8           9          10          11          12
    1   0.0000459   0.0000891   0.0000574  -0.0003234   0.0000112  -0.0001163
    2  -0.0000239  -0.0000615   0.0000259   0.0000426  -0.0000426  -0.0001716
    3  -0.0000055  -0.0002210  -0.0000010  -0.0000383   0.0000260   0.0003486
           13          14          15          16          17          18
    1  -0.0001551   0.0000347  -0.0000352   0.0000521   0.0001964  -0.0000439
    2   0.0001862   0.0000362   0.0001188  -0.0000336  -0.0001026   0.0000074
    3   0.0000969   0.0000861  -0.0000323   0.0000198  -0.0000589   0.0000628
           19          20          21          22
    1  -0.0001958   0.0000110   0.0000230   0.0000595
    2   0.0000988  -0.0000037   0.0000899   0.0000029
    3   0.0000728   0.0000045  -0.0002335   0.0000312
 Max gradient component =       4.372E-04
 RMS gradient           =       1.286E-04
 Gradient time:  CPU 216.03 s  wall 216.04 s
 Geometry Optimization Parameters
   NAtoms,    NIC,     NZ,  NCons,   NDum,   NFix, NCnnct, MaxDiis
       22     155      22       0       0       0       0       0

 Cartesian Hessian Update
 Hessian updated using BFGS update


** GEOMETRY OPTIMIZATION IN DELOCALIZED INTERNAL COORDINATES **
   Searching for a Minimum

   Optimization Cycle:   5

                       Coordinates (Angstroms)
     ATOM                X               Y               Z
      1  C         0.0420409522    0.0033126860    0.0568048711
      2  C         0.0046825892    0.1514178514    1.4543549124
      3  Cl        1.4833463330    0.3659017908    2.3597246591
      4  C        -1.2271407677    0.1641739652    2.1204935162
      5  Cl       -1.3189268341    0.3455429135    3.8548100896
      6  C        -2.4216001136    0.0420533821    1.4167275189
      7  H        -3.3646457064    0.0560073769    1.9447608345
      8  C        -2.3752131674   -0.0930342591    0.0365752935
      9  Cl       -3.8745809234   -0.2404873803   -0.8600925478
     10  C        -1.1646249645   -0.1151644818   -0.6422543657
     11  H        -1.1475557792   -0.2421099685   -1.7166796857
     12  C         1.3147036763   -0.0239632383   -0.7202799848
     13  C         2.2777747627   -1.0100998744   -0.4830674940
     14  H         2.1283999397   -1.7523340472    0.2887453545
     15  C         3.4338794138   -1.0317742910   -1.2525447444
     16  Cl        4.6380921261   -2.2742154142   -0.9562585985
     17  C         3.6660449567   -0.0970001986   -2.2571393154
     18  H         4.5717315025   -0.1249545280   -2.8461800220
     19  C         2.6953984570    0.8732786979   -2.4783018778
     20  Cl        2.9603455883    2.0695219402   -3.7355041703
     21  C         1.5249418086    0.9224565469   -1.7286888782
     22  H         0.7942530328    1.6981292380   -1.9159136161
   Point Group: c1    Number of degrees of freedom:    60


   Energy is  -2761.521589525

 Hessian updated using BFGS update

 60 Hessian modes will be used to form the next step
  Hessian Eigenvalues:
     0.006084    0.019337    0.019988    0.023112    0.023279    0.023525
     0.023610    0.023778    0.023875    0.023937    0.024067    0.024090
     0.024105    0.024114    0.024118    0.024136    0.024162    0.024589
     0.028279    0.159463    0.159874    0.159982    0.160126    0.160366
     0.208281    0.233222    0.234739    0.234896    0.235652    0.247359
     0.249820    0.249972    0.249992    0.249993    0.252284    0.284133
     0.299996    0.300410    0.301032    0.304204    0.309556    0.331772
     0.355683    0.356594    0.356665    0.356669    0.357425    0.384055
     0.429212    0.431229    0.438229    0.459885    0.462423    0.469491
     0.472283    0.478215    0.478859    0.481099    0.514582    0.527898

 Minimum search - taking simple RFO step
 Searching for Lamda that Minimizes Along All modes
 Value Taken    Lamda =  -0.00001427
 Step Taken.  Stepsize is  0.041260

                             Maximum     Tolerance    Cnvgd?
         Gradient           0.000737      0.000300      NO
         Displacement       0.033526      0.001200      NO
         Energy change     -0.000022      0.000001      NO


 New Cartesian Coordinates Obtained by Inverse Iteration

 Displacement from previous Coordinates is:  0.150488
 ----------------------------------------------------------------
             Standard Nuclear Orientation (Angstroms)
    I     Atom           X                Y                Z
 ----------------------------------------------------------------
    1      C       0.0405076219     0.0022730700     0.0554433702
    2      C       0.0049159904     0.1618530880     1.4520451919
    3      Cl      1.4842787808     0.3877401230     2.3531274580
    4      C      -1.2265969978     0.1755222548     2.1191825523
    5      Cl     -1.3179333937     0.3726548314     3.8517418175
    6      C      -2.4207912693     0.0416176531     1.4172361778
    7      H      -3.3636176056     0.0562115566     1.9458161480
    8      C      -2.3754484493    -0.1055118777     0.0386085117
    9      Cl     -3.8757791730    -0.2689863715    -0.8544617964
   10      C      -1.1654522302    -0.1272976594    -0.6416953317
   11      H      -1.1485160435    -0.2613168026    -1.7153039182
   12      C       1.3139390269    -0.0244111887    -0.7223324124
   13      C       2.2711254605    -1.0181315820    -0.4922257850
   14      H       2.1160354622    -1.7655645690     0.2734617280
   15      C       3.4283601398    -1.0390187099    -1.2598386770
   16      Cl      4.6257300515    -2.2905806344    -0.9732757594
   17      C       3.6669167335    -0.0959036692    -2.2551502777
   18      H       4.5732337292    -0.1231983789    -2.8434084026
   19      C       2.7019934953     0.8812878919    -2.4691152857
   20      Cl      2.9753678133     2.0878339752    -3.7151449526
   21      C       1.5302419649     0.9297871096    -1.7212294626
   22      H       0.8028357749     1.7097985972    -1.9033891449
 ----------------------------------------------------------------
 Nuclear Repulsion Energy =        1668.60318203 hartrees
 There are       81 alpha and       81 beta electrons
 Applying Cartesian multipole field
    Component          Value
    ---------          -----
     (2,0,0)        1.00000E-11
     (0,2,0)        2.00000E-11
     (0,0,2)       -3.00000E-11
 Nucleus-field energy     =    -0.0000000262 hartrees
 Requested basis set is 6-311++G(d,p)
 There are 162 shells and 449 basis functions
 A cutoff of  1.0D-15 yielded  10055 shell pairs
 There are     83496 function pairs (     89623 Cartesian)
 Smallest overlap matrix eigenvalue = 2.84E-07
 Linear dependence detected in AO basis
 Number of orthogonalized atomic orbitals = 444
 Maximum deviation from orthogonality = 2.227E-10
 Guess from superposition of atomic densities
 Warning:  Energy on first SCF cycle will be non-variational
 SAD guess density has 162.000000 electrons

 -----------------------------------------------------------------------
  General SCF calculation program by
  Eric Jon Sundstrom, Paul Horn, Yuezhi Mao, Dmitri Zuev, Alec White,
  David Stuck, Shaama M.S., Shane Yost, Joonho Lee, David Small,
  Daniel Levine, Susi Lehtola, Hugh Burton, Evgeny Epifanovsky,
  Bang C. Huynh
 -----------------------------------------------------------------------
 Exchange:     0.2000 Hartree-Fock + 0.0800 Slater + 0.7200 B88
 Correlation:  0.1900 VWN1RPA + 0.8100 LYP
 Using SG-1 standard quadrature grid
 A restricted SCF calculation will be
 performed using DIIS
 SCF converges when DIIS error is below 1.0e-08
 ---------------------------------------
  Cycle       Energy         DIIS error
 ---------------------------------------
    1   -2765.4905917366      2.92e-02  
    2   -2761.3773764123      2.39e-03  
    3   -2761.2934313306      2.92e-03  
    4   -2761.5103394927      6.31e-04  
    5   -2761.5191237657      3.05e-04  
    6   -2761.5213672252      9.68e-05  
    7   -2761.5215814487      2.65e-05  
    8   -2761.5215950764      1.23e-05  
    9   -2761.5215987646      3.18e-06  
   10   -2761.5215990171      1.07e-06  
   11   -2761.5215990442      2.64e-07  
   12   -2761.5215990456      1.31e-07  
   13   -2761.5215990460      3.71e-08  
   14   -2761.5215990459      1.48e-08  
   15   -2761.5215990461      5.08e-09  Convergence criterion met
 ---------------------------------------
 SCF time:   CPU 676.88s  wall 677.00s 
 SCF   energy in the final basis set =    -2761.5215990461
 Total energy in the final basis set =    -2761.5215990461

 --------------------------------------------------------------

                    Orbital Energies (a.u.)
 --------------------------------------------------------------

 Alpha MOs
 -- Occupied --
********-101.5768-101.5764-101.5718-101.5710 -10.2764 -10.2747 -10.2698
-10.2657 -10.2653 -10.2380 -10.2296 -10.2226 -10.2192 -10.2154 -10.2127
-10.2117  -9.4924  -9.4915  -9.4909  -9.4863  -9.4855  -7.2572  -7.2564
 -7.2557  -7.2510  -7.2502  -7.2473  -7.2467  -7.2464  -7.2458  -7.2455
 -7.2452  -7.2411  -7.2408  -7.2403  -7.2399  -0.9501  -0.9297  -0.9063
 -0.8919  -0.8860  -0.8607  -0.8401  -0.7992  -0.7656  -0.7594  -0.7481
 -0.6788  -0.6362  -0.6238  -0.6139  -0.5525  -0.5386  -0.5378  -0.5146
 -0.5001  -0.4785  -0.4670  -0.4656  -0.4605  -0.4487  -0.4346  -0.4287
 -0.4155  -0.4017  -0.4003  -0.3953  -0.3810  -0.3695  -0.3528  -0.3467
 -0.3393  -0.3378  -0.3345  -0.3307  -0.3263  -0.2943  -0.2756  -0.2700
 -0.2669
 -- Virtual --
 -0.0719  -0.0582  -0.0466  -0.0385  -0.0325  -0.0165  -0.0109  -0.0013
  0.0016   0.0096   0.0140   0.0149   0.0173   0.0245   0.0369   0.0423
  0.0457   0.0504   0.0514   0.0619   0.0674   0.0715   0.0766   0.0778
  0.0831   0.0885   0.0903   0.0931   0.0960   0.0987   0.1010   0.1048
  0.1072   0.1107   0.1120   0.1149   0.1192   0.1219   0.1222   0.1269
  0.1274   0.1303   0.1324   0.1368   0.1378   0.1433   0.1466   0.1477
  0.1517   0.1562   0.1607   0.1677   0.1730   0.1770   0.1809   0.1859
  0.1889   0.1968   0.1985   0.2058   0.2085   0.2160   0.2202   0.2216
  0.2252   0.2321   0.2370   0.2389   0.2418   0.2491   0.2533   0.2576
  0.2605   0.2636   0.2672   0.2689   0.2704   0.2735   0.2762   0.2835
  0.2864   0.2905   0.2956   0.3035   0.3047   0.3102   0.3162   0.3186
  0.3272   0.3355   0.3400   0.3509   0.3568   0.4082   0.4182   0.4304
  0.4307   0.4391   0.4441   0.4483   0.4508   0.4539   0.4560   0.4648
  0.4684   0.4776   0.4885   0.4902   0.4987   0.5037   0.5063   0.5216
  0.5345   0.5440   0.5495   0.5536   0.5599   0.5659   0.5779   0.5833
  0.5911   0.5960   0.6003   0.6073   0.6083   0.6192   0.6222   0.6322
  0.6480   0.6596   0.6634   0.6744   0.6817   0.6827   0.6881   0.6894
  0.7048   0.7104   0.7216   0.7238   0.7305   0.7393   0.7532   0.7961
  0.8042   0.8215   0.8284   0.8336   0.8355   0.8390   0.8435   0.8447
  0.8460   0.8493   0.8507   0.8533   0.8587   0.8595   0.8637   0.8718
  0.8751   0.8815   0.8903   0.8974   0.9023   0.9041   0.9144   0.9222
  0.9243   0.9326   0.9387   0.9408   0.9508   0.9543   0.9600   0.9663
  0.9755   0.9800   0.9903   0.9915   1.0227   1.0371   1.0392   1.0479
  1.0819   1.0850   1.0898   1.0984   1.1369   1.1525   1.1858   1.1994
  1.2115   1.2160   1.2208   1.2378   1.2394   1.2462   1.2624   1.2784
  1.2812   1.2978   1.3132   1.3273   1.3613   1.3640   1.4204   1.4273
  1.4787   1.4955   1.5132   1.5469   1.5570   1.5579   1.5766   1.5845
  1.5870   1.5958   1.6031   1.6122   1.6412   1.6594   1.6893   1.6949
  1.7190   1.7502   1.7661   1.7980   1.8377   1.8522   1.8684   1.8737
  1.8825   1.8995   1.9119   1.9208   1.9358   1.9404   1.9522   1.9547
  1.9660   1.9915   2.0178   2.0530   2.0580   2.0627   2.0686   2.0971
  2.1232   2.1432   2.1703   2.2131   2.2424   2.2582   2.2641   2.2724
  2.2820   2.2852   2.2947   2.3132   2.3170   2.3354   2.3473   2.4062
  2.4210   2.4316   2.4424   2.4544   2.4884   2.5113   2.5291   2.5311
  2.5377   2.5486   2.5585   2.5926   2.6250   2.6304   2.6603   2.6650
  2.6911   2.6986   2.7249   2.7312   2.7374   2.7479   2.7573   2.7606
  2.7743   2.7834   2.7918   2.8039   2.8270   2.8374   2.8875   2.9142
  2.9650   2.9783   3.0569   3.0715   3.0782   3.1204   3.1382   3.1649
  3.1794   3.2059   3.2176   3.2556   3.3329   3.3544   3.3577   3.4264
  3.5640   3.5718   3.6600   3.7120   3.7387   3.7952   3.8100   3.9568
  4.0880   4.0950   4.1047   4.3714   4.8017   4.8225   9.7557   9.7666
  9.7795   9.7856   9.8176  23.3938  23.5542  23.8222  23.8557  23.8768
 23.9102  23.9667  24.0239  24.0387  24.0523  24.0988  24.1375  25.8016
 25.8177  25.8205  25.8284  25.9114  26.0940  26.1065  26.1500  26.1702
 26.2543  26.5619  26.5852  26.6008  26.6418  26.8141 215.7476 215.7573
215.7734 215.7805 215.8192
 --------------------------------------------------------------

          Ground-State Mulliken Net Atomic Charges

     Atom                 Charge (a.u.)
  ----------------------------------------
      1 C                    -0.309161
      2 C                    -0.939207
      3 Cl                    0.639075
      4 C                     0.367483
      5 Cl                    0.453258
      6 C                    -1.129758
      7 H                     0.210657
      8 C                     0.630866
      9 Cl                    0.457795
     10 C                    -0.715215
     11 H                     0.210713
     12 C                     0.077567
     13 C                    -0.825032
     14 H                     0.220251
     15 C                     0.190019
     16 Cl                    0.490568
     17 C                    -0.877911
     18 H                     0.210847
     19 C                     0.338683
     20 Cl                    0.473951
     21 C                    -0.392018
     22 H                     0.216570
  ----------------------------------------
  Sum of atomic charges =     0.000000

 -----------------------------------------------------------------
                    Cartesian Multipole Moments
 -----------------------------------------------------------------
    Charge (ESU x 10^10)
                 0.0000
    Dipole Moment (Debye)
         X      -0.8704      Y      -0.1431      Z      -0.3628
       Tot       0.9538
    Quadrupole Moments (Debye-Ang)
        XX    -134.7203     XY      -0.3553     YY    -135.1630
        XZ      -1.6929     YZ      -0.2670     ZZ    -135.4769
    Octopole Moments (Debye-Ang^2)
       XXX    -285.5672    XXY       1.1580    XYY     -99.9951
       YYY      -5.9730    XXZ      24.4565    XYZ       1.3296
       YYZ      23.1912    XZZ     -98.5945    YZZ      -5.6977
       ZZZ      60.6735
    Hexadecapole Moments (Debye-Ang^3)
      XXXX   -5845.5114   XXXY     182.0608   XXYY   -1197.1449
      XYYY     162.8600   YYYY   -1065.1776   XXXZ     975.9805
      XXYZ      52.0646   XYYZ     371.6676   YYYZ     119.9297
      XXZZ   -1560.3698   XYZZ      49.4332   YYZZ    -820.7563
      XZZZ    1052.0592   YZZZ     150.0217   ZZZZ   -3796.9945
 -----------------------------------------------------------------
 Calculating analytic gradient of the SCF energy
 Gradient of SCF Energy
            1           2           3           4           5           6
    1  -0.0002449   0.0000144   0.0000298  -0.0000833   0.0000341   0.0000655
    2  -0.0001067   0.0000305  -0.0000927  -0.0000191  -0.0000066  -0.0000228
    3   0.0000692   0.0000377  -0.0000848  -0.0000197  -0.0000053  -0.0001180
            7           8           9          10          11          12
    1  -0.0000051   0.0001467  -0.0000807  -0.0000485   0.0000382   0.0001468
    2  -0.0000161  -0.0000019  -0.0000236   0.0000060  -0.0000081   0.0001848
    3  -0.0000066   0.0000890  -0.0000473   0.0000249   0.0000094  -0.0001691
           13          14          15          16          17          18
    1  -0.0000399   0.0000127  -0.0000917   0.0001209  -0.0000136  -0.0000166
    2  -0.0000055   0.0000826   0.0001848  -0.0001156  -0.0000156   0.0000142
    3  -0.0000028   0.0000868  -0.0000334   0.0000270   0.0000639   0.0000076
           19          20          21          22
    1  -0.0000794   0.0000340   0.0000726  -0.0000118
    2  -0.0001282   0.0001227  -0.0000401  -0.0000230
    3   0.0001820  -0.0000979  -0.0000146   0.0000020
 Max gradient component =       2.449E-04
 RMS gradient           =       8.110E-05
 Gradient time:  CPU 228.88 s  wall 228.89 s
 Geometry Optimization Parameters
   NAtoms,    NIC,     NZ,  NCons,   NDum,   NFix, NCnnct, MaxDiis
       22     155      22       0       0       0       0       0

 Cartesian Hessian Update
 Hessian updated using BFGS update


** GEOMETRY OPTIMIZATION IN DELOCALIZED INTERNAL COORDINATES **
   Searching for a Minimum

   Optimization Cycle:   6

                       Coordinates (Angstroms)
     ATOM                X               Y               Z
      1  C         0.0405076219    0.0022730700    0.0554433702
      2  C         0.0049159904    0.1618530880    1.4520451919
      3  Cl        1.4842787808    0.3877401230    2.3531274580
      4  C        -1.2265969978    0.1755222548    2.1191825523
      5  Cl       -1.3179333937    0.3726548314    3.8517418175
      6  C        -2.4207912693    0.0416176531    1.4172361778
      7  H        -3.3636176056    0.0562115566    1.9458161480
      8  C        -2.3754484493   -0.1055118777    0.0386085117
      9  Cl       -3.8757791730   -0.2689863715   -0.8544617964
     10  C        -1.1654522302   -0.1272976594   -0.6416953317
     11  H        -1.1485160435   -0.2613168026   -1.7153039182
     12  C         1.3139390269   -0.0244111887   -0.7223324124
     13  C         2.2711254605   -1.0181315820   -0.4922257850
     14  H         2.1160354622   -1.7655645690    0.2734617280
     15  C         3.4283601398   -1.0390187099   -1.2598386770
     16  Cl        4.6257300515   -2.2905806344   -0.9732757594
     17  C         3.6669167335   -0.0959036692   -2.2551502777
     18  H         4.5732337292   -0.1231983789   -2.8434084026
     19  C         2.7019934953    0.8812878919   -2.4691152857
     20  Cl        2.9753678133    2.0878339752   -3.7151449526
     21  C         1.5302419649    0.9297871096   -1.7212294626
     22  H         0.8028357749    1.7097985972   -1.9033891449
   Point Group: c1    Number of degrees of freedom:    60


   Energy is  -2761.521599046

 Hessian updated using BFGS update

 60 Hessian modes will be used to form the next step
  Hessian Eigenvalues:
     0.004106    0.019340    0.020031    0.023010    0.023263    0.023551
     0.023632    0.023796    0.023894    0.023962    0.024071    0.024093
     0.024102    0.024117    0.024118    0.024157    0.024384    0.024570
     0.027485    0.159375    0.159974    0.160064    0.160130    0.160968
     0.208900    0.234240    0.234742    0.235102    0.236205    0.249135
     0.249809    0.249977    0.249992    0.250065    0.253710    0.282202
     0.300003    0.300998    0.301109    0.304250    0.309716    0.346457
     0.353894    0.356573    0.356666    0.356792    0.356877    0.372328
     0.429665    0.432263    0.439799    0.459018    0.466460    0.470295
     0.472704    0.478237    0.478969    0.488058    0.490530    0.525098

 Minimum search - taking simple RFO step
 Searching for Lamda that Minimizes Along All modes
 Value Taken    Lamda =  -0.00000528
 Step Taken.  Stepsize is  0.028941

                             Maximum     Tolerance    Cnvgd?
         Gradient           0.000488      0.000300      NO
         Displacement       0.024030      0.001200      NO
         Energy change     -0.000010      0.000001      NO


 New Cartesian Coordinates Obtained by Inverse Iteration

 Displacement from previous Coordinates is:  0.107455
 ----------------------------------------------------------------
             Standard Nuclear Orientation (Angstroms)
    I     Atom           X                Y                Z
 ----------------------------------------------------------------
    1      C       0.0399784000     0.0016921878     0.0548347856
    2      C       0.0048424108     0.1694740436     1.4504730496
    3      Cl      1.4842007422     0.4060425688     2.3485660898
    4      C      -1.2264250133     0.1832832402     2.1181745008
    5      Cl     -1.3178698181     0.3913843420     3.8494374783
    6      C      -2.4204538718     0.0410193990     1.4175563333
    7      H      -3.3631356445     0.0559052322     1.9464326730
    8      C      -2.3753953648    -0.1142128592     0.0398281706
    9      Cl     -3.8756974791    -0.2880887873    -0.8513302345
   10      C      -1.1655728623    -0.1357401326    -0.6411283984
   11      H      -1.1487734219    -0.2749544078    -1.7141123240
   12      C       1.3136591303    -0.0251123191    -0.7228716700
   13      C       2.2667921021    -1.0240788594    -0.4984712253
   14      H       2.1076879553    -1.7762905212     0.2617603698
   15      C       3.4245522944    -1.0442716078    -1.2653196814
   16      Cl      4.6171128414    -2.3017409101    -0.9859688403
   17      C       3.6673188261    -0.0953649125    -2.2542384808
   18      H       4.5739880707    -0.1221796017    -2.8420376680
   19      C       2.7063077914     0.8867551111    -2.4626174258
   20      Cl      2.9846914452     2.0999793965    -3.7008562174
   21      C       1.5340950572     0.9347786913    -1.7151363057
   22      H       0.8094432914     1.7183794139    -1.8928832301
 ----------------------------------------------------------------
 Nuclear Repulsion Energy =        1668.51803605 hartrees
 There are       81 alpha and       81 beta electrons
 Applying Cartesian multipole field
    Component          Value
    ---------          -----
     (2,0,0)        1.00000E-11
     (0,2,0)        2.00000E-11
     (0,0,2)       -3.00000E-11
 Nucleus-field energy     =    -0.0000000258 hartrees
 Requested basis set is 6-311++G(d,p)
 There are 162 shells and 449 basis functions
 A cutoff of  1.0D-15 yielded  10056 shell pairs
 There are     83522 function pairs (     89655 Cartesian)
 Smallest overlap matrix eigenvalue = 2.84E-07
 Linear dependence detected in AO basis
 Number of orthogonalized atomic orbitals = 444
 Maximum deviation from orthogonality = 1.062E-09
 Guess from superposition of atomic densities
 Warning:  Energy on first SCF cycle will be non-variational
 SAD guess density has 162.000000 electrons

 -----------------------------------------------------------------------
  General SCF calculation program by
  Eric Jon Sundstrom, Paul Horn, Yuezhi Mao, Dmitri Zuev, Alec White,
  David Stuck, Shaama M.S., Shane Yost, Joonho Lee, David Small,
  Daniel Levine, Susi Lehtola, Hugh Burton, Evgeny Epifanovsky,
  Bang C. Huynh
 -----------------------------------------------------------------------
 Exchange:     0.2000 Hartree-Fock + 0.0800 Slater + 0.7200 B88
 Correlation:  0.1900 VWN1RPA + 0.8100 LYP
 Using SG-1 standard quadrature grid
 A restricted SCF calculation will be
 performed using DIIS
 SCF converges when DIIS error is below 1.0e-08
 ---------------------------------------
  Cycle       Energy         DIIS error
 ---------------------------------------
    1   -2765.4901461438      2.92e-02  
    2   -2761.3773443635      2.39e-03  
    3   -2761.2933468433      2.92e-03  
    4   -2761.5103329317      6.32e-04  
    5   -2761.5191250418      3.05e-04  
    6   -2761.5213708035      9.68e-05  
    7   -2761.5215851087      2.66e-05  
    8   -2761.5215988138      1.23e-05  
    9   -2761.5216025148      3.18e-06  
   10   -2761.5216027671      1.07e-06  
   11   -2761.5216027941      2.63e-07  
   12   -2761.5216027954      1.31e-07  
   13   -2761.5216027959      3.70e-08  
   14   -2761.5216027960      1.48e-08  
   15   -2761.5216027960      5.08e-09  Convergence criterion met
 ---------------------------------------
 SCF time:   CPU 653.67s  wall 654.00s 
 SCF   energy in the final basis set =    -2761.5216027960
 Total energy in the final basis set =    -2761.5216027960

 --------------------------------------------------------------

                    Orbital Energies (a.u.)
 --------------------------------------------------------------

 Alpha MOs
 -- Occupied --
********-101.5768-101.5764-101.5718-101.5710 -10.2764 -10.2746 -10.2698
-10.2657 -10.2653 -10.2379 -10.2295 -10.2226 -10.2192 -10.2153 -10.2127
-10.2117  -9.4924  -9.4915  -9.4909  -9.4863  -9.4855  -7.2571  -7.2564
 -7.2557  -7.2510  -7.2502  -7.2473  -7.2467  -7.2464  -7.2457  -7.2455
 -7.2452  -7.2411  -7.2408  -7.2403  -7.2399  -0.9500  -0.9297  -0.9063
 -0.8920  -0.8860  -0.8607  -0.8401  -0.7992  -0.7656  -0.7594  -0.7481
 -0.6787  -0.6360  -0.6239  -0.6139  -0.5524  -0.5386  -0.5377  -0.5149
 -0.5000  -0.4786  -0.4669  -0.4656  -0.4605  -0.4486  -0.4346  -0.4288
 -0.4155  -0.4016  -0.4003  -0.3953  -0.3810  -0.3694  -0.3528  -0.3465
 -0.3393  -0.3378  -0.3346  -0.3307  -0.3263  -0.2940  -0.2758  -0.2700
 -0.2669
 -- Virtual --
 -0.0715  -0.0583  -0.0464  -0.0390  -0.0325  -0.0164  -0.0109  -0.0013
  0.0017   0.0096   0.0140   0.0149   0.0172   0.0245   0.0368   0.0423
  0.0457   0.0505   0.0513   0.0619   0.0674   0.0714   0.0767   0.0778
  0.0831   0.0885   0.0903   0.0930   0.0960   0.0986   0.1009   0.1047
  0.1072   0.1107   0.1121   0.1149   0.1191   0.1219   0.1223   0.1270
  0.1273   0.1301   0.1323   0.1367   0.1378   0.1433   0.1466   0.1477
  0.1515   0.1562   0.1607   0.1676   0.1730   0.1772   0.1809   0.1860
  0.1889   0.1967   0.1984   0.2059   0.2084   0.2160   0.2204   0.2216
  0.2253   0.2322   0.2369   0.2387   0.2416   0.2491   0.2530   0.2577
  0.2606   0.2638   0.2670   0.2689   0.2707   0.2731   0.2761   0.2836
  0.2862   0.2909   0.2957   0.3034   0.3046   0.3099   0.3158   0.3184
  0.3270   0.3356   0.3399   0.3510   0.3570   0.4082   0.4181   0.4301
  0.4306   0.4391   0.4442   0.4484   0.4508   0.4539   0.4560   0.4648
  0.4685   0.4775   0.4884   0.4906   0.4986   0.5037   0.5062   0.5216
  0.5343   0.5439   0.5496   0.5540   0.5594   0.5657   0.5778   0.5834
  0.5912   0.5958   0.6006   0.6079   0.6087   0.6196   0.6220   0.6325
  0.6482   0.6595   0.6638   0.6749   0.6814   0.6826   0.6879   0.6893
  0.7045   0.7102   0.7215   0.7239   0.7306   0.7397   0.7527   0.7958
  0.8044   0.8215   0.8285   0.8336   0.8355   0.8392   0.8435   0.8449
  0.8460   0.8495   0.8507   0.8535   0.8588   0.8595   0.8637   0.8720
  0.8751   0.8815   0.8904   0.8975   0.9023   0.9043   0.9139   0.9219
  0.9248   0.9323   0.9390   0.9407   0.9508   0.9543   0.9600   0.9664
  0.9756   0.9806   0.9905   0.9919   1.0227   1.0375   1.0385   1.0472
  1.0823   1.0849   1.0904   1.0994   1.1370   1.1529   1.1855   1.1995
  1.2117   1.2162   1.2208   1.2378   1.2396   1.2463   1.2625   1.2786
  1.2817   1.2978   1.3127   1.3274   1.3617   1.3640   1.4192   1.4271
  1.4787   1.4953   1.5143   1.5469   1.5569   1.5580   1.5766   1.5850
  1.5877   1.5959   1.6028   1.6118   1.6415   1.6593   1.6894   1.6947
  1.7191   1.7499   1.7664   1.7980   1.8374   1.8524   1.8682   1.8731
  1.8810   1.8998   1.9123   1.9213   1.9361   1.9390   1.9530   1.9554
  1.9669   1.9918   2.0184   2.0530   2.0584   2.0626   2.0685   2.0974
  2.1231   2.1423   2.1699   2.2137   2.2422   2.2582   2.2641   2.2724
  2.2819   2.2842   2.2949   2.3137   2.3168   2.3360   2.3472   2.4068
  2.4210   2.4315   2.4429   2.4550   2.4884   2.5112   2.5287   2.5309
  2.5377   2.5488   2.5584   2.5926   2.6253   2.6303   2.6609   2.6660
  2.6910   2.6994   2.7242   2.7311   2.7375   2.7479   2.7575   2.7604
  2.7739   2.7832   2.7895   2.8049   2.8270   2.8376   2.8864   2.9140
  2.9655   2.9788   3.0574   3.0715   3.0784   3.1201   3.1382   3.1647
  3.1796   3.2065   3.2176   3.2554   3.3331   3.3542   3.3577   3.4263
  3.5642   3.5722   3.6601   3.7120   3.7397   3.7952   3.8102   3.9570
  4.0881   4.0948   4.1046   4.3694   4.8020   4.8225   9.7559   9.7667
  9.7796   9.7856   9.8175  23.3940  23.5543  23.8221  23.8556  23.8766
 23.9101  23.9666  24.0238  24.0385  24.0527  24.0988  24.1379  25.8014
 25.8175  25.8204  25.8282  25.9113  26.0944  26.1063  26.1500  26.1695
 26.2555  26.5619  26.5843  26.6007  26.6414  26.8145 215.7479 215.7574
215.7734 215.7805 215.8191
 --------------------------------------------------------------

          Ground-State Mulliken Net Atomic Charges

     Atom                 Charge (a.u.)
  ----------------------------------------
      1 C                    -0.317116
      2 C                    -0.948651
      3 Cl                    0.639368
      4 C                     0.373733
      5 Cl                    0.453191
      6 C                    -1.120267
      7 H                     0.210712
      8 C                     0.630535
      9 Cl                    0.457408
     10 C                    -0.712459
     11 H                     0.210960
     12 C                     0.072102
     13 C                    -0.820974
     14 H                     0.220756
     15 C                     0.190964
     16 Cl                    0.489737
     17 C                    -0.881214
     18 H                     0.210679
     19 C                     0.338572
     20 Cl                    0.473542
     21 C                    -0.387956
     22 H                     0.216377
  ----------------------------------------
  Sum of atomic charges =     0.000000

 -----------------------------------------------------------------
                    Cartesian Multipole Moments
 -----------------------------------------------------------------
    Charge (ESU x 10^10)
                -0.0000
    Dipole Moment (Debye)
         X      -0.8701      Y      -0.1484      Z      -0.3646
       Tot       0.9550
    Quadrupole Moments (Debye-Ang)
        XX    -134.7239     XY      -0.3641     YY    -135.1547
        XZ      -1.6959     YZ      -0.2739     ZZ    -135.4720
    Octopole Moments (Debye-Ang^2)
       XXX    -285.5064    XXY       0.9924    XYY    -100.0175
       YYY      -6.6014    XXZ      24.4814    XYZ       1.3262
       YYZ      23.2308    XZZ     -98.6137    YZZ      -5.9060
       ZZZ      60.6869
    Hexadecapole Moments (Debye-Ang^3)
      XXXX   -5842.7672   XXXY     177.7594   XXYY   -1198.9447
      XYYY     158.2991   YYYY   -1077.6041   XXXZ     978.5274
      XXYZ      50.0770   XYYZ     372.5657   YYYZ     113.0943
      XXZZ   -1558.2662   XYZZ      48.2576   YYZZ    -821.0024
      XZZZ    1054.4184   YZZZ     143.8688   ZZZZ   -3785.7264
 -----------------------------------------------------------------
 Calculating analytic gradient of the SCF energy
 Gradient of SCF Energy
            1           2           3           4           5           6
    1  -0.0003008   0.0001029  -0.0000014  -0.0001027  -0.0000003   0.0000739
    2  -0.0000976   0.0000353  -0.0000531  -0.0000201   0.0000057  -0.0000263
    3   0.0000046   0.0000643  -0.0000363   0.0000045  -0.0000072  -0.0001167
            7           8           9          10          11          12
    1  -0.0000184   0.0000718  -0.0000723   0.0000797   0.0000245   0.0001115
    2  -0.0000099  -0.0000026  -0.0000315   0.0000000   0.0000043   0.0002119
    3  -0.0000077   0.0001345  -0.0000442   0.0000210  -0.0000038  -0.0002080
           13          14          15          16          17          18
    1   0.0000542  -0.0000030  -0.0000664   0.0000717  -0.0000622  -0.0000004
    2  -0.0000595   0.0000558   0.0000908  -0.0000562   0.0000399   0.0000199
    3  -0.0000122   0.0000439   0.0000110   0.0000164   0.0000465  -0.0000054
           19          20          21          22
    1   0.0000252   0.0000187   0.0000195  -0.0000256
    2  -0.0001289   0.0000989  -0.0000572  -0.0000198
    3   0.0001087  -0.0000700   0.0000677  -0.0000114
 Max gradient component =       3.008E-04
 RMS gradient           =       7.642E-05
 Gradient time:  CPU 216.71 s  wall 216.72 s
 Geometry Optimization Parameters
   NAtoms,    NIC,     NZ,  NCons,   NDum,   NFix, NCnnct, MaxDiis
       22     155      22       0       0       0       0       0

 Cartesian Hessian Update
 Hessian updated using BFGS update


** GEOMETRY OPTIMIZATION IN DELOCALIZED INTERNAL COORDINATES **
   Searching for a Minimum

   Optimization Cycle:   7

                       Coordinates (Angstroms)
     ATOM                X               Y               Z
      1  C         0.0399784000    0.0016921878    0.0548347856
      2  C         0.0048424108    0.1694740436    1.4504730496
      3  Cl        1.4842007422    0.4060425688    2.3485660898
      4  C        -1.2264250133    0.1832832402    2.1181745008
      5  Cl       -1.3178698181    0.3913843420    3.8494374783
      6  C        -2.4204538718    0.0410193990    1.4175563333
      7  H        -3.3631356445    0.0559052322    1.9464326730
      8  C        -2.3753953648   -0.1142128592    0.0398281706
      9  Cl       -3.8756974791   -0.2880887873   -0.8513302345
     10  C        -1.1655728623   -0.1357401326   -0.6411283984
     11  H        -1.1487734219   -0.2749544078   -1.7141123240
     12  C         1.3136591303   -0.0251123191   -0.7228716700
     13  C         2.2667921021   -1.0240788594   -0.4984712253
     14  H         2.1076879553   -1.7762905212    0.2617603698
     15  C         3.4245522944   -1.0442716078   -1.2653196814
     16  Cl        4.6171128414   -2.3017409101   -0.9859688403
     17  C         3.6673188261   -0.0953649125   -2.2542384808
     18  H         4.5739880707   -0.1221796017   -2.8420376680
     19  C         2.7063077914    0.8867551111   -2.4626174258
     20  Cl        2.9846914452    2.0999793965   -3.7008562174
     21  C         1.5340950572    0.9347786913   -1.7151363057
     22  H         0.8094432914    1.7183794139   -1.8928832301
   Point Group: c1    Number of degrees of freedom:    60


   Energy is  -2761.521602796

 Hessian updated using BFGS update

 60 Hessian modes will be used to form the next step
  Hessian Eigenvalues:
     0.003128    0.019368    0.020007    0.022876    0.023246    0.023570
     0.023656    0.023758    0.023886    0.023989    0.024055    0.024093
     0.024100    0.024117    0.024121    0.024191    0.024399    0.024497
     0.025712    0.159196    0.159978    0.160063    0.160187    0.160357
     0.207492    0.234537    0.234763    0.235069    0.236228    0.249277
     0.249773    0.249983    0.250016    0.250223    0.251060    0.276309
     0.295389    0.300962    0.301064    0.301536    0.304591    0.335363
     0.352468    0.356627    0.356664    0.356694    0.356942    0.368281
     0.429551    0.432329    0.436743    0.458140    0.468300    0.472166
     0.473343    0.476654    0.478343    0.479744    0.497127    0.524000

 Minimum search - taking simple RFO step
 Searching for Lamda that Minimizes Along All modes
 Value Taken    Lamda =  -0.00000196
 Step Taken.  Stepsize is  0.018526

                             Maximum     Tolerance    Cnvgd?
         Gradient           0.000203      0.000300     YES
         Displacement       0.014985      0.001200      NO
         Energy change     -0.000004      0.000001      NO


 New Cartesian Coordinates Obtained by Inverse Iteration

 Displacement from previous Coordinates is:  0.067611
 ----------------------------------------------------------------
             Standard Nuclear Orientation (Angstroms)
    I     Atom           X                Y                Z
 ----------------------------------------------------------------
    1      C       0.0398198065     0.0019957722     0.0544839545
    2      C       0.0046348315     0.1748457509     1.4493953581
    3      Cl      1.4838480495     0.4192273227     2.3455902594
    4      C      -1.2263782101     0.1879785670     2.1175077977
    5      Cl     -1.3177671015     0.4016244859     3.8481064333
    6      C      -2.4203303370     0.0403048465     1.4178121676
    7      H      -3.3628548278     0.0546377142     1.9469642649
    8      C      -2.3753336744    -0.1194623339     0.0405051586
    9      Cl     -3.8753510891    -0.2999691007    -0.8495537069
   10      C      -1.1655975931    -0.1406129362    -0.6407463006
   11      H      -1.1489010941    -0.2834085127    -1.7132763134
   12      C       1.3135347311    -0.0253364040    -0.7229405111
   13      C       2.2639520401    -1.0276150246    -0.5022455682
   14      H       2.1023667246    -1.7829995260     0.2543710565
   15      C       3.4220032877    -1.0476242345    -1.2687773712
   16      Cl      4.6113782503    -2.3087627664    -0.9937583496
   17      C       3.6674741563    -0.0953861293    -2.2538953741
   18      H       4.5743516788    -0.1221790301    -2.8413788124
   19      C       2.7090061827     0.8900095042    -2.4587429221
   20      Cl      2.9905038952     2.1069403663    -3.6922939875
   21      C       1.5367359748     0.9380756248    -1.7112235353
   22      H       0.8142512006     1.7243747511    -1.8858119491
 ----------------------------------------------------------------
 Nuclear Repulsion Energy =        1668.48341820 hartrees
 There are       81 alpha and       81 beta electrons
 Applying Cartesian multipole field
    Component          Value
    ---------          -----
     (2,0,0)        1.00000E-11
     (0,2,0)        2.00000E-11
     (0,0,2)       -3.00000E-11
 Nucleus-field energy     =    -0.0000000255 hartrees
 Requested basis set is 6-311++G(d,p)
 There are 162 shells and 449 basis functions
 A cutoff of  1.0D-15 yielded  10057 shell pairs
 There are     83550 function pairs (     89691 Cartesian)
 Smallest overlap matrix eigenvalue = 2.84E-07
 Linear dependence detected in AO basis
 Number of orthogonalized atomic orbitals = 444
 Maximum deviation from orthogonality = 2.214E-10
 Guess from superposition of atomic densities
 Warning:  Energy on first SCF cycle will be non-variational
 SAD guess density has 162.000000 electrons

 -----------------------------------------------------------------------
  General SCF calculation program by
  Eric Jon Sundstrom, Paul Horn, Yuezhi Mao, Dmitri Zuev, Alec White,
  David Stuck, Shaama M.S., Shane Yost, Joonho Lee, David Small,
  Daniel Levine, Susi Lehtola, Hugh Burton, Evgeny Epifanovsky,
  Bang C. Huynh
 -----------------------------------------------------------------------
 Exchange:     0.2000 Hartree-Fock + 0.0800 Slater + 0.7200 B88
 Correlation:  0.1900 VWN1RPA + 0.8100 LYP
 Using SG-1 standard quadrature grid
 A restricted SCF calculation will be
 performed using DIIS
 SCF converges when DIIS error is below 1.0e-08
 ---------------------------------------
  Cycle       Energy         DIIS error
 ---------------------------------------
    1   -2765.4901223403      2.92e-02  
    2   -2761.3773393048      2.39e-03  
    3   -2761.2933066305      2.92e-03  
    4   -2761.5103247189      6.32e-04  
    5   -2761.5191235314      3.05e-04  
    6   -2761.5213719593      9.69e-05  
    7   -2761.5215863161      2.66e-05  
    8   -2761.5216000837      1.23e-05  
    9   -2761.5216037957      3.17e-06  
   10   -2761.5216040475      1.07e-06  
   11   -2761.5216040748      2.62e-07  
   12   -2761.5216040761      1.30e-07  
   13   -2761.5216040766      3.70e-08  
   14   -2761.5216040765      1.48e-08  
   15   -2761.5216040766      5.08e-09  Convergence criterion met
 ---------------------------------------
 SCF time:   CPU 643.17s  wall 644.00s 
 SCF   energy in the final basis set =    -2761.5216040766
 Total energy in the final basis set =    -2761.5216040766

 --------------------------------------------------------------

                    Orbital Energies (a.u.)
 --------------------------------------------------------------

 Alpha MOs
 -- Occupied --
********-101.5767-101.5764-101.5718-101.5710 -10.2764 -10.2746 -10.2698
-10.2657 -10.2653 -10.2379 -10.2295 -10.2226 -10.2192 -10.2153 -10.2126
-10.2118  -9.4924  -9.4915  -9.4909  -9.4863  -9.4855  -7.2571  -7.2564
 -7.2557  -7.2510  -7.2503  -7.2473  -7.2467  -7.2463  -7.2457  -7.2455
 -7.2452  -7.2411  -7.2408  -7.2404  -7.2399  -0.9500  -0.9297  -0.9063
 -0.8920  -0.8860  -0.8607  -0.8401  -0.7991  -0.7656  -0.7594  -0.7480
 -0.6787  -0.6359  -0.6240  -0.6138  -0.5524  -0.5386  -0.5376  -0.5150
 -0.5000  -0.4786  -0.4669  -0.4656  -0.4605  -0.4486  -0.4346  -0.4288
 -0.4155  -0.4015  -0.4002  -0.3953  -0.3810  -0.3693  -0.3527  -0.3464
 -0.3393  -0.3378  -0.3346  -0.3307  -0.3263  -0.2939  -0.2759  -0.2700
 -0.2669
 -- Virtual --
 -0.0713  -0.0584  -0.0463  -0.0393  -0.0324  -0.0164  -0.0109  -0.0013
  0.0017   0.0096   0.0140   0.0148   0.0172   0.0245   0.0368   0.0423
  0.0457   0.0506   0.0512   0.0619   0.0674   0.0713   0.0767   0.0779
  0.0831   0.0885   0.0903   0.0930   0.0959   0.0985   0.1009   0.1047
  0.1072   0.1106   0.1121   0.1149   0.1191   0.1218   0.1223   0.1270
  0.1272   0.1301   0.1323   0.1366   0.1378   0.1433   0.1466   0.1477
  0.1514   0.1562   0.1606   0.1676   0.1730   0.1773   0.1809   0.1861
  0.1888   0.1967   0.1984   0.2059   0.2084   0.2160   0.2205   0.2216
  0.2253   0.2322   0.2367   0.2387   0.2415   0.2490   0.2528   0.2577
  0.2607   0.2640   0.2669   0.2688   0.2708   0.2729   0.2760   0.2837
  0.2860   0.2912   0.2957   0.3034   0.3045   0.3097   0.3156   0.3183
  0.3268   0.3357   0.3399   0.3510   0.3572   0.4082   0.4181   0.4300
  0.4306   0.4391   0.4443   0.4484   0.4507   0.4539   0.4560   0.4647
  0.4685   0.4775   0.4884   0.4909   0.4986   0.5036   0.5062   0.5217
  0.5341   0.5439   0.5496   0.5542   0.5590   0.5655   0.5778   0.5835
  0.5912   0.5957   0.6007   0.6081   0.6094   0.6198   0.6219   0.6327
  0.6483   0.6594   0.6640   0.6751   0.6812   0.6826   0.6877   0.6892
  0.7044   0.7101   0.7213   0.7239   0.7306   0.7400   0.7524   0.7956
  0.8045   0.8214   0.8285   0.8335   0.8356   0.8394   0.8434   0.8450
  0.8461   0.8497   0.8508   0.8536   0.8588   0.8595   0.8637   0.8721
  0.8751   0.8815   0.8905   0.8977   0.9023   0.9045   0.9135   0.9217
  0.9250   0.9321   0.9391   0.9406   0.9507   0.9544   0.9601   0.9664
  0.9758   0.9809   0.9907   0.9922   1.0227   1.0375   1.0382   1.0468
  1.0825   1.0851   1.0910   1.1002   1.1370   1.1532   1.1853   1.1996
  1.2119   1.2163   1.2208   1.2378   1.2398   1.2464   1.2625   1.2788
  1.2821   1.2977   1.3124   1.3274   1.3619   1.3640   1.4183   1.4270
  1.4786   1.4951   1.5150   1.5469   1.5569   1.5580   1.5767   1.5854
  1.5883   1.5959   1.6026   1.6116   1.6417   1.6591   1.6894   1.6946
  1.7191   1.7497   1.7665   1.7980   1.8372   1.8526   1.8681   1.8728
  1.8800   1.9000   1.9125   1.9216   1.9362   1.9381   1.9536   1.9558
  1.9676   1.9920   2.0189   2.0530   2.0587   2.0626   2.0685   2.0975
  2.1231   2.1418   2.1696   2.2141   2.2421   2.2581   2.2642   2.2724
  2.2818   2.2835   2.2950   2.3140   2.3167   2.3364   2.3471   2.4073
  2.4210   2.4314   2.4431   2.4555   2.4883   2.5111   2.5284   2.5308
  2.5378   2.5490   2.5583   2.5927   2.6256   2.6303   2.6612   2.6666
  2.6910   2.6999   2.7238   2.7310   2.7376   2.7479   2.7577   2.7603
  2.7736   2.7831   2.7877   2.8058   2.8271   2.8378   2.8857   2.9139
  2.9659   2.9793   3.0578   3.0715   3.0784   3.1199   3.1384   3.1647
  3.1797   3.2069   3.2177   3.2553   3.3333   3.3540   3.3576   3.4262
  3.5643   3.5724   3.6602   3.7120   3.7404   3.7951   3.8103   3.9571
  4.0881   4.0947   4.1046   4.3683   4.8021   4.8225   9.7561   9.7668
  9.7796   9.7857   9.8174  23.3941  23.5544  23.8220  23.8555  23.8768
 23.9101  23.9668  24.0236  24.0383  24.0528  24.0987  24.1381  25.8013
 25.8174  25.8204  25.8281  25.9114  26.0946  26.1062  26.1501  26.1692
 26.2562  26.5619  26.5837  26.6007  26.6411  26.8147 215.7481 215.7575
215.7734 215.7805 215.8191
 --------------------------------------------------------------

          Ground-State Mulliken Net Atomic Charges

     Atom                 Charge (a.u.)
  ----------------------------------------
      1 C                    -0.322172
      2 C                    -0.953669
      3 Cl                    0.639331
      4 C                     0.377394
      5 Cl                    0.453260
      6 C                    -1.113096
      7 H                     0.210752
      8 C                     0.629253
      9 Cl                    0.457189
     10 C                    -0.710750
     11 H                     0.211128
     12 C                     0.069721
     13 C                    -0.820703
     14 H                     0.221060
     15 C                     0.192120
     16 Cl                    0.489225
     17 C                    -0.883215
     18 H                     0.210583
     19 C                     0.338313
     20 Cl                    0.473194
     21 C                    -0.385117
     22 H                     0.216199
  ----------------------------------------
  Sum of atomic charges =     0.000000

 -----------------------------------------------------------------
                    Cartesian Multipole Moments
 -----------------------------------------------------------------
    Charge (ESU x 10^10)
                -0.0000
    Dipole Moment (Debye)
         X      -0.8699      Y      -0.1522      Z      -0.3666
       Tot       0.9562
    Quadrupole Moments (Debye-Ang)
        XX    -134.7206     XY      -0.3666     YY    -135.1461
        XZ      -1.7015     YZ      -0.2802     ZZ    -135.4695
    Octopole Moments (Debye-Ang^2)
       XXX    -285.4576    XXY       0.8757    XYY    -100.0179
       YYY      -6.9957    XXZ      24.4885    XYZ       1.3276
       YYZ      23.2522    XZZ     -98.6145    YZZ      -6.0431
       ZZZ      60.6989
    Hexadecapole Moments (Debye-Ang^3)
      XXXX   -5840.4089   XXXY     174.9733   XXYY   -1199.9414
      XYYY     155.3483   YYYY   -1085.3035   XXXZ     980.0990
      XXYZ      48.8308   XYYZ     373.1263   YYYZ     108.8120
      XXZZ   -1556.8753   XYZZ      47.5185   YYZZ    -821.1906
      XZZZ    1055.8690   YZZZ     139.9509   ZZZZ   -3778.9183
 -----------------------------------------------------------------
 Calculating analytic gradient of the SCF energy
 Gradient of SCF Energy
            1           2           3           4           5           6
    1  -0.0001149   0.0000553  -0.0000207  -0.0000273  -0.0000130   0.0000150
    2  -0.0000275   0.0000181  -0.0000163  -0.0000065  -0.0000018  -0.0000250
    3  -0.0000222   0.0000379  -0.0000059  -0.0000012  -0.0000050  -0.0000492
            7           8           9          10          11          12
    1  -0.0000110  -0.0000019  -0.0000171   0.0000605   0.0000041   0.0000197
    2  -0.0000141  -0.0000009  -0.0000295  -0.0000074  -0.0000038   0.0000854
    3  -0.0000086   0.0000551  -0.0000214   0.0000012  -0.0000042  -0.0000757
           13          14          15          16          17          18
    1   0.0000676  -0.0000036  -0.0000219   0.0000193  -0.0000353   0.0000070
    2  -0.0000284   0.0000178   0.0000014   0.0000106   0.0000541   0.0000179
    3  -0.0000090   0.0000079   0.0000393   0.0000071   0.0000020   0.0000039
           19          20          21          22
    1   0.0000540  -0.0000008  -0.0000240  -0.0000110
    2  -0.0000472   0.0000341  -0.0000256  -0.0000053
    3   0.0000130  -0.0000120   0.0000557  -0.0000086
 Max gradient component =       1.149E-04
 RMS gradient           =       3.272E-05
 Gradient time:  CPU 219.52 s  wall 219.54 s
 Geometry Optimization Parameters
   NAtoms,    NIC,     NZ,  NCons,   NDum,   NFix, NCnnct, MaxDiis
       22     155      22       0       0       0       0       0

 Cartesian Hessian Update
 Hessian updated using BFGS update


** GEOMETRY OPTIMIZATION IN DELOCALIZED INTERNAL COORDINATES **
   Searching for a Minimum

   Optimization Cycle:   8

                       Coordinates (Angstroms)
     ATOM                X               Y               Z
      1  C         0.0398198065    0.0019957722    0.0544839545
      2  C         0.0046348315    0.1748457509    1.4493953581
      3  Cl        1.4838480495    0.4192273227    2.3455902594
      4  C        -1.2263782101    0.1879785670    2.1175077977
      5  Cl       -1.3177671015    0.4016244859    3.8481064333
      6  C        -2.4203303370    0.0403048465    1.4178121676
      7  H        -3.3628548278    0.0546377142    1.9469642649
      8  C        -2.3753336744   -0.1194623339    0.0405051586
      9  Cl       -3.8753510891   -0.2999691007   -0.8495537069
     10  C        -1.1655975931   -0.1406129362   -0.6407463006
     11  H        -1.1489010941   -0.2834085127   -1.7132763134
     12  C         1.3135347311   -0.0253364040   -0.7229405111
     13  C         2.2639520401   -1.0276150246   -0.5022455682
     14  H         2.1023667246   -1.7829995260    0.2543710565
     15  C         3.4220032877   -1.0476242345   -1.2687773712
     16  Cl        4.6113782503   -2.3087627664   -0.9937583496
     17  C         3.6674741563   -0.0953861293   -2.2538953741
     18  H         4.5743516788   -0.1221790301   -2.8413788124
     19  C         2.7090061827    0.8900095042   -2.4587429221
     20  Cl        2.9905038952    2.1069403663   -3.6922939875
     21  C         1.5367359748    0.9380756248   -1.7112235353
     22  H         0.8142512006    1.7243747511   -1.8858119491
   Point Group: c1    Number of degrees of freedom:    60


   Energy is  -2761.521604077

 Hessian updated using BFGS update

 60 Hessian modes will be used to form the next step
  Hessian Eigenvalues:
     0.002961    0.019301    0.019899    0.022332    0.023177    0.023364
     0.023636    0.023680    0.023820    0.023941    0.024004    0.024089
     0.024096    0.024114    0.024124    0.024131    0.024201    0.024562
     0.025278    0.158783    0.159659    0.159979    0.160097    0.160405
     0.206335    0.234117    0.234656    0.234763    0.235363    0.245832
     0.249681    0.249903    0.249983    0.250069    0.252084    0.273954
     0.291114    0.300534    0.301078    0.301683    0.305183    0.331275
     0.352619    0.356625    0.356648    0.356673    0.356923    0.368463
     0.429399    0.431142    0.435286    0.457128    0.465320    0.470678
     0.472443    0.476913    0.478507    0.481838    0.495312    0.522936

 Minimum search - taking simple RFO step
 Searching for Lamda that Minimizes Along All modes
 Value Taken    Lamda =   0.00000000
 Step Taken.  Stepsize is  0.003921

                             Maximum     Tolerance    Cnvgd?
         Gradient           0.000060      0.000300     YES
         Displacement       0.002859      0.001200      NO
         Energy change     -0.000001      0.000001      NO


 New Cartesian Coordinates Obtained by Inverse Iteration

 Displacement from previous Coordinates is:  0.013280
 ----------------------------------------------------------------
             Standard Nuclear Orientation (Angstroms)
    I     Atom           X                Y                Z
 ----------------------------------------------------------------
    1      C       0.0398353453     0.0021639491     0.0544349044
    2      C       0.0045463773     0.1759497407     1.4491651982
    3      Cl      1.4837213905     0.4224775800     2.3448991971
    4      C      -1.2263862217     0.1886945842     2.1173921160
    5      Cl     -1.3177175131     0.4031557099     3.8478961449
    6      C      -2.4203151178     0.0399822858     1.4178754659
    7      H      -3.3628007692     0.0540673311     1.9470887623
    8      C      -2.3752957942    -0.1205059106     0.0405985516
    9      Cl     -3.8752357147    -0.3020093895    -0.8492853896
   10      C      -1.1655830682    -0.1415029085    -0.6406778898
   11      H      -1.1488650368    -0.2849725886    -1.7131211953
   12      C       1.3135331403    -0.0252926945    -0.7228688257
   13      C       2.2633485214    -1.0282127648    -0.5029051284
   14      H       2.1013576177    -1.7841915899     0.2530506944
   15      C       3.4214469866    -1.0482813597    -1.2694488298
   16      Cl      4.6101303043    -2.3101888785    -0.9951929155
   17      C       3.6674609419    -0.0955095658    -2.2538880561
   18      H       4.5743470099    -0.1224006355    -2.8413462373
   19      C       2.7095138533     0.8906137793    -2.4580323093
   20      Cl      2.9916425422     2.1080971326    -3.6907878486
   21      C       1.5373149246     0.9387974657    -1.7104455137
   22      H       0.8153471630     1.7257274351    -1.8843091468
 ----------------------------------------------------------------
 Nuclear Repulsion Energy =        1668.48201093 hartrees
 There are       81 alpha and       81 beta electrons
 Applying Cartesian multipole field
    Component          Value
    ---------          -----
     (2,0,0)        1.00000E-11
     (0,2,0)        2.00000E-11
     (0,0,2)       -3.00000E-11
 Nucleus-field energy     =    -0.0000000255 hartrees
 Requested basis set is 6-311++G(d,p)
 There are 162 shells and 449 basis functions
 A cutoff of  1.0D-15 yielded  10057 shell pairs
 There are     83550 function pairs (     89691 Cartesian)
 Smallest overlap matrix eigenvalue = 2.84E-07
 Linear dependence detected in AO basis
 Number of orthogonalized atomic orbitals = 444
 Maximum deviation from orthogonality = 3.192E-10
 Guess from superposition of atomic densities
 Warning:  Energy on first SCF cycle will be non-variational
 SAD guess density has 162.000000 electrons

 -----------------------------------------------------------------------
  General SCF calculation program by
  Eric Jon Sundstrom, Paul Horn, Yuezhi Mao, Dmitri Zuev, Alec White,
  David Stuck, Shaama M.S., Shane Yost, Joonho Lee, David Small,
  Daniel Levine, Susi Lehtola, Hugh Burton, Evgeny Epifanovsky,
  Bang C. Huynh
 -----------------------------------------------------------------------
 Exchange:     0.2000 Hartree-Fock + 0.0800 Slater + 0.7200 B88
 Correlation:  0.1900 VWN1RPA + 0.8100 LYP
 Using SG-1 standard quadrature grid
 A restricted SCF calculation will be
 performed using DIIS
 SCF converges when DIIS error is below 1.0e-08
 ---------------------------------------
  Cycle       Energy         DIIS error
 ---------------------------------------
    1   -2765.4901690985      2.92e-02  
    2   -2761.3773420016      2.39e-03  
    3   -2761.2933005435      2.92e-03  
    4   -2761.5103209235      6.32e-04  
    5   -2761.5191227710      3.05e-04  
    6   -2761.5213720532      9.69e-05  
    7   -2761.5215864203      2.66e-05  
    8   -2761.5216002041      1.24e-05  
    9   -2761.5216039192      3.17e-06  
   10   -2761.5216041710      1.07e-06  
   11   -2761.5216041982      2.62e-07  
   12   -2761.5216041994      1.30e-07  
   13   -2761.5216042001      3.70e-08  
   14   -2761.5216041999      1.48e-08  
   15   -2761.5216041999      5.08e-09  Convergence criterion met
 ---------------------------------------
 SCF time:   CPU 691.80s  wall 692.00s 
 SCF   energy in the final basis set =    -2761.5216041999
 Total energy in the final basis set =    -2761.5216041999

 --------------------------------------------------------------

                    Orbital Energies (a.u.)
 --------------------------------------------------------------

 Alpha MOs
 -- Occupied --
********-101.5767-101.5764-101.5718-101.5710 -10.2764 -10.2746 -10.2698
-10.2657 -10.2653 -10.2378 -10.2295 -10.2226 -10.2192 -10.2153 -10.2126
-10.2118  -9.4924  -9.4914  -9.4909  -9.4863  -9.4855  -7.2571  -7.2564
 -7.2557  -7.2510  -7.2503  -7.2473  -7.2467  -7.2463  -7.2457  -7.2455
 -7.2452  -7.2411  -7.2408  -7.2404  -7.2399  -0.9500  -0.9297  -0.9063
 -0.8920  -0.8860  -0.8607  -0.8401  -0.7991  -0.7656  -0.7594  -0.7480
 -0.6787  -0.6359  -0.6240  -0.6138  -0.5524  -0.5386  -0.5376  -0.5150
 -0.5000  -0.4786  -0.4669  -0.4656  -0.4605  -0.4486  -0.4346  -0.4288
 -0.4155  -0.4015  -0.4002  -0.3953  -0.3810  -0.3693  -0.3527  -0.3464
 -0.3393  -0.3378  -0.3346  -0.3307  -0.3263  -0.2938  -0.2759  -0.2700
 -0.2669
 -- Virtual --
 -0.0712  -0.0584  -0.0463  -0.0393  -0.0324  -0.0164  -0.0109  -0.0013
  0.0017   0.0096   0.0140   0.0148   0.0172   0.0245   0.0368   0.0423
  0.0457   0.0507   0.0512   0.0619   0.0674   0.0713   0.0767   0.0779
  0.0831   0.0885   0.0903   0.0930   0.0959   0.0985   0.1009   0.1047
  0.1072   0.1106   0.1121   0.1149   0.1191   0.1218   0.1223   0.1270
  0.1272   0.1300   0.1323   0.1366   0.1378   0.1433   0.1466   0.1477
  0.1514   0.1562   0.1606   0.1675   0.1729   0.1773   0.1809   0.1861
  0.1888   0.1967   0.1983   0.2059   0.2084   0.2160   0.2206   0.2216
  0.2253   0.2322   0.2367   0.2386   0.2415   0.2490   0.2528   0.2577
  0.2607   0.2640   0.2669   0.2688   0.2709   0.2729   0.2760   0.2837
  0.2860   0.2912   0.2958   0.3034   0.3045   0.3097   0.3155   0.3182
  0.3268   0.3357   0.3399   0.3511   0.3572   0.4082   0.4180   0.4299
  0.4306   0.4392   0.4443   0.4484   0.4507   0.4539   0.4560   0.4647
  0.4685   0.4775   0.4884   0.4910   0.4986   0.5036   0.5062   0.5217
  0.5341   0.5439   0.5496   0.5543   0.5589   0.5655   0.5778   0.5835
  0.5912   0.5956   0.6007   0.6081   0.6095   0.6198   0.6219   0.6327
  0.6483   0.6594   0.6640   0.6752   0.6812   0.6826   0.6877   0.6892
  0.7044   0.7101   0.7213   0.7240   0.7306   0.7401   0.7524   0.7956
  0.8045   0.8214   0.8285   0.8335   0.8356   0.8394   0.8434   0.8450
  0.8461   0.8498   0.8508   0.8536   0.8588   0.8595   0.8637   0.8722
  0.8751   0.8815   0.8905   0.8977   0.9023   0.9045   0.9134   0.9217
  0.9251   0.9321   0.9392   0.9406   0.9507   0.9544   0.9602   0.9665
  0.9759   0.9810   0.9907   0.9923   1.0227   1.0375   1.0381   1.0467
  1.0825   1.0851   1.0911   1.1003   1.1370   1.1533   1.1853   1.1996
  1.2119   1.2163   1.2208   1.2378   1.2398   1.2464   1.2624   1.2788
  1.2822   1.2977   1.3123   1.3275   1.3619   1.3640   1.4181   1.4270
  1.4785   1.4951   1.5151   1.5469   1.5569   1.5581   1.5767   1.5854
  1.5884   1.5960   1.6025   1.6116   1.6417   1.6591   1.6895   1.6946
  1.7191   1.7497   1.7666   1.7980   1.8371   1.8526   1.8681   1.8728
  1.8797   1.9000   1.9125   1.9217   1.9362   1.9379   1.9537   1.9559
  1.9677   1.9921   2.0190   2.0530   2.0588   2.0626   2.0684   2.0976
  2.1231   2.1417   2.1696   2.2142   2.2421   2.2581   2.2642   2.2724
  2.2818   2.2833   2.2951   2.3140   2.3167   2.3364   2.3471   2.4074
  2.4210   2.4313   2.4432   2.4556   2.4883   2.5111   2.5284   2.5308
  2.5378   2.5490   2.5583   2.5927   2.6256   2.6303   2.6613   2.6667
  2.6910   2.7000   2.7237   2.7310   2.7376   2.7479   2.7578   2.7603
  2.7735   2.7831   2.7873   2.8060   2.8271   2.8379   2.8856   2.9139
  2.9660   2.9794   3.0578   3.0715   3.0785   3.1199   3.1384   3.1647
  3.1797   3.2070   3.2177   3.2553   3.3333   3.3539   3.3576   3.4261
  3.5643   3.5724   3.6602   3.7120   3.7406   3.7951   3.8104   3.9572
  4.0881   4.0947   4.1046   4.3681   4.8021   4.8225   9.7561   9.7668
  9.7796   9.7857   9.8174  23.3941  23.5545  23.8220  23.8554  23.8768
 23.9102  23.9668  24.0235  24.0383  24.0528  24.0986  24.1381  25.8013
 25.8174  25.8203  25.8281  25.9114  26.0946  26.1062  26.1501  26.1691
 26.2564  26.5619  26.5836  26.6007  26.6411  26.8147 215.7481 215.7575
215.7734 215.7805 215.8190
 --------------------------------------------------------------

          Ground-State Mulliken Net Atomic Charges

     Atom                 Charge (a.u.)
  ----------------------------------------
      1 C                    -0.323105
      2 C                    -0.954449
      3 Cl                    0.639188
      4 C                     0.377950
      5 Cl                    0.453310
      6 C                    -1.111573
      7 H                     0.210765
      8 C                     0.628997
      9 Cl                    0.457152
     10 C                    -0.710577
     11 H                     0.211167
     12 C                     0.069801
     13 C                    -0.821616
     14 H                     0.221125
     15 C                     0.192539
     16 Cl                    0.489124
     17 C                    -0.883597
     18 H                     0.210564
     19 C                     0.338396
     20 Cl                    0.473112
     21 C                    -0.384416
     22 H                     0.216145
  ----------------------------------------
  Sum of atomic charges =     0.000000

 -----------------------------------------------------------------
                    Cartesian Multipole Moments
 -----------------------------------------------------------------
    Charge (ESU x 10^10)
                 0.0000
    Dipole Moment (Debye)
         X      -0.8700      Y      -0.1529      Z      -0.3671
       Tot       0.9566
    Quadrupole Moments (Debye-Ang)
        XX    -134.7193     XY      -0.3661     YY    -135.1440
        XZ      -1.7037     YZ      -0.2820     ZZ    -135.4691
    Octopole Moments (Debye-Ang^2)
       XXX    -285.4482    XXY       0.8501    XYY    -100.0153
       YYY      -7.0771    XXZ      24.4893    XYZ       1.3298
       YYZ      23.2579    XZZ     -98.6120    YZZ      -6.0727
       ZZZ      60.7044
    Hexadecapole Moments (Debye-Ang^3)
      XXXX   -5839.7840   XXXY     174.4233   XXYY   -1200.1000
      XYYY     154.7650   YYYY   -1086.7692   XXXZ     980.3961
      XXYZ      48.5920   XYYZ     373.2353   YYYZ     107.9935
      XXZZ   -1556.5830   XYZZ      47.3761   YYZZ    -821.2353
      XZZZ    1056.1291   YZZZ     139.1932   ZZZZ   -3777.6655
 -----------------------------------------------------------------
 Calculating analytic gradient of the SCF energy
 Gradient of SCF Energy
            1           2           3           4           5           6
    1  -0.0000202   0.0000098  -0.0000155  -0.0000002  -0.0000133  -0.0000071
    2  -0.0000046   0.0000008   0.0000001  -0.0000085  -0.0000046  -0.0000151
    3  -0.0000146   0.0000134  -0.0000020  -0.0000070  -0.0000034  -0.0000163
            7           8           9          10          11          12
    1  -0.0000057  -0.0000104   0.0000022   0.0000222   0.0000016  -0.0000044
    2  -0.0000161  -0.0000126  -0.0000224  -0.0000078  -0.0000075   0.0000218
    3  -0.0000082   0.0000078  -0.0000116  -0.0000031  -0.0000040  -0.0000097
           13          14          15          16          17          18
    1   0.0000335   0.0000022  -0.0000039   0.0000093  -0.0000093   0.0000074
    2  -0.0000007   0.0000066  -0.0000058   0.0000227   0.0000363   0.0000157
    3  -0.0000034   0.0000027   0.0000279   0.0000068  -0.0000051   0.0000091
           19          20          21          22
    1   0.0000296  -0.0000050  -0.0000187  -0.0000040
    2  -0.0000041   0.0000107  -0.0000055   0.0000004
    3  -0.0000048   0.0000048   0.0000240  -0.0000035
 Max gradient component =       3.634E-05
 RMS gradient           =       1.299E-05
 Gradient time:  CPU 230.33 s  wall 230.34 s
 Geometry Optimization Parameters
   NAtoms,    NIC,     NZ,  NCons,   NDum,   NFix, NCnnct, MaxDiis
       22     155      22       0       0       0       0       0

 Cartesian Hessian Update
 Hessian updated using BFGS update


** GEOMETRY OPTIMIZATION IN DELOCALIZED INTERNAL COORDINATES **
   Searching for a Minimum

   Optimization Cycle:   9

                       Coordinates (Angstroms)
     ATOM                X               Y               Z
      1  C         0.0398353453    0.0021639491    0.0544349044
      2  C         0.0045463773    0.1759497407    1.4491651982
      3  Cl        1.4837213905    0.4224775800    2.3448991971
      4  C        -1.2263862217    0.1886945842    2.1173921160
      5  Cl       -1.3177175131    0.4031557099    3.8478961449
      6  C        -2.4203151178    0.0399822858    1.4178754659
      7  H        -3.3628007692    0.0540673311    1.9470887623
      8  C        -2.3752957942   -0.1205059106    0.0405985516
      9  Cl       -3.8752357147   -0.3020093895   -0.8492853896
     10  C        -1.1655830682   -0.1415029085   -0.6406778898
     11  H        -1.1488650368   -0.2849725886   -1.7131211953
     12  C         1.3135331403   -0.0252926945   -0.7228688257
     13  C         2.2633485214   -1.0282127648   -0.5029051284
     14  H         2.1013576177   -1.7841915899    0.2530506944
     15  C         3.4214469866   -1.0482813597   -1.2694488298
     16  Cl        4.6101303043   -2.3101888785   -0.9951929155
     17  C         3.6674609419   -0.0955095658   -2.2538880561
     18  H         4.5743470099   -0.1224006355   -2.8413462373
     19  C         2.7095138533    0.8906137793   -2.4580323093
     20  Cl        2.9916425422    2.1080971326   -3.6907878486
     21  C         1.5373149246    0.9387974657   -1.7104455137
     22  H         0.8153471630    1.7257274351   -1.8843091468
   Point Group: c1    Number of degrees of freedom:    60


   Energy is  -2761.521604200

 Hessian updated using BFGS update

 60 Hessian modes will be used to form the next step
  Hessian Eigenvalues:
     0.003103    0.018432    0.019690    0.020835    0.023024    0.023400
     0.023629    0.023683    0.023791    0.023927    0.024013    0.024075
     0.024095    0.024107    0.024122    0.024145    0.024273    0.024578
     0.025460    0.157421    0.159402    0.159983    0.160166    0.160753
     0.207012    0.231370    0.234720    0.234787    0.235179    0.242332
     0.249649    0.249876    0.249985    0.250215    0.252800    0.276346
     0.288681    0.300218    0.301110    0.301622    0.305314    0.330948
     0.352669    0.356614    0.356637    0.356679    0.356897    0.368375
     0.422029    0.429678    0.433960    0.447033    0.459803    0.469834
     0.472366    0.475896    0.478566    0.479324    0.495920    0.523413

 Minimum search - taking simple RFO step
 Searching for Lamda that Minimizes Along All modes
 Value Taken    Lamda =   0.00000000
 Step Taken.  Stepsize is  0.000595

                             Maximum     Tolerance    Cnvgd?
         Gradient           0.000030      0.000300     YES
         Displacement       0.000249      0.001200     YES
         Energy change     -0.000000      0.000001     YES

 Final energy is   -2761.5216041999383     


 ******************************
 **  OPTIMIZATION CONVERGED  **
 ******************************

                       Coordinates (Angstroms)
     ATOM                X               Y               Z
      1  C         0.0398353453    0.0021639491    0.0544349044
      2  C         0.0045463773    0.1759497407    1.4491651982
      3  Cl        1.4837213905    0.4224775800    2.3448991971
      4  C        -1.2263862217    0.1886945842    2.1173921160
      5  Cl       -1.3177175131    0.4031557099    3.8478961449
      6  C        -2.4203151178    0.0399822858    1.4178754659
      7  H        -3.3628007692    0.0540673311    1.9470887623
      8  C        -2.3752957942   -0.1205059106    0.0405985516
      9  Cl       -3.8752357147   -0.3020093895   -0.8492853896
     10  C        -1.1655830682   -0.1415029085   -0.6406778898
     11  H        -1.1488650368   -0.2849725886   -1.7131211953
     12  C         1.3135331403   -0.0252926945   -0.7228688257
     13  C         2.2633485214   -1.0282127648   -0.5029051284
     14  H         2.1013576177   -1.7841915899    0.2530506944
     15  C         3.4214469866   -1.0482813597   -1.2694488298
     16  Cl        4.6101303043   -2.3101888785   -0.9951929155
     17  C         3.6674609419   -0.0955095658   -2.2538880561
     18  H         4.5743470099   -0.1224006355   -2.8413462373
     19  C         2.7095138533    0.8906137793   -2.4580323093
     20  Cl        2.9916425422    2.1080971326   -3.6907878486
     21  C         1.5373149246    0.9387974657   -1.7104455137
     22  H         0.8153471630    1.7257274351   -1.8843091468

Z-matrix Print:
$molecule
0 1
Cl
C  1 1.746732
C  2 1.400673 1 119.885648
C  3 1.391727 2 120.873994 1 177.793517 0
H  4 1.080992 3 120.032963 2 -179.864859 0
C  4 1.387327 3 118.914669 2 -0.078182 0
C  6 1.388518 4 121.139041 3 0.343737 0
H  7 1.082126 6 120.114131 4 178.931327 0
C  7 1.398877 6 120.356466 4 -0.107253 0
C  9 1.492401 7 118.341578 6 -179.920514 0
C  10 1.398162 9 119.459213 7 60.640850 0
H  11 1.082000 10 120.544057 9 2.633738 0
C  11 1.391136 10 119.377653 9 -178.319019 0
C  13 1.389884 11 121.762571 10 0.219577 0
H  14 1.080867 13 121.071652 11 179.994314 0
C  14 1.391911 13 117.886430 11 0.045339 0
C  16 1.388951 14 121.857259 13 -0.185232 0
H  17 1.081302 16 120.042541 14 179.889510 0
Cl 3 1.746133 2 121.324839 1 -1.726275 0
Cl 6 1.753470 4 119.211734 3 -179.753682 0
Cl 16 1.755162 14 118.878352 13 179.698893 0
Cl 13 1.755434 11 119.260866 10 -179.645644 0
$end


 --------------------------------------------------------------

                    Orbital Energies (a.u.)
 --------------------------------------------------------------

 Alpha MOs
 -- Occupied --
********-101.5767-101.5764-101.5718-101.5710 -10.2764 -10.2746 -10.2698
-10.2657 -10.2653 -10.2378 -10.2295 -10.2226 -10.2192 -10.2153 -10.2126
-10.2118  -9.4924  -9.4914  -9.4909  -9.4863  -9.4855  -7.2571  -7.2564
 -7.2557  -7.2510  -7.2503  -7.2473  -7.2467  -7.2463  -7.2457  -7.2455
 -7.2452  -7.2411  -7.2408  -7.2404  -7.2399  -0.9500  -0.9297  -0.9063
 -0.8920  -0.8860  -0.8607  -0.8401  -0.7991  -0.7656  -0.7594  -0.7480
 -0.6787  -0.6359  -0.6240  -0.6138  -0.5524  -0.5386  -0.5376  -0.5150
 -0.5000  -0.4786  -0.4669  -0.4656  -0.4605  -0.4486  -0.4346  -0.4288
 -0.4155  -0.4015  -0.4002  -0.3953  -0.3810  -0.3693  -0.3527  -0.3464
 -0.3393  -0.3378  -0.3346  -0.3307  -0.3263  -0.2938  -0.2759  -0.2700
 -0.2669
 -- Virtual --
 -0.0712  -0.0584  -0.0463  -0.0393  -0.0324  -0.0164  -0.0109  -0.0013
  0.0017   0.0096   0.0140   0.0148   0.0172   0.0245   0.0368   0.0423
  0.0457   0.0507   0.0512   0.0619   0.0674   0.0713   0.0767   0.0779
  0.0831   0.0885   0.0903   0.0930   0.0959   0.0985   0.1009   0.1047
  0.1072   0.1106   0.1121   0.1149   0.1191   0.1218   0.1223   0.1270
  0.1272   0.1300   0.1323   0.1366   0.1378   0.1433   0.1466   0.1477
  0.1514   0.1562   0.1606   0.1675   0.1729   0.1773   0.1809   0.1861
  0.1888   0.1967   0.1983   0.2059   0.2084   0.2160   0.2206   0.2216
  0.2253   0.2322   0.2367   0.2386   0.2415   0.2490   0.2528   0.2577
  0.2607   0.2640   0.2669   0.2688   0.2709   0.2729   0.2760   0.2837
  0.2860   0.2912   0.2958   0.3034   0.3045   0.3097   0.3155   0.3182
  0.3268   0.3357   0.3399   0.3511   0.3572   0.4082   0.4180   0.4299
  0.4306   0.4392   0.4443   0.4484   0.4507   0.4539   0.4560   0.4647
  0.4685   0.4775   0.4884   0.4910   0.4986   0.5036   0.5062   0.5217
  0.5341   0.5439   0.5496   0.5543   0.5589   0.5655   0.5778   0.5835
  0.5912   0.5956   0.6007   0.6081   0.6095   0.6198   0.6219   0.6327
  0.6483   0.6594   0.6640   0.6752   0.6812   0.6826   0.6877   0.6892
  0.7044   0.7101   0.7213   0.7240   0.7306   0.7401   0.7524   0.7956
  0.8045   0.8214   0.8285   0.8335   0.8356   0.8394   0.8434   0.8450
  0.8461   0.8498   0.8508   0.8536   0.8588   0.8595   0.8637   0.8722
  0.8751   0.8815   0.8905   0.8977   0.9023   0.9045   0.9134   0.9217
  0.9251   0.9321   0.9392   0.9406   0.9507   0.9544   0.9602   0.9665
  0.9759   0.9810   0.9907   0.9923   1.0227   1.0375   1.0381   1.0467
  1.0825   1.0851   1.0911   1.1003   1.1370   1.1533   1.1853   1.1996
  1.2119   1.2163   1.2208   1.2378   1.2398   1.2464   1.2624   1.2788
  1.2822   1.2977   1.3123   1.3275   1.3619   1.3640   1.4181   1.4270
  1.4785   1.4951   1.5151   1.5469   1.5569   1.5581   1.5767   1.5854
  1.5884   1.5960   1.6025   1.6116   1.6417   1.6591   1.6895   1.6946
  1.7191   1.7497   1.7666   1.7980   1.8371   1.8526   1.8681   1.8728
  1.8797   1.9000   1.9125   1.9217   1.9362   1.9379   1.9537   1.9559
  1.9677   1.9921   2.0190   2.0530   2.0588   2.0626   2.0684   2.0976
  2.1231   2.1417   2.1696   2.2142   2.2421   2.2581   2.2642   2.2724
  2.2818   2.2833   2.2951   2.3140   2.3167   2.3364   2.3471   2.4074
  2.4210   2.4313   2.4432   2.4556   2.4883   2.5111   2.5284   2.5308
  2.5378   2.5490   2.5583   2.5927   2.6256   2.6303   2.6613   2.6667
  2.6910   2.7000   2.7237   2.7310   2.7376   2.7479   2.7578   2.7603
  2.7735   2.7831   2.7873   2.8060   2.8271   2.8379   2.8856   2.9139
  2.9660   2.9794   3.0578   3.0715   3.0785   3.1199   3.1384   3.1647
  3.1797   3.2070   3.2177   3.2553   3.3333   3.3539   3.3576   3.4261
  3.5643   3.5724   3.6602   3.7120   3.7406   3.7951   3.8104   3.9572
  4.0881   4.0947   4.1046   4.3681   4.8021   4.8225   9.7561   9.7668
  9.7796   9.7857   9.8174  23.3941  23.5545  23.8220  23.8554  23.8768
 23.9102  23.9668  24.0235  24.0383  24.0528  24.0986  24.1381  25.8013
 25.8174  25.8203  25.8281  25.9114  26.0946  26.1062  26.1501  26.1691
 26.2564  26.5619  26.5836  26.6007  26.6411  26.8147 215.7481 215.7575
215.7734 215.7805 215.8190
 --------------------------------------------------------------

          Ground-State Mulliken Net Atomic Charges

     Atom                 Charge (a.u.)
  ----------------------------------------
      1 C                    -0.323105
      2 C                    -0.954449
      3 Cl                    0.639188
      4 C                     0.377950
      5 Cl                    0.453310
      6 C                    -1.111573
      7 H                     0.210765
      8 C                     0.628997
      9 Cl                    0.457152
     10 C                    -0.710577
     11 H                     0.211167
     12 C                     0.069801
     13 C                    -0.821616
     14 H                     0.221125
     15 C                     0.192539
     16 Cl                    0.489124
     17 C                    -0.883597
     18 H                     0.210564
     19 C                     0.338396
     20 Cl                    0.473112
     21 C                    -0.384416
     22 H                     0.216145
  ----------------------------------------
  Sum of atomic charges =     0.000000

 -----------------------------------------------------------------
                    Cartesian Multipole Moments
 -----------------------------------------------------------------
    Charge (ESU x 10^10)
                 0.0000
    Dipole Moment (Debye)
         X      -0.8700      Y      -0.1529      Z      -0.3671
       Tot       0.9566
    Quadrupole Moments (Debye-Ang)
        XX    -134.7193     XY      -0.3661     YY    -135.1440
        XZ      -1.7037     YZ      -0.2820     ZZ    -135.4691
    Octopole Moments (Debye-Ang^2)
       XXX    -285.4482    XXY       0.8501    XYY    -100.0153
       YYY      -7.0771    XXZ      24.4893    XYZ       1.3298
       YYZ      23.2579    XZZ     -98.6120    YZZ      -6.0727
       ZZZ      60.7044
    Hexadecapole Moments (Debye-Ang^3)
      XXXX   -5839.7840   XXXY     174.4233   XXYY   -1200.1000
      XYYY     154.7650   YYYY   -1086.7692   XXXZ     980.3961
      XXYZ      48.5920   XYYZ     373.2353   YYYZ     107.9935
      XXZZ   -1556.5830   XYZZ      47.3761   YYZZ    -821.2353
      XZZZ    1056.1291   YZZZ     139.1932   ZZZZ   -3777.6655
 -----------------------------------------------------------------
Archival summary:
1\1\november\OPT\ProcedureUnspecified\BasisUnspecified\l5125\taweetha\TueJan1400:13:072020TueJan1400:13:072020\0\\#,OPT,ProcedureUnspecified,BasisUnspecified,\\0,1\Cl\C,1,1.74673\C,2,1.40067,1,119.886\C,3,1.39173,2,120.874,1,177.794,0\H,4,1.08099,3,120.033,2,-179.865,0\C,4,1.38733,3,118.915,2,-0.0781816,0\C,6,1.38852,4,121.139,3,0.343737,0\H,7,1.08213,6,120.114,4,178.931,0\C,7,1.39888,6,120.356,4,-0.107253,0\C,9,1.4924,7,118.342,6,-179.921,0\C,10,1.39816,9,119.459,7,60.6409,0\H,11,1.082,10,120.544,9,2.63374,0\C,11,1.39114,10,119.378,9,-178.319,0\C,13,1.38988,11,121.763,10,0.219577,0\H,14,1.08087,13,121.072,11,179.994,0\C,14,1.39191,13,117.886,11,0.045339,0\C,16,1.38895,14,121.857,13,-0.185232,0\H,17,1.0813,16,120.043,14,179.89,0\Cl,3,1.74613,2,121.325,1,-1.72627,0\Cl,6,1.75347,4,119.212,3,-179.754,0\Cl,16,1.75516,14,118.878,13,179.699,0\Cl,13,1.75543,11,119.261,10,-179.646,0\\\@

 Total job time:  7867.16s(wall), 7866.60s(cpu) 
 Tue Jan 14 00:13:07 2020

        *************************************************************
        *                                                           *
        *  Thank you very much for using Q-Chem.  Have a nice day.  *
        *                                                           *
        *************************************************************


 
User input: 2 of 2 
 
                  Welcome to Q-Chem
     A Quantum Leap Into The Future Of Chemistry


 Q-Chem 5.2 (devel), Q-Chem, Inc., Pleasanton, CA (2019)

 Yihan Shao,  Zhengting Gan,  E. Epifanovsky,  A. T. B. Gilbert,  M. Wormit,  
 J. Kussmann,  A. W. Lange,  A. Behn,  Jia Deng,  Xintian Feng,  D. Ghosh,  
 M. Goldey,  P. R. Horn,  L. D. Jacobson,  I. Kaliman,  T. Kus,  A. Landau,  
 Jie Liu,  E. I. Proynov,  R. M. Richard,  R. P. Steele,  E. J. Sundstrom,  
 H. L. Woodcock III,  P. M. Zimmerman,  D. Zuev,  B. Albrecht,  E. Alguire,  
 S. A. Baeppler,  D. Barton,  Z. Benda,  Y. A. Bernard,  E. J. Berquist,  
 K. B. Bravaya,  H. Burton,  D. Casanova,  Chun-Min Chang,  Yunqing Chen,  
 A. Chien,  K. D. Closser,  M. P. Coons,  S. Coriani,  S. Dasgupta,  
 A. L. Dempwolff,  M. Diedenhofen,  Hainam Do,  R. G. Edgar,  Po-Tung Fang,  
 S. Faraji,  S. Fatehi,  Qingguo Feng,  K. D. Fenk,  J. Fosso-Tande,  
 J. Gayvert,  Qinghui Ge,  A. Ghysels,  G. Gidofalvi,  J. Gomes,  
 J. Gonthier,  A. Gunina,  D. Hait,  M. W. D. Hanson-Heine,  
 P. H. P. Harbach,  A. W. Hauser,  M. F. Herbst,  J. E. Herr,  
 E. G. Hohenstein,  Z. C. Holden,  Kerwin Hui,  B. C. Huynh,  T.-C. Jagau,  
 Hyunjun Ji,  B. Kaduk,  K. Khistyaev,  Jaehoon Kim,  P. Klunzinger,  K. Koh,  
 D. Kosenkov,  L. Koulias,  T. Kowalczyk,  C. M. Krauter,  A. Kunitsa,  
 Ka Un Lao,  A. Laurent,  K. V. Lawler,  Joonho Lee,  D. Lefrancois,  
 S. Lehtola,  D. S. Levine,  Yi-Pei Li,  You-Sheng Lin,  Fenglai Liu,  
 E. Livshits,  A. Luenser,  P. Manohar,  E. Mansoor,  S. F. Manzer,  
 Shan-Ping Mao,  Yuezhi Mao,  N. Mardirossian,  A. V. Marenich,  
 T. Markovich,  L. A. Martinez-Martinez,  S. A. Maurer,  N. J. Mayhall,  
 S. C. McKenzie,  J.-M. Mewes,  P. Morgante,  A. F. Morrison,  
 J. W. Mullinax,  K. Nanda,  T. S. Nguyen-Beck,  R. Olivares-Amaya,  
 J. A. Parkhill,  Zheng Pei,  T. M. Perrine,  F. Plasser,  P. Pokhilko,  
 S. Prager,  A. Prociuk,  E. Ramos,  D. R. Rehn,  F. Rob,  M. Scheurer,  
 M. Schneider,  N. Sergueev,  S. M. Sharada,  S. Sharma,  D. W. Small,  
 T. Stauch,  T. Stein,  Yu-Chuan Su,  A. J. W. Thom,  A. Tkatchenko,  
 T. Tsuchimochi,  N. M. Tubman,  L. Vogt,  M. L. Vidal,  O. Vydrov,  
 M. A. Watson,  J. Wenzel,  M. de Wergifosse,  T. A. Wesolowski,  A. White,  
 J. Witte,  A. Yamada,  Jun Yang,  K. Yao,  S. Yeganeh,  S. R. Yost,  
 Zhi-Qiang You,  A. Zech,  Igor Ying Zhang,  Xing Zhang,  Yan Zhao,  
 Ying Zhu,  B. R. Brooks,  G. K. L. Chan,  C. J. Cramer,  M. S. Gordon,  
 W. J. Hehre,  A. Klamt,  M. W. Schmidt,  C. D. Sherrill,  D. G. Truhlar,  
 A. Aspuru-Guzik,  R. Baer,  A. T. Bell,  N. A. Besley,  Jeng-Da Chai,  
 A. E. DePrince, III,  R. A. DiStasio Jr.,  A. Dreuw,  B. D. Dunietz,  
 T. R. Furlani,  Chao-Ping Hsu,  Yousung Jung,  Jing Kong,  D. S. Lambrecht,  
 WanZhen Liang,  C. Ochsenfeld,  V. A. Rassolov,  L. V. Slipchenko,  
 J. E. Subotnik,  T. Van Voorhis,  J. M. Herbert,  A. I. Krylov,  
 P. M. W. Gill,  M. Head-Gordon

 Contributors to earlier versions of Q-Chem not listed above: 
 R. D. Adamson,  B. Austin,  J. Baker,  G. J. O. Beran,  K. Brandhorst,  
 S. T. Brown,  E. F. C. Byrd,  A. K. Chakraborty,  C.-L. Cheng,  
 Siu Hung Chien,  D. M. Chipman,  D. L. Crittenden,  H. Dachsel,  
 R. J. Doerksen,  A. D. Dutoi,  L. Fusti-Molnar,  W. A. Goddard III,  
 A. Golubeva-Zadorozhnaya,  S. R. Gwaltney,  G. Hawkins,  A. Heyden,  
 S. Hirata,  G. Kedziora,  F. J. Keil,  C. Kelley,  Jihan Kim,  R. A. King,  
 R. Z. Khaliullin,  P. P. Korambath,  W. Kurlancheek,  A. M. Lee,  M. S. Lee,  
 S. V. Levchenko,  Ching Yeh Lin,  D. Liotard,  R. C. Lochan,  I. Lotan,  
 P. E. Maslen,  N. Nair,  D. P. O'Neill,  D. Neuhauser,  E. Neuscamman,  
 C. M. Oana,  R. Olson,  B. Peters,  R. Peverati,  P. A. Pieniazek,  
 Y. M. Rhee,  J. Ritchie,  M. A. Rohrdanz,  E. Rosta,  N. J. Russ,  
 H. F. Schaefer III,  N. E. Schultz,  N. Shenvi,  A. C. Simmonett,  A. Sodt,  
 D. Stuck,  K. S. Thanthiriwatte,  V. Vanovschi,  Tao Wang,  A. Warshel,  
 C. F. Williams,  Q. Wu,  X. Xu,  W. Zhang

 Please cite Q-Chem as follows:
 Y. Shao et al., Mol. Phys. 113, 184-215 (2015)
 DOI: 10.1080/00268976.2014.952696

 Q-Chem 5.2.1 for Intel X86 EM64T Linux

 Parts of Q-Chem use Armadillo 8.300.2 (Tropical Shenanigans).
 http://arma.sourceforge.net/

 Q-Chem begins on Tue Jan 14 00:13:07 2020  

Host: 
0

     Scratch files written to /scratch/taweetham/qchem15819//
NAlpha2: 162
NElect   162
Mult     1
The previous job contains 0 fragments, simply inherited here

 Q-Chem warning in module libgen/rem_setup.C, line 2168:

 Setting Thresh to 1e-14


Checking the input file for inconsistencies... 	...done.

--------------------------------------------------------------
User input:
--------------------------------------------------------------

$MOLECULE
READ
$END

$REM
   JOB_TYPE 	FREQUENCY
   BASIS 	6-311++G**
   METHOD	B3LYP
   SCF_GUESS_ALWAYS     TRUE
   S2THRESH     15
   THRESH       15
   MEM_TOTAL    10000
$END

--------------------------------------------------------------
 ----------------------------------------------------------------
             Standard Nuclear Orientation (Angstroms)
    I     Atom           X                Y                Z
 ----------------------------------------------------------------
    1      C       0.6603651185    -0.2061061078    -0.0933218475
    2      C       1.4614495642     0.8616786169     0.3480610899
    3      Cl      0.7257268517     2.3037408437     1.0039899858
    4      C       2.8568430775     0.7520431647     0.2956996671
    5      Cl      3.8904430261     2.0521525640     0.8345557418
    6      C       3.4648780008    -0.4057466919    -0.1804529141
    7      H       4.5430625635    -0.4765494980    -0.2128460661
    8      C       2.6656089103    -1.4576575514    -0.6039235318
    9      Cl      3.4235281284    -2.9225383175    -1.1991877642
   10      C       1.2805407862    -1.3676655182    -0.5655690196
   11      H       0.6730126010    -2.1916804295    -0.9161494173
   12      C      -0.8310999760    -0.1586266017    -0.0701141494
   13      C      -1.5283104713     0.7763061876    -0.8422411845
   14      H      -0.9963792387     1.4972306159    -1.4476595321
   15      C      -2.9171764658     0.7697508469    -0.8283730004
   16      Cl     -3.7904632762     1.9407064898    -1.8014238477
   17      C      -3.6399502233    -0.1425012262    -0.0649518858
   18      H      -4.7207832114    -0.1343921287    -0.0623291207
   19      C      -2.9276749413    -1.0645947039     0.6927976069
   20      Cl     -3.8104923116    -2.2268485745     1.6681682866
   21      C      -1.5367555494    -1.0880231958     0.7000339023
   22      H      -1.0098408092    -1.8103729682     1.3093748998
 ----------------------------------------------------------------
 Molecular Point Group                 C1    NOp =  1
 Largest Abelian Subgroup              C1    NOp =  1
 Nuclear Repulsion Energy =        1668.48201093 hartrees
 There are       81 alpha and       81 beta electrons
 Requested basis set is 6-311++G(d,p)
 There are 162 shells and 449 basis functions

 Total QAlloc Memory Limit  10000 MB
 Mega-Array Size       188 MB
 MEM_STATIC part       192 MB
 A cutoff of  1.0D-15 yielded  10057 shell pairs
 There are     83550 function pairs (     89691 Cartesian)
 Smallest overlap matrix eigenvalue = 2.84E-07
 Linear dependence detected in AO basis
 Number of orthogonalized atomic orbitals = 444
 Maximum deviation from orthogonality = 4.094E-10
 Guess from superposition of atomic densities
 Warning:  Energy on first SCF cycle will be non-variational
 SAD guess density has 162.000000 electrons

 -----------------------------------------------------------------------
  General SCF calculation program by
  Eric Jon Sundstrom, Paul Horn, Yuezhi Mao, Dmitri Zuev, Alec White,
  David Stuck, Shaama M.S., Shane Yost, Joonho Lee, David Small,
  Daniel Levine, Susi Lehtola, Hugh Burton, Evgeny Epifanovsky,
  Bang C. Huynh
 -----------------------------------------------------------------------
 Exchange:     0.2000 Hartree-Fock + 0.0800 Slater + 0.7200 B88
 Correlation:  0.1900 VWN1RPA + 0.8100 LYP
 Using SG-1 standard quadrature grid
 A restricted SCF calculation will be
 performed using DIIS
 SCF converges when DIIS error is below 1.0e-08
 ---------------------------------------
  Cycle       Energy         DIIS error
 ---------------------------------------
    1   -2765.4905960121      2.92e-02  
    2   -2761.3773603354      2.39e-03  
    3   -2761.2933329763      2.92e-03  
    4   -2761.5103329087      6.32e-04  
    5   -2761.5191321026      3.05e-04  
    6   -2761.5213808963      9.69e-05  
    7   -2761.5215952206      2.66e-05  
    8   -2761.5216089866      1.23e-05  
    9   -2761.5216127011      3.17e-06  
   10   -2761.5216129523      1.07e-06  
   11   -2761.5216129797      2.62e-07  
   12   -2761.5216129811      1.30e-07  
   13   -2761.5216129814      3.70e-08  
   14   -2761.5216129818      1.48e-08  
   15   -2761.5216129817      5.08e-09  Convergence criterion met
 ---------------------------------------
 SCF time:   CPU 641.44s  wall 641.00s 
 SCF   energy in the final basis set =    -2761.5216129817
 Total energy in the final basis set =    -2761.5216129817

 --------------------------------------------------------------

                    Orbital Energies (a.u.)
 --------------------------------------------------------------

 Alpha MOs
 -- Occupied --
********-101.5767-101.5764-101.5718-101.5710 -10.2764 -10.2746 -10.2698
-10.2657 -10.2653 -10.2378 -10.2295 -10.2226 -10.2192 -10.2153 -10.2126
-10.2118  -9.4924  -9.4914  -9.4909  -9.4863  -9.4856  -7.2574  -7.2563
 -7.2557  -7.2511  -7.2503  -7.2473  -7.2465  -7.2462  -7.2457  -7.2455
 -7.2453  -7.2411  -7.2407  -7.2403  -7.2399  -0.9500  -0.9298  -0.9063
 -0.8920  -0.8860  -0.8607  -0.8401  -0.7991  -0.7656  -0.7594  -0.7480
 -0.6787  -0.6359  -0.6240  -0.6138  -0.5524  -0.5386  -0.5376  -0.5150
 -0.5000  -0.4786  -0.4669  -0.4656  -0.4604  -0.4486  -0.4346  -0.4288
 -0.4155  -0.4015  -0.4002  -0.3953  -0.3810  -0.3693  -0.3527  -0.3464
 -0.3393  -0.3378  -0.3346  -0.3307  -0.3263  -0.2938  -0.2759  -0.2700
 -0.2669
 -- Virtual --
 -0.0712  -0.0584  -0.0463  -0.0393  -0.0324  -0.0164  -0.0108  -0.0012
  0.0017   0.0097   0.0141   0.0149   0.0172   0.0245   0.0369   0.0424
  0.0459   0.0508   0.0513   0.0619   0.0674   0.0713   0.0767   0.0779
  0.0832   0.0886   0.0904   0.0931   0.0960   0.0985   0.1009   0.1047
  0.1072   0.1107   0.1120   0.1149   0.1191   0.1218   0.1224   0.1271
  0.1271   0.1301   0.1324   0.1366   0.1378   0.1433   0.1467   0.1478
  0.1515   0.1565   0.1608   0.1678   0.1729   0.1775   0.1809   0.1862
  0.1888   0.1967   0.1985   0.2061   0.2083   0.2160   0.2206   0.2217
  0.2254   0.2323   0.2365   0.2387   0.2416   0.2487   0.2529   0.2578
  0.2607   0.2642   0.2669   0.2690   0.2708   0.2736   0.2762   0.2838
  0.2862   0.2913   0.2960   0.3034   0.3046   0.3096   0.3154   0.3185
  0.3269   0.3356   0.3398   0.3514   0.3573   0.4083   0.4181   0.4299
  0.4306   0.4392   0.4442   0.4484   0.4507   0.4538   0.4559   0.4648
  0.4686   0.4775   0.4883   0.4911   0.4986   0.5035   0.5063   0.5215
  0.5341   0.5439   0.5497   0.5544   0.5591   0.5656   0.5778   0.5836
  0.5913   0.5956   0.6007   0.6081   0.6095   0.6199   0.6218   0.6327
  0.6483   0.6593   0.6639   0.6753   0.6812   0.6828   0.6876   0.6890
  0.7045   0.7102   0.7212   0.7240   0.7306   0.7400   0.7525   0.7956
  0.8046   0.8215   0.8285   0.8335   0.8354   0.8394   0.8434   0.8450
  0.8461   0.8498   0.8509   0.8537   0.8588   0.8595   0.8637   0.8722
  0.8750   0.8816   0.8906   0.8976   0.9023   0.9046   0.9135   0.9217
  0.9251   0.9321   0.9392   0.9406   0.9507   0.9544   0.9602   0.9664
  0.9759   0.9810   0.9907   0.9923   1.0227   1.0375   1.0381   1.0467
  1.0825   1.0852   1.0911   1.1003   1.1371   1.1533   1.1853   1.1995
  1.2119   1.2163   1.2209   1.2380   1.2397   1.2464   1.2624   1.2789
  1.2822   1.2978   1.3124   1.3275   1.3619   1.3639   1.4181   1.4270
  1.4786   1.4951   1.5151   1.5469   1.5568   1.5580   1.5767   1.5854
  1.5884   1.5959   1.6025   1.6116   1.6418   1.6591   1.6895   1.6946
  1.7191   1.7497   1.7666   1.7980   1.8371   1.8526   1.8681   1.8728
  1.8797   1.9000   1.9126   1.9217   1.9363   1.9379   1.9537   1.9559
  1.9677   1.9921   2.0189   2.0530   2.0588   2.0626   2.0684   2.0976
  2.1231   2.1417   2.1696   2.2142   2.2421   2.2581   2.2642   2.2724
  2.2818   2.2834   2.2950   2.3140   2.3167   2.3365   2.3474   2.4074
  2.4210   2.4316   2.4430   2.4556   2.4883   2.5111   2.5284   2.5308
  2.5377   2.5490   2.5583   2.5927   2.6256   2.6302   2.6613   2.6667
  2.6910   2.7000   2.7236   2.7310   2.7376   2.7479   2.7578   2.7603
  2.7736   2.7830   2.7873   2.8061   2.8271   2.8379   2.8856   2.9139
  2.9660   2.9794   3.0578   3.0716   3.0785   3.1199   3.1384   3.1646
  3.1797   3.2070   3.2177   3.2553   3.3333   3.3539   3.3576   3.4261
  3.5642   3.5724   3.6602   3.7120   3.7405   3.7951   3.8103   3.9572
  4.0881   4.0947   4.1046   4.3680   4.8021   4.8224   9.7561   9.7668
  9.7796   9.7858   9.8174  23.3941  23.5545  23.8220  23.8554  23.8768
 23.9102  23.9668  24.0235  24.0383  24.0528  24.0986  24.1381  25.8013
 25.8177  25.8201  25.8285  25.9111  26.0950  26.1064  26.1503  26.1696
 26.2564  26.5616  26.5834  26.6006  26.6409  26.8145 215.7481 215.7575
215.7734 215.7805 215.8191
 --------------------------------------------------------------

          Ground-State Mulliken Net Atomic Charges

     Atom                 Charge (a.u.)
  ----------------------------------------
      1 C                    -0.324220
      2 C                    -0.957913
      3 Cl                    0.638470
      4 C                     0.381466
      5 Cl                    0.453119
      6 C                    -1.106920
      7 H                     0.210894
      8 C                     0.624390
      9 Cl                    0.457444
     10 C                    -0.714017
     11 H                     0.211314
     12 C                     0.079590
     13 C                    -0.824569
     14 H                     0.221228
     15 C                     0.190497
     16 Cl                    0.488157
     17 C                    -0.876558
     18 H                     0.211124
     19 C                     0.336983
     20 Cl                    0.472085
     21 C                    -0.388256
     22 H                     0.215691
  ----------------------------------------
  Sum of atomic charges =     0.000000

 -----------------------------------------------------------------
                    Cartesian Multipole Moments
 -----------------------------------------------------------------
    Charge (ESU x 10^10)
                -0.0000
    Dipole Moment (Debye)
         X       0.5196      Y      -0.7176      Z      -0.3639
       Tot       0.9578
    Quadrupole Moments (Debye-Ang)
        XX    -132.6872     XY      -0.3367     YY    -136.0905
        XZ      -0.1205     YZ      -0.6199     ZZ    -135.3976
    Octopole Moments (Debye-Ang^2)
       XXX      14.1432    XXY       4.9987    XYY       0.1498
       YYY      10.9439    XXZ       2.0074    XYZ      -5.7417
       YYZ       1.6844    XZZ       3.9409    YZZ       3.6471
       ZZZ       4.6472
    Hexadecapole Moments (Debye-Ang^3)
      XXXX   -6614.4838   XXXY       6.5053   XXYY   -1600.0991
      XYYY       7.0955   YYYY   -2504.7578   XXXZ       2.2932
      XXYZ       9.3525   XYYZ       2.9059   YYYZ      13.3399
      XXZZ   -1338.5978   XYZZ       3.1808   YYZZ    -570.1766
      XZZZ       2.9994   YZZZ      -5.8496   ZZZZ    -993.1305
 -----------------------------------------------------------------
 Calculating MO derivatives via CPSCF
    1     0    69    0.0199912  
    2     0    69    0.0059985  
    3     0    69    0.0006166  
    4     4    65    0.0000437  
    5    66     3    0.0000032  
    6    69     0    0.0000002  Converged
 Time for AOints: 1008.5 s (CPU) 1008.6 s (wall)
 ------------------------------------------------------------------------------
                     AOints        : Timing summary (seconds)
 ------------------------------------------------------------------------------
     job step          cpu (% of tot)      sys (% of tot)     wall (% of tot)
 ------------------------------------------------------------------------------
  AOints            0.1009E+04 ( 9.3)   0.7000E-05 ( 2.4)   0.1009E+04 ( 9.3)
 ------------------------------------------------------------------------------
   Grand Totals     0.1088E+05          0.2920E-03          0.1088E+05
 ------------------------------------------------------------------------------
 Polarizability Matrix (a.u.)
            1           2           3
    1-263.4744321   4.9489307   2.4422197
    2   4.9489307-216.5585718   3.2517330
    3   2.4422197   3.2517330-144.3855773
 Calculating analytic Hessian of the SCF energy

 Direct stationary perturbation theory relativistic correction:

 rels  =       3.985449539938
 relv  =     -15.212296365093
 rel2e =       4.078148241777
 E_rel =      -7.148698583378

 Hessian of the SCF Energy
            1           2           3           4           5           6
    1   0.6268712  -0.0048393  -0.0041349  -0.1737378  -0.1029748  -0.0462900
    2  -0.0048393   0.5694538   0.1495708  -0.0495168  -0.1951716  -0.0562176
    3  -0.0041349   0.1495708   0.2243668  -0.0221085  -0.0541733  -0.0825010
    4  -0.1737378  -0.0495168  -0.0221085   0.5862564   0.0309559   0.0100002
    5  -0.1029748  -0.1951716  -0.0541733   0.0309559   0.4529760   0.1444275
    6  -0.0462900  -0.0562176  -0.0825010   0.0100002   0.1444275   0.1726007
    7   0.0060947  -0.0037264  -0.0015945  -0.0599975   0.0399111   0.0184374
    8   0.0158607  -0.0323108  -0.0161908   0.0433841  -0.1173378  -0.0423153
    9   0.0068031  -0.0151898  -0.0037483   0.0204385  -0.0430928  -0.0404644
   10  -0.0331907  -0.0689159  -0.0279311  -0.2924979   0.0458068   0.0196970
   11  -0.0181925   0.0341020   0.0117289  -0.0126973  -0.0912775  -0.0141299
   12  -0.0072354   0.0129363   0.0093011  -0.0046900  -0.0145005  -0.0630984
   13  -0.0032710   0.0048828   0.0021726  -0.0226777  -0.0298052  -0.0124691
   14  -0.0001419   0.0018530  -0.0006453  -0.0079691  -0.0105316  -0.0059557
   15   0.0001214  -0.0006324   0.0036382  -0.0034632  -0.0058373   0.0004450
   16   0.0000658  -0.0055916  -0.0022786  -0.0146446   0.0255101   0.0112301
   17  -0.0050642  -0.0552521  -0.0219511   0.0743612   0.0197238   0.0057974
   18  -0.0022032  -0.0228829  -0.0094611   0.0309764   0.0058698   0.0079292
   19   0.0005897  -0.0000975  -0.0000417   0.0008484   0.0013960   0.0006095
   20   0.0000691  -0.0010829   0.0001038   0.0005515  -0.0024199  -0.0033024
   21  -0.0000998   0.0000309  -0.0013065   0.0004212  -0.0032121   0.0042348
   22  -0.0200195   0.0793551   0.0316745  -0.0625854  -0.0261729  -0.0106817
   23   0.0282131   0.0204600   0.0056724  -0.0263487  -0.0112945  -0.0035220
   24   0.0119356   0.0068678   0.0079809  -0.0109038  -0.0033640  -0.0042311
   25  -0.0034644  -0.0040987  -0.0015270   0.0017788   0.0007566   0.0001208
   26   0.0008097   0.0029177  -0.0006790   0.0007183  -0.0000831   0.0006150
   27   0.0002387  -0.0006959   0.0040790   0.0002573   0.0002937  -0.0005123
   28  -0.1534106   0.0363088   0.0168262   0.0622645   0.0164568   0.0065275
   29   0.0955888  -0.2462046  -0.0749543  -0.0311179  -0.0471691  -0.0232502
   30   0.0428506  -0.0750089  -0.0914224  -0.0132666  -0.0234703  -0.0017979
   31   0.0097440   0.0116543   0.0049075  -0.0007055   0.0019801   0.0008952
   32  -0.0138113  -0.0154367  -0.0079518   0.0025109  -0.0008908  -0.0027393
   33  -0.0061161  -0.0075072   0.0002528   0.0011136  -0.0026493   0.0047349
   34  -0.2128554   0.0056676   0.0031715  -0.0217749  -0.0112941  -0.0006758
   35   0.0026968  -0.0890051   0.0039068  -0.0244686   0.0050216   0.0006713
   36   0.0018720   0.0034246  -0.0684229  -0.0089160   0.0006795   0.0028446
   37  -0.0233300   0.0221249  -0.0174150   0.0012287   0.0033609  -0.0004403
   38   0.0097125   0.0035591   0.0001398  -0.0024545  -0.0020680   0.0004334
   39  -0.0010779  -0.0004119   0.0045568   0.0011470  -0.0013756  -0.0005029
   40   0.0010440   0.0002032  -0.0001120   0.0000485  -0.0000556  -0.0001858
   41  -0.0015364  -0.0010012  -0.0021432  -0.0002432   0.0004655   0.0001073
   42   0.0002490  -0.0024741  -0.0019999  -0.0012223   0.0011631   0.0003576
   43   0.0019719   0.0018089  -0.0010642  -0.0010802  -0.0004668   0.0008692
   44   0.0028611   0.0008909   0.0049500   0.0000478  -0.0004311   0.0000362
   45  -0.0016264   0.0050115   0.0023357   0.0013743  -0.0003493  -0.0001968
   46   0.0003723   0.0009064  -0.0008955  -0.0002107   0.0004421   0.0002691
   47  -0.0007025  -0.0002833   0.0003739   0.0003218  -0.0004310  -0.0002786
   48   0.0004520   0.0002582  -0.0002976  -0.0001750   0.0003791   0.0001504
   49   0.0000990   0.0001058   0.0002700  -0.0002142   0.0007912   0.0000391
   50  -0.0003431  -0.0012864  -0.0002462   0.0005061   0.0000838  -0.0003358
   51   0.0000937  -0.0000121  -0.0011792  -0.0005887   0.0001611   0.0006131
   52  -0.0000600  -0.0000165  -0.0000067   0.0000266   0.0000028   0.0000071
   53   0.0000347  -0.0000367  -0.0002332  -0.0000787  -0.0000341  -0.0000134
   54   0.0000301  -0.0001600  -0.0001993  -0.0001430   0.0000178   0.0000164
   55   0.0009824  -0.0019302   0.0009122   0.0004996  -0.0005226  -0.0002122
   56  -0.0022592   0.0005272   0.0045080   0.0002698   0.0004051  -0.0000348
   57   0.0019685   0.0048781   0.0026947   0.0011605   0.0001203  -0.0003226
   58   0.0003324  -0.0012361   0.0007366  -0.0004907   0.0004265   0.0001483
   59   0.0005881  -0.0005126   0.0002611  -0.0002305   0.0002048   0.0001493
   60  -0.0005205   0.0004731  -0.0001880   0.0002520  -0.0001732  -0.0000629
   61  -0.0257544  -0.0225242   0.0178374  -0.0024753   0.0037436   0.0022277
   62  -0.0080688   0.0049002   0.0001795   0.0023635   0.0005355  -0.0000669
   63   0.0034106  -0.0001391   0.0034193  -0.0013159  -0.0010814  -0.0005792
   64   0.0009296  -0.0005254   0.0006014   0.0001387  -0.0002463  -0.0001221
   65   0.0014991  -0.0010793  -0.0022265  -0.0008624  -0.0002759  -0.0000754
   66  -0.0007177  -0.0021194  -0.0018968  -0.0003480   0.0001663   0.0003420
            7           8           9          10          11          12
    1   0.0060947   0.0158607   0.0068031  -0.0331907  -0.0181925  -0.0072354
    2  -0.0037264  -0.0323108  -0.0151898  -0.0689159   0.0341020   0.0129363
    3  -0.0015945  -0.0161908  -0.0037483  -0.0279311   0.0117289   0.0093011
    4  -0.0599975   0.0433841   0.0204385  -0.2924979  -0.0126973  -0.0046900
    5   0.0399111  -0.1173378  -0.0430928   0.0458068  -0.0912775  -0.0145005
    6   0.0184374  -0.0423153  -0.0404644   0.0196970  -0.0141299  -0.0630984
    7   0.0837501  -0.0629846  -0.0275051  -0.0156603   0.0311710   0.0139797
    8  -0.0629846   0.1665124   0.0701686   0.0090700  -0.0181950  -0.0092527
    9  -0.0275051   0.0701686   0.0432976   0.0039514  -0.0093162  -0.0015398
   10  -0.0156603   0.0090700   0.0039514   0.5779429  -0.0552957  -0.0242834
   11   0.0311710  -0.0181950  -0.0093162  -0.0552957   0.4915570   0.1566236
   12   0.0139797  -0.0092527  -0.0015398  -0.0242834   0.1566236   0.1794565
   13  -0.0068698  -0.0023473  -0.0008617  -0.0802760  -0.0505509  -0.0211007
   14   0.0038099   0.0028371   0.0016088  -0.0545086  -0.1054685  -0.0342029
   15   0.0017937   0.0016283  -0.0001657  -0.0224040  -0.0345260  -0.0366717
   16  -0.0042160   0.0010132   0.0004271  -0.1623540   0.1155584   0.0473600
   17  -0.0034135   0.0026881  -0.0006376   0.0539404  -0.2400672  -0.0759489
   18  -0.0012878  -0.0006231   0.0037878   0.0217296  -0.0751781  -0.0885440
   19  -0.0000676   0.0000528   0.0000069  -0.0089316  -0.0013093  -0.0005172
   20   0.0013306  -0.0006441  -0.0003519   0.0262486   0.0003420  -0.0010556
   21   0.0004830  -0.0003421   0.0000044   0.0105881  -0.0010968   0.0022954
   22   0.0009338   0.0002568   0.0000607   0.0659041  -0.0374463  -0.0152214
   23   0.0000083   0.0004100   0.0005577   0.0185046  -0.0532656  -0.0238698
   24   0.0000612   0.0003708  -0.0005117   0.0077093  -0.0239430  -0.0039520
   25  -0.0002986   0.0008263   0.0003939  -0.0019015  -0.0007522  -0.0001959
   26   0.0008400  -0.0014680  -0.0005665  -0.0042640   0.0022894  -0.0010095
   27   0.0003611  -0.0004100  -0.0005784  -0.0015850  -0.0010297   0.0040936
   28  -0.0015266  -0.0056372  -0.0022451  -0.0493661   0.0303005   0.0124324
   29  -0.0011932   0.0006746  -0.0014159   0.0290892  -0.0173229  -0.0063144
   30  -0.0007000  -0.0017281   0.0032578   0.0123355  -0.0065163  -0.0046982
   31   0.0002017   0.0010767   0.0004751  -0.0005309   0.0009674   0.0003866
   32  -0.0001772  -0.0010510  -0.0005337   0.0008182  -0.0002518   0.0002496
   33  -0.0000591  -0.0004308   0.0000563   0.0001381   0.0003782  -0.0006776
   34  -0.0019755   0.0024038   0.0006807   0.0011423  -0.0019686  -0.0010695
   35  -0.0028710  -0.0016470   0.0002201  -0.0014538  -0.0021459  -0.0034415
   36  -0.0009786   0.0008456  -0.0017352  -0.0000576  -0.0031376   0.0043977
   37  -0.0018890  -0.0023129  -0.0021293  -0.0000063   0.0003289   0.0009728
   38  -0.0022606  -0.0012114  -0.0012581   0.0010537  -0.0003651  -0.0000875
   39  -0.0027435  -0.0006293  -0.0012735   0.0003917  -0.0000291  -0.0000250
   40  -0.0004427  -0.0002645  -0.0007879  -0.0002906  -0.0000050   0.0000643
   41  -0.0003775   0.0000359  -0.0005087   0.0002359  -0.0000266   0.0000567
   42   0.0002289  -0.0004837  -0.0002556  -0.0001316  -0.0001905  -0.0000596
   43   0.0014437   0.0008848   0.0005687   0.0000012  -0.0005830  -0.0000655
   44  -0.0002012   0.0001623  -0.0000454   0.0004709   0.0002032  -0.0000346
   45  -0.0004580  -0.0003386  -0.0002310  -0.0005630   0.0000065  -0.0002332
   46   0.0000032  -0.0002452  -0.0001746   0.0002547   0.0001509   0.0000777
   47   0.0000431   0.0002670   0.0001772  -0.0002998  -0.0001274  -0.0000536
   48  -0.0000305  -0.0002158  -0.0001513   0.0001969   0.0001407   0.0000672
   49   0.0000162  -0.0002828  -0.0000913   0.0002460   0.0001557   0.0000952
   50  -0.0005947  -0.0004036  -0.0002521  -0.0003087   0.0001439  -0.0000325
   51   0.0007554   0.0003840   0.0002518   0.0001419  -0.0001214  -0.0001238
   52  -0.0000068   0.0000000  -0.0000122   0.0000042  -0.0000004   0.0000056
   53  -0.0000036   0.0000167   0.0000169   0.0000715  -0.0000320   0.0000036
   54   0.0000489  -0.0000093   0.0000411   0.0000527  -0.0000261  -0.0000032
   55  -0.0008236  -0.0004516  -0.0003580  -0.0006537  -0.0000661  -0.0000758
   56   0.0005804   0.0000551   0.0001377  -0.0002076  -0.0000989  -0.0001744
   57  -0.0001272  -0.0002819  -0.0002036   0.0000478   0.0006012   0.0005181
   58   0.0000283  -0.0001143  -0.0000505   0.0002584   0.0001075   0.0000140
   59  -0.0000911  -0.0000761  -0.0000856   0.0002246   0.0001696   0.0000194
   60   0.0000489   0.0000181   0.0000537  -0.0002061  -0.0001131  -0.0000417
   61   0.0013553  -0.0003027   0.0003125  -0.0000589   0.0002441  -0.0009499
   62   0.0002256   0.0006145   0.0003952  -0.0005207   0.0002018   0.0001531
   63  -0.0007713  -0.0000416   0.0002163   0.0001677  -0.0001418  -0.0004088
   64  -0.0000529   0.0001140   0.0000972  -0.0000386  -0.0001183   0.0000160
   65  -0.0000254   0.0000710  -0.0000283   0.0002402  -0.0003645  -0.0000623
   66   0.0000574  -0.0001223  -0.0001087   0.0000132   0.0000155  -0.0000543
           13          14          15          16          17          18
    1  -0.0032710  -0.0001419   0.0001214   0.0000658  -0.0050642  -0.0022032
    2   0.0048828   0.0018530  -0.0006324  -0.0055916  -0.0552521  -0.0228829
    3   0.0021726  -0.0006453   0.0036382  -0.0022786  -0.0219511  -0.0094611
    4  -0.0226777  -0.0079691  -0.0034632  -0.0146446   0.0743612   0.0309764
    5  -0.0298052  -0.0105316  -0.0058373   0.0255101   0.0197238   0.0058698
    6  -0.0124691  -0.0059557   0.0004450   0.0112301   0.0057974   0.0079292
    7  -0.0068698   0.0038099   0.0017937  -0.0042160  -0.0034135  -0.0012878
    8  -0.0023473   0.0028371   0.0016283   0.0010132   0.0026881  -0.0006231
    9  -0.0008617   0.0016088  -0.0001657   0.0004271  -0.0006376   0.0037878
   10  -0.0802760  -0.0545086  -0.0224040  -0.1623540   0.0539404   0.0217296
   11  -0.0505509  -0.1054685  -0.0345260   0.1155584  -0.2400672  -0.0751781
   12  -0.0211007  -0.0342029  -0.0366717   0.0473600  -0.0759489  -0.0885440
   13   0.1089723   0.0819322   0.0338658   0.0025997  -0.0036520  -0.0015147
   14   0.0819322   0.1473649   0.0563745  -0.0250132  -0.0350124  -0.0164793
   15   0.0338658   0.0563745   0.0342621  -0.0104463  -0.0159530  -0.0020320
   16   0.0025997  -0.0250132  -0.0104463   0.7571697   0.0026750  -0.0012669
   17  -0.0036520  -0.0350124  -0.0159530   0.0026750   0.5799471   0.1869542
   18  -0.0015147  -0.0164793  -0.0020320  -0.0012669   0.1869542   0.1973690
   19   0.0012922  -0.0010732  -0.0004545  -0.3455554   0.0190573   0.0087416
   20   0.0007247   0.0000597   0.0011398   0.0185726  -0.0523859  -0.0076094
   21   0.0003295   0.0012222  -0.0021663   0.0086396  -0.0075188  -0.0368914
   22   0.0004882   0.0053103   0.0019140  -0.1996757  -0.0709115  -0.0275206
   23   0.0020146   0.0019834  -0.0012429  -0.1305741  -0.2192632  -0.0636741
   24   0.0007372  -0.0012477   0.0041214  -0.0525681  -0.0642694  -0.0859339
   25   0.0001686  -0.0001446  -0.0000522   0.0065890  -0.0055915  -0.0023477
   26  -0.0002588  -0.0016307  -0.0006821   0.0180366  -0.0352782  -0.0161072
   27  -0.0000986  -0.0006430  -0.0002288   0.0073836  -0.0157661  -0.0022082
   28  -0.0001897  -0.0023216  -0.0007618  -0.0334608  -0.0628177  -0.0258320
   29  -0.0014377  -0.0011928  -0.0001811  -0.0214609   0.0333086   0.0106653
   30  -0.0004626   0.0000690  -0.0009477  -0.0091888   0.0105917   0.0125476
   31   0.0001045  -0.0000915  -0.0000389  -0.0052940   0.0016876   0.0007371
   32  -0.0000332   0.0000341   0.0001323   0.0011541   0.0017971  -0.0015134
   33  -0.0000435   0.0000835  -0.0002664   0.0005600  -0.0017489   0.0046093
   34   0.0004412   0.0008191   0.0003004  -0.0003993  -0.0002919  -0.0000743
   35  -0.0014468  -0.0004108  -0.0002079  -0.0000689  -0.0010217   0.0001928
   36  -0.0004825  -0.0001846   0.0000103   0.0000928   0.0003999  -0.0012672
   37  -0.0003666  -0.0003044  -0.0000771  -0.0003164  -0.0000409  -0.0002167
   38  -0.0001417   0.0000418  -0.0000958  -0.0005705   0.0004810   0.0001255
   39   0.0000378   0.0001447  -0.0000025   0.0001001   0.0002455   0.0000880
   40   0.0000507   0.0000476   0.0000120   0.0000038  -0.0001339  -0.0000659
   41  -0.0000517  -0.0000717  -0.0000096  -0.0000340   0.0000872   0.0000817
   42   0.0000161  -0.0000239  -0.0000176  -0.0000021  -0.0000845  -0.0000005
   43   0.0003652   0.0002099   0.0000321   0.0002046   0.0003414   0.0000518
   44  -0.0002148  -0.0002102  -0.0000851  -0.0001215   0.0001189   0.0000540
   45   0.0002649   0.0002124   0.0001207   0.0003285  -0.0001742  -0.0001120
   46  -0.0002049  -0.0001789  -0.0000638  -0.0001804   0.0000140  -0.0000074
   47   0.0002133   0.0001975   0.0000755   0.0001845  -0.0000434  -0.0000081
   48  -0.0001820  -0.0001560  -0.0000586  -0.0001594  -0.0000090  -0.0000087
   49  -0.0002362  -0.0001992  -0.0000776  -0.0002005   0.0000274   0.0000474
   50  -0.0000451   0.0000272   0.0000358  -0.0000086  -0.0002838  -0.0000207
   51   0.0000049  -0.0000366  -0.0000271   0.0000182   0.0001424   0.0001156
   52  -0.0000029  -0.0000021  -0.0000018   0.0000017   0.0000041  -0.0000117
   53  -0.0000056  -0.0000015  -0.0000069   0.0000059   0.0000484   0.0000272
   54  -0.0000043  -0.0000107  -0.0000129  -0.0000017   0.0000397   0.0000250
   55   0.0002215   0.0002581   0.0001303   0.0001665  -0.0004736  -0.0001278
   56   0.0003244   0.0001857   0.0000950   0.0001433   0.0001166  -0.0000757
   57  -0.0000802  -0.0001438  -0.0000430  -0.0003827  -0.0002136  -0.0002763
   58  -0.0002013  -0.0001563  -0.0000768  -0.0001877   0.0000886  -0.0000070
   59  -0.0001808  -0.0001330  -0.0000633  -0.0002006   0.0000224   0.0000447
   60   0.0001633   0.0001253   0.0000479   0.0001482  -0.0000803   0.0000289
   61  -0.0004636  -0.0003591  -0.0002546  -0.0003513   0.0001084   0.0001707
   62   0.0001031   0.0000575   0.0000343   0.0007008  -0.0000081   0.0000384
   63  -0.0001879   0.0000041   0.0000484   0.0000582   0.0002326   0.0002851
   64   0.0000559   0.0000767   0.0000028   0.0000346   0.0000869   0.0000296
   65  -0.0000235   0.0000215   0.0000080   0.0000884   0.0002757   0.0001197
   66  -0.0001044  -0.0001149  -0.0000536  -0.0000483  -0.0000480  -0.0000510
           19          20          21          22          23          24
    1   0.0005897   0.0000691  -0.0000998  -0.0200195   0.0282131   0.0119356
    2  -0.0000975  -0.0010829   0.0000309   0.0793551   0.0204600   0.0068678
    3  -0.0000417   0.0001038  -0.0013065   0.0316745   0.0056724   0.0079809
    4   0.0008484   0.0005515   0.0004212  -0.0625854  -0.0263487  -0.0109038
    5   0.0013960  -0.0024199  -0.0032121  -0.0261729  -0.0112945  -0.0033640
    6   0.0006095  -0.0033024   0.0042348  -0.0106817  -0.0035220  -0.0042311
    7  -0.0000676   0.0013306   0.0004830   0.0009338   0.0000083   0.0000612
    8   0.0000528  -0.0006441  -0.0003421   0.0002568   0.0004100   0.0003708
    9   0.0000069  -0.0003519   0.0000044   0.0000607   0.0005577  -0.0005117
   10  -0.0089316   0.0262486   0.0105881   0.0659041   0.0185046   0.0077093
   11  -0.0013093   0.0003420  -0.0010968  -0.0374463  -0.0532656  -0.0239430
   12  -0.0005172  -0.0010556   0.0022954  -0.0152214  -0.0238698  -0.0039520
   13   0.0012922   0.0007247   0.0003295   0.0004882   0.0020146   0.0007372
   14  -0.0010732   0.0000597   0.0012222   0.0053103   0.0019834  -0.0012477
   15  -0.0004545   0.0011398  -0.0021663   0.0019140  -0.0012429   0.0041214
   16  -0.3455554   0.0185726   0.0086396  -0.1996757  -0.1305741  -0.0525681
   17   0.0190573  -0.0523859  -0.0075188  -0.0709115  -0.2192632  -0.0642694
   18   0.0087416  -0.0076094  -0.0368914  -0.0275206  -0.0636741  -0.0859339
   19   0.3635258  -0.0197787  -0.0090645  -0.0124465   0.0036254   0.0015228
   20  -0.0197787   0.0535479   0.0122805  -0.0238102   0.0048292   0.0009689
   21  -0.0090645   0.0122805   0.0283495  -0.0096918   0.0006886   0.0033161
   22  -0.0124465  -0.0238102  -0.0096918   0.6279707   0.0553704   0.0213902
   23   0.0036254   0.0048292   0.0006886   0.0553704   0.4771610   0.1443282
   24   0.0015228   0.0009689   0.0033161   0.0213902   0.1443282   0.1780793
   25   0.0009577  -0.0004693  -0.0002587  -0.0616236   0.0421228   0.0170580
   26   0.0006125   0.0003553   0.0012219   0.0420432  -0.1190675  -0.0385528
   27   0.0001996   0.0011919  -0.0021340   0.0168588  -0.0387071  -0.0384570
   28   0.0002344  -0.0022365  -0.0009348  -0.3279423   0.0301570   0.0127862
   29  -0.0026784  -0.0030308  -0.0033403  -0.0285005  -0.1040130  -0.0178732
   30  -0.0010887  -0.0034503   0.0040988  -0.0109610  -0.0178757  -0.0684755
   31  -0.0004612  -0.0011485  -0.0004821  -0.0130131  -0.0244745  -0.0103021
   32   0.0001644   0.0003446   0.0000082   0.0036934   0.0039454   0.0006528
   33   0.0000817   0.0000382   0.0002777   0.0019839   0.0007629   0.0029972
   34  -0.0000482  -0.0000409   0.0001192   0.0019678   0.0020505   0.0003368
   35   0.0000264   0.0000885  -0.0000343   0.0018516  -0.0021847  -0.0036307
   36   0.0000101   0.0000524  -0.0000594   0.0001242  -0.0033747   0.0050715
   37   0.0000304   0.0000053  -0.0000413   0.0002318  -0.0004260   0.0012859
   38   0.0000136  -0.0000501   0.0001095   0.0001153   0.0000337  -0.0002601
   39   0.0000065   0.0000169   0.0000302  -0.0000263   0.0001494  -0.0003194
   40  -0.0000025  -0.0000014  -0.0000064   0.0000834   0.0001477   0.0000329
   41   0.0000040   0.0000027  -0.0000079  -0.0000714  -0.0002336  -0.0000224
   42   0.0000054  -0.0000197  -0.0000017   0.0000652   0.0000273  -0.0000231
   43  -0.0000045  -0.0000214   0.0000202  -0.0007923   0.0002452   0.0000180
   44  -0.0000125  -0.0000073  -0.0000079   0.0001289  -0.0001824  -0.0003993
   45  -0.0000126   0.0000147  -0.0000166  -0.0000357   0.0005470   0.0006661
   46   0.0000028  -0.0000054  -0.0000075   0.0002177  -0.0002850   0.0000132
   47  -0.0000009   0.0000086   0.0000074  -0.0002006   0.0002786   0.0000799
   48   0.0000012  -0.0000045  -0.0000130   0.0001857  -0.0002477  -0.0000619
   49   0.0000040  -0.0000188   0.0000142   0.0001783  -0.0002534  -0.0003564
   50   0.0000035   0.0000189  -0.0000226   0.0004189   0.0001347   0.0001021
   51  -0.0000056  -0.0000210   0.0000149  -0.0003022  -0.0000843  -0.0002650
   52   0.0000001   0.0000005  -0.0000011   0.0000089  -0.0000191   0.0000233
   53   0.0000002   0.0000001   0.0000034  -0.0000757  -0.0000079  -0.0000014
   54  -0.0000002  -0.0000030   0.0000027  -0.0000497  -0.0000215  -0.0000165
   55   0.0000133   0.0000572  -0.0000491   0.0003393   0.0008112   0.0006026
   56   0.0000129   0.0000069   0.0000072  -0.0005524   0.0004023   0.0000856
   57   0.0000157  -0.0000157   0.0000094   0.0008345  -0.0002168  -0.0001216
   58   0.0000023  -0.0000094   0.0000057   0.0001755  -0.0003524  -0.0001552
   59   0.0000010  -0.0000076   0.0000053   0.0002597  -0.0003273  -0.0001961
   60   0.0000006   0.0000109  -0.0000129  -0.0001457   0.0003151   0.0000843
   61   0.0000183  -0.0000261   0.0000125  -0.0001094  -0.0006259  -0.0012099
   62  -0.0000147   0.0000250  -0.0000186  -0.0005269   0.0001863   0.0002716
   63  -0.0000028   0.0000374  -0.0000196  -0.0006637   0.0001569  -0.0000174
   64  -0.0000018   0.0000066   0.0000038  -0.0002905   0.0000883  -0.0000172
   65  -0.0000049  -0.0000008   0.0000164  -0.0005375   0.0000158   0.0000308
   66  -0.0000137  -0.0000219  -0.0000124   0.0002060  -0.0003676   0.0000703
           25          26          27          28          29          30
    1  -0.0034644   0.0008097   0.0002387  -0.1534106   0.0955888   0.0428506
    2  -0.0040987   0.0029177  -0.0006959   0.0363088  -0.2462046  -0.0750089
    3  -0.0015270  -0.0006790   0.0040790   0.0168262  -0.0749543  -0.0914224
    4   0.0017788   0.0007183   0.0002573   0.0622645  -0.0311179  -0.0132666
    5   0.0007566  -0.0000831   0.0002937   0.0164568  -0.0471691  -0.0234703
    6   0.0001208   0.0006150  -0.0005123   0.0065275  -0.0232502  -0.0017979
    7  -0.0002986   0.0008400   0.0003611  -0.0015266  -0.0011932  -0.0007000
    8   0.0008263  -0.0014680  -0.0004100  -0.0056372   0.0006746  -0.0017281
    9   0.0003939  -0.0005665  -0.0005784  -0.0022451  -0.0014159   0.0032578
   10  -0.0019015  -0.0042640  -0.0015850  -0.0493661   0.0290892   0.0123355
   11  -0.0007522   0.0022894  -0.0010297   0.0303005  -0.0173229  -0.0065163
   12  -0.0001959  -0.0010095   0.0040936   0.0124324  -0.0063144  -0.0046982
   13   0.0001686  -0.0002588  -0.0000986  -0.0001897  -0.0014377  -0.0004626
   14  -0.0001446  -0.0016307  -0.0006430  -0.0023216  -0.0011928   0.0000690
   15  -0.0000522  -0.0006821  -0.0002288  -0.0007618  -0.0001811  -0.0009477
   16   0.0065890   0.0180366   0.0073836  -0.0334608  -0.0214609  -0.0091888
   17  -0.0055915  -0.0352782  -0.0157661  -0.0628177   0.0333086   0.0105917
   18  -0.0023477  -0.0161072  -0.0022082  -0.0258320   0.0106653   0.0125476
   19   0.0009577   0.0006125   0.0001996   0.0002344  -0.0026784  -0.0010887
   20  -0.0004693   0.0003553   0.0011919  -0.0022365  -0.0030308  -0.0034503
   21  -0.0002587   0.0012219  -0.0021340  -0.0009348  -0.0033403   0.0040988
   22  -0.0616236   0.0420432   0.0168588  -0.3279423  -0.0285005  -0.0109610
   23   0.0421228  -0.1190675  -0.0387071   0.0301570  -0.1040130  -0.0178757
   24   0.0170580  -0.0385528  -0.0384570   0.0127862  -0.0178732  -0.0684755
   25   0.0724266  -0.0691681  -0.0280792  -0.0154209   0.0349133   0.0142352
   26  -0.0691681   0.1677593   0.0629422   0.0110739  -0.0156983  -0.0082180
   27  -0.0280792   0.0629422   0.0372188   0.0044831  -0.0081935   0.0007772
   28  -0.0154209   0.0110739   0.0044831   0.6929431   0.0417736   0.0185480
   29   0.0349133  -0.0156983  -0.0081935   0.0417736   0.6183875   0.2053826
   30   0.0142352  -0.0082180   0.0007772   0.0185480   0.2053826   0.2104084
   31   0.0010321  -0.0004194  -0.0001152  -0.1469187  -0.1226704  -0.0525682
   32   0.0004958   0.0005207   0.0013083  -0.1235500  -0.2184421  -0.0782103
   33   0.0003089   0.0012466  -0.0019588  -0.0534000  -0.0787694  -0.0679459
   34   0.0003890  -0.0007528  -0.0002347  -0.0239075   0.0126536   0.0009283
   35   0.0011444  -0.0006221  -0.0002654   0.0290320   0.0015254  -0.0012326
   36   0.0003983  -0.0001748  -0.0000523   0.0111330  -0.0013890   0.0041267
   37  -0.0004520   0.0004458   0.0002084  -0.0019792  -0.0027238  -0.0009274
   38  -0.0000920   0.0000824   0.0000332  -0.0017191   0.0015306   0.0003533
   39   0.0000770  -0.0000840   0.0000069   0.0018268  -0.0009159  -0.0002414
   40   0.0000351  -0.0000880  -0.0000203  -0.0000046   0.0000958   0.0000864
   41   0.0000256   0.0000028  -0.0000147   0.0006489  -0.0002430  -0.0001381
   42   0.0000763  -0.0001261  -0.0000678   0.0002363   0.0000261   0.0001406
   43   0.0002389  -0.0003166  -0.0001496  -0.0000457   0.0007131   0.0001113
   44  -0.0002116   0.0002660   0.0001181  -0.0009264   0.0003038  -0.0001556
   45   0.0000320  -0.0001251  -0.0000645  -0.0009224  -0.0001494  -0.0002888
   46  -0.0001563   0.0002007   0.0000858  -0.0004921  -0.0001004  -0.0000243
   47   0.0001422  -0.0001757  -0.0000800   0.0003305   0.0000444   0.0000292
   48  -0.0001218   0.0001547   0.0000716  -0.0003548  -0.0000088   0.0000404
   49  -0.0001754   0.0002501   0.0000988  -0.0005223  -0.0005559   0.0001744
   50  -0.0000418   0.0000355   0.0000551   0.0000871  -0.0001773  -0.0002636
   51   0.0000288  -0.0000443  -0.0000139   0.0001278   0.0000989   0.0004684
   52  -0.0000008   0.0000037   0.0000022   0.0000262   0.0000069  -0.0000125
   53   0.0000095  -0.0000112  -0.0000109   0.0000518  -0.0000041  -0.0000449
   54   0.0000108  -0.0000136  -0.0000108   0.0000499   0.0000010   0.0000013
   55   0.0001777  -0.0003083  -0.0000692   0.0001082   0.0000485  -0.0009566
   56   0.0002244  -0.0003157  -0.0001620   0.0002208   0.0000154  -0.0000572
   57  -0.0002324   0.0003202   0.0001185  -0.0014180  -0.0000755  -0.0000268
   58  -0.0001523   0.0002359   0.0000904  -0.0002153   0.0000153  -0.0000679
   59  -0.0001704   0.0002648   0.0001084  -0.0003308  -0.0000070  -0.0000539
   60   0.0001305  -0.0002119  -0.0000751   0.0002146  -0.0000267   0.0000401
   61  -0.0001859   0.0003631   0.0000926  -0.0002159  -0.0024985   0.0008833
   62   0.0000108  -0.0000321  -0.0000165   0.0026348  -0.0028128   0.0002096
   63  -0.0000555   0.0000843   0.0000074   0.0001467   0.0003720  -0.0002949
   64   0.0000382  -0.0000573  -0.0000086   0.0000450   0.0000381   0.0000712
   65   0.0000689  -0.0001109  -0.0000560   0.0004623   0.0005275  -0.0002103
   66  -0.0000004   0.0000098  -0.0000113   0.0005275   0.0003107   0.0002306
           31          32          33          34          35          36
    1   0.0097440  -0.0138113  -0.0061161  -0.2128554   0.0026968   0.0018720
    2   0.0116543  -0.0154367  -0.0075072   0.0056676  -0.0890051   0.0034246
    3   0.0049075  -0.0079518   0.0002528   0.0031715   0.0039068  -0.0684229
    4  -0.0007055   0.0025109   0.0011136  -0.0217749  -0.0244686  -0.0089160
    5   0.0019801  -0.0008908  -0.0026493  -0.0112941   0.0050216   0.0006795
    6   0.0008952  -0.0027393   0.0047349  -0.0006758   0.0006713   0.0028446
    7   0.0002017  -0.0001772  -0.0000591  -0.0019755  -0.0028710  -0.0009786
    8   0.0010767  -0.0010510  -0.0004308   0.0024038  -0.0016470   0.0008456
    9   0.0004751  -0.0005337   0.0000563   0.0006807   0.0002201  -0.0017352
   10  -0.0005309   0.0008182   0.0001381   0.0011423  -0.0014538  -0.0000576
   11   0.0009674  -0.0002518   0.0003782  -0.0019686  -0.0021459  -0.0031376
   12   0.0003866   0.0002496  -0.0006776  -0.0010695  -0.0034415   0.0043977
   13   0.0001045  -0.0000332  -0.0000435   0.0004412  -0.0014468  -0.0004825
   14  -0.0000915   0.0000341   0.0000835   0.0008191  -0.0004108  -0.0001846
   15  -0.0000389   0.0001323  -0.0002664   0.0003004  -0.0002079   0.0000103
   16  -0.0052940   0.0011541   0.0005600  -0.0003993  -0.0000689   0.0000928
   17   0.0016876   0.0017971  -0.0017489  -0.0002919  -0.0010217   0.0003999
   18   0.0007371  -0.0015134   0.0046093  -0.0000743   0.0001928  -0.0012672
   19  -0.0004612   0.0001644   0.0000817  -0.0000482   0.0000264   0.0000101
   20  -0.0011485   0.0003446   0.0000382  -0.0000409   0.0000885   0.0000524
   21  -0.0004821   0.0000082   0.0002777   0.0001192  -0.0000343  -0.0000594
   22  -0.0130131   0.0036934   0.0019839   0.0019678   0.0018516   0.0001242
   23  -0.0244745   0.0039454   0.0007629   0.0020505  -0.0021847  -0.0033747
   24  -0.0103021   0.0006528   0.0029972   0.0003368  -0.0036307   0.0050715
   25   0.0010321   0.0004958   0.0003089   0.0003890   0.0011444   0.0003983
   26  -0.0004194   0.0005207   0.0012466  -0.0007528  -0.0006221  -0.0001748
   27  -0.0001152   0.0013083  -0.0019588  -0.0002347  -0.0002654  -0.0000523
   28  -0.1469187  -0.1235500  -0.0534000  -0.0239075   0.0290320   0.0111330
   29  -0.1226704  -0.2184421  -0.0787694   0.0126536   0.0015254  -0.0013890
   30  -0.0525682  -0.0782103  -0.0679459   0.0009283  -0.0012326   0.0041267
   31   0.1553726   0.1301235   0.0551636   0.0006310   0.0011842   0.0005072
   32   0.1301235   0.2291424   0.0868666  -0.0019570   0.0000472   0.0015479
   33   0.0551636   0.0868666   0.0612542   0.0000033   0.0015267  -0.0031030
   34   0.0006310  -0.0019570   0.0000033   0.6278204  -0.0063486  -0.0054701
   35   0.0011842   0.0000472   0.0015267  -0.0063486   0.4708218  -0.2287614
   36   0.0005072   0.0015479  -0.0031030  -0.0054701  -0.2287614   0.3491906
   37   0.0001800   0.0007763  -0.0005614  -0.1629121   0.0365483  -0.0291345
   38   0.0000374  -0.0002594   0.0001341   0.0824714  -0.1843007   0.1009962
   39   0.0000640   0.0002505   0.0001001  -0.0722004   0.1025309  -0.1460122
   40   0.0000083  -0.0000153  -0.0000275   0.0110253   0.0114299  -0.0095359
   41   0.0000164  -0.0000071   0.0000315  -0.0102002  -0.0093166   0.0099937
   42   0.0000556  -0.0000633   0.0000052   0.0094754   0.0104459  -0.0055725
   43  -0.0000722  -0.0002392   0.0000164  -0.0298952   0.0645933  -0.0541705
   44   0.0000905  -0.0003227   0.0000538   0.0206308   0.0200665  -0.0120937
   45  -0.0000542   0.0002166  -0.0000423  -0.0170482  -0.0134495   0.0173561
   46   0.0000538  -0.0000106  -0.0001018  -0.0033288  -0.0041052   0.0034534
   47  -0.0000922   0.0000633   0.0000989   0.0004694   0.0036903   0.0007479
   48   0.0000376  -0.0000494  -0.0000975  -0.0002446   0.0008631   0.0040025
   49   0.0000048  -0.0001244  -0.0000126   0.0007428   0.0001268  -0.0000138
   50  -0.0000462   0.0002461  -0.0000206   0.0000381  -0.0399571   0.0316571
   51   0.0000259  -0.0002399  -0.0000776  -0.0001757   0.0314657  -0.0286443
   52   0.0000006   0.0000025  -0.0000159   0.0006289  -0.0000241   0.0000106
   53  -0.0000028  -0.0000021   0.0000199  -0.0000238  -0.0011355  -0.0001159
   54   0.0000060  -0.0000233  -0.0000090  -0.0000369  -0.0000041  -0.0012587
   55  -0.0002521   0.0006651   0.0001163  -0.0295363  -0.0643527   0.0540477
   56  -0.0000918   0.0001040   0.0003546  -0.0202906   0.0215002  -0.0128409
   57  -0.0000187  -0.0000242   0.0000479   0.0171052  -0.0132769   0.0163221
   58   0.0000482  -0.0000902   0.0000098  -0.0033572   0.0042112  -0.0032490
   59   0.0000571  -0.0001032  -0.0000002  -0.0004212   0.0034383   0.0009577
   60  -0.0000258   0.0000898  -0.0000249   0.0004102   0.0009224   0.0037525
   61   0.0000139  -0.0003519   0.0005653  -0.1650747  -0.0365975   0.0310898
   62   0.0000783   0.0004948  -0.0004519  -0.0838598  -0.1849867   0.1003588
   63   0.0001108   0.0001470   0.0003101   0.0737970   0.1013436  -0.1455623
   64  -0.0001477  -0.0000439   0.0002772   0.0102779  -0.0111058   0.0092696
   65   0.0000837   0.0000274  -0.0000171   0.0102441  -0.0094654   0.0104082
   66   0.0002330  -0.0001212  -0.0004427  -0.0090980   0.0102159  -0.0053828
           37          38          39          40          41          42
    1  -0.0233300   0.0097125  -0.0010779   0.0010440  -0.0015364   0.0002490
    2   0.0221249   0.0035591  -0.0004119   0.0002032  -0.0010012  -0.0024741
    3  -0.0174150   0.0001398   0.0045568  -0.0001120  -0.0021432  -0.0019999
    4   0.0012287  -0.0024545   0.0011470   0.0000485  -0.0002432  -0.0012223
    5   0.0033609  -0.0020680  -0.0013756  -0.0000556   0.0004655   0.0011631
    6  -0.0004403   0.0004334  -0.0005029  -0.0001858   0.0001073   0.0003576
    7  -0.0018890  -0.0022606  -0.0027435  -0.0004427  -0.0003775   0.0002289
    8  -0.0023129  -0.0012114  -0.0006293  -0.0002645   0.0000359  -0.0004837
    9  -0.0021293  -0.0012581  -0.0012735  -0.0007879  -0.0005087  -0.0002556
   10  -0.0000063   0.0010537   0.0003917  -0.0002906   0.0002359  -0.0001316
   11   0.0003289  -0.0003651  -0.0000291  -0.0000050  -0.0000266  -0.0001905
   12   0.0009728  -0.0000875  -0.0000250   0.0000643   0.0000567  -0.0000596
   13  -0.0003666  -0.0001417   0.0000378   0.0000507  -0.0000517   0.0000161
   14  -0.0003044   0.0000418   0.0001447   0.0000476  -0.0000717  -0.0000239
   15  -0.0000771  -0.0000958  -0.0000025   0.0000120  -0.0000096  -0.0000176
   16  -0.0003164  -0.0005705   0.0001001   0.0000038  -0.0000340  -0.0000021
   17  -0.0000409   0.0004810   0.0002455  -0.0001339   0.0000872  -0.0000845
   18  -0.0002167   0.0001255   0.0000880  -0.0000659   0.0000817  -0.0000005
   19   0.0000304   0.0000136   0.0000065  -0.0000025   0.0000040   0.0000054
   20   0.0000053  -0.0000501   0.0000169  -0.0000014   0.0000027  -0.0000197
   21  -0.0000413   0.0001095   0.0000302  -0.0000064  -0.0000079  -0.0000017
   22   0.0002318   0.0001153  -0.0000263   0.0000834  -0.0000714   0.0000652
   23  -0.0004260   0.0000337   0.0001494   0.0001477  -0.0002336   0.0000273
   24   0.0012859  -0.0002601  -0.0003194   0.0000329  -0.0000224  -0.0000231
   25  -0.0004520  -0.0000920   0.0000770   0.0000351   0.0000256   0.0000763
   26   0.0004458   0.0000824  -0.0000840  -0.0000880   0.0000028  -0.0001261
   27   0.0002084   0.0000332   0.0000069  -0.0000203  -0.0000147  -0.0000678
   28  -0.0019792  -0.0017191   0.0018268  -0.0000046   0.0006489   0.0002363
   29  -0.0027238   0.0015306  -0.0009159   0.0000958  -0.0002430   0.0000261
   30  -0.0009274   0.0003533  -0.0002414   0.0000864  -0.0001381   0.0001406
   31   0.0001800   0.0000374   0.0000640   0.0000083   0.0000164   0.0000556
   32   0.0007763  -0.0002594   0.0002505  -0.0000153  -0.0000071  -0.0000633
   33  -0.0005614   0.0001341   0.0001001  -0.0000275   0.0000315   0.0000052
   34  -0.1629121   0.0824714  -0.0722004   0.0110253  -0.0102002   0.0094754
   35   0.0365483  -0.1843007   0.1025309   0.0114299  -0.0093166   0.0104459
   36  -0.0291345   0.1009962  -0.1460122  -0.0095359   0.0099937  -0.0055725
   37   0.6784196   0.0371463  -0.0321283  -0.1266795  -0.0957866   0.0804333
   38   0.0371463   0.4763951  -0.2908516  -0.0941900  -0.1755049   0.1176684
   39  -0.0321283  -0.2908516   0.3707559   0.0797810   0.1186802  -0.1328771
   40  -0.1266795  -0.0941900   0.0797810   0.1327905   0.1007748  -0.0841806
   41  -0.0957866  -0.1755049   0.1186802   0.1007748   0.1800499  -0.1305258
   42   0.0804333   0.1176684  -0.1328771  -0.0841806  -0.1305258   0.1330148
   43  -0.3250692  -0.0391380   0.0312618  -0.0116178   0.0024633  -0.0018854
   44   0.0119134  -0.0912441   0.0248829  -0.0214430   0.0026043   0.0001413
   45  -0.0088190   0.0258716  -0.0832426   0.0179006   0.0000168   0.0024378
   46  -0.0197134   0.0293379  -0.0243200   0.0011079   0.0006029  -0.0005266
   47   0.0095872  -0.0077318   0.0098816  -0.0003471  -0.0003084  -0.0017666
   48  -0.0079165   0.0099361  -0.0037302   0.0003169  -0.0017805  -0.0010303
   49  -0.0247516  -0.0205865   0.0177291  -0.0053379   0.0006986  -0.0005266
   50  -0.0552264   0.0225697  -0.0109535   0.0011056   0.0029393   0.0021922
   51   0.0464246  -0.0122583   0.0170270  -0.0009060   0.0021834   0.0038212
   52   0.0006755  -0.0018035   0.0015839  -0.0004001   0.0000984  -0.0000836
   53  -0.0014548  -0.0004818   0.0051044  -0.0009980   0.0002602   0.0000110
   54   0.0013732   0.0050553   0.0014036   0.0008401  -0.0000165   0.0002672
   55  -0.0548491   0.0250764  -0.0199069  -0.0008338   0.0005913  -0.0005932
   56   0.0242622  -0.0113833   0.0062304   0.0007298  -0.0001869  -0.0005116
   57  -0.0198089   0.0062534  -0.0084193  -0.0005992  -0.0004835  -0.0004083
   58   0.0010454  -0.0016359   0.0013517   0.0001885  -0.0000866   0.0000741
   59  -0.0015779  -0.0013208   0.0003499  -0.0000550  -0.0001837  -0.0002627
   60   0.0012892   0.0002995  -0.0012904   0.0000492  -0.0002659  -0.0002955
   61   0.0618592  -0.0178664   0.0149540  -0.0013486   0.0027885  -0.0022290
   62   0.0160701  -0.0296557   0.0325383   0.0024798   0.0009565   0.0042903
   63  -0.0146884   0.0331907  -0.0186341  -0.0021856   0.0042036   0.0026495
   64  -0.0013557  -0.0025071   0.0020906   0.0005724  -0.0005610   0.0004653
   65  -0.0027164   0.0008828   0.0042451   0.0005827  -0.0003203   0.0005667
   66   0.0023163   0.0042113   0.0026016  -0.0004703   0.0005619  -0.0000845
           43          44          45          46          47          48
    1   0.0019719   0.0028611  -0.0016264   0.0003723  -0.0007025   0.0004520
    2   0.0018089   0.0008909   0.0050115   0.0009064  -0.0002833   0.0002582
    3  -0.0010642   0.0049500   0.0023357  -0.0008955   0.0003739  -0.0002976
    4  -0.0010802   0.0000478   0.0013743  -0.0002107   0.0003218  -0.0001750
    5  -0.0004668  -0.0004311  -0.0003493   0.0004421  -0.0004310   0.0003791
    6   0.0008692   0.0000362  -0.0001968   0.0002691  -0.0002786   0.0001504
    7   0.0014437  -0.0002012  -0.0004580   0.0000032   0.0000431  -0.0000305
    8   0.0008848   0.0001623  -0.0003386  -0.0002452   0.0002670  -0.0002158
    9   0.0005687  -0.0000454  -0.0002310  -0.0001746   0.0001772  -0.0001513
   10   0.0000012   0.0004709  -0.0005630   0.0002547  -0.0002998   0.0001969
   11  -0.0005830   0.0002032   0.0000065   0.0001509  -0.0001274   0.0001407
   12  -0.0000655  -0.0000346  -0.0002332   0.0000777  -0.0000536   0.0000672
   13   0.0003652  -0.0002148   0.0002649  -0.0002049   0.0002133  -0.0001820
   14   0.0002099  -0.0002102   0.0002124  -0.0001789   0.0001975  -0.0001560
   15   0.0000321  -0.0000851   0.0001207  -0.0000638   0.0000755  -0.0000586
   16   0.0002046  -0.0001215   0.0003285  -0.0001804   0.0001845  -0.0001594
   17   0.0003414   0.0001189  -0.0001742   0.0000140  -0.0000434  -0.0000090
   18   0.0000518   0.0000540  -0.0001120  -0.0000074  -0.0000081  -0.0000087
   19  -0.0000045  -0.0000125  -0.0000126   0.0000028  -0.0000009   0.0000012
   20  -0.0000214  -0.0000073   0.0000147  -0.0000054   0.0000086  -0.0000045
   21   0.0000202  -0.0000079  -0.0000166  -0.0000075   0.0000074  -0.0000130
   22  -0.0007923   0.0001289  -0.0000357   0.0002177  -0.0002006   0.0001857
   23   0.0002452  -0.0001824   0.0005470  -0.0002850   0.0002786  -0.0002477
   24   0.0000180  -0.0003993   0.0006661   0.0000132   0.0000799  -0.0000619
   25   0.0002389  -0.0002116   0.0000320  -0.0001563   0.0001422  -0.0001218
   26  -0.0003166   0.0002660  -0.0001251   0.0002007  -0.0001757   0.0001547
   27  -0.0001496   0.0001181  -0.0000645   0.0000858  -0.0000800   0.0000716
   28  -0.0000457  -0.0009264  -0.0009224  -0.0004921   0.0003305  -0.0003548
   29   0.0007131   0.0003038  -0.0001494  -0.0001004   0.0000444  -0.0000088
   30   0.0001113  -0.0001556  -0.0002888  -0.0000243   0.0000292   0.0000404
   31  -0.0000722   0.0000905  -0.0000542   0.0000538  -0.0000922   0.0000376
   32  -0.0002392  -0.0003227   0.0002166  -0.0000106   0.0000633  -0.0000494
   33   0.0000164   0.0000538  -0.0000423  -0.0001018   0.0000989  -0.0000975
   34  -0.0298952   0.0206308  -0.0170482  -0.0033288   0.0004694  -0.0002446
   35   0.0645933   0.0200665  -0.0134495  -0.0041052   0.0036903   0.0008631
   36  -0.0541705  -0.0120937   0.0173561   0.0034534   0.0007479   0.0040025
   37  -0.3250692   0.0119134  -0.0088190  -0.0197134   0.0095872  -0.0079165
   38  -0.0391380  -0.0912441   0.0258716   0.0293379  -0.0077318   0.0099361
   39   0.0312618   0.0248829  -0.0832426  -0.0243200   0.0098816  -0.0037302
   40  -0.0116178  -0.0214430   0.0179006   0.0011079  -0.0003471   0.0003169
   41   0.0024633   0.0026043   0.0000168   0.0006029  -0.0003084  -0.0017805
   42  -0.0018854   0.0001413   0.0024378  -0.0005266  -0.0017666  -0.0010303
   43   0.6152647   0.0488132  -0.0421386  -0.0678810   0.0376402  -0.0311792
   44   0.0488132   0.3660224  -0.2038897   0.0374126  -0.0846064   0.0507325
   45  -0.0421386  -0.2038897   0.2922694  -0.0311278   0.0508095  -0.0650697
   46  -0.0678810   0.0374126  -0.0311278   0.0837457  -0.0627523   0.0521467
   47   0.0376402  -0.0846064   0.0508095  -0.0627523   0.1119935  -0.0831187
   48  -0.0311792   0.0507325  -0.0650697   0.0521467  -0.0831187   0.0804136
   49  -0.1831559  -0.1016575   0.0848943   0.0052504   0.0176168  -0.0147906
   50  -0.0515215  -0.1728249   0.0940943  -0.0019430  -0.0224203   0.0221893
   51   0.0431360   0.0946829  -0.1396444   0.0015690   0.0222197  -0.0141009
   52  -0.0110569   0.0022707  -0.0017966   0.0010426   0.0004847  -0.0003520
   53  -0.0207415   0.0030431  -0.0001606  -0.0003443  -0.0004822  -0.0017174
   54   0.0171866  -0.0003078   0.0028048   0.0003348  -0.0018511  -0.0011675
   55   0.0685398   0.0234701  -0.0200402  -0.0012953  -0.0042643   0.0034725
   56  -0.0249823  -0.0363357   0.0350444  -0.0008755   0.0030632   0.0014160
   57   0.0202724   0.0345728  -0.0231175   0.0006858   0.0015673   0.0033518
   58  -0.0012883   0.0009345  -0.0006676   0.0002143  -0.0000109   0.0000218
   59   0.0043415   0.0030282   0.0015464  -0.0000004  -0.0012375   0.0010442
   60  -0.0034441   0.0015165   0.0035388  -0.0000048   0.0010196  -0.0008311
   61  -0.0552335  -0.0235240   0.0198857   0.0010237   0.0015773  -0.0012675
   62  -0.0232930  -0.0103365   0.0057064   0.0016902  -0.0015852   0.0004564
   63   0.0200354   0.0058173  -0.0088631  -0.0012912   0.0002997  -0.0011811
   64  -0.0008377  -0.0007314   0.0006306   0.0001739   0.0000595  -0.0000574
   65  -0.0007511  -0.0002094  -0.0004614   0.0000884  -0.0001736  -0.0002626
   66   0.0005175  -0.0005385  -0.0004064  -0.0000905  -0.0002307  -0.0002981
           49          50          51          52          53          54
    1   0.0000990  -0.0003431   0.0000937  -0.0000600   0.0000347   0.0000301
    2   0.0001058  -0.0012864  -0.0000121  -0.0000165  -0.0000367  -0.0001600
    3   0.0002700  -0.0002462  -0.0011792  -0.0000067  -0.0002332  -0.0001993
    4  -0.0002142   0.0005061  -0.0005887   0.0000266  -0.0000787  -0.0001430
    5   0.0007912   0.0000838   0.0001611   0.0000028  -0.0000341   0.0000178
    6   0.0000391  -0.0003358   0.0006131   0.0000071  -0.0000134   0.0000164
    7   0.0000162  -0.0005947   0.0007554  -0.0000068  -0.0000036   0.0000489
    8  -0.0002828  -0.0004036   0.0003840   0.0000000   0.0000167  -0.0000093
    9  -0.0000913  -0.0002521   0.0002518  -0.0000122   0.0000169   0.0000411
   10   0.0002460  -0.0003087   0.0001419   0.0000042   0.0000715   0.0000527
   11   0.0001557   0.0001439  -0.0001214  -0.0000004  -0.0000320  -0.0000261
   12   0.0000952  -0.0000325  -0.0001238   0.0000056   0.0000036  -0.0000032
   13  -0.0002362  -0.0000451   0.0000049  -0.0000029  -0.0000056  -0.0000043
   14  -0.0001992   0.0000272  -0.0000366  -0.0000021  -0.0000015  -0.0000107
   15  -0.0000776   0.0000358  -0.0000271  -0.0000018  -0.0000069  -0.0000129
   16  -0.0002005  -0.0000086   0.0000182   0.0000017   0.0000059  -0.0000017
   17   0.0000274  -0.0002838   0.0001424   0.0000041   0.0000484   0.0000397
   18   0.0000474  -0.0000207   0.0001156  -0.0000117   0.0000272   0.0000250
   19   0.0000040   0.0000035  -0.0000056   0.0000001   0.0000002  -0.0000002
   20  -0.0000188   0.0000189  -0.0000210   0.0000005   0.0000001  -0.0000030
   21   0.0000142  -0.0000226   0.0000149  -0.0000011   0.0000034   0.0000027
   22   0.0001783   0.0004189  -0.0003022   0.0000089  -0.0000757  -0.0000497
   23  -0.0002534   0.0001347  -0.0000843  -0.0000191  -0.0000079  -0.0000215
   24  -0.0003564   0.0001021  -0.0002650   0.0000233  -0.0000014  -0.0000165
   25  -0.0001754  -0.0000418   0.0000288  -0.0000008   0.0000095   0.0000108
   26   0.0002501   0.0000355  -0.0000443   0.0000037  -0.0000112  -0.0000136
   27   0.0000988   0.0000551  -0.0000139   0.0000022  -0.0000109  -0.0000108
   28  -0.0005223   0.0000871   0.0001278   0.0000262   0.0000518   0.0000499
   29  -0.0005559  -0.0001773   0.0000989   0.0000069  -0.0000041   0.0000010
   30   0.0001744  -0.0002636   0.0004684  -0.0000125  -0.0000449   0.0000013
   31   0.0000048  -0.0000462   0.0000259   0.0000006  -0.0000028   0.0000060
   32  -0.0001244   0.0002461  -0.0002399   0.0000025  -0.0000021  -0.0000233
   33  -0.0000126  -0.0000206  -0.0000776  -0.0000159   0.0000199  -0.0000090
   34   0.0007428   0.0000381  -0.0001757   0.0006289  -0.0000238  -0.0000369
   35   0.0001268  -0.0399571   0.0314657  -0.0000241  -0.0011355  -0.0000041
   36  -0.0000138   0.0316571  -0.0286443   0.0000106  -0.0001159  -0.0012587
   37  -0.0247516  -0.0552264   0.0464246   0.0006755  -0.0014548   0.0013732
   38  -0.0205865   0.0225697  -0.0122583  -0.0018035  -0.0004818   0.0050553
   39   0.0177291  -0.0109535   0.0170270   0.0015839   0.0051044   0.0014036
   40  -0.0053379   0.0011056  -0.0009060  -0.0004001  -0.0009980   0.0008401
   41   0.0006986   0.0029393   0.0021834   0.0000984   0.0002602  -0.0000165
   42  -0.0005266   0.0021922   0.0038212  -0.0000836   0.0000110   0.0002672
   43  -0.1831559  -0.0515215   0.0431360  -0.0110569  -0.0207415   0.0171866
   44  -0.1016575  -0.1728249   0.0946829   0.0022707   0.0030431  -0.0003078
   45   0.0848943   0.0940943  -0.1396444  -0.0017966  -0.0001606   0.0028048
   46   0.0052504  -0.0019430   0.0015690   0.0010426  -0.0003443   0.0003348
   47   0.0176168  -0.0224203   0.0222197   0.0004847  -0.0004822  -0.0018511
   48  -0.0147906   0.0221893  -0.0141009  -0.0003520  -0.0017174  -0.0011675
   49   0.7622309  -0.0047021  -0.0018116  -0.3470510   0.0022712   0.0008291
   50  -0.0047021   0.4326996  -0.2583120   0.0022914  -0.0459595   0.0101835
   51  -0.0018116  -0.2583120   0.3369974   0.0008051   0.0100984  -0.0421599
   52  -0.3470510   0.0022914   0.0008051   0.3656656  -0.0024910  -0.0009128
   53   0.0022712  -0.0459595   0.0100984  -0.0024910   0.0427280  -0.0161560
   54   0.0008291   0.0101835  -0.0421599  -0.0009128  -0.0161560   0.0367697
   55  -0.1830011   0.0537518  -0.0428296  -0.0108948   0.0209451  -0.0171867
   56   0.1038641  -0.1769173   0.0961009  -0.0020553   0.0027865   0.0000030
   57  -0.0843834   0.0966272  -0.1398998   0.0018445  -0.0002848   0.0028776
   58   0.0051990   0.0016709  -0.0013782   0.0010319   0.0003389  -0.0003681
   59  -0.0179380  -0.0223381   0.0223708  -0.0005083  -0.0005010  -0.0018809
   60   0.0149572   0.0220375  -0.0141150   0.0003189  -0.0017689  -0.0012193
   61  -0.0239480   0.0559036  -0.0460766   0.0007497   0.0014818  -0.0012234
   62   0.0209210   0.0205776  -0.0108113   0.0018354  -0.0004713   0.0051284
   63  -0.0177296  -0.0109054   0.0172813  -0.0014845   0.0052082   0.0015499
   64  -0.0053766  -0.0009963   0.0009430  -0.0003893   0.0010093  -0.0008356
   65  -0.0005084   0.0030942   0.0020325  -0.0000808   0.0002780   0.0000553
   66   0.0006468   0.0021917   0.0036585   0.0000901   0.0000211   0.0002976
           55          56          57          58          59          60
    1   0.0009824  -0.0022592   0.0019685   0.0003324   0.0005881  -0.0005205
    2  -0.0019302   0.0005272   0.0048781  -0.0012361  -0.0005126   0.0004731
    3   0.0009122   0.0045080   0.0026947   0.0007366   0.0002611  -0.0001880
    4   0.0004996   0.0002698   0.0011605  -0.0004907  -0.0002305   0.0002520
    5  -0.0005226   0.0004051   0.0001203   0.0004265   0.0002048  -0.0001732
    6  -0.0002122  -0.0000348  -0.0003226   0.0001483   0.0001493  -0.0000629
    7  -0.0008236   0.0005804  -0.0001272   0.0000283  -0.0000911   0.0000489
    8  -0.0004516   0.0000551  -0.0002819  -0.0001143  -0.0000761   0.0000181
    9  -0.0003580   0.0001377  -0.0002036  -0.0000505  -0.0000856   0.0000537
   10  -0.0006537  -0.0002076   0.0000478   0.0002584   0.0002246  -0.0002061
   11  -0.0000661  -0.0000989   0.0006012   0.0001075   0.0001696  -0.0001131
   12  -0.0000758  -0.0001744   0.0005181   0.0000140   0.0000194  -0.0000417
   13   0.0002215   0.0003244  -0.0000802  -0.0002013  -0.0001808   0.0001633
   14   0.0002581   0.0001857  -0.0001438  -0.0001563  -0.0001330   0.0001253
   15   0.0001303   0.0000950  -0.0000430  -0.0000768  -0.0000633   0.0000479
   16   0.0001665   0.0001433  -0.0003827  -0.0001877  -0.0002006   0.0001482
   17  -0.0004736   0.0001166  -0.0002136   0.0000886   0.0000224  -0.0000803
   18  -0.0001278  -0.0000757  -0.0002763  -0.0000070   0.0000447   0.0000289
   19   0.0000133   0.0000129   0.0000157   0.0000023   0.0000010   0.0000006
   20   0.0000572   0.0000069  -0.0000157  -0.0000094  -0.0000076   0.0000109
   21  -0.0000491   0.0000072   0.0000094   0.0000057   0.0000053  -0.0000129
   22   0.0003393  -0.0005524   0.0008345   0.0001755   0.0002597  -0.0001457
   23   0.0008112   0.0004023  -0.0002168  -0.0003524  -0.0003273   0.0003151
   24   0.0006026   0.0000856  -0.0001216  -0.0001552  -0.0001961   0.0000843
   25   0.0001777   0.0002244  -0.0002324  -0.0001523  -0.0001704   0.0001305
   26  -0.0003083  -0.0003157   0.0003202   0.0002359   0.0002648  -0.0002119
   27  -0.0000692  -0.0001620   0.0001185   0.0000904   0.0001084  -0.0000751
   28   0.0001082   0.0002208  -0.0014180  -0.0002153  -0.0003308   0.0002146
   29   0.0000485   0.0000154  -0.0000755   0.0000153  -0.0000070  -0.0000267
   30  -0.0009566  -0.0000572  -0.0000268  -0.0000679  -0.0000539   0.0000401
   31  -0.0002521  -0.0000918  -0.0000187   0.0000482   0.0000571  -0.0000258
   32   0.0006651   0.0001040  -0.0000242  -0.0000902  -0.0001032   0.0000898
   33   0.0001163   0.0003546   0.0000479   0.0000098  -0.0000002  -0.0000249
   34  -0.0295363  -0.0202906   0.0171052  -0.0033572  -0.0004212   0.0004102
   35  -0.0643527   0.0215002  -0.0132769   0.0042112   0.0034383   0.0009224
   36   0.0540477  -0.0128409   0.0163221  -0.0032490   0.0009577   0.0037525
   37  -0.0548491   0.0242622  -0.0198089   0.0010454  -0.0015779   0.0012892
   38   0.0250764  -0.0113833   0.0062534  -0.0016359  -0.0013208   0.0002995
   39  -0.0199069   0.0062304  -0.0084193   0.0013517   0.0003499  -0.0012904
   40  -0.0008338   0.0007298  -0.0005992   0.0001885  -0.0000550   0.0000492
   41   0.0005913  -0.0001869  -0.0004835  -0.0000866  -0.0001837  -0.0002659
   42  -0.0005932  -0.0005116  -0.0004083   0.0000741  -0.0002627  -0.0002955
   43   0.0685398  -0.0249823   0.0202724  -0.0012883   0.0043415  -0.0034441
   44   0.0234701  -0.0363357   0.0345728   0.0009345   0.0030282   0.0015165
   45  -0.0200402   0.0350444  -0.0231175  -0.0006676   0.0015464   0.0035388
   46  -0.0012953  -0.0008755   0.0006858   0.0002143  -0.0000004  -0.0000048
   47  -0.0042643   0.0030632   0.0015673  -0.0000109  -0.0012375   0.0010196
   48   0.0034725   0.0014160   0.0033518   0.0000218   0.0010442  -0.0008311
   49  -0.1830011   0.1038641  -0.0843834   0.0051990  -0.0179380   0.0149572
   50   0.0537518  -0.1769173   0.0966272   0.0016709  -0.0223381   0.0220375
   51  -0.0428296   0.0961009  -0.1398998  -0.0013782   0.0223708  -0.0141150
   52  -0.0108948  -0.0020553   0.0018445   0.0010319  -0.0005083   0.0003189
   53   0.0209451   0.0027865  -0.0002848   0.0003389  -0.0005010  -0.0017689
   54  -0.0171867   0.0000030   0.0028776  -0.0003681  -0.0018809  -0.0012193
   55   0.6113141  -0.0538372   0.0393247  -0.0685230  -0.0374539   0.0317528
   56  -0.0538372   0.3691765  -0.2056145  -0.0372928  -0.0836446   0.0505322
   57   0.0393247  -0.2056145   0.2921812   0.0316779   0.0504466  -0.0649504
   58  -0.0685230  -0.0372928   0.0316779   0.0845510   0.0625540  -0.0529818
   59  -0.0374539  -0.0836446   0.0504466   0.0625540   0.1105703  -0.0826355
   60   0.0317528   0.0505322  -0.0649504  -0.0529818  -0.0826355   0.0804995
   61  -0.3204818  -0.0095876   0.0100318  -0.0197435  -0.0091746   0.0078933
   62   0.0401141  -0.0914998   0.0250127  -0.0290270  -0.0070049   0.0097028
   63  -0.0300770   0.0250644  -0.0827324   0.0243921   0.0096694  -0.0039811
   64  -0.0112197   0.0213995  -0.0179162   0.0010844   0.0003075  -0.0003002
   65  -0.0021293   0.0020369   0.0002314  -0.0005712  -0.0003009  -0.0017873
   66   0.0021234  -0.0001097   0.0024015   0.0004798  -0.0017949  -0.0009577
           61          62          63          64          65          66
    1  -0.0257544  -0.0080688   0.0034106   0.0009296   0.0014991  -0.0007177
    2  -0.0225242   0.0049002  -0.0001391  -0.0005254  -0.0010793  -0.0021194
    3   0.0178374   0.0001795   0.0034193   0.0006014  -0.0022265  -0.0018968
    4  -0.0024753   0.0023635  -0.0013159   0.0001387  -0.0008624  -0.0003480
    5   0.0037436   0.0005355  -0.0010814  -0.0002463  -0.0002759   0.0001663
    6   0.0022277  -0.0000669  -0.0005792  -0.0001221  -0.0000754   0.0003420
    7   0.0013553   0.0002256  -0.0007713  -0.0000529  -0.0000254   0.0000574
    8  -0.0003027   0.0006145  -0.0000416   0.0001140   0.0000710  -0.0001223
    9   0.0003125   0.0003952   0.0002163   0.0000972  -0.0000283  -0.0001087
   10  -0.0000589  -0.0005207   0.0001677  -0.0000386   0.0002402   0.0000132
   11   0.0002441   0.0002018  -0.0001418  -0.0001183  -0.0003645   0.0000155
   12  -0.0009499   0.0001531  -0.0004088   0.0000160  -0.0000623  -0.0000543
   13  -0.0004636   0.0001031  -0.0001879   0.0000559  -0.0000235  -0.0001044
   14  -0.0003591   0.0000575   0.0000041   0.0000767   0.0000215  -0.0001149
   15  -0.0002546   0.0000343   0.0000484   0.0000028   0.0000080  -0.0000536
   16  -0.0003513   0.0007008   0.0000582   0.0000346   0.0000884  -0.0000483
   17   0.0001084  -0.0000081   0.0002326   0.0000869   0.0002757  -0.0000480
   18   0.0001707   0.0000384   0.0002851   0.0000296   0.0001197  -0.0000510
   19   0.0000183  -0.0000147  -0.0000028  -0.0000018  -0.0000049  -0.0000137
   20  -0.0000261   0.0000250   0.0000374   0.0000066  -0.0000008  -0.0000219
   21   0.0000125  -0.0000186  -0.0000196   0.0000038   0.0000164  -0.0000124
   22  -0.0001094  -0.0005269  -0.0006637  -0.0002905  -0.0005375   0.0002060
   23  -0.0006259   0.0001863   0.0001569   0.0000883   0.0000158  -0.0003676
   24  -0.0012099   0.0002716  -0.0000174  -0.0000172   0.0000308   0.0000703
   25  -0.0001859   0.0000108  -0.0000555   0.0000382   0.0000689  -0.0000004
   26   0.0003631  -0.0000321   0.0000843  -0.0000573  -0.0001109   0.0000098
   27   0.0000926  -0.0000165   0.0000074  -0.0000086  -0.0000560  -0.0000113
   28  -0.0002159   0.0026348   0.0001467   0.0000450   0.0004623   0.0005275
   29  -0.0024985  -0.0028128   0.0003720   0.0000381   0.0005275   0.0003107
   30   0.0008833   0.0002096  -0.0002949   0.0000712  -0.0002103   0.0002306
   31   0.0000139   0.0000783   0.0001108  -0.0001477   0.0000837   0.0002330
   32  -0.0003519   0.0004948   0.0001470  -0.0000439   0.0000274  -0.0001212
   33   0.0005653  -0.0004519   0.0003101   0.0002772  -0.0000171  -0.0004427
   34  -0.1650747  -0.0838598   0.0737970   0.0102779   0.0102441  -0.0090980
   35  -0.0365975  -0.1849867   0.1013436  -0.0111058  -0.0094654   0.0102159
   36   0.0310898   0.1003588  -0.1455623   0.0092696   0.0104082  -0.0053828
   37   0.0618592   0.0160701  -0.0146884  -0.0013557  -0.0027164   0.0023163
   38  -0.0178664  -0.0296557   0.0331907  -0.0025071   0.0008828   0.0042113
   39   0.0149540   0.0325383  -0.0186341   0.0020906   0.0042451   0.0026016
   40  -0.0013486   0.0024798  -0.0021856   0.0005724   0.0005827  -0.0004703
   41   0.0027885   0.0009565   0.0042036  -0.0005610  -0.0003203   0.0005619
   42  -0.0022290   0.0042903   0.0026495   0.0004653   0.0005667  -0.0000845
   43  -0.0552335  -0.0232930   0.0200354  -0.0008377  -0.0007511   0.0005175
   44  -0.0235240  -0.0103365   0.0058173  -0.0007314  -0.0002094  -0.0005385
   45   0.0198857   0.0057064  -0.0088631   0.0006306  -0.0004614  -0.0004064
   46   0.0010237   0.0016902  -0.0012912   0.0001739   0.0000884  -0.0000905
   47   0.0015773  -0.0015852   0.0002997   0.0000595  -0.0001736  -0.0002307
   48  -0.0012675   0.0004564  -0.0011811  -0.0000574  -0.0002626  -0.0002981
   49  -0.0239480   0.0209210  -0.0177296  -0.0053766  -0.0005084   0.0006468
   50   0.0559036   0.0205776  -0.0109054  -0.0009963   0.0030942   0.0021917
   51  -0.0460766  -0.0108113   0.0172813   0.0009430   0.0020325   0.0036585
   52   0.0007497   0.0018354  -0.0014845  -0.0003893  -0.0000808   0.0000901
   53   0.0014818  -0.0004713   0.0052082   0.0010093   0.0002780   0.0000211
   54  -0.0012234   0.0051284   0.0015499  -0.0008356   0.0000553   0.0002976
   55  -0.3204818   0.0401141  -0.0300770  -0.0112197  -0.0021293   0.0021234
   56  -0.0095876  -0.0914998   0.0250644   0.0213995   0.0020369  -0.0001097
   57   0.0100318   0.0250127  -0.0827324  -0.0179162   0.0002314   0.0024015
   58  -0.0197435  -0.0290270   0.0243921   0.0010844  -0.0005712   0.0004798
   59  -0.0091746  -0.0070049   0.0096694   0.0003075  -0.0003009  -0.0017949
   60   0.0078933   0.0097028  -0.0039811  -0.0003002  -0.0017873  -0.0009577
   61   0.6748019  -0.0369770   0.0270598  -0.1243791   0.0942071  -0.0798083
   62  -0.0369770   0.4740504  -0.2917931   0.0930605  -0.1742076   0.1186835
   63   0.0270598  -0.2917931   0.3704953  -0.0787294   0.1182715  -0.1339885
   64  -0.1243791   0.0930605  -0.0787294   0.1307391  -0.0993540   0.0834885
   65   0.0942071  -0.1742076   0.1182715  -0.0993540   0.1792776  -0.1307985
   66  -0.0798083   0.1186835  -0.1339885   0.0834885  -0.1307985   0.1341468
 **********************************************************************
 **                                                                  **
 **                       VIBRATIONAL ANALYSIS                       **
 **                       --------------------                       **
 **                                                                  **
 **        VIBRATIONAL FREQUENCIES (CM**-1) AND NORMAL MODES         **
 **     FORCE CONSTANTS (mDYN/ANGSTROM) AND REDUCED MASSES (AMU)     **
 **                  INFRARED INTENSITIES (KM/MOL)                   **
 **                                                                  **
 **********************************************************************


 Mode:                 1                      2                      3
 Frequency:        20.17                  45.41                  51.86
 Force Cnst:      0.0054                 0.0200                 0.0273
 Red. Mass:      22.6810                16.4797                17.2091
 IR Active:          YES                    YES                    YES
 IR Intens:        0.008                  0.006                  0.030
 Raman Active:       YES                    YES                    YES
               X      Y      Z        X      Y      Z        X      Y      Z
 C         -0.006  0.020  0.038    0.004  0.039 -0.242    0.014 -0.197 -0.087
 C          0.012  0.055 -0.075   -0.013  0.017 -0.157   -0.079 -0.134 -0.063
 Cl         0.051  0.124 -0.179   -0.043  0.077 -0.324   -0.210 -0.216 -0.027
 C          0.010  0.038 -0.085   -0.010 -0.055  0.072   -0.072 -0.005 -0.054
 Cl         0.031  0.091 -0.251   -0.033 -0.146  0.335   -0.203  0.110 -0.087
 C         -0.003 -0.019  0.037    0.008 -0.073  0.140    0.032  0.039 -0.029
 H         -0.004 -0.031  0.034    0.010 -0.126  0.314    0.038  0.130 -0.017
 C         -0.017 -0.058  0.161    0.024 -0.023 -0.013    0.127 -0.039 -0.017
 Cl        -0.039 -0.135  0.325    0.051 -0.042  0.066    0.288  0.017  0.044
 C         -0.015 -0.035  0.154    0.023  0.026 -0.189    0.115 -0.155 -0.057
 H         -0.022 -0.063  0.234    0.037  0.044 -0.254    0.190 -0.207 -0.064
 C         -0.005  0.017  0.032    0.003  0.022 -0.228    0.014 -0.212 -0.122
 C         -0.013  0.111  0.150   -0.074  0.024 -0.156    0.068 -0.144 -0.088
 H         -0.021  0.198  0.248   -0.137  0.036 -0.198    0.112 -0.190 -0.104
 C         -0.012  0.092  0.138   -0.074  0.029 -0.002    0.071  0.038  0.020
 Cl        -0.019  0.224  0.304   -0.187  0.064  0.139    0.156  0.214  0.158
 C         -0.008 -0.029 -0.002    0.003  0.026  0.068    0.018  0.123  0.071
 H         -0.009 -0.045 -0.015    0.003  0.040  0.192    0.019  0.270  0.174
 C         -0.004 -0.127 -0.126    0.079  0.016 -0.017   -0.038  0.024  0.003
 Cl        -0.000 -0.290 -0.317    0.193  0.025  0.095   -0.119  0.158  0.092
 C         -0.005 -0.099 -0.104    0.078  0.015 -0.167   -0.038 -0.146 -0.092
 H         -0.003 -0.172 -0.192    0.140  0.020 -0.216   -0.082 -0.193 -0.110
 TransDip  -0.000  0.000  0.003   -0.000  0.001 -0.002    0.003 -0.004 -0.002

 Mode:                 4                      5                      6
 Frequency:        86.23                 145.87                 157.86
 Force Cnst:      0.0808                 0.3701                 0.1519
 Red. Mass:      18.4403                29.5250                10.3452
 IR Active:          YES                    YES                    YES
 IR Intens:        0.139                  0.011                  0.023
 Raman Active:       YES                    YES                    YES
               X      Y      Z        X      Y      Z        X      Y      Z
 C          0.002  0.093 -0.226   -0.022  0.016  0.019    0.005 -0.005  0.083
 C          0.005  0.009 -0.042   -0.085  0.025  0.015    0.007 -0.030  0.145
 Cl        -0.005 -0.199  0.403   -0.256 -0.033 -0.035    0.019  0.035  0.021
 C          0.005  0.019 -0.083   -0.097  0.023  0.023    0.011 -0.077  0.229
 Cl         0.011  0.030 -0.122   -0.249  0.124  0.039    0.034  0.058 -0.130
 C         -0.003  0.008 -0.066   -0.093 -0.003  0.024    0.008 -0.129  0.349
 H         -0.003 -0.023 -0.007   -0.092 -0.002  0.023    0.007 -0.145  0.381
 C         -0.010  0.012 -0.066   -0.111 -0.006  0.018    0.000 -0.071  0.219
 Cl        -0.023 -0.132  0.273   -0.427 -0.128 -0.061   -0.046  0.048 -0.129
 C         -0.009  0.095 -0.244   -0.088  0.016  0.028    0.006 -0.018  0.120
 H         -0.015  0.125 -0.307   -0.115  0.035  0.035    0.004  0.033  0.003
 C          0.003  0.105 -0.226    0.058  0.015  0.016   -0.000 -0.024 -0.091
 C         -0.064  0.102 -0.174    0.108 -0.015 -0.009   -0.003 -0.037 -0.112
 H         -0.117  0.133 -0.187    0.126 -0.044 -0.024   -0.008  0.052 -0.010
 C         -0.068  0.053 -0.092    0.129  0.008 -0.006   -0.010 -0.119 -0.189
 Cl        -0.206  0.015 -0.023    0.438  0.145 -0.103   -0.066  0.082  0.095
 C          0.006  0.030 -0.046    0.105  0.008  0.009   -0.004 -0.214 -0.295
 H          0.006  0.006  0.026    0.104  0.006  0.007   -0.004 -0.241 -0.319
 C          0.079  0.053 -0.089    0.129  0.007  0.021    0.004 -0.128 -0.201
 Cl         0.217  0.049  0.022    0.440 -0.153  0.094    0.052  0.098  0.103
 C          0.074  0.084 -0.193    0.110  0.035  0.028   -0.001 -0.062 -0.141
 H          0.133  0.099 -0.228    0.129  0.058  0.037    0.004  0.007 -0.063
 TransDip  -0.003  0.004 -0.011    0.001  0.003  0.002   -0.001 -0.005  0.002

 Mode:                 7                      8                      9
 Frequency:       165.82                 199.28                 202.56
 Force Cnst:      0.1473                 0.4435                 0.1343
 Red. Mass:       9.0935                18.9530                 5.5576
 IR Active:          YES                    YES                    YES
 IR Intens:        0.140                  0.357                  0.159
 Raman Active:       YES                    YES                    YES
               X      Y      Z        X      Y      Z        X      Y      Z
 C          0.001 -0.039 -0.002    0.124 -0.014 -0.043    0.038  0.003  0.026
 C         -0.003 -0.076  0.076    0.125 -0.039 -0.024    0.028  0.010  0.012
 Cl        -0.047 -0.059 -0.025    0.194 -0.028 -0.012   -0.099 -0.047 -0.014
 C         -0.005 -0.109  0.186    0.124  0.000  0.022    0.032  0.025 -0.006
 Cl        -0.023  0.026 -0.122   -0.271  0.297  0.110    0.061  0.004  0.011
 C         -0.003 -0.160  0.319    0.196 -0.008  0.053    0.024  0.025 -0.035
 H         -0.003 -0.186  0.390    0.199 -0.007  0.094    0.024  0.034 -0.066
 C          0.004 -0.101  0.158    0.156  0.004  0.002    0.021  0.009  0.003
 Cl         0.073  0.030 -0.097   -0.244 -0.192 -0.079   -0.040 -0.018 -0.007
 C         -0.002 -0.052  0.010    0.162  0.032 -0.049    0.022 -0.005  0.046
 H          0.001 -0.002 -0.114    0.191  0.030 -0.093    0.018 -0.018  0.086
 C          0.002  0.065 -0.017    0.126 -0.055 -0.048    0.037  0.025  0.018
 C         -0.006  0.076 -0.010    0.134  0.001 -0.002    0.044 -0.177 -0.238
 H         -0.014 -0.012 -0.123    0.141  0.001  0.004    0.050 -0.318 -0.403
 C         -0.010  0.165  0.120    0.134  0.017  0.055    0.042 -0.096 -0.133
 Cl        -0.081 -0.054 -0.096   -0.123 -0.171  0.097   -0.056  0.021  0.101
 C          0.003  0.273  0.264    0.170  0.061  0.098    0.054 -0.028 -0.050
 H          0.004  0.318  0.332    0.172  0.119  0.166    0.054 -0.056 -0.084
 C          0.014  0.182  0.140    0.131 -0.014  0.002    0.045  0.098  0.099
 Cl         0.078 -0.065 -0.114   -0.170  0.140 -0.111   -0.020 -0.002 -0.096
 C          0.008  0.115  0.036    0.136 -0.116 -0.084    0.046  0.229  0.268
 H          0.015  0.054 -0.044    0.145 -0.177 -0.163    0.050  0.399  0.466
 TransDip  -0.001  0.003  0.012    0.018  0.007  0.004    0.012 -0.003 -0.001

 Mode:                10                     11                     12
 Frequency:       218.16                 223.30                 243.21
 Force Cnst:      0.3505                 0.1799                 0.1748
 Red. Mass:      12.4991                 6.1229                 5.0168
 IR Active:          YES                    YES                    YES
 IR Intens:        0.070                  0.092                  0.041
 Raman Active:       YES                    YES                    YES
               X      Y      Z        X      Y      Z        X      Y      Z
 C         -0.060 -0.074  0.058    0.026 -0.059  0.125    0.010  0.011 -0.035
 C         -0.015 -0.089 -0.030    0.020 -0.013 -0.008    0.021 -0.038 -0.004
 Cl         0.317  0.030  0.032   -0.108 -0.075 -0.026   -0.049 -0.066 -0.053
 C         -0.037 -0.082 -0.086    0.019  0.032 -0.090    0.009 -0.052  0.024
 Cl        -0.293  0.024  0.043    0.017 -0.023  0.044   -0.063  0.003 -0.018
 C         -0.019 -0.038 -0.126    0.015  0.062 -0.184   -0.011 -0.073  0.055
 H         -0.020 -0.002 -0.233    0.015  0.139 -0.376   -0.011 -0.125  0.140
 C         -0.033 -0.095  0.024    0.015 -0.052  0.090   -0.021 -0.016 -0.081
 Cl         0.140 -0.009 -0.027    0.004 -0.012 -0.041    0.061 -0.028  0.011
 C         -0.049 -0.147  0.172    0.014 -0.155  0.345   -0.030  0.040 -0.185
 H         -0.054 -0.193  0.287    0.014 -0.236  0.539   -0.053  0.091 -0.267
 C         -0.066  0.053  0.028    0.036  0.053  0.026    0.024  0.123  0.144
 C         -0.065 -0.033 -0.097    0.057  0.162  0.102    0.027  0.198  0.231
 H         -0.058 -0.090 -0.161    0.073  0.232  0.199    0.027  0.292  0.345
 C         -0.077 -0.014 -0.107    0.048  0.098  0.011    0.031  0.028  0.033
 Cl        -0.039  0.116 -0.035   -0.121 -0.028 -0.011   -0.003 -0.020  0.018
 C         -0.101 -0.024 -0.115    0.047  0.033 -0.070    0.041 -0.157 -0.185
 H         -0.102 -0.084 -0.198    0.048  0.013 -0.108    0.039 -0.346 -0.401
 C         -0.086  0.090  0.025    0.032  0.019 -0.092    0.040 -0.001 -0.004
 Cl         0.126 -0.075  0.018    0.084  0.076 -0.025   -0.009  0.043 -0.011
 C         -0.093  0.207  0.162    0.020 -0.010 -0.093    0.042  0.129  0.162
 H         -0.112  0.314  0.304    0.001 -0.058 -0.136    0.050  0.174  0.208
 TransDip  -0.007  0.004  0.003    0.009  0.002  0.003    0.005  0.004  0.000

 Mode:                13                     14                     15
 Frequency:       280.38                 318.87                 334.40
 Force Cnst:      0.6237                 0.5264                 1.5409
 Red. Mass:      13.4669                 8.7864                23.3877
 IR Active:          YES                    YES                    YES
 IR Intens:        0.004                  0.328                  0.082
 Raman Active:       YES                    YES                    YES
               X      Y      Z        X      Y      Z        X      Y      Z
 C         -0.052  0.025  0.012    0.017 -0.088  0.236   -0.078 -0.111  0.062
 C         -0.173  0.078  0.029   -0.004 -0.178  0.498    0.062 -0.282  0.103
 Cl        -0.003  0.222  0.101   -0.031  0.095 -0.059    0.213 -0.358 -0.197
 C         -0.219 -0.052 -0.025   -0.002 -0.100  0.244    0.043 -0.073  0.091
 Cl        -0.162 -0.208 -0.084   -0.002  0.017 -0.029   -0.007 -0.031 -0.026
 C         -0.245 -0.045 -0.023    0.012  0.073 -0.198   -0.045  0.053 -0.053
 H         -0.245 -0.013 -0.017    0.014  0.189 -0.402   -0.065 -0.100 -0.215
 C         -0.177 -0.068 -0.019    0.035  0.075 -0.265   -0.216  0.222 -0.011
 Cl         0.067  0.068  0.025    0.028 -0.096  0.037   -0.217  0.486  0.222
 C         -0.154 -0.033  0.005    0.032  0.060 -0.142   -0.185 -0.015 -0.054
 H         -0.243  0.027  0.023    0.015  0.134 -0.290   -0.083 -0.050 -0.135
 C          0.071 -0.024 -0.032   -0.002 -0.049  0.049   -0.012 -0.020  0.017
 C          0.182 -0.024 -0.080    0.051 -0.040 -0.022    0.070 -0.030 -0.046
 H          0.232 -0.073 -0.093    0.105 -0.064 -0.004    0.110 -0.061 -0.045
 C          0.209 -0.021 -0.013    0.036  0.031 -0.046    0.081 -0.008 -0.026
 Cl         0.035 -0.149  0.127   -0.075  0.020 -0.015    0.012 -0.059  0.052
 C          0.257  0.025  0.036   -0.012  0.087 -0.014    0.070  0.046  0.009
 H          0.260  0.074  0.090   -0.011  0.171  0.010    0.071  0.117  0.048
 C          0.206 -0.010 -0.008   -0.056  0.027 -0.050    0.031  0.003 -0.036
 Cl         0.028  0.141 -0.119    0.067  0.004 -0.000    0.056  0.058 -0.045
 C          0.177 -0.066 -0.024   -0.066 -0.044 -0.034    0.010 -0.051 -0.039
 H          0.227 -0.050 -0.052   -0.126 -0.086 -0.033    0.006 -0.073 -0.065
 TransDip  -0.001 -0.000 -0.001    0.000  0.010 -0.016    0.003 -0.004 -0.008

 Mode:                16                     17                     18
 Frequency:       400.63                 416.95                 427.03
 Force Cnst:      1.3149                 0.8463                 0.5917
 Red. Mass:      13.9039                 8.2620                 5.5075
 IR Active:          YES                    YES                    YES
 IR Intens:        7.200                  1.203                  1.288
 Raman Active:       YES                    YES                    YES
               X      Y      Z        X      Y      Z        X      Y      Z
 C          0.057  0.001  0.004   -0.034  0.040 -0.010   -0.025 -0.097  0.061
 C          0.003  0.012 -0.003    0.033 -0.022  0.062   -0.046  0.043 -0.154
 Cl        -0.017  0.016  0.006    0.016 -0.033 -0.020    0.017  0.011  0.017
 C         -0.020 -0.030 -0.020    0.042  0.011  0.062   -0.034  0.098 -0.131
 Cl        -0.089 -0.132 -0.054    0.104  0.205  0.080    0.063  0.064  0.041
 C          0.078  0.026  0.017   -0.241 -0.094 -0.092   -0.083 -0.035  0.114
 H          0.082  0.084  0.052   -0.255 -0.245 -0.265   -0.084 -0.152  0.346
 C          0.089  0.053  0.024   -0.287 -0.139 -0.043   -0.054 -0.012 -0.040
 Cl        -0.057  0.071  0.028    0.090 -0.049 -0.020    0.001 -0.010 -0.004
 C          0.101  0.042  0.013   -0.282 -0.110  0.002   -0.052 -0.034 -0.120
 H          0.137  0.024 -0.004   -0.431 -0.019  0.044   -0.056 -0.012 -0.166
 C          0.078 -0.020  0.008    0.001  0.125 -0.057   -0.009 -0.150  0.153
 C          0.192  0.085 -0.047    0.032  0.076 -0.122    0.181 -0.078  0.049
 H          0.352  0.024  0.015    0.010  0.069 -0.150    0.374 -0.178  0.099
 C          0.173  0.147 -0.107    0.043  0.001 -0.041    0.178  0.072 -0.078
 Cl        -0.188  0.220 -0.184    0.013  0.019 -0.012   -0.080 -0.007  0.008
 C          0.334 -0.002 -0.013    0.133 -0.014  0.056    0.037  0.144 -0.109
 H          0.331 -0.013 -0.034    0.133  0.028  0.133    0.038  0.307 -0.212
 C          0.161 -0.128  0.113    0.098 -0.089  0.022   -0.140  0.053 -0.060
 Cl        -0.172 -0.211  0.177   -0.090 -0.069  0.063    0.069 -0.021  0.018
 C          0.180 -0.088  0.086    0.101  0.009 -0.073   -0.150 -0.094  0.066
 H          0.314 -0.032  0.042    0.240  0.055 -0.138   -0.306 -0.171  0.109
 TransDip   0.086  0.001  0.002   -0.026  0.013 -0.020   -0.012 -0.031  0.015

 Mode:                19                     20                     21
 Frequency:       434.63                 485.53                 540.22
 Force Cnst:      1.0090                 0.8690                 0.9071
 Red. Mass:       9.0661                 6.2569                 5.2753
 IR Active:          YES                    YES                    YES
 IR Intens:        6.027                  2.358                  0.257
 Raman Active:       YES                    YES                    YES
               X      Y      Z        X      Y      Z        X      Y      Z
 C         -0.015 -0.029  0.024    0.061  0.181  0.211   -0.002 -0.008  0.007
 C         -0.017  0.001 -0.020    0.191  0.108 -0.015    0.000 -0.015  0.022
 Cl         0.015 -0.003  0.001   -0.052 -0.040 -0.012   -0.002  0.004 -0.001
 C         -0.011  0.024 -0.015    0.176 -0.044 -0.151    0.001  0.013 -0.037
 Cl         0.034  0.046  0.021   -0.092 -0.047 -0.010    0.002  0.001  0.004
 C         -0.063 -0.019  0.019    0.091 -0.162  0.009    0.002  0.000 -0.007
 H         -0.065 -0.066  0.050    0.083 -0.350  0.125    0.002  0.005 -0.025
 C         -0.057 -0.021 -0.021   -0.066 -0.014 -0.040   -0.001 -0.017  0.041
 Cl         0.009 -0.007 -0.002    0.046  0.006  0.004   -0.001  0.002 -0.002
 C         -0.052 -0.031 -0.024   -0.063  0.193  0.027   -0.001  0.000 -0.015
 H         -0.071 -0.021 -0.015   -0.198  0.305  0.001    0.005  0.024 -0.081
 C         -0.006 -0.154  0.157    0.031  0.163  0.217   -0.001 -0.002 -0.005
 C         -0.160 -0.225  0.159   -0.007 -0.079 -0.054   -0.001  0.090  0.101
 H         -0.103 -0.265  0.162   -0.024 -0.123 -0.122   -0.003  0.363  0.426
 C         -0.183 -0.062  0.033   -0.014 -0.106 -0.109   -0.002 -0.263 -0.315
 Cl        -0.088  0.166 -0.136   -0.004  0.009  0.008    0.001  0.020  0.022
 C          0.027 -0.125  0.122   -0.042  0.083  0.089    0.001 -0.002  0.000
 H          0.026 -0.341  0.352   -0.040  0.305  0.345    0.001 -0.004 -0.000
 C          0.211 -0.079  0.046   -0.027 -0.081 -0.125    0.005  0.265  0.321
 Cl         0.081  0.156 -0.128    0.001  0.006  0.010   -0.000 -0.019 -0.023
 C          0.182 -0.241  0.170   -0.017 -0.052 -0.077    0.000 -0.085 -0.104
 H          0.151 -0.265  0.168   -0.055 -0.130 -0.136    0.004 -0.346 -0.417
 TransDip  -0.011 -0.060  0.050    0.022  0.032  0.030   -0.015 -0.001 -0.005

 Mode:                22                     23                     24
 Frequency:       559.05                 564.51                 605.09
 Force Cnst:      1.0792                 1.4625                 1.0143
 Red. Mass:       5.8605                 7.7894                 4.7020
 IR Active:          YES                    YES                    YES
 IR Intens:        5.541                 25.780                  4.922
 Raman Active:       YES                    YES                    YES
               X      Y      Z        X      Y      Z        X      Y      Z
 C         -0.034 -0.042  0.122    0.103 -0.070 -0.079   -0.014  0.183 -0.231
 C         -0.065 -0.087  0.234    0.174 -0.107  0.067    0.011  0.062 -0.017
 Cl         0.033 -0.038 -0.036   -0.098  0.154  0.060    0.010 -0.033 -0.017
 C         -0.085  0.201 -0.325    0.231 -0.126 -0.166    0.000 -0.071  0.209
 Cl         0.010 -0.025  0.022   -0.016  0.043  0.028   -0.009 -0.008 -0.011
 C         -0.045  0.095  0.012    0.129 -0.225 -0.150   -0.012  0.073 -0.150
 H         -0.040  0.192 -0.005    0.115 -0.384 -0.386   -0.014  0.281 -0.670
 C          0.026 -0.091  0.341   -0.051 -0.202  0.148   -0.021 -0.092  0.285
 Cl         0.010 -0.033 -0.035   -0.047  0.138  0.043    0.019 -0.019 -0.021
 C          0.015  0.091 -0.144   -0.028 -0.120 -0.127   -0.021  0.124 -0.043
 H          0.039  0.288 -0.651   -0.057 -0.020 -0.313   -0.059  0.147 -0.031
 C         -0.024  0.044 -0.016    0.062 -0.131 -0.111   -0.012 -0.037  0.103
 C         -0.019  0.029 -0.043    0.008 -0.050  0.034    0.034 -0.069  0.065
 H         -0.044  0.017 -0.080   -0.007 -0.024  0.053    0.141 -0.147  0.068
 C         -0.016  0.017  0.029   -0.009  0.066  0.111    0.049  0.005 -0.052
 Cl         0.010 -0.003 -0.001   -0.012  0.002 -0.012   -0.011 -0.005  0.007
 C          0.021 -0.019  0.026   -0.062 -0.033 -0.060    0.008  0.070 -0.032
 H          0.021 -0.028  0.061   -0.064 -0.162 -0.235    0.009  0.168 -0.018
 C          0.028 -0.051 -0.025   -0.031  0.070  0.039   -0.047 -0.001 -0.048
 Cl        -0.005  0.006 -0.001    0.001 -0.005 -0.001    0.014 -0.003  0.005
 C          0.021  0.034 -0.004   -0.016  0.008  0.012   -0.037 -0.074  0.073
 H          0.082  0.084  0.001   -0.082  0.025  0.091   -0.128 -0.139  0.075
 TransDip  -0.043  0.060 -0.016    0.074 -0.122 -0.078   -0.033  0.060 -0.019

 Mode:                25                     26                     27
 Frequency:       630.62                 686.74                 707.28
 Force Cnst:      1.2159                 2.4851                 0.7243
 Red. Mass:       5.1894                 8.9436                 2.4575
 IR Active:          YES                    YES                    YES
 IR Intens:        4.528                 31.706                 21.492
 Raman Active:       YES                    YES                    YES
               X      Y      Z        X      Y      Z        X      Y      Z
 C         -0.016  0.167  0.106    0.370 -0.011 -0.004   -0.032 -0.056  0.009
 C          0.045  0.110  0.059    0.091  0.152  0.053   -0.019 -0.033 -0.062
 Cl         0.016 -0.067 -0.029    0.028 -0.037 -0.016   -0.005  0.017  0.009
 C          0.033  0.018 -0.030   -0.043  0.180  0.089   -0.008 -0.021  0.033
 Cl        -0.019 -0.013 -0.004   -0.043 -0.048 -0.020    0.006  0.002 -0.000
 C         -0.025 -0.033  0.012   -0.302  0.103  0.034    0.036  0.024 -0.011
 H         -0.028 -0.109  0.070   -0.302  0.159  0.028    0.038  0.066 -0.065
 C         -0.073  0.037 -0.034   -0.026 -0.083 -0.019    0.024  0.004  0.033
 Cl         0.037 -0.035 -0.012   -0.025  0.012  0.005   -0.004  0.000 -0.000
 C         -0.053  0.205  0.106    0.046 -0.141 -0.065    0.003 -0.046 -0.042
 H         -0.175  0.293  0.122   -0.130 -0.022 -0.030    0.069 -0.077 -0.091
 C         -0.025 -0.177 -0.167    0.384  0.030  0.041   -0.025  0.169  0.185
 C          0.010 -0.079 -0.051    0.075 -0.152  0.090   -0.010 -0.036 -0.093
 H          0.057 -0.082 -0.012   -0.133 -0.142 -0.087   -0.011 -0.353 -0.474
 C          0.016  0.170  0.178   -0.006 -0.082  0.118   -0.005  0.071  0.076
 Cl        -0.002 -0.008 -0.005   -0.037  0.031 -0.026    0.004 -0.001  0.003
 C          0.015 -0.079 -0.129   -0.246 -0.016 -0.025    0.017 -0.062 -0.055
 H          0.011 -0.408 -0.552   -0.248 -0.084 -0.109    0.015 -0.254 -0.271
 C         -0.008  0.161  0.192   -0.006  0.140 -0.056    0.006  0.055  0.089
 Cl         0.007 -0.005 -0.008   -0.038 -0.032  0.027    0.001  0.004 -0.001
 C         -0.015 -0.097 -0.042    0.078  0.107 -0.138   -0.004 -0.053 -0.079
 H         -0.035 -0.084 -0.009   -0.132 -0.064 -0.155    0.026 -0.360 -0.471
 TransDip  -0.047  0.049  0.009    0.174  0.047  0.009   -0.018 -0.097 -0.111

 Mode:                28                     29                     30
 Frequency:       730.35                 804.41                 820.54
 Force Cnst:      1.4382                 3.8620                 3.9049
 Red. Mass:       4.5763                10.1300                 9.8439
 IR Active:          YES                    YES                    YES
 IR Intens:        0.256                 98.363                 57.121
 Raman Active:       YES                    YES                    YES
               X      Y      Z        X      Y      Z        X      Y      Z
 C          0.002 -0.136  0.337   -0.001 -0.061  0.129   -0.000 -0.078 -0.028
 C         -0.006  0.123 -0.285   -0.018  0.013 -0.065    0.279 -0.107 -0.053
 Cl         0.001 -0.006  0.009    0.001  0.001  0.003   -0.024  0.043  0.020
 C         -0.004 -0.080  0.176   -0.017 -0.024  0.019    0.321  0.309  0.131
 Cl         0.002  0.004 -0.002    0.005  0.005  0.002   -0.072 -0.103 -0.043
 C         -0.002  0.028 -0.089   -0.001  0.001 -0.016    0.090  0.259  0.103
 H         -0.003  0.128 -0.331    0.001  0.026 -0.015    0.067 -0.075 -0.027
 C          0.002 -0.046  0.092    0.015 -0.016 -0.008   -0.183  0.339  0.135
 Cl        -0.001  0.001  0.004   -0.004  0.005  0.004    0.037 -0.093 -0.037
 C          0.003  0.039 -0.094    0.015 -0.028  0.003   -0.274 -0.202 -0.077
 H         -0.004  0.257 -0.596    0.028  0.097 -0.319   -0.102 -0.297 -0.158
 C          0.003 -0.039 -0.093   -0.001 -0.023  0.018   -0.059 -0.031 -0.034
 C          0.017  0.047 -0.037   -0.275 -0.096  0.069   -0.031 -0.003 -0.039
 H         -0.047  0.218  0.109   -0.156 -0.094  0.176    0.012  0.168  0.203
 C          0.002 -0.037  0.034   -0.248  0.295 -0.239   -0.020  0.043 -0.014
 Cl        -0.003  0.012 -0.012    0.057 -0.091  0.075    0.007 -0.009  0.005
 C         -0.002 -0.047  0.051    0.003  0.250 -0.208    0.041  0.006 -0.010
 H         -0.002 -0.041  0.074    0.002  0.003  0.020    0.042  0.027  0.025
 C         -0.002 -0.036  0.032    0.250  0.291 -0.240   -0.010 -0.012  0.025
 Cl         0.003  0.012 -0.012   -0.057 -0.090  0.074    0.006  0.003 -0.005
 C         -0.016  0.049 -0.033    0.273 -0.102  0.073   -0.023 -0.056  0.015
 H          0.045  0.215  0.111    0.154 -0.105  0.170   -0.010  0.114  0.208
 TransDip   0.010 -0.013  0.001    0.003  0.233 -0.216    0.052  0.219  0.088

 Mode:                31                     32                     33
 Frequency:       876.23                 879.39                 890.48
 Force Cnst:      0.7115                 0.6557                 2.6733
 Red. Mass:       1.5729                 1.4391                 5.7221
 IR Active:          YES                    YES                    YES
 IR Intens:       28.580                 15.788                  1.783
 Raman Active:       YES                    YES                    YES
               X      Y      Z        X      Y      Z        X      Y      Z
 C         -0.000  0.000 -0.002    0.005 -0.007  0.018   -0.159 -0.006 -0.014
 C         -0.009 -0.008  0.002    0.005  0.001  0.006   -0.139 -0.117 -0.043
 Cl         0.000  0.001 -0.000    0.000 -0.000 -0.001   -0.004  0.013  0.005
 C         -0.013 -0.012  0.003    0.004 -0.015  0.048   -0.073 -0.120 -0.040
 Cl         0.002  0.003  0.001   -0.001  0.001 -0.004    0.025  0.020  0.007
 C         -0.002  0.008 -0.024   -0.008  0.060 -0.149    0.209  0.021 -0.030
 H          0.000 -0.033  0.138   -0.005 -0.344  0.846    0.207 -0.122  0.174
 C          0.011 -0.019  0.015    0.002 -0.032  0.066   -0.100  0.184  0.074
 Cl        -0.002  0.003 -0.000   -0.001  0.003 -0.005    0.026 -0.036 -0.014
 C          0.009  0.006 -0.034    0.004  0.018 -0.049   -0.149  0.061  0.063
 H          0.010 -0.087  0.182    0.002 -0.113  0.264   -0.063  0.110 -0.191
 C          0.001  0.040  0.048   -0.005 -0.004 -0.005    0.149 -0.010 -0.013
 C          0.001 -0.042 -0.055   -0.006  0.006 -0.001    0.127 -0.060  0.158
 H         -0.001  0.215  0.249   -0.005  0.002 -0.005    0.079 -0.398 -0.279
 C          0.001  0.048  0.059   -0.006 -0.003 -0.015    0.093 -0.137  0.083
 Cl         0.000 -0.003 -0.004    0.001 -0.001  0.002   -0.027  0.025 -0.018
 C         -0.002 -0.098 -0.115    0.006  0.024  0.028   -0.169 -0.006 -0.010
 H          0.005  0.521  0.629    0.004 -0.139 -0.157   -0.168  0.057  0.062
 C          0.001  0.048  0.059    0.001 -0.010 -0.009    0.093  0.134 -0.084
 Cl        -0.000 -0.003 -0.004    0.000  0.001  0.001   -0.027 -0.024  0.018
 C         -0.000 -0.042 -0.055   -0.002  0.001  0.004    0.126  0.065 -0.136
 H          0.000  0.219  0.254   -0.001 -0.012 -0.011    0.077  0.336  0.219
 TransDip  -0.000  0.064  0.159   -0.001 -0.063  0.110    0.007  0.040  0.014

 Mode:                34                     35                     36
 Frequency:       893.19                 898.68                 907.82
 Force Cnst:      0.6575                 0.7110                 0.7360
 Red. Mass:       1.3987                 1.4942                 1.5157
 IR Active:          YES                    YES                    YES
 IR Intens:        1.003                  0.597                  0.044
 Raman Active:       YES                    YES                    YES
               X      Y      Z        X      Y      Z        X      Y      Z
 C         -0.005 -0.009  0.020   -0.023  0.001 -0.006   -0.008 -0.030  0.069
 C         -0.012 -0.013 -0.002   -0.028 -0.026 -0.010   -0.001  0.000 -0.007
 Cl        -0.000  0.001  0.000   -0.000  0.003  0.001   -0.000  0.001  0.001
 C         -0.014 -0.005 -0.017   -0.019 -0.023 -0.011    0.008  0.005 -0.009
 Cl         0.003  0.002  0.002    0.005  0.004  0.002   -0.001 -0.001  0.001
 C          0.005 -0.016  0.041    0.031 -0.000  0.004    0.011 -0.014  0.037
 H          0.006  0.119 -0.234    0.031  0.011 -0.017    0.008  0.062 -0.233
 C          0.007 -0.010  0.012   -0.013  0.026  0.010   -0.018  0.010  0.035
 Cl        -0.001  0.002 -0.000    0.004 -0.005 -0.002    0.003 -0.004 -0.004
 C          0.004  0.024 -0.084   -0.020  0.012  0.004   -0.015  0.066 -0.120
 H          0.007 -0.210  0.460   -0.004 -0.008  0.021   -0.011 -0.290  0.712
 C          0.004  0.037  0.046    0.024  0.014  0.019    0.006 -0.047 -0.056
 C          0.000 -0.025 -0.035    0.022 -0.112 -0.096    0.000  0.031  0.043
 H         -0.005  0.150  0.170    0.016  0.510  0.644   -0.006 -0.166 -0.198
 C         -0.002 -0.007 -0.008    0.016  0.002  0.047   -0.006 -0.003 -0.004
 Cl         0.000  0.001  0.001   -0.005  0.002 -0.005    0.000 -0.000  0.000
 C         -0.004  0.051  0.063   -0.028  0.017  0.020   -0.008 -0.023 -0.029
 H         -0.008 -0.318 -0.362   -0.029 -0.099 -0.119   -0.006  0.124  0.191
 C          0.008  0.013  0.001    0.016 -0.002 -0.043    0.019  0.007 -0.023
 Cl        -0.002 -0.002  0.001   -0.005 -0.002  0.005   -0.004 -0.003  0.003
 C          0.007 -0.062 -0.089    0.022  0.074  0.050    0.016  0.065  0.050
 H          0.006  0.392  0.450    0.012 -0.310 -0.399    0.011 -0.265 -0.340
 TransDip  -0.003 -0.005  0.031    0.018 -0.002  0.016   -0.001  0.001  0.007

 Mode:                37                     38                     39
 Frequency:      1011.35                1051.06                1121.75
 Force Cnst:      3.8037                 4.6179                 1.1224
 Red. Mass:       6.3118                 7.0947                 1.5140
 IR Active:          YES                    YES                    YES
 IR Intens:        2.276                 55.203                 18.913
 Raman Active:       YES                    YES                    YES
               X      Y      Z        X      Y      Z        X      Y      Z
 C          0.017  0.000 -0.000    0.176  0.048  0.018   -0.016  0.003  0.018
 C         -0.024  0.019  0.007   -0.153  0.377  0.162    0.003  0.002 -0.001
 Cl         0.002 -0.002 -0.001    0.021 -0.044 -0.020    0.000 -0.000  0.000
 C         -0.022 -0.021 -0.008   -0.155 -0.110 -0.047    0.008  0.009  0.004
 Cl         0.003  0.003  0.001    0.009  0.008  0.003   -0.001 -0.001 -0.001
 C          0.038  0.000 -0.000    0.329 -0.001 -0.001    0.005  0.005  0.003
 H          0.039  0.008  0.004    0.359  0.213  0.089    0.010  0.054  0.019
 C         -0.012  0.022  0.008   -0.028  0.059  0.026    0.014 -0.023 -0.009
 Cl         0.002 -0.003 -0.001   -0.001  0.001  0.000   -0.002  0.003  0.001
 C         -0.025 -0.013 -0.003   -0.212 -0.260 -0.110   -0.006 -0.011 -0.009
 H         -0.036  0.000 -0.013   -0.356 -0.199 -0.047   -0.010 -0.022  0.016
 C          0.061 -0.001 -0.002    0.075 -0.007 -0.013   -0.018  0.021 -0.020
 C         -0.178 -0.278  0.231   -0.021  0.068 -0.057   -0.078 -0.037  0.031
 H         -0.138 -0.300  0.271   -0.150  0.141 -0.100   -0.332  0.064 -0.058
 C         -0.034  0.048 -0.041   -0.052  0.052 -0.042    0.060 -0.066  0.056
 Cl        -0.002  0.001 -0.001    0.008 -0.008  0.006   -0.006  0.006 -0.005
 C          0.372 -0.000 -0.002    0.012  0.003 -0.003   -0.002  0.070 -0.059
 H          0.387 -0.003 -0.004    0.008  0.026 -0.018    0.001  0.624 -0.521
 C         -0.029 -0.049  0.044   -0.062 -0.057  0.048   -0.046 -0.050  0.042
 Cl        -0.002 -0.001  0.001    0.009  0.008 -0.007    0.005  0.004 -0.004
 C         -0.180  0.277 -0.231   -0.020 -0.073  0.067    0.083 -0.027  0.022
 H         -0.136  0.322 -0.245   -0.135 -0.153  0.089    0.393  0.096 -0.090
 TransDip  -0.046  0.012  0.006   -0.193  0.123  0.066    0.038 -0.112  0.074

 Mode:                40                     41                     42
 Frequency:      1124.58                1134.70                1142.79
 Force Cnst:      2.4414                 1.7076                 1.3622
 Red. Mass:       3.2764                 2.2510                 1.7703
 IR Active:          YES                    YES                    YES
 IR Intens:       39.902                 38.249                 36.525
 Raman Active:       YES                    YES                    YES
               X      Y      Z        X      Y      Z        X      Y      Z
 C          0.132 -0.040 -0.013    0.033 -0.010 -0.002    0.043  0.008  0.004
 C         -0.008 -0.112 -0.047   -0.010  0.003  0.000    0.057 -0.142 -0.060
 Cl        -0.006  0.014  0.007   -0.000  0.000  0.000   -0.007  0.014  0.006
 C         -0.085 -0.121 -0.050   -0.018 -0.029 -0.011   -0.039 -0.032 -0.013
 Cl         0.012  0.016  0.006    0.002  0.004  0.001    0.006  0.003  0.001
 C         -0.074 -0.018 -0.007   -0.021 -0.015 -0.006    0.032  0.068  0.028
 H         -0.111 -0.300 -0.122   -0.038 -0.170 -0.069    0.079  0.639  0.259
 C         -0.117  0.194  0.078   -0.035  0.063  0.025    0.031 -0.079 -0.031
 Cl         0.013 -0.023 -0.009    0.004 -0.007 -0.003   -0.003  0.006  0.002
 C          0.070  0.088  0.035    0.029  0.010  0.004   -0.081  0.036  0.014
 H          0.193  0.032  0.011    0.138 -0.055 -0.017   -0.562  0.333  0.147
 C          0.181  0.006  0.006    0.025  0.001  0.005    0.062 -0.005 -0.013
 C         -0.057  0.054 -0.046    0.054 -0.030  0.025    0.007  0.008 -0.001
 H         -0.526  0.266 -0.222    0.530 -0.228  0.199    0.017 -0.009 -0.019
 C         -0.048  0.029 -0.024   -0.076  0.136 -0.113   -0.036  0.044 -0.037
 Cl         0.005 -0.004  0.003    0.008 -0.014  0.012    0.003 -0.005  0.004
 C          0.066  0.013 -0.012   -0.114  0.002 -0.000   -0.009 -0.001  0.000
 H          0.067  0.130 -0.110   -0.133  0.022 -0.018   -0.013 -0.007  0.008
 C         -0.072 -0.051  0.043   -0.085 -0.137  0.114   -0.036 -0.043  0.036
 Cl         0.007  0.006 -0.005    0.008  0.015 -0.012    0.004  0.005 -0.004
 C         -0.019 -0.063  0.050    0.065  0.029 -0.027    0.004 -0.008  0.010
 H         -0.361 -0.209  0.196    0.581  0.249 -0.202   -0.025 -0.037  0.009
 TransDip  -0.201  0.014  0.018   -0.194  0.037  0.019   -0.022 -0.173 -0.084

 Mode:                43                     44                     45
 Frequency:      1212.23                1266.82                1276.96
 Force Cnst:      1.7115                 2.0129                 2.9515
 Red. Mass:       1.9768                 2.1289                 3.0721
 IR Active:          YES                    YES                    YES
 IR Intens:        5.751                  0.134                  0.698
 Raman Active:       YES                    YES                    YES
               X      Y      Z        X      Y      Z        X      Y      Z
 C          0.010  0.065  0.027    0.032 -0.084 -0.048   -0.084  0.162  0.055
 C          0.142  0.028  0.010    0.096  0.036  0.016   -0.154 -0.045 -0.015
 Cl        -0.006  0.002  0.001   -0.001  0.002  0.001    0.002 -0.003 -0.001
 C         -0.027 -0.172 -0.071   -0.081 -0.001  0.001    0.174 -0.013 -0.006
 Cl         0.006  0.013  0.005    0.002  0.003  0.001   -0.004 -0.006 -0.002
 C         -0.087  0.018  0.009   -0.015 -0.053 -0.021    0.021  0.092  0.036
 H         -0.052  0.665  0.269   -0.015 -0.003  0.001    0.039  0.240  0.099
 C         -0.037  0.064  0.026    0.054  0.056  0.023   -0.120 -0.110 -0.044
 Cl         0.002 -0.007 -0.003    0.001 -0.002 -0.001   -0.001  0.004  0.002
 C         -0.005 -0.043 -0.017   -0.047  0.036  0.018    0.070 -0.054 -0.021
 H          0.477 -0.346 -0.147   -0.143  0.102  0.036    0.352 -0.232 -0.104
 C         -0.070  0.004 -0.021   -0.052 -0.103  0.090    0.106 -0.076  0.042
 C          0.002 -0.008  0.010   -0.049  0.015 -0.015   -0.008  0.002  0.001
 H          0.128 -0.078  0.045   -0.410  0.174 -0.139   -0.496  0.211 -0.187
 C          0.016 -0.030  0.025    0.124  0.024 -0.020    0.071  0.071 -0.058
 Cl        -0.002  0.003 -0.002   -0.002  0.001 -0.001    0.000 -0.003  0.002
 C          0.001  0.002 -0.002    0.006 -0.024  0.020   -0.007 -0.014  0.011
 H          0.004 -0.001  0.002    0.006 -0.382  0.315   -0.013 -0.334  0.281
 C          0.027  0.024 -0.020   -0.100  0.067 -0.055   -0.114 -0.005  0.006
 Cl        -0.002 -0.002  0.002    0.000 -0.002  0.002    0.003  0.003 -0.002
 C         -0.014  0.001  0.002    0.031  0.014 -0.014    0.042  0.010 -0.003
 H          0.037  0.019 -0.026    0.552  0.242 -0.199    0.179  0.053 -0.060
 TransDip  -0.057 -0.047 -0.019   -0.005 -0.005  0.009    0.021  0.003  0.017

 Mode:                46                     47                     48
 Frequency:      1302.39                1322.14                1404.14
 Force Cnst:      3.3483                 3.0001                 3.7820
 Red. Mass:       3.3504                 2.9129                 3.2557
 IR Active:          YES                    YES                    YES
 IR Intens:        1.185                  0.327                 68.702
 Raman Active:       YES                    YES                    YES
               X      Y      Z        X      Y      Z        X      Y      Z
 C          0.212  0.086  0.032   -0.012 -0.003 -0.005   -0.107  0.176  0.082
 C         -0.118 -0.072 -0.032    0.001  0.009  0.006    0.112 -0.045 -0.020
 Cl        -0.001  0.003  0.001    0.001 -0.000 -0.000   -0.005  0.002  0.001
 C          0.045 -0.115 -0.047    0.010  0.001  0.001   -0.102 -0.085 -0.035
 Cl         0.004  0.004  0.002   -0.000 -0.000 -0.000    0.005  0.006  0.002
 C         -0.004  0.133  0.054   -0.001 -0.004 -0.002   -0.059  0.113  0.047
 H         -0.042 -0.278 -0.114    0.004  0.055  0.024   -0.131 -0.686 -0.278
 C         -0.106  0.044  0.019   -0.006 -0.002 -0.001    0.211  0.019  0.007
 Cl         0.000 -0.006 -0.002    0.000  0.000  0.000   -0.007  0.001  0.001
 C          0.146 -0.087 -0.033   -0.003  0.002  0.004   -0.045 -0.128 -0.054
 H         -0.547  0.362  0.144    0.030 -0.012 -0.017   -0.203 -0.059 -0.011
 C         -0.180 -0.009  0.010    0.005 -0.110  0.086    0.018  0.053 -0.074
 C         -0.051  0.020 -0.011   -0.171  0.082 -0.068   -0.026 -0.045  0.040
 H          0.287 -0.147  0.101    0.436 -0.183  0.152   -0.074 -0.044  0.016
 C          0.046 -0.067  0.056    0.090  0.050 -0.041    0.098  0.032 -0.025
 Cl        -0.002  0.005 -0.004    0.003  0.000 -0.000   -0.003 -0.000  0.000
 C          0.024 -0.009  0.006   -0.001 -0.164  0.136   -0.028  0.014 -0.012
 H          0.033 -0.023  0.022    0.002  0.412 -0.344   -0.036 -0.209  0.174
 C          0.012  0.077 -0.064   -0.089  0.046 -0.037   -0.062 -0.035  0.031
 Cl        -0.002 -0.005  0.004   -0.003  0.001 -0.001    0.002  0.003 -0.002
 C         -0.027 -0.008  0.007    0.175  0.086 -0.072    0.070 -0.004  0.008
 H          0.308  0.138 -0.121   -0.473 -0.192  0.162   -0.253 -0.166  0.110
 TransDip   0.027  0.016  0.014    0.010  0.014  0.005   -0.086 -0.248 -0.039

 Mode:                49                     50                     51
 Frequency:      1426.84                1446.79                1470.37
 Force Cnst:      3.7715                 3.8564                 5.5191
 Red. Mass:       3.1442                 3.1270                 4.3328
 IR Active:          YES                    YES                    YES
 IR Intens:       70.660                 43.903                  3.042
 Raman Active:       YES                    YES                    YES
               X      Y      Z        X      Y      Z        X      Y      Z
 C         -0.133 -0.064 -0.042   -0.033 -0.150 -0.032   -0.172 -0.029 -0.010
 C         -0.007  0.113  0.049   -0.061  0.088  0.035   -0.018  0.063  0.028
 Cl        -0.001 -0.005 -0.002    0.002 -0.004 -0.001   -0.001 -0.003 -0.002
 C          0.150 -0.133 -0.054    0.127 -0.026 -0.012    0.111 -0.075 -0.032
 Cl        -0.003  0.003  0.001   -0.004 -0.001 -0.000   -0.002  0.002  0.001
 C         -0.108  0.044  0.018   -0.045 -0.059 -0.023   -0.082  0.019  0.008
 H         -0.124  0.070  0.029   -0.022  0.344  0.138   -0.095  0.012  0.006
 C          0.065  0.088  0.037   -0.037  0.068  0.027    0.101  0.050  0.020
 Cl        -0.001 -0.005 -0.002    0.002 -0.004 -0.001   -0.002 -0.002 -0.001
 C          0.069 -0.057 -0.022    0.071  0.016  0.003   -0.005 -0.028 -0.014
 H         -0.515  0.312  0.117   -0.262  0.230  0.111   -0.233  0.101  0.054
 C         -0.014 -0.094  0.087   -0.027  0.170 -0.112    0.234  0.005 -0.003
 C          0.096 -0.006  0.002   -0.088 -0.063  0.049   -0.019  0.078 -0.068
 H         -0.413  0.233 -0.179    0.100 -0.151  0.148    0.530 -0.140  0.128
 C         -0.044  0.071 -0.059    0.158 -0.007  0.003   -0.191 -0.123  0.103
 Cl         0.002 -0.004  0.003   -0.005  0.002 -0.001    0.003  0.004 -0.003
 C         -0.062 -0.033  0.029   -0.030  0.074 -0.061    0.163  0.005 -0.005
 H         -0.072  0.274 -0.228   -0.038 -0.402  0.334    0.191 -0.020  0.015
 C          0.148 -0.048  0.038   -0.098 -0.056  0.047   -0.194  0.119 -0.097
 Cl        -0.004  0.001 -0.000    0.004  0.003 -0.003    0.004 -0.004  0.003
 C         -0.035  0.068 -0.056    0.112 -0.029  0.019   -0.011 -0.079  0.066
 H         -0.128  0.043 -0.031   -0.338 -0.226  0.204    0.492  0.118 -0.106
 TransDip  -0.203  0.175 -0.028   -0.096  0.028  0.187    0.040  0.031  0.023

 Mode:                52                     53                     54
 Frequency:      1580.40                1595.20                1604.51
 Force Cnst:      9.9547                10.1866                10.5920
 Red. Mass:       6.7646                 6.7943                 6.9830
 IR Active:          YES                    YES                    YES
 IR Intens:      102.662                 91.436                 55.822
 Raman Active:       YES                    YES                    YES
               X      Y      Z        X      Y      Z        X      Y      Z
 C         -0.068 -0.237 -0.098    0.053  0.119  0.025   -0.238  0.096  0.036
 C          0.179  0.144  0.060   -0.080 -0.066 -0.025    0.245  0.013  0.006
 Cl        -0.003  0.000  0.000    0.001  0.000 -0.000   -0.002 -0.002 -0.001
 C         -0.064 -0.157 -0.065    0.037  0.042  0.019   -0.249  0.147  0.061
 Cl         0.000 -0.000 -0.000    0.000  0.001  0.000    0.002 -0.002 -0.001
 C          0.098  0.374  0.152   -0.047 -0.117 -0.048    0.123 -0.130 -0.054
 H          0.041 -0.523 -0.210   -0.033  0.141  0.057    0.162  0.185  0.076
 C         -0.191 -0.241 -0.097    0.109  0.080  0.034   -0.284  0.035  0.015
 Cl         0.002  0.002  0.001   -0.001 -0.000 -0.000    0.002  0.000  0.000
 C          0.012  0.142  0.058   -0.057 -0.041 -0.013    0.378 -0.190 -0.079
 H          0.246  0.011 -0.007   -0.024 -0.062 -0.045   -0.474  0.357  0.147
 C          0.011 -0.058  0.068   -0.019 -0.253  0.192    0.012 -0.033  0.021
 C         -0.043  0.050 -0.045   -0.093  0.148 -0.120    0.062  0.002 -0.003
 H          0.134 -0.015  0.031    0.286 -0.017 -0.001   -0.033  0.046 -0.042
 C         -0.024 -0.071  0.057   -0.065 -0.165  0.140   -0.079 -0.029  0.025
 Cl         0.000  0.000 -0.000    0.002  0.000 -0.000    0.001  0.000 -0.000
 C          0.005  0.123 -0.101   -0.001  0.297 -0.247    0.035  0.029 -0.024
 H          0.004 -0.180  0.150   -0.006 -0.391  0.325    0.038 -0.033  0.026
 C          0.004 -0.067  0.054    0.063 -0.172  0.143   -0.057 -0.003  0.003
 Cl        -0.000  0.000 -0.000   -0.002  0.001 -0.000    0.000 -0.001  0.000
 C          0.060  0.051 -0.046    0.106  0.153 -0.126    0.073  0.031 -0.023
 H         -0.140 -0.022  0.041   -0.318 -0.022  0.017   -0.077 -0.042  0.021
 TransDip  -0.086 -0.313  0.004    0.048 -0.191  0.235   -0.228  0.057  0.047

 Mode:                55                     56                     57
 Frequency:      1624.24                3207.04                3208.31
 Force Cnst:     10.2075                 6.6179                 6.6217
 Red. Mass:       6.5670                 1.0921                 1.0919
 IR Active:          YES                    YES                    YES
 IR Intens:       52.986                  0.085                  0.181
 Raman Active:       YES                    YES                    YES
               X      Y      Z        X      Y      Z        X      Y      Z
 C          0.098 -0.016 -0.006    0.001 -0.001 -0.000   -0.002  0.002  0.001
 C         -0.039 -0.003 -0.003   -0.000 -0.000 -0.000    0.000  0.000  0.000
 Cl         0.001  0.000  0.000   -0.000  0.000  0.000    0.000 -0.000 -0.000
 C          0.030 -0.017 -0.007    0.000 -0.000 -0.000    0.000  0.000  0.000
 Cl        -0.000  0.000  0.000   -0.000 -0.000  0.000    0.000  0.000  0.000
 C         -0.014  0.015  0.006    0.000 -0.000 -0.000   -0.000  0.001  0.000
 H         -0.019 -0.022 -0.009   -0.003  0.000  0.000    0.004 -0.001 -0.000
 C          0.034 -0.005 -0.002   -0.001  0.000  0.000    0.003 -0.001 -0.000
 Cl        -0.000  0.000  0.000    0.000 -0.000 -0.000   -0.000  0.000  0.000
 C         -0.055  0.028  0.014    0.016  0.021  0.009   -0.047 -0.063 -0.027
 H          0.084 -0.057 -0.032   -0.178 -0.240 -0.101    0.533  0.718  0.305
 C         -0.270  0.012 -0.005    0.002  0.002 -0.002    0.001  0.001 -0.001
 C          0.335 -0.091  0.077   -0.002 -0.002  0.002   -0.001 -0.001  0.001
 H         -0.391  0.231 -0.195    0.020  0.026 -0.022    0.010  0.014 -0.012
 C         -0.271 -0.035  0.030    0.000  0.000 -0.000   -0.000 -0.000  0.000
 Cl         0.002  0.001 -0.001   -0.000  0.000 -0.000   -0.000  0.000 -0.000
 C          0.133 -0.015  0.011    0.001  0.000 -0.000    0.000  0.000 -0.000
 H          0.148  0.017 -0.015   -0.009 -0.000  0.000   -0.003 -0.000  0.000
 C         -0.272  0.053 -0.042   -0.004 -0.001  0.001   -0.001 -0.000  0.000
 Cl         0.002 -0.001  0.001    0.000  0.000 -0.000    0.000  0.000 -0.000
 C          0.324  0.076 -0.069    0.041 -0.055  0.046    0.014 -0.018  0.015
 H         -0.362 -0.219  0.190   -0.462  0.630 -0.530   -0.154  0.210 -0.177
 TransDip  -0.233 -0.000 -0.017    0.005  0.004 -0.006    0.002  0.013  0.001

 Mode:                58                     59                     60
 Frequency:      3214.54                3220.79                3223.31
 Force Cnst:      6.6505                 6.6794                 6.6897
 Red. Mass:       1.0924                 1.0928                 1.0928
 IR Active:          YES                    YES                    YES
 IR Intens:        0.178                  2.305                  1.528
 Raman Active:       YES                    YES                    YES
               X      Y      Z        X      Y      Z        X      Y      Z
 C          0.000 -0.000  0.000    0.000  0.000  0.000   -0.000 -0.000 -0.000
 C          0.000 -0.000 -0.000    0.001 -0.000 -0.000    0.000 -0.000  0.000
 Cl        -0.000  0.000 -0.000    0.000  0.000  0.000   -0.000  0.000 -0.000
 C         -0.000  0.000  0.000    0.001 -0.003 -0.001   -0.000  0.000  0.000
 Cl         0.000  0.000 -0.000    0.000  0.000  0.000    0.000  0.000 -0.000
 C         -0.000  0.000  0.000   -0.088  0.006  0.003    0.000 -0.000 -0.000
 H          0.004 -0.000 -0.000    0.994 -0.064 -0.029   -0.002  0.000  0.000
 C         -0.000  0.000 -0.000    0.002  0.003  0.001   -0.000 -0.000  0.000
 Cl         0.000 -0.000  0.000    0.000 -0.000 -0.000    0.000 -0.000  0.000
 C          0.001  0.000  0.000    0.001  0.000  0.000    0.000  0.000 -0.000
 H         -0.004 -0.006 -0.002   -0.003 -0.004 -0.002   -0.000  0.000 -0.000
 C         -0.002  0.002 -0.002    0.000  0.000  0.000    0.000 -0.000  0.000
 C         -0.044 -0.058  0.049    0.000  0.000 -0.000    0.001  0.001 -0.001
 H          0.492  0.664 -0.555   -0.002 -0.003  0.002   -0.008 -0.011  0.009
 C          0.004 -0.001  0.001   -0.000  0.000 -0.000    0.001  0.003 -0.002
 Cl        -0.000  0.000 -0.000    0.000 -0.000  0.000    0.000 -0.000  0.000
 C         -0.001  0.000 -0.000   -0.000 -0.000 -0.000   -0.088  0.001  0.000
 H          0.017 -0.000  0.000    0.002 -0.000 -0.000    0.996 -0.008 -0.002
 C          0.000  0.000 -0.000   -0.000 -0.000  0.000    0.001 -0.003  0.002
 Cl         0.000  0.000 -0.000    0.000  0.000 -0.000    0.000  0.000 -0.000
 C         -0.001  0.003 -0.003    0.000 -0.000  0.000    0.001 -0.000  0.000
 H          0.021 -0.029  0.025   -0.001  0.001 -0.001   -0.005  0.006 -0.005
 TransDip  -0.002  0.011 -0.008    0.049 -0.002 -0.001    0.040 -0.001  0.001

 STANDARD THERMODYNAMIC QUANTITIES AT   298.15 K  AND     1.00 ATM

   This Molecule has  0 Imaginary Frequencies
   Zero point vibrational energy:       82.981 kcal/mol

   Atom    1 Element C  Has Mass   12.00000
   Atom    2 Element C  Has Mass   12.00000
   Atom    3 Element Cl Has Mass   34.96885
   Atom    4 Element C  Has Mass   12.00000
   Atom    5 Element Cl Has Mass   34.96885
   Atom    6 Element C  Has Mass   12.00000
   Atom    7 Element H  Has Mass    1.00783
   Atom    8 Element C  Has Mass   12.00000
   Atom    9 Element Cl Has Mass   34.96885
   Atom   10 Element C  Has Mass   12.00000
   Atom   11 Element H  Has Mass    1.00783
   Atom   12 Element C  Has Mass   12.00000
   Atom   13 Element C  Has Mass   12.00000
   Atom   14 Element H  Has Mass    1.00783
   Atom   15 Element C  Has Mass   12.00000
   Atom   16 Element Cl Has Mass   34.96885
   Atom   17 Element C  Has Mass   12.00000
   Atom   18 Element H  Has Mass    1.00783
   Atom   19 Element C  Has Mass   12.00000
   Atom   20 Element Cl Has Mass   34.96885
   Atom   21 Element C  Has Mass   12.00000
   Atom   22 Element H  Has Mass    1.00783
   Molecular Mass:   323.883400 amu
   Principal axes and moments of inertia in amu*Bohr^2:
                             1           2           3
    Eigenvalues --     5075.06399 11373.78029 13841.22427
          X               1.00000    -0.00192    -0.00060
          Y               0.00192     0.99999    -0.00389
          Z               0.00061     0.00389     0.99999
   Rotational Symmetry Number is   1
   The Molecule is an Asymmetric Top
   Translational Enthalpy:        0.889 kcal/mol
   Rotational Enthalpy:           0.889 kcal/mol
   Vibrational Enthalpy:         90.796 kcal/mol
   gas constant (RT):             0.592 kcal/mol
   Translational Entropy:        43.221  cal/mol.K
   Rotational Entropy:           35.034  cal/mol.K
   Vibrational Entropy:          51.421  cal/mol.K

   Total Enthalpy:               93.166 kcal/mol
   Total Entropy:               129.675  cal/mol.K

 ======================================================================

 STANDARD THERMODYNAMIC QUANTITIES FOR ANHARMONIC VIBRATION -- TOSH

   Zero point vibrational energy: ************ kcal/mol

   Vibrational Enthalpy:       Infinity kcal/mol
   Vibrational Entropy:             NaN  cal/mol.K

   Total Enthalpy:             Infinity kcal/mol
   Total Entropy:                   NaN  cal/mol.K

 ======================================================================

 STANDARD THERMODYNAMIC QUANTITIES FOR ANHARMONIC VIBRATION -- VPT2

   Zero point vibrational energy: ************ kcal/mol

   Vibrational Enthalpy:       Infinity kcal/mol
   Vibrational Entropy:             NaN  cal/mol.K

   Total Enthalpy:             Infinity kcal/mol
   Total Entropy:                   NaN  cal/mol.K

 ======================================================================

Archival summary:
1\1\november\FREQ\ProcedureUnspecified\BasisUnspecified\l5125\taweetha\TueJan1403:52:042020TueJan1403:52:042020\0\\#,FREQ,ProcedureUnspecified,BasisUnspecified,\\0,1\Cl\C,1,1.74673\C,2,1.40067,1,119.886\C,3,1.39173,2,120.874,1,177.794,0\H,4,1.08099,3,120.033,2,-179.865,0\C,4,1.38733,3,118.915,2,-0.0781816,0\C,6,1.38852,4,121.139,3,0.343737,0\H,7,1.08213,6,120.114,4,178.931,0\C,7,1.39888,6,120.356,4,-0.107253,0\C,9,1.4924,7,118.342,6,-179.921,0\C,10,1.39816,9,119.459,7,60.6409,0\H,11,1.082,10,120.544,9,2.63374,0\C,11,1.39114,10,119.378,9,-178.319,0\C,13,1.38988,11,121.763,10,0.219577,0\H,14,1.08087,13,121.072,11,179.994,0\C,14,1.39191,13,117.886,11,0.045339,0\C,16,1.38895,14,121.857,13,-0.185232,0\H,17,1.0813,16,120.043,14,179.89,0\Cl,3,1.74613,2,121.325,1,-1.72627,0\Cl,6,1.75347,4,119.212,3,-179.754,0\Cl,16,1.75516,14,118.878,13,179.699,0\Cl,13,1.75543,11,119.261,10,-179.646,0\\\@

 Total job time:  13136.72s(wall), 13136.38s(cpu) 
 Tue Jan 14 03:52:04 2020

        *************************************************************
        *                                                           *
        *  Thank you very much for using Q-Chem.  Have a nice day.  *
        *                                                           *
        *************************************************************
