# Supplementary material for: Quantum Chemical Investigation of Polychlorinated Dibenzodioxins, Dibenzofurans and Biphenyls: Relative Stability and Planarity Analysis
Source: Molecules. 2020 Dec 3;25(23):5697. doi: 10.3390/molecules25235697 (PMC7730433; doi:10.3390/molecules25235697)
Supplement: Supplementary file 1 [file molecules-25-05697-s001.zip › PCB/B3LYP/ClClHClHHHClHH.out]

                  Welcome to Q-Chem
     A Quantum Leap Into The Future Of Chemistry


 Q-Chem 5.2 (devel), Q-Chem, Inc., Pleasanton, CA (2019)

 Yihan Shao,  Zhengting Gan,  E. Epifanovsky,  A. T. B. Gilbert,  M. Wormit,  
 J. Kussmann,  A. W. Lange,  A. Behn,  Jia Deng,  Xintian Feng,  D. Ghosh,  
 M. Goldey,  P. R. Horn,  L. D. Jacobson,  I. Kaliman,  T. Kus,  A. Landau,  
 Jie Liu,  E. I. Proynov,  R. M. Richard,  R. P. Steele,  E. J. Sundstrom,  
 H. L. Woodcock III,  P. M. Zimmerman,  D. Zuev,  B. Albrecht,  E. Alguire,  
 S. A. Baeppler,  D. Barton,  Z. Benda,  Y. A. Bernard,  E. J. Berquist,  
 K. B. Bravaya,  H. Burton,  D. Casanova,  Chun-Min Chang,  Yunqing Chen,  
 A. Chien,  K. D. Closser,  M. P. Coons,  S. Coriani,  S. Dasgupta,  
 A. L. Dempwolff,  M. Diedenhofen,  Hainam Do,  R. G. Edgar,  Po-Tung Fang,  
 S. Faraji,  S. Fatehi,  Qingguo Feng,  K. D. Fenk,  J. Fosso-Tande,  
 J. Gayvert,  Qinghui Ge,  A. Ghysels,  G. Gidofalvi,  J. Gomes,  
 J. Gonthier,  A. Gunina,  D. Hait,  M. W. D. Hanson-Heine,  
 P. H. P. Harbach,  A. W. Hauser,  M. F. Herbst,  J. E. Herr,  
 E. G. Hohenstein,  Z. C. Holden,  Kerwin Hui,  B. C. Huynh,  T.-C. Jagau,  
 Hyunjun Ji,  B. Kaduk,  K. Khistyaev,  Jaehoon Kim,  P. Klunzinger,  K. Koh,  
 D. Kosenkov,  L. Koulias,  T. Kowalczyk,  C. M. Krauter,  A. Kunitsa,  
 Ka Un Lao,  A. Laurent,  K. V. Lawler,  Joonho Lee,  D. Lefrancois,  
 S. Lehtola,  D. S. Levine,  Yi-Pei Li,  You-Sheng Lin,  Fenglai Liu,  
 E. Livshits,  A. Luenser,  P. Manohar,  E. Mansoor,  S. F. Manzer,  
 Shan-Ping Mao,  Yuezhi Mao,  N. Mardirossian,  A. V. Marenich,  
 T. Markovich,  L. A. Martinez-Martinez,  S. A. Maurer,  N. J. Mayhall,  
 S. C. McKenzie,  J.-M. Mewes,  P. Morgante,  A. F. Morrison,  
 J. W. Mullinax,  K. Nanda,  T. S. Nguyen-Beck,  R. Olivares-Amaya,  
 J. A. Parkhill,  Zheng Pei,  T. M. Perrine,  F. Plasser,  P. Pokhilko,  
 S. Prager,  A. Prociuk,  E. Ramos,  D. R. Rehn,  F. Rob,  M. Scheurer,  
 M. Schneider,  N. Sergueev,  S. M. Sharada,  S. Sharma,  D. W. Small,  
 T. Stauch,  T. Stein,  Yu-Chuan Su,  A. J. W. Thom,  A. Tkatchenko,  
 T. Tsuchimochi,  N. M. Tubman,  L. Vogt,  M. L. Vidal,  O. Vydrov,  
 M. A. Watson,  J. Wenzel,  M. de Wergifosse,  T. A. Wesolowski,  A. White,  
 J. Witte,  A. Yamada,  Jun Yang,  K. Yao,  S. Yeganeh,  S. R. Yost,  
 Zhi-Qiang You,  A. Zech,  Igor Ying Zhang,  Xing Zhang,  Yan Zhao,  
 Ying Zhu,  B. R. Brooks,  G. K. L. Chan,  C. J. Cramer,  M. S. Gordon,  
 W. J. Hehre,  A. Klamt,  M. W. Schmidt,  C. D. Sherrill,  D. G. Truhlar,  
 A. Aspuru-Guzik,  R. Baer,  A. T. Bell,  N. A. Besley,  Jeng-Da Chai,  
 A. E. DePrince, III,  R. A. DiStasio Jr.,  A. Dreuw,  B. D. Dunietz,  
 T. R. Furlani,  Chao-Ping Hsu,  Yousung Jung,  Jing Kong,  D. S. Lambrecht,  
 WanZhen Liang,  C. Ochsenfeld,  V. A. Rassolov,  L. V. Slipchenko,  
 J. E. Subotnik,  T. Van Voorhis,  J. M. Herbert,  A. I. Krylov,  
 P. M. W. Gill,  M. Head-Gordon

 Contributors to earlier versions of Q-Chem not listed above: 
 R. D. Adamson,  B. Austin,  J. Baker,  G. J. O. Beran,  K. Brandhorst,  
 S. T. Brown,  E. F. C. Byrd,  A. K. Chakraborty,  C.-L. Cheng,  
 Siu Hung Chien,  D. M. Chipman,  D. L. Crittenden,  H. Dachsel,  
 R. J. Doerksen,  A. D. Dutoi,  L. Fusti-Molnar,  W. A. Goddard III,  
 A. Golubeva-Zadorozhnaya,  S. R. Gwaltney,  G. Hawkins,  A. Heyden,  
 S. Hirata,  G. Kedziora,  F. J. Keil,  C. Kelley,  Jihan Kim,  R. A. King,  
 R. Z. Khaliullin,  P. P. Korambath,  W. Kurlancheek,  A. M. Lee,  M. S. Lee,  
 S. V. Levchenko,  Ching Yeh Lin,  D. Liotard,  R. C. Lochan,  I. Lotan,  
 P. E. Maslen,  N. Nair,  D. P. O'Neill,  D. Neuhauser,  E. Neuscamman,  
 C. M. Oana,  R. Olson,  B. Peters,  R. Peverati,  P. A. Pieniazek,  
 Y. M. Rhee,  J. Ritchie,  M. A. Rohrdanz,  E. Rosta,  N. J. Russ,  
 H. F. Schaefer III,  N. E. Schultz,  N. Shenvi,  A. C. Simmonett,  A. Sodt,  
 D. Stuck,  K. S. Thanthiriwatte,  V. Vanovschi,  Tao Wang,  A. Warshel,  
 C. F. Williams,  Q. Wu,  X. Xu,  W. Zhang

 Please cite Q-Chem as follows:
 Y. Shao et al., Mol. Phys. 113, 184-215 (2015)
 DOI: 10.1080/00268976.2014.952696

 Q-Chem 5.2.1 for Intel X86 EM64T Linux

 Parts of Q-Chem use Armadillo 8.300.2 (Tropical Shenanigans).
 http://arma.sourceforge.net/

 Q-Chem begins on Tue Jan 14 02:43:12 2020  

Host: 
0

     Scratch files written to /scratch/taweetham/qchem16233//
NAlpha2: 146
NElect   146
Mult     1

 Q-Chem warning in module libgen/rem_setup.C, line 2168:

 Setting Thresh to 1e-14


Checking the input file for inconsistencies... 	...done.

--------------------------------------------------------------
User input:
--------------------------------------------------------------
$MOLECULE
0 1
C 
C  1 1.394960
Cl  2 CCl 1 119.528007
C  2 1.386606 1 120.846377 3 178.766605 0
Cl  4 CCl 2 119.698148 1 -179.612229 0
C  4 1.387279 2 120.235871 1 -0.083363 0
H  6 CH 4 120.254637 2 -179.958574 0
C  6 1.387279 4 119.490737 2 0.041992 0
Cl  8 CCl 6 120.064298 4 179.568218 0
C  8 1.386606 6 120.235863 4 0.041336 0
H  10 CH 8 119.614146 6 178.681836 0
C  1 1.488550 2 120.827489 3 1.275929 0
C  12 1.394960 1 120.827496 2 44.635695 0
H  13 CH 12 119.528011 1 1.275194 0
C  13 1.386606 12 120.846392 1 -179.957497 0
H  15 CH 13 119.698155 12 -179.612829 0
C  15 1.387278 13 120.235860 12 -0.083872 0
Cl  17 CCl 15 120.254633 13 -179.958492 0
C  17 1.387279 15 119.490737 13 0.041666 0
H  19 CH 17 120.064293 15 179.568399 0
C  19 1.386606 17 120.235874 15 0.041790 0
H  21 CH 19 119.614152 17 178.681599 0

CH=1.08273
CCl=1.75400
$END

$REM
   JOB_TYPE	OPTIMIZATION
   BASIS	6-311++G**
   METHOD	B3LYP
   SYM_IGNORE	TRUE
   SCF_GUESS_ALWAYS     TRUE
   SYM_IGNORE   TRUE
   S2THRESH     15
   THRESH       15
$END

--------------------------------------------------------------
 ----------------------------------------------------------------
             Standard Nuclear Orientation (Angstroms)
    I     Atom           X                Y                Z
 ----------------------------------------------------------------
    1      C       0.0000000000     0.0000000000     0.0000000000
    2      C       0.0000000000     0.0000000000     1.3949600000
    3      Cl      1.5261815140     0.0000000000     2.2594170471
    4      C      -1.1901880373     0.0256249026     2.1059255403
    5      Cl     -1.1548436435     0.0351778398     3.8595433764
    6      C      -2.4041742747     0.0535064326     1.4351028665
    7      H      -3.3336980403     0.0741960811     1.9899557843
    8      C      -2.4180259722     0.0546630380     0.0478935036
    9      Cl     -3.9445745286     0.0782926128    -0.8155919614
   10      C      -1.2274122092     0.0272853135    -0.6622934626
   11      H      -1.2503451014     0.0068111236    -1.7445869269
   12      C       1.2779219872    -0.0284629571    -0.7628147595
   13      C       2.3095886281    -0.8932703637    -0.3971844912
   14      H       2.1704206894    -1.5663256744     0.4394355459
   15      C       3.5004827568    -0.9194878930    -1.1069450245
   16      H       4.2865586447    -1.6026019117    -0.8107285686
   17      C       3.6821124948    -0.0819958503    -2.1978886372
   18      Cl      5.1879324501    -0.1155248115    -3.0967201401
   19      C       2.6636000698     0.7822218600    -2.5724593424
   20      H       2.7980411655     1.4448431951    -3.4181323354
   21      C       1.4736782845     0.8090230106    -1.8610916159
   22      H       0.6936781770     1.5025559907    -2.1490431582
 ----------------------------------------------------------------
 Nuclear Repulsion Energy =        1419.34648041 hartrees
 There are       73 alpha and       73 beta electrons
 Requested basis set is 6-311++G(d,p)
 There are 154 shells and 426 basis functions

 Total QAlloc Memory Limit   2000 MB
 Mega-Array Size       188 MB
 MEM_STATIC part       192 MB
 A cutoff of  1.0D-15 yielded   9368 shell pairs
 There are     76673 function pairs (     82318 Cartesian)
 Smallest overlap matrix eigenvalue = 2.74E-07
 Linear dependence detected in AO basis
 Number of orthogonalized atomic orbitals = 422
 Maximum deviation from orthogonality = 4.874E-10

 Scale SEOQF with 1.000000e-02/1.000000e-01/1.000000e-01

 Standard Electronic Orientation quadrupole field applied
 Nucleus-field energy     =    -0.0000000681 hartrees
 Guess from superposition of atomic densities
 Warning:  Energy on first SCF cycle will be non-variational
 SAD guess density has 146.000000 electrons

 -----------------------------------------------------------------------
  General SCF calculation program by
  Eric Jon Sundstrom, Paul Horn, Yuezhi Mao, Dmitri Zuev, Alec White,
  David Stuck, Shaama M.S., Shane Yost, Joonho Lee, David Small,
  Daniel Levine, Susi Lehtola, Hugh Burton, Evgeny Epifanovsky,
  Bang C. Huynh
 -----------------------------------------------------------------------
 Exchange:     0.2000 Hartree-Fock + 0.0800 Slater + 0.7200 B88
 Correlation:  0.1900 VWN1RPA + 0.8100 LYP
 Using SG-1 standard quadrature grid
 A restricted SCF calculation will be
 performed using DIIS
 SCF converges when DIIS error is below 1.0e-08
 ---------------------------------------
  Cycle       Energy         DIIS error
 ---------------------------------------
    1   -2305.7441955153      3.05e-02  
    2   -2301.7364878928      2.60e-03  
    3   -2301.6532386094      3.15e-03  
    4   -2301.8853344415      6.33e-04  
    5   -2301.8929458730      3.33e-04  
    6   -2301.8954208247      9.61e-05  
    7   -2301.8956069946      2.81e-05  
    8   -2301.8956211003      1.33e-05  
    9   -2301.8956251346      2.83e-06  
   10   -2301.8956253027      1.12e-06  
   11   -2301.8956253313      2.38e-07  
   12   -2301.8956253322      1.18e-07  
   13   -2301.8956253326      3.69e-08  
   14   -2301.8956253327      9.70e-09  Convergence criterion met
 ---------------------------------------
 SCF time:   CPU 532.85s  wall 533.00s 
 SCF   energy in the final basis set =    -2301.8956253327
 Total energy in the final basis set =    -2301.8956253327

 --------------------------------------------------------------

                    Orbital Energies (a.u.)
 --------------------------------------------------------------

 Alpha MOs
 -- Occupied --
********-101.5744-101.5707-101.5649 -10.2716 -10.2668 -10.2665 -10.2527
-10.2307 -10.2186 -10.2141 -10.2124 -10.2029 -10.2013 -10.2006 -10.1999
 -9.4893  -9.4889  -9.4861  -9.4794  -7.2541  -7.2536  -7.2508  -7.2442
 -7.2440  -7.2438  -7.2437  -7.2432  -7.2410  -7.2400  -7.2343  -7.2339
 -0.9478  -0.9117  -0.9036  -0.8820  -0.8601  -0.8429  -0.7942  -0.7791
 -0.7520  -0.7429  -0.6621  -0.6461  -0.6220  -0.6084  -0.5509  -0.5337
 -0.5274  -0.4927  -0.4924  -0.4758  -0.4636  -0.4576  -0.4542  -0.4448
 -0.4217  -0.4176  -0.4089  -0.3945  -0.3888  -0.3818  -0.3676  -0.3533
 -0.3475  -0.3375  -0.3324  -0.3278  -0.3206  -0.2924  -0.2812  -0.2678
 -0.2537
 -- Virtual --
 -0.0691  -0.0511  -0.0395  -0.0309  -0.0211  -0.0135  -0.0012   0.0014
  0.0055   0.0070   0.0178   0.0251   0.0267   0.0316   0.0402   0.0462
  0.0521   0.0528   0.0594   0.0687   0.0702   0.0797   0.0823   0.0845
  0.0889   0.0925   0.0966   0.1001   0.1013   0.1041   0.1096   0.1121
  0.1146   0.1170   0.1212   0.1227   0.1251   0.1273   0.1309   0.1317
  0.1335   0.1379   0.1423   0.1452   0.1475   0.1535   0.1542   0.1625
  0.1630   0.1693   0.1741   0.1797   0.1846   0.1880   0.1955   0.2031
  0.2064   0.2097   0.2162   0.2169   0.2204   0.2257   0.2271   0.2295
  0.2356   0.2391   0.2431   0.2461   0.2550   0.2612   0.2649   0.2673
  0.2704   0.2718   0.2744   0.2821   0.2864   0.2895   0.2972   0.3012
  0.3064   0.3087   0.3144   0.3162   0.3212   0.3331   0.3456   0.3505
  0.3562   0.3622   0.3708   0.4104   0.4308   0.4352   0.4434   0.4465
  0.4540   0.4559   0.4567   0.4615   0.4783   0.4850   0.4943   0.5036
  0.5069   0.5159   0.5186   0.5353   0.5379   0.5431   0.5490   0.5599
  0.5728   0.5773   0.5818   0.5896   0.5921   0.5954   0.6084   0.6102
  0.6195   0.6298   0.6342   0.6399   0.6522   0.6573   0.6716   0.6768
  0.6876   0.6932   0.6957   0.7030   0.7124   0.7186   0.7266   0.7420
  0.7478   0.7570   0.8004   0.8164   0.8231   0.8300   0.8343   0.8369
  0.8424   0.8440   0.8498   0.8538   0.8546   0.8573   0.8593   0.8647
  0.8702   0.8755   0.8795   0.8849   0.8948   0.8991   0.9015   0.9129
  0.9181   0.9267   0.9367   0.9424   0.9489   0.9539   0.9616   0.9626
  0.9767   0.9858   1.0028   1.0101   1.0147   1.0242   1.0394   1.0443
  1.0720   1.0871   1.1025   1.1171   1.1256   1.1513   1.1734   1.1947
  1.2045   1.2165   1.2257   1.2454   1.2723   1.2763   1.2859   1.2943
  1.3150   1.3382   1.3455   1.3558   1.4019   1.4499   1.4816   1.5076
  1.5111   1.5193   1.5329   1.5496   1.5633   1.5834   1.5872   1.5953
  1.6161   1.6244   1.6320   1.6617   1.6800   1.6953   1.7209   1.7250
  1.7564   1.7642   1.7926   1.8045   1.8388   1.8448   1.8801   1.8925
  1.9044   1.9124   1.9255   1.9281   1.9361   1.9455   1.9617   1.9641
  1.9759   1.9934   2.0471   2.0589   2.0622   2.0675   2.0858   2.1169
  2.1299   2.1889   2.1926   2.2499   2.2568   2.2700   2.2751   2.2851
  2.2994   2.3067   2.3190   2.3453   2.3569   2.3944   2.4238   2.4311
  2.4425   2.4534   2.4644   2.5137   2.5327   2.5392   2.5469   2.5709
  2.5974   2.6310   2.6408   2.6499   2.6575   2.6697   2.6949   2.7125
  2.7239   2.7295   2.7447   2.7609   2.7634   2.7715   2.7858   2.7969
  2.8034   2.8254   2.8388   2.8549   2.8946   2.9244   2.9420   2.9723
  2.9926   3.0678   3.0807   3.0876   3.1266   3.1489   3.1877   3.1938
  3.2325   3.2654   3.3407   3.3526   3.4250   3.4394   3.4924   3.5809
  3.5934   3.6693   3.7222   3.8076   3.8221   3.9632   3.9854   4.0913
  4.1370   4.1428   4.4208   4.8093   4.8403   9.7559   9.7763   9.7797
  9.8247  23.3957  23.5977  23.8358  23.8984  23.9180  23.9595  23.9879
 24.0330  24.0625  24.0984  24.1190  24.1777  25.8127  25.8235  25.8268
 25.9367  26.0975  26.1355  26.1860  26.2805  26.5882  26.6089  26.6262
 26.8328 215.7477 215.7680 215.7737 215.8287
 --------------------------------------------------------------

          Ground-State Mulliken Net Atomic Charges

     Atom                 Charge (a.u.)
  ----------------------------------------
      1 C                    -0.477689
      2 C                    -1.387851
      3 Cl                    0.691922
      4 C                     0.555372
      5 Cl                    0.433307
      6 C                    -1.036610
      7 H                     0.208234
      8 C                     0.770152
      9 Cl                    0.451278
     10 C                    -0.656685
     11 H                     0.191326
     12 C                     1.257436
     13 C                    -0.732517
     14 H                     0.178224
     15 C                    -0.843066
     16 H                     0.191550
     17 C                     0.641996
     18 Cl                    0.423835
     19 C                    -0.768836
     20 H                     0.191041
     21 C                    -0.460033
     22 H                     0.177613
  ----------------------------------------
  Sum of atomic charges =     0.000000

 -----------------------------------------------------------------
                    Cartesian Multipole Moments
 -----------------------------------------------------------------
    Charge (ESU x 10^10)
                -0.0000
    Dipole Moment (Debye)
         X      -0.7596      Y      -0.0429      Z      -0.5636
       Tot       0.9468
    Quadrupole Moments (Debye-Ang)
        XX    -125.7777     XY      -2.2183     YY    -119.3604
        XZ       2.2997     YZ      -3.8331     ZZ    -122.6012
    Octopole Moments (Debye-Ang^2)
       XXX    -222.7161    XXY      -9.9088    XYY     -57.7232
       YYY       2.5687    XXZ      34.2048    XYZ      -7.2659
       YYZ      -3.1367    XZZ     -80.3250    YZZ      12.9705
       ZZZ      -4.8041
    Hexadecapole Moments (Debye-Ang^3)
      XXXX   -5789.6029   XXXY      38.9710   XXYY    -987.0094
      XYYY      84.2504   YYYY    -272.8421   XXXZ    1125.1913
      XXYZ      -3.3947   XYYZ     344.6436   YYYZ      18.3247
      XXZZ   -1543.3160   XYZZ      55.7161   YYZZ    -606.1010
      XZZZ    1065.7694   YZZZ      -9.3015   ZZZZ   -3360.1386
 -----------------------------------------------------------------
 Calculating analytic gradient of the SCF energy
 Gradient of SCF Energy
            1           2           3           4           5           6
    1  -0.0065247  -0.0112779   0.0041444   0.0008305   0.0061447   0.0108214
    2   0.0008806   0.0005648  -0.0055512  -0.0002226  -0.0001239  -0.0002622
    3   0.0052598  -0.0053545  -0.0098670  -0.0069973   0.0030276  -0.0037870
            7           8           9          10          11          12
    1  -0.0012410  -0.0039298  -0.0006540   0.0018800  -0.0002226   0.0061425
    2   0.0001673  -0.0001714  -0.0000348  -0.0001424   0.0002115  -0.0008716
    3  -0.0004284  -0.0011358  -0.0014639   0.0075502  -0.0000888  -0.0000686
           13          14          15          16          17          18
    1  -0.0004230  -0.0027443  -0.0058776  -0.0004928   0.0033889   0.0003320
    2   0.0058712   0.0008130   0.0070040   0.0001852  -0.0010366  -0.0000972
    3   0.0039942   0.0046111  -0.0027642   0.0004636  -0.0016015  -0.0002029
           19          20          21          22
    1  -0.0023148  -0.0006355   0.0027006  -0.0000471
    2  -0.0063279   0.0000131   0.0000266  -0.0008955
    3   0.0087241   0.0003206  -0.0012235   0.0010321
 Max gradient component =       1.128E-02
 RMS gradient           =       3.971E-03
 Gradient time:  CPU 185.69 s  wall 185.71 s
 Geometry Optimization Parameters
   NAtoms,    NIC,     NZ,  NCons,   NDum,   NFix, NCnnct, MaxDiis
       22     155      22       0       0       0       0       0


** GEOMETRY OPTIMIZATION IN DELOCALIZED INTERNAL COORDINATES **
   Searching for a Minimum

   Optimization Cycle:   1

                       Coordinates (Angstroms)
     ATOM                X               Y               Z
      1  C         0.0000000000    0.0000000000    0.0000000000
      2  C         0.0000000000    0.0000000000    1.3949600000
      3  Cl        1.5261815140    0.0000000000    2.2594170471
      4  C        -1.1901880373    0.0256249026    2.1059255403
      5  Cl       -1.1548436435    0.0351778398    3.8595433764
      6  C        -2.4041742747    0.0535064326    1.4351028665
      7  H        -3.3336980403    0.0741960811    1.9899557843
      8  C        -2.4180259722    0.0546630380    0.0478935036
      9  Cl       -3.9445745286    0.0782926128   -0.8155919614
     10  C        -1.2274122092    0.0272853135   -0.6622934626
     11  H        -1.2503451014    0.0068111236   -1.7445869269
     12  C         1.2779219872   -0.0284629571   -0.7628147595
     13  C         2.3095886281   -0.8932703637   -0.3971844912
     14  H         2.1704206894   -1.5663256744    0.4394355459
     15  C         3.5004827568   -0.9194878930   -1.1069450245
     16  H         4.2865586447   -1.6026019117   -0.8107285686
     17  C         3.6821124948   -0.0819958503   -2.1978886372
     18  Cl        5.1879324501   -0.1155248115   -3.0967201401
     19  C         2.6636000698    0.7822218600   -2.5724593424
     20  H         2.7980411655    1.4448431951   -3.4181323354
     21  C         1.4736782845    0.8090230106   -1.8610916159
     22  H         0.6936781770    1.5025559907   -2.1490431582
   Point Group: c1    Number of degrees of freedom:    60


   Energy is  -2301.895625333


 Attempting to generate delocalized internal coordinates
 Initial Hessian constructed with Jon Baker's OPTIMIZE code

 60 Hessian modes will be used to form the next step
  Hessian Eigenvalues:
     0.010693    0.019215    0.019215    0.023207    0.023207    0.023578
     0.023580    0.023676    0.023679    0.023938    0.023938    0.024090
     0.024090    0.024114    0.024114    0.024135    0.024136    0.024142
     0.024143    0.159962    0.159966    0.159968    0.159995    0.159996
     0.160000    0.220003    0.229698    0.234709    0.234957    0.240002
     0.249942    0.249991    0.249993    0.250000    0.250000    0.250000
     0.250000    0.301033    0.301033    0.301033    0.301033    0.336089
     0.356665    0.356665    0.356665    0.356665    0.356665    0.356665
     0.429243    0.429428    0.429997    0.433477    0.467748    0.467824
     0.472140    0.472150    0.478203    0.478204    0.479142    0.479142

 Minimum search - taking simple RFO step
 Searching for Lamda that Minimizes Along All modes
 Value Taken    Lamda =  -0.02329996
 Calculated Step too Large.  Step scaled by  0.576479
 Step Taken.  Stepsize is  0.300000

                             Maximum     Tolerance    Cnvgd?
         Gradient           0.050166      0.000300      NO
         Displacement       0.227003      0.001200      NO
         Energy change     *********      0.000001      NO


 New Cartesian Coordinates Obtained by Inverse Iteration

 Displacement from previous Coordinates is:  1.384524
 ----------------------------------------------------------------
             Standard Nuclear Orientation (Angstroms)
    I     Atom           X                Y                Z
 ----------------------------------------------------------------
    1      C       0.0601444876    -0.0104685508     0.0881859581
    2      C      -0.0112338918     0.0586809171     1.4964513810
    3      Cl      1.4257373761     0.2110698174     2.4927267085
    4      C      -1.2521211390     0.0902804934     2.1358952699
    5      Cl     -1.3512999430     0.1980598545     3.8807985192
    6      C      -2.4324119238     0.0584705989     1.4071360463
    7      H      -3.3879175568     0.0843940213     1.9142510640
    8      C      -2.3675228437     0.0065468341     0.0244895819
    9      Cl     -3.8481996956    -0.0326205589    -0.9126953254
   10      C      -1.1428563358    -0.0237360941    -0.6248687362
   11      H      -1.1159994546    -0.0878773003    -1.7052890995
   12      C       1.3289801859    -0.0453378196    -0.7004976280
   13      C       2.3480862976    -0.9743093520    -0.4550654945
   14      H       2.2317581008    -1.7112162716     0.3258402848
   15      C       3.4996311963    -0.9958542183    -1.2307482093
   16      H       4.2733426999    -1.7265202807    -1.0297468167
   17      C       3.6515495614    -0.0884334695    -2.2720933470
   18      Cl      5.1057172613    -0.1137506306    -3.2518798307
   19      C       2.6475968909     0.8311869312    -2.5445377033
   20      H       2.7620778237     1.5384169905    -3.3566877332
   21      C       1.4964262296     0.8440355493    -1.7672665299
   22      H       0.7254497275     1.5755144774    -1.9776451199
 ----------------------------------------------------------------
 Nuclear Repulsion Energy =        1409.47205541 hartrees
 There are       73 alpha and       73 beta electrons
 Applying Cartesian multipole field
    Component          Value
    ---------          -----
     (2,0,0)        1.00000E-12
     (0,2,0)        2.00000E-11
     (0,0,2)       -3.00000E-11
 Nucleus-field energy     =    -0.0000000724 hartrees
 Requested basis set is 6-311++G(d,p)
 There are 154 shells and 426 basis functions
 A cutoff of  1.0D-15 yielded   9337 shell pairs
 There are     76329 function pairs (     81934 Cartesian)
 Smallest overlap matrix eigenvalue = 2.99E-07
 Linear dependence detected in AO basis
 Number of orthogonalized atomic orbitals = 422
 Maximum deviation from orthogonality = 5.443E-10
 Guess from superposition of atomic densities
 Warning:  Energy on first SCF cycle will be non-variational
 SAD guess density has 146.000000 electrons

 -----------------------------------------------------------------------
  General SCF calculation program by
  Eric Jon Sundstrom, Paul Horn, Yuezhi Mao, Dmitri Zuev, Alec White,
  David Stuck, Shaama M.S., Shane Yost, Joonho Lee, David Small,
  Daniel Levine, Susi Lehtola, Hugh Burton, Evgeny Epifanovsky,
  Bang C. Huynh
 -----------------------------------------------------------------------
 Exchange:     0.2000 Hartree-Fock + 0.0800 Slater + 0.7200 B88
 Correlation:  0.1900 VWN1RPA + 0.8100 LYP
 Using SG-1 standard quadrature grid
 A restricted SCF calculation will be
 performed using DIIS
 SCF converges when DIIS error is below 1.0e-08
 ---------------------------------------
  Cycle       Energy         DIIS error
 ---------------------------------------
    1   -2305.6629093195      3.03e-02  
    2   -2301.7446314444      2.57e-03  
    3   -2301.6641419539      3.11e-03  
    4   -2301.8896438626      6.38e-04  
    5   -2301.8975271324      3.26e-04  
    6   -2301.8998909612      9.44e-05  
    7   -2301.9000692968      2.78e-05  
    8   -2301.9000830696      1.34e-05  
    9   -2301.9000871951      2.86e-06  
   10   -2301.9000873689      1.14e-06  
   11   -2301.9000873990      2.52e-07  
   12   -2301.9000874002      1.23e-07  
   13   -2301.9000874005      3.67e-08  
   14   -2301.9000874005      9.54e-09  Convergence criterion met
 ---------------------------------------
 SCF time:   CPU 527.09s  wall 528.00s 
 SCF   energy in the final basis set =    -2301.9000874005
 Total energy in the final basis set =    -2301.9000874005

 --------------------------------------------------------------

                    Orbital Energies (a.u.)
 --------------------------------------------------------------

 Alpha MOs
 -- Occupied --
********-101.5738-101.5719-101.5652 -10.2715 -10.2703 -10.2653 -10.2541
-10.2340 -10.2178 -10.2161 -10.2135 -10.2043 -10.2036 -10.2033 -10.2027
 -9.4885  -9.4884  -9.4866  -9.4798  -7.2532  -7.2531  -7.2515  -7.2444
 -7.2434  -7.2433  -7.2429  -7.2427  -7.2415  -7.2406  -7.2347  -7.2342
 -0.9451  -0.9118  -0.9030  -0.8798  -0.8615  -0.8411  -0.7940  -0.7800
 -0.7502  -0.7412  -0.6606  -0.6463  -0.6220  -0.6082  -0.5505  -0.5317
 -0.5267  -0.4941  -0.4928  -0.4755  -0.4623  -0.4578  -0.4536  -0.4438
 -0.4220  -0.4167  -0.4090  -0.3930  -0.3885  -0.3825  -0.3653  -0.3535
 -0.3488  -0.3366  -0.3320  -0.3280  -0.3207  -0.2907  -0.2843  -0.2664
 -0.2560
 -- Virtual --
 -0.0681  -0.0517  -0.0407  -0.0306  -0.0251  -0.0137  -0.0003   0.0014
  0.0048   0.0065   0.0181   0.0239   0.0274   0.0308   0.0396   0.0456
  0.0518   0.0528   0.0581   0.0684   0.0715   0.0795   0.0805   0.0842
  0.0886   0.0921   0.0964   0.0993   0.1009   0.1028   0.1086   0.1116
  0.1147   0.1168   0.1205   0.1224   0.1245   0.1269   0.1283   0.1309
  0.1332   0.1376   0.1398   0.1412   0.1460   0.1531   0.1541   0.1619
  0.1641   0.1654   0.1755   0.1799   0.1833   0.1840   0.1955   0.1995
  0.2051   0.2091   0.2138   0.2172   0.2207   0.2247   0.2270   0.2300
  0.2341   0.2393   0.2429   0.2490   0.2531   0.2565   0.2622   0.2669
  0.2695   0.2711   0.2749   0.2806   0.2853   0.2861   0.2961   0.3016
  0.3031   0.3085   0.3132   0.3152   0.3177   0.3283   0.3446   0.3493
  0.3552   0.3611   0.3697   0.4124   0.4272   0.4354   0.4393   0.4485
  0.4539   0.4546   0.4570   0.4610   0.4815   0.4839   0.4927   0.5000
  0.5056   0.5120   0.5177   0.5328   0.5398   0.5435   0.5487   0.5640
  0.5739   0.5768   0.5797   0.5857   0.5942   0.6005   0.6053   0.6107
  0.6148   0.6261   0.6349   0.6407   0.6547   0.6642   0.6709   0.6773
  0.6883   0.6947   0.6958   0.7059   0.7106   0.7196   0.7222   0.7365
  0.7528   0.7546   0.8022   0.8152   0.8207   0.8265   0.8333   0.8366
  0.8420   0.8437   0.8479   0.8495   0.8534   0.8551   0.8569   0.8608
  0.8704   0.8736   0.8794   0.8864   0.8867   0.8943   0.9007   0.9139
  0.9175   0.9232   0.9344   0.9371   0.9456   0.9470   0.9537   0.9624
  0.9725   0.9801   0.9905   0.9992   1.0156   1.0291   1.0378   1.0421
  1.0666   1.0861   1.0889   1.1174   1.1215   1.1422   1.1745   1.1915
  1.2063   1.2165   1.2284   1.2445   1.2606   1.2797   1.2823   1.2962
  1.3090   1.3283   1.3416   1.3548   1.4036   1.4427   1.4807   1.5072
  1.5096   1.5132   1.5309   1.5446   1.5592   1.5751   1.5891   1.5944
  1.6090   1.6177   1.6353   1.6613   1.6807   1.7009   1.7156   1.7313
  1.7404   1.7580   1.7928   1.8004   1.8368   1.8373   1.8830   1.8859
  1.9055   1.9125   1.9200   1.9243   1.9354   1.9394   1.9588   1.9614
  1.9753   1.9879   2.0427   2.0528   2.0592   2.0668   2.0805   2.1119
  2.1275   2.1780   2.1858   2.2467   2.2572   2.2664   2.2732   2.2853
  2.2949   2.2986   2.3120   2.3428   2.3514   2.3915   2.4243   2.4341
  2.4395   2.4499   2.4534   2.5077   2.5297   2.5364   2.5425   2.5632
  2.5938   2.6228   2.6358   2.6491   2.6568   2.6722   2.6883   2.7065
  2.7196   2.7286   2.7397   2.7528   2.7625   2.7706   2.7727   2.7873
  2.7962   2.8132   2.8379   2.8475   2.8945   2.9183   2.9336   2.9686
  2.9840   3.0635   3.0726   3.0831   3.1192   3.1384   3.1719   3.1884
  3.2203   3.2567   3.3371   3.3409   3.4169   3.4335   3.4812   3.5725
  3.5881   3.6586   3.7215   3.8022   3.8169   3.9575   3.9818   4.0930
  4.1312   4.1349   4.4010   4.8022   4.8326   9.7520   9.7754   9.7798
  9.8168  23.4000  23.5931  23.8278  23.8845  23.9063  23.9508  23.9576
 24.0238  24.0557  24.0879  24.1129  24.1650  25.8082  25.8231  25.8264
 25.9117  26.0975  26.1358  26.1718  26.2413  26.5632  26.5976  26.6216
 26.7936 215.7429 215.7670 215.7734 215.8179
 --------------------------------------------------------------

          Ground-State Mulliken Net Atomic Charges

     Atom                 Charge (a.u.)
  ----------------------------------------
      1 C                    -0.294575
      2 C                    -1.015966
      3 Cl                    0.620280
      4 C                     0.404537
      5 Cl                    0.446195
      6 C                    -1.153747
      7 H                     0.205543
      8 C                     0.812550
      9 Cl                    0.424391
     10 C                    -0.883638
     11 H                     0.194204
     12 C                     1.182906
     13 C                    -0.769133
     14 H                     0.180639
     15 C                    -0.739791
     16 H                     0.192586
     17 C                     0.595219
     18 Cl                    0.424512
     19 C                    -0.704211
     20 H                     0.194524
     21 C                    -0.505202
     22 H                     0.188175
  ----------------------------------------
  Sum of atomic charges =     0.000000

 -----------------------------------------------------------------
                    Cartesian Multipole Moments
 -----------------------------------------------------------------
    Charge (ESU x 10^10)
                -0.0000
    Dipole Moment (Debye)
         X      -0.6411      Y      -0.1370      Z      -0.6199
       Tot       0.9022
    Quadrupole Moments (Debye-Ang)
        XX    -125.5473     XY      -2.5368     YY    -118.6530
        XZ       1.8688     YZ      -3.7028     ZZ    -123.5315
    Octopole Moments (Debye-Ang^2)
       XXX    -215.4685    XXY     -13.5093    XYY     -52.8385
       YYY      -6.5189    XXZ      32.2468    XYZ      -6.2680
       YYZ      -4.9638    XZZ     -77.7825    YZZ      10.0324
       ZZZ      -3.9118
    Hexadecapole Moments (Debye-Ang^3)
      XXXX   -5675.3891   XXXY      20.2092   XXYY    -964.9896
      XYYY      65.6189   YYYY    -294.3410   XXXZ    1164.9750
      XXYZ     -16.6604   XYYZ     357.3829   YYYZ     -41.6132
      XXZZ   -1560.0907   XYZZ      52.6434   YYZZ    -641.2603
      XZZZ    1123.4097   YZZZ     -61.9934   ZZZZ   -3563.9065
 -----------------------------------------------------------------
 Calculating analytic gradient of the SCF energy
 Gradient of SCF Energy
            1           2           3           4           5           6
    1  -0.0024270  -0.0057942  -0.0017143  -0.0005641   0.0032584   0.0068216
    2   0.0003369  -0.0018893   0.0016367  -0.0001814   0.0004075  -0.0002323
    3  -0.0022753   0.0005175   0.0060912  -0.0026243   0.0016175  -0.0018135
            7           8           9          10          11          12
    1  -0.0007305  -0.0021758   0.0001299   0.0016340  -0.0003005   0.0010097
    2   0.0001586  -0.0000921  -0.0001401   0.0019030   0.0002139   0.0000040
    3  -0.0003527  -0.0003686  -0.0003222   0.0043260  -0.0003577  -0.0026984
           13          14          15          16          17          18
    1   0.0030009  -0.0002074  -0.0035543  -0.0000545   0.0023969  -0.0003791
    2  -0.0006226   0.0001954   0.0038284  -0.0002307  -0.0000460  -0.0000366
    3  -0.0002513  -0.0026238  -0.0006269   0.0002892  -0.0015105   0.0000677
           19          20          21          22
    1  -0.0007611  -0.0003188   0.0008960  -0.0001657
    2  -0.0033990   0.0002539  -0.0015949  -0.0004733
    3   0.0044833   0.0000031  -0.0018309   0.0002606
 Max gradient component =       6.822E-03
 RMS gradient           =       2.107E-03
 Gradient time:  CPU 184.44 s  wall 184.47 s
 Geometry Optimization Parameters
   NAtoms,    NIC,     NZ,  NCons,   NDum,   NFix, NCnnct, MaxDiis
       22     155      22       0       0       0       0       0

 Cartesian Hessian Update
 Hessian updated using BFGS update


** GEOMETRY OPTIMIZATION IN DELOCALIZED INTERNAL COORDINATES **
   Searching for a Minimum

   Optimization Cycle:   2

                       Coordinates (Angstroms)
     ATOM                X               Y               Z
      1  C         0.0601444876   -0.0104685508    0.0881859581
      2  C        -0.0112338918    0.0586809171    1.4964513810
      3  Cl        1.4257373761    0.2110698174    2.4927267085
      4  C        -1.2521211390    0.0902804934    2.1358952699
      5  Cl       -1.3512999430    0.1980598545    3.8807985192
      6  C        -2.4324119238    0.0584705989    1.4071360463
      7  H        -3.3879175568    0.0843940213    1.9142510640
      8  C        -2.3675228437    0.0065468341    0.0244895819
      9  Cl       -3.8481996956   -0.0326205589   -0.9126953254
     10  C        -1.1428563358   -0.0237360941   -0.6248687362
     11  H        -1.1159994546   -0.0878773003   -1.7052890995
     12  C         1.3289801859   -0.0453378196   -0.7004976280
     13  C         2.3480862976   -0.9743093520   -0.4550654945
     14  H         2.2317581008   -1.7112162716    0.3258402848
     15  C         3.4996311963   -0.9958542183   -1.2307482093
     16  H         4.2733426999   -1.7265202807   -1.0297468167
     17  C         3.6515495614   -0.0884334695   -2.2720933470
     18  Cl        5.1057172613   -0.1137506306   -3.2518798307
     19  C         2.6475968909    0.8311869312   -2.5445377033
     20  H         2.7620778237    1.5384169905   -3.3566877332
     21  C         1.4964262296    0.8440355493   -1.7672665299
     22  H         0.7254497275    1.5755144774   -1.9776451199
   Point Group: c1    Number of degrees of freedom:    60


   Energy is  -2301.900087400

 Hessian updated using BFGS update

 53 Hessian modes will be used to form the next step
  Hessian Eigenvalues:
     0.013229    0.019213    0.020189    0.023189    0.023310    0.023575
     0.023642    0.023676    0.023932    0.023938    0.024088    0.024090
     0.024113    0.024114    0.024131    0.024135    0.024142    0.024142
     0.028202    0.159690    0.159966    0.159978    0.159996    0.159997
     0.160253    0.219956    0.225304    0.232629    0.235258    0.237460
     0.243255    0.249968    0.249992    0.250000    0.250000    0.300446
     0.300849    0.330847    0.354761    0.356616    0.381193    0.429110
     0.429805    0.431009    0.455328    0.466204    0.467756    0.471983
     0.476276    0.478189    0.478239    0.479142    0.562404

 Minimum search - taking simple RFO step
 Searching for Lamda that Minimizes Along All modes
 Value Taken    Lamda =  -0.00182429
 Step Taken.  Stepsize is  0.169845

                             Maximum     Tolerance    Cnvgd?
         Gradient           0.013551      0.000300      NO
         Displacement       0.107121      0.001200      NO
         Energy change     -0.004462      0.000001      NO


 New Cartesian Coordinates Obtained by Inverse Iteration

 Displacement from previous Coordinates is:  0.500685
 ----------------------------------------------------------------
             Standard Nuclear Orientation (Angstroms)
    I     Atom           X                Y                Z
 ----------------------------------------------------------------
    1      C       0.0543158863     0.0024565309     0.0748397575
    2      C      -0.0000199159     0.1003318728     1.4788956920
    3      Cl      1.4722887572     0.2694958490     2.4132812045
    4      C      -1.2422073494     0.1188119256     2.1325201423
    5      Cl     -1.3659014649     0.2387386461     3.8724166024
    6      C      -2.4312707408     0.0504645235     1.4145797935
    7      H      -3.3806956274     0.0640269457     1.9319628399
    8      C      -2.3716468401    -0.0312626360     0.0314095225
    9      Cl     -3.8610634182    -0.1195190712    -0.8879341675
   10      C      -1.1533313190    -0.0573083407    -0.6326909357
   11      H      -1.1320371750    -0.1517953360    -1.7105607688
   12      C       1.3225934668    -0.0313283784    -0.7058727486
   13      C       2.3161470274    -0.9910063754    -0.4716065663
   14      H       2.1822602087    -1.7318757788     0.3058361338
   15      C       3.4712442772    -1.0291028125    -1.2445617736
   16      H       4.2285683854    -1.7803119195    -1.0584111910
   17      C       3.6459758429    -0.0954946504    -2.2622829772
   18      Cl      5.1078328582    -0.1327136377    -3.2310632359
   19      C       2.6743162327     0.8656959425    -2.5203294504
   20      H       2.8185351542     1.5901325412    -3.3121422744
   21      C       1.5195471818     0.8889726962    -1.7443396791
   22      H       0.7714836265     1.6491234021    -1.9371926795
 ----------------------------------------------------------------
 Nuclear Repulsion Energy =        1409.89431197 hartrees
 There are       73 alpha and       73 beta electrons
 Applying Cartesian multipole field
    Component          Value
    ---------          -----
     (2,0,0)        1.00000E-12
     (0,2,0)        2.00000E-11
     (0,0,2)       -3.00000E-11
 Nucleus-field energy     =    -0.0000000708 hartrees
 Requested basis set is 6-311++G(d,p)
 There are 154 shells and 426 basis functions
 A cutoff of  1.0D-15 yielded   9344 shell pairs
 There are     76396 function pairs (     82007 Cartesian)
 Smallest overlap matrix eigenvalue = 2.95E-07
 Linear dependence detected in AO basis
 Number of orthogonalized atomic orbitals = 422
 Maximum deviation from orthogonality = 6.979E-10
 Guess from superposition of atomic densities
 Warning:  Energy on first SCF cycle will be non-variational
 SAD guess density has 146.000000 electrons

 -----------------------------------------------------------------------
  General SCF calculation program by
  Eric Jon Sundstrom, Paul Horn, Yuezhi Mao, Dmitri Zuev, Alec White,
  David Stuck, Shaama M.S., Shane Yost, Joonho Lee, David Small,
  Daniel Levine, Susi Lehtola, Hugh Burton, Evgeny Epifanovsky,
  Bang C. Huynh
 -----------------------------------------------------------------------
 Exchange:     0.2000 Hartree-Fock + 0.0800 Slater + 0.7200 B88
 Correlation:  0.1900 VWN1RPA + 0.8100 LYP
 Using SG-1 standard quadrature grid
 A restricted SCF calculation will be
 performed using DIIS
 SCF converges when DIIS error is below 1.0e-08
 ---------------------------------------
  Cycle       Energy         DIIS error
 ---------------------------------------
    1   -2305.6387799348      3.02e-02  
    2   -2301.7464617454      2.56e-03  
    3   -2301.6643127542      3.11e-03  
    4   -2301.8898510965      6.60e-04  
    5   -2301.8984198589      3.29e-04  
    6   -2301.9008243532      9.40e-05  
    7   -2301.9009985960      2.92e-05  
    8   -2301.9010141305      1.38e-05  
    9   -2301.9010184472      2.89e-06  
   10   -2301.9010186256      1.13e-06  
   11   -2301.9010186554      2.54e-07  
   12   -2301.9010186565      1.25e-07  
   13   -2301.9010186570      3.76e-08  
   14   -2301.9010186571      9.69e-09  Convergence criterion met
 ---------------------------------------
 SCF time:   CPU 534.15s  wall 534.00s 
 SCF   energy in the final basis set =    -2301.9010186571
 Total energy in the final basis set =    -2301.9010186571

 --------------------------------------------------------------

                    Orbital Energies (a.u.)
 --------------------------------------------------------------

 Alpha MOs
 -- Occupied --
********-101.5734-101.5726-101.5644 -10.2727 -10.2707 -10.2654 -10.2543
-10.2328 -10.2180 -10.2155 -10.2138 -10.2049 -10.2041 -10.2038 -10.2033
 -9.4890  -9.4880  -9.4873  -9.4790  -7.2537  -7.2526  -7.2522  -7.2439
 -7.2436  -7.2433  -7.2428  -7.2423  -7.2422  -7.2413  -7.2339  -7.2335
 -0.9443  -0.9110  -0.9024  -0.8819  -0.8612  -0.8400  -0.7930  -0.7799
 -0.7494  -0.7404  -0.6600  -0.6455  -0.6225  -0.6073  -0.5494  -0.5316
 -0.5268  -0.4943  -0.4928  -0.4762  -0.4620  -0.4575  -0.4542  -0.4430
 -0.4221  -0.4169  -0.4086  -0.3925  -0.3874  -0.3836  -0.3660  -0.3532
 -0.3465  -0.3359  -0.3314  -0.3275  -0.3239  -0.2891  -0.2841  -0.2658
 -0.2563
 -- Virtual --
 -0.0666  -0.0528  -0.0405  -0.0299  -0.0264  -0.0138  -0.0001   0.0016
  0.0050   0.0068   0.0177   0.0233   0.0272   0.0308   0.0395   0.0455
  0.0517   0.0528   0.0581   0.0682   0.0715   0.0792   0.0810   0.0840
  0.0884   0.0914   0.0962   0.0995   0.1012   0.1028   0.1084   0.1118
  0.1140   0.1165   0.1204   0.1223   0.1246   0.1265   0.1280   0.1296
  0.1326   0.1375   0.1394   0.1406   0.1452   0.1521   0.1543   0.1617
  0.1642   0.1647   0.1755   0.1788   0.1826   0.1836   0.1955   0.1986
  0.2061   0.2095   0.2141   0.2169   0.2213   0.2250   0.2266   0.2313
  0.2339   0.2388   0.2435   0.2499   0.2529   0.2543   0.2623   0.2664
  0.2687   0.2708   0.2744   0.2806   0.2847   0.2864   0.2949   0.3012
  0.3018   0.3091   0.3116   0.3150   0.3188   0.3265   0.3444   0.3489
  0.3556   0.3605   0.3682   0.4112   0.4267   0.4345   0.4391   0.4490
  0.4539   0.4548   0.4579   0.4614   0.4815   0.4834   0.4916   0.4981
  0.5056   0.5117   0.5178   0.5309   0.5403   0.5446   0.5485   0.5674
  0.5710   0.5760   0.5808   0.5838   0.5949   0.6023   0.6061   0.6121
  0.6159   0.6249   0.6325   0.6400   0.6565   0.6633   0.6694   0.6785
  0.6865   0.6927   0.6951   0.7058   0.7097   0.7172   0.7240   0.7350
  0.7502   0.7531   0.8006   0.8143   0.8215   0.8265   0.8304   0.8378
  0.8421   0.8445   0.8481   0.8497   0.8517   0.8552   0.8568   0.8593
  0.8651   0.8733   0.8813   0.8884   0.8893   0.8946   0.9024   0.9149
  0.9170   0.9241   0.9361   0.9383   0.9440   0.9493   0.9560   0.9624
  0.9759   0.9810   0.9922   1.0027   1.0148   1.0251   1.0370   1.0420
  1.0641   1.0844   1.0910   1.1146   1.1216   1.1420   1.1752   1.1891
  1.2067   1.2171   1.2267   1.2438   1.2640   1.2818   1.2840   1.2957
  1.3095   1.3242   1.3474   1.3574   1.4064   1.4386   1.4815   1.5088
  1.5109   1.5117   1.5318   1.5476   1.5577   1.5764   1.5891   1.5952
  1.6050   1.6145   1.6362   1.6595   1.6819   1.6975   1.7163   1.7258
  1.7409   1.7576   1.7963   1.7982   1.8356   1.8386   1.8816   1.8842
  1.9034   1.9118   1.9221   1.9233   1.9376   1.9432   1.9579   1.9602
  1.9705   1.9824   2.0447   2.0516   2.0559   2.0641   2.0773   2.1105
  2.1282   2.1762   2.1821   2.2452   2.2573   2.2675   2.2739   2.2833
  2.2968   2.3007   2.3080   2.3404   2.3497   2.3974   2.4265   2.4332
  2.4402   2.4484   2.4530   2.5072   2.5277   2.5362   2.5415   2.5588
  2.5936   2.6167   2.6371   2.6483   2.6595   2.6746   2.6920   2.7048
  2.7192   2.7287   2.7393   2.7563   2.7600   2.7662   2.7746   2.7855
  2.7948   2.8068   2.8340   2.8425   2.8904   2.9180   2.9297   2.9713
  2.9868   3.0627   3.0718   3.0824   3.1215   3.1327   3.1698   3.1874
  3.2199   3.2542   3.3335   3.3396   3.4136   3.4326   3.4780   3.5689
  3.5869   3.6593   3.7230   3.7965   3.8123   3.9581   3.9806   4.0932
  4.1315   4.1356   4.3901   4.8015   4.8295   9.7566   9.7757   9.7831
  9.8147  23.4041  23.5973  23.8260  23.8782  23.9003  23.9472  23.9528
 24.0179  24.0520  24.0801  24.1064  24.1583  25.8068  25.8241  25.8263
 25.9144  26.1062  26.1374  26.1467  26.2654  26.5588  26.5889  26.6185
 26.7983 215.7477 215.7672 215.7771 215.8154
 --------------------------------------------------------------

          Ground-State Mulliken Net Atomic Charges

     Atom                 Charge (a.u.)
  ----------------------------------------
      1 C                    -0.295631
      2 C                    -0.953853
      3 Cl                    0.602972
      4 C                     0.406726
      5 Cl                    0.445978
      6 C                    -1.180960
      7 H                     0.207279
      8 C                     0.797524
      9 Cl                    0.421699
     10 C                    -0.885518
     11 H                     0.196985
     12 C                     1.142190
     13 C                    -0.761830
     14 H                     0.184235
     15 C                    -0.714890
     16 H                     0.194507
     17 C                     0.579034
     18 Cl                    0.427659
     19 C                    -0.692467
     20 H                     0.195534
     21 C                    -0.505667
     22 H                     0.188494
  ----------------------------------------
  Sum of atomic charges =     0.000000

 -----------------------------------------------------------------
                    Cartesian Multipole Moments
 -----------------------------------------------------------------
    Charge (ESU x 10^10)
                 0.0000
    Dipole Moment (Debye)
         X      -0.6452      Y      -0.1345      Z      -0.5763
       Tot       0.8755
    Quadrupole Moments (Debye-Ang)
        XX    -125.8337     XY      -2.4346     YY    -118.3468
        XZ       1.7296     YZ      -3.8247     ZZ    -123.7067
    Octopole Moments (Debye-Ang^2)
       XXX    -217.1727    XXY     -12.9857    XYY     -52.1440
       YYY      -6.5657    XXZ      33.4453    XYZ      -6.6111
       YYZ      -5.0413    XZZ     -79.0508    YZZ       9.6341
       ZZZ      -1.6085
    Hexadecapole Moments (Debye-Ang^3)
      XXXX   -5703.9823   XXXY       8.5308   XXYY    -968.0348
      XYYY      50.1740   YYYY    -308.1892   XXXZ    1168.0882
      XXYZ     -23.1797   XYYZ     356.0569   YYYZ     -60.6086
      XXZZ   -1553.1265   XYZZ      49.3114   YYZZ    -633.1190
      XZZZ    1121.9467   YZZZ     -79.5529   ZZZZ   -3515.1943
 -----------------------------------------------------------------
 Calculating analytic gradient of the SCF energy
 Gradient of SCF Energy
            1           2           3           4           5           6
    1   0.0014814   0.0000699   0.0015604  -0.0016091  -0.0014605   0.0008293
    2   0.0006818  -0.0010296   0.0005915   0.0001467  -0.0000549  -0.0000722
    3  -0.0009900  -0.0009735   0.0005960   0.0002608   0.0003390   0.0006716
            7           8           9          10          11          12
    1  -0.0003567  -0.0013319   0.0005970   0.0004269  -0.0002121  -0.0012455
    2  -0.0000438   0.0002113  -0.0001004   0.0007896  -0.0001102  -0.0010684
    3  -0.0000592  -0.0002591   0.0002789   0.0009717  -0.0001025   0.0005721
           13          14          15          16          17          18
    1   0.0014340   0.0001531  -0.0008362   0.0000557   0.0016342  -0.0008049
    2  -0.0000280  -0.0003375   0.0005022  -0.0002771  -0.0002026   0.0001140
    3   0.0006264  -0.0008863   0.0000473   0.0003047  -0.0011371   0.0005887
           19          20          21          22
    1  -0.0006660  -0.0002034   0.0002276   0.0002569
    2  -0.0001944   0.0002778   0.0001289   0.0000753
    3   0.0006238  -0.0001718  -0.0012602  -0.0000413
 Max gradient component =       1.634E-03
 RMS gradient           =       7.222E-04
 Gradient time:  CPU 185.98 s  wall 186.01 s
 Geometry Optimization Parameters
   NAtoms,    NIC,     NZ,  NCons,   NDum,   NFix, NCnnct, MaxDiis
       22     155      22       0       0       0       0       0

 Cartesian Hessian Update
 Hessian updated using BFGS update


** GEOMETRY OPTIMIZATION IN DELOCALIZED INTERNAL COORDINATES **
   Searching for a Minimum

   Optimization Cycle:   3

                       Coordinates (Angstroms)
     ATOM                X               Y               Z
      1  C         0.0543158863    0.0024565309    0.0748397575
      2  C        -0.0000199159    0.1003318728    1.4788956920
      3  Cl        1.4722887572    0.2694958490    2.4132812045
      4  C        -1.2422073494    0.1188119256    2.1325201423
      5  Cl       -1.3659014649    0.2387386461    3.8724166024
      6  C        -2.4312707408    0.0504645235    1.4145797935
      7  H        -3.3806956274    0.0640269457    1.9319628399
      8  C        -2.3716468401   -0.0312626360    0.0314095225
      9  Cl       -3.8610634182   -0.1195190712   -0.8879341675
     10  C        -1.1533313190   -0.0573083407   -0.6326909357
     11  H        -1.1320371750   -0.1517953360   -1.7105607688
     12  C         1.3225934668   -0.0313283784   -0.7058727486
     13  C         2.3161470274   -0.9910063754   -0.4716065663
     14  H         2.1822602087   -1.7318757788    0.3058361338
     15  C         3.4712442772   -1.0291028125   -1.2445617736
     16  H         4.2285683854   -1.7803119195   -1.0584111910
     17  C         3.6459758429   -0.0954946504   -2.2622829772
     18  Cl        5.1078328582   -0.1327136377   -3.2310632359
     19  C         2.6743162327    0.8656959425   -2.5203294504
     20  H         2.8185351542    1.5901325412   -3.3121422744
     21  C         1.5195471818    0.8889726962   -1.7443396791
     22  H         0.7714836265    1.6491234021   -1.9371926795
   Point Group: c1    Number of degrees of freedom:    60


   Energy is  -2301.901018657

 Hessian updated using BFGS update

 55 Hessian modes will be used to form the next step
  Hessian Eigenvalues:
     0.011880    0.019227    0.020007    0.023104    0.023318    0.023511
     0.023661    0.023669    0.023905    0.023942    0.024088    0.024100
     0.024103    0.024117    0.024121    0.024136    0.024142    0.024268
     0.028142    0.158608    0.159970    0.159990    0.159996    0.160055
     0.160537    0.219758    0.221139    0.231732    0.235324    0.237619
     0.249147    0.249971    0.249993    0.250000    0.280076    0.299010
     0.300962    0.303591    0.330636    0.355043    0.356283    0.356722
     0.379534    0.429138    0.430090    0.434825    0.452838    0.467600
     0.467864    0.473011    0.477355    0.478194    0.478469    0.493944
     0.538544

 Minimum search - taking simple RFO step
 Searching for Lamda that Minimizes Along All modes
 Value Taken    Lamda =  -0.00024895
 Step Taken.  Stepsize is  0.090318

                             Maximum     Tolerance    Cnvgd?
         Gradient           0.004018      0.000300      NO
         Displacement       0.058146      0.001200      NO
         Energy change     -0.000931      0.000001      NO


 New Cartesian Coordinates Obtained by Inverse Iteration

 Displacement from previous Coordinates is:  0.279567
 ----------------------------------------------------------------
             Standard Nuclear Orientation (Angstroms)
    I     Atom           X                Y                Z
 ----------------------------------------------------------------
    1      C       0.0453318979     0.0025619489     0.0617232548
    2      C       0.0011067194     0.1176274841     1.4625487683
    3      Cl      1.4780409674     0.2941320880     2.3818918779
    4      C      -1.2322396656     0.1324737576     2.1254424527
    5      Cl     -1.3281399854     0.2711317799     3.8647001331
    6      C      -2.4273401000     0.0466398030     1.4171805628
    7      H      -3.3716387059     0.0605761047     1.9428457156
    8      C      -2.3768340990    -0.0552848882     0.0339850279
    9      Cl     -3.8745413084    -0.1615731172    -0.8721330090
   10      C      -1.1641364657    -0.0812465857    -0.6405021147
   11      H      -1.1468789719    -0.1879500933    -1.7171094656
   12      C       1.3155225246    -0.0259357644    -0.7140275721
   13      C       2.2939094772    -1.0005420559    -0.4850255344
   14      H       2.1467658093    -1.7419000062     0.2907311370
   15      C       3.4551506096    -1.0424775594    -1.2492638216
   16      H       4.2038497010    -1.8032444126    -1.0697974095
   17      C       3.6469956179    -0.0944731783    -2.2503136224
   18      Cl      5.1163832112    -0.1366968983    -3.2108337013
   19      C       2.6913407380     0.8843903227    -2.5013689445
   20      H       2.8535455470     1.6180890175    -3.2804564180
   21      C       1.5300684293     0.9098416222    -1.7336985003
   22      H       0.7906731068     1.6803925698    -1.9197655764
 ----------------------------------------------------------------
 Nuclear Repulsion Energy =        1411.34601524 hartrees
 There are       73 alpha and       73 beta electrons
 Applying Cartesian multipole field
    Component          Value
    ---------          -----
     (2,0,0)        1.00000E-12
     (0,2,0)        2.00000E-11
     (0,0,2)       -3.00000E-11
 Nucleus-field energy     =    -0.0000000698 hartrees
 Requested basis set is 6-311++G(d,p)
 There are 154 shells and 426 basis functions
 A cutoff of  1.0D-15 yielded   9352 shell pairs
 There are     76460 function pairs (     82082 Cartesian)
 Smallest overlap matrix eigenvalue = 2.92E-07
 Linear dependence detected in AO basis
 Number of orthogonalized atomic orbitals = 423
 Maximum deviation from orthogonality = 5.798E-10
 Guess from superposition of atomic densities
 Warning:  Energy on first SCF cycle will be non-variational
 SAD guess density has 146.000000 electrons

 -----------------------------------------------------------------------
  General SCF calculation program by
  Eric Jon Sundstrom, Paul Horn, Yuezhi Mao, Dmitri Zuev, Alec White,
  David Stuck, Shaama M.S., Shane Yost, Joonho Lee, David Small,
  Daniel Levine, Susi Lehtola, Hugh Burton, Evgeny Epifanovsky,
  Bang C. Huynh
 -----------------------------------------------------------------------
 Exchange:     0.2000 Hartree-Fock + 0.0800 Slater + 0.7200 B88
 Correlation:  0.1900 VWN1RPA + 0.8100 LYP
 Using SG-1 standard quadrature grid
 A restricted SCF calculation will be
 performed using DIIS
 SCF converges when DIIS error is below 1.0e-08
 ---------------------------------------
  Cycle       Energy         DIIS error
 ---------------------------------------
    1   -2305.6470821566      3.02e-02  
    2   -2301.7469514499      2.55e-03  
    3   -2301.6659533468      3.09e-03  
    4   -2301.8900969573      6.57e-04  
    5   -2301.8986316493      3.28e-04  
    6   -2301.9010399536      9.45e-05  
    7   -2301.9012173504      2.95e-05  
    8   -2301.9012333978      1.37e-05  
    9   -2301.9012377043      2.88e-06  
   10   -2301.9012378809      1.12e-06  
   11   -2301.9012379101      2.50e-07  
   12   -2301.9012379114      1.24e-07  
   13   -2301.9012379115      3.73e-08  
   14   -2301.9012379116      9.67e-09  Convergence criterion met
 ---------------------------------------
 SCF time:   CPU 529.59s  wall 530.00s 
 SCF   energy in the final basis set =    -2301.9012379116
 Total energy in the final basis set =    -2301.9012379116

 --------------------------------------------------------------

                    Orbital Energies (a.u.)
 --------------------------------------------------------------

 Alpha MOs
 -- Occupied --
********-101.5732-101.5725-101.5640 -10.2723 -10.2697 -10.2656 -10.2542
-10.2322 -10.2183 -10.2149 -10.2141 -10.2049 -10.2040 -10.2038 -10.2032
 -9.4890  -9.4878  -9.4872  -9.4786  -7.2537  -7.2525  -7.2521  -7.2439
 -7.2433  -7.2432  -7.2427  -7.2422  -7.2421  -7.2413  -7.2335  -7.2331
 -0.9449  -0.9108  -0.9025  -0.8820  -0.8609  -0.8401  -0.7929  -0.7798
 -0.7497  -0.7403  -0.6601  -0.6454  -0.6227  -0.6070  -0.5495  -0.5316
 -0.5270  -0.4948  -0.4925  -0.4764  -0.4623  -0.4572  -0.4544  -0.4432
 -0.4221  -0.4172  -0.4084  -0.3926  -0.3869  -0.3839  -0.3656  -0.3530
 -0.3467  -0.3358  -0.3315  -0.3272  -0.3234  -0.2884  -0.2840  -0.2660
 -0.2567
 -- Virtual --
 -0.0656  -0.0528  -0.0402  -0.0301  -0.0269  -0.0139   0.0000   0.0017
  0.0049   0.0067   0.0174   0.0231   0.0274   0.0309   0.0396   0.0455
  0.0515   0.0527   0.0584   0.0675   0.0713   0.0792   0.0813   0.0838
  0.0882   0.0910   0.0961   0.0994   0.1012   0.1028   0.1082   0.1118
  0.1138   0.1165   0.1205   0.1221   0.1229   0.1256   0.1262   0.1290
  0.1325   0.1354   0.1395   0.1403   0.1451   0.1509   0.1544   0.1590
  0.1636   0.1651   0.1754   0.1768   0.1802   0.1832   0.1943   0.1985
  0.2048   0.2099   0.2143   0.2161   0.2205   0.2242   0.2259   0.2314
  0.2334   0.2382   0.2416   0.2496   0.2527   0.2540   0.2617   0.2646
  0.2678   0.2690   0.2740   0.2805   0.2842   0.2866   0.2941   0.3007
  0.3014   0.3030   0.3096   0.3150   0.3188   0.3242   0.3266   0.3450
  0.3502   0.3563   0.3608   0.3676   0.4116   0.4282   0.4366   0.4410
  0.4494   0.4540   0.4551   0.4592   0.4620   0.4818   0.4915   0.4936
  0.4974   0.5076   0.5126   0.5230   0.5325   0.5391   0.5484   0.5522
  0.5694   0.5717   0.5758   0.5809   0.5854   0.5975   0.6057   0.6084
  0.6138   0.6195   0.6260   0.6324   0.6421   0.6578   0.6637   0.6713
  0.6796   0.6866   0.6922   0.6953   0.7076   0.7164   0.7217   0.7293
  0.7439   0.7489   0.7549   0.8060   0.8156   0.8267   0.8298   0.8363
  0.8416   0.8446   0.8476   0.8483   0.8504   0.8531   0.8564   0.8569
  0.8600   0.8655   0.8756   0.8872   0.8879   0.8938   0.8976   0.9075
  0.9162   0.9220   0.9280   0.9367   0.9418   0.9497   0.9515   0.9579
  0.9662   0.9782   0.9820   0.9944   1.0038   1.0145   1.0207   1.0389
  1.0419   1.0632   1.0849   1.0964   1.1126   1.1243   1.1433   1.1772
  1.1898   1.2063   1.2183   1.2278   1.2445   1.2661   1.2819   1.2851
  1.2970   1.3128   1.3219   1.3517   1.3613   1.4070   1.4371   1.4834
  1.5080   1.5118   1.5143   1.5358   1.5504   1.5635   1.5784   1.5901
  1.5957   1.6066   1.6150   1.6373   1.6603   1.6830   1.6963   1.7165
  1.7227   1.7421   1.7579   1.7982   1.8008   1.8377   1.8410   1.8819
  1.8844   1.9037   1.9117   1.9235   1.9255   1.9386   1.9469   1.9586
  1.9627   1.9694   1.9832   2.0465   2.0523   2.0556   2.0636   2.0780
  2.1116   2.1295   2.1763   2.1827   2.2460   2.2578   2.2682   2.2751
  2.2831   2.2965   2.3021   2.3072   2.3424   2.3508   2.4044   2.4275
  2.4362   2.4403   2.4527   2.4586   2.5128   2.5297   2.5378   2.5424
  2.5599   2.6006   2.6172   2.6390   2.6482   2.6623   2.6772   2.6974
  2.7074   2.7203   2.7286   2.7434   2.7566   2.7619   2.7681   2.7819
  2.7898   2.7960   2.8016   2.8333   2.8426   2.8883   2.9186   2.9312
  2.9750   2.9901   3.0639   3.0762   3.0838   3.1235   3.1349   3.1711
  3.1897   3.2228   3.2587   3.3362   3.3416   3.4143   3.4396   3.4794
  3.5718   3.5892   3.6607   3.7256   3.7961   3.8129   3.9615   3.9808
  4.0936   4.1314   4.1368   4.3851   4.8043   4.8304   9.7581   9.7757
  9.7846   9.8188  23.4051  23.5987  23.8262  23.8834  23.9039  23.9499
 23.9579  24.0208  24.0535  24.0791  24.1062  24.1597  25.8074  25.8259
 25.8265  25.9161  26.1048  26.1386  26.1596  26.2937  26.5647  26.5927
 26.6232  26.8313 215.7498 215.7672 215.7790 215.8200
 --------------------------------------------------------------

          Ground-State Mulliken Net Atomic Charges

     Atom                 Charge (a.u.)
  ----------------------------------------
      1 C                    -0.209777
      2 C                    -0.579145
      3 Cl                    0.620361
      4 C                     0.134184
      5 Cl                    0.454207
      6 C                    -0.959676
      7 H                     0.214332
      8 C                     0.763474
      9 Cl                    0.469021
     10 C                    -1.135324
     11 H                     0.210710
     12 C                     0.929564
     13 C                    -0.744279
     14 H                     0.191434
     15 C                    -0.813021
     16 H                     0.191008
     17 C                     0.646489
     18 Cl                    0.425483
     19 C                    -0.624345
     20 H                     0.195106
     21 C                    -0.563190
     22 H                     0.183385
  ----------------------------------------
  Sum of atomic charges =     0.000000

 -----------------------------------------------------------------
                    Cartesian Multipole Moments
 -----------------------------------------------------------------
    Charge (ESU x 10^10)
                -0.0000
    Dipole Moment (Debye)
         X      -0.6617      Y      -0.1295      Z      -0.5470
       Tot       0.8682
    Quadrupole Moments (Debye-Ang)
        XX    -126.1116     XY      -2.3758     YY    -118.1857
        XZ       1.7438     YZ      -3.8387     ZZ    -123.7060
    Octopole Moments (Debye-Ang^2)
       XXX    -218.9799    XXY     -12.6199    XYY     -52.1187
       YYY      -6.8158    XXZ      33.7020    XYZ      -6.7368
       YYZ      -5.1223    XZZ     -79.5956    YZZ       9.3385
       ZZZ      -0.2013
    Hexadecapole Moments (Debye-Ang^3)
      XXXX   -5717.6601   XXXY       1.3925   XXYY    -969.4002
      XYYY      41.2645   YYYY    -316.0570   XXXZ    1162.7768
      XXYZ     -26.6230   XYYZ     352.9713   YYYZ     -70.3684
      XXZZ   -1549.0391   XYZZ      46.9231   YYZZ    -627.9404
      XZZZ    1117.2435   YZZZ     -87.4536   ZZZZ   -3481.0266
 -----------------------------------------------------------------
 Calculating analytic gradient of the SCF energy
 Gradient of SCF Energy
            1           2           3           4           5           6
    1   0.0013443  -0.0005296   0.0000363   0.0005336   0.0000239  -0.0003138
    2   0.0003815  -0.0002656   0.0000267  -0.0000353  -0.0000608   0.0000867
    3   0.0001254  -0.0005265  -0.0001605  -0.0000764   0.0000335   0.0004558
            7           8           9          10          11          12
    1   0.0000169  -0.0003824   0.0002921  -0.0003623  -0.0000813  -0.0008360
    2  -0.0000582  -0.0000173   0.0000238   0.0001033  -0.0000979  -0.0006504
    3  -0.0000106  -0.0006598   0.0001003  -0.0001014   0.0000072   0.0011938
           13          14          15          16          17          18
    1   0.0000772   0.0000676  -0.0001197  -0.0000084   0.0008446  -0.0004165
    2   0.0003987  -0.0001789  -0.0000423  -0.0000293  -0.0001432   0.0000498
    3   0.0001321   0.0000350  -0.0000742   0.0001147  -0.0003835   0.0003224
           19          20          21          22
    1  -0.0003484  -0.0000780   0.0001148   0.0001254
    2   0.0002557   0.0000156   0.0001443   0.0000934
    3  -0.0000698  -0.0000222  -0.0004443   0.0000089
 Max gradient component =       1.344E-03
 RMS gradient           =       3.589E-04
 Gradient time:  CPU 187.05 s  wall 187.08 s
 Geometry Optimization Parameters
   NAtoms,    NIC,     NZ,  NCons,   NDum,   NFix, NCnnct, MaxDiis
       22     155      22       0       0       0       0       0

 Cartesian Hessian Update
 Hessian updated using BFGS update


** GEOMETRY OPTIMIZATION IN DELOCALIZED INTERNAL COORDINATES **
   Searching for a Minimum

   Optimization Cycle:   4

                       Coordinates (Angstroms)
     ATOM                X               Y               Z
      1  C         0.0453318979    0.0025619489    0.0617232548
      2  C         0.0011067194    0.1176274841    1.4625487683
      3  Cl        1.4780409674    0.2941320880    2.3818918779
      4  C        -1.2322396656    0.1324737576    2.1254424527
      5  Cl       -1.3281399854    0.2711317799    3.8647001331
      6  C        -2.4273401000    0.0466398030    1.4171805628
      7  H        -3.3716387059    0.0605761047    1.9428457156
      8  C        -2.3768340990   -0.0552848882    0.0339850279
      9  Cl       -3.8745413084   -0.1615731172   -0.8721330090
     10  C        -1.1641364657   -0.0812465857   -0.6405021147
     11  H        -1.1468789719   -0.1879500933   -1.7171094656
     12  C         1.3155225246   -0.0259357644   -0.7140275721
     13  C         2.2939094772   -1.0005420559   -0.4850255344
     14  H         2.1467658093   -1.7419000062    0.2907311370
     15  C         3.4551506096   -1.0424775594   -1.2492638216
     16  H         4.2038497010   -1.8032444126   -1.0697974095
     17  C         3.6469956179   -0.0944731783   -2.2503136224
     18  Cl        5.1163832112   -0.1366968983   -3.2108337013
     19  C         2.6913407380    0.8843903227   -2.5013689445
     20  H         2.8535455470    1.6180890175   -3.2804564180
     21  C         1.5300684293    0.9098416222   -1.7336985003
     22  H         0.7906731068    1.6803925698   -1.9197655764
   Point Group: c1    Number of degrees of freedom:    60


   Energy is  -2301.901237912

 Hessian updated using BFGS update

 58 Hessian modes will be used to form the next step
  Hessian Eigenvalues:
     0.010153    0.019237    0.019828    0.023144    0.023323    0.023380
     0.023639    0.023674    0.023899    0.023985    0.024089    0.024092
     0.024114    0.024117    0.024121    0.024142    0.024181    0.024248
     0.028153    0.156841    0.159959    0.159978    0.159996    0.160005
     0.160181    0.215615    0.220844    0.230804    0.234847    0.237145
     0.247905    0.249969    0.249978    0.249997    0.250000    0.281738
     0.294922    0.300937    0.301032    0.304960    0.335047    0.355012
     0.356521    0.356658    0.356768    0.380245    0.429203    0.429599
     0.436101    0.460541    0.467622    0.469345    0.471952    0.476605
     0.478186    0.478474    0.524955    0.560188

 Minimum search - taking simple RFO step
 Searching for Lamda that Minimizes Along All modes
 Value Taken    Lamda =  -0.00002240
 Step Taken.  Stepsize is  0.032699

                             Maximum     Tolerance    Cnvgd?
         Gradient           0.000752      0.000300      NO
         Displacement       0.023875      0.001200      NO
         Energy change     -0.000219      0.000001      NO


 New Cartesian Coordinates Obtained by Inverse Iteration

 Displacement from previous Coordinates is:  0.096600
 ----------------------------------------------------------------
             Standard Nuclear Orientation (Angstroms)
    I     Atom           X                Y                Z
 ----------------------------------------------------------------
    1      C       0.0436026777     0.0006331060     0.0602063756
    2      C       0.0016120873     0.1230638005     1.4609224287
    3      Cl      1.4796834775     0.3022956037     2.3773437255
    4      C      -1.2313767439     0.1395214650     2.1246450323
    5      Cl     -1.3260513813     0.2897173789     3.8628615780
    6      C      -2.4263830039     0.0462604741     1.4174614612
    7      H      -3.3702946669     0.0621482857     1.9437409590
    8      C      -2.3770319336    -0.0642031963     0.0353783903
    9      Cl     -3.8766278524    -0.1785622334    -0.8680020599
   10      C      -1.1653433930    -0.0900982996    -0.6407407079
   11      H      -1.1480198162    -0.2001364334    -1.7169897661
   12      C       1.3145739711    -0.0258033601    -0.7167653733
   13      C       2.2882444529    -1.0058864980    -0.4919824049
   14      H       2.1366320714    -1.7489662810     0.2811918495
   15      C       3.4508987620    -1.0474605888    -1.2540395781
   16      H       4.1967076088    -1.8120589832    -1.0795355298
   17      C       3.6471976525    -0.0934935803    -2.2482471204
   18      Cl      5.1180350772    -0.1361937956    -3.2087063378
   19      C       2.6968009747     0.8912499665    -2.4940151179
   20      H       2.8643871564     1.6293250980    -3.2677169161
   21      C       1.5336471431     0.9160135100    -1.7288058702
   22      H       0.7960407333     1.6891664999    -1.9114517775
 ----------------------------------------------------------------
 Nuclear Repulsion Energy =        1411.33059832 hartrees
 There are       73 alpha and       73 beta electrons
 Applying Cartesian multipole field
    Component          Value
    ---------          -----
     (2,0,0)        1.00000E-12
     (0,2,0)        2.00000E-11
     (0,0,2)       -3.00000E-11
 Nucleus-field energy     =    -0.0000000696 hartrees
 Requested basis set is 6-311++G(d,p)
 There are 154 shells and 426 basis functions
 A cutoff of  1.0D-15 yielded   9350 shell pairs
 There are     76462 function pairs (     82086 Cartesian)
 Smallest overlap matrix eigenvalue = 2.93E-07
 Linear dependence detected in AO basis
 Number of orthogonalized atomic orbitals = 423
 Maximum deviation from orthogonality = 4.345E-10
 Guess from superposition of atomic densities
 Warning:  Energy on first SCF cycle will be non-variational
 SAD guess density has 146.000000 electrons

 -----------------------------------------------------------------------
  General SCF calculation program by
  Eric Jon Sundstrom, Paul Horn, Yuezhi Mao, Dmitri Zuev, Alec White,
  David Stuck, Shaama M.S., Shane Yost, Joonho Lee, David Small,
  Daniel Levine, Susi Lehtola, Hugh Burton, Evgeny Epifanovsky,
  Bang C. Huynh
 -----------------------------------------------------------------------
 Exchange:     0.2000 Hartree-Fock + 0.0800 Slater + 0.7200 B88
 Correlation:  0.1900 VWN1RPA + 0.8100 LYP
 Using SG-1 standard quadrature grid
 A restricted SCF calculation will be
 performed using DIIS
 SCF converges when DIIS error is below 1.0e-08
 ---------------------------------------
  Cycle       Energy         DIIS error
 ---------------------------------------
    1   -2305.6466570794      3.02e-02  
    2   -2301.7469142838      2.55e-03  
    3   -2301.6660818897      3.09e-03  
    4   -2301.8901221251      6.57e-04  
    5   -2301.8986538846      3.28e-04  
    6   -2301.9010543508      9.46e-05  
    7   -2301.9012320323      2.94e-05  
    8   -2301.9012480066      1.37e-05  
    9   -2301.9012523060      2.88e-06  
   10   -2301.9012524833      1.12e-06  
   11   -2301.9012525124      2.49e-07  
   12   -2301.9012525136      1.24e-07  
   13   -2301.9012525139      3.73e-08  
   14   -2301.9012525140      9.65e-09  Convergence criterion met
 ---------------------------------------
 SCF time:   CPU 525.96s  wall 527.00s 
 SCF   energy in the final basis set =    -2301.9012525140
 Total energy in the final basis set =    -2301.9012525140

 --------------------------------------------------------------

                    Orbital Energies (a.u.)
 --------------------------------------------------------------

 Alpha MOs
 -- Occupied --
********-101.5732-101.5725-101.5639 -10.2723 -10.2697 -10.2656 -10.2541
-10.2322 -10.2183 -10.2148 -10.2141 -10.2049 -10.2040 -10.2038 -10.2032
 -9.4890  -9.4877  -9.4873  -9.4785  -7.2537  -7.2524  -7.2522  -7.2439
 -7.2433  -7.2430  -7.2426  -7.2422  -7.2421  -7.2413  -7.2333  -7.2329
 -0.9449  -0.9107  -0.9024  -0.8820  -0.8609  -0.8401  -0.7928  -0.7798
 -0.7499  -0.7403  -0.6600  -0.6454  -0.6229  -0.6069  -0.5495  -0.5316
 -0.5271  -0.4950  -0.4923  -0.4764  -0.4624  -0.4571  -0.4544  -0.4433
 -0.4221  -0.4172  -0.4084  -0.3926  -0.3867  -0.3839  -0.3655  -0.3529
 -0.3466  -0.3358  -0.3316  -0.3271  -0.3235  -0.2883  -0.2840  -0.2660
 -0.2570
 -- Virtual --
 -0.0652  -0.0529  -0.0401  -0.0302  -0.0272  -0.0140  -0.0000   0.0017
  0.0047   0.0066   0.0173   0.0230   0.0274   0.0309   0.0395   0.0454
  0.0515   0.0527   0.0584   0.0674   0.0713   0.0792   0.0813   0.0838
  0.0882   0.0909   0.0961   0.0994   0.1012   0.1028   0.1082   0.1118
  0.1138   0.1165   0.1205   0.1220   0.1228   0.1255   0.1261   0.1289
  0.1324   0.1352   0.1394   0.1402   0.1451   0.1507   0.1544   0.1591
  0.1636   0.1651   0.1755   0.1766   0.1799   0.1832   0.1942   0.1986
  0.2049   0.2100   0.2143   0.2163   0.2205   0.2242   0.2260   0.2315
  0.2334   0.2381   0.2416   0.2498   0.2524   0.2540   0.2614   0.2647
  0.2676   0.2690   0.2740   0.2807   0.2844   0.2866   0.2940   0.3007
  0.3012   0.3027   0.3095   0.3149   0.3186   0.3238   0.3265   0.3452
  0.3504   0.3563   0.3608   0.3675   0.4118   0.4279   0.4366   0.4410
  0.4495   0.4539   0.4551   0.4593   0.4621   0.4817   0.4916   0.4934
  0.4971   0.5075   0.5124   0.5231   0.5327   0.5390   0.5484   0.5521
  0.5691   0.5716   0.5755   0.5810   0.5851   0.5977   0.6063   0.6082
  0.6144   0.6196   0.6263   0.6323   0.6424   0.6579   0.6636   0.6721
  0.6797   0.6867   0.6916   0.6954   0.7074   0.7160   0.7221   0.7293
  0.7437   0.7487   0.7554   0.8059   0.8158   0.8269   0.8294   0.8362
  0.8415   0.8450   0.8474   0.8479   0.8505   0.8532   0.8566   0.8573
  0.8602   0.8656   0.8758   0.8874   0.8880   0.8937   0.8979   0.9077
  0.9160   0.9214   0.9282   0.9367   0.9415   0.9495   0.9513   0.9582
  0.9661   0.9783   0.9825   0.9944   1.0038   1.0142   1.0195   1.0394
  1.0418   1.0630   1.0849   1.0974   1.1116   1.1250   1.1435   1.1778
  1.1897   1.2064   1.2182   1.2280   1.2444   1.2663   1.2817   1.2852
  1.2970   1.3129   1.3218   1.3522   1.3617   1.4068   1.4360   1.4836
  1.5077   1.5118   1.5152   1.5360   1.5509   1.5635   1.5787   1.5904
  1.5957   1.6064   1.6148   1.6376   1.6606   1.6834   1.6961   1.7162
  1.7220   1.7418   1.7578   1.7981   1.8014   1.8377   1.8408   1.8818
  1.8844   1.9035   1.9116   1.9241   1.9261   1.9385   1.9477   1.9583
  1.9636   1.9692   1.9832   2.0467   2.0523   2.0557   2.0634   2.0778
  2.1116   2.1296   2.1760   2.1827   2.2459   2.2578   2.2683   2.2753
  2.2830   2.2959   2.3021   2.3071   2.3426   2.3510   2.4058   2.4280
  2.4364   2.4402   2.4531   2.4585   2.5128   2.5296   2.5377   2.5422
  2.5597   2.6005   2.6175   2.6394   2.6482   2.6629   2.6777   2.6982
  2.7075   2.7204   2.7285   2.7434   2.7558   2.7619   2.7680   2.7819
  2.7897   2.7960   2.7999   2.8332   2.8425   2.8874   2.9186   2.9320
  2.9752   2.9905   3.0642   3.0763   3.0841   3.1230   3.1347   3.1712
  3.1899   3.2226   3.2585   3.3364   3.3421   3.4146   3.4398   3.4797
  3.5726   3.5899   3.6611   3.7261   3.7961   3.8130   3.9615   3.9807
  4.0936   4.1314   4.1370   4.3825   4.8050   4.8307   9.7582   9.7754
  9.7845   9.8189  23.4052  23.5984  23.8265  23.8826  23.9042  23.9505
 23.9575  24.0215  24.0551  24.0792  24.1074  24.1606  25.8071  25.8258
 25.8264  25.9157  26.1048  26.1386  26.1593  26.2944  26.5647  26.5920
 26.6229  26.8317 215.7500 215.7669 215.7789 215.8201
 --------------------------------------------------------------

          Ground-State Mulliken Net Atomic Charges

     Atom                 Charge (a.u.)
  ----------------------------------------
      1 C                    -0.221081
      2 C                    -0.619400
      3 Cl                    0.619621
      4 C                     0.149588
      5 Cl                    0.453863
      6 C                    -0.961378
      7 H                     0.214337
      8 C                     0.760408
      9 Cl                    0.468288
     10 C                    -1.109093
     11 H                     0.210767
     12 C                     0.936297
     13 C                    -0.735789
     14 H                     0.192565
     15 C                    -0.817882
     16 H                     0.190961
     17 C                     0.653566
     18 Cl                    0.425480
     19 C                    -0.627373
     20 H                     0.195131
     21 C                    -0.562373
     22 H                     0.183498
  ----------------------------------------
  Sum of atomic charges =     0.000000

 -----------------------------------------------------------------
                    Cartesian Multipole Moments
 -----------------------------------------------------------------
    Charge (ESU x 10^10)
                 0.0000
    Dipole Moment (Debye)
         X      -0.6668      Y      -0.1291      Z      -0.5383
       Tot       0.8666
    Quadrupole Moments (Debye-Ang)
        XX    -126.2060     XY      -2.3742     YY    -118.1249
        XZ       1.7477     YZ      -3.8324     ZZ    -123.7428
    Octopole Moments (Debye-Ang^2)
       XXX    -219.4138    XXY     -12.5733    XYY     -51.9886
       YYY      -7.1084    XXZ      33.7758    XYZ      -6.7315
       YYZ      -5.2134    XZZ     -79.7545    YZZ       9.1704
       ZZZ       0.2044
    Hexadecapole Moments (Debye-Ang^3)
      XXXX   -5722.6524   XXXY      -1.3135   XXYY    -969.8759
      XYYY      38.1296   YYYY    -319.4016   XXXZ    1163.6509
      XXYZ     -27.9724   XYYZ     352.6971   YYYZ     -75.0433
      XXZZ   -1548.7826   XYZZ      45.9601   YYZZ    -627.2995
      XZZZ    1118.2877   YZZZ     -91.2578   ZZZZ   -3475.9539
 -----------------------------------------------------------------
 Calculating analytic gradient of the SCF energy
 Gradient of SCF Energy
            1           2           3           4           5           6
    1   0.0004351  -0.0002471   0.0000254   0.0001761   0.0000493  -0.0001210
    2   0.0000502  -0.0000544  -0.0000543  -0.0000154  -0.0000329   0.0000234
    3   0.0000774  -0.0001212  -0.0001210  -0.0000583  -0.0000123   0.0001223
            7           8           9          10          11          12
    1   0.0000394   0.0000658   0.0000627  -0.0002666   0.0000027  -0.0002583
    2  -0.0000264  -0.0000574   0.0000261   0.0000344  -0.0000339  -0.0001722
    3  -0.0000096  -0.0002230   0.0000175  -0.0000542   0.0000180   0.0003858
           13          14          15          16          17          18
    1  -0.0001233   0.0000213   0.0000172  -0.0000088   0.0002579  -0.0000994
    2   0.0002269  -0.0000010   0.0000429   0.0000320  -0.0001080   0.0000152
    3  -0.0000257   0.0001139  -0.0000444   0.0000134  -0.0000624   0.0000780
           19          20          21          22
    1  -0.0001471  -0.0000075   0.0001268  -0.0000007
    2   0.0001191  -0.0000316  -0.0000096   0.0000268
    3   0.0000427   0.0000134  -0.0001702   0.0000200
 Max gradient component =       4.351E-04
 RMS gradient           =       1.243E-04
 Gradient time:  CPU 184.73 s  wall 184.75 s
 Geometry Optimization Parameters
   NAtoms,    NIC,     NZ,  NCons,   NDum,   NFix, NCnnct, MaxDiis
       22     155      22       0       0       0       0       0

 Cartesian Hessian Update
 Hessian updated using BFGS update


** GEOMETRY OPTIMIZATION IN DELOCALIZED INTERNAL COORDINATES **
   Searching for a Minimum

   Optimization Cycle:   5

                       Coordinates (Angstroms)
     ATOM                X               Y               Z
      1  C         0.0436026777    0.0006331060    0.0602063756
      2  C         0.0016120873    0.1230638005    1.4609224287
      3  Cl        1.4796834775    0.3022956037    2.3773437255
      4  C        -1.2313767439    0.1395214650    2.1246450323
      5  Cl       -1.3260513813    0.2897173789    3.8628615780
      6  C        -2.4263830039    0.0462604741    1.4174614612
      7  H        -3.3702946669    0.0621482857    1.9437409590
      8  C        -2.3770319336   -0.0642031963    0.0353783903
      9  Cl       -3.8766278524   -0.1785622334   -0.8680020599
     10  C        -1.1653433930   -0.0900982996   -0.6407407079
     11  H        -1.1480198162   -0.2001364334   -1.7169897661
     12  C         1.3145739711   -0.0258033601   -0.7167653733
     13  C         2.2882444529   -1.0058864980   -0.4919824049
     14  H         2.1366320714   -1.7489662810    0.2811918495
     15  C         3.4508987620   -1.0474605888   -1.2540395781
     16  H         4.1967076088   -1.8120589832   -1.0795355298
     17  C         3.6471976525   -0.0934935803   -2.2482471204
     18  Cl        5.1180350772   -0.1361937956   -3.2087063378
     19  C         2.6968009747    0.8912499665   -2.4940151179
     20  H         2.8643871564    1.6293250980   -3.2677169161
     21  C         1.5336471431    0.9160135100   -1.7288058702
     22  H         0.7960407333    1.6891664999   -1.9114517775
   Point Group: c1    Number of degrees of freedom:    60


   Energy is  -2301.901252514

 Hessian updated using BFGS update

 59 Hessian modes will be used to form the next step
  Hessian Eigenvalues:
     0.006585    0.019269    0.019873    0.023054    0.023318    0.023499
     0.023606    0.023752    0.023778    0.023918    0.024040    0.024092
     0.024103    0.024117    0.024121    0.024139    0.024177    0.024629
     0.029019    0.158794    0.159885    0.159977    0.159994    0.160137
     0.161147    0.215273    0.220801    0.229509    0.233755    0.236659
     0.248869    0.249942    0.249973    0.249999    0.253053    0.284531
     0.296634    0.300344    0.301060    0.304735    0.330189    0.355082
     0.356513    0.356661    0.356686    0.357051    0.378585    0.428378
     0.430724    0.437220    0.459874    0.461507    0.468810    0.472895
     0.477146    0.478241    0.481763    0.510958    0.525607

 Minimum search - taking simple RFO step
 Searching for Lamda that Minimizes Along All modes
 Value Taken    Lamda =  -0.00000988
 Step Taken.  Stepsize is  0.032800

                             Maximum     Tolerance    Cnvgd?
         Gradient           0.000542      0.000300      NO
         Displacement       0.028703      0.001200      NO
         Energy change     -0.000015      0.000001      NO


 New Cartesian Coordinates Obtained by Inverse Iteration

 Displacement from previous Coordinates is:  0.113236
 ----------------------------------------------------------------
             Standard Nuclear Orientation (Angstroms)
    I     Atom           X                Y                Z
 ----------------------------------------------------------------
    1      C       0.0424820689    -0.0004392791     0.0592072754
    2      C       0.0019556267     0.1299155465     1.4594531403
    3      Cl      1.4806966908     0.3156335818     2.3730743922
    4      C      -1.2308571788     0.1477811262     2.1238035085
    5      Cl     -1.3250648187     0.3104544436     3.8609002314
    6      C      -2.4257968887     0.0461963297     1.4177186783
    7      H      -3.3695493951     0.0631978543     1.9443883791
    8      C      -2.3772912949    -0.0732724372     0.0366846519
    9      Cl     -3.8778066906    -0.1994857141    -0.8644542623
   10      C      -1.1660205700    -0.0989611255    -0.6404758609
   11      H      -1.1487559657    -0.2140182652    -1.7162224785
   12      C       1.3141771293    -0.0260591921    -0.7184336661
   13      C       2.2827737607    -1.0126421836    -0.4995116542
   14      H       2.1260318736    -1.7602444943     0.2681990616
   15      C       3.4460873702    -1.0537696564    -1.2604531874
   16      H       4.1883069144    -1.8231656568    -1.0918482288
   17      C       3.6473494978    -0.0926380089    -2.2467578781
   18      Cl      5.1194939432    -0.1347714299    -3.2066090438
   19      C       2.7023326977     0.8984488659    -2.4860606757
   20      H       2.8749181549     1.6419581753    -3.2534797057
   21      C       1.5380304537     0.9226507749    -1.7222693464
   22      H       0.8034416751     1.6997626838    -1.9001000907
 ----------------------------------------------------------------
 Nuclear Repulsion Energy =        1411.25227887 hartrees
 There are       73 alpha and       73 beta electrons
 Applying Cartesian multipole field
    Component          Value
    ---------          -----
     (2,0,0)        1.00000E-12
     (0,2,0)        2.00000E-11
     (0,0,2)       -3.00000E-11
 Nucleus-field energy     =    -0.0000000694 hartrees
 Requested basis set is 6-311++G(d,p)
 There are 154 shells and 426 basis functions
 A cutoff of  1.0D-15 yielded   9350 shell pairs
 There are     76462 function pairs (     82086 Cartesian)
 Smallest overlap matrix eigenvalue = 2.94E-07
 Linear dependence detected in AO basis
 Number of orthogonalized atomic orbitals = 423
 Maximum deviation from orthogonality = 1.085E-09
 Guess from superposition of atomic densities
 Warning:  Energy on first SCF cycle will be non-variational
 SAD guess density has 146.000000 electrons

 -----------------------------------------------------------------------
  General SCF calculation program by
  Eric Jon Sundstrom, Paul Horn, Yuezhi Mao, Dmitri Zuev, Alec White,
  David Stuck, Shaama M.S., Shane Yost, Joonho Lee, David Small,
  Daniel Levine, Susi Lehtola, Hugh Burton, Evgeny Epifanovsky,
  Bang C. Huynh
 -----------------------------------------------------------------------
 Exchange:     0.2000 Hartree-Fock + 0.0800 Slater + 0.7200 B88
 Correlation:  0.1900 VWN1RPA + 0.8100 LYP
 Using SG-1 standard quadrature grid
 A restricted SCF calculation will be
 performed using DIIS
 SCF converges when DIIS error is below 1.0e-08
 ---------------------------------------
  Cycle       Energy         DIIS error
 ---------------------------------------
    1   -2305.6451407617      3.02e-02  
    2   -2301.7469214688      2.55e-03  
    3   -2301.6662109579      3.09e-03  
    4   -2301.8901296492      6.57e-04  
    5   -2301.8986641469      3.27e-04  
    6   -2301.9010598845      9.46e-05  
    7   -2301.9012377827      2.94e-05  
    8   -2301.9012537595      1.37e-05  
    9   -2301.9012580602      2.88e-06  
   10   -2301.9012582378      1.12e-06  
   11   -2301.9012582670      2.48e-07  
   12   -2301.9012582681      1.24e-07  
   13   -2301.9012582686      3.72e-08  
   14   -2301.9012582686      9.64e-09  Convergence criterion met
 ---------------------------------------
 SCF time:   CPU 531.96s  wall 532.00s 
 SCF   energy in the final basis set =    -2301.9012582686
 Total energy in the final basis set =    -2301.9012582686

 --------------------------------------------------------------

                    Orbital Energies (a.u.)
 --------------------------------------------------------------

 Alpha MOs
 -- Occupied --
********-101.5732-101.5726-101.5638 -10.2723 -10.2698 -10.2656 -10.2541
-10.2321 -10.2182 -10.2148 -10.2141 -10.2049 -10.2040 -10.2038 -10.2033
 -9.4891  -9.4877  -9.4874  -9.4783  -7.2538  -7.2524  -7.2522  -7.2439
 -7.2433  -7.2429  -7.2426  -7.2423  -7.2420  -7.2414  -7.2332  -7.2328
 -0.9449  -0.9106  -0.9023  -0.8819  -0.8608  -0.8400  -0.7928  -0.7798
 -0.7499  -0.7403  -0.6599  -0.6454  -0.6230  -0.6068  -0.5494  -0.5316
 -0.5271  -0.4951  -0.4921  -0.4764  -0.4624  -0.4570  -0.4545  -0.4433
 -0.4221  -0.4172  -0.4084  -0.3925  -0.3865  -0.3840  -0.3655  -0.3528
 -0.3465  -0.3358  -0.3316  -0.3270  -0.3236  -0.2881  -0.2840  -0.2660
 -0.2573
 -- Virtual --
 -0.0648  -0.0530  -0.0399  -0.0304  -0.0275  -0.0140  -0.0000   0.0017
  0.0046   0.0065   0.0172   0.0229   0.0274   0.0309   0.0395   0.0455
  0.0515   0.0528   0.0583   0.0673   0.0713   0.0791   0.0813   0.0837
  0.0881   0.0908   0.0960   0.0994   0.1012   0.1028   0.1081   0.1119
  0.1139   0.1165   0.1204   0.1218   0.1228   0.1253   0.1260   0.1288
  0.1323   0.1351   0.1393   0.1401   0.1450   0.1506   0.1544   0.1592
  0.1636   0.1651   0.1756   0.1764   0.1796   0.1831   0.1940   0.1986
  0.2050   0.2102   0.2143   0.2165   0.2205   0.2243   0.2260   0.2317
  0.2334   0.2379   0.2417   0.2499   0.2520   0.2542   0.2612   0.2648
  0.2674   0.2689   0.2740   0.2809   0.2844   0.2865   0.2940   0.3005
  0.3013   0.3024   0.3093   0.3148   0.3184   0.3235   0.3263   0.3453
  0.3505   0.3563   0.3608   0.3674   0.4119   0.4277   0.4366   0.4410
  0.4496   0.4537   0.4550   0.4593   0.4622   0.4816   0.4917   0.4933
  0.4968   0.5075   0.5122   0.5233   0.5328   0.5389   0.5484   0.5519
  0.5686   0.5716   0.5752   0.5809   0.5848   0.5978   0.6070   0.6081
  0.6150   0.6198   0.6266   0.6321   0.6428   0.6579   0.6633   0.6733
  0.6798   0.6866   0.6909   0.6955   0.7072   0.7157   0.7226   0.7292
  0.7436   0.7487   0.7560   0.8056   0.8159   0.8270   0.8291   0.8362
  0.8414   0.8454   0.8471   0.8475   0.8506   0.8532   0.8564   0.8579
  0.8605   0.8658   0.8760   0.8875   0.8881   0.8936   0.8982   0.9080
  0.9156   0.9210   0.9283   0.9367   0.9411   0.9493   0.9512   0.9587
  0.9661   0.9786   0.9832   0.9946   1.0039   1.0139   1.0182   1.0397
  1.0420   1.0623   1.0848   1.0989   1.1113   1.1256   1.1436   1.1784
  1.1896   1.2064   1.2179   1.2284   1.2443   1.2663   1.2818   1.2854
  1.2969   1.3124   1.3218   1.3527   1.3624   1.4068   1.4345   1.4837
  1.5073   1.5117   1.5161   1.5362   1.5516   1.5634   1.5790   1.5907
  1.5960   1.6060   1.6146   1.6379   1.6605   1.6837   1.6958   1.7161
  1.7214   1.7413   1.7579   1.7980   1.8019   1.8377   1.8404   1.8817
  1.8840   1.9032   1.9113   1.9251   1.9267   1.9384   1.9483   1.9577
  1.9646   1.9691   1.9835   2.0468   2.0522   2.0557   2.0634   2.0776
  2.1117   2.1294   2.1757   2.1826   2.2457   2.2578   2.2683   2.2753
  2.2827   2.2954   2.3019   2.3072   2.3427   2.3512   2.4072   2.4282
  2.4367   2.4401   2.4534   2.4583   2.5127   2.5295   2.5375   2.5420
  2.5593   2.6003   2.6174   2.6396   2.6482   2.6636   2.6783   2.6991
  2.7078   2.7204   2.7285   2.7435   2.7551   2.7618   2.7679   2.7816
  2.7890   2.7955   2.7986   2.8331   2.8425   2.8864   2.9186   2.9322
  2.9756   2.9910   3.0646   3.0763   3.0843   3.1227   3.1344   3.1711
  3.1900   3.2223   3.2583   3.3362   3.3424   3.4149   3.4400   3.4797
  3.5730   3.5903   3.6612   3.7266   3.7961   3.8132   3.9616   3.9805
  4.0935   4.1313   4.1371   4.3798   4.8055   4.8309   9.7583   9.7753
  9.7844   9.8189  23.4053  23.5983  23.8266  23.8819  23.9043  23.9506
 23.9571  24.0216  24.0562  24.0791  24.1081  24.1610  25.8067  25.8257
 25.8263  25.9153  26.1049  26.1386  26.1590  26.2955  26.5643  26.5916
 26.6228  26.8315 215.7501 215.7667 215.7787 215.8201
 --------------------------------------------------------------

          Ground-State Mulliken Net Atomic Charges

     Atom                 Charge (a.u.)
  ----------------------------------------
      1 C                    -0.232439
      2 C                    -0.648097
      3 Cl                    0.618998
      4 C                     0.165903
      5 Cl                    0.453750
      6 C                    -0.965245
      7 H                     0.214401
      8 C                     0.754480
      9 Cl                    0.467495
     10 C                    -1.087246
     11 H                     0.210821
     12 C                     0.937546
     13 C                    -0.722005
     14 H                     0.193950
     15 C                    -0.821578
     16 H                     0.190967
     17 C                     0.658088
     18 Cl                    0.425560
     19 C                    -0.630057
     20 H                     0.195182
     21 C                    -0.564225
     22 H                     0.183752
  ----------------------------------------
  Sum of atomic charges =     0.000000

 -----------------------------------------------------------------
                    Cartesian Multipole Moments
 -----------------------------------------------------------------
    Charge (ESU x 10^10)
                -0.0000
    Dipole Moment (Debye)
         X      -0.6719      Y      -0.1321      Z      -0.5338
       Tot       0.8682
    Quadrupole Moments (Debye-Ang)
        XX    -126.2832     XY      -2.3738     YY    -118.0443
        XZ       1.7363     YZ      -3.8229     ZZ    -123.7939
    Octopole Moments (Debye-Ang^2)
       XXX    -219.8424    XXY     -12.5862    XYY     -51.7992
       YYY      -7.5981    XXZ      33.7593    XYZ      -6.7096
       YYZ      -5.3338    XZZ     -79.8871    YZZ       8.9241
       ZZZ       0.5909
    Hexadecapole Moments (Debye-Ang^3)
      XXXX   -5726.5870   XXXY      -4.6444   XXYY    -970.2713
      XYYY      34.1158   YYYY    -323.5716   XXXZ    1164.4206
      XXYZ     -29.5518   XYYZ     352.4522   YYYZ     -80.7590
      XXZZ   -1548.2861   XYZZ      44.7785   YYZZ    -626.7878
      XZZZ    1119.5641   YZZZ     -95.9850   ZZZZ   -3471.0598
 -----------------------------------------------------------------
 Calculating analytic gradient of the SCF energy
 Gradient of SCF Energy
            1           2           3           4           5           6
    1  -0.0001439   0.0000101   0.0000049  -0.0000454   0.0000327   0.0000343
    2  -0.0000797   0.0000056  -0.0000597  -0.0000127   0.0000018  -0.0000232
    3   0.0000347   0.0000516  -0.0000632  -0.0000239  -0.0000100  -0.0001070
            7           8           9          10          11          12
    1   0.0000007   0.0001658  -0.0000873  -0.0000734   0.0000343   0.0000942
    2  -0.0000111   0.0000062  -0.0000277   0.0000097  -0.0000075   0.0001365
    3  -0.0000066   0.0000842  -0.0000476   0.0000196   0.0000132  -0.0001375
           13          14          15          16          17          18
    1  -0.0000310  -0.0000035   0.0000367   0.0000027  -0.0001333   0.0000900
    2   0.0000151   0.0000597   0.0000391   0.0000262  -0.0000164   0.0000109
    3   0.0000187   0.0000723   0.0000059  -0.0000182   0.0001121  -0.0000600
           19          20          21          22
    1  -0.0000325   0.0000222   0.0000530  -0.0000313
    2  -0.0000224  -0.0000039  -0.0000348  -0.0000117
    3   0.0000577   0.0000161  -0.0000187   0.0000065
 Max gradient component =       1.658E-04
 RMS gradient           =       5.810E-05
 Gradient time:  CPU 186.79 s  wall 186.82 s
 Geometry Optimization Parameters
   NAtoms,    NIC,     NZ,  NCons,   NDum,   NFix, NCnnct, MaxDiis
       22     155      22       0       0       0       0       0

 Cartesian Hessian Update
 Hessian updated using BFGS update


** GEOMETRY OPTIMIZATION IN DELOCALIZED INTERNAL COORDINATES **
   Searching for a Minimum

   Optimization Cycle:   6

                       Coordinates (Angstroms)
     ATOM                X               Y               Z
      1  C         0.0424820689   -0.0004392791    0.0592072754
      2  C         0.0019556267    0.1299155465    1.4594531403
      3  Cl        1.4806966908    0.3156335818    2.3730743922
      4  C        -1.2308571788    0.1477811262    2.1238035085
      5  Cl       -1.3250648187    0.3104544436    3.8609002314
      6  C        -2.4257968887    0.0461963297    1.4177186783
      7  H        -3.3695493951    0.0631978543    1.9443883791
      8  C        -2.3772912949   -0.0732724372    0.0366846519
      9  Cl       -3.8778066906   -0.1994857141   -0.8644542623
     10  C        -1.1660205700   -0.0989611255   -0.6404758609
     11  H        -1.1487559657   -0.2140182652   -1.7162224785
     12  C         1.3141771293   -0.0260591921   -0.7184336661
     13  C         2.2827737607   -1.0126421836   -0.4995116542
     14  H         2.1260318736   -1.7602444943    0.2681990616
     15  C         3.4460873702   -1.0537696564   -1.2604531874
     16  H         4.1883069144   -1.8231656568   -1.0918482288
     17  C         3.6473494978   -0.0926380089   -2.2467578781
     18  Cl        5.1194939432   -0.1347714299   -3.2066090438
     19  C         2.7023326977    0.8984488659   -2.4860606757
     20  H         2.8749181549    1.6419581753   -3.2534797057
     21  C         1.5380304537    0.9226507749   -1.7222693464
     22  H         0.8034416751    1.6997626838   -1.9001000907
   Point Group: c1    Number of degrees of freedom:    60


   Energy is  -2301.901258269

 Hessian updated using BFGS update

 60 Hessian modes will be used to form the next step
  Hessian Eigenvalues:
     0.004426    0.019289    0.019934    0.022919    0.023309    0.023546
     0.023637    0.023735    0.023870    0.023952    0.024082    0.024103
     0.024115    0.024117    0.024139    0.024162    0.024466    0.024609
     0.028162    0.158929    0.159931    0.159989    0.160055    0.160135
     0.162099    0.219826    0.220724    0.231262    0.235164    0.237750
     0.249196    0.249934    0.249973    0.250073    0.254468    0.282170
     0.299845    0.300878    0.303963    0.307526    0.338824    0.354087
     0.356358    0.356660    0.356668    0.356798    0.356850    0.367917
     0.429477    0.430686    0.438473    0.459983    0.464509    0.469681
     0.472484    0.478014    0.479232    0.486869    0.489817    0.525724

 Minimum search - taking simple RFO step
 Searching for Lamda that Minimizes Along All modes
 Value Taken    Lamda =  -0.00000317
 Step Taken.  Stepsize is  0.021843

                             Maximum     Tolerance    Cnvgd?
         Gradient           0.000359      0.000300      NO
         Displacement       0.019529      0.001200      NO
         Energy change     -0.000006      0.000001      NO


 New Cartesian Coordinates Obtained by Inverse Iteration

 Displacement from previous Coordinates is:  0.076863
 ----------------------------------------------------------------
             Standard Nuclear Orientation (Angstroms)
    I     Atom           X                Y                Z
 ----------------------------------------------------------------
    1      C       0.0420061588    -0.0009441368     0.0586883776
    2      C       0.0020069562     0.1350267078     1.4584013121
    3      Cl      1.4810565727     0.3269827032     2.3700748055
    4      C      -1.2306110049     0.1533089035     2.1232184262
    5      Cl     -1.3246812737     0.3235892674     3.8596021798
    6      C      -2.4255811985     0.0460417344     1.4179979793
    7      H      -3.3691997112     0.0634780771     1.9449397999
    8      C      -2.3774593105    -0.0792738106     0.0374840802
    9      Cl     -3.8780685126    -0.2125100234    -0.8624595576
   10      C      -1.1663236976    -0.1048753553    -0.6402047417
   11      H      -1.1493006622    -0.2236320681    -1.7155844667
   12      C       1.3139140188    -0.0266856893    -0.7190126757
   13      C       2.2792020057    -1.0175387367    -0.5046862066
   14      H       2.1192659780    -1.7689632713     0.2586475013
   15      C       3.4428863362    -1.0580518018    -1.2650928863
   16      H       4.1827319210    -1.8305515664    -1.1002166055
   17      C       3.6476492501    -0.0920973601    -2.2460461326
   18      Cl      5.1205074415    -0.1334909248    -3.2050088566
   19      C       2.7058639824     0.9030320089    -2.4807766601
   20      H       2.8811553959     1.6501250769    -3.2441132061
   21      C       1.5410663990     0.9267098643    -1.7174640481
   22      H       0.8088480095     1.7068523400    -1.8916351781
 ----------------------------------------------------------------
 Nuclear Repulsion Energy =        1411.21135177 hartrees
 There are       73 alpha and       73 beta electrons
 Applying Cartesian multipole field
    Component          Value
    ---------          -----
     (2,0,0)        1.00000E-12
     (0,2,0)        2.00000E-11
     (0,0,2)       -3.00000E-11
 Nucleus-field energy     =    -0.0000000693 hartrees
 Requested basis set is 6-311++G(d,p)
 There are 154 shells and 426 basis functions
 A cutoff of  1.0D-15 yielded   9348 shell pairs
 There are     76453 function pairs (     82076 Cartesian)
 Smallest overlap matrix eigenvalue = 2.94E-07
 Linear dependence detected in AO basis
 Number of orthogonalized atomic orbitals = 423
 Maximum deviation from orthogonality = 6.189E-10
 Guess from superposition of atomic densities
 Warning:  Energy on first SCF cycle will be non-variational
 SAD guess density has 146.000000 electrons

 -----------------------------------------------------------------------
  General SCF calculation program by
  Eric Jon Sundstrom, Paul Horn, Yuezhi Mao, Dmitri Zuev, Alec White,
  David Stuck, Shaama M.S., Shane Yost, Joonho Lee, David Small,
  Daniel Levine, Susi Lehtola, Hugh Burton, Evgeny Epifanovsky,
  Bang C. Huynh
 -----------------------------------------------------------------------
 Exchange:     0.2000 Hartree-Fock + 0.0800 Slater + 0.7200 B88
 Correlation:  0.1900 VWN1RPA + 0.8100 LYP
 Using SG-1 standard quadrature grid
 A restricted SCF calculation will be
 performed using DIIS
 SCF converges when DIIS error is below 1.0e-08
 ---------------------------------------
  Cycle       Energy         DIIS error
 ---------------------------------------
    1   -2305.6443644063      3.02e-02  
    2   -2301.7469358501      2.55e-03  
    3   -2301.6662521784      3.09e-03  
    4   -2301.8901244439      6.57e-04  
    5   -2301.8986653873      3.27e-04  
    6   -2301.9010615217      9.46e-05  
    7   -2301.9012395243      2.95e-05  
    8   -2301.9012555700      1.37e-05  
    9   -2301.9012598762      2.88e-06  
   10   -2301.9012600539      1.12e-06  
   11   -2301.9012600830      2.48e-07  
   12   -2301.9012600842      1.24e-07  
   13   -2301.9012600846      3.72e-08  
   14   -2301.9012600845      9.64e-09  Convergence criterion met
 ---------------------------------------
 SCF time:   CPU 530.11s  wall 530.00s 
 SCF   energy in the final basis set =    -2301.9012600845
 Total energy in the final basis set =    -2301.9012600845

 --------------------------------------------------------------

                    Orbital Energies (a.u.)
 --------------------------------------------------------------

 Alpha MOs
 -- Occupied --
********-101.5732-101.5726-101.5637 -10.2723 -10.2698 -10.2656 -10.2541
-10.2321 -10.2183 -10.2147 -10.2141 -10.2049 -10.2040 -10.2038 -10.2033
 -9.4891  -9.4877  -9.4873  -9.4783  -7.2538  -7.2524  -7.2522  -7.2439
 -7.2434  -7.2429  -7.2426  -7.2423  -7.2420  -7.2414  -7.2332  -7.2328
 -0.9449  -0.9106  -0.9023  -0.8819  -0.8608  -0.8400  -0.7928  -0.7798
 -0.7499  -0.7403  -0.6599  -0.6453  -0.6231  -0.6068  -0.5494  -0.5316
 -0.5271  -0.4953  -0.4921  -0.4765  -0.4624  -0.4570  -0.4545  -0.4433
 -0.4221  -0.4173  -0.4083  -0.3925  -0.3864  -0.3840  -0.3654  -0.3527
 -0.3465  -0.3357  -0.3317  -0.3270  -0.3236  -0.2880  -0.2840  -0.2660
 -0.2574
 -- Virtual --
 -0.0645  -0.0531  -0.0398  -0.0306  -0.0276  -0.0141  -0.0000   0.0017
  0.0046   0.0065   0.0171   0.0228   0.0274   0.0309   0.0395   0.0455
  0.0515   0.0528   0.0583   0.0672   0.0714   0.0791   0.0813   0.0837
  0.0881   0.0907   0.0960   0.0994   0.1012   0.1028   0.1080   0.1119
  0.1139   0.1164   0.1204   0.1217   0.1228   0.1252   0.1260   0.1288
  0.1323   0.1350   0.1392   0.1400   0.1450   0.1505   0.1545   0.1592
  0.1635   0.1651   0.1755   0.1762   0.1795   0.1831   0.1940   0.1986
  0.2051   0.2102   0.2143   0.2166   0.2205   0.2243   0.2261   0.2318
  0.2334   0.2379   0.2417   0.2499   0.2517   0.2543   0.2611   0.2649
  0.2672   0.2688   0.2740   0.2810   0.2845   0.2865   0.2940   0.3001
  0.3013   0.3023   0.3093   0.3147   0.3182   0.3233   0.3261   0.3453
  0.3507   0.3563   0.3607   0.3673   0.4120   0.4275   0.4367   0.4410
  0.4497   0.4537   0.4550   0.4593   0.4622   0.4816   0.4918   0.4932
  0.4965   0.5074   0.5120   0.5236   0.5330   0.5389   0.5484   0.5516
  0.5682   0.5717   0.5749   0.5808   0.5846   0.5980   0.6075   0.6080
  0.6153   0.6199   0.6269   0.6321   0.6431   0.6579   0.6632   0.6743
  0.6800   0.6865   0.6904   0.6957   0.7071   0.7155   0.7229   0.7292
  0.7434   0.7487   0.7564   0.8054   0.8160   0.8270   0.8290   0.8361
  0.8413   0.8456   0.8469   0.8473   0.8507   0.8533   0.8563   0.8583
  0.8608   0.8660   0.8762   0.8875   0.8882   0.8935   0.8984   0.9082
  0.9153   0.9207   0.9283   0.9368   0.9407   0.9492   0.9512   0.9591
  0.9660   0.9789   0.9837   0.9947   1.0041   1.0137   1.0173   1.0398
  1.0421   1.0619   1.0848   1.1002   1.1113   1.1260   1.1437   1.1788
  1.1896   1.2064   1.2179   1.2287   1.2443   1.2662   1.2820   1.2857
  1.2968   1.3120   1.3218   1.3530   1.3629   1.4068   1.4334   1.4836
  1.5071   1.5116   1.5167   1.5363   1.5520   1.5633   1.5791   1.5909
  1.5962   1.6058   1.6145   1.6382   1.6604   1.6840   1.6957   1.7161
  1.7211   1.7408   1.7580   1.7979   1.8021   1.8378   1.8401   1.8815
  1.8835   1.9030   1.9110   1.9255   1.9272   1.9385   1.9486   1.9572
  1.9654   1.9692   1.9838   2.0469   2.0522   2.0558   2.0634   2.0775
  2.1118   2.1293   2.1755   2.1825   2.2456   2.2577   2.2683   2.2753
  2.2824   2.2951   2.3017   2.3073   2.3428   2.3513   2.4082   2.4283
  2.4369   2.4400   2.4536   2.4583   2.5126   2.5296   2.5374   2.5420
  2.5590   2.6002   2.6173   2.6397   2.6482   2.6641   2.6787   2.6997
  2.7080   2.7204   2.7285   2.7436   2.7546   2.7616   2.7678   2.7813
  2.7882   2.7948   2.7986   2.8332   2.8426   2.8858   2.9185   2.9322
  2.9759   2.9915   3.0650   3.0763   3.0845   3.1227   3.1341   3.1709
  3.1900   3.2224   3.2581   3.3360   3.3425   3.4150   3.4400   3.4796
  3.5730   3.5905   3.6612   3.7270   3.7960   3.8135   3.9618   3.9804
  4.0934   4.1312   4.1370   4.3783   4.8057   4.8310   9.7584   9.7753
  9.7843   9.8189  23.4054  23.5983  23.8265  23.8817  23.9043  23.9505
 23.9570  24.0215  24.0567  24.0789  24.1082  24.1611  25.8065  25.8257
 25.8263  25.9150  26.1049  26.1386  26.1589  26.2963  26.5641  26.5916
 26.6230  26.8311 215.7502 215.7667 215.7787 215.8201
 --------------------------------------------------------------

          Ground-State Mulliken Net Atomic Charges

     Atom                 Charge (a.u.)
  ----------------------------------------
      1 C                    -0.239617
      2 C                    -0.665241
      3 Cl                    0.618652
      4 C                     0.177319
      5 Cl                    0.453700
      6 C                    -0.967131
      7 H                     0.214464
      8 C                     0.750456
      9 Cl                    0.466852
     10 C                    -1.075279
     11 H                     0.210842
     12 C                     0.937961
     13 C                    -0.711490
     14 H                     0.194901
     15 C                    -0.823837
     16 H                     0.190981
     17 C                     0.659291
     18 Cl                    0.425584
     19 C                    -0.630648
     20 H                     0.195209
     21 C                    -0.566932
     22 H                     0.183963
  ----------------------------------------
  Sum of atomic charges =     0.000000

 -----------------------------------------------------------------
                    Cartesian Multipole Moments
 -----------------------------------------------------------------
    Charge (ESU x 10^10)
                 0.0000
    Dipole Moment (Debye)
         X      -0.6752      Y      -0.1357      Z      -0.5334
       Tot       0.8711
    Quadrupole Moments (Debye-Ang)
        XX    -126.3149     XY      -2.3725     YY    -117.9899
        XZ       1.7181     YZ      -3.8148     ZZ    -123.8258
    Octopole Moments (Debye-Ang^2)
       XXX    -220.0774    XXY     -12.6288    XYY     -51.6726
       YYY      -8.0302    XXZ      33.6869    XYZ      -6.6845
       YYZ      -5.4110    XZZ     -79.9483    YZZ       8.7167
       ZZZ       0.8143
    Hexadecapole Moments (Debye-Ang^3)
      XXXX   -5728.2891   XXXY      -6.8896   XXYY    -970.5219
      XYYY      31.3878   YYYY    -326.5164   XXXZ    1164.6584
      XXYZ     -30.6216   XYYZ     352.3165   YYYZ     -84.6718
      XXZZ   -1547.6999   XYZZ      43.9784   YYZZ    -626.4747
      XZZZ    1120.3050   YZZZ     -99.2546   ZZZZ   -3467.6196
 -----------------------------------------------------------------
 Calculating analytic gradient of the SCF energy
 Gradient of SCF Energy
            1           2           3           4           5           6
    1  -0.0002071   0.0000740  -0.0000100  -0.0000682   0.0000025   0.0000430
    2  -0.0000657   0.0000136  -0.0000342  -0.0000037   0.0000108  -0.0000289
    3   0.0000051   0.0000629  -0.0000290  -0.0000085  -0.0000040  -0.0001029
            7           8           9          10          11          12
    1  -0.0000115   0.0000974  -0.0000745   0.0000279   0.0000228   0.0001185
    2  -0.0000063  -0.0000042  -0.0000352   0.0000038  -0.0000019   0.0001558
    3  -0.0000046   0.0001210  -0.0000469   0.0000184   0.0000007  -0.0001921
           13          14          15          16          17          18
    1   0.0000246  -0.0000106   0.0000258   0.0000089  -0.0001874   0.0001084
    2  -0.0000472   0.0000501   0.0000223   0.0000216   0.0000396   0.0000119
    3   0.0000356   0.0000310   0.0000233  -0.0000118   0.0001041  -0.0000670
           19          20          21          22
    1   0.0000468   0.0000183  -0.0000276  -0.0000221
    2  -0.0000563   0.0000064  -0.0000335  -0.0000186
    3   0.0000062   0.0000114   0.0000496  -0.0000026
 Max gradient component =       2.071E-04
 RMS gradient           =       6.424E-05
 Gradient time:  CPU 187.20 s  wall 187.23 s
 Geometry Optimization Parameters
   NAtoms,    NIC,     NZ,  NCons,   NDum,   NFix, NCnnct, MaxDiis
       22     155      22       0       0       0       0       0

 Cartesian Hessian Update
 Hessian updated using BFGS update


** GEOMETRY OPTIMIZATION IN DELOCALIZED INTERNAL COORDINATES **
   Searching for a Minimum

   Optimization Cycle:   7

                       Coordinates (Angstroms)
     ATOM                X               Y               Z
      1  C         0.0420061588   -0.0009441368    0.0586883776
      2  C         0.0020069562    0.1350267078    1.4584013121
      3  Cl        1.4810565727    0.3269827032    2.3700748055
      4  C        -1.2306110049    0.1533089035    2.1232184262
      5  Cl       -1.3246812737    0.3235892674    3.8596021798
      6  C        -2.4255811985    0.0460417344    1.4179979793
      7  H        -3.3691997112    0.0634780771    1.9449397999
      8  C        -2.3774593105   -0.0792738106    0.0374840802
      9  Cl       -3.8780685126   -0.2125100234   -0.8624595576
     10  C        -1.1663236976   -0.1048753553   -0.6402047417
     11  H        -1.1493006622   -0.2236320681   -1.7155844667
     12  C         1.3139140188   -0.0266856893   -0.7190126757
     13  C         2.2792020057   -1.0175387367   -0.5046862066
     14  H         2.1192659780   -1.7689632713    0.2586475013
     15  C         3.4428863362   -1.0580518018   -1.2650928863
     16  H         4.1827319210   -1.8305515664   -1.1002166055
     17  C         3.6476492501   -0.0920973601   -2.2460461326
     18  Cl        5.1205074415   -0.1334909248   -3.2050088566
     19  C         2.7058639824    0.9030320089   -2.4807766601
     20  H         2.8811553959    1.6501250769   -3.2441132061
     21  C         1.5410663990    0.9267098643   -1.7174640481
     22  H         0.8088480095    1.7068523400   -1.8916351781
   Point Group: c1    Number of degrees of freedom:    60


   Energy is  -2301.901260084

 Hessian updated using BFGS update

 60 Hessian modes will be used to form the next step
  Hessian Eigenvalues:
     0.003156    0.019291    0.019912    0.022904    0.023288    0.023553
     0.023639    0.023712    0.023889    0.023998    0.024081    0.024100
     0.024115    0.024122    0.024147    0.024221    0.024347    0.024601
     0.026277    0.157952    0.159953    0.159995    0.160025    0.160204
     0.160545    0.217042    0.220965    0.231181    0.235202    0.237838
     0.249357    0.249531    0.249983    0.250078    0.250566    0.275902
     0.294267    0.300929    0.301207    0.304609    0.336790    0.350532
     0.356585    0.356653    0.356672    0.356681    0.356876    0.363639
     0.429335    0.430761    0.436129    0.459782    0.468016    0.471304
     0.473485    0.476532    0.478611    0.479810    0.493269    0.526121

 Minimum search - taking simple RFO step
 Searching for Lamda that Minimizes Along All modes
 Value Taken    Lamda =  -0.00000152
 Step Taken.  Stepsize is  0.016897

                             Maximum     Tolerance    Cnvgd?
         Gradient           0.000155      0.000300     YES
         Displacement       0.014859      0.001200      NO
         Energy change     -0.000002      0.000001      NO


 New Cartesian Coordinates Obtained by Inverse Iteration

 Displacement from previous Coordinates is:  0.058732
 ----------------------------------------------------------------
             Standard Nuclear Orientation (Angstroms)
    I     Atom           X                Y                Z
 ----------------------------------------------------------------
    1      C       0.0417147113    -0.0010809207     0.0582755634
    2      C       0.0019191623     0.1392693362     1.4574588962
    3      Cl      1.4811844014     0.3370522020     2.3675252548
    4      C      -1.2304436607     0.1573386146     2.1227166883
    5      Cl     -1.3242373482     0.3325961711     3.8586252985
    6      C      -2.4254806748     0.0457856467     1.4182334976
    7      H      -3.3689509963     0.0631297075     1.9454376475
    8      C      -2.3776341767    -0.0836268638     0.0380036988
    9      Cl     -3.8781594784    -0.2219966040    -0.8610117264
   10      C      -1.1665866060    -0.1092763312    -0.6400136352
   11      H      -1.1498071776    -0.2311446501    -1.7150675471
   12      C       1.3136849894    -0.0271806389    -0.7192224375
   13      C       2.2764456058    -1.0212016312    -0.5085907711
   14      H       2.1142860457    -1.7756927181     0.2513072255
   15      C       3.4403738365    -1.0613329339    -1.2686877579
   16      H       4.1783344215    -1.8362102393    -1.1064552972
   17      C       3.6479818529    -0.0918486083    -2.2456200028
   18      Cl      5.1211435068    -0.1328297934    -3.2038041656
   19      C       2.7085840997     0.9064354451    -2.4767081822
   20      H       2.8856750411     1.6561118217    -3.2371010567
   21      C       1.5435544886     0.9297824079    -1.7136561282
   22      H       0.8133530104     1.7124525188    -1.8848918226
 ----------------------------------------------------------------
 Nuclear Repulsion Energy =        1411.19935361 hartrees
 There are       73 alpha and       73 beta electrons
 Applying Cartesian multipole field
    Component          Value
    ---------          -----
     (2,0,0)        1.00000E-12
     (0,2,0)        2.00000E-11
     (0,0,2)       -3.00000E-11
 Nucleus-field energy     =    -0.0000000691 hartrees
 Requested basis set is 6-311++G(d,p)
 There are 154 shells and 426 basis functions
 A cutoff of  1.0D-15 yielded   9348 shell pairs
 There are     76453 function pairs (     82076 Cartesian)
 Smallest overlap matrix eigenvalue = 2.94E-07
 Linear dependence detected in AO basis
 Number of orthogonalized atomic orbitals = 423
 Maximum deviation from orthogonality = 8.353E-10
 Guess from superposition of atomic densities
 Warning:  Energy on first SCF cycle will be non-variational
 SAD guess density has 146.000000 electrons

 -----------------------------------------------------------------------
  General SCF calculation program by
  Eric Jon Sundstrom, Paul Horn, Yuezhi Mao, Dmitri Zuev, Alec White,
  David Stuck, Shaama M.S., Shane Yost, Joonho Lee, David Small,
  Daniel Levine, Susi Lehtola, Hugh Burton, Evgeny Epifanovsky,
  Bang C. Huynh
 -----------------------------------------------------------------------
 Exchange:     0.2000 Hartree-Fock + 0.0800 Slater + 0.7200 B88
 Correlation:  0.1900 VWN1RPA + 0.8100 LYP
 Using SG-1 standard quadrature grid
 A restricted SCF calculation will be
 performed using DIIS
 SCF converges when DIIS error is below 1.0e-08
 ---------------------------------------
  Cycle       Energy         DIIS error
 ---------------------------------------
    1   -2305.6441307848      3.02e-02  
    2   -2301.7469376507      2.55e-03  
    3   -2301.6662366997      3.09e-03  
    4   -2301.8901163383      6.57e-04  
    5   -2301.8986635298      3.28e-04  
    6   -2301.9010619627      9.47e-05  
    7   -2301.9012400274      2.95e-05  
    8   -2301.9012561633      1.37e-05  
    9   -2301.9012604760      2.88e-06  
   10   -2301.9012606534      1.12e-06  
   11   -2301.9012606825      2.47e-07  
   12   -2301.9012606838      1.23e-07  
   13   -2301.9012606840      3.72e-08  
   14   -2301.9012606842      9.64e-09  Convergence criterion met
 ---------------------------------------
 SCF time:   CPU 529.68s  wall 530.00s 
 SCF   energy in the final basis set =    -2301.9012606842
 Total energy in the final basis set =    -2301.9012606842

 --------------------------------------------------------------

                    Orbital Energies (a.u.)
 --------------------------------------------------------------

 Alpha MOs
 -- Occupied --
********-101.5732-101.5725-101.5637 -10.2723 -10.2697 -10.2656 -10.2541
-10.2320 -10.2183 -10.2147 -10.2141 -10.2049 -10.2040 -10.2038 -10.2033
 -9.4891  -9.4877  -9.4873  -9.4783  -7.2538  -7.2524  -7.2522  -7.2439
 -7.2433  -7.2429  -7.2426  -7.2422  -7.2421  -7.2413  -7.2332  -7.2328
 -0.9449  -0.9106  -0.9023  -0.8819  -0.8608  -0.8400  -0.7928  -0.7798
 -0.7499  -0.7403  -0.6598  -0.6452  -0.6232  -0.6068  -0.5494  -0.5315
 -0.5271  -0.4954  -0.4920  -0.4765  -0.4624  -0.4569  -0.4544  -0.4432
 -0.4221  -0.4173  -0.4083  -0.3925  -0.3864  -0.3841  -0.3653  -0.3527
 -0.3464  -0.3357  -0.3317  -0.3270  -0.3236  -0.2878  -0.2840  -0.2660
 -0.2575
 -- Virtual --
 -0.0643  -0.0532  -0.0397  -0.0308  -0.0276  -0.0141   0.0000   0.0017
  0.0046   0.0065   0.0171   0.0228   0.0274   0.0309   0.0394   0.0455
  0.0515   0.0528   0.0583   0.0672   0.0714   0.0791   0.0813   0.0837
  0.0881   0.0906   0.0960   0.0994   0.1012   0.1028   0.1080   0.1119
  0.1138   0.1164   0.1204   0.1216   0.1229   0.1251   0.1259   0.1287
  0.1322   0.1350   0.1391   0.1400   0.1450   0.1504   0.1545   0.1592
  0.1635   0.1652   0.1755   0.1762   0.1794   0.1831   0.1940   0.1986
  0.2051   0.2102   0.2143   0.2167   0.2205   0.2243   0.2262   0.2319
  0.2334   0.2378   0.2418   0.2499   0.2515   0.2545   0.2610   0.2649
  0.2672   0.2688   0.2739   0.2811   0.2845   0.2864   0.2941   0.2999
  0.3014   0.3022   0.3092   0.3146   0.3181   0.3232   0.3260   0.3454
  0.3508   0.3563   0.3607   0.3672   0.4121   0.4274   0.4368   0.4411
  0.4497   0.4536   0.4550   0.4594   0.4623   0.4815   0.4918   0.4932
  0.4963   0.5074   0.5119   0.5238   0.5332   0.5388   0.5484   0.5514
  0.5678   0.5717   0.5747   0.5808   0.5844   0.5981   0.6078   0.6080
  0.6154   0.6201   0.6271   0.6320   0.6433   0.6578   0.6630   0.6749
  0.6802   0.6865   0.6901   0.6958   0.7071   0.7154   0.7231   0.7291
  0.7433   0.7488   0.7567   0.8053   0.8160   0.8270   0.8289   0.8361
  0.8411   0.8457   0.8467   0.8471   0.8508   0.8533   0.8562   0.8585
  0.8610   0.8662   0.8764   0.8876   0.8882   0.8935   0.8986   0.9083
  0.9149   0.9205   0.9283   0.9370   0.9404   0.9492   0.9512   0.9594
  0.9661   0.9792   0.9841   0.9949   1.0043   1.0135   1.0167   1.0399
  1.0423   1.0616   1.0847   1.1012   1.1115   1.1263   1.1438   1.1791
  1.1896   1.2064   1.2180   1.2289   1.2442   1.2660   1.2822   1.2859
  1.2969   1.3116   1.3218   1.3533   1.3633   1.4068   1.4325   1.4836
  1.5070   1.5115   1.5172   1.5364   1.5524   1.5632   1.5792   1.5911
  1.5964   1.6057   1.6144   1.6384   1.6602   1.6841   1.6955   1.7161
  1.7209   1.7405   1.7582   1.7979   1.8023   1.8378   1.8399   1.8814
  1.8831   1.9029   1.9108   1.9257   1.9278   1.9385   1.9487   1.9567
  1.9660   1.9693   1.9842   2.0471   2.0523   2.0558   2.0634   2.0774
  2.1119   2.1293   2.1754   2.1825   2.2455   2.2576   2.2683   2.2753
  2.2822   2.2949   2.3015   2.3074   2.3429   2.3515   2.4090   2.4284
  2.4371   2.4398   2.4538   2.4583   2.5125   2.5297   2.5374   2.5420
  2.5588   2.6001   2.6173   2.6399   2.6482   2.6644   2.6790   2.7003
  2.7082   2.7204   2.7285   2.7437   2.7543   2.7614   2.7678   2.7810
  2.7873   2.7942   2.7991   2.8332   2.8428   2.8852   2.9185   2.9323
  2.9762   2.9919   3.0653   3.0765   3.0846   3.1229   3.1338   3.1707
  3.1901   3.2225   3.2580   3.3358   3.3426   3.4151   3.4401   3.4795
  3.5730   3.5907   3.6612   3.7275   3.7960   3.8138   3.9620   3.9803
  4.0934   4.1311   4.1369   4.3772   4.8058   4.8310   9.7585   9.7753
  9.7843   9.8189  23.4055  23.5984  23.8264  23.8817  23.9043  23.9504
 23.9570  24.0213  24.0569  24.0788  24.1082  24.1612  25.8064  25.8256
 25.8262  25.9148  26.1050  26.1386  26.1589  26.2969  26.5639  26.5918
 26.6233  26.8308 215.7503 215.7668 215.7787 215.8201
 --------------------------------------------------------------

          Ground-State Mulliken Net Atomic Charges

     Atom                 Charge (a.u.)
  ----------------------------------------
      1 C                    -0.245576
      2 C                    -0.678048
      3 Cl                    0.618526
      4 C                     0.186880
      5 Cl                    0.453614
      6 C                    -0.968554
      7 H                     0.214512
      8 C                     0.747042
      9 Cl                    0.466326
     10 C                    -1.066339
     11 H                     0.210840
     12 C                     0.938249
     13 C                    -0.702990
     14 H                     0.195604
     15 C                    -0.825557
     16 H                     0.190991
     17 C                     0.659472
     18 Cl                    0.425593
     19 C                    -0.630779
     20 H                     0.195219
     21 C                    -0.569173
     22 H                     0.184147
  ----------------------------------------
  Sum of atomic charges =     0.000000

 -----------------------------------------------------------------
                    Cartesian Multipole Moments
 -----------------------------------------------------------------
    Charge (ESU x 10^10)
                 0.0000
    Dipole Moment (Debye)
         X      -0.6773      Y      -0.1392      Z      -0.5344
       Tot       0.8738
    Quadrupole Moments (Debye-Ang)
        XX    -126.3273     XY      -2.3692     YY    -117.9489
        XZ       1.6982     YZ      -3.8083     ZZ    -123.8475
    Octopole Moments (Debye-Ang^2)
       XXX    -220.2131    XXY     -12.6702    XYY     -51.5775
       YYY      -8.3856    XXZ      33.5978    XYZ      -6.6619
       YYZ      -5.4646    XZZ     -79.9735    YZZ       8.5433
       ZZZ       0.9738
    Hexadecapole Moments (Debye-Ang^3)
      XXXX   -5728.9906   XXXY      -8.5590   XXYY    -970.6928
      XYYY      29.3089   YYYY    -328.8268   XXXZ    1164.6350
      XXYZ     -31.4414   XYYZ     352.2190   YYYZ     -87.6584
      XXZZ   -1547.0811   XYZZ      43.3778   YYZZ    -626.2403
      XZZZ    1120.7554   YZZZ    -101.7763   ZZZZ   -3464.8196
 -----------------------------------------------------------------
 Calculating analytic gradient of the SCF energy
 Gradient of SCF Energy
            1           2           3           4           5           6
    1  -0.0000858   0.0000375  -0.0000151  -0.0000190  -0.0000115   0.0000084
    2  -0.0000166   0.0000091  -0.0000021  -0.0000023   0.0000087  -0.0000225
    3  -0.0000075   0.0000267  -0.0000055  -0.0000091  -0.0000012  -0.0000410
            7           8           9          10          11          12
    1  -0.0000084   0.0000055  -0.0000168   0.0000415   0.0000031   0.0000409
    2  -0.0000105  -0.0000037  -0.0000340  -0.0000087  -0.0000093   0.0000668
    3  -0.0000063   0.0000498  -0.0000211   0.0000030  -0.0000021  -0.0000811
           13          14          15          16          17          18
    1   0.0000482  -0.0000029   0.0000024   0.0000124  -0.0000965   0.0000528
    2  -0.0000274   0.0000210   0.0000054   0.0000179   0.0000489   0.0000122
    3   0.0000203   0.0000058   0.0000253   0.0000046   0.0000381  -0.0000215
           19          20          21          22
    1   0.0000584  -0.0000009  -0.0000465  -0.0000077
    2  -0.0000299   0.0000057  -0.0000196  -0.0000093
    3  -0.0000194   0.0000029   0.0000479  -0.0000087
 Max gradient component =       9.652E-05
 RMS gradient           =       3.109E-05
 Gradient time:  CPU 185.80 s  wall 185.82 s
 Geometry Optimization Parameters
   NAtoms,    NIC,     NZ,  NCons,   NDum,   NFix, NCnnct, MaxDiis
       22     155      22       0       0       0       0       0

 Cartesian Hessian Update
 Hessian updated using BFGS update


** GEOMETRY OPTIMIZATION IN DELOCALIZED INTERNAL COORDINATES **
   Searching for a Minimum

   Optimization Cycle:   8

                       Coordinates (Angstroms)
     ATOM                X               Y               Z
      1  C         0.0417147113   -0.0010809207    0.0582755634
      2  C         0.0019191623    0.1392693362    1.4574588962
      3  Cl        1.4811844014    0.3370522020    2.3675252548
      4  C        -1.2304436607    0.1573386146    2.1227166883
      5  Cl       -1.3242373482    0.3325961711    3.8586252985
      6  C        -2.4254806748    0.0457856467    1.4182334976
      7  H        -3.3689509963    0.0631297075    1.9454376475
      8  C        -2.3776341767   -0.0836268638    0.0380036988
      9  Cl       -3.8781594784   -0.2219966040   -0.8610117264
     10  C        -1.1665866060   -0.1092763312   -0.6400136352
     11  H        -1.1498071776   -0.2311446501   -1.7150675471
     12  C         1.3136849894   -0.0271806389   -0.7192224375
     13  C         2.2764456058   -1.0212016312   -0.5085907711
     14  H         2.1142860457   -1.7756927181    0.2513072255
     15  C         3.4403738365   -1.0613329339   -1.2686877579
     16  H         4.1783344215   -1.8362102393   -1.1064552972
     17  C         3.6479818529   -0.0918486083   -2.2456200028
     18  Cl        5.1211435068   -0.1328297934   -3.2038041656
     19  C         2.7085840997    0.9064354451   -2.4767081822
     20  H         2.8856750411    1.6561118217   -3.2371010567
     21  C         1.5435544886    0.9297824079   -1.7136561282
     22  H         0.8133530104    1.7124525188   -1.8848918226
   Point Group: c1    Number of degrees of freedom:    60


   Energy is  -2301.901260684

 Hessian updated using BFGS update

 60 Hessian modes will be used to form the next step
  Hessian Eigenvalues:
     0.002880    0.019271    0.019861    0.022778    0.023173    0.023422
     0.023605    0.023672    0.023778    0.023941    0.024006    0.024089
     0.024105    0.024123    0.024124    0.024149    0.024222    0.024656
     0.025766    0.156431    0.159730    0.159991    0.160013    0.160087
     0.160579    0.211424    0.220903    0.230067    0.234464    0.236530
     0.248417    0.249570    0.249970    0.250110    0.251613    0.273713
     0.289524    0.300553    0.301272    0.304377    0.333530    0.350942
     0.356572    0.356617    0.356667    0.356688    0.356854    0.364224
     0.428857    0.430792    0.435064    0.459232    0.464548    0.470097
     0.472893    0.475963    0.478832    0.481244    0.491945    0.525779

 Minimum search - taking simple RFO step
 Searching for Lamda that Minimizes Along All modes
 Value Taken    Lamda =   0.00000000
 Step Taken.  Stepsize is  0.004325

                             Maximum     Tolerance    Cnvgd?
         Gradient           0.000061      0.000300     YES
         Displacement       0.003569      0.001200      NO
         Energy change     -0.000001      0.000001     YES

 Final energy is   -2301.9012606841711     


 ******************************
 **  OPTIMIZATION CONVERGED  **
 ******************************

                       Coordinates (Angstroms)
     ATOM                X               Y               Z
      1  C         0.0417147113   -0.0010809207    0.0582755634
      2  C         0.0019191623    0.1392693362    1.4574588962
      3  Cl        1.4811844014    0.3370522020    2.3675252548
      4  C        -1.2304436607    0.1573386146    2.1227166883
      5  Cl       -1.3242373482    0.3325961711    3.8586252985
      6  C        -2.4254806748    0.0457856467    1.4182334976
      7  H        -3.3689509963    0.0631297075    1.9454376475
      8  C        -2.3776341767   -0.0836268638    0.0380036988
      9  Cl       -3.8781594784   -0.2219966040   -0.8610117264
     10  C        -1.1665866060   -0.1092763312   -0.6400136352
     11  H        -1.1498071776   -0.2311446501   -1.7150675471
     12  C         1.3136849894   -0.0271806389   -0.7192224375
     13  C         2.2764456058   -1.0212016312   -0.5085907711
     14  H         2.1142860457   -1.7756927181    0.2513072255
     15  C         3.4403738365   -1.0613329339   -1.2686877579
     16  H         4.1783344215   -1.8362102393   -1.1064552972
     17  C         3.6479818529   -0.0918486083   -2.2456200028
     18  Cl        5.1211435068   -0.1328297934   -3.2038041656
     19  C         2.7085840997    0.9064354451   -2.4767081822
     20  H         2.8856750411    1.6561118217   -3.2371010567
     21  C         1.5435544886    0.9297824079   -1.7136561282
     22  H         0.8133530104    1.7124525188   -1.8848918226

Z-matrix Print:
$molecule
0 1
Cl
C  1 1.748017
C  2 1.400576 1 119.726726
C  3 1.391709 2 120.935944 1 177.894551 0
H  4 1.080917 3 120.087110 2 -179.890371 0
C  4 1.387109 3 118.786600 2 -0.038632 0
C  6 1.388165 4 121.186222 3 0.306522 0
H  7 1.082069 6 120.057554 4 178.757162 0
C  7 1.399752 6 120.530530 4 -0.159083 0
C  9 1.491004 7 118.354326 6 -179.687170 0
C  10 1.399113 9 119.921999 7 58.653235 0
H  11 1.084015 10 119.698954 9 2.639500 0
C  11 1.392870 10 121.019554 9 -178.362221 0
H  13 1.082392 11 120.670038 10 -179.313515 0
C  13 1.390123 11 119.090817 10 0.418181 0
C  15 1.391904 13 121.068960 11 0.012288 0
H  16 1.082285 15 120.144889 13 179.536116 0
C  16 1.390715 15 119.231445 13 -0.403505 0
H  18 1.083050 16 119.253996 15 179.967654 0
Cl 3 1.747252 2 121.361268 1 -1.620183 0
Cl 6 1.754694 4 119.187405 3 -179.885672 0
Cl 15 1.757840 13 119.502097 11 179.918700 0
$end


 --------------------------------------------------------------

                    Orbital Energies (a.u.)
 --------------------------------------------------------------

 Alpha MOs
 -- Occupied --
********-101.5732-101.5725-101.5637 -10.2723 -10.2697 -10.2656 -10.2541
-10.2320 -10.2183 -10.2147 -10.2141 -10.2049 -10.2040 -10.2038 -10.2033
 -9.4891  -9.4877  -9.4873  -9.4783  -7.2538  -7.2524  -7.2522  -7.2439
 -7.2433  -7.2429  -7.2426  -7.2422  -7.2421  -7.2413  -7.2332  -7.2328
 -0.9449  -0.9106  -0.9023  -0.8819  -0.8608  -0.8400  -0.7928  -0.7798
 -0.7499  -0.7403  -0.6598  -0.6452  -0.6232  -0.6068  -0.5494  -0.5315
 -0.5271  -0.4954  -0.4920  -0.4765  -0.4624  -0.4569  -0.4544  -0.4432
 -0.4221  -0.4173  -0.4083  -0.3925  -0.3864  -0.3841  -0.3653  -0.3527
 -0.3464  -0.3357  -0.3317  -0.3270  -0.3236  -0.2878  -0.2840  -0.2660
 -0.2575
 -- Virtual --
 -0.0643  -0.0532  -0.0397  -0.0308  -0.0276  -0.0141   0.0000   0.0017
  0.0046   0.0065   0.0171   0.0228   0.0274   0.0309   0.0394   0.0455
  0.0515   0.0528   0.0583   0.0672   0.0714   0.0791   0.0813   0.0837
  0.0881   0.0906   0.0960   0.0994   0.1012   0.1028   0.1080   0.1119
  0.1138   0.1164   0.1204   0.1216   0.1229   0.1251   0.1259   0.1287
  0.1322   0.1350   0.1391   0.1400   0.1450   0.1504   0.1545   0.1592
  0.1635   0.1652   0.1755   0.1762   0.1794   0.1831   0.1940   0.1986
  0.2051   0.2102   0.2143   0.2167   0.2205   0.2243   0.2262   0.2319
  0.2334   0.2378   0.2418   0.2499   0.2515   0.2545   0.2610   0.2649
  0.2672   0.2688   0.2739   0.2811   0.2845   0.2864   0.2941   0.2999
  0.3014   0.3022   0.3092   0.3146   0.3181   0.3232   0.3260   0.3454
  0.3508   0.3563   0.3607   0.3672   0.4121   0.4274   0.4368   0.4411
  0.4497   0.4536   0.4550   0.4594   0.4623   0.4815   0.4918   0.4932
  0.4963   0.5074   0.5119   0.5238   0.5332   0.5388   0.5484   0.5514
  0.5678   0.5717   0.5747   0.5808   0.5844   0.5981   0.6078   0.6080
  0.6154   0.6201   0.6271   0.6320   0.6433   0.6578   0.6630   0.6749
  0.6802   0.6865   0.6901   0.6958   0.7071   0.7154   0.7231   0.7291
  0.7433   0.7488   0.7567   0.8053   0.8160   0.8270   0.8289   0.8361
  0.8411   0.8457   0.8467   0.8471   0.8508   0.8533   0.8562   0.8585
  0.8610   0.8662   0.8764   0.8876   0.8882   0.8935   0.8986   0.9083
  0.9149   0.9205   0.9283   0.9370   0.9404   0.9492   0.9512   0.9594
  0.9661   0.9792   0.9841   0.9949   1.0043   1.0135   1.0167   1.0399
  1.0423   1.0616   1.0847   1.1012   1.1115   1.1263   1.1438   1.1791
  1.1896   1.2064   1.2180   1.2289   1.2442   1.2660   1.2822   1.2859
  1.2969   1.3116   1.3218   1.3533   1.3633   1.4068   1.4325   1.4836
  1.5070   1.5115   1.5172   1.5364   1.5524   1.5632   1.5792   1.5911
  1.5964   1.6057   1.6144   1.6384   1.6602   1.6841   1.6955   1.7161
  1.7209   1.7405   1.7582   1.7979   1.8023   1.8378   1.8399   1.8814
  1.8831   1.9029   1.9108   1.9257   1.9278   1.9385   1.9487   1.9567
  1.9660   1.9693   1.9842   2.0471   2.0523   2.0558   2.0634   2.0774
  2.1119   2.1293   2.1754   2.1825   2.2455   2.2576   2.2683   2.2753
  2.2822   2.2949   2.3015   2.3074   2.3429   2.3515   2.4090   2.4284
  2.4371   2.4398   2.4538   2.4583   2.5125   2.5297   2.5374   2.5420
  2.5588   2.6001   2.6173   2.6399   2.6482   2.6644   2.6790   2.7003
  2.7082   2.7204   2.7285   2.7437   2.7543   2.7614   2.7678   2.7810
  2.7873   2.7942   2.7991   2.8332   2.8428   2.8852   2.9185   2.9323
  2.9762   2.9919   3.0653   3.0765   3.0846   3.1229   3.1338   3.1707
  3.1901   3.2225   3.2580   3.3358   3.3426   3.4151   3.4401   3.4795
  3.5730   3.5907   3.6612   3.7275   3.7960   3.8138   3.9620   3.9803
  4.0934   4.1311   4.1369   4.3772   4.8058   4.8310   9.7585   9.7753
  9.7843   9.8189  23.4055  23.5984  23.8264  23.8817  23.9043  23.9504
 23.9570  24.0213  24.0569  24.0788  24.1082  24.1612  25.8064  25.8256
 25.8262  25.9148  26.1050  26.1386  26.1589  26.2969  26.5639  26.5918
 26.6233  26.8308 215.7503 215.7668 215.7787 215.8201
 --------------------------------------------------------------

          Ground-State Mulliken Net Atomic Charges

     Atom                 Charge (a.u.)
  ----------------------------------------
      1 C                    -0.245576
      2 C                    -0.678048
      3 Cl                    0.618526
      4 C                     0.186880
      5 Cl                    0.453614
      6 C                    -0.968554
      7 H                     0.214512
      8 C                     0.747042
      9 Cl                    0.466326
     10 C                    -1.066339
     11 H                     0.210840
     12 C                     0.938249
     13 C                    -0.702990
     14 H                     0.195604
     15 C                    -0.825557
     16 H                     0.190991
     17 C                     0.659472
     18 Cl                    0.425593
     19 C                    -0.630779
     20 H                     0.195219
     21 C                    -0.569173
     22 H                     0.184147
  ----------------------------------------
  Sum of atomic charges =     0.000000

 -----------------------------------------------------------------
                    Cartesian Multipole Moments
 -----------------------------------------------------------------
    Charge (ESU x 10^10)
                 0.0000
    Dipole Moment (Debye)
         X      -0.6773      Y      -0.1392      Z      -0.5344
       Tot       0.8738
    Quadrupole Moments (Debye-Ang)
        XX    -126.3273     XY      -2.3692     YY    -117.9489
        XZ       1.6982     YZ      -3.8083     ZZ    -123.8475
    Octopole Moments (Debye-Ang^2)
       XXX    -220.2131    XXY     -12.6702    XYY     -51.5775
       YYY      -8.3856    XXZ      33.5978    XYZ      -6.6619
       YYZ      -5.4646    XZZ     -79.9735    YZZ       8.5433
       ZZZ       0.9738
    Hexadecapole Moments (Debye-Ang^3)
      XXXX   -5728.9906   XXXY      -8.5590   XXYY    -970.6928
      XYYY      29.3089   YYYY    -328.8268   XXXZ    1164.6350
      XXYZ     -31.4414   XYYZ     352.2190   YYYZ     -87.6584
      XXZZ   -1547.0811   XYZZ      43.3778   YYZZ    -626.2403
      XZZZ    1120.7554   YZZZ    -101.7763   ZZZZ   -3464.8196
 -----------------------------------------------------------------
Archival summary:
1\1\november\OPT\ProcedureUnspecified\BasisUnspecified\l4126\taweetha\TueJan1404:18:492020TueJan1404:18:492020\0\\#,OPT,ProcedureUnspecified,BasisUnspecified,\\0,1\Cl\C,1,1.74802\C,2,1.40058,1,119.727\C,3,1.39171,2,120.936,1,177.895,0\H,4,1.08092,3,120.087,2,-179.89,0\C,4,1.38711,3,118.787,2,-0.0386316,0\C,6,1.38816,4,121.186,3,0.306522,0\H,7,1.08207,6,120.058,4,178.757,0\C,7,1.39975,6,120.531,4,-0.159083,0\C,9,1.491,7,118.354,6,-179.687,0\C,10,1.39911,9,119.922,7,58.6532,0\H,11,1.08401,10,119.699,9,2.6395,0\C,11,1.39287,10,121.02,9,-178.362,0\H,13,1.08239,11,120.67,10,-179.314,0\C,13,1.39012,11,119.091,10,0.418181,0\C,15,1.3919,13,121.069,11,0.0122878,0\H,16,1.08228,15,120.145,13,179.536,0\C,16,1.39071,15,119.231,13,-0.403505,0\H,18,1.08305,16,119.254,15,179.968,0\Cl,3,1.74725,2,121.361,1,-1.62018,0\Cl,6,1.75469,4,119.187,3,-179.886,0\Cl,15,1.75784,13,119.502,11,179.919,0\\\@

 Total job time:  5736.48s(wall), 5735.54s(cpu) 
 Tue Jan 14 04:18:49 2020

        *************************************************************
        *                                                           *
        *  Thank you very much for using Q-Chem.  Have a nice day.  *
        *                                                           *
        *************************************************************


 
User input: 2 of 2 
 
                  Welcome to Q-Chem
     A Quantum Leap Into The Future Of Chemistry


 Q-Chem 5.2 (devel), Q-Chem, Inc., Pleasanton, CA (2019)

 Yihan Shao,  Zhengting Gan,  E. Epifanovsky,  A. T. B. Gilbert,  M. Wormit,  
 J. Kussmann,  A. W. Lange,  A. Behn,  Jia Deng,  Xintian Feng,  D. Ghosh,  
 M. Goldey,  P. R. Horn,  L. D. Jacobson,  I. Kaliman,  T. Kus,  A. Landau,  
 Jie Liu,  E. I. Proynov,  R. M. Richard,  R. P. Steele,  E. J. Sundstrom,  
 H. L. Woodcock III,  P. M. Zimmerman,  D. Zuev,  B. Albrecht,  E. Alguire,  
 S. A. Baeppler,  D. Barton,  Z. Benda,  Y. A. Bernard,  E. J. Berquist,  
 K. B. Bravaya,  H. Burton,  D. Casanova,  Chun-Min Chang,  Yunqing Chen,  
 A. Chien,  K. D. Closser,  M. P. Coons,  S. Coriani,  S. Dasgupta,  
 A. L. Dempwolff,  M. Diedenhofen,  Hainam Do,  R. G. Edgar,  Po-Tung Fang,  
 S. Faraji,  S. Fatehi,  Qingguo Feng,  K. D. Fenk,  J. Fosso-Tande,  
 J. Gayvert,  Qinghui Ge,  A. Ghysels,  G. Gidofalvi,  J. Gomes,  
 J. Gonthier,  A. Gunina,  D. Hait,  M. W. D. Hanson-Heine,  
 P. H. P. Harbach,  A. W. Hauser,  M. F. Herbst,  J. E. Herr,  
 E. G. Hohenstein,  Z. C. Holden,  Kerwin Hui,  B. C. Huynh,  T.-C. Jagau,  
 Hyunjun Ji,  B. Kaduk,  K. Khistyaev,  Jaehoon Kim,  P. Klunzinger,  K. Koh,  
 D. Kosenkov,  L. Koulias,  T. Kowalczyk,  C. M. Krauter,  A. Kunitsa,  
 Ka Un Lao,  A. Laurent,  K. V. Lawler,  Joonho Lee,  D. Lefrancois,  
 S. Lehtola,  D. S. Levine,  Yi-Pei Li,  You-Sheng Lin,  Fenglai Liu,  
 E. Livshits,  A. Luenser,  P. Manohar,  E. Mansoor,  S. F. Manzer,  
 Shan-Ping Mao,  Yuezhi Mao,  N. Mardirossian,  A. V. Marenich,  
 T. Markovich,  L. A. Martinez-Martinez,  S. A. Maurer,  N. J. Mayhall,  
 S. C. McKenzie,  J.-M. Mewes,  P. Morgante,  A. F. Morrison,  
 J. W. Mullinax,  K. Nanda,  T. S. Nguyen-Beck,  R. Olivares-Amaya,  
 J. A. Parkhill,  Zheng Pei,  T. M. Perrine,  F. Plasser,  P. Pokhilko,  
 S. Prager,  A. Prociuk,  E. Ramos,  D. R. Rehn,  F. Rob,  M. Scheurer,  
 M. Schneider,  N. Sergueev,  S. M. Sharada,  S. Sharma,  D. W. Small,  
 T. Stauch,  T. Stein,  Yu-Chuan Su,  A. J. W. Thom,  A. Tkatchenko,  
 T. Tsuchimochi,  N. M. Tubman,  L. Vogt,  M. L. Vidal,  O. Vydrov,  
 M. A. Watson,  J. Wenzel,  M. de Wergifosse,  T. A. Wesolowski,  A. White,  
 J. Witte,  A. Yamada,  Jun Yang,  K. Yao,  S. Yeganeh,  S. R. Yost,  
 Zhi-Qiang You,  A. Zech,  Igor Ying Zhang,  Xing Zhang,  Yan Zhao,  
 Ying Zhu,  B. R. Brooks,  G. K. L. Chan,  C. J. Cramer,  M. S. Gordon,  
 W. J. Hehre,  A. Klamt,  M. W. Schmidt,  C. D. Sherrill,  D. G. Truhlar,  
 A. Aspuru-Guzik,  R. Baer,  A. T. Bell,  N. A. Besley,  Jeng-Da Chai,  
 A. E. DePrince, III,  R. A. DiStasio Jr.,  A. Dreuw,  B. D. Dunietz,  
 T. R. Furlani,  Chao-Ping Hsu,  Yousung Jung,  Jing Kong,  D. S. Lambrecht,  
 WanZhen Liang,  C. Ochsenfeld,  V. A. Rassolov,  L. V. Slipchenko,  
 J. E. Subotnik,  T. Van Voorhis,  J. M. Herbert,  A. I. Krylov,  
 P. M. W. Gill,  M. Head-Gordon

 Contributors to earlier versions of Q-Chem not listed above: 
 R. D. Adamson,  B. Austin,  J. Baker,  G. J. O. Beran,  K. Brandhorst,  
 S. T. Brown,  E. F. C. Byrd,  A. K. Chakraborty,  C.-L. Cheng,  
 Siu Hung Chien,  D. M. Chipman,  D. L. Crittenden,  H. Dachsel,  
 R. J. Doerksen,  A. D. Dutoi,  L. Fusti-Molnar,  W. A. Goddard III,  
 A. Golubeva-Zadorozhnaya,  S. R. Gwaltney,  G. Hawkins,  A. Heyden,  
 S. Hirata,  G. Kedziora,  F. J. Keil,  C. Kelley,  Jihan Kim,  R. A. King,  
 R. Z. Khaliullin,  P. P. Korambath,  W. Kurlancheek,  A. M. Lee,  M. S. Lee,  
 S. V. Levchenko,  Ching Yeh Lin,  D. Liotard,  R. C. Lochan,  I. Lotan,  
 P. E. Maslen,  N. Nair,  D. P. O'Neill,  D. Neuhauser,  E. Neuscamman,  
 C. M. Oana,  R. Olson,  B. Peters,  R. Peverati,  P. A. Pieniazek,  
 Y. M. Rhee,  J. Ritchie,  M. A. Rohrdanz,  E. Rosta,  N. J. Russ,  
 H. F. Schaefer III,  N. E. Schultz,  N. Shenvi,  A. C. Simmonett,  A. Sodt,  
 D. Stuck,  K. S. Thanthiriwatte,  V. Vanovschi,  Tao Wang,  A. Warshel,  
 C. F. Williams,  Q. Wu,  X. Xu,  W. Zhang

 Please cite Q-Chem as follows:
 Y. Shao et al., Mol. Phys. 113, 184-215 (2015)
 DOI: 10.1080/00268976.2014.952696

 Q-Chem 5.2.1 for Intel X86 EM64T Linux

 Parts of Q-Chem use Armadillo 8.300.2 (Tropical Shenanigans).
 http://arma.sourceforge.net/

 Q-Chem begins on Tue Jan 14 04:18:49 2020  

Host: 
0

     Scratch files written to /scratch/taweetham/qchem16233//
NAlpha2: 146
NElect   146
Mult     1
The previous job contains 0 fragments, simply inherited here

 Q-Chem warning in module libgen/rem_setup.C, line 2168:

 Setting Thresh to 1e-14


Checking the input file for inconsistencies... 	...done.

--------------------------------------------------------------
User input:
--------------------------------------------------------------

$MOLECULE
READ
$END

$REM
   JOB_TYPE 	FREQUENCY
   BASIS 	6-311++G**
   METHOD	B3LYP
   SCF_GUESS_ALWAYS     TRUE
   S2THRESH     15
   THRESH       15
   MEM_TOTAL    10000
$END

--------------------------------------------------------------
 ----------------------------------------------------------------
             Standard Nuclear Orientation (Angstroms)
    I     Atom           X                Y                Z
 ----------------------------------------------------------------
    1      C       0.4166569382    -0.2368224013    -0.0249265553
    2      C       1.2154069179     0.9192496528     0.0420939962
    3      Cl      0.4756624255     2.4966720117     0.1838024089
    4      C       2.6112920427     0.8051645619     0.0320010912
    5      Cl      3.6395350484     2.2152934779     0.1165228712
    6      C       3.2267899596    -0.4411908749    -0.0359292780
    7      H       4.3052807827    -0.5133864723    -0.0410887155
    8      C       2.4318754681    -1.5764959654    -0.0930649534
    9      Cl      3.1968876228    -3.1534692939    -0.1759059174
   10      C       1.0467288056    -1.4850662403    -0.0897562199
   11      H       0.4442442100    -2.3815066758    -0.1551871564
   12      C      -1.0737534300    -0.1954734840    -0.0171853219
   13      C      -1.7900188135     0.4590053844    -1.0261316771
   14      H      -1.2583284497     0.9712708443    -1.8185248522
   15      C      -3.1807129461     0.4553655518    -1.0327239508
   16      H      -3.7296186555     0.9570735440    -1.8190646197
   17      C      -3.8635452534    -0.2037032221    -0.0145069069
   18      Cl     -5.6213846068    -0.2046219516    -0.0132541780
   19      C      -3.1779045752    -0.8623695230     0.9996412584
   20      H      -3.7224976071    -1.3671357946     1.7871707090
   21      C      -1.7850805625    -0.8576442098     0.9893236276
   22      H      -1.2473959169    -1.3622929767     1.7838758337
 ----------------------------------------------------------------
 Molecular Point Group                 C1    NOp =  1
 Largest Abelian Subgroup              C1    NOp =  1
 Nuclear Repulsion Energy =        1411.19935361 hartrees
 There are       73 alpha and       73 beta electrons
 Requested basis set is 6-311++G(d,p)
 There are 154 shells and 426 basis functions

 Total QAlloc Memory Limit  10000 MB
 Mega-Array Size       188 MB
 MEM_STATIC part       192 MB
 A cutoff of  1.0D-15 yielded   9348 shell pairs
 There are     76453 function pairs (     82076 Cartesian)
 Smallest overlap matrix eigenvalue = 2.94E-07
 Linear dependence detected in AO basis
 Number of orthogonalized atomic orbitals = 423
 Maximum deviation from orthogonality = 6.318E-10
 Guess from superposition of atomic densities
 Warning:  Energy on first SCF cycle will be non-variational
 SAD guess density has 146.000000 electrons

 -----------------------------------------------------------------------
  General SCF calculation program by
  Eric Jon Sundstrom, Paul Horn, Yuezhi Mao, Dmitri Zuev, Alec White,
  David Stuck, Shaama M.S., Shane Yost, Joonho Lee, David Small,
  Daniel Levine, Susi Lehtola, Hugh Burton, Evgeny Epifanovsky,
  Bang C. Huynh
 -----------------------------------------------------------------------
 Exchange:     0.2000 Hartree-Fock + 0.0800 Slater + 0.7200 B88
 Correlation:  0.1900 VWN1RPA + 0.8100 LYP
 Using SG-1 standard quadrature grid
 A restricted SCF calculation will be
 performed using DIIS
 SCF converges when DIIS error is below 1.0e-08
 ---------------------------------------
  Cycle       Energy         DIIS error
 ---------------------------------------
    1   -2305.6442348276      3.02e-02  
    2   -2301.7468808995      2.55e-03  
    3   -2301.6662007282      3.09e-03  
    4   -2301.8900663139      6.57e-04  
    5   -2301.8986102784      3.28e-04  
    6   -2301.9010081523      9.47e-05  
    7   -2301.9011862442      2.95e-05  
    8   -2301.9012023442      1.37e-05  
    9   -2301.9012066555      2.88e-06  
   10   -2301.9012068326      1.12e-06  
   11   -2301.9012068617      2.47e-07  
   12   -2301.9012068629      1.23e-07  
   13   -2301.9012068633      3.72e-08  
   14   -2301.9012068635      9.64e-09  Convergence criterion met
 ---------------------------------------
 SCF time:   CPU 532.15s  wall 533.00s 
 SCF   energy in the final basis set =    -2301.9012068635
 Total energy in the final basis set =    -2301.9012068635

 --------------------------------------------------------------

                    Orbital Energies (a.u.)
 --------------------------------------------------------------

 Alpha MOs
 -- Occupied --
********-101.5732-101.5725-101.5637 -10.2723 -10.2697 -10.2656 -10.2541
-10.2320 -10.2183 -10.2147 -10.2141 -10.2049 -10.2040 -10.2038 -10.2033
 -9.4891  -9.4877  -9.4873  -9.4783  -7.2540  -7.2524  -7.2521  -7.2440
 -7.2431  -7.2427  -7.2426  -7.2422  -7.2421  -7.2413  -7.2333  -7.2329
 -0.9449  -0.9106  -0.9023  -0.8819  -0.8608  -0.8400  -0.7928  -0.7798
 -0.7499  -0.7402  -0.6598  -0.6452  -0.6232  -0.6068  -0.5494  -0.5315
 -0.5271  -0.4954  -0.4920  -0.4765  -0.4624  -0.4569  -0.4544  -0.4432
 -0.4221  -0.4173  -0.4083  -0.3924  -0.3864  -0.3841  -0.3653  -0.3527
 -0.3464  -0.3357  -0.3316  -0.3270  -0.3235  -0.2878  -0.2840  -0.2659
 -0.2575
 -- Virtual --
 -0.0642  -0.0532  -0.0398  -0.0308  -0.0276  -0.0139   0.0000   0.0018
  0.0046   0.0065   0.0172   0.0229   0.0274   0.0310   0.0395   0.0457
  0.0515   0.0530   0.0584   0.0673   0.0713   0.0790   0.0813   0.0838
  0.0882   0.0907   0.0960   0.0994   0.1012   0.1028   0.1080   0.1118
  0.1139   0.1164   0.1204   0.1215   0.1228   0.1253   0.1260   0.1289
  0.1323   0.1351   0.1390   0.1401   0.1451   0.1506   0.1549   0.1594
  0.1639   0.1654   0.1756   0.1761   0.1795   0.1831   0.1939   0.1988
  0.2053   0.2103   0.2142   0.2169   0.2207   0.2245   0.2262   0.2320
  0.2336   0.2379   0.2421   0.2501   0.2516   0.2544   0.2612   0.2649
  0.2675   0.2690   0.2739   0.2814   0.2845   0.2866   0.2944   0.3001
  0.3016   0.3020   0.3092   0.3147   0.3179   0.3234   0.3260   0.3452
  0.3513   0.3563   0.3607   0.3670   0.4120   0.4276   0.4368   0.4410
  0.4497   0.4536   0.4550   0.4593   0.4623   0.4816   0.4919   0.4932
  0.4964   0.5075   0.5119   0.5237   0.5331   0.5388   0.5485   0.5517
  0.5679   0.5717   0.5747   0.5808   0.5844   0.5981   0.6078   0.6082
  0.6155   0.6200   0.6272   0.6319   0.6433   0.6578   0.6630   0.6749
  0.6803   0.6866   0.6901   0.6959   0.7069   0.7155   0.7231   0.7291
  0.7434   0.7487   0.7567   0.8053   0.8161   0.8270   0.8288   0.8362
  0.8412   0.8457   0.8467   0.8472   0.8508   0.8533   0.8562   0.8585
  0.8611   0.8662   0.8764   0.8875   0.8882   0.8935   0.8985   0.9084
  0.9150   0.9204   0.9283   0.9370   0.9404   0.9492   0.9511   0.9595
  0.9660   0.9792   0.9840   0.9950   1.0043   1.0135   1.0167   1.0399
  1.0422   1.0616   1.0847   1.1013   1.1116   1.1263   1.1439   1.1791
  1.1895   1.2063   1.2179   1.2289   1.2441   1.2660   1.2822   1.2859
  1.2969   1.3116   1.3220   1.3533   1.3634   1.4068   1.4324   1.4836
  1.5070   1.5115   1.5172   1.5364   1.5525   1.5632   1.5792   1.5911
  1.5964   1.6057   1.6144   1.6384   1.6602   1.6842   1.6955   1.7161
  1.7208   1.7405   1.7582   1.7979   1.8023   1.8378   1.8399   1.8814
  1.8831   1.9029   1.9108   1.9257   1.9278   1.9385   1.9487   1.9567
  1.9660   1.9693   1.9842   2.0471   2.0523   2.0558   2.0634   2.0775
  2.1120   2.1292   2.1754   2.1825   2.2455   2.2576   2.2684   2.2752
  2.2822   2.2949   2.3015   2.3075   2.3430   2.3516   2.4089   2.4286
  2.4372   2.4399   2.4538   2.4582   2.5125   2.5297   2.5374   2.5420
  2.5588   2.6001   2.6172   2.6399   2.6482   2.6645   2.6791   2.7003
  2.7081   2.7203   2.7284   2.7437   2.7543   2.7614   2.7678   2.7810
  2.7874   2.7941   2.7991   2.8332   2.8428   2.8853   2.9185   2.9322
  2.9762   2.9919   3.0653   3.0765   3.0846   3.1229   3.1338   3.1707
  3.1901   3.2225   3.2580   3.3357   3.3426   3.4152   3.4401   3.4794
  3.5730   3.5906   3.6612   3.7275   3.7960   3.8138   3.9620   3.9802
  4.0934   4.1311   4.1369   4.3772   4.8059   4.8310   9.7585   9.7754
  9.7843   9.8189  23.4055  23.5985  23.8265  23.8817  23.9043  23.9504
 23.9570  24.0214  24.0569  24.0788  24.1082  24.1612  25.8062  25.8257
 25.8264  25.9145  26.1052  26.1390  26.1591  26.2969  26.5636  26.5919
 26.6233  26.8306 215.7503 215.7668 215.7787 215.8201
 --------------------------------------------------------------

          Ground-State Mulliken Net Atomic Charges

     Atom                 Charge (a.u.)
  ----------------------------------------
      1 C                    -0.242494
      2 C                    -0.682760
      3 Cl                    0.617445
      4 C                     0.193428
      5 Cl                    0.453652
      6 C                    -0.966305
      7 H                     0.214672
      8 C                     0.739803
      9 Cl                    0.467141
     10 C                    -1.067237
     11 H                     0.211190
     12 C                     0.948541
     13 C                    -0.711790
     14 H                     0.196025
     15 C                    -0.823227
     16 H                     0.190974
     17 C                     0.657906
     18 Cl                    0.425824
     19 C                    -0.633048
     20 H                     0.195137
     21 C                    -0.569217
     22 H                     0.184341
  ----------------------------------------
  Sum of atomic charges =     0.000000

 -----------------------------------------------------------------
                    Cartesian Multipole Moments
 -----------------------------------------------------------------
    Charge (ESU x 10^10)
                 0.0000
    Dipole Moment (Debye)
         X       0.2717      Y      -0.8241      Z      -0.1078
       Tot       0.8744
    Quadrupole Moments (Debye-Ang)
        XX    -126.9177     XY      -0.0938     YY    -122.9393
        XZ       0.0622     YZ      -4.1875     ZZ    -117.5304
    Octopole Moments (Debye-Ang^2)
       XXX      68.1367    XXY       7.0107    XYY      -8.5529
       YYY      11.4912    XXZ       0.3475    XYZ      10.4299
       YYZ       1.9511    XZZ     -10.3792    YZZ       3.0864
       ZZZ       0.6597
    Hexadecapole Moments (Debye-Ang^3)
      XXXX   -6934.7319   XXXY      -6.3822   XXYY   -1495.1847
      XYYY      10.8775   YYYY   -2030.4971   XXXZ      -0.1569
      XXYZ     -32.9172   XYYZ      -3.5801   YYYZ       5.9285
      XXZZ   -1173.3101   XYZZ       4.1668   YYZZ    -398.9259
      XZZZ       1.2029   YZZZ     -14.4951   ZZZZ    -318.3056
 -----------------------------------------------------------------
 Calculating MO derivatives via CPSCF
    1     0    69    0.0214362  
    2     0    69    0.0060854  
    3     0    69    0.0007049  
    4     4    65    0.0000510  
    5    65     4    0.0000037  
    6    69     0    0.0000002  Converged
 Time for AOints: 856.4 s (CPU) 856.7 s (wall)
 ------------------------------------------------------------------------------
                     AOints        : Timing summary (seconds)
 ------------------------------------------------------------------------------
     job step          cpu (% of tot)      sys (% of tot)     wall (% of tot)
 ------------------------------------------------------------------------------
  AOints            0.8564E+03 ( 8.9)   0.7000E-05 ( 2.4)   0.8567E+03 ( 9.0)
 ------------------------------------------------------------------------------
   Grand Totals     0.9570E+04          0.2890E-03          0.9571E+04
 ------------------------------------------------------------------------------
 Polarizability Matrix (a.u.)
            1           2           3
    1-273.7289411   4.9641985   0.4466147
    2   4.9641985-193.2295241   9.3282458
    3   0.4466147   9.3282458-120.5939191
 Calculating analytic Hessian of the SCF energy

 Direct stationary perturbation theory relativistic correction:

 rels  =       3.209152406749
 relv  =     -12.218225126891
 rel2e =       3.255790531127
 E_rel =      -5.753282189016

 Hessian of the SCF Energy
            1           2           3           4           5           6
    1   0.6246355  -0.0061077  -0.0025240  -0.1718500  -0.1108064  -0.0098535
    2  -0.0061077   0.6215703   0.0092266  -0.0530088  -0.2164722  -0.0093034
    3  -0.0025240   0.0092266   0.1693274  -0.0043608  -0.0074157  -0.0611748
    4  -0.1718500  -0.0530088  -0.0043608   0.5859672   0.0330865  -0.0003509
    5  -0.1108064  -0.2164722  -0.0074157   0.0330865   0.5112108   0.0272505
    6  -0.0098535  -0.0093034  -0.0611748  -0.0003509   0.0272505   0.1128038
    7   0.0058048  -0.0036111  -0.0002510  -0.0608783   0.0434666   0.0043702
    8   0.0175998  -0.0389232  -0.0038957   0.0474049  -0.1350035  -0.0096221
    9   0.0011834  -0.0028851   0.0029302   0.0052217  -0.0102879  -0.0222919
   10  -0.0325735  -0.0744966  -0.0040089  -0.2928392   0.0484363   0.0029924
   11  -0.0201518   0.0387294   0.0015059  -0.0149839  -0.0964281  -0.0026213
   12  -0.0011159   0.0024051   0.0045558  -0.0007059  -0.0027620  -0.0569977
   13  -0.0032847   0.0054071   0.0004687  -0.0221912  -0.0323424  -0.0021115
   14  -0.0000920   0.0017905   0.0000316  -0.0086512  -0.0133220  -0.0012553
   15   0.0001600   0.0000686   0.0037945  -0.0006713  -0.0012074   0.0028887
   16   0.0006529  -0.0056438  -0.0003754  -0.0156186   0.0274386   0.0022397
   17  -0.0052651  -0.0642897  -0.0031085   0.0801006   0.0225662   0.0009502
   18  -0.0003720  -0.0037961  -0.0007127   0.0047039   0.0010470   0.0060158
   19   0.0005570  -0.0000926   0.0000028   0.0008708   0.0015653   0.0001101
   20   0.0000394  -0.0010631   0.0000261   0.0006555  -0.0036863  -0.0005090
   21  -0.0001284  -0.0000646  -0.0013683   0.0002685  -0.0004092   0.0054373
   22  -0.0207948   0.0849434   0.0040311  -0.0618821  -0.0282294  -0.0018195
   23   0.0304650   0.0237983   0.0005743  -0.0288500  -0.0133251  -0.0006237
   24   0.0021309   0.0016554   0.0056738  -0.0018596  -0.0006138  -0.0029948
   25  -0.0034011  -0.0044947  -0.0001500   0.0017581   0.0007484  -0.0001134
   26   0.0007828   0.0027837  -0.0001147   0.0007292   0.0001519   0.0003380
   27  -0.0000798  -0.0001491   0.0044524  -0.0000014   0.0000503  -0.0007066
   28  -0.1539656   0.0399560   0.0037385   0.0621249   0.0180930   0.0010570
   29   0.1042829  -0.2733748  -0.0102659  -0.0324526  -0.0566816  -0.0044394
   30   0.0091987  -0.0106714  -0.0622401  -0.0022170  -0.0044516   0.0079221
   31   0.0100034   0.0127406   0.0007941  -0.0007486   0.0021556   0.0002455
   32  -0.0151774  -0.0185478  -0.0015231   0.0027047  -0.0019754  -0.0004448
   33  -0.0013645  -0.0009263   0.0035076   0.0002642  -0.0002891   0.0057937
   34  -0.2124036   0.0057217   0.0016012  -0.0217988  -0.0118072   0.0030850
   35   0.0026129  -0.0844598   0.0106613  -0.0262011   0.0045093  -0.0003492
   36   0.0012225   0.0103406  -0.0730332  -0.0003946  -0.0002759   0.0031545
   37  -0.0246500   0.0159610  -0.0231985   0.0015279   0.0029667  -0.0014319
   38   0.0093584   0.0033104  -0.0004852  -0.0025500  -0.0019269   0.0013030
   39  -0.0041138  -0.0008499   0.0046158   0.0020738  -0.0012061  -0.0001715
   40   0.0011685   0.0001590  -0.0000480  -0.0001070  -0.0001576  -0.0001420
   41  -0.0014112  -0.0023215  -0.0018811  -0.0004511   0.0006851  -0.0000272
   42   0.0009003  -0.0022595  -0.0004427  -0.0011899   0.0010281  -0.0000104
   43   0.0037140   0.0014094  -0.0019699  -0.0014520   0.0003544   0.0010363
   44   0.0018190   0.0037220   0.0047653   0.0007128  -0.0009506  -0.0000815
   45  -0.0019123   0.0047971  -0.0013247   0.0009131   0.0004748  -0.0002148
   46  -0.0000624   0.0006409  -0.0009793  -0.0001649   0.0003116   0.0000584
   47  -0.0002494   0.0001781   0.0000416   0.0000792   0.0001274  -0.0000408
   48   0.0000032   0.0000383   0.0001902   0.0000435   0.0001200  -0.0000382
   49  -0.0021472   0.0002592   0.0000957   0.0008033   0.0000691  -0.0003123
   50  -0.0002745  -0.0011866   0.0003454   0.0002976   0.0001600  -0.0001984
   51   0.0002398   0.0006300  -0.0013232  -0.0006401   0.0001314   0.0005898
   52   0.0017253  -0.0000385   0.0001061  -0.0007605   0.0004314   0.0001023
   53   0.0000298  -0.0003683  -0.0004486  -0.0001084  -0.0000944   0.0000132
   54  -0.0000147  -0.0004604  -0.0000247  -0.0000914   0.0000332   0.0000032
   55   0.0029265  -0.0019452   0.0018292  -0.0003119  -0.0000641  -0.0000268
   56  -0.0012337   0.0029537   0.0044808   0.0004295   0.0004340  -0.0001510
   57   0.0020001   0.0052953  -0.0008814   0.0013805  -0.0003251  -0.0001503
   58  -0.0001245  -0.0008672   0.0009439  -0.0003541   0.0002751   0.0000237
   59   0.0000987   0.0001911   0.0001051   0.0000413   0.0001130   0.0000376
   60  -0.0000979   0.0000423   0.0002148   0.0000111   0.0000365  -0.0000277
   61  -0.0270447  -0.0166899   0.0237324  -0.0022225   0.0042800   0.0008675
   62  -0.0076895   0.0042739  -0.0007014   0.0019502   0.0001772  -0.0003044
   63   0.0058645  -0.0011567   0.0036664  -0.0023708  -0.0012667  -0.0000866
   64   0.0011077  -0.0002026   0.0005237   0.0001321  -0.0002701  -0.0000373
   65   0.0013727  -0.0022881  -0.0019283  -0.0009220  -0.0002707   0.0000872
   66  -0.0013168  -0.0019751  -0.0004032  -0.0000214   0.0003446   0.0002402
            7           8           9          10          11          12
    1   0.0058048   0.0175998   0.0011834  -0.0325735  -0.0201518  -0.0011159
    2  -0.0036111  -0.0389232  -0.0028851  -0.0744966   0.0387294   0.0024051
    3  -0.0002510  -0.0038957   0.0029302  -0.0040089   0.0015059   0.0045558
    4  -0.0608783   0.0474049   0.0052217  -0.2928392  -0.0149839  -0.0007059
    5   0.0434666  -0.1350035  -0.0102879   0.0484363  -0.0964281  -0.0027620
    6   0.0043702  -0.0096221  -0.0222919   0.0029924  -0.0026213  -0.0569977
    7   0.0851790  -0.0685285  -0.0049270  -0.0157901   0.0341137   0.0028886
    8  -0.0685285   0.1958139   0.0169459   0.0097985  -0.0221151  -0.0019817
    9  -0.0049270   0.0169459   0.0130058   0.0006909  -0.0019929   0.0025309
   10  -0.0157901   0.0097985   0.0006909   0.5786320  -0.0597012  -0.0045872
   11   0.0341137  -0.0221151  -0.0019929  -0.0597012   0.5524789   0.0258209
   12   0.0028886  -0.0019817   0.0025309  -0.0045872   0.0258209   0.1160870
   13  -0.0071106  -0.0025613  -0.0000734  -0.0799637  -0.0545736  -0.0028424
   14   0.0041601   0.0035855   0.0002722  -0.0586862  -0.1188413  -0.0056980
   15   0.0003704   0.0003687  -0.0008034  -0.0027797  -0.0061161  -0.0232576
   16  -0.0041809   0.0011013   0.0000442  -0.1632032   0.1255280   0.0068613
   17  -0.0035748   0.0023368  -0.0001938   0.0590297  -0.2692918  -0.0121732
   18  -0.0000966  -0.0001319   0.0039173   0.0028084  -0.0112927  -0.0581061
   19  -0.0000789   0.0000648  -0.0000120  -0.0089962  -0.0015126  -0.0000710
   20   0.0014195  -0.0007918  -0.0000728   0.0281033   0.0000639  -0.0001786
   21   0.0000272  -0.0000889   0.0001920   0.0013491  -0.0001828   0.0027819
   22   0.0007929   0.0004077   0.0000300   0.0657801  -0.0398363  -0.0019410
   23  -0.0000039   0.0006689   0.0001817   0.0206435  -0.0630308  -0.0035257
   24   0.0000232   0.0000257  -0.0006081   0.0014636  -0.0036823   0.0059038
   25  -0.0002942   0.0009157   0.0000942  -0.0018574  -0.0007421   0.0000466
   26   0.0009094  -0.0016726  -0.0001738  -0.0045444   0.0017393  -0.0002098
   27   0.0000681  -0.0000308  -0.0003785  -0.0001043  -0.0002627   0.0044368
   28  -0.0013626  -0.0062565  -0.0002996  -0.0499646   0.0325946   0.0016860
   29  -0.0014779   0.0000143  -0.0002536   0.0307431  -0.0192306  -0.0008641
   30  -0.0002532  -0.0006290   0.0039489   0.0019477  -0.0009912  -0.0023511
   31   0.0002104   0.0011813   0.0000869  -0.0005105   0.0010463   0.0000050
   32  -0.0001764  -0.0012462  -0.0000775   0.0008640  -0.0001168   0.0000688
   33  -0.0000063   0.0000136   0.0002037  -0.0001658   0.0001939  -0.0008165
   34  -0.0017335   0.0026082  -0.0002965   0.0016405  -0.0019696  -0.0001596
   35  -0.0032881  -0.0010653   0.0001470  -0.0011871  -0.0035932  -0.0006328
   36   0.0000357   0.0007197  -0.0019614   0.0005933  -0.0005006   0.0055513
   37  -0.0017842  -0.0027476  -0.0012139  -0.0002541   0.0004777   0.0006805
   38  -0.0027507  -0.0018864  -0.0009891   0.0013564  -0.0002917  -0.0001822
   39  -0.0021214  -0.0003892  -0.0008424  -0.0001169   0.0000538  -0.0001931
   40  -0.0006533  -0.0004479  -0.0008280  -0.0003056   0.0000388   0.0000698
   41  -0.0004057  -0.0003349  -0.0006502   0.0001920  -0.0000985   0.0000867
   42   0.0003051  -0.0004184   0.0000922  -0.0001783  -0.0001884  -0.0000109
   43   0.0011789   0.0005911   0.0000058   0.0005032  -0.0001587   0.0001831
   44  -0.0002233   0.0003695  -0.0000526   0.0000112   0.0000431   0.0000508
   45  -0.0003724  -0.0007806  -0.0000851  -0.0003410   0.0001220  -0.0000172
   46   0.0000769  -0.0001475  -0.0000279   0.0000847   0.0000067   0.0000353
   47  -0.0000270  -0.0001006  -0.0000427  -0.0000487   0.0000133  -0.0000075
   48  -0.0000449  -0.0000863  -0.0000241  -0.0000185   0.0000053  -0.0000255
   49   0.0000444   0.0000403   0.0000577  -0.0005709  -0.0003596  -0.0000264
   50  -0.0003839  -0.0004440  -0.0000185  -0.0002334   0.0000830  -0.0001066
   51   0.0009376   0.0007417   0.0001110   0.0002436  -0.0001688  -0.0000079
   52   0.0000196  -0.0002352  -0.0000322   0.0005533   0.0003289   0.0000842
   53   0.0000074   0.0000981   0.0000140   0.0000745  -0.0000428  -0.0000091
   54  -0.0000091  -0.0000194   0.0000224   0.0000079  -0.0000149  -0.0000250
   55  -0.0008125  -0.0007309  -0.0001747  -0.0000040   0.0001885   0.0000052
   56   0.0003657  -0.0000187   0.0000479  -0.0000330   0.0002341  -0.0002327
   57  -0.0001279  -0.0003049  -0.0000177  -0.0002117   0.0005393   0.0002663
   58   0.0000416  -0.0000919   0.0000175   0.0000606  -0.0000200  -0.0000731
   59   0.0000234  -0.0000900   0.0000015   0.0000044   0.0000319   0.0000146
   60   0.0000051  -0.0000608   0.0000039  -0.0000065   0.0000050  -0.0000013
   61   0.0013707  -0.0001094   0.0004002  -0.0004203  -0.0002092  -0.0010581
   62   0.0000056   0.0007769   0.0001524  -0.0006196   0.0000318   0.0000812
   63  -0.0008850  -0.0001940   0.0000951   0.0005096  -0.0003411  -0.0002468
   64  -0.0000413   0.0001431   0.0000521  -0.0000007  -0.0001102   0.0000360
   65  -0.0000206   0.0000284  -0.0000716   0.0002789  -0.0003568   0.0000417
   66   0.0000641  -0.0001812  -0.0000410  -0.0000916   0.0001114  -0.0000552
           13          14          15          16          17          18
    1  -0.0032847  -0.0000920   0.0001600   0.0006529  -0.0052651  -0.0003720
    2   0.0054071   0.0017905   0.0000686  -0.0056438  -0.0642897  -0.0037961
    3   0.0004687   0.0000316   0.0037945  -0.0003754  -0.0031085  -0.0007127
    4  -0.0221912  -0.0086512  -0.0006713  -0.0156186   0.0801006   0.0047039
    5  -0.0323424  -0.0133220  -0.0012074   0.0274386   0.0225662   0.0010470
    6  -0.0021115  -0.0012553   0.0028887   0.0022397   0.0009502   0.0060158
    7  -0.0071106   0.0041601   0.0003704  -0.0041809  -0.0035748  -0.0000966
    8  -0.0025613   0.0035855   0.0003687   0.0011013   0.0023368  -0.0001319
    9  -0.0000734   0.0002722  -0.0008034   0.0000442  -0.0001938   0.0039173
   10  -0.0799637  -0.0586862  -0.0027797  -0.1632032   0.0590297   0.0028084
   11  -0.0545736  -0.1188413  -0.0061161   0.1255280  -0.2692918  -0.0112927
   12  -0.0028424  -0.0056980  -0.0232576   0.0068613  -0.0121732  -0.0581061
   13   0.1082592   0.0883445   0.0047094   0.0026634  -0.0037200  -0.0002425
   14   0.0883445   0.1699499   0.0095357  -0.0269426  -0.0415976  -0.0028183
   15   0.0047094   0.0095357   0.0120583  -0.0016705  -0.0022407   0.0044352
   16   0.0026634  -0.0269426  -0.0016705   0.7576315   0.0023905  -0.0008471
   17  -0.0037200  -0.0415976  -0.0022407   0.0023905   0.6543150   0.0280682
   18  -0.0002425  -0.0028183   0.0044352  -0.0008471   0.0280682   0.1223436
   19   0.0014167  -0.0012282  -0.0000572  -0.3458187   0.0196665   0.0014075
   20   0.0008052   0.0005251   0.0001984   0.0191974  -0.0553533  -0.0011159
   21   0.0001160   0.0002182  -0.0026834   0.0013887  -0.0010899  -0.0335041
   22   0.0004538   0.0055864   0.0000576  -0.1986565  -0.0761702  -0.0031824
   23   0.0020765   0.0014010  -0.0003205  -0.1407198  -0.2456679  -0.0091206
   24   0.0000137  -0.0003148   0.0046177  -0.0071566  -0.0094302  -0.0610750
   25   0.0001682  -0.0001350   0.0000022   0.0064486  -0.0058645  -0.0003630
   26  -0.0002790  -0.0019183  -0.0001114   0.0197946  -0.0413592  -0.0025005
   27  -0.0000104  -0.0000691   0.0000465   0.0011133  -0.0021128   0.0042053
   28  -0.0001360  -0.0023598   0.0000272  -0.0330314  -0.0681312  -0.0039295
   29  -0.0014866  -0.0012164  -0.0000828  -0.0235802   0.0369639   0.0018318
   30   0.0000348   0.0001779  -0.0008855  -0.0018566   0.0016395   0.0085141
   31   0.0001011  -0.0001054  -0.0000001  -0.0053081   0.0018041   0.0001583
   32  -0.0000538   0.0000604   0.0000140   0.0012350   0.0011541  -0.0003123
   33  -0.0000235  -0.0000351  -0.0003005   0.0001175  -0.0005677   0.0052856
   34   0.0004320   0.0008272  -0.0000160  -0.0008257  -0.0001737   0.0000260
   35  -0.0015726  -0.0004886  -0.0000740   0.0000394  -0.0006186  -0.0000545
   36   0.0000091  -0.0000265   0.0000816   0.0001701   0.0004549  -0.0013537
   37  -0.0001964  -0.0001617   0.0000450  -0.0000583  -0.0001101  -0.0001875
   38  -0.0001782  -0.0000313  -0.0000798  -0.0007527   0.0005360   0.0000814
   39   0.0002176   0.0002401   0.0000231   0.0003529   0.0000763   0.0000415
   40   0.0000507   0.0000541  -0.0000050   0.0000146  -0.0001621  -0.0000115
   41  -0.0000332  -0.0000641   0.0000111  -0.0000078   0.0000889   0.0000369
   42   0.0000140  -0.0000191  -0.0000139  -0.0000112  -0.0001197   0.0000064
   43  -0.0000645  -0.0001717  -0.0000448  -0.0002225   0.0003046  -0.0000456
   44   0.0000358   0.0000275  -0.0000361   0.0001310   0.0000608  -0.0000339
   45   0.0000199   0.0000099   0.0000026   0.0001016  -0.0001923  -0.0000791
   46  -0.0000535  -0.0000577  -0.0000011  -0.0000679   0.0000252  -0.0000142
   47   0.0000019  -0.0000011   0.0000019   0.0000186  -0.0000445  -0.0000059
   48  -0.0000136  -0.0000099   0.0000013   0.0000115  -0.0000234   0.0000102
   49   0.0003817   0.0003383   0.0000285   0.0004423  -0.0000355  -0.0000355
   50  -0.0000272   0.0000070   0.0000421  -0.0000081  -0.0002628   0.0000348
   51   0.0000639  -0.0000271  -0.0000040   0.0000140   0.0002843   0.0000073
   52  -0.0004010  -0.0003609  -0.0000305  -0.0004525   0.0000405   0.0000292
   53  -0.0000086   0.0000097   0.0000014   0.0000010   0.0000686   0.0000241
   54  -0.0000117  -0.0000036  -0.0000013  -0.0000031   0.0000011   0.0000162
   55  -0.0001960  -0.0000820  -0.0000051  -0.0002560  -0.0002984   0.0000680
   56   0.0001174   0.0000352   0.0000110  -0.0001307   0.0000185   0.0000253
   57   0.0000654  -0.0000142   0.0000023  -0.0001559  -0.0004032  -0.0000628
   58  -0.0000670  -0.0000499  -0.0000047  -0.0000706   0.0000210   0.0000139
   59   0.0000021  -0.0000111  -0.0000102  -0.0000295  -0.0000404  -0.0000018
   60   0.0000107   0.0000026  -0.0000037  -0.0000158  -0.0000247  -0.0000029
   61  -0.0003177  -0.0002935  -0.0000955  -0.0001336   0.0000107   0.0001004
   62   0.0000987   0.0001073   0.0000311   0.0008855   0.0001065   0.0000210
   63  -0.0003316  -0.0000733   0.0000158  -0.0002792   0.0003690   0.0001429
   64   0.0000555   0.0000673  -0.0000188   0.0000482   0.0001144   0.0000102
   65  -0.0000523  -0.0000072  -0.0000049   0.0000547   0.0003109   0.0000168
   66  -0.0000822  -0.0001245  -0.0000146  -0.0000511  -0.0001678  -0.0000462
           19          20          21          22          23          24
    1   0.0005570   0.0000394  -0.0001284  -0.0207948   0.0304650   0.0021309
    2  -0.0000926  -0.0010631  -0.0000646   0.0849434   0.0237983   0.0016554
    3   0.0000028   0.0000261  -0.0013683   0.0040311   0.0005743   0.0056738
    4   0.0008708   0.0006555   0.0002685  -0.0618821  -0.0288500  -0.0018596
    5   0.0015653  -0.0036863  -0.0004092  -0.0282294  -0.0133251  -0.0006138
    6   0.0001101  -0.0005090   0.0054373  -0.0018195  -0.0006237  -0.0029948
    7  -0.0000789   0.0014195   0.0000272   0.0007929  -0.0000039   0.0000232
    8   0.0000648  -0.0007918  -0.0000889   0.0004077   0.0006689   0.0000257
    9  -0.0000120  -0.0000728   0.0001920   0.0000300   0.0001817  -0.0006081
   10  -0.0089962   0.0281033   0.0013491   0.0657801   0.0206435   0.0014636
   11  -0.0015126   0.0000639  -0.0001828  -0.0398363  -0.0630308  -0.0036823
   12  -0.0000710  -0.0001786   0.0027819  -0.0019410  -0.0035257   0.0059038
   13   0.0014167   0.0008052   0.0001160   0.0004538   0.0020765   0.0000137
   14  -0.0012282   0.0005251   0.0002182   0.0055864   0.0014010  -0.0003148
   15  -0.0000572   0.0001984  -0.0026834   0.0000576  -0.0003205   0.0046177
   16  -0.3458187   0.0191974   0.0013887  -0.1986565  -0.1407198  -0.0071566
   17   0.0196665  -0.0553533  -0.0010899  -0.0761702  -0.2456679  -0.0094302
   18   0.0014075  -0.0011159  -0.0335041  -0.0031824  -0.0091206  -0.0610750
   19   0.3637438  -0.0202899  -0.0015191  -0.0124238   0.0038974   0.0002191
   20  -0.0202899   0.0583487   0.0018197  -0.0257439   0.0050508   0.0002012
   21  -0.0015191   0.0018197   0.0231508  -0.0012929   0.0000008   0.0030159
   22  -0.0124238  -0.0257439  -0.0012929   0.6280685   0.0616449   0.0025387
   23   0.0038974   0.0050508   0.0000008   0.0616449   0.5337529   0.0218032
   24   0.0002191   0.0002012   0.0030159   0.0025387   0.0218032   0.1204377
   25   0.0008618  -0.0005372  -0.0000383  -0.0621121   0.0449972   0.0028176
   26   0.0006287   0.0008522   0.0002580   0.0447872  -0.1324942  -0.0056874
   27   0.0000537   0.0001740  -0.0026331   0.0026273  -0.0058538  -0.0229711
   28   0.0003027  -0.0023648  -0.0001785  -0.3285380   0.0311007   0.0017882
   29  -0.0029084  -0.0044011  -0.0004130  -0.0321233  -0.1107880  -0.0032338
   30  -0.0001502  -0.0005258   0.0053667  -0.0014372  -0.0031116  -0.0611069
   31  -0.0004657  -0.0012494  -0.0000876  -0.0129215  -0.0266006  -0.0018460
   32   0.0001772   0.0003413  -0.0000293   0.0040846   0.0039899   0.0002247
   33   0.0000217  -0.0000001   0.0003143   0.0006784   0.0002511   0.0027165
   34  -0.0000263  -0.0000082   0.0001558   0.0021355   0.0018268  -0.0006510
   35   0.0000269   0.0000945  -0.0000981   0.0016192  -0.0035810  -0.0004478
   36  -0.0000024  -0.0000008  -0.0000370  -0.0006612  -0.0004406   0.0064004
   37   0.0000240  -0.0000000  -0.0000443  -0.0000620   0.0003339   0.0015076
   38   0.0000279  -0.0000127   0.0001324   0.0003204  -0.0002118  -0.0004726
   39   0.0000041   0.0000331  -0.0000100  -0.0001242   0.0001462  -0.0002210
   40  -0.0000022  -0.0000012  -0.0000083   0.0001001   0.0001459  -0.0000180
   41   0.0000062  -0.0000063  -0.0000040  -0.0000675  -0.0001912   0.0000543
   42   0.0000046  -0.0000201   0.0000062   0.0001029   0.0000873  -0.0000387
   43   0.0000000  -0.0000275   0.0000267  -0.0001889  -0.0003686  -0.0001621
   44  -0.0000192   0.0000073  -0.0000128  -0.0000774   0.0001534  -0.0002521
   45  -0.0000095  -0.0000015  -0.0000391   0.0001847   0.0003866   0.0005616
   46   0.0000020  -0.0000032  -0.0000005   0.0000308  -0.0000350   0.0000840
   47   0.0000001  -0.0000010  -0.0000047  -0.0000166   0.0000338   0.0000451
   48   0.0000003  -0.0000013  -0.0000039  -0.0000081   0.0000008   0.0000010
   49  -0.0000046   0.0000082   0.0000058  -0.0005710   0.0005967   0.0000748
   50   0.0000033   0.0000035  -0.0000165   0.0003695   0.0001789   0.0000267
   51  -0.0000073  -0.0000162   0.0000492  -0.0004482  -0.0002385  -0.0002491
   52   0.0000079  -0.0000162   0.0000108   0.0005235  -0.0005983  -0.0002319
   53  -0.0000002   0.0000002   0.0000043  -0.0000885  -0.0000560   0.0000047
   54  -0.0000003  -0.0000021  -0.0000018   0.0000035  -0.0000194   0.0000010
   55   0.0000173   0.0000201  -0.0000536   0.0007445   0.0001659   0.0001290
   56   0.0000203   0.0000063   0.0000038  -0.0000528  -0.0000126  -0.0002334
   57   0.0000136  -0.0000070  -0.0000131   0.0007054   0.0001661  -0.0000527
   58   0.0000020  -0.0000009   0.0000014   0.0000459  -0.0000883  -0.0000394
   59   0.0000007  -0.0000009  -0.0000036   0.0000612   0.0000258   0.0000197
   60   0.0000003   0.0000006  -0.0000041   0.0000343   0.0000346   0.0000227
   61   0.0000114  -0.0000130   0.0000010  -0.0002238  -0.0006931  -0.0007783
   62  -0.0000267   0.0000242  -0.0000410  -0.0008972   0.0003905   0.0002612
   63   0.0000026   0.0000254  -0.0000035  -0.0004282  -0.0000747  -0.0002140
   64  -0.0000012   0.0000067   0.0000006  -0.0003026   0.0000634  -0.0000491
   65  -0.0000076  -0.0000013   0.0000213  -0.0005191  -0.0000922   0.0000413
   66  -0.0000116  -0.0000273  -0.0000128   0.0003552  -0.0003051   0.0001806
           25          26          27          28          29          30
    1  -0.0034011   0.0007828  -0.0000798  -0.1539656   0.1042829   0.0091987
    2  -0.0044947   0.0027837  -0.0001491   0.0399560  -0.2733748  -0.0106714
    3  -0.0001500  -0.0001147   0.0044524   0.0037385  -0.0102659  -0.0622401
    4   0.0017581   0.0007292  -0.0000014   0.0621249  -0.0324526  -0.0022170
    5   0.0007484   0.0001519   0.0000503   0.0180930  -0.0566816  -0.0044516
    6  -0.0001134   0.0003380  -0.0007066   0.0010570  -0.0044394   0.0079221
    7  -0.0002942   0.0009094   0.0000681  -0.0013626  -0.0014779  -0.0002532
    8   0.0009157  -0.0016726  -0.0000308  -0.0062565   0.0000143  -0.0006290
    9   0.0000942  -0.0001738  -0.0003785  -0.0002996  -0.0002536   0.0039489
   10  -0.0018574  -0.0045444  -0.0001043  -0.0499646   0.0307431   0.0019477
   11  -0.0007421   0.0017393  -0.0002627   0.0325946  -0.0192306  -0.0009912
   12   0.0000466  -0.0002098   0.0044368   0.0016860  -0.0008641  -0.0023511
   13   0.0001682  -0.0002790  -0.0000104  -0.0001360  -0.0014866   0.0000348
   14  -0.0001350  -0.0019183  -0.0000691  -0.0023598  -0.0012164   0.0001779
   15   0.0000022  -0.0001114   0.0000465   0.0000272  -0.0000828  -0.0008855
   16   0.0064486   0.0197946   0.0011133  -0.0330314  -0.0235802  -0.0018566
   17  -0.0058645  -0.0413592  -0.0021128  -0.0681312   0.0369639   0.0016395
   18  -0.0003630  -0.0025005   0.0042053  -0.0039295   0.0018318   0.0085141
   19   0.0008618   0.0006287   0.0000537   0.0003027  -0.0029084  -0.0001502
   20  -0.0005372   0.0008522   0.0001740  -0.0023648  -0.0044011  -0.0005258
   21  -0.0000383   0.0002580  -0.0026331  -0.0001785  -0.0004130   0.0053667
   22  -0.0621121   0.0447872   0.0026273  -0.3285380  -0.0321233  -0.0014372
   23   0.0449972  -0.1324942  -0.0058538   0.0311007  -0.1107880  -0.0031116
   24   0.0028176  -0.0056874  -0.0229711   0.0017882  -0.0032338  -0.0611069
   25   0.0734223  -0.0743761  -0.0043693  -0.0156157   0.0378380   0.0020484
   26  -0.0743761   0.1906224   0.0093926   0.0119105  -0.0190406  -0.0013836
   27  -0.0043693   0.0093926   0.0120160   0.0005819  -0.0013075   0.0040691
   28  -0.0156157   0.0119105   0.0005819   0.6936998   0.0464083   0.0050677
   29   0.0378380  -0.0190406  -0.0013075   0.0464083   0.6990495   0.0354468
   30   0.0020484  -0.0013836   0.0040691   0.0050677   0.0354468   0.1270340
   31   0.0009241  -0.0004353   0.0000090  -0.1455379  -0.1329363  -0.0100987
   32   0.0004636   0.0010644   0.0002423  -0.1338630  -0.2514299  -0.0154746
   33   0.0000654   0.0002014  -0.0025031  -0.0106449  -0.0161603  -0.0355726
   34   0.0003697  -0.0007354   0.0000462  -0.0243258   0.0127189  -0.0035065
   35   0.0012020  -0.0006670  -0.0000665   0.0313266   0.0010615  -0.0001774
   36  -0.0000312   0.0000571  -0.0000154   0.0010210  -0.0002970   0.0051560
   37  -0.0003423   0.0003077   0.0000225  -0.0017148  -0.0030611   0.0000392
   38  -0.0000971   0.0001269   0.0000299  -0.0013490   0.0013758  -0.0000821
   39   0.0002024  -0.0002077   0.0000207   0.0026874  -0.0013413   0.0001373
   40   0.0000330  -0.0000836   0.0000078  -0.0000024   0.0001178   0.0000633
   41   0.0000463  -0.0000445  -0.0000183   0.0006902  -0.0002629   0.0000119
   42   0.0000589  -0.0001296  -0.0000142  -0.0000193   0.0001534   0.0001363
   43  -0.0000890   0.0001349   0.0000026  -0.0009285   0.0006963  -0.0001017
   44  -0.0000722   0.0000759   0.0000035  -0.0007873   0.0001496  -0.0002860
   45  -0.0000956   0.0000254  -0.0000071  -0.0010794  -0.0003470   0.0000186
   46  -0.0000522   0.0000590   0.0000031  -0.0003185  -0.0000608  -0.0000081
   47   0.0000085  -0.0000187  -0.0000071  -0.0000859   0.0000259   0.0000132
   48  -0.0000024   0.0000004   0.0000004  -0.0000457  -0.0000164  -0.0000292
   49   0.0003055  -0.0004482  -0.0000438   0.0007378  -0.0004796   0.0002985
   50  -0.0000173  -0.0000010   0.0000458   0.0000514  -0.0001683  -0.0001015
   51   0.0000338  -0.0000265  -0.0000151  -0.0000502   0.0003589   0.0004451
   52  -0.0003156   0.0004714   0.0000397  -0.0009070   0.0000577  -0.0000144
   53   0.0000049   0.0000070  -0.0000045   0.0001064   0.0000029  -0.0000297
   54   0.0000044  -0.0000068  -0.0000009   0.0000778   0.0000019  -0.0000047
   55  -0.0001509   0.0002018   0.0000544  -0.0004769  -0.0001509  -0.0008866
   56  -0.0000020   0.0000393  -0.0000281  -0.0005006  -0.0000938   0.0000516
   57  -0.0000744   0.0000757   0.0000230  -0.0010792  -0.0000781   0.0001424
   58  -0.0000416   0.0000721   0.0000007  -0.0000785  -0.0000177  -0.0000532
   59  -0.0000044  -0.0000093   0.0000007  -0.0000832  -0.0000009  -0.0000880
   60   0.0000075  -0.0000213  -0.0000011  -0.0000086   0.0000173  -0.0000886
   61  -0.0000623   0.0001785  -0.0000347   0.0000171  -0.0021805   0.0016935
   62   0.0000570  -0.0001317  -0.0000036   0.0029874  -0.0024828   0.0009680
   63  -0.0001311   0.0001966  -0.0000176  -0.0007719   0.0009749  -0.0008366
   64   0.0000432  -0.0000656   0.0000134   0.0000254   0.0000546   0.0001948
   65   0.0000608  -0.0001054  -0.0000250   0.0005542   0.0005270  -0.0003012
   66  -0.0000134   0.0000277  -0.0000066   0.0003700   0.0003178   0.0002257
           31          32          33          34          35          36
    1   0.0100034  -0.0151774  -0.0013645  -0.2124036   0.0026129   0.0012225
    2   0.0127406  -0.0185478  -0.0009263   0.0057217  -0.0844598   0.0103406
    3   0.0007941  -0.0015231   0.0035076   0.0016012   0.0106613  -0.0730332
    4  -0.0007486   0.0027047   0.0002642  -0.0217988  -0.0262011  -0.0003946
    5   0.0021556  -0.0019754  -0.0002891  -0.0118072   0.0045093  -0.0002759
    6   0.0002455  -0.0004448   0.0057937   0.0030850  -0.0003492   0.0031545
    7   0.0002104  -0.0001764  -0.0000063  -0.0017335  -0.0032881   0.0000357
    8   0.0011813  -0.0012462   0.0000136   0.0026082  -0.0010653   0.0007197
    9   0.0000869  -0.0000775   0.0002037  -0.0002965   0.0001470  -0.0019614
   10  -0.0005105   0.0008640  -0.0001658   0.0016405  -0.0011871   0.0005933
   11   0.0010463  -0.0001168   0.0001939  -0.0019696  -0.0035932  -0.0005006
   12   0.0000050   0.0000688  -0.0008165  -0.0001596  -0.0006328   0.0055513
   13   0.0001011  -0.0000538  -0.0000235   0.0004320  -0.0015726   0.0000091
   14  -0.0001054   0.0000604  -0.0000351   0.0008272  -0.0004886  -0.0000265
   15  -0.0000001   0.0000140  -0.0003005  -0.0000160  -0.0000740   0.0000816
   16  -0.0053081   0.0012350   0.0001175  -0.0008257   0.0000394   0.0001701
   17   0.0018041   0.0011541  -0.0005677  -0.0001737  -0.0006186   0.0004549
   18   0.0001583  -0.0003123   0.0052856   0.0000260  -0.0000545  -0.0013537
   19  -0.0004657   0.0001772   0.0000217  -0.0000263   0.0000269  -0.0000024
   20  -0.0012494   0.0003413  -0.0000001  -0.0000082   0.0000945  -0.0000008
   21  -0.0000876  -0.0000293   0.0003143   0.0001558  -0.0000981  -0.0000370
   22  -0.0129215   0.0040846   0.0006784   0.0021355   0.0016192  -0.0006612
   23  -0.0266006   0.0039899   0.0002511   0.0018268  -0.0035810  -0.0004406
   24  -0.0018460   0.0002247   0.0027165  -0.0006510  -0.0004478   0.0064004
   25   0.0009241   0.0004636   0.0000654   0.0003697   0.0012020  -0.0000312
   26  -0.0004353   0.0010644   0.0002014  -0.0007354  -0.0006670   0.0000571
   27   0.0000090   0.0002423  -0.0025031   0.0000462  -0.0000665  -0.0000154
   28  -0.1455379  -0.1338630  -0.0106449  -0.0243258   0.0313266   0.0010210
   29  -0.1329363  -0.2514299  -0.0161603   0.0127189   0.0010615  -0.0002970
   30  -0.0100987  -0.0154746  -0.0355726  -0.0035065  -0.0001774   0.0051560
   31   0.1539160   0.1408696   0.0103173   0.0003859   0.0012554   0.0001605
   32   0.1408696   0.2657478   0.0171936  -0.0017278   0.0007252   0.0001291
   33   0.0103173   0.0171936   0.0254364   0.0008298   0.0002482  -0.0039102
   34   0.0003859  -0.0017278   0.0008298   0.6335144  -0.0061500  -0.0019674
   35   0.0012554   0.0007252   0.0002482  -0.0061500   0.3299715  -0.2234540
   36   0.0001605   0.0001291  -0.0039102  -0.0019674  -0.2234540   0.4853984
   37   0.0001296   0.0006684  -0.0007947  -0.1654277   0.0268037  -0.0413390
   38   0.0001152  -0.0001652   0.0002002   0.0553121  -0.1239243   0.0901021
   39   0.0000408   0.0003742  -0.0000319  -0.0935886   0.0922634  -0.2042372
   40   0.0000144  -0.0000215  -0.0000163   0.0109558   0.0079666  -0.0123823
   41   0.0000136  -0.0000093   0.0000058  -0.0073349  -0.0030642   0.0099307
   42   0.0000522  -0.0000598  -0.0000075   0.0131210   0.0100001  -0.0116341
   43   0.0000361  -0.0003619   0.0000596  -0.0295671   0.0397827  -0.0625262
   44  -0.0000329  -0.0001294   0.0002011   0.0147660   0.0153766  -0.0112776
   45   0.0000009   0.0001491  -0.0003061  -0.0232226  -0.0125207   0.0272105
   46   0.0000081   0.0000079  -0.0000415  -0.0049295  -0.0007509   0.0009021
   47  -0.0000293  -0.0000113  -0.0000043  -0.0004280   0.0055722   0.0024960
   48  -0.0000163  -0.0000115  -0.0000006   0.0010024   0.0024690   0.0034399
   49  -0.0001315   0.0001161   0.0000189   0.0030091   0.0003407  -0.0002099
   50  -0.0000102   0.0001562  -0.0001189   0.0002460  -0.0269923   0.0306602
   51   0.0000426  -0.0003539   0.0001424  -0.0004990   0.0305249  -0.0552748
   52   0.0000849  -0.0001524   0.0000210  -0.0022634   0.0000197  -0.0001551
   53  -0.0000065  -0.0000081   0.0000104  -0.0000219   0.0001729  -0.0013977
   54   0.0000042  -0.0000045  -0.0000250  -0.0000001  -0.0012371   0.0012876
   55  -0.0001399   0.0004245  -0.0001332  -0.0282741  -0.0405320   0.0628777
   56  -0.0000780   0.0001267   0.0003202  -0.0153481   0.0152597  -0.0111700
   57  -0.0000633   0.0000351  -0.0001612   0.0234267  -0.0122330   0.0260487
   58   0.0000022   0.0000055   0.0000498  -0.0049152   0.0008264  -0.0009189
   59   0.0000401   0.0000058  -0.0000268   0.0004872   0.0055498   0.0023331
   60   0.0000285   0.0000210  -0.0000079  -0.0009146   0.0024081   0.0033681
   61  -0.0000257  -0.0000337   0.0006074  -0.1658391  -0.0265663   0.0415561
   62   0.0001605   0.0002936  -0.0006153  -0.0565163  -0.1268820   0.0910746
   63   0.0000846   0.0001809   0.0005563   0.0941282   0.0929235  -0.2036833
   64  -0.0000271  -0.0000530   0.0001397   0.0098763  -0.0075751   0.0120486
   65   0.0001018  -0.0000261  -0.0000955   0.0077227  -0.0029619   0.0105376
   66   0.0000819  -0.0003416  -0.0003139  -0.0126025   0.0096899  -0.0119361
           37          38          39          40          41          42
    1  -0.0246500   0.0093584  -0.0041138   0.0011685  -0.0014112   0.0009003
    2   0.0159610   0.0033104  -0.0008499   0.0001590  -0.0023215  -0.0022595
    3  -0.0231985  -0.0004852   0.0046158  -0.0000480  -0.0018811  -0.0004427
    4   0.0015279  -0.0025500   0.0020738  -0.0001070  -0.0004511  -0.0011899
    5   0.0029667  -0.0019269  -0.0012061  -0.0001576   0.0006851   0.0010281
    6  -0.0014319   0.0013030  -0.0001715  -0.0001420  -0.0000272  -0.0000104
    7  -0.0017842  -0.0027507  -0.0021214  -0.0006533  -0.0004057   0.0003051
    8  -0.0027476  -0.0018864  -0.0003892  -0.0004479  -0.0003349  -0.0004184
    9  -0.0012139  -0.0009891  -0.0008424  -0.0008280  -0.0006502   0.0000922
   10  -0.0002541   0.0013564  -0.0001169  -0.0003056   0.0001920  -0.0001783
   11   0.0004777  -0.0002917   0.0000538   0.0000388  -0.0000985  -0.0001884
   12   0.0006805  -0.0001822  -0.0001931   0.0000698   0.0000867  -0.0000109
   13  -0.0001964  -0.0001782   0.0002176   0.0000507  -0.0000332   0.0000140
   14  -0.0001617  -0.0000313   0.0002401   0.0000541  -0.0000641  -0.0000191
   15   0.0000450  -0.0000798   0.0000231  -0.0000050   0.0000111  -0.0000139
   16  -0.0000583  -0.0007527   0.0003529   0.0000146  -0.0000078  -0.0000112
   17  -0.0001101   0.0005360   0.0000763  -0.0001621   0.0000889  -0.0001197
   18  -0.0001875   0.0000814   0.0000415  -0.0000115   0.0000369   0.0000064
   19   0.0000240   0.0000279   0.0000041  -0.0000022   0.0000062   0.0000046
   20  -0.0000000  -0.0000127   0.0000331  -0.0000012  -0.0000063  -0.0000201
   21  -0.0000443   0.0001324  -0.0000100  -0.0000083  -0.0000040   0.0000062
   22  -0.0000620   0.0003204  -0.0001242   0.0001001  -0.0000675   0.0001029
   23   0.0003339  -0.0002118   0.0001462   0.0001459  -0.0001912   0.0000873
   24   0.0015076  -0.0004726  -0.0002210  -0.0000180   0.0000543  -0.0000387
   25  -0.0003423  -0.0000971   0.0002024   0.0000330   0.0000463   0.0000589
   26   0.0003077   0.0001269  -0.0002077  -0.0000836  -0.0000445  -0.0001296
   27   0.0000225   0.0000299   0.0000207   0.0000078  -0.0000183  -0.0000142
   28  -0.0017148  -0.0013490   0.0026874  -0.0000024   0.0006902  -0.0000193
   29  -0.0030611   0.0013758  -0.0013413   0.0001178  -0.0002629   0.0001534
   30   0.0000392  -0.0000821   0.0001373   0.0000633   0.0000119   0.0001363
   31   0.0001296   0.0001152   0.0000408   0.0000144   0.0000136   0.0000522
   32   0.0006684  -0.0001652   0.0003742  -0.0000215  -0.0000093  -0.0000598
   33  -0.0007947   0.0002002  -0.0000319  -0.0000163   0.0000058  -0.0000075
   34  -0.1654277   0.0553121  -0.0935886   0.0109558  -0.0073349   0.0131210
   35   0.0268037  -0.1239243   0.0922634   0.0079666  -0.0030642   0.0100001
   36  -0.0413390   0.0901021  -0.2042372  -0.0123823   0.0099307  -0.0116341
   37   0.6834912   0.0260618  -0.0329079  -0.1259066  -0.0653369   0.1002778
   38   0.0260618   0.3045587  -0.2593228  -0.0652369  -0.1061547   0.1070799
   39  -0.0329079  -0.2593228   0.5368256   0.1014229   0.1076733  -0.2025354
   40  -0.1259066  -0.0652369   0.1014229   0.1319709   0.0704195  -0.1075788
   41  -0.0653369  -0.1061547   0.1076733   0.0704195   0.1028476  -0.1192596
   42   0.1002778   0.1070799  -0.2025354  -0.1075788  -0.1192596   0.2091642
   43  -0.3375694  -0.0205408   0.0259826  -0.0116299   0.0013492  -0.0020246
   44   0.0177706  -0.0811048   0.0297159  -0.0154959   0.0039112  -0.0000549
   45  -0.0306134   0.0304834  -0.1084836   0.0239127   0.0000015   0.0038854
   46  -0.0108092   0.0147324  -0.0232755   0.0010186  -0.0001413   0.0002229
   47  -0.0013494   0.0039754  -0.0006812   0.0002170  -0.0028133  -0.0023226
   48   0.0018138  -0.0004279   0.0042595  -0.0001936  -0.0022793  -0.0007675
   49  -0.0304740  -0.0140203   0.0221895  -0.0040575   0.0003705  -0.0006211
   50  -0.0451977   0.0163639  -0.0124403   0.0004648   0.0056714   0.0025759
   51   0.0699802  -0.0134388   0.0273284  -0.0009389   0.0026022   0.0034234
   52   0.0031982  -0.0028760   0.0041680  -0.0013889   0.0001204  -0.0002221
   53   0.0009016   0.0020350   0.0039463  -0.0004720   0.0000400  -0.0000039
   54  -0.0012403   0.0039093  -0.0014667   0.0007423  -0.0000190   0.0000677
   55  -0.0499548   0.0163890  -0.0246610  -0.0007051   0.0003191  -0.0006680
   56   0.0159336  -0.0087158   0.0064942   0.0003537  -0.0005858  -0.0005900
   57  -0.0245364   0.0062635  -0.0143721  -0.0005440  -0.0006446  -0.0001082
   58  -0.0007349   0.0003969  -0.0006109   0.0000418  -0.0000479   0.0000686
   59   0.0005200  -0.0007567  -0.0005999  -0.0000225  -0.0005376  -0.0003507
   60  -0.0007051  -0.0006109  -0.0001125   0.0000683  -0.0003359  -0.0002493
   61   0.0625913  -0.0118585   0.0193980  -0.0011539   0.0021215  -0.0032649
   62   0.0113953  -0.0102782   0.0317464   0.0017060   0.0033386   0.0042925
   63  -0.0194382   0.0322211  -0.0401634  -0.0028945   0.0041447  -0.0003682
   64  -0.0010185  -0.0018484   0.0027713   0.0005439  -0.0004109   0.0006499
   65  -0.0021454   0.0031684   0.0042829   0.0004579  -0.0000939   0.0005789
   66   0.0032772   0.0042929  -0.0004150  -0.0006784   0.0005603  -0.0005810
           43          44          45          46          47          48
    1   0.0037140   0.0018190  -0.0019123  -0.0000624  -0.0002494   0.0000032
    2   0.0014094   0.0037220   0.0047971   0.0006409   0.0001781   0.0000383
    3  -0.0019699   0.0047653  -0.0013247  -0.0009793   0.0000416   0.0001902
    4  -0.0014520   0.0007128   0.0009131  -0.0001649   0.0000792   0.0000435
    5   0.0003544  -0.0009506   0.0004748   0.0003116   0.0001274   0.0001200
    6   0.0010363  -0.0000815  -0.0002148   0.0000584  -0.0000408  -0.0000382
    7   0.0011789  -0.0002233  -0.0003724   0.0000769  -0.0000270  -0.0000449
    8   0.0005911   0.0003695  -0.0007806  -0.0001475  -0.0001006  -0.0000863
    9   0.0000058  -0.0000526  -0.0000851  -0.0000279  -0.0000427  -0.0000241
   10   0.0005032   0.0000112  -0.0003410   0.0000847  -0.0000487  -0.0000185
   11  -0.0001587   0.0000431   0.0001220   0.0000067   0.0000133   0.0000053
   12   0.0001831   0.0000508  -0.0000172   0.0000353  -0.0000075  -0.0000255
   13  -0.0000645   0.0000358   0.0000199  -0.0000535   0.0000019  -0.0000136
   14  -0.0001717   0.0000275   0.0000099  -0.0000577  -0.0000011  -0.0000099
   15  -0.0000448  -0.0000361   0.0000026  -0.0000011   0.0000019   0.0000013
   16  -0.0002225   0.0001310   0.0001016  -0.0000679   0.0000186   0.0000115
   17   0.0003046   0.0000608  -0.0001923   0.0000252  -0.0000445  -0.0000234
   18  -0.0000456  -0.0000339  -0.0000791  -0.0000142  -0.0000059   0.0000102
   19   0.0000000  -0.0000192  -0.0000095   0.0000020   0.0000001   0.0000003
   20  -0.0000275   0.0000073  -0.0000015  -0.0000032  -0.0000010  -0.0000013
   21   0.0000267  -0.0000128  -0.0000391  -0.0000005  -0.0000047  -0.0000039
   22  -0.0001889  -0.0000774   0.0001847   0.0000308  -0.0000166  -0.0000081
   23  -0.0003686   0.0001534   0.0003866  -0.0000350   0.0000338   0.0000008
   24  -0.0001621  -0.0002521   0.0005616   0.0000840   0.0000451   0.0000010
   25  -0.0000890  -0.0000722  -0.0000956  -0.0000522   0.0000085  -0.0000024
   26   0.0001349   0.0000759   0.0000254   0.0000590  -0.0000187   0.0000004
   27   0.0000026   0.0000035  -0.0000071   0.0000031  -0.0000071   0.0000004
   28  -0.0009285  -0.0007873  -0.0010794  -0.0003185  -0.0000859  -0.0000457
   29   0.0006963   0.0001496  -0.0003470  -0.0000608   0.0000259  -0.0000164
   30  -0.0001017  -0.0002860   0.0000186  -0.0000081   0.0000132  -0.0000292
   31   0.0000361  -0.0000329   0.0000009   0.0000081  -0.0000293  -0.0000163
   32  -0.0003619  -0.0001294   0.0001491   0.0000079  -0.0000113  -0.0000115
   33   0.0000596   0.0002011  -0.0003061  -0.0000415  -0.0000043  -0.0000006
   34  -0.0295671   0.0147660  -0.0232226  -0.0049295  -0.0004280   0.0010024
   35   0.0397827   0.0153766  -0.0125207  -0.0007509   0.0055722   0.0024690
   36  -0.0625262  -0.0112776   0.0272105   0.0009021   0.0024960   0.0034399
   37  -0.3375694   0.0177706  -0.0306134  -0.0108092  -0.0013494   0.0018138
   38  -0.0205408  -0.0811048   0.0304834   0.0147324   0.0039754  -0.0004279
   39   0.0259826   0.0297159  -0.1084836  -0.0232755  -0.0006812   0.0042595
   40  -0.0116299  -0.0154959   0.0239127   0.0010186   0.0002170  -0.0001936
   41   0.0013492   0.0039112   0.0000015  -0.0001413  -0.0028133  -0.0022793
   42  -0.0020246  -0.0000549   0.0038854   0.0002229  -0.0023226  -0.0007675
   43   0.6834158  -0.0223097   0.0395443  -0.1288851   0.0663538  -0.1035769
   44  -0.0223097   0.3028909  -0.2680274   0.0676624  -0.1034466   0.1064545
   45   0.0395443  -0.2680274   0.5471587  -0.1058321   0.1063294  -0.2021116
   46  -0.1288851   0.0676624  -0.1058321   0.1349140  -0.0712464   0.1117467
   47   0.0663538  -0.1034466   0.1063294  -0.0712464   0.0997789  -0.1177294
   48  -0.1035769   0.1064545  -0.2021116   0.1117467  -0.1177294   0.2087123
   49  -0.1495077  -0.0615190   0.0951237   0.0094562   0.0087617  -0.0136340
   50  -0.0262634  -0.1293453   0.0996965  -0.0081593  -0.0036791   0.0097097
   51   0.0403595   0.0995112  -0.2191993   0.0126973   0.0101506  -0.0123454
   52  -0.0384110  -0.0002055   0.0004773   0.0011339   0.0002297  -0.0003864
   53  -0.0149109   0.0040220   0.0005289  -0.0003108  -0.0014187  -0.0017095
   54   0.0228269   0.0005099   0.0036942   0.0005352  -0.0017198   0.0000743
   55   0.0612802   0.0124216  -0.0191029  -0.0012451  -0.0022339   0.0032015
   56  -0.0122795  -0.0096029   0.0292271  -0.0017730   0.0031443   0.0039102
   57   0.0188181   0.0293919  -0.0356214   0.0027176   0.0038610  -0.0005275
   58  -0.0012745   0.0017547  -0.0027213   0.0005968   0.0004129  -0.0006233
   59   0.0022087   0.0032106   0.0040103  -0.0004132  -0.0000648   0.0005278
   60  -0.0032689   0.0039364  -0.0003755   0.0006229   0.0005141  -0.0005073
   61  -0.0496017  -0.0159710   0.0244686  -0.0007675  -0.0004113   0.0007971
   62  -0.0153102  -0.0088296   0.0062344  -0.0004037  -0.0007406  -0.0006319
   63   0.0242562   0.0061663  -0.0145269   0.0006220  -0.0005542  -0.0000727
   64  -0.0007330  -0.0003736   0.0005570   0.0000339   0.0000424  -0.0000561
   65  -0.0004854  -0.0006086  -0.0006067   0.0000568  -0.0005094  -0.0003090
   66   0.0006263  -0.0005930  -0.0001378  -0.0000671  -0.0003325  -0.0002357
           49          50          51          52          53          54
    1  -0.0021472  -0.0002745   0.0002398   0.0017253   0.0000298  -0.0000147
    2   0.0002592  -0.0011866   0.0006300  -0.0000385  -0.0003683  -0.0004604
    3   0.0000957   0.0003454  -0.0013232   0.0001061  -0.0004486  -0.0000247
    4   0.0008033   0.0002976  -0.0006401  -0.0007605  -0.0001084  -0.0000914
    5   0.0000691   0.0001600   0.0001314   0.0004314  -0.0000944   0.0000332
    6  -0.0003123  -0.0001984   0.0005898   0.0001023   0.0000132   0.0000032
    7   0.0000444  -0.0003839   0.0009376   0.0000196   0.0000074  -0.0000091
    8   0.0000403  -0.0004440   0.0007417  -0.0002352   0.0000981  -0.0000194
    9   0.0000577  -0.0000185   0.0001110  -0.0000322   0.0000140   0.0000224
   10  -0.0005709  -0.0002334   0.0002436   0.0005533   0.0000745   0.0000079
   11  -0.0003596   0.0000830  -0.0001688   0.0003289  -0.0000428  -0.0000149
   12  -0.0000264  -0.0001066  -0.0000079   0.0000842  -0.0000091  -0.0000250
   13   0.0003817  -0.0000272   0.0000639  -0.0004010  -0.0000086  -0.0000117
   14   0.0003383   0.0000070  -0.0000271  -0.0003609   0.0000097  -0.0000036
   15   0.0000285   0.0000421  -0.0000040  -0.0000305   0.0000014  -0.0000013
   16   0.0004423  -0.0000081   0.0000140  -0.0004525   0.0000010  -0.0000031
   17  -0.0000355  -0.0002628   0.0002843   0.0000405   0.0000686   0.0000011
   18  -0.0000355   0.0000348   0.0000073   0.0000292   0.0000241   0.0000162
   19  -0.0000046   0.0000033  -0.0000073   0.0000079  -0.0000002  -0.0000003
   20   0.0000082   0.0000035  -0.0000162  -0.0000162   0.0000002  -0.0000021
   21   0.0000058  -0.0000165   0.0000492   0.0000108   0.0000043  -0.0000018
   22  -0.0005710   0.0003695  -0.0004482   0.0005235  -0.0000885   0.0000035
   23   0.0005967   0.0001789  -0.0002385  -0.0005983  -0.0000560  -0.0000194
   24   0.0000748   0.0000267  -0.0002491  -0.0002319   0.0000047   0.0000010
   25   0.0003055  -0.0000173   0.0000338  -0.0003156   0.0000049   0.0000044
   26  -0.0004482  -0.0000010  -0.0000265   0.0004714   0.0000070  -0.0000068
   27  -0.0000438   0.0000458  -0.0000151   0.0000397  -0.0000045  -0.0000009
   28   0.0007378   0.0000514  -0.0000502  -0.0009070   0.0001064   0.0000778
   29  -0.0004796  -0.0001683   0.0003589   0.0000577   0.0000029   0.0000019
   30   0.0002985  -0.0001015   0.0004451  -0.0000144  -0.0000297  -0.0000047
   31  -0.0001315  -0.0000102   0.0000426   0.0000849  -0.0000065   0.0000042
   32   0.0001161   0.0001562  -0.0003539  -0.0001524  -0.0000081  -0.0000045
   33   0.0000189  -0.0001189   0.0001424   0.0000210   0.0000104  -0.0000250
   34   0.0030091   0.0002460  -0.0004990  -0.0022634  -0.0000219  -0.0000001
   35   0.0003407  -0.0269923   0.0305249   0.0000197   0.0001729  -0.0012371
   36  -0.0002099   0.0306602  -0.0552748  -0.0001551  -0.0013977   0.0012876
   37  -0.0304740  -0.0451977   0.0699802   0.0031982   0.0009016  -0.0012403
   38  -0.0140203   0.0163639  -0.0134388  -0.0028760   0.0020350   0.0039093
   39   0.0221895  -0.0124403   0.0273284   0.0041680   0.0039463  -0.0014667
   40  -0.0040575   0.0004648  -0.0009389  -0.0013889  -0.0004720   0.0007423
   41   0.0003705   0.0056714   0.0026022   0.0001204   0.0000400  -0.0000190
   42  -0.0006211   0.0025759   0.0034234  -0.0002221  -0.0000039   0.0000677
   43  -0.1495077  -0.0262634   0.0403595  -0.0384110  -0.0149109   0.0228269
   44  -0.0615190  -0.1293453   0.0995112  -0.0002055   0.0040220   0.0005099
   45   0.0951237   0.0996965  -0.2191993   0.0004773   0.0005289   0.0036942
   46   0.0094562  -0.0081593   0.0126973   0.0011339  -0.0003108   0.0005352
   47   0.0087617  -0.0036791   0.0101506   0.0002297  -0.0014187  -0.0017198
   48  -0.0136340   0.0097097  -0.0123454  -0.0003864  -0.0017095   0.0000743
   49   0.4982046  -0.0012286   0.0014413  -0.1495159   0.0000116   0.0000994
   50  -0.0012286   0.2794814  -0.2392340  -0.0000251  -0.0277009   0.0078997
   51   0.0014413  -0.2392340   0.4937011   0.0001222   0.0078657  -0.0349357
   52  -0.1495159  -0.0000251   0.0001222   0.2227804   0.0000219  -0.0001478
   53   0.0000116  -0.0277009   0.0078657   0.0000219   0.0183876  -0.0115215
   54   0.0000994   0.0078997  -0.0349357  -0.0001478  -0.0115215   0.0288212
   55  -0.1509462   0.0276183  -0.0421225  -0.0385501   0.0148678  -0.0227956
   56   0.0627715  -0.1301653   0.1009577   0.0002578   0.0040804   0.0004206
   57  -0.0966580   0.1011380  -0.2203700  -0.0004488   0.0004724   0.0037119
   58   0.0094831   0.0082102  -0.0127726   0.0011388   0.0003180  -0.0005228
   59  -0.0088005  -0.0036447   0.0100743  -0.0002425  -0.0014768  -0.0017359
   60   0.0135362   0.0097800  -0.0123725   0.0003820  -0.0017516   0.0000636
   61  -0.0309195   0.0450787  -0.0696206   0.0032134  -0.0008807   0.0012812
   62   0.0135692   0.0157492  -0.0127212   0.0028589   0.0021730   0.0039685
   63  -0.0220864  -0.0122403   0.0269637  -0.0041074   0.0039953  -0.0013495
   64  -0.0040224  -0.0005104   0.0009229  -0.0014135   0.0004636  -0.0007460
   65  -0.0003590   0.0057342   0.0023883  -0.0000880   0.0000684   0.0000208
   66   0.0006548   0.0025196   0.0033344   0.0002338  -0.0000043   0.0000720
           55          56          57          58          59          60
    1   0.0029265  -0.0012337   0.0020001  -0.0001245   0.0000987  -0.0000979
    2  -0.0019452   0.0029537   0.0052953  -0.0008672   0.0001911   0.0000423
    3   0.0018292   0.0044808  -0.0008814   0.0009439   0.0001051   0.0002148
    4  -0.0003119   0.0004295   0.0013805  -0.0003541   0.0000413   0.0000111
    5  -0.0000641   0.0004340  -0.0003251   0.0002751   0.0001130   0.0000365
    6  -0.0000268  -0.0001510  -0.0001503   0.0000237   0.0000376  -0.0000277
    7  -0.0008125   0.0003657  -0.0001279   0.0000416   0.0000234   0.0000051
    8  -0.0007309  -0.0000187  -0.0003049  -0.0000919  -0.0000900  -0.0000608
    9  -0.0001747   0.0000479  -0.0000177   0.0000175   0.0000015   0.0000039
   10  -0.0000040  -0.0000330  -0.0002117   0.0000606   0.0000044  -0.0000065
   11   0.0001885   0.0002341   0.0005393  -0.0000200   0.0000319   0.0000050
   12   0.0000052  -0.0002327   0.0002663  -0.0000731   0.0000146  -0.0000013
   13  -0.0001960   0.0001174   0.0000654  -0.0000670   0.0000021   0.0000107
   14  -0.0000820   0.0000352  -0.0000142  -0.0000499  -0.0000111   0.0000026
   15  -0.0000051   0.0000110   0.0000023  -0.0000047  -0.0000102  -0.0000037
   16  -0.0002560  -0.0001307  -0.0001559  -0.0000706  -0.0000295  -0.0000158
   17  -0.0002984   0.0000185  -0.0004032   0.0000210  -0.0000404  -0.0000247
   18   0.0000680   0.0000253  -0.0000628   0.0000139  -0.0000018  -0.0000029
   19   0.0000173   0.0000203   0.0000136   0.0000020   0.0000007   0.0000003
   20   0.0000201   0.0000063  -0.0000070  -0.0000009  -0.0000009   0.0000006
   21  -0.0000536   0.0000038  -0.0000131   0.0000014  -0.0000036  -0.0000041
   22   0.0007445  -0.0000528   0.0007054   0.0000459   0.0000612   0.0000343
   23   0.0001659  -0.0000126   0.0001661  -0.0000883   0.0000258   0.0000346
   24   0.0001290  -0.0002334  -0.0000527  -0.0000394   0.0000197   0.0000227
   25  -0.0001509  -0.0000020  -0.0000744  -0.0000416  -0.0000044   0.0000075
   26   0.0002018   0.0000393   0.0000757   0.0000721  -0.0000093  -0.0000213
   27   0.0000544  -0.0000281   0.0000230   0.0000007   0.0000007  -0.0000011
   28  -0.0004769  -0.0005006  -0.0010792  -0.0000785  -0.0000832  -0.0000086
   29  -0.0001509  -0.0000938  -0.0000781  -0.0000177  -0.0000009   0.0000173
   30  -0.0008866   0.0000516   0.0001424  -0.0000532  -0.0000880  -0.0000886
   31  -0.0001399  -0.0000780  -0.0000633   0.0000022   0.0000401   0.0000285
   32   0.0004245   0.0001267   0.0000351   0.0000055   0.0000058   0.0000210
   33  -0.0001332   0.0003202  -0.0001612   0.0000498  -0.0000268  -0.0000079
   34  -0.0282741  -0.0153481   0.0234267  -0.0049152   0.0004872  -0.0009146
   35  -0.0405320   0.0152597  -0.0122330   0.0008264   0.0055498   0.0024081
   36   0.0628777  -0.0111700   0.0260487  -0.0009189   0.0023331   0.0033681
   37  -0.0499548   0.0159336  -0.0245364  -0.0007349   0.0005200  -0.0007051
   38   0.0163890  -0.0087158   0.0062635   0.0003969  -0.0007567  -0.0006109
   39  -0.0246610   0.0064942  -0.0143721  -0.0006109  -0.0005999  -0.0001125
   40  -0.0007051   0.0003537  -0.0005440   0.0000418  -0.0000225   0.0000683
   41   0.0003191  -0.0005858  -0.0006446  -0.0000479  -0.0005376  -0.0003359
   42  -0.0006680  -0.0005900  -0.0001082   0.0000686  -0.0003507  -0.0002493
   43   0.0612802  -0.0122795   0.0188181  -0.0012745   0.0022087  -0.0032689
   44   0.0124216  -0.0096029   0.0293919   0.0017547   0.0032106   0.0039364
   45  -0.0191029   0.0292271  -0.0356214  -0.0027213   0.0040103  -0.0003755
   46  -0.0012451  -0.0017730   0.0027176   0.0005968  -0.0004132   0.0006229
   47  -0.0022339   0.0031443   0.0038610   0.0004129  -0.0000648   0.0005141
   48   0.0032015   0.0039102  -0.0005275  -0.0006233   0.0005278  -0.0005073
   49  -0.1509462   0.0627715  -0.0966580   0.0094831  -0.0088005   0.0135362
   50   0.0276183  -0.1301653   0.1011380   0.0082102  -0.0036447   0.0097800
   51  -0.0421225   0.1009577  -0.2203700  -0.0127726   0.0100743  -0.0123725
   52  -0.0385501   0.0002578  -0.0004488   0.0011388  -0.0002425   0.0003820
   53   0.0148678   0.0040804   0.0004724   0.0003180  -0.0014768  -0.0017516
   54  -0.0227956   0.0004206   0.0037119  -0.0005228  -0.0017359   0.0000636
   55   0.6792867   0.0228929  -0.0373653  -0.1277331  -0.0660597   0.1028369
   56   0.0228929   0.3038158  -0.2702456  -0.0674700  -0.1039587   0.1072833
   57  -0.0373653  -0.2702456   0.5483095   0.1051055   0.1070380  -0.2022435
   58  -0.1277331  -0.0674700   0.1051055   0.1335233   0.0711107  -0.1109282
   59  -0.0660597  -0.1039587   0.1070380   0.0711107   0.1005099  -0.1184735
   60   0.1028369   0.1072833  -0.2022435  -0.1109282  -0.1184735   0.2089133
   61  -0.3329054  -0.0194447   0.0308623  -0.0105441   0.0012180  -0.0018453
   62   0.0177259  -0.0805804   0.0300273  -0.0149135   0.0037268  -0.0005529
   63  -0.0251083   0.0296286  -0.1078129   0.0232953  -0.0006440   0.0041308
   64  -0.0115945   0.0152020  -0.0238314   0.0010020  -0.0001608   0.0002471
   65  -0.0011430   0.0035915  -0.0000427   0.0001635  -0.0027728  -0.0022503
   66   0.0020974  -0.0002109   0.0038894  -0.0002519  -0.0022283  -0.0007192
           61          62          63          64          65          66
    1  -0.0270447  -0.0076895   0.0058645   0.0011077   0.0013727  -0.0013168
    2  -0.0166899   0.0042739  -0.0011567  -0.0002026  -0.0022881  -0.0019751
    3   0.0237324  -0.0007014   0.0036664   0.0005237  -0.0019283  -0.0004032
    4  -0.0022225   0.0019502  -0.0023708   0.0001321  -0.0009220  -0.0000214
    5   0.0042800   0.0001772  -0.0012667  -0.0002701  -0.0002707   0.0003446
    6   0.0008675  -0.0003044  -0.0000866  -0.0000373   0.0000872   0.0002402
    7   0.0013707   0.0000056  -0.0008850  -0.0000413  -0.0000206   0.0000641
    8  -0.0001094   0.0007769  -0.0001940   0.0001431   0.0000284  -0.0001812
    9   0.0004002   0.0001524   0.0000951   0.0000521  -0.0000716  -0.0000410
   10  -0.0004203  -0.0006196   0.0005096  -0.0000007   0.0002789  -0.0000916
   11  -0.0002092   0.0000318  -0.0003411  -0.0001102  -0.0003568   0.0001114
   12  -0.0010581   0.0000812  -0.0002468   0.0000360   0.0000417  -0.0000552
   13  -0.0003177   0.0000987  -0.0003316   0.0000555  -0.0000523  -0.0000822
   14  -0.0002935   0.0001073  -0.0000733   0.0000673  -0.0000072  -0.0001245
   15  -0.0000955   0.0000311   0.0000158  -0.0000188  -0.0000049  -0.0000146
   16  -0.0001336   0.0008855  -0.0002792   0.0000482   0.0000547  -0.0000511
   17   0.0000107   0.0001065   0.0003690   0.0001144   0.0003109  -0.0001678
   18   0.0001004   0.0000210   0.0001429   0.0000102   0.0000168  -0.0000462
   19   0.0000114  -0.0000267   0.0000026  -0.0000012  -0.0000076  -0.0000116
   20  -0.0000130   0.0000242   0.0000254   0.0000067  -0.0000013  -0.0000273
   21   0.0000010  -0.0000410  -0.0000035   0.0000006   0.0000213  -0.0000128
   22  -0.0002238  -0.0008972  -0.0004282  -0.0003026  -0.0005191   0.0003552
   23  -0.0006931   0.0003905  -0.0000747   0.0000634  -0.0000922  -0.0003051
   24  -0.0007783   0.0002612  -0.0002140  -0.0000491   0.0000413   0.0001806
   25  -0.0000623   0.0000570  -0.0001311   0.0000432   0.0000608  -0.0000134
   26   0.0001785  -0.0001317   0.0001966  -0.0000656  -0.0001054   0.0000277
   27  -0.0000347  -0.0000036  -0.0000176   0.0000134  -0.0000250  -0.0000066
   28   0.0000171   0.0029874  -0.0007719   0.0000254   0.0005542   0.0003700
   29  -0.0021805  -0.0024828   0.0009749   0.0000546   0.0005270   0.0003178
   30   0.0016935   0.0009680  -0.0008366   0.0001948  -0.0003012   0.0002257
   31  -0.0000257   0.0001605   0.0000846  -0.0000271   0.0001018   0.0000819
   32  -0.0000337   0.0002936   0.0001809  -0.0000530  -0.0000261  -0.0003416
   33   0.0006074  -0.0006153   0.0005563   0.0001397  -0.0000955  -0.0003139
   34  -0.1658391  -0.0565163   0.0941282   0.0098763   0.0077227  -0.0126025
   35  -0.0265663  -0.1268820   0.0929235  -0.0075751  -0.0029619   0.0096899
   36   0.0415561   0.0910746  -0.2036833   0.0120486   0.0105376  -0.0119361
   37   0.0625913   0.0113953  -0.0194382  -0.0010185  -0.0021454   0.0032772
   38  -0.0118585  -0.0102782   0.0322211  -0.0018484   0.0031684   0.0042929
   39   0.0193980   0.0317464  -0.0401634   0.0027713   0.0042829  -0.0004150
   40  -0.0011539   0.0017060  -0.0028945   0.0005439   0.0004579  -0.0006784
   41   0.0021215   0.0033386   0.0041447  -0.0004109  -0.0000939   0.0005603
   42  -0.0032649   0.0042925  -0.0003682   0.0006499   0.0005789  -0.0005810
   43  -0.0496017  -0.0153102   0.0242562  -0.0007330  -0.0004854   0.0006263
   44  -0.0159710  -0.0088296   0.0061663  -0.0003736  -0.0006086  -0.0005930
   45   0.0244686   0.0062344  -0.0145269   0.0005570  -0.0006067  -0.0001378
   46  -0.0007675  -0.0004037   0.0006220   0.0000339   0.0000568  -0.0000671
   47  -0.0004113  -0.0007406  -0.0005542   0.0000424  -0.0005094  -0.0003325
   48   0.0007971  -0.0006319  -0.0000727  -0.0000561  -0.0003090  -0.0002357
   49  -0.0309195   0.0135692  -0.0220864  -0.0040224  -0.0003590   0.0006548
   50   0.0450787   0.0157492  -0.0122403  -0.0005104   0.0057342   0.0025196
   51  -0.0696206  -0.0127212   0.0269637   0.0009229   0.0023883   0.0033344
   52   0.0032134   0.0028589  -0.0041074  -0.0014135  -0.0000880   0.0002338
   53  -0.0008807   0.0021730   0.0039953   0.0004636   0.0000684  -0.0000043
   54   0.0012812   0.0039685  -0.0013495  -0.0007460   0.0000208   0.0000720
   55  -0.3329054   0.0177259  -0.0251083  -0.0115945  -0.0011430   0.0020974
   56  -0.0194447  -0.0805804   0.0296286   0.0152020   0.0035915  -0.0002109
   57   0.0308623   0.0300273  -0.1078129  -0.0238314  -0.0000427   0.0038894
   58  -0.0105441  -0.0149135   0.0232953   0.0010020   0.0001635  -0.0002519
   59   0.0012180   0.0037268  -0.0006440  -0.0001608  -0.0027728  -0.0022283
   60  -0.0018453  -0.0005529   0.0041308   0.0002471  -0.0022503  -0.0007192
   61   0.6810857  -0.0213188   0.0319232  -0.1261005   0.0637824  -0.1009885
   62  -0.0213188   0.3015509  -0.2588211   0.0642871  -0.1027942   0.1055308
   63   0.0319232  -0.2588211   0.5361479  -0.1018441   0.1045219  -0.2023388
   64  -0.1261005   0.0642871  -0.1018441   0.1323873  -0.0688641   0.1084157
   65   0.0637824  -0.1027942   0.1045219  -0.0688641   0.0994597  -0.1169037
   66  -0.1009885   0.1055308  -0.2023388   0.1084157  -0.1169037   0.2093147
 **********************************************************************
 **                                                                  **
 **                       VIBRATIONAL ANALYSIS                       **
 **                       --------------------                       **
 **                                                                  **
 **        VIBRATIONAL FREQUENCIES (CM**-1) AND NORMAL MODES         **
 **     FORCE CONSTANTS (mDYN/ANGSTROM) AND REDUCED MASSES (AMU)     **
 **                  INFRARED INTENSITIES (KM/MOL)                   **
 **                                                                  **
 **********************************************************************


 Mode:                 1                      2                      3
 Frequency:        25.85                  41.75                  49.58
 Force Cnst:      0.0018                 0.0120                 0.0241
 Red. Mass:       4.6886                11.7266                16.6382
 IR Active:          YES                    YES                    YES
 IR Intens:        0.057                  0.049                  0.036
 Raman Active:       YES                    YES                    YES
               X      Y      Z        X      Y      Z        X      Y      Z
 C         -0.008  0.040  0.009    0.008 -0.095 -0.164   -0.009  0.125 -0.154
 C          0.014  0.028 -0.015   -0.040 -0.062 -0.103    0.044  0.085 -0.112
 Cl         0.059  0.050 -0.007   -0.101 -0.085 -0.166    0.112  0.134 -0.323
 C          0.013  0.004 -0.030   -0.036 -0.007  0.030    0.041  0.002  0.085
 Cl         0.039 -0.012 -0.078   -0.102  0.034  0.154    0.120 -0.070  0.341
 C         -0.006 -0.006 -0.003    0.021  0.018  0.086   -0.020 -0.030  0.118
 H         -0.007 -0.023 -0.010    0.025  0.061  0.195   -0.023 -0.089  0.256
 C         -0.025  0.006  0.032    0.071 -0.013  0.006   -0.075  0.017 -0.029
 Cl        -0.052 -0.010  0.080    0.150  0.020  0.092   -0.166 -0.026 -0.044
 C         -0.022  0.030  0.030    0.067 -0.069 -0.121   -0.068  0.094 -0.136
 H         -0.035  0.037  0.044    0.110 -0.095 -0.166   -0.112  0.128 -0.186
 C         -0.006  0.038  0.013    0.008 -0.135 -0.178   -0.010  0.139 -0.101
 C         -0.020  0.223  0.142   -0.023  0.006 -0.064   -0.107  0.056 -0.084
 H         -0.032  0.386  0.240   -0.051  0.074 -0.038   -0.188  0.054 -0.140
 C         -0.020  0.194  0.135   -0.024  0.097  0.035   -0.111 -0.046 -0.004
 H         -0.025  0.336  0.231   -0.047  0.233  0.138   -0.190 -0.126 -0.000
 C         -0.012 -0.027 -0.002    0.005  0.039  0.017   -0.010 -0.057  0.057
 Cl        -0.011 -0.078 -0.017    0.005  0.248  0.207   -0.010 -0.251  0.134
 C         -0.001 -0.212 -0.130    0.035 -0.153 -0.128    0.091  0.057  0.062
 H          0.008 -0.381 -0.232    0.060 -0.212 -0.149    0.171  0.058  0.117
 C         -0.002 -0.175 -0.121    0.034 -0.236 -0.225    0.087  0.155 -0.019
 H          0.002 -0.319 -0.214    0.055 -0.356 -0.315    0.168  0.229 -0.027
 TransDip  -0.006  0.004  0.000   -0.001 -0.004 -0.006   -0.002  0.006 -0.000

 Mode:                 4                      5                      6
 Frequency:        95.02                 143.63                 168.20
 Force Cnst:      0.0632                 0.1227                 0.2891
 Red. Mass:      11.8834                10.0968                17.3406
 IR Active:          YES                    YES                    YES
 IR Intens:        0.273                  0.211                  0.175
 Raman Active:       YES                    YES                    YES
               X      Y      Z        X      Y      Z        X      Y      Z
 C          0.002  0.055 -0.266   -0.004 -0.089 -0.114   -0.068  0.009  0.028
 C          0.014  0.032 -0.084   -0.018 -0.085 -0.119   -0.008  0.011 -0.024
 Cl         0.012 -0.005  0.312   -0.062 -0.121 -0.025    0.180  0.096  0.023
 C          0.013  0.011 -0.090   -0.023 -0.048 -0.130    0.002 -0.013 -0.103
 Cl         0.039 -0.010 -0.053   -0.079 -0.029  0.080    0.239 -0.189  0.052
 C         -0.008 -0.001 -0.075   -0.002 -0.032 -0.173   -0.024  0.010 -0.191
 H         -0.009 -0.022  0.011   -0.001 -0.015 -0.146   -0.026  0.003 -0.255
 C         -0.025  0.013 -0.104    0.024 -0.052 -0.142   -0.005  0.017 -0.082
 Cl        -0.064 -0.024  0.243    0.157 -0.009  0.091    0.340  0.179  0.051
 C         -0.022  0.047 -0.292    0.011 -0.089 -0.142   -0.023 -0.003  0.027
 H         -0.037  0.062 -0.357    0.026 -0.103 -0.095   -0.012 -0.018  0.110
 C          0.003  0.057 -0.244   -0.001  0.043  0.022   -0.134 -0.023  0.035
 C         -0.076 -0.011 -0.231   -0.006  0.197  0.123   -0.183 -0.091  0.008
 H         -0.140 -0.029 -0.288   -0.009  0.194  0.121   -0.205 -0.090 -0.008
 C         -0.082 -0.054 -0.133   -0.004  0.302  0.187   -0.198 -0.126 -0.032
 H         -0.153 -0.111 -0.121   -0.002  0.351  0.217   -0.163 -0.145 -0.070
 C          0.008 -0.012 -0.043   -0.004  0.227  0.137   -0.248 -0.076 -0.030
 Cl         0.009 -0.069  0.133   -0.005 -0.135 -0.123   -0.283  0.046  0.010
 C          0.096  0.066 -0.054   -0.004  0.254  0.155   -0.221 -0.051 -0.025
 H          0.165  0.101  0.016   -0.004  0.261  0.159   -0.203 -0.043 -0.006
 C          0.090  0.097 -0.158   -0.000  0.159  0.097   -0.204 -0.024  0.007
 H          0.163  0.157 -0.170   -0.001  0.127  0.077   -0.248 -0.012  0.046
 TransDip  -0.001  0.003 -0.016    0.000  0.014  0.005   -0.010 -0.009 -0.003

 Mode:                 7                      8                      9
 Frequency:       171.66                 211.28                 238.47
 Force Cnst:      0.1362                 0.7366                 0.2065
 Red. Mass:       7.8473                28.0066                 6.1630
 IR Active:          YES                    YES                    YES
 IR Intens:        0.104                  0.067                  0.348
 Raman Active:       YES                    YES                    YES
               X      Y      Z        X      Y      Z        X      Y      Z
 C         -0.010 -0.022 -0.053    0.002 -0.073 -0.039   -0.004 -0.010  0.085
 C         -0.001 -0.037  0.093    0.077 -0.132 -0.012    0.003 -0.021 -0.030
 Cl        -0.001 -0.034  0.012    0.616  0.084  0.024   -0.000 -0.034  0.022
 C          0.001 -0.043  0.257    0.060 -0.109  0.011   -0.004 -0.023 -0.087
 Cl         0.022 -0.039 -0.160   -0.493  0.278  0.013   -0.046 -0.013  0.039
 C         -0.003 -0.048  0.456    0.142 -0.069  0.036   -0.008 -0.019 -0.151
 H         -0.003 -0.055  0.596    0.144 -0.063  0.080   -0.008 -0.013 -0.348
 C          0.004 -0.036  0.197    0.096 -0.064 -0.017   -0.011 -0.033  0.144
 Cl         0.116  0.029 -0.103    0.018 -0.140 -0.003    0.038 -0.007 -0.046
 C         -0.003 -0.030 -0.063    0.079 -0.055 -0.072   -0.015 -0.040  0.391
 H          0.002 -0.020 -0.271    0.111 -0.075 -0.109   -0.021 -0.052  0.603
 C         -0.023  0.036 -0.114   -0.034 -0.055 -0.021    0.003  0.068 -0.094
 C         -0.059  0.081 -0.067   -0.066 -0.056 -0.008    0.028  0.085 -0.117
 H         -0.089  0.086 -0.085   -0.080 -0.066 -0.026    0.046  0.086 -0.106
 C         -0.069  0.117 -0.004   -0.080 -0.043 -0.005    0.009  0.105 -0.144
 H         -0.086  0.131  0.016   -0.058 -0.050 -0.025    0.028  0.117 -0.150
 C         -0.046  0.100  0.005   -0.111  0.002  0.006    0.008  0.092 -0.140
 Cl        -0.053 -0.079  0.032   -0.139 -0.007 -0.000    0.011 -0.086  0.133
 C         -0.008  0.122 -0.010   -0.087  0.042  0.021    0.003  0.093 -0.150
 H          0.019  0.130  0.014   -0.072  0.080  0.057   -0.019  0.100 -0.162
 C         -0.012  0.087 -0.073   -0.077  0.001  0.000   -0.019  0.082 -0.118
 H          0.006  0.084 -0.087   -0.102  0.003  0.020   -0.037  0.088 -0.104
 TransDip  -0.003  0.008  0.005    0.002  0.008  0.002   -0.001  0.014 -0.013

 Mode:                10                     11                     12
 Frequency:       256.84                 301.19                 322.61
 Force Cnst:      0.5946                 0.3937                 0.5064
 Red. Mass:      15.2975                 7.3656                 8.2580
 IR Active:          YES                    YES                    YES
 IR Intens:        0.363                  0.665                  0.323
 Raman Active:       YES                    YES                    YES
               X      Y      Z        X      Y      Z        X      Y      Z
 C         -0.134  0.019  0.003    0.014  0.009  0.168    0.014 -0.043  0.061
 C         -0.201  0.036  0.018    0.038 -0.032  0.321   -0.092  0.068  0.175
 Cl         0.087  0.223  0.012   -0.026 -0.043 -0.077   -0.035  0.223 -0.006
 C         -0.250 -0.099  0.014    0.034 -0.024  0.163   -0.077  0.037  0.084
 Cl        -0.208 -0.250 -0.021   -0.014  0.023 -0.025    0.032 -0.027 -0.012
 C         -0.296 -0.085  0.022    0.010 -0.025 -0.087    0.005  0.061 -0.080
 H         -0.299 -0.084  0.054    0.009 -0.044 -0.138    0.013  0.179 -0.172
 C         -0.248 -0.084 -0.033   -0.008 -0.012 -0.239    0.102 -0.006 -0.072
 Cl         0.146  0.132  0.014    0.031 -0.028  0.059   -0.009 -0.111  0.013
 C         -0.236 -0.049 -0.067   -0.016  0.008 -0.232    0.109  0.003 -0.024
 H         -0.325  0.014 -0.113   -0.038  0.034 -0.399    0.126 -0.006 -0.075
 C         -0.030  0.035  0.033    0.004  0.114  0.154    0.003 -0.274 -0.086
 C          0.080  0.033 -0.013    0.090  0.092  0.070    0.067 -0.213 -0.085
 H          0.147  0.019  0.025    0.179  0.113  0.144    0.136 -0.340 -0.123
 C          0.110 -0.033 -0.051    0.075  0.018 -0.160    0.056  0.143  0.018
 H          0.054 -0.074 -0.037    0.177  0.023 -0.229    0.126  0.207  0.009
 C          0.188 -0.055 -0.025   -0.007 -0.020 -0.226   -0.005  0.284  0.073
 Cl         0.268  0.019  0.006   -0.012 -0.036  0.123   -0.011 -0.086  0.017
 C          0.106 -0.057  0.019   -0.080  0.006 -0.173   -0.059  0.154  0.022
 H          0.049 -0.042 -0.012   -0.174 -0.009 -0.249   -0.126  0.220  0.018
 C          0.076 -0.012  0.051   -0.090  0.092  0.064   -0.065 -0.207 -0.083
 H          0.141  0.022  0.026   -0.187  0.098  0.134   -0.133 -0.328 -0.114
 TransDip  -0.019 -0.002 -0.001    0.007  0.012 -0.022    0.002 -0.012 -0.014

 Mode:                13                     14                     15
 Frequency:       333.62                 362.57                 413.01
 Force Cnst:      1.0480                 0.4089                 1.1982
 Red. Mass:      15.9807                 5.2791                11.9220
 IR Active:          YES                    YES                    YES
 IR Intens:        0.394                  0.656                  9.105
 Raman Active:       YES                    YES                    YES
               X      Y      Z        X      Y      Z        X      Y      Z
 C         -0.079 -0.121  0.035    0.003  0.026  0.063   -0.114 -0.041  0.002
 C          0.002 -0.174  0.082    0.029 -0.027  0.330   -0.029 -0.028 -0.011
 Cl         0.188 -0.253 -0.036    0.004 -0.031 -0.040    0.046 -0.028 -0.000
 C          0.004  0.009  0.050    0.024 -0.031  0.197    0.010  0.087 -0.007
 Cl         0.047 -0.021 -0.007   -0.019  0.000 -0.020    0.202  0.328  0.020
 C         -0.011  0.083 -0.024   -0.002 -0.018 -0.179   -0.277 -0.087  0.001
 H         -0.022 -0.024 -0.064   -0.004 -0.031 -0.477   -0.288 -0.282 -0.002
 C         -0.108  0.196 -0.037   -0.027 -0.008 -0.054   -0.291 -0.155 -0.005
 Cl        -0.215  0.412  0.033    0.013  0.009  0.018    0.108 -0.112 -0.007
 C         -0.079 -0.031 -0.036   -0.027  0.005  0.086   -0.299 -0.160 -0.007
 H          0.054 -0.113 -0.082   -0.045  0.018  0.077   -0.412 -0.086 -0.005
 C         -0.049 -0.208 -0.028   -0.000  0.066 -0.166   -0.118 -0.021  0.006
 C          0.062 -0.167 -0.061   -0.109  0.032 -0.125   -0.064 -0.061 -0.053
 H          0.162 -0.288 -0.071   -0.246  0.065 -0.197   -0.017 -0.149 -0.079
 C          0.065  0.110 -0.016   -0.108 -0.033  0.095   -0.046  0.028 -0.013
 H          0.113  0.144 -0.027   -0.249 -0.067  0.172   -0.089 -0.008 -0.005
 C          0.039  0.221  0.036    0.001 -0.046  0.154    0.021  0.074  0.043
 Cl         0.081 -0.068  0.025    0.003  0.035 -0.070    0.140 -0.011 -0.003
 C         -0.062  0.099  0.015    0.109 -0.044  0.087   -0.069 -0.019  0.027
 H         -0.162  0.152 -0.021    0.250 -0.091  0.155   -0.132 -0.036 -0.029
 C         -0.080 -0.186 -0.033    0.109  0.040 -0.121   -0.090 -0.075  0.003
 H         -0.126 -0.292 -0.070    0.244  0.075 -0.192   -0.067 -0.119 -0.042
 TransDip  -0.001 -0.018 -0.008    0.002  0.009 -0.024   -0.094 -0.022 -0.006

 Mode:                16                     17                     18
 Frequency:       418.14                 465.43                 491.62
 Force Cnst:      0.3036                 0.8552                 0.6746
 Red. Mass:       2.9469                 6.7008                 4.7371
 IR Active:          YES                    YES                    YES
 IR Intens:        0.617                 14.231                  5.953
 Raman Active:       YES                    YES                    YES
               X      Y      Z        X      Y      Z        X      Y      Z
 C         -0.004 -0.001  0.002   -0.111 -0.074 -0.044   -0.019  0.156  0.092
 C          0.000 -0.003  0.006   -0.099 -0.053  0.026    0.093  0.052 -0.025
 Cl        -0.004 -0.003 -0.003    0.028 -0.006 -0.003   -0.022 -0.041  0.000
 C          0.001  0.000  0.003   -0.073  0.032  0.043    0.095 -0.050 -0.083
 Cl         0.004  0.004  0.000    0.034 -0.024 -0.005   -0.050 -0.041  0.004
 C          0.000 -0.000 -0.006    0.110  0.126 -0.019    0.111 -0.053  0.039
 H          0.000 -0.002 -0.017    0.120  0.280 -0.073    0.109 -0.091  0.150
 C         -0.002 -0.001  0.003    0.169  0.090  0.017    0.016  0.022 -0.017
 Cl         0.002 -0.002 -0.000   -0.013 -0.053 -0.003    0.035 -0.025 -0.000
 C         -0.002 -0.002  0.002    0.137  0.026  0.015    0.001  0.163 -0.019
 H          0.000 -0.003 -0.009    0.287 -0.078  0.031   -0.036  0.191 -0.061
 C         -0.001  0.001 -0.001   -0.189 -0.081 -0.068   -0.075  0.177  0.114
 C         -0.005  0.181  0.115   -0.190  0.095  0.008   -0.096 -0.071 -0.059
 H         -0.010  0.392  0.250   -0.176  0.252  0.120   -0.093 -0.318 -0.219
 C         -0.001 -0.172 -0.112   -0.166  0.043 -0.023   -0.087 -0.036 -0.041
 H         -0.001 -0.372 -0.240   -0.261  0.164  0.122   -0.125 -0.309 -0.188
 C         -0.001 -0.002 -0.001   -0.025 -0.153 -0.095   -0.027  0.219  0.145
 Cl         0.004 -0.000 -0.000    0.223  0.014  0.007    0.101 -0.015 -0.011
 C         -0.001  0.176  0.113   -0.149 -0.009  0.043   -0.081 -0.049 -0.016
 H          0.001  0.381  0.246   -0.227  0.155  0.092   -0.113 -0.300 -0.200
 C         -0.002 -0.175 -0.117   -0.173  0.072  0.072   -0.089 -0.078 -0.046
 H         -0.002 -0.380 -0.247   -0.139  0.252  0.162   -0.091 -0.339 -0.210
 TransDip  -0.025  0.003 -0.002   -0.112  0.040  0.020   -0.063 -0.030 -0.036

 Mode:                19                     20                     21
 Frequency:       555.86                 560.03                 591.70
 Force Cnst:      1.0315                 1.0408                 0.8649
 Red. Mass:       5.6660                 5.6326                 4.1926
 IR Active:          YES                    YES                    YES
 IR Intens:        1.839                  3.341                  6.061
 Raman Active:       YES                    YES                    YES
               X      Y      Z        X      Y      Z        X      Y      Z
 C          0.005  0.027 -0.155   -0.051 -0.044  0.025   -0.002  0.010 -0.283
 C          0.033  0.021 -0.248   -0.192  0.015 -0.027    0.000 -0.003  0.018
 Cl        -0.014  0.013  0.019    0.086 -0.103 -0.007   -0.001  0.004 -0.005
 C          0.043 -0.052  0.407   -0.245  0.174  0.046   -0.001 -0.010  0.171
 Cl        -0.007  0.005 -0.032    0.031 -0.033 -0.006   -0.000 -0.000 -0.005
 C          0.029 -0.042  0.012   -0.151  0.255  0.037    0.003  0.010 -0.161
 H          0.027 -0.080  0.024   -0.138  0.484  0.113    0.003  0.041 -0.707
 C         -0.012  0.005 -0.344    0.067  0.101 -0.075    0.004 -0.014  0.310
 Cl         0.001  0.011  0.020    0.013 -0.099 -0.001   -0.000  0.001 -0.014
 C         -0.009  0.003  0.172    0.051 -0.001  0.025    0.002  0.002 -0.079
 H         -0.028 -0.025  0.742    0.122 -0.055  0.097    0.011 -0.003 -0.108
 C         -0.003 -0.002  0.038    0.012  0.148  0.066   -0.000  0.034  0.098
 C         -0.016 -0.023  0.041    0.043  0.048 -0.022   -0.030 -0.026  0.100
 H          0.010 -0.063  0.033    0.041 -0.142 -0.147    0.034 -0.174  0.048
 C         -0.010 -0.001 -0.017    0.042 -0.054 -0.034   -0.018 -0.014 -0.058
 H          0.021 -0.024 -0.053    0.025 -0.307 -0.184    0.049 -0.156 -0.195
 C         -0.008  0.027 -0.010    0.035  0.112  0.090   -0.001  0.092  0.002
 Cl         0.012 -0.001  0.001   -0.048 -0.002 -0.005    0.000 -0.001 -0.001
 C         -0.014  0.003 -0.018    0.067 -0.054 -0.029    0.016 -0.016 -0.058
 H         -0.047 -0.009 -0.048    0.102 -0.302 -0.164   -0.053 -0.161 -0.198
 C         -0.008 -0.026  0.033    0.062  0.033 -0.013    0.029 -0.022  0.102
 H         -0.047 -0.061  0.039    0.106 -0.139 -0.153   -0.031 -0.166  0.052
 TransDip   0.013 -0.024  0.034   -0.017  0.053 -0.017   -0.012 -0.037 -0.068

 Mode:                22                     23                     24
 Frequency:       602.77                 646.75                 707.21
 Force Cnst:      1.0992                 1.6713                 2.3788
 Red. Mass:       5.1348                 6.7815                 8.0725
 IR Active:          YES                    YES                    YES
 IR Intens:       42.941                  0.212                  3.893
 Raman Active:       YES                    YES                    YES
               X      Y      Z        X      Y      Z        X      Y      Z
 C         -0.017  0.256 -0.013   -0.007  0.047 -0.051   -0.276  0.008 -0.012
 C          0.023  0.165  0.002    0.013  0.037 -0.092   -0.087 -0.121  0.007
 Cl         0.041 -0.127 -0.011    0.002 -0.017  0.001   -0.016  0.023  0.001
 C         -0.016  0.057  0.035    0.007  0.001  0.121    0.008 -0.144 -0.020
 Cl        -0.026 -0.034 -0.003   -0.006 -0.007 -0.004    0.033  0.038  0.002
 C         -0.077  0.040 -0.019   -0.001  0.006 -0.065    0.210 -0.069  0.002
 H         -0.078  0.045 -0.090   -0.002  0.011 -0.298    0.210 -0.094  0.026
 C         -0.079  0.049  0.036   -0.013  0.009  0.101    0.012  0.068 -0.007
 Cl         0.055 -0.076 -0.005    0.010 -0.012 -0.003    0.019 -0.013 -0.000
 C         -0.063  0.284  0.007   -0.015  0.063 -0.052   -0.041  0.118  0.017
 H         -0.208  0.387 -0.004   -0.041  0.083 -0.082    0.093  0.025  0.024
 C         -0.006 -0.143 -0.036   -0.004  0.046 -0.091   -0.262 -0.015 -0.010
 C         -0.001 -0.099  0.021    0.274  0.100 -0.157    0.077  0.146 -0.194
 H          0.058  0.082  0.179    0.191  0.134 -0.191    0.361  0.073 -0.052
 C          0.006  0.087  0.016    0.279 -0.101  0.165    0.084  0.109 -0.195
 H          0.058  0.402  0.183    0.186 -0.119  0.219   -0.125  0.012 -0.114
 C          0.018 -0.102 -0.110    0.003 -0.065  0.088    0.287  0.021  0.014
 Cl        -0.016  0.002  0.001   -0.002 -0.014  0.022   -0.120 -0.000 -0.000
 C          0.033  0.081  0.025   -0.275 -0.105  0.169    0.087 -0.134  0.176
 H         -0.023  0.397  0.191   -0.186 -0.122  0.220   -0.122 -0.096  0.058
 C          0.039 -0.109  0.033   -0.272  0.098 -0.152    0.081 -0.121  0.212
 H          0.007  0.088  0.180   -0.182  0.138 -0.188    0.361 -0.024  0.085
 TransDip  -0.041  0.200  0.048   -0.007  0.013  0.002    0.045 -0.045 -0.003

 Mode:                25                     26                     27
 Frequency:       730.34                 747.25                 813.66
 Force Cnst:      1.4741                 1.1762                 3.0062
 Red. Mass:       4.6905                 3.5753                 7.7069
 IR Active:          YES                    YES                    YES
 IR Intens:        2.445                  1.827                 74.889
 Raman Active:       YES                    YES                    YES
               X      Y      Z        X      Y      Z        X      Y      Z
 C         -0.011 -0.050  0.345   -0.013 -0.024 -0.133    0.128 -0.064 -0.012
 C         -0.016 -0.013 -0.304    0.001 -0.043  0.087    0.283 -0.024 -0.005
 Cl        -0.002  0.010  0.011   -0.003  0.012 -0.002   -0.016  0.029  0.003
 C         -0.010 -0.017  0.192    0.003  0.016 -0.045    0.266  0.327  0.020
 Cl         0.005  0.003 -0.004   -0.001 -0.006  0.000   -0.071 -0.101 -0.006
 C          0.015  0.014 -0.091    0.020  0.028  0.023   -0.037  0.225  0.012
 H          0.016  0.045 -0.375    0.021  0.033  0.073   -0.053 -0.024 -0.005
 C          0.018 -0.005  0.106    0.010  0.025 -0.012   -0.112  0.204  0.013
 Cl        -0.004  0.003  0.003   -0.001 -0.005 -0.002    0.015 -0.060 -0.003
 C          0.006 -0.043 -0.104   -0.009 -0.049  0.014   -0.152 -0.232 -0.014
 H          0.048 -0.035 -0.627    0.039 -0.100  0.251   -0.080 -0.284  0.004
 C         -0.008  0.084  0.056   -0.008  0.227  0.147   -0.029  0.000  0.000
 C         -0.042 -0.042 -0.067    0.013 -0.089 -0.070   -0.021  0.027 -0.103
 H         -0.051 -0.079 -0.099    0.030 -0.455 -0.297    0.050  0.304  0.118
 C         -0.057  0.071  0.002    0.014  0.124  0.080   -0.051  0.027 -0.136
 H         -0.097  0.171  0.092    0.006  0.165  0.111   -0.181  0.237  0.084
 C          0.011 -0.078 -0.044    0.009 -0.196 -0.124    0.093  0.053  0.032
 Cl        -0.004  0.004 -0.004   -0.003  0.005  0.004   -0.017 -0.003 -0.002
 C          0.060  0.060  0.019   -0.013  0.116  0.095   -0.053 -0.106  0.086
 H          0.080  0.154  0.092   -0.019  0.150  0.113   -0.197  0.124  0.139
 C          0.046 -0.051 -0.046   -0.010 -0.095 -0.058   -0.020 -0.085  0.086
 H          0.074 -0.088 -0.089   -0.005 -0.473 -0.301    0.038  0.148  0.202
 TransDip   0.011 -0.014 -0.047    0.005 -0.041 -0.012    0.156  0.227  0.034

 Mode:                28                     29                     30
 Frequency:       833.92                 835.49                 845.91
 Force Cnst:      0.9205                 0.7789                 0.7543
 Red. Mass:       2.2465                 1.8937                 1.7892
 IR Active:          YES                    YES                    YES
 IR Intens:       26.314                 14.140                 19.539
 Raman Active:       YES                    YES                    YES
               X      Y      Z        X      Y      Z        X      Y      Z
 C         -0.106 -0.018 -0.005   -0.085 -0.012 -0.005    0.023  0.004 -0.026
 C         -0.023 -0.085 -0.002   -0.023 -0.070 -0.004   -0.027  0.009  0.014
 Cl        -0.006  0.015  0.001   -0.005  0.012  0.001    0.003 -0.004 -0.001
 C          0.019 -0.013 -0.002    0.011 -0.015 -0.000   -0.046 -0.031 -0.004
 Cl         0.004 -0.003 -0.000    0.004 -0.001 -0.000    0.007  0.011  0.001
 C          0.110  0.037  0.002    0.085  0.026  0.000   -0.031 -0.025 -0.000
 H          0.106 -0.027 -0.006    0.083 -0.023  0.005   -0.026  0.054  0.001
 C         -0.053  0.125  0.010   -0.043  0.097  0.006    0.046 -0.070  0.009
 Cl         0.016 -0.029 -0.002    0.013 -0.023 -0.001   -0.010  0.018 -0.000
 C         -0.092  0.008 -0.006   -0.072  0.013  0.002    0.053 -0.010 -0.030
 H         -0.008 -0.051  0.018   -0.004 -0.032 -0.001    0.032 -0.014  0.209
 C          0.001  0.022  0.014   -0.002  0.010  0.006    0.002  0.116  0.077
 C          0.014 -0.004  0.075    0.014 -0.095  0.005   -0.002 -0.057 -0.059
 H         -0.013 -0.263 -0.106   -0.015  0.413  0.320   -0.004  0.353  0.205
 C          0.038 -0.007  0.092    0.033 -0.113  0.009   -0.007 -0.057 -0.057
 H          0.127 -0.271 -0.134    0.105  0.476  0.338   -0.033  0.469  0.296
 C         -0.053  0.024  0.015   -0.043  0.017  0.010    0.012  0.068  0.046
 Cl         0.008 -0.002 -0.001    0.006 -0.001 -0.001   -0.002 -0.005 -0.003
 C          0.041 -0.033 -0.119    0.035  0.084 -0.027   -0.010 -0.072 -0.024
 H          0.129  0.525  0.297    0.105 -0.317 -0.239   -0.023  0.431  0.290
 C          0.015 -0.034 -0.096    0.013  0.072 -0.015   -0.004 -0.068 -0.034
 H         -0.018  0.491  0.255   -0.013 -0.268 -0.218    0.000  0.308  0.203
 TransDip  -0.119  0.110  0.029   -0.092  0.073  0.026    0.023  0.065  0.124

 Mode:                31                     32                     33
 Frequency:       875.99                 900.44                 966.41
 Force Cnst:      0.6524                 0.6867                 0.7506
 Red. Mass:       1.4430                 1.4375                 1.3641
 IR Active:          YES                    YES                    YES
 IR Intens:       20.261                  3.510                  0.586
 Raman Active:       YES                    YES                    YES
               X      Y      Z        X      Y      Z        X      Y      Z
 C          0.000 -0.001  0.016   -0.002 -0.004  0.076   -0.000  0.003 -0.015
 C          0.001 -0.000  0.004    0.003 -0.002 -0.005   -0.003 -0.006  0.002
 Cl        -0.000  0.000 -0.000   -0.000  0.001  0.000   -0.000  0.000 -0.000
 C          0.002 -0.002  0.054    0.006  0.004 -0.011   -0.007 -0.004  0.000
 Cl        -0.000  0.000 -0.004   -0.001 -0.001  0.001    0.001  0.001 -0.000
 C         -0.001  0.009 -0.170    0.001  0.000  0.044    0.001  0.002 -0.001
 H          0.001 -0.051  0.953   -0.000  0.004 -0.266    0.002  0.023  0.010
 C         -0.002 -0.002  0.074   -0.006  0.004  0.038    0.007 -0.006 -0.002
 Cl         0.000 -0.000 -0.005    0.001 -0.001 -0.003   -0.001  0.001  0.000
 C         -0.001  0.003 -0.042   -0.003  0.012 -0.165    0.002 -0.010  0.009
 H         -0.002 -0.015  0.221   -0.011 -0.061  0.930    0.003 -0.007 -0.048
 C         -0.001 -0.006 -0.004   -0.005 -0.030 -0.014    0.000  0.036  0.023
 C         -0.000  0.003  0.001   -0.003  0.010 -0.003    0.001 -0.060 -0.042
 H          0.000 -0.008 -0.006   -0.004 -0.001 -0.011   -0.006  0.358  0.225
 C         -0.001  0.003  0.002   -0.007  0.012  0.005    0.002  0.052  0.036
 H         -0.002 -0.021 -0.013   -0.019 -0.080 -0.045    0.002 -0.308 -0.194
 C          0.000 -0.003 -0.001    0.000 -0.010 -0.002   -0.002 -0.019 -0.013
 Cl        -0.000  0.000  0.000   -0.000  0.001 -0.000    0.000  0.002  0.001
 C          0.002  0.003  0.001    0.012  0.017  0.003   -0.001  0.080  0.049
 H          0.004 -0.017 -0.011    0.029 -0.093 -0.056   -0.008 -0.446 -0.292
 C          0.001  0.003 -0.000    0.004  0.011 -0.008    0.001 -0.092 -0.053
 H          0.001 -0.007 -0.006    0.005 -0.003 -0.017   -0.003  0.510  0.331
 TransDip   0.001 -0.008  0.144   -0.001 -0.016  0.058   -0.003 -0.024 -0.001

 Mode:                34                     35                     36
 Frequency:       980.02                1028.96                1043.31
 Force Cnst:      0.7694                 2.7449                 3.6470
 Red. Mass:       1.3596                 4.4002                 5.6866
 IR Active:          YES                    YES                    YES
 IR Intens:        0.408                 17.262                 65.650
 Raman Active:       YES                    YES                    YES
               X      Y      Z        X      Y      Z        X      Y      Z
 C          0.000  0.000 -0.002   -0.052 -0.007 -0.001    0.160  0.035  0.002
 C          0.000 -0.007 -0.001    0.059 -0.074 -0.005   -0.146  0.289  0.023
 Cl        -0.000  0.001  0.000   -0.005  0.009  0.001    0.016 -0.035 -0.003
 C         -0.001 -0.000  0.000    0.058  0.057  0.003   -0.155 -0.136 -0.009
 Cl         0.000  0.000  0.000   -0.006 -0.006 -0.000    0.012  0.013  0.001
 C         -0.003  0.001  0.000   -0.099 -0.001  0.000    0.278  0.002  0.000
 H         -0.003  0.005 -0.001   -0.104 -0.038 -0.001    0.297  0.158  0.007
 C          0.001 -0.001 -0.000    0.029 -0.051 -0.003   -0.056  0.102  0.007
 Cl        -0.000  0.000 -0.000   -0.003  0.005  0.000    0.004 -0.006 -0.000
 C          0.002  0.002  0.001    0.065  0.051  0.003   -0.179 -0.202 -0.016
 H          0.003  0.001 -0.002    0.101  0.028 -0.001   -0.303 -0.129  0.026
 C         -0.003  0.005  0.004   -0.091  0.003  0.002    0.139 -0.008 -0.010
 C          0.002 -0.091 -0.058    0.065  0.141 -0.207    0.037  0.080 -0.125
 H         -0.004  0.509  0.327   -0.157  0.177 -0.341   -0.173  0.169 -0.226
 C          0.001  0.081  0.056    0.053 -0.124  0.185   -0.045 -0.009  0.016
 H          0.004 -0.454 -0.288   -0.179 -0.175  0.317   -0.221 -0.068  0.093
 C         -0.001 -0.003 -0.003   -0.149 -0.000  0.001   -0.079  0.002 -0.002
 Cl         0.000  0.000  0.000    0.014 -0.000 -0.000    0.012 -0.000  0.000
 C          0.001 -0.056 -0.040    0.051  0.120 -0.188   -0.055  0.005 -0.014
 H          0.003  0.314  0.199   -0.181  0.203 -0.297   -0.262  0.081 -0.098
 C          0.000  0.064  0.041    0.069 -0.135  0.208    0.042 -0.079  0.134
 H         -0.001 -0.353 -0.223   -0.157 -0.217  0.316   -0.144 -0.187  0.209
 TransDip   0.016 -0.013  0.004   -0.123 -0.051 -0.005   -0.223  0.132  0.014

 Mode:                37                     38                     39
 Frequency:      1095.55                1111.73                1129.58
 Force Cnst:      3.5859                 2.4199                 1.0327
 Red. Mass:       5.0709                 3.3232                 1.3738
 IR Active:          YES                    YES                    YES
 IR Intens:       64.766                  5.639                  4.857
 Raman Active:       YES                    YES                    YES
               X      Y      Z        X      Y      Z        X      Y      Z
 C         -0.053  0.031  0.000    0.104 -0.042 -0.002   -0.000 -0.007 -0.017
 C         -0.007  0.166  0.011   -0.001 -0.169 -0.011   -0.009  0.031  0.004
 Cl         0.007 -0.019 -0.001   -0.007  0.020  0.002    0.001 -0.003 -0.001
 C          0.045  0.072  0.004   -0.070 -0.110 -0.006    0.005  0.006  0.001
 Cl        -0.009 -0.011 -0.001    0.012  0.015  0.001   -0.001 -0.001 -0.000
 C          0.067  0.000 -0.000   -0.075 -0.009 -0.000   -0.001 -0.013 -0.001
 H          0.085  0.124  0.006   -0.103 -0.223 -0.011   -0.007 -0.104 -0.003
 C          0.071 -0.110 -0.006   -0.103  0.171  0.009   -0.007  0.015  0.001
 Cl        -0.009  0.015  0.001    0.012 -0.022 -0.001    0.001 -0.001 -0.000
 C         -0.044 -0.112 -0.005    0.058  0.121  0.006    0.008 -0.000  0.004
 H         -0.053 -0.121 -0.015    0.110  0.108  0.005    0.056 -0.029 -0.025
 C         -0.144 -0.001 -0.007    0.192  0.002  0.009   -0.008 -0.029  0.047
 C         -0.110 -0.052  0.080   -0.032  0.003 -0.004    0.074  0.019 -0.029
 H         -0.266 -0.019  0.019   -0.327  0.094 -0.150    0.436 -0.078  0.144
 C          0.076 -0.093  0.145   -0.055 -0.006  0.009   -0.069  0.018 -0.029
 H         -0.256 -0.218  0.332   -0.417 -0.125  0.192   -0.451 -0.101  0.152
 C          0.391  0.003 -0.005    0.195 -0.001  0.002   -0.005 -0.023  0.036
 Cl        -0.047 -0.000  0.000   -0.018  0.000 -0.000    0.000  0.002 -0.003
 C          0.078  0.091 -0.139   -0.049  0.008 -0.013    0.076  0.019 -0.030
 H         -0.266  0.216 -0.332   -0.376  0.113 -0.179    0.490 -0.109  0.165
 C         -0.117  0.049 -0.074   -0.035  0.001 -0.004   -0.076  0.017 -0.026
 H         -0.271  0.005 -0.020   -0.353 -0.085  0.162   -0.435 -0.083  0.146
 TransDip   0.257  0.024  0.005    0.075 -0.009 -0.004   -0.024  0.006  0.066

 Mode:                40                     41                     42
 Frequency:      1139.92                1203.29                1210.15
 Force Cnst:      1.2283                 0.9744                 1.6873
 Red. Mass:       1.6044                 1.1422                 1.9556
 IR Active:          YES                    YES                    YES
 IR Intens:       48.483                  0.985                 15.801
 Raman Active:       YES                    YES                    YES
               X      Y      Z        X      Y      Z        X      Y      Z
 C          0.018  0.012 -0.001    0.001 -0.003 -0.000    0.015  0.072  0.005
 C          0.050 -0.133 -0.009   -0.007 -0.001 -0.001    0.141  0.024  0.000
 Cl        -0.006  0.013  0.001    0.000 -0.000 -0.000   -0.007  0.003  0.000
 C         -0.022 -0.008 -0.000    0.001  0.007  0.001   -0.028 -0.190 -0.011
 Cl         0.004  0.000  0.000   -0.000 -0.000 -0.000    0.006  0.014  0.001
 C          0.042  0.072  0.004    0.004 -0.001 -0.000   -0.086  0.024  0.002
 H          0.087  0.666  0.035    0.002 -0.032 -0.002   -0.054  0.730  0.037
 C          0.047 -0.110 -0.005    0.001 -0.002 -0.000   -0.040  0.067  0.003
 Cl        -0.004  0.010  0.000    0.000  0.000  0.000    0.002 -0.007 -0.000
 C         -0.085  0.027  0.002   -0.000  0.002  0.001   -0.005 -0.046 -0.003
 H         -0.574  0.351  0.020   -0.016  0.013  0.002    0.463 -0.363 -0.020
 C          0.037 -0.013 -0.005   -0.002 -0.000  0.002   -0.065 -0.002 -0.023
 C          0.014  0.006 -0.001    0.052 -0.014  0.022   -0.000 -0.004  0.012
 H          0.046 -0.023 -0.001    0.451 -0.131  0.215    0.130 -0.062  0.066
 C         -0.024  0.005 -0.009   -0.046 -0.011  0.016    0.009 -0.010  0.017
 H         -0.124 -0.025  0.040   -0.426 -0.131  0.202    0.025 -0.007  0.010
 C          0.011 -0.003  0.004   -0.022 -0.000  0.001   -0.003  0.004 -0.006
 Cl        -0.001  0.000 -0.000    0.003  0.000 -0.000   -0.000  0.000 -0.000
 C          0.000 -0.001  0.001   -0.044  0.012 -0.018    0.018  0.006 -0.009
 H          0.026 -0.011  0.012   -0.407  0.126 -0.193    0.039 -0.000  0.000
 C         -0.012  0.002  0.003    0.050  0.015 -0.025   -0.013 -0.001  0.005
 H         -0.126 -0.049  0.049    0.443  0.137 -0.213    0.046  0.009 -0.033
 TransDip   0.098 -0.200 -0.010    0.030  0.010  0.002   -0.113 -0.059 -0.001

 Mode:                43                     44                     45
 Frequency:      1271.70                1301.63                1306.10
 Force Cnst:      5.1242                 3.1927                10.8587
 Red. Mass:       5.3779                 3.1984                10.8038
 IR Active:          YES                    YES                    YES
 IR Intens:        7.805                  5.383                  1.173
 Raman Active:       YES                    YES                    YES
               X      Y      Z        X      Y      Z        X      Y      Z
 C         -0.123  0.274  0.020    0.210  0.085  0.007    0.028  0.065 -0.041
 C         -0.259 -0.099 -0.004   -0.101 -0.072 -0.007   -0.086 -0.003  0.008
 Cl         0.002 -0.005 -0.000   -0.001  0.003  0.000    0.002 -0.001 -0.000
 C          0.254 -0.000 -0.001    0.028 -0.125 -0.007    0.118 -0.063 -0.002
 Cl        -0.005 -0.010 -0.000    0.004  0.005  0.000   -0.002 -0.001 -0.000
 C          0.040  0.158  0.008   -0.011  0.134  0.007    0.000  0.075  0.002
 H          0.055  0.217  0.008   -0.052 -0.358 -0.021    0.011  0.251  0.019
 C         -0.166 -0.189 -0.010   -0.087  0.062  0.004   -0.116 -0.025  0.001
 Cl        -0.003  0.007  0.000    0.000 -0.007 -0.000    0.001 -0.002 -0.000
 C          0.114 -0.099 -0.008    0.144 -0.097 -0.003    0.071 -0.031  0.010
 H          0.497 -0.365 -0.014   -0.565  0.392  0.015   -0.027  0.046 -0.042
 C          0.168  0.032 -0.082   -0.195  0.032 -0.042   -0.027 -0.282  0.405
 C          0.058 -0.018  0.034   -0.034  0.003  0.003   -0.238  0.116 -0.181
 H         -0.042 -0.000 -0.028    0.256 -0.107  0.139    0.001  0.051 -0.073
 C         -0.061  0.007 -0.009    0.023 -0.034  0.053    0.237  0.112 -0.169
 H         -0.134 -0.018  0.021    0.225  0.026 -0.038    0.015  0.048 -0.068
 C         -0.004  0.022 -0.036    0.009  0.014 -0.023    0.008 -0.240  0.369
 Cl         0.002 -0.000  0.000   -0.002  0.000  0.000   -0.001  0.001 -0.001
 C         -0.017 -0.035  0.055    0.058  0.014 -0.021   -0.224  0.120 -0.184
 H         -0.179  0.011 -0.018    0.143 -0.010  0.015    0.035  0.046 -0.071
 C          0.014 -0.008  0.024   -0.059 -0.018  0.025    0.221  0.122 -0.183
 H         -0.278 -0.125  0.158    0.139  0.046 -0.075    0.036  0.070 -0.105
 TransDip   0.089 -0.003  0.003   -0.073  0.013  0.001    0.011  0.024  0.023

 Mode:                46                     47                     48
 Frequency:      1325.01                1404.73                1425.66
 Force Cnst:      1.3376                 3.6207                 3.8908
 Red. Mass:       1.2931                 3.1142                 3.2490
 IR Active:          YES                    YES                    YES
 IR Intens:        0.881                 52.944                 18.458
 Raman Active:       YES                    YES                    YES
               X      Y      Z        X      Y      Z        X      Y      Z
 C          0.007  0.005 -0.010    0.090 -0.181 -0.020   -0.155  0.053 -0.018
 C         -0.014  0.001  0.001   -0.105  0.059  0.004    0.047  0.054  0.006
 Cl         0.000 -0.000 -0.000    0.004 -0.003 -0.000   -0.003 -0.003 -0.000
 C          0.022 -0.010 -0.000    0.113  0.059  0.004    0.056 -0.133 -0.007
 Cl        -0.000 -0.000 -0.000   -0.005 -0.005 -0.000    0.000  0.004  0.000
 C         -0.000  0.011  0.000    0.039 -0.097 -0.005   -0.094  0.096  0.005
 H          0.003  0.056  0.004    0.098  0.672  0.034   -0.135 -0.281 -0.012
 C         -0.021 -0.004  0.000   -0.186 -0.006  0.000    0.137  0.056  0.004
 Cl         0.000 -0.000 -0.000    0.006 -0.002 -0.000   -0.004 -0.002 -0.000
 C          0.011 -0.001  0.002    0.055  0.113  0.008    0.011 -0.094 -0.003
 H         -0.009  0.015 -0.006    0.099  0.109 -0.006   -0.366  0.144 -0.002
 C         -0.004 -0.046  0.069   -0.038 -0.012  0.060    0.054 -0.072  0.094
 C          0.027 -0.009  0.015    0.082  0.016 -0.027    0.162  0.004 -0.005
 H         -0.433  0.127 -0.206   -0.083  0.086 -0.105   -0.370  0.174 -0.274
 C          0.034  0.001 -0.002   -0.113 -0.012  0.015   -0.133  0.023 -0.036
 H         -0.400 -0.139  0.212    0.292  0.123 -0.189    0.121  0.114 -0.179
 C          0.001  0.061 -0.095    0.006 -0.023  0.037   -0.017 -0.050  0.077
 Cl        -0.000 -0.001  0.002   -0.001  0.002 -0.003    0.001  0.002 -0.004
 C         -0.032  0.003 -0.004    0.125  0.003 -0.007    0.131 -0.002  0.004
 H          0.420 -0.141  0.215   -0.185  0.109 -0.167   -0.323  0.146 -0.228
 C         -0.032 -0.011  0.017   -0.118  0.001 -0.009   -0.106  0.025 -0.035
 H          0.443  0.135 -0.210    0.212  0.131 -0.164    0.149  0.104 -0.176
 TransDip  -0.003  0.027 -0.012    0.027  0.230 -0.026   -0.127 -0.015 -0.050

 Mode:                49                     50                     51
 Frequency:      1440.86                1521.84                1579.87
 Force Cnst:      4.1146                 3.3486                10.0322
 Red. Mass:       3.3638                 2.4540                 6.8219
 IR Active:          YES                    YES                    YES
 IR Intens:       58.106                 67.818                 61.068
 Raman Active:       YES                    YES                    YES
               X      Y      Z        X      Y      Z        X      Y      Z
 C         -0.141 -0.176  0.008   -0.057 -0.002  0.000   -0.058 -0.270 -0.013
 C         -0.058  0.157  0.009   -0.015  0.011  0.001    0.173  0.161  0.010
 Cl         0.002 -0.007 -0.001   -0.000 -0.001 -0.000   -0.004  0.000 -0.000
 C          0.207 -0.108 -0.007    0.035 -0.020 -0.001   -0.054 -0.183 -0.011
 Cl        -0.006  0.001  0.000   -0.001  0.000  0.000    0.000 -0.000  0.000
 C         -0.108 -0.027 -0.001   -0.024  0.005  0.000    0.095  0.426  0.022
 H         -0.101  0.361  0.018   -0.028 -0.005  0.000    0.039 -0.598 -0.029
 C          0.022  0.117  0.006    0.042  0.011  0.000   -0.187 -0.274 -0.014
 Cl         0.001 -0.006 -0.000   -0.001 -0.000 -0.000    0.002  0.002  0.000
 C          0.091 -0.020 -0.004   -0.021 -0.001 -0.001   -0.002  0.167  0.009
 H         -0.507  0.389  0.030   -0.025 -0.003  0.006    0.271 -0.004 -0.008
 C          0.036  0.067 -0.064    0.148 -0.001  0.000    0.014 -0.017  0.055
 C         -0.059 -0.022  0.026   -0.054  0.052 -0.082   -0.040  0.025 -0.044
 H          0.084 -0.049  0.117    0.418 -0.078  0.134    0.116 -0.005  0.039
 C          0.073 -0.002  0.002   -0.131 -0.061  0.095   -0.023 -0.036  0.053
 H         -0.195 -0.089  0.141    0.448  0.117 -0.178    0.082 -0.006  0.009
 C         -0.017  0.041 -0.062    0.137 -0.000  0.000    0.004  0.056 -0.086
 Cl         0.001 -0.001  0.002   -0.004  0.000 -0.000   -0.000 -0.001  0.001
 C         -0.070 -0.025  0.038   -0.128  0.060 -0.093    0.010 -0.033  0.048
 H          0.021 -0.060  0.096    0.441 -0.112  0.172   -0.059 -0.014  0.022
 C          0.112  0.001 -0.005   -0.054 -0.051  0.080    0.044  0.024 -0.040
 H         -0.282 -0.117  0.201    0.403  0.079 -0.129   -0.100 -0.004  0.039
 TransDip  -0.155  0.184  0.044    0.264  0.011  0.001   -0.076 -0.238 -0.012

 Mode:                52                     53                     54
 Frequency:      1602.94                1604.86                1632.32
 Force Cnst:     11.0382                10.5803                 9.0125
 Red. Mass:       7.2914                 6.9723                 5.7409
 IR Active:          YES                    YES                    YES
 IR Intens:       29.109                 14.703                 19.199
 Raman Active:       YES                    YES                    YES
               X      Y      Z        X      Y      Z        X      Y      Z
 C         -0.221  0.003  0.014    0.138 -0.128  0.013    0.056 -0.007 -0.000
 C          0.234  0.053  0.002   -0.131  0.022 -0.001   -0.005  0.001 -0.002
 Cl        -0.002 -0.002  0.000    0.001  0.002  0.000    0.000 -0.000  0.000
 C         -0.213  0.096  0.005    0.150 -0.120 -0.008   -0.000 -0.003 -0.000
 Cl         0.002 -0.002 -0.000   -0.002  0.001  0.000   -0.000 -0.000  0.000
 C          0.123 -0.036 -0.002   -0.062  0.139  0.008    0.001  0.004  0.000
 H          0.145  0.076  0.004   -0.091 -0.182 -0.010    0.001 -0.005 -0.001
 C         -0.285 -0.023 -0.002    0.137 -0.057 -0.005   -0.002 -0.002  0.000
 Cl         0.003  0.001  0.000   -0.001 -0.000  0.000    0.000  0.000  0.000
 C          0.329 -0.129 -0.011   -0.217  0.150  0.006   -0.007  0.006  0.003
 H         -0.347  0.341  0.034    0.304 -0.206  0.005    0.019 -0.011 -0.008
 C          0.054  0.116 -0.167   -0.023  0.165 -0.230   -0.242  0.007 -0.008
 C          0.077 -0.070  0.104    0.067 -0.093  0.144    0.313 -0.052  0.087
 H         -0.194  0.012 -0.015   -0.265  0.004 -0.000   -0.363  0.149 -0.244
 C          0.035  0.071 -0.111    0.110  0.106 -0.165   -0.262 -0.028  0.042
 H         -0.156  0.021 -0.028   -0.274 -0.004  0.009    0.187  0.121 -0.189
 C          0.018 -0.123  0.190   -0.014 -0.165  0.255    0.129 -0.008  0.013
 Cl        -0.001  0.001 -0.002    0.000  0.002 -0.003    0.002  0.000 -0.000
 C         -0.080  0.081 -0.126   -0.056  0.099 -0.154   -0.265  0.037 -0.056
 H          0.213 -0.001  0.004    0.227  0.023 -0.032    0.207 -0.116  0.181
 C         -0.065 -0.071  0.113   -0.110 -0.101  0.149    0.300  0.046 -0.075
 H          0.232  0.007 -0.026    0.286  0.024 -0.026   -0.326 -0.145  0.232
 TransDip  -0.171  0.023  0.006    0.091 -0.082  0.010    0.140 -0.003 -0.000

 Mode:                55                     56                     57
 Frequency:      3180.64                3189.92                3205.30
 Force Cnst:      6.4934                 6.5282                 6.6228
 Red. Mass:       1.0894                 1.0889                 1.0941
 IR Active:          YES                    YES                    YES
 IR Intens:        3.801                  2.637                  1.792
 Raman Active:       YES                    YES                    YES
               X      Y      Z        X      Y      Z        X      Y      Z
 C         -0.000  0.000 -0.000   -0.000  0.000 -0.000   -0.000  0.000 -0.000
 C          0.000  0.000  0.000   -0.000  0.000  0.000    0.000  0.000 -0.000
 Cl         0.000 -0.000  0.000    0.000 -0.000  0.000    0.000 -0.000  0.000
 C         -0.000  0.000  0.000    0.000 -0.000 -0.000   -0.000  0.000  0.000
 Cl         0.000 -0.000  0.000   -0.000 -0.000  0.000    0.000  0.000 -0.000
 C         -0.000 -0.000 -0.000    0.000 -0.000 -0.000   -0.000  0.000 -0.000
 H          0.001 -0.000 -0.000   -0.001  0.000  0.000    0.001 -0.000 -0.000
 C          0.000 -0.000  0.000    0.000  0.000  0.000    0.000 -0.000  0.000
 Cl        -0.000  0.000 -0.000   -0.000 -0.000 -0.000   -0.000  0.000 -0.000
 C         -0.001 -0.002 -0.000   -0.000 -0.000  0.000   -0.003 -0.004 -0.000
 H          0.017  0.024  0.001    0.001  0.001 -0.000    0.031  0.045  0.003
 C         -0.002 -0.001  0.002    0.002 -0.001  0.002   -0.001 -0.001  0.001
 C          0.000 -0.001  0.001    0.037  0.037 -0.057    0.005  0.003 -0.005
 H          0.006  0.006 -0.010   -0.436 -0.422  0.649   -0.042 -0.039  0.061
 C         -0.001  0.001 -0.002    0.017 -0.018  0.029   -0.011  0.009 -0.015
 H          0.015 -0.014  0.022   -0.225  0.210 -0.328    0.118 -0.108  0.168
 C         -0.001  0.000 -0.000    0.001  0.000 -0.000    0.002 -0.002  0.003
 Cl         0.000  0.000 -0.000   -0.000  0.000 -0.000   -0.000  0.000 -0.000
 C         -0.010 -0.013  0.020    0.001  0.001 -0.001    0.041  0.038 -0.059
 H          0.152  0.145 -0.227   -0.011 -0.010  0.016   -0.461 -0.429  0.669
 C         -0.040  0.039 -0.061   -0.002  0.001 -0.002   -0.016  0.012 -0.019
 H          0.469 -0.440  0.694    0.017 -0.016  0.024    0.147 -0.134  0.211
 TransDip  -0.051  0.017 -0.032    0.045  0.013 -0.023    0.010  0.022 -0.035

 Mode:                58                     59                     60
 Frequency:      3207.96                3208.56                3220.96
 Force Cnst:      6.6390                 6.6233                 6.6804
 Red. Mass:       1.0949                 1.0920                 1.0929
 IR Active:          YES                    YES                    YES
 IR Intens:        0.666                  0.108                  2.290
 Raman Active:       YES                    YES                    YES
               X      Y      Z        X      Y      Z        X      Y      Z
 C          0.000 -0.000 -0.000   -0.002  0.002  0.000    0.000  0.000  0.000
 C         -0.000 -0.000 -0.000    0.000  0.001  0.000    0.001 -0.000 -0.000
 Cl         0.000 -0.000  0.000    0.000 -0.000  0.000   -0.000  0.000  0.000
 C         -0.000 -0.000 -0.000    0.000  0.000 -0.000    0.001 -0.003 -0.000
 Cl        -0.000 -0.000  0.000    0.000  0.000 -0.000    0.000  0.000  0.000
 C          0.000 -0.000 -0.000   -0.000  0.001  0.000   -0.088  0.006  0.000
 H         -0.004  0.000  0.000    0.006 -0.001 -0.000    0.994 -0.066 -0.005
 C         -0.001  0.000  0.000    0.004 -0.001 -0.000    0.002  0.004  0.000
 Cl         0.000 -0.000 -0.000   -0.000  0.000  0.000    0.000 -0.000 -0.000
 C          0.011  0.016  0.001   -0.048 -0.070 -0.005    0.001  0.000  0.000
 H         -0.123 -0.181 -0.013    0.544  0.801  0.058   -0.004 -0.005 -0.000
 C          0.002 -0.001  0.001    0.000 -0.000  0.000    0.000  0.000 -0.000
 C          0.021  0.018 -0.028    0.005  0.004 -0.006    0.000  0.000 -0.000
 H         -0.215 -0.204  0.314   -0.046 -0.044  0.067   -0.001 -0.001  0.001
 C         -0.038  0.035 -0.054   -0.008  0.007 -0.011   -0.000  0.000 -0.000
 H          0.425 -0.390  0.610    0.089 -0.082  0.128    0.001 -0.001  0.001
 C         -0.003 -0.001  0.002   -0.001 -0.000  0.000   -0.000 -0.000 -0.000
 Cl         0.000  0.000 -0.000    0.000 -0.000  0.000    0.000 -0.000 -0.000
 C         -0.009 -0.009  0.014   -0.004 -0.004  0.006   -0.000 -0.000  0.000
 H          0.106  0.099 -0.155    0.045  0.042 -0.065    0.001  0.001 -0.001
 C          0.004 -0.004  0.006    0.003 -0.003  0.004    0.000 -0.000  0.000
 H         -0.041  0.039 -0.060   -0.032  0.029 -0.047   -0.001  0.000 -0.001
 TransDip  -0.009  0.010 -0.022   -0.004  0.009 -0.004    0.048 -0.001  0.000

 STANDARD THERMODYNAMIC QUANTITIES AT   298.15 K  AND     1.00 ATM

   This Molecule has  0 Imaginary Frequencies
   Zero point vibrational energy:       89.059 kcal/mol

   Atom    1 Element C  Has Mass   12.00000
   Atom    2 Element C  Has Mass   12.00000
   Atom    3 Element Cl Has Mass   34.96885
   Atom    4 Element C  Has Mass   12.00000
   Atom    5 Element Cl Has Mass   34.96885
   Atom    6 Element C  Has Mass   12.00000
   Atom    7 Element H  Has Mass    1.00783
   Atom    8 Element C  Has Mass   12.00000
   Atom    9 Element Cl Has Mass   34.96885
   Atom   10 Element C  Has Mass   12.00000
   Atom   11 Element H  Has Mass    1.00783
   Atom   12 Element C  Has Mass   12.00000
   Atom   13 Element C  Has Mass   12.00000
   Atom   14 Element H  Has Mass    1.00783
   Atom   15 Element C  Has Mass   12.00000
   Atom   16 Element H  Has Mass    1.00783
   Atom   17 Element C  Has Mass   12.00000
   Atom   18 Element Cl Has Mass   34.96885
   Atom   19 Element C  Has Mass   12.00000
   Atom   20 Element H  Has Mass    1.00783
   Atom   21 Element C  Has Mass   12.00000
   Atom   22 Element H  Has Mass    1.00783
   Molecular Mass:   289.922380 amu
   Principal axes and moments of inertia in amu*Bohr^2:
                             1           2           3
    Eigenvalues --     3273.07079 10254.35939 13061.83170
          X               1.00000    -0.00074    -0.00002
          Y               0.00074     0.99993    -0.01165
          Z               0.00003     0.01165     0.99993
   Rotational Symmetry Number is   1
   The Molecule is an Asymmetric Top
   Translational Enthalpy:        0.889 kcal/mol
   Rotational Enthalpy:           0.889 kcal/mol
   Vibrational Enthalpy:         96.089 kcal/mol
   gas constant (RT):             0.592 kcal/mol
   Translational Entropy:        42.891  cal/mol.K
   Rotational Entropy:           34.438  cal/mol.K
   Vibrational Entropy:          46.219  cal/mol.K

   Total Enthalpy:               98.459 kcal/mol
   Total Entropy:               123.547  cal/mol.K

 ======================================================================

 STANDARD THERMODYNAMIC QUANTITIES FOR ANHARMONIC VIBRATION -- TOSH

   Zero point vibrational energy: ************ kcal/mol

   Vibrational Enthalpy:       Infinity kcal/mol
   Vibrational Entropy:             NaN  cal/mol.K

   Total Enthalpy:             Infinity kcal/mol
   Total Entropy:                   NaN  cal/mol.K

 ======================================================================

 STANDARD THERMODYNAMIC QUANTITIES FOR ANHARMONIC VIBRATION -- VPT2

   Zero point vibrational energy: ************ kcal/mol

   Vibrational Enthalpy:       Infinity kcal/mol
   Vibrational Entropy:             NaN  cal/mol.K

   Total Enthalpy:             Infinity kcal/mol
   Total Entropy:                   NaN  cal/mol.K

 ======================================================================

Archival summary:
1\1\november\FREQ\ProcedureUnspecified\BasisUnspecified\l4126\taweetha\TueJan1407:31:332020TueJan1407:31:332020\0\\#,FREQ,ProcedureUnspecified,BasisUnspecified,\\0,1\Cl\C,1,1.74802\C,2,1.40058,1,119.727\C,3,1.39171,2,120.936,1,177.895,0\H,4,1.08092,3,120.087,2,-179.89,0\C,4,1.38711,3,118.787,2,-0.0386316,0\C,6,1.38816,4,121.186,3,0.306522,0\H,7,1.08207,6,120.058,4,178.757,0\C,7,1.39975,6,120.531,4,-0.159083,0\C,9,1.491,7,118.354,6,-179.687,0\C,10,1.39911,9,119.922,7,58.6532,0\H,11,1.08401,10,119.699,9,2.6395,0\C,11,1.39287,10,121.02,9,-178.362,0\H,13,1.08239,11,120.67,10,-179.314,0\C,13,1.39012,11,119.091,10,0.418181,0\C,15,1.3919,13,121.069,11,0.0122878,0\H,16,1.08228,15,120.145,13,179.536,0\C,16,1.39071,15,119.231,13,-0.403505,0\H,18,1.08305,16,119.254,15,179.968,0\Cl,3,1.74725,2,121.361,1,-1.62018,0\Cl,6,1.75469,4,119.187,3,-179.886,0\Cl,15,1.75784,13,119.502,11,179.919,0\\\@

 Total job time:  11564.03s(wall), 11562.42s(cpu) 
 Tue Jan 14 07:31:33 2020

        *************************************************************
        *                                                           *
        *  Thank you very much for using Q-Chem.  Have a nice day.  *
        *                                                           *
        *************************************************************
