# Supplementary material for: Quantum Chemical Investigation of Polychlorinated Dibenzodioxins, Dibenzofurans and Biphenyls: Relative Stability and Planarity Analysis
Source: Molecules. 2020 Dec 3;25(23):5697. doi: 10.3390/molecules25235697 (PMC7730433; doi:10.3390/molecules25235697)
Supplement: Supplementary file 1 [file molecules-25-05697-s001.zip › PCB/B3LYP/ClClHClHHHHHH.out]

                  Welcome to Q-Chem
     A Quantum Leap Into The Future Of Chemistry


 Q-Chem 5.2 (devel), Q-Chem, Inc., Pleasanton, CA (2019)

 Yihan Shao,  Zhengting Gan,  E. Epifanovsky,  A. T. B. Gilbert,  M. Wormit,  
 J. Kussmann,  A. W. Lange,  A. Behn,  Jia Deng,  Xintian Feng,  D. Ghosh,  
 M. Goldey,  P. R. Horn,  L. D. Jacobson,  I. Kaliman,  T. Kus,  A. Landau,  
 Jie Liu,  E. I. Proynov,  R. M. Richard,  R. P. Steele,  E. J. Sundstrom,  
 H. L. Woodcock III,  P. M. Zimmerman,  D. Zuev,  B. Albrecht,  E. Alguire,  
 S. A. Baeppler,  D. Barton,  Z. Benda,  Y. A. Bernard,  E. J. Berquist,  
 K. B. Bravaya,  H. Burton,  D. Casanova,  Chun-Min Chang,  Yunqing Chen,  
 A. Chien,  K. D. Closser,  M. P. Coons,  S. Coriani,  S. Dasgupta,  
 A. L. Dempwolff,  M. Diedenhofen,  Hainam Do,  R. G. Edgar,  Po-Tung Fang,  
 S. Faraji,  S. Fatehi,  Qingguo Feng,  K. D. Fenk,  J. Fosso-Tande,  
 J. Gayvert,  Qinghui Ge,  A. Ghysels,  G. Gidofalvi,  J. Gomes,  
 J. Gonthier,  A. Gunina,  D. Hait,  M. W. D. Hanson-Heine,  
 P. H. P. Harbach,  A. W. Hauser,  M. F. Herbst,  J. E. Herr,  
 E. G. Hohenstein,  Z. C. Holden,  Kerwin Hui,  B. C. Huynh,  T.-C. Jagau,  
 Hyunjun Ji,  B. Kaduk,  K. Khistyaev,  Jaehoon Kim,  P. Klunzinger,  K. Koh,  
 D. Kosenkov,  L. Koulias,  T. Kowalczyk,  C. M. Krauter,  A. Kunitsa,  
 Ka Un Lao,  A. Laurent,  K. V. Lawler,  Joonho Lee,  D. Lefrancois,  
 S. Lehtola,  D. S. Levine,  Yi-Pei Li,  You-Sheng Lin,  Fenglai Liu,  
 E. Livshits,  A. Luenser,  P. Manohar,  E. Mansoor,  S. F. Manzer,  
 Shan-Ping Mao,  Yuezhi Mao,  N. Mardirossian,  A. V. Marenich,  
 T. Markovich,  L. A. Martinez-Martinez,  S. A. Maurer,  N. J. Mayhall,  
 S. C. McKenzie,  J.-M. Mewes,  P. Morgante,  A. F. Morrison,  
 J. W. Mullinax,  K. Nanda,  T. S. Nguyen-Beck,  R. Olivares-Amaya,  
 J. A. Parkhill,  Zheng Pei,  T. M. Perrine,  F. Plasser,  P. Pokhilko,  
 S. Prager,  A. Prociuk,  E. Ramos,  D. R. Rehn,  F. Rob,  M. Scheurer,  
 M. Schneider,  N. Sergueev,  S. M. Sharada,  S. Sharma,  D. W. Small,  
 T. Stauch,  T. Stein,  Yu-Chuan Su,  A. J. W. Thom,  A. Tkatchenko,  
 T. Tsuchimochi,  N. M. Tubman,  L. Vogt,  M. L. Vidal,  O. Vydrov,  
 M. A. Watson,  J. Wenzel,  M. de Wergifosse,  T. A. Wesolowski,  A. White,  
 J. Witte,  A. Yamada,  Jun Yang,  K. Yao,  S. Yeganeh,  S. R. Yost,  
 Zhi-Qiang You,  A. Zech,  Igor Ying Zhang,  Xing Zhang,  Yan Zhao,  
 Ying Zhu,  B. R. Brooks,  G. K. L. Chan,  C. J. Cramer,  M. S. Gordon,  
 W. J. Hehre,  A. Klamt,  M. W. Schmidt,  C. D. Sherrill,  D. G. Truhlar,  
 A. Aspuru-Guzik,  R. Baer,  A. T. Bell,  N. A. Besley,  Jeng-Da Chai,  
 A. E. DePrince, III,  R. A. DiStasio Jr.,  A. Dreuw,  B. D. Dunietz,  
 T. R. Furlani,  Chao-Ping Hsu,  Yousung Jung,  Jing Kong,  D. S. Lambrecht,  
 WanZhen Liang,  C. Ochsenfeld,  V. A. Rassolov,  L. V. Slipchenko,  
 J. E. Subotnik,  T. Van Voorhis,  J. M. Herbert,  A. I. Krylov,  
 P. M. W. Gill,  M. Head-Gordon

 Contributors to earlier versions of Q-Chem not listed above: 
 R. D. Adamson,  B. Austin,  J. Baker,  G. J. O. Beran,  K. Brandhorst,  
 S. T. Brown,  E. F. C. Byrd,  A. K. Chakraborty,  C.-L. Cheng,  
 Siu Hung Chien,  D. M. Chipman,  D. L. Crittenden,  H. Dachsel,  
 R. J. Doerksen,  A. D. Dutoi,  L. Fusti-Molnar,  W. A. Goddard III,  
 A. Golubeva-Zadorozhnaya,  S. R. Gwaltney,  G. Hawkins,  A. Heyden,  
 S. Hirata,  G. Kedziora,  F. J. Keil,  C. Kelley,  Jihan Kim,  R. A. King,  
 R. Z. Khaliullin,  P. P. Korambath,  W. Kurlancheek,  A. M. Lee,  M. S. Lee,  
 S. V. Levchenko,  Ching Yeh Lin,  D. Liotard,  R. C. Lochan,  I. Lotan,  
 P. E. Maslen,  N. Nair,  D. P. O'Neill,  D. Neuhauser,  E. Neuscamman,  
 C. M. Oana,  R. Olson,  B. Peters,  R. Peverati,  P. A. Pieniazek,  
 Y. M. Rhee,  J. Ritchie,  M. A. Rohrdanz,  E. Rosta,  N. J. Russ,  
 H. F. Schaefer III,  N. E. Schultz,  N. Shenvi,  A. C. Simmonett,  A. Sodt,  
 D. Stuck,  K. S. Thanthiriwatte,  V. Vanovschi,  Tao Wang,  A. Warshel,  
 C. F. Williams,  Q. Wu,  X. Xu,  W. Zhang

 Please cite Q-Chem as follows:
 Y. Shao et al., Mol. Phys. 113, 184-215 (2015)
 DOI: 10.1080/00268976.2014.952696

 Q-Chem 5.2.1 for Intel X86 EM64T Linux

 Parts of Q-Chem use Armadillo 8.300.2 (Tropical Shenanigans).
 http://arma.sourceforge.net/

 Q-Chem begins on Tue Jan 14 03:13:07 2020  

Host: 
0

     Scratch files written to /scratch/taweetham/qchem16540//
NAlpha2: 130
NElect   130
Mult     1

 Q-Chem warning in module libgen/rem_setup.C, line 2168:

 Setting Thresh to 1e-14


Checking the input file for inconsistencies... 	...done.

--------------------------------------------------------------
User input:
--------------------------------------------------------------
$MOLECULE
0 1
C 
C  1 1.394960
Cl  2 CCl 1 119.528007
C  2 1.386606 1 120.846377 3 178.766605 0
Cl  4 CCl 2 119.698148 1 -179.612229 0
C  4 1.387279 2 120.235871 1 -0.083363 0
H  6 CH 4 120.254637 2 -179.958574 0
C  6 1.387279 4 119.490737 2 0.041992 0
Cl  8 CCl 6 120.064298 4 179.568218 0
C  8 1.386606 6 120.235863 4 0.041336 0
H  10 CH 8 119.614146 6 178.681836 0
C  1 1.488550 2 120.827489 3 1.275929 0
C  12 1.394960 1 120.827496 2 44.635695 0
H  13 CH 12 119.528011 1 1.275194 0
C  13 1.386606 12 120.846392 1 -179.957497 0
H  15 CH 13 119.698155 12 -179.612829 0
C  15 1.387278 13 120.235860 12 -0.083872 0
H  17 CH 15 120.254633 13 -179.958492 0
C  17 1.387279 15 119.490737 13 0.041666 0
H  19 CH 17 120.064293 15 179.568399 0
C  19 1.386606 17 120.235874 15 0.041790 0
H  21 CH 19 119.614152 17 178.681599 0

CH=1.08273
CCl=1.75400
$END

$REM
   JOB_TYPE	OPTIMIZATION
   BASIS	6-311++G**
   METHOD	B3LYP
   SYM_IGNORE	TRUE
   SCF_GUESS_ALWAYS     TRUE
   SYM_IGNORE   TRUE
   S2THRESH     15
   THRESH       15
$END

--------------------------------------------------------------
 ----------------------------------------------------------------
             Standard Nuclear Orientation (Angstroms)
    I     Atom           X                Y                Z
 ----------------------------------------------------------------
    1      C       0.0000000000     0.0000000000     0.0000000000
    2      C       0.0000000000     0.0000000000     1.3949600000
    3      Cl      1.5261815140     0.0000000000     2.2594170471
    4      C      -1.1901880373     0.0256249026     2.1059255403
    5      Cl     -1.1548436435     0.0351778398     3.8595433764
    6      C      -2.4041742747     0.0535064326     1.4351028665
    7      H      -3.3336980403     0.0741960811     1.9899557843
    8      C      -2.4180259722     0.0546630380     0.0478935036
    9      Cl     -3.9445745286     0.0782926128    -0.8155919614
   10      C      -1.2274122092     0.0272853135    -0.6622934626
   11      H      -1.2503451014     0.0068111236    -1.7445869269
   12      C       1.2779219872    -0.0284629571    -0.7628147595
   13      C       2.3095886281    -0.8932703637    -0.3971844912
   14      H       2.1704206894    -1.5663256744     0.4394355459
   15      C       3.5004827568    -0.9194878930    -1.1069450245
   16      H       4.2865586447    -1.6026019117    -0.8107285686
   17      C       3.6821124948    -0.0819958503    -2.1978886372
   18      H       4.6116429624    -0.1026930066    -2.7527300472
   19      C       2.6636000698     0.7822218600    -2.5724593424
   20      H       2.7980411655     1.4448431951    -3.4181323354
   21      C       1.4736782845     0.8090230106    -1.8610916159
   22      H       0.6936781770     1.5025559907    -2.1490431582
 ----------------------------------------------------------------
 Nuclear Repulsion Energy =        1213.99976201 hartrees
 There are       65 alpha and       65 beta electrons
 Requested basis set is 6-311++G(d,p)
 There are 146 shells and 403 basis functions

 Total QAlloc Memory Limit   2000 MB
 Mega-Array Size       188 MB
 MEM_STATIC part       192 MB
 A cutoff of  1.0D-15 yielded   8765 shell pairs
 There are     70507 function pairs (     75711 Cartesian)
 Smallest overlap matrix eigenvalue = 3.63E-07
 Linear dependence detected in AO basis
 Number of orthogonalized atomic orbitals = 399
 Maximum deviation from orthogonality = 1.724E-10

 Scale SEOQF with 1.000000e-01/1.000000e-01/1.000000e-01

 Standard Electronic Orientation quadrupole field applied
 Nucleus-field energy     =    -0.0000000295 hartrees
 Guess from superposition of atomic densities
 Warning:  Energy on first SCF cycle will be non-variational
 SAD guess density has 130.000000 electrons

 -----------------------------------------------------------------------
  General SCF calculation program by
  Eric Jon Sundstrom, Paul Horn, Yuezhi Mao, Dmitri Zuev, Alec White,
  David Stuck, Shaama M.S., Shane Yost, Joonho Lee, David Small,
  Daniel Levine, Susi Lehtola, Hugh Burton, Evgeny Epifanovsky,
  Bang C. Huynh
 -----------------------------------------------------------------------
 Exchange:     0.2000 Hartree-Fock + 0.0800 Slater + 0.7200 B88
 Correlation:  0.1900 VWN1RPA + 0.8100 LYP
 Using SG-1 standard quadrature grid
 A restricted SCF calculation will be
 performed using DIIS
 SCF converges when DIIS error is below 1.0e-08
 ---------------------------------------
  Cycle       Energy         DIIS error
 ---------------------------------------
    1   -1845.9135730399      3.18e-02  
    2   -1842.1013463956      2.82e-03  
    3   -1842.0356350797      3.30e-03  
    4   -1842.2674009201      5.17e-04  
    5   -1842.2710530472      3.19e-04  
    6   -1842.2731096791      8.68e-05  
    7   -1842.2732482691      2.39e-05  
    8   -1842.2732582308      7.31e-06  
    9   -1842.2732593266      1.36e-06  
   10   -1842.2732593577      6.75e-07  
   11   -1842.2732593666      1.67e-07  
   12   -1842.2732593671      1.00e-07  
   13   -1842.2732593672      2.64e-08  
   14   -1842.2732593672      1.34e-08  
   15   -1842.2732593673      4.70e-09  Convergence criterion met
 ---------------------------------------
 SCF time:   CPU 488.42s  wall 488.00s 
 SCF   energy in the final basis set =    -1842.2732593673
 Total energy in the final basis set =    -1842.2732593673

 --------------------------------------------------------------

                    Orbital Energies (a.u.)
 --------------------------------------------------------------

 Alpha MOs
 -- Occupied --
********-101.5705-101.5655 -10.2671 -10.2619 -10.2617 -10.2249 -10.2141
-10.2090 -10.2035 -10.1900 -10.1872 -10.1871 -10.1866 -10.1857  -9.4856
 -9.4850  -9.4808  -7.2503  -7.2497  -7.2455  -7.2405  -7.2400  -7.2399
 -7.2393  -7.2358  -7.2347  -0.9429  -0.8996  -0.8861  -0.8668  -0.8417
 -0.7956  -0.7648  -0.7525  -0.7410  -0.6609  -0.6327  -0.6132  -0.6025
 -0.5458  -0.5269  -0.5258  -0.4877  -0.4715  -0.4687  -0.4590  -0.4492
 -0.4442  -0.4357  -0.4122  -0.4073  -0.3890  -0.3886  -0.3722  -0.3631
 -0.3583  -0.3422  -0.3337  -0.3296  -0.3177  -0.2927  -0.2692  -0.2640
 -0.2525
 -- Virtual --
 -0.0624  -0.0462  -0.0304  -0.0237  -0.0126  -0.0102   0.0002   0.0032
  0.0083   0.0166   0.0250   0.0295   0.0322   0.0364   0.0473   0.0535
  0.0569   0.0611   0.0645   0.0743   0.0817   0.0859   0.0908   0.0934
  0.0970   0.1005   0.1031   0.1063   0.1096   0.1120   0.1136   0.1184
  0.1200   0.1211   0.1258   0.1284   0.1318   0.1329   0.1380   0.1391
  0.1399   0.1483   0.1519   0.1557   0.1617   0.1626   0.1674   0.1724
  0.1788   0.1816   0.1875   0.1963   0.1990   0.2023   0.2077   0.2136
  0.2162   0.2214   0.2266   0.2276   0.2314   0.2381   0.2432   0.2468
  0.2512   0.2530   0.2635   0.2685   0.2696   0.2722   0.2764   0.2780
  0.2822   0.2899   0.2926   0.2973   0.3013   0.3067   0.3117   0.3145
  0.3239   0.3257   0.3346   0.3476   0.3565   0.3663   0.3709   0.3763
  0.4140   0.4360   0.4478   0.4489   0.4551   0.4596   0.4784   0.4843
  0.4972   0.5033   0.5074   0.5190   0.5312   0.5375   0.5408   0.5415
  0.5469   0.5581   0.5649   0.5760   0.5869   0.5878   0.5939   0.5981
  0.6015   0.6075   0.6104   0.6230   0.6335   0.6386   0.6461   0.6565
  0.6659   0.6854   0.6913   0.6980   0.6985   0.7100   0.7140   0.7215
  0.7219   0.7398   0.7466   0.7642   0.7693   0.8125   0.8216   0.8260
  0.8345   0.8356   0.8407   0.8480   0.8497   0.8536   0.8551   0.8611
  0.8692   0.8737   0.8759   0.8849   0.8917   0.9001   0.9094   0.9132
  0.9198   0.9293   0.9364   0.9463   0.9572   0.9592   0.9683   0.9777
  0.9922   1.0004   1.0100   1.0146   1.0254   1.0406   1.0546   1.0630
  1.0880   1.1035   1.1200   1.1227   1.1404   1.1830   1.1919   1.2101
  1.2146   1.2338   1.2714   1.2810   1.2973   1.3133   1.3379   1.3444
  1.3589   1.3900   1.4536   1.4834   1.5046   1.5158   1.5185   1.5325
  1.5506   1.5622   1.5714   1.5812   1.5942   1.5999   1.6251   1.6368
  1.6495   1.6603   1.6761   1.7015   1.7263   1.7344   1.7573   1.7735
  1.7835   1.8144   1.8368   1.8490   1.8572   1.8868   1.8882   1.9152
  1.9224   1.9309   1.9433   1.9469   1.9512   1.9631   1.9684   1.9896
  2.0171   2.0238   2.0508   2.0615   2.0782   2.0925   2.1290   2.1540
  2.1967   2.2413   2.2548   2.2752   2.2834   2.3024   2.3118   2.3240
  2.3540   2.3675   2.3996   2.4232   2.4379   2.4514   2.4603   2.4667
  2.4834   2.5276   2.5445   2.5465   2.5877   2.6076   2.6389   2.6499
  2.6664   2.6748   2.6935   2.7007   2.7112   2.7268   2.7347   2.7525
  2.7599   2.7665   2.7682   2.7878   2.8075   2.8116   2.8279   2.8479
  2.8641   2.8826   2.9016   2.9351   2.9499   2.9811   3.0122   3.0737
  3.0951   3.0982   3.1526   3.1771   3.2072   3.2246   3.2703   3.3471
  3.3663   3.3901   3.4396   3.5046   3.5344   3.5889   3.6433   3.6756
  3.7600   3.8131   3.9651   3.9954   4.0419   4.0980   4.1526   4.1566
  4.4357   4.8157   4.8531   9.7598   9.7830   9.8288  23.4088  23.6563
 23.8402  23.9082  23.9590  23.9753  24.0060  24.0491  24.0866  24.1111
 24.1274  24.2092  25.8164  25.8298  25.9415  26.1012  26.1869  26.2781
 26.5929  26.6191  26.8368 215.7513 215.7770 215.8328
 --------------------------------------------------------------

          Ground-State Mulliken Net Atomic Charges

     Atom                 Charge (a.u.)
  ----------------------------------------
      1 C                    -0.356257
      2 C                    -1.120344
      3 Cl                    0.681650
      4 C                     0.378502
      5 Cl                    0.440707
      6 C                    -0.960660
      7 H                     0.209441
      8 C                     0.583684
      9 Cl                    0.462576
     10 C                    -0.493084
     11 H                     0.194376
     12 C                     1.278813
     13 C                    -0.710699
     14 H                     0.169094
     15 C                    -0.370786
     16 H                     0.171960
     17 C                    -0.368329
     18 H                     0.160803
     19 C                    -0.251735
     20 H                     0.172365
     21 C                    -0.438803
     22 H                     0.166724
  ----------------------------------------
  Sum of atomic charges =     0.000000

 -----------------------------------------------------------------
                    Cartesian Multipole Moments
 -----------------------------------------------------------------
    Charge (ESU x 10^10)
                 0.0000
    Dipole Moment (Debye)
         X       0.9145      Y      -0.0873      Z      -1.5862
       Tot       1.8330
    Quadrupole Moments (Debye-Ang)
        XX    -103.0639     XY      -2.2804     YY    -108.2593
        XZ      -4.8069     YZ      -3.3237     ZZ    -107.6105
    Octopole Moments (Debye-Ang^2)
       XXX      31.6232    XXY     -11.9562    XYY       3.3599
       YYY      -1.5351    XXZ     -43.8572    XYZ      -5.8540
       YYZ     -39.6668    XZZ       5.8993    YZZ      10.0562
       ZZZ    -130.4897
    Hexadecapole Moments (Debye-Ang^3)
      XXXX   -3492.0780   XXXY      12.6581   XXYY    -657.7716
      XYYY      63.3188   YYYY    -261.9313   XXXZ     338.9166
      XXYZ       6.2463   XYYZ     149.4842   YYYZ      32.8511
      XXZZ    -978.8757   XYZZ      44.7922   YYZZ    -487.2037
      XZZZ     410.7809   YZZZ       7.9607   ZZZZ   -2617.3524
 -----------------------------------------------------------------
 Calculating analytic gradient of the SCF energy
 Gradient of SCF Energy
            1           2           3           4           5           6
    1  -0.0066403  -0.0111993   0.0042570   0.0007793   0.0062037   0.0110049
    2   0.0009216   0.0005168  -0.0056918  -0.0001899  -0.0001255  -0.0003079
    3   0.0052967  -0.0053435  -0.0100770  -0.0066211   0.0027402  -0.0038736
            7           8           9          10          11          12
    1  -0.0012406  -0.0043807  -0.0003549   0.0020801  -0.0003545   0.0044325
    2   0.0001729  -0.0001332  -0.0000343  -0.0001014   0.0001524  -0.0006922
    3  -0.0004369  -0.0013209  -0.0013411   0.0074186  -0.0001258   0.0008362
           13          14          15          16          17          18
    1  -0.0007406  -0.0017311  -0.0016221  -0.0005572  -0.0039050  -0.0009218
    2   0.0090759   0.0007025   0.0035825   0.0009460  -0.0007264  -0.0001493
    3   0.0009006   0.0042183  -0.0014156  -0.0003787   0.0026528   0.0004627
           19          20          21          22
    1  -0.0011824   0.0000733   0.0050702   0.0009293
    2  -0.0032084  -0.0007088  -0.0031218  -0.0008797
    3   0.0043319   0.0008486   0.0008489   0.0003786
 Max gradient component =       1.120E-02
 RMS gradient           =       3.751E-03
 Gradient time:  CPU 162.42 s  wall 162.42 s
 Geometry Optimization Parameters
   NAtoms,    NIC,     NZ,  NCons,   NDum,   NFix, NCnnct, MaxDiis
       22     155      22       0       0       0       0       0


** GEOMETRY OPTIMIZATION IN DELOCALIZED INTERNAL COORDINATES **
   Searching for a Minimum

   Optimization Cycle:   1

                       Coordinates (Angstroms)
     ATOM                X               Y               Z
      1  C         0.0000000000    0.0000000000    0.0000000000
      2  C         0.0000000000    0.0000000000    1.3949600000
      3  Cl        1.5261815140    0.0000000000    2.2594170471
      4  C        -1.1901880373    0.0256249026    2.1059255403
      5  Cl       -1.1548436435    0.0351778398    3.8595433764
      6  C        -2.4041742747    0.0535064326    1.4351028665
      7  H        -3.3336980403    0.0741960811    1.9899557843
      8  C        -2.4180259722    0.0546630380    0.0478935036
      9  Cl       -3.9445745286    0.0782926128   -0.8155919614
     10  C        -1.2274122092    0.0272853135   -0.6622934626
     11  H        -1.2503451014    0.0068111236   -1.7445869269
     12  C         1.2779219872   -0.0284629571   -0.7628147595
     13  C         2.3095886281   -0.8932703637   -0.3971844912
     14  H         2.1704206894   -1.5663256744    0.4394355459
     15  C         3.5004827568   -0.9194878930   -1.1069450245
     16  H         4.2865586447   -1.6026019117   -0.8107285686
     17  C         3.6821124948   -0.0819958503   -2.1978886372
     18  H         4.6116429624   -0.1026930066   -2.7527300472
     19  C         2.6636000698    0.7822218600   -2.5724593424
     20  H         2.7980411655    1.4448431951   -3.4181323354
     21  C         1.4736782845    0.8090230106   -1.8610916159
     22  H         0.6936781770    1.5025559907   -2.1490431582
   Point Group: c1    Number of degrees of freedom:    60


   Energy is  -1842.273259367


 Attempting to generate delocalized internal coordinates
 Initial Hessian constructed with Jon Baker's OPTIMIZE code

 60 Hessian modes will be used to form the next step
  Hessian Eigenvalues:
     0.010693    0.019215    0.019215    0.023207    0.023207    0.023578
     0.023580    0.023676    0.023679    0.023938    0.023938    0.024090
     0.024090    0.024114    0.024114    0.024135    0.024136    0.024142
     0.024143    0.159962    0.159966    0.159968    0.159995    0.159996
     0.160000    0.160000    0.220001    0.220003    0.234709    0.234725
     0.234957    0.249942    0.249991    0.249993    0.250000    0.250000
     0.250000    0.301033    0.301033    0.301033    0.336089    0.356665
     0.356665    0.356665    0.356665    0.356665    0.356665    0.356665
     0.428240    0.429243    0.429428    0.433477    0.467748    0.467824
     0.472114    0.472140    0.478203    0.478204    0.479142    0.479142

 Minimum search - taking simple RFO step
 Searching for Lamda that Minimizes Along All modes
 Value Taken    Lamda =  -0.02383927
 Calculated Step too Large.  Step scaled by  0.570547
 Step Taken.  Stepsize is  0.300000

                             Maximum     Tolerance    Cnvgd?
         Gradient           0.051331      0.000300      NO
         Displacement       0.227088      0.001200      NO
         Energy change     *********      0.000001      NO


 New Cartesian Coordinates Obtained by Inverse Iteration

 Displacement from previous Coordinates is:  1.371902
 ----------------------------------------------------------------
             Standard Nuclear Orientation (Angstroms)
    I     Atom           X                Y                Z
 ----------------------------------------------------------------
    1      C       0.0602960534    -0.0102898693     0.0876913381
    2      C      -0.0095984423     0.0590041369     1.4960461659
    3      Cl      1.4281166307     0.2118036085     2.4911701830
    4      C      -1.2496577128     0.0905258212     2.1369978832
    5      Cl     -1.3464740491     0.1984967939     3.8823250101
    6      C      -2.4309334881     0.0585866957     1.4099438497
    7      H      -3.3858047335     0.0844280695     1.9182812432
    8      C      -2.3676436581     0.0065897269     0.0272844623
    9      Cl     -3.8497734505    -0.0327907959    -0.9081767926
   10      C      -1.1437615617    -0.0235204318    -0.6235129873
   11      H      -1.1179295283    -0.0874344439    -1.7039396682
   12      C       1.3280355850    -0.0454506328    -0.7031887578
   13      C       2.3464717680    -0.9753017179    -0.4582845950
   14      H       2.2285014855    -1.7114140110     0.3235676621
   15      C       3.4965585220    -0.9940229809    -1.2377826889
   16      H       4.2685740158    -1.7267206033    -1.0344519556
   17      C       3.6538247739    -0.0882939157    -2.2816213572
   18      H       4.5516619289    -0.1036544591    -2.8880201845
   19      C       2.6444715962     0.8295572216    -2.5475064246
   20      H       2.7537379660     1.5387994007    -3.3594278398
   21      C       1.4925693236     0.8448562605    -1.7698657230
   22      H       0.7194025422     1.5756098699    -1.9767854902
 ----------------------------------------------------------------
 Nuclear Repulsion Energy =        1205.12027542 hartrees
 There are       65 alpha and       65 beta electrons
 Applying Cartesian multipole field
    Component          Value
    ---------          -----
     (2,0,0)        1.00000E-11
     (0,2,0)        2.00000E-11
     (0,0,2)       -3.00000E-11
 Nucleus-field energy     =    -0.0000000324 hartrees
 Requested basis set is 6-311++G(d,p)
 There are 146 shells and 403 basis functions
 A cutoff of  1.0D-15 yielded   8739 shell pairs
 There are     70220 function pairs (     75383 Cartesian)
 Smallest overlap matrix eigenvalue = 3.93E-07
 Linear dependence detected in AO basis
 Number of orthogonalized atomic orbitals = 400
 Maximum deviation from orthogonality = 3.949E-10
 Guess from superposition of atomic densities
 Warning:  Energy on first SCF cycle will be non-variational
 SAD guess density has 130.000000 electrons

 -----------------------------------------------------------------------
  General SCF calculation program by
  Eric Jon Sundstrom, Paul Horn, Yuezhi Mao, Dmitri Zuev, Alec White,
  David Stuck, Shaama M.S., Shane Yost, Joonho Lee, David Small,
  Daniel Levine, Susi Lehtola, Hugh Burton, Evgeny Epifanovsky,
  Bang C. Huynh
 -----------------------------------------------------------------------
 Exchange:     0.2000 Hartree-Fock + 0.0800 Slater + 0.7200 B88
 Correlation:  0.1900 VWN1RPA + 0.8100 LYP
 Using SG-1 standard quadrature grid
 A restricted SCF calculation will be
 performed using DIIS
 SCF converges when DIIS error is below 1.0e-08
 ---------------------------------------
  Cycle       Energy         DIIS error
 ---------------------------------------
    1   -1845.8241230446      3.14e-02  
    2   -1842.1099748127      2.78e-03  
    3   -1842.0451154420      3.26e-03  
    4   -1842.2712302228      5.50e-04  
    5   -1842.2755400720      3.29e-04  
    6   -1842.2777607947      8.31e-05  
    7   -1842.2778850166      2.39e-05  
    8   -1842.2778949731      7.45e-06  
    9   -1842.2778960925      1.95e-06  
   10   -1842.2778961539      1.04e-06  
   11   -1842.2778961770      2.72e-07  
   12   -1842.2778961786      1.05e-07  
   13   -1842.2778961788      2.79e-08  
   14   -1842.2778961788      1.37e-08  
   15   -1842.2778961790      4.36e-09  Convergence criterion met
 ---------------------------------------
 SCF time:   CPU 487.27s  wall 488.00s 
 SCF   energy in the final basis set =    -1842.2778961790
 Total energy in the final basis set =    -1842.2778961790

 --------------------------------------------------------------

                    Orbital Energies (a.u.)
 --------------------------------------------------------------

 Alpha MOs
 -- Occupied --
********-101.5701-101.5671 -10.2670 -10.2654 -10.2608 -10.2283 -10.2134
-10.2085 -10.2072 -10.1914 -10.1907 -10.1894 -10.1889 -10.1884  -9.4849
 -9.4846  -9.4818  -7.2496  -7.2493  -7.2467  -7.2397  -7.2395  -7.2392
 -7.2389  -7.2367  -7.2358  -0.9403  -0.8989  -0.8844  -0.8669  -0.8405
 -0.7954  -0.7652  -0.7513  -0.7389  -0.6599  -0.6319  -0.6136  -0.6021
 -0.5456  -0.5259  -0.5244  -0.4886  -0.4725  -0.4682  -0.4579  -0.4494
 -0.4421  -0.4358  -0.4128  -0.4067  -0.3885  -0.3865  -0.3707  -0.3636
 -0.3581  -0.3443  -0.3330  -0.3299  -0.3170  -0.2909  -0.2716  -0.2634
 -0.2549
 -- Virtual --
 -0.0615  -0.0469  -0.0301  -0.0249  -0.0169  -0.0109   0.0003   0.0036
  0.0079   0.0165   0.0238   0.0298   0.0308   0.0360   0.0455   0.0535
  0.0552   0.0598   0.0649   0.0750   0.0808   0.0845   0.0903   0.0927
  0.0980   0.0998   0.1029   0.1049   0.1074   0.1111   0.1127   0.1173
  0.1186   0.1210   0.1255   0.1289   0.1294   0.1315   0.1337   0.1365
  0.1389   0.1470   0.1515   0.1525   0.1566   0.1605   0.1654   0.1725
  0.1737   0.1799   0.1888   0.1901   0.1931   0.2009   0.2050   0.2114
  0.2164   0.2182   0.2260   0.2269   0.2306   0.2382   0.2429   0.2442
  0.2491   0.2514   0.2621   0.2654   0.2683   0.2709   0.2753   0.2781
  0.2796   0.2862   0.2915   0.2954   0.2983   0.3073   0.3087   0.3107
  0.3149   0.3227   0.3265   0.3288   0.3474   0.3552   0.3667   0.3697
  0.3737   0.4163   0.4329   0.4432   0.4527   0.4591   0.4603   0.4812
  0.4900   0.4942   0.4990   0.5106   0.5178   0.5335   0.5366   0.5376
  0.5430   0.5516   0.5599   0.5635   0.5778   0.5834   0.5863   0.5920
  0.6006   0.6056   0.6123   0.6141   0.6181   0.6332   0.6424   0.6440
  0.6641   0.6735   0.6873   0.6905   0.6978   0.7038   0.7129   0.7144
  0.7218   0.7262   0.7394   0.7483   0.7613   0.7735   0.8162   0.8184
  0.8271   0.8362   0.8392   0.8429   0.8485   0.8513   0.8531   0.8575
  0.8609   0.8689   0.8752   0.8765   0.8818   0.8917   0.8972   0.9028
  0.9178   0.9247   0.9302   0.9378   0.9438   0.9499   0.9568   0.9665
  0.9776   0.9822   0.9903   1.0058   1.0136   1.0262   1.0442   1.0557
  1.0661   1.0776   1.0955   1.1180   1.1239   1.1330   1.1675   1.1955
  1.2108   1.2145   1.2341   1.2593   1.2847   1.2989   1.3095   1.3296
  1.3436   1.3570   1.3922   1.4469   1.4853   1.5000   1.5134   1.5160
  1.5287   1.5481   1.5633   1.5669   1.5729   1.5966   1.5992   1.6182
  1.6369   1.6473   1.6579   1.6830   1.7115   1.7183   1.7355   1.7422
  1.7686   1.7838   1.8078   1.8338   1.8488   1.8500   1.8819   1.8894
  1.9065   1.9191   1.9363   1.9369   1.9453   1.9495   1.9597   1.9648
  1.9904   2.0095   2.0231   2.0480   2.0574   2.0765   2.0893   2.1245
  2.1435   2.1906   2.2337   2.2513   2.2742   2.2867   2.2967   2.3010
  2.3186   2.3536   2.3589   2.3943   2.4260   2.4412   2.4495   2.4579
  2.4646   2.4728   2.5267   2.5405   2.5483   2.5828   2.6062   2.6327
  2.6541   2.6609   2.6689   2.6918   2.6953   2.7043   2.7236   2.7315
  2.7491   2.7540   2.7579   2.7680   2.7850   2.7965   2.8064   2.8265
  2.8461   2.8568   2.8750   2.8999   2.9293   2.9405   2.9789   3.0016
  3.0690   3.0862   3.0938   3.1459   3.1629   3.1927   3.2155   3.2644
  3.3465   3.3526   3.3822   3.4369   3.4922   3.5300   3.5834   3.6303
  3.6654   3.7604   3.8092   3.9588   3.9906   4.0381   4.0993   4.1456
  4.1473   4.4160   4.8089   4.8443   9.7568   9.7845   9.8222  23.4132
 23.6528  23.8329  23.8924  23.9391  23.9651  23.9847  24.0447  24.0764
 24.0976  24.1201  24.1934  25.8119  25.8296  25.9158  26.0988  26.1778
 26.2604  26.5675  26.6179  26.8128 215.7479 215.7785 215.8235
 --------------------------------------------------------------

          Ground-State Mulliken Net Atomic Charges

     Atom                 Charge (a.u.)
  ----------------------------------------
      1 C                    -0.040029
      2 C                    -0.173381
      3 Cl                    0.636229
      4 C                    -0.051258
      5 Cl                    0.461392
      6 C                    -0.820780
      7 H                     0.211700
      8 C                     0.817122
      9 Cl                    0.464427
     10 C                    -1.406629
     11 H                     0.208786
     12 C                     0.978431
     13 C                    -0.771210
     14 H                     0.171910
     15 C                    -0.300828
     16 H                     0.172210
     17 C                    -0.377166
     18 H                     0.164166
     19 C                    -0.151957
     20 H                     0.175000
     21 C                    -0.540265
     22 H                     0.172128
  ----------------------------------------
  Sum of atomic charges =     0.000000

 -----------------------------------------------------------------
                    Cartesian Multipole Moments
 -----------------------------------------------------------------
    Charge (ESU x 10^10)
                -0.0000
    Dipole Moment (Debye)
         X       0.9704      Y      -0.1695      Z      -1.7156
       Tot       1.9783
    Quadrupole Moments (Debye-Ang)
        XX    -103.3689     XY      -2.5295     YY    -107.6381
        XZ      -5.5137     YZ      -3.2239     ZZ    -107.9582
    Octopole Moments (Debye-Ang^2)
       XXX      32.1548    XXY     -15.1853    XYY       6.8744
       YYY     -10.5188    XXZ     -48.4882    XYZ      -4.8428
       YYZ     -43.1804    XZZ       9.7702    YZZ       7.0211
       ZZZ    -137.7387
    Hexadecapole Moments (Debye-Ang^3)
      XXXX   -3458.6094   XXXY      -3.9193   XXYY    -647.0870
      XYYY      45.8276   YYYY    -284.1311   XXXZ     358.2749
      XXYZ      -6.9783   XYYZ     156.4478   YYYZ     -27.0197
      XXZZ    -985.5803   XYZZ      41.5881   YYZZ    -510.9634
      XZZZ     439.7994   YZZZ     -44.7864   ZZZZ   -2742.4622
 -----------------------------------------------------------------
 Calculating analytic gradient of the SCF energy
 Gradient of SCF Energy
            1           2           3           4           5           6
    1  -0.0025532  -0.0055981  -0.0018226  -0.0006247   0.0033596   0.0070301
    2   0.0003121  -0.0018701   0.0015726  -0.0002056   0.0004048  -0.0002338
    3  -0.0023415   0.0006353   0.0059640  -0.0024016   0.0014411  -0.0019331
            7           8           9          10          11          12
    1  -0.0007503  -0.0025247   0.0003170   0.0018423  -0.0003734   0.0000733
    2   0.0001558  -0.0000522  -0.0001425   0.0019686   0.0001586   0.0000433
    3  -0.0003573  -0.0004741  -0.0002292   0.0042815  -0.0003800  -0.0021072
           13          14          15          16          17          18
    1   0.0024108   0.0002853  -0.0009851  -0.0001452  -0.0017290  -0.0004058
    2   0.0014932   0.0000569   0.0015495   0.0003209   0.0000544  -0.0000702
    3  -0.0017460  -0.0028207  -0.0000390  -0.0002698   0.0012928   0.0000451
           19          20          21          22
    1  -0.0002419   0.0001596   0.0020775   0.0001983
    2  -0.0012458  -0.0003071  -0.0036147  -0.0003487
    3   0.0017860   0.0002849  -0.0005034  -0.0001277
 Max gradient component =       7.030E-03
 RMS gradient           =       1.946E-03
 Gradient time:  CPU 160.30 s  wall 160.30 s
 Geometry Optimization Parameters
   NAtoms,    NIC,     NZ,  NCons,   NDum,   NFix, NCnnct, MaxDiis
       22     155      22       0       0       0       0       0

 Cartesian Hessian Update
 Hessian updated using BFGS update


** GEOMETRY OPTIMIZATION IN DELOCALIZED INTERNAL COORDINATES **
   Searching for a Minimum

   Optimization Cycle:   2

                       Coordinates (Angstroms)
     ATOM                X               Y               Z
      1  C         0.0602960534   -0.0102898693    0.0876913381
      2  C        -0.0095984423    0.0590041369    1.4960461659
      3  Cl        1.4281166307    0.2118036085    2.4911701830
      4  C        -1.2496577128    0.0905258212    2.1369978832
      5  Cl       -1.3464740491    0.1984967939    3.8823250101
      6  C        -2.4309334881    0.0585866957    1.4099438497
      7  H        -3.3858047335    0.0844280695    1.9182812432
      8  C        -2.3676436581    0.0065897269    0.0272844623
      9  Cl       -3.8497734505   -0.0327907959   -0.9081767926
     10  C        -1.1437615617   -0.0235204318   -0.6235129873
     11  H        -1.1179295283   -0.0874344439   -1.7039396682
     12  C         1.3280355850   -0.0454506328   -0.7031887578
     13  C         2.3464717680   -0.9753017179   -0.4582845950
     14  H         2.2285014855   -1.7114140110    0.3235676621
     15  C         3.4965585220   -0.9940229809   -1.2377826889
     16  H         4.2685740158   -1.7267206033   -1.0344519556
     17  C         3.6538247739   -0.0882939157   -2.2816213572
     18  H         4.5516619289   -0.1036544591   -2.8880201845
     19  C         2.6444715962    0.8295572216   -2.5475064246
     20  H         2.7537379660    1.5387994007   -3.3594278398
     21  C         1.4925693236    0.8448562605   -1.7698657230
     22  H         0.7194025422    1.5756098699   -1.9767854902
   Point Group: c1    Number of degrees of freedom:    60


   Energy is  -1842.277896179

 Hessian updated using BFGS update

 54 Hessian modes will be used to form the next step
  Hessian Eigenvalues:
     0.013269    0.019213    0.020190    0.023190    0.023312    0.023575
     0.023642    0.023676    0.023933    0.023938    0.024088    0.024090
     0.024113    0.024114    0.024131    0.024135    0.024142    0.024142
     0.028310    0.159843    0.159965    0.159973    0.159996    0.159996
     0.160000    0.160263    0.219974    0.220001    0.230268    0.234794
     0.235396    0.240540    0.249968    0.249992    0.250000    0.250000
     0.300540    0.300885    0.331010    0.354823    0.356500    0.381283
     0.428234    0.429122    0.430648    0.454754    0.464289    0.467751
     0.471895    0.476467    0.478190    0.478241    0.479135    0.562535

 Minimum search - taking simple RFO step
 Searching for Lamda that Minimizes Along All modes
 Value Taken    Lamda =  -0.00180563
 Step Taken.  Stepsize is  0.176509

                             Maximum     Tolerance    Cnvgd?
         Gradient           0.013318      0.000300      NO
         Displacement       0.115271      0.001200      NO
         Energy change     -0.004637      0.000001      NO


 New Cartesian Coordinates Obtained by Inverse Iteration

 Displacement from previous Coordinates is:  0.527561
 ----------------------------------------------------------------
             Standard Nuclear Orientation (Angstroms)
    I     Atom           X                Y                Z
 ----------------------------------------------------------------
    1      C       0.0551891427     0.0028987602     0.0744959727
    2      C       0.0015357842     0.1031303038     1.4783355360
    3      Cl      1.4744829726     0.2765920372     2.4113429059
    4      C      -1.2400355962     0.1213965077     2.1331414223
    5      Cl     -1.3624077233     0.2443712478     3.8735608028
    6      C      -2.4299246777     0.0501596795     1.4169843706
    7      H      -3.3788219379     0.0635140145     1.9353401411
    8      C      -2.3711467704    -0.0338667665     0.0339817990
    9      Cl     -3.8619474300    -0.1250138093    -0.8841454425
   10      C      -1.1534429584    -0.0591082393    -0.6311288471
   11      H      -1.1324018323    -0.1541098692    -1.7088901773
   12      C       1.3227674060    -0.0315129866    -0.7083205501
   13      C       2.3128165888    -0.9954009307    -0.4753773516
   14      H       2.1731726519    -1.7355889508     0.3024570553
   15      C       3.4658429540    -1.0279281567    -1.2541948222
   16      H       4.2178586345    -1.7851461571    -1.0629611096
   17      C       3.6541434303    -0.0965922914    -2.2749840596
   18      H       4.5566116882    -0.1200914368    -2.8752296132
   19      C       2.6739002066     0.8632499558    -2.5193511152
   20      H       2.8094318446     1.5935376656    -3.3091836689
   21      C       1.5168939151     0.8923980340    -1.7446923196
   22      H       0.7661272736     1.6524751319    -1.9304375956
 ----------------------------------------------------------------
 Nuclear Repulsion Energy =        1204.93087457 hartrees
 There are       65 alpha and       65 beta electrons
 Applying Cartesian multipole field
    Component          Value
    ---------          -----
     (2,0,0)        1.00000E-11
     (0,2,0)        2.00000E-11
     (0,0,2)       -3.00000E-11
 Nucleus-field energy     =    -0.0000000309 hartrees
 Requested basis set is 6-311++G(d,p)
 There are 146 shells and 403 basis functions
 A cutoff of  1.0D-15 yielded   8745 shell pairs
 There are     70281 function pairs (     75451 Cartesian)
 Smallest overlap matrix eigenvalue = 3.91E-07
 Linear dependence detected in AO basis
 Number of orthogonalized atomic orbitals = 400
 Maximum deviation from orthogonality = 4.375E-10
 Guess from superposition of atomic densities
 Warning:  Energy on first SCF cycle will be non-variational
 SAD guess density has 130.000000 electrons

 -----------------------------------------------------------------------
  General SCF calculation program by
  Eric Jon Sundstrom, Paul Horn, Yuezhi Mao, Dmitri Zuev, Alec White,
  David Stuck, Shaama M.S., Shane Yost, Joonho Lee, David Small,
  Daniel Levine, Susi Lehtola, Hugh Burton, Evgeny Epifanovsky,
  Bang C. Huynh
 -----------------------------------------------------------------------
 Exchange:     0.2000 Hartree-Fock + 0.0800 Slater + 0.7200 B88
 Correlation:  0.1900 VWN1RPA + 0.8100 LYP
 Using SG-1 standard quadrature grid
 A restricted SCF calculation will be
 performed using DIIS
 SCF converges when DIIS error is below 1.0e-08
 ---------------------------------------
  Cycle       Energy         DIIS error
 ---------------------------------------
    1   -1845.7933388330      3.13e-02  
    2   -1842.1122376254      2.77e-03  
    3   -1842.0465405099      3.25e-03  
    4   -1842.2717092759      5.66e-04  
    5   -1842.2764054396      3.32e-04  
    6   -1842.2786774041      8.15e-05  
    7   -1842.2787960532      2.38e-05  
    8   -1842.2788060448      7.12e-06  
    9   -1842.2788070857      1.49e-06  
   10   -1842.2788071224      7.59e-07  
   11   -1842.2788071343      2.13e-07  
   12   -1842.2788071351      1.17e-07  
   13   -1842.2788071354      3.06e-08  
   14   -1842.2788071354      1.55e-08  
   15   -1842.2788071355      4.34e-09  Convergence criterion met
 ---------------------------------------
 SCF time:   CPU 484.85s  wall 485.00s 
 SCF   energy in the final basis set =    -1842.2788071355
 Total energy in the final basis set =    -1842.2788071355

 --------------------------------------------------------------

                    Orbital Energies (a.u.)
 --------------------------------------------------------------

 Alpha MOs
 -- Occupied --
********-101.5697-101.5677 -10.2683 -10.2658 -10.2610 -10.2271 -10.2137
-10.2088 -10.2066 -10.1921 -10.1912 -10.1901 -10.1896 -10.1891  -9.4852
 -9.4843  -9.4824  -7.2499  -7.2489  -7.2473  -7.2401  -7.2395  -7.2391
 -7.2386  -7.2373  -7.2364  -0.9394  -0.8982  -0.8846  -0.8679  -0.8394
 -0.7945  -0.7646  -0.7506  -0.7381  -0.6595  -0.6306  -0.6143  -0.6010
 -0.5443  -0.5262  -0.5241  -0.4886  -0.4726  -0.4687  -0.4575  -0.4490
 -0.4416  -0.4354  -0.4131  -0.4075  -0.3879  -0.3849  -0.3697  -0.3644
 -0.3594  -0.3422  -0.3321  -0.3289  -0.3205  -0.2887  -0.2713  -0.2629
 -0.2553
 -- Virtual --
 -0.0601  -0.0478  -0.0297  -0.0241  -0.0187  -0.0111   0.0003   0.0040
  0.0080   0.0163   0.0229   0.0295   0.0307   0.0360   0.0449   0.0537
  0.0550   0.0602   0.0648   0.0749   0.0804   0.0849   0.0903   0.0928
  0.0976   0.0995   0.1032   0.1048   0.1072   0.1112   0.1125   0.1174
  0.1183   0.1205   0.1253   0.1285   0.1288   0.1310   0.1331   0.1350
  0.1383   0.1455   0.1510   0.1526   0.1568   0.1597   0.1647   0.1717
  0.1733   0.1798   0.1878   0.1902   0.1922   0.2006   0.2051   0.2112
  0.2158   0.2199   0.2257   0.2273   0.2312   0.2378   0.2432   0.2452
  0.2481   0.2522   0.2604   0.2633   0.2690   0.2701   0.2746   0.2787
  0.2809   0.2866   0.2903   0.2953   0.2975   0.3054   0.3087   0.3097
  0.3152   0.3238   0.3259   0.3265   0.3484   0.3552   0.3657   0.3693
  0.3732   0.4147   0.4317   0.4432   0.4534   0.4594   0.4609   0.4800
  0.4878   0.4941   0.4971   0.5103   0.5198   0.5323   0.5351   0.5368
  0.5436   0.5528   0.5613   0.5619   0.5777   0.5818   0.5860   0.5897
  0.6012   0.6094   0.6125   0.6176   0.6185   0.6327   0.6406   0.6433
  0.6640   0.6747   0.6877   0.6904   0.6954   0.7019   0.7112   0.7161
  0.7212   0.7268   0.7355   0.7482   0.7587   0.7729   0.8165   0.8180
  0.8259   0.8376   0.8387   0.8419   0.8484   0.8517   0.8534   0.8563
  0.8603   0.8635   0.8717   0.8780   0.8820   0.8935   0.9006   0.9042
  0.9181   0.9237   0.9321   0.9337   0.9456   0.9519   0.9600   0.9675
  0.9798   0.9851   0.9924   1.0062   1.0134   1.0240   1.0430   1.0551
  1.0660   1.0770   1.0922   1.1165   1.1204   1.1356   1.1651   1.1951
  1.2108   1.2162   1.2328   1.2589   1.2854   1.2995   1.3119   1.3270
  1.3502   1.3598   1.3950   1.4430   1.4857   1.5006   1.5124   1.5207
  1.5274   1.5512   1.5625   1.5678   1.5717   1.5958   1.5996   1.6132
  1.6379   1.6457   1.6560   1.6807   1.7058   1.7188   1.7352   1.7447
  1.7680   1.7878   1.8044   1.8288   1.8484   1.8528   1.8831   1.8870
  1.9020   1.9173   1.9360   1.9391   1.9437   1.9497   1.9575   1.9687
  1.9817   2.0082   2.0215   2.0497   2.0547   2.0733   2.0870   2.1220
  2.1397   2.1875   2.2349   2.2500   2.2741   2.2844   2.2985   2.3038
  2.3139   2.3485   2.3582   2.3997   2.4253   2.4393   2.4499   2.4566
  2.4658   2.4719   2.5224   2.5374   2.5489   2.5807   2.6063   2.6284
  2.6526   2.6626   2.6690   2.6926   2.6983   2.7043   2.7226   2.7292
  2.7469   2.7503   2.7622   2.7668   2.7901   2.7959   2.8040   2.8179
  2.8436   2.8545   2.8696   2.8955   2.9286   2.9345   2.9815   3.0035
  3.0683   3.0840   3.0921   3.1391   3.1650   3.1900   3.2150   3.2620
  3.3443   3.3488   3.3769   3.4346   3.4881   3.5266   3.5790   3.6245
  3.6659   3.7628   3.8045   3.9592   3.9883   4.0357   4.0991   4.1445
  4.1464   4.4037   4.8084   4.8410   9.7615   9.7875   9.8192  23.4171
 23.6574  23.8309  23.8839  23.9331  23.9599  23.9830  24.0365  24.0708
 24.0880  24.1140  24.1829  25.8103  25.8294  25.9186  26.1083  26.1538
 26.2854  26.5601  26.6151  26.8169 215.7528 215.7818 215.8199
 --------------------------------------------------------------

          Ground-State Mulliken Net Atomic Charges

     Atom                 Charge (a.u.)
  ----------------------------------------
      1 C                    -0.079353
      2 C                    -0.283816
      3 Cl                    0.613521
      4 C                     0.011349
      5 Cl                    0.458578
      6 C                    -0.835364
      7 H                     0.212773
      8 C                     0.786159
      9 Cl                    0.460594
     10 C                    -1.350922
     11 H                     0.211358
     12 C                     0.986358
     13 C                    -0.700852
     14 H                     0.177904
     15 C                    -0.329203
     16 H                     0.172639
     17 C                    -0.350198
     18 H                     0.165126
     19 C                    -0.169409
     20 H                     0.175635
     21 C                    -0.506174
     22 H                     0.173297
  ----------------------------------------
  Sum of atomic charges =     0.000000

 -----------------------------------------------------------------
                    Cartesian Multipole Moments
 -----------------------------------------------------------------
    Charge (ESU x 10^10)
                -0.0000
    Dipole Moment (Debye)
         X       0.9811      Y      -0.1820      Z      -1.6695
       Tot       1.9450
    Quadrupole Moments (Debye-Ang)
        XX    -103.5219     XY      -2.5066     YY    -107.3710
        XZ      -5.6885     YZ      -3.3047     ZZ    -108.1772
    Octopole Moments (Debye-Ang^2)
       XXX      31.4797    XXY     -15.1778    XYY       7.4412
       YYY     -11.4441    XXZ     -47.4330    XYZ      -4.9146
       YYZ     -42.8976    XZZ       8.5342    YZZ       6.0773
       ZZZ    -134.4453
    Hexadecapole Moments (Debye-Ang^3)
      XXXX   -3480.3064   XXXY     -21.1722   XXYY    -650.5629
      XYYY      25.7964   YYYY    -299.1828   XXXZ     362.3212
      XXYZ     -12.3956   XYYZ     156.8112   YYYZ     -45.6726
      XXZZ    -978.7397   XYZZ      35.8961   YYZZ    -504.7626
      XZZZ     442.5164   YZZZ     -61.2566   ZZZZ   -2703.7139
 -----------------------------------------------------------------
 Calculating analytic gradient of the SCF energy
 Gradient of SCF Energy
            1           2           3           4           5           6
    1   0.0014855   0.0001421   0.0015474  -0.0016593  -0.0014430   0.0009496
    2   0.0006863  -0.0010575   0.0005737   0.0001331  -0.0000554  -0.0000566
    3  -0.0010901  -0.0009895   0.0005048   0.0003416   0.0002932   0.0006120
            7           8           9          10          11          12
    1  -0.0003744  -0.0015108   0.0006582   0.0005310  -0.0002219  -0.0014007
    2  -0.0000435   0.0001986  -0.0000941   0.0008375  -0.0001256  -0.0010392
    3  -0.0000584  -0.0002803   0.0003082   0.0010052  -0.0000862   0.0007208
           13          14          15          16          17          18
    1   0.0010436   0.0001521  -0.0001807  -0.0000049   0.0003470   0.0000777
    2   0.0005215  -0.0004536  -0.0001729  -0.0000440  -0.0000817   0.0000798
    3   0.0004314  -0.0007673   0.0001540   0.0001236  -0.0001915  -0.0000027
           19          20          21          22
    1  -0.0004963  -0.0000745   0.0002571   0.0001752
    2   0.0003783   0.0000644  -0.0004556   0.0002065
    3  -0.0001056  -0.0000552  -0.0007728  -0.0000954
 Max gradient component =       1.659E-03
 RMS gradient           =       6.516E-04
 Gradient time:  CPU 162.33 s  wall 162.35 s
 Geometry Optimization Parameters
   NAtoms,    NIC,     NZ,  NCons,   NDum,   NFix, NCnnct, MaxDiis
       22     155      22       0       0       0       0       0

 Cartesian Hessian Update
 Hessian updated using BFGS update


** GEOMETRY OPTIMIZATION IN DELOCALIZED INTERNAL COORDINATES **
   Searching for a Minimum

   Optimization Cycle:   3

                       Coordinates (Angstroms)
     ATOM                X               Y               Z
      1  C         0.0551891427    0.0028987602    0.0744959727
      2  C         0.0015357842    0.1031303038    1.4783355360
      3  Cl        1.4744829726    0.2765920372    2.4113429059
      4  C        -1.2400355962    0.1213965077    2.1331414223
      5  Cl       -1.3624077233    0.2443712478    3.8735608028
      6  C        -2.4299246777    0.0501596795    1.4169843706
      7  H        -3.3788219379    0.0635140145    1.9353401411
      8  C        -2.3711467704   -0.0338667665    0.0339817990
      9  Cl       -3.8619474300   -0.1250138093   -0.8841454425
     10  C        -1.1534429584   -0.0591082393   -0.6311288471
     11  H        -1.1324018323   -0.1541098692   -1.7088901773
     12  C         1.3227674060   -0.0315129866   -0.7083205501
     13  C         2.3128165888   -0.9954009307   -0.4753773516
     14  H         2.1731726519   -1.7355889508    0.3024570553
     15  C         3.4658429540   -1.0279281567   -1.2541948222
     16  H         4.2178586345   -1.7851461571   -1.0629611096
     17  C         3.6541434303   -0.0965922914   -2.2749840596
     18  H         4.5566116882   -0.1200914368   -2.8752296132
     19  C         2.6739002066    0.8632499558   -2.5193511152
     20  H         2.8094318446    1.5935376656   -3.3091836689
     21  C         1.5168939151    0.8923980340   -1.7446923196
     22  H         0.7661272736    1.6524751319   -1.9304375956
   Point Group: c1    Number of degrees of freedom:    60


   Energy is  -1842.278807135

 Hessian updated using BFGS update

 56 Hessian modes will be used to form the next step
  Hessian Eigenvalues:
     0.011761    0.019228    0.019988    0.023089    0.023320    0.023511
     0.023662    0.023665    0.023911    0.023941    0.024089    0.024094
     0.024108    0.024117    0.024119    0.024136    0.024142    0.024253
     0.028278    0.158915    0.159968    0.159981    0.159996    0.160000
     0.160069    0.160226    0.219979    0.220047    0.226293    0.234786
     0.235359    0.248806    0.249970    0.249993    0.250000    0.280651
     0.299153    0.301007    0.302656    0.330577    0.354925    0.356306
     0.356792    0.381276    0.427902    0.429169    0.434892    0.452362
     0.466957    0.467757    0.472778    0.477592    0.478196    0.478502
     0.495148    0.541482

 Minimum search - taking simple RFO step
 Searching for Lamda that Minimizes Along All modes
 Value Taken    Lamda =  -0.00023603
 Step Taken.  Stepsize is  0.092523

                             Maximum     Tolerance    Cnvgd?
         Gradient           0.003752      0.000300      NO
         Displacement       0.060575      0.001200      NO
         Energy change     -0.000911      0.000001      NO


 New Cartesian Coordinates Obtained by Inverse Iteration

 Displacement from previous Coordinates is:  0.283087
 ----------------------------------------------------------------
             Standard Nuclear Orientation (Angstroms)
    I     Atom           X                Y                Z
 ----------------------------------------------------------------
    1      C       0.0467782973     0.0030534592     0.0619125621
    2      C       0.0023512760     0.1212834674     1.4624422169
    3      Cl      1.4793290503     0.3029125036     2.3814248426
    4      C      -1.2307043631     0.1359061537     2.1258600613
    5      Cl     -1.3262114675     0.2784050020     3.8656118699
    6      C      -2.4262826905     0.0462688941     1.4190321227
    7      H      -3.3702878781     0.0599595087     1.9451995136
    8      C      -2.3757392199    -0.0585982531     0.0361137143
    9      Cl     -3.8744308954    -0.1686647726    -0.8695360591
   10      C      -1.1634051017    -0.0837273235    -0.6387970488
   11      H      -1.1458477320    -0.1911076072    -1.7152872573
   12      C       1.3165616637    -0.0261716171    -0.7160211596
   13      C       2.2908705260    -1.0058251634    -0.4888943475
   14      H       2.1376203774    -1.7465528748     0.2867277387
   15      C       3.4493665513    -1.0414738792    -1.2595918035
   16      H       4.1916235961    -1.8096203251    -1.0741322330
   17      C       3.6560843197    -0.0965629656    -2.2640974907
   18      H       4.5623459119    -0.1227747009    -2.8583678681
   19      C       2.6915705029     0.8813889995    -2.4991217541
   20      H       2.8439334706     1.6224301911    -3.2756526928
   21      C       1.5284139354     0.9140722273    -1.7330058067
   22      H       0.7867054364     1.6847628196    -1.9110757879
 ----------------------------------------------------------------
 Nuclear Repulsion Energy =        1206.16924201 hartrees
 There are       65 alpha and       65 beta electrons
 Applying Cartesian multipole field
    Component          Value
    ---------          -----
     (2,0,0)        1.00000E-11
     (0,2,0)        2.00000E-11
     (0,0,2)       -3.00000E-11
 Nucleus-field energy     =    -0.0000000302 hartrees
 Requested basis set is 6-311++G(d,p)
 There are 146 shells and 403 basis functions
 A cutoff of  1.0D-15 yielded   8748 shell pairs
 There are     70314 function pairs (     75495 Cartesian)
 Smallest overlap matrix eigenvalue = 3.87E-07
 Linear dependence detected in AO basis
 Number of orthogonalized atomic orbitals = 400
 Maximum deviation from orthogonality = 5.414E-10
 Guess from superposition of atomic densities
 Warning:  Energy on first SCF cycle will be non-variational
 SAD guess density has 130.000000 electrons

 -----------------------------------------------------------------------
  General SCF calculation program by
  Eric Jon Sundstrom, Paul Horn, Yuezhi Mao, Dmitri Zuev, Alec White,
  David Stuck, Shaama M.S., Shane Yost, Joonho Lee, David Small,
  Daniel Levine, Susi Lehtola, Hugh Burton, Evgeny Epifanovsky,
  Bang C. Huynh
 -----------------------------------------------------------------------
 Exchange:     0.2000 Hartree-Fock + 0.0800 Slater + 0.7200 B88
 Correlation:  0.1900 VWN1RPA + 0.8100 LYP
 Using SG-1 standard quadrature grid
 A restricted SCF calculation will be
 performed using DIIS
 SCF converges when DIIS error is below 1.0e-08
 ---------------------------------------
  Cycle       Energy         DIIS error
 ---------------------------------------
    1   -1845.8026795329      3.14e-02  
    2   -1842.1125477972      2.76e-03  
    3   -1842.0484030021      3.24e-03  
    4   -1842.2721164457      5.55e-04  
    5   -1842.2765926871      3.28e-04  
    6   -1842.2788024323      8.23e-05  
    7   -1842.2789241337      2.38e-05  
    8   -1842.2789342501      7.09e-06  
    9   -1842.2789352772      1.50e-06  
   10   -1842.2789353137      7.72e-07  
   11   -1842.2789353255      2.20e-07  
   12   -1842.2789353264      1.16e-07  
   13   -1842.2789353268      3.14e-08  
   14   -1842.2789353266      1.48e-08  
   15   -1842.2789353266      4.30e-09  Convergence criterion met
 ---------------------------------------
 SCF time:   CPU 490.37s  wall 490.00s 
 SCF   energy in the final basis set =    -1842.2789353266
 Total energy in the final basis set =    -1842.2789353266

 --------------------------------------------------------------

                    Orbital Energies (a.u.)
 --------------------------------------------------------------

 Alpha MOs
 -- Occupied --
********-101.5695-101.5675 -10.2679 -10.2648 -10.2612 -10.2264 -10.2139
-10.2090 -10.2058 -10.1920 -10.1910 -10.1900 -10.1895 -10.1890  -9.4852
 -9.4840  -9.4823  -7.2499  -7.2487  -7.2472  -7.2401  -7.2395  -7.2389
 -7.2384  -7.2372  -7.2363  -0.9400  -0.8982  -0.8846  -0.8679  -0.8394
 -0.7943  -0.7644  -0.7507  -0.7382  -0.6596  -0.6301  -0.6147  -0.6008
 -0.5442  -0.5263  -0.5244  -0.4882  -0.4730  -0.4687  -0.4578  -0.4488
 -0.4416  -0.4355  -0.4133  -0.4079  -0.3880  -0.3845  -0.3693  -0.3645
 -0.3592  -0.3424  -0.3320  -0.3287  -0.3201  -0.2877  -0.2712  -0.2632
 -0.2557
 -- Virtual --
 -0.0591  -0.0476  -0.0293  -0.0240  -0.0195  -0.0111   0.0003   0.0042
  0.0080   0.0163   0.0226   0.0297   0.0310   0.0361   0.0446   0.0541
  0.0549   0.0606   0.0649   0.0747   0.0802   0.0852   0.0904   0.0929
  0.0973   0.0994   0.1035   0.1049   0.1071   0.1112   0.1126   0.1173
  0.1182   0.1204   0.1252   0.1282   0.1287   0.1308   0.1330   0.1345
  0.1382   0.1453   0.1514   0.1529   0.1570   0.1598   0.1644   0.1716
  0.1734   0.1801   0.1869   0.1903   0.1923   0.2007   0.2053   0.2118
  0.2160   0.2209   0.2256   0.2276   0.2318   0.2373   0.2434   0.2450
  0.2483   0.2525   0.2597   0.2625   0.2692   0.2699   0.2743   0.2794
  0.2822   0.2871   0.2901   0.2956   0.2976   0.3047   0.3087   0.3091
  0.3153   0.3241   0.3254   0.3267   0.3496   0.3556   0.3658   0.3691
  0.3730   0.4149   0.4318   0.4436   0.4538   0.4592   0.4609   0.4799
  0.4873   0.4944   0.4973   0.5103   0.5205   0.5331   0.5346   0.5368
  0.5429   0.5534   0.5611   0.5626   0.5764   0.5808   0.5855   0.5892
  0.6019   0.6119   0.6136   0.6183   0.6205   0.6338   0.6405   0.6447
  0.6639   0.6769   0.6877   0.6910   0.6946   0.7013   0.7107   0.7165
  0.7212   0.7275   0.7337   0.7490   0.7582   0.7738   0.8167   0.8183
  0.8268   0.8382   0.8389   0.8414   0.8483   0.8514   0.8537   0.8574
  0.8603   0.8643   0.8710   0.8788   0.8828   0.8928   0.9005   0.9062
  0.9172   0.9250   0.9321   0.9333   0.9464   0.9522   0.9619   0.9680
  0.9808   0.9867   0.9939   1.0064   1.0114   1.0237   1.0443   1.0545
  1.0655   1.0772   1.0926   1.1160   1.1207   1.1381   1.1662   1.1956
  1.2111   1.2176   1.2344   1.2600   1.2861   1.3006   1.3126   1.3250
  1.3546   1.3607   1.3956   1.4403   1.4861   1.5018   1.5125   1.5239
  1.5267   1.5539   1.5623   1.5697   1.5721   1.5959   1.6002   1.6137
  1.6386   1.6466   1.6554   1.6810   1.7033   1.7194   1.7357   1.7460
  1.7680   1.7896   1.8062   1.8280   1.8494   1.8551   1.8845   1.8873
  1.8998   1.9183   1.9369   1.9408   1.9431   1.9490   1.9590   1.9708
  1.9827   2.0088   2.0221   2.0510   2.0554   2.0723   2.0869   2.1214
  2.1386   2.1882   2.2372   2.2506   2.2743   2.2846   2.2997   2.3030
  2.3123   2.3502   2.3596   2.4041   2.4261   2.4402   2.4504   2.4569
  2.4668   2.4743   2.5221   2.5387   2.5495   2.5816   2.6069   2.6289
  2.6522   2.6647   2.6698   2.6939   2.6999   2.7071   2.7228   2.7293
  2.7454   2.7511   2.7654   2.7662   2.7931   2.7955   2.8034   2.8118
  2.8434   2.8548   2.8694   2.8932   2.9289   2.9357   2.9840   3.0068
  3.0696   3.0849   3.0929   3.1390   3.1675   3.1911   3.2176   3.2632
  3.3450   3.3503   3.3768   3.4353   3.4887   3.5279   3.5803   3.6264
  3.6673   3.7662   3.8036   3.9624   3.9881   4.0360   4.0991   4.1445
  4.1473   4.3976   4.8110   4.8419   9.7618   9.7872   9.8223  23.4179
 23.6588  23.8304  23.8897  23.9368  23.9610  23.9867  24.0351  24.0725
 24.0877  24.1143  24.1840  25.8110  25.8294  25.9196  26.1069  26.1615
 26.2859  26.5657  26.6139  26.8225 215.7531 215.7814 215.8234
 --------------------------------------------------------------

          Ground-State Mulliken Net Atomic Charges

     Atom                 Charge (a.u.)
  ----------------------------------------
      1 C                    -0.102324
      2 C                    -0.444403
      3 Cl                    0.612228
      4 C                     0.061214
      5 Cl                    0.456132
      6 C                    -0.822917
      7 H                     0.212767
      8 C                     0.781351
      9 Cl                    0.458951
     10 C                    -1.272827
     11 H                     0.212037
     12 C                     1.000983
     13 C                    -0.678537
     14 H                     0.180409
     15 C                    -0.341198
     16 H                     0.172376
     17 C                    -0.335935
     18 H                     0.165351
     19 C                    -0.174160
     20 H                     0.175547
     21 C                    -0.490349
     22 H                     0.173303
  ----------------------------------------
  Sum of atomic charges =     0.000000

 -----------------------------------------------------------------
                    Cartesian Multipole Moments
 -----------------------------------------------------------------
    Charge (ESU x 10^10)
                 0.0000
    Dipole Moment (Debye)
         X       0.9845      Y      -0.1828      Z      -1.6384
       Tot       1.9202
    Quadrupole Moments (Debye-Ang)
        XX    -103.6547     XY      -2.4815     YY    -107.2309
        XZ      -5.6895     YZ      -3.3085     ZZ    -108.1984
    Octopole Moments (Debye-Ang^2)
       XXX      30.9569    XXY     -14.9615    XYY       7.5549
       YYY     -11.9039    XXZ     -47.1646    XYZ      -4.9487
       YYZ     -42.7301    XZZ       8.0842    YZZ       5.6437
       ZZZ    -132.1613
    Hexadecapole Moments (Debye-Ang^3)
      XXXX   -3481.6334   XXXY     -29.7762   XXYY    -650.9451
      XYYY      15.7832   YYYY    -307.6032   XXXZ     358.0800
      XXYZ     -15.6278   XYYZ     154.7454   YYYZ     -55.6282
      XXZZ    -974.8151   XYZZ      32.9517   YYZZ    -501.3685
      XZZZ     441.1889   YZZZ     -69.2318   ZZZZ   -2679.7130
 -----------------------------------------------------------------
 Calculating analytic gradient of the SCF energy
 Gradient of SCF Energy
            1           2           3           4           5           6
    1   0.0013026  -0.0005786   0.0000904   0.0005049   0.0000318  -0.0002605
    2   0.0004172  -0.0003113   0.0000318   0.0000162  -0.0000715   0.0000611
    3   0.0001140  -0.0005556  -0.0001119  -0.0000900   0.0000274   0.0004554
            7           8           9          10          11          12
    1   0.0000098  -0.0004614   0.0003054  -0.0003159  -0.0000839  -0.0007198
    2  -0.0000523  -0.0000331   0.0000298   0.0001147  -0.0000893  -0.0006683
    3  -0.0000099  -0.0006760   0.0000933  -0.0000436   0.0000098   0.0010932
           13          14          15          16          17          18
    1   0.0000560   0.0000343  -0.0000833  -0.0000107   0.0003163   0.0000483
    2   0.0003833  -0.0001913   0.0000099  -0.0000132  -0.0001537   0.0000330
    3   0.0001837   0.0000509  -0.0001069   0.0001115  -0.0001323   0.0000589
           19          20          21          22
    1  -0.0002655  -0.0000862   0.0000718   0.0000942
    2   0.0002236   0.0000137   0.0001381   0.0001115
    3  -0.0000560  -0.0000211  -0.0004086   0.0000139
 Max gradient component =       1.303E-03
 RMS gradient           =       3.259E-04
 Gradient time:  CPU 161.79 s  wall 161.80 s
 Geometry Optimization Parameters
   NAtoms,    NIC,     NZ,  NCons,   NDum,   NFix, NCnnct, MaxDiis
       22     155      22       0       0       0       0       0

 Cartesian Hessian Update
 Hessian updated using BFGS update


** GEOMETRY OPTIMIZATION IN DELOCALIZED INTERNAL COORDINATES **
   Searching for a Minimum

   Optimization Cycle:   4

                       Coordinates (Angstroms)
     ATOM                X               Y               Z
      1  C         0.0467782973    0.0030534592    0.0619125621
      2  C         0.0023512760    0.1212834674    1.4624422169
      3  Cl        1.4793290503    0.3029125036    2.3814248426
      4  C        -1.2307043631    0.1359061537    2.1258600613
      5  Cl       -1.3262114675    0.2784050020    3.8656118699
      6  C        -2.4262826905    0.0462688941    1.4190321227
      7  H        -3.3702878781    0.0599595087    1.9451995136
      8  C        -2.3757392199   -0.0585982531    0.0361137143
      9  Cl       -3.8744308954   -0.1686647726   -0.8695360591
     10  C        -1.1634051017   -0.0837273235   -0.6387970488
     11  H        -1.1458477320   -0.1911076072   -1.7152872573
     12  C         1.3165616637   -0.0261716171   -0.7160211596
     13  C         2.2908705260   -1.0058251634   -0.4888943475
     14  H         2.1376203774   -1.7465528748    0.2867277387
     15  C         3.4493665513   -1.0414738792   -1.2595918035
     16  H         4.1916235961   -1.8096203251   -1.0741322330
     17  C         3.6560843197   -0.0965629656   -2.2640974907
     18  H         4.5623459119   -0.1227747009   -2.8583678681
     19  C         2.6915705029    0.8813889995   -2.4991217541
     20  H         2.8439334706    1.6224301911   -3.2756526928
     21  C         1.5284139354    0.9140722273   -1.7330058067
     22  H         0.7867054364    1.6847628196   -1.9110757879
   Point Group: c1    Number of degrees of freedom:    60


   Energy is  -1842.278935327

 Hessian updated using BFGS update

 57 Hessian modes will be used to form the next step
  Hessian Eigenvalues:
     0.009749    0.019242    0.019802    0.023166    0.023322    0.023373
     0.023636    0.023670    0.023904    0.023974    0.024089    0.024093
     0.024112    0.024117    0.024118    0.024142    0.024170    0.024247
     0.028317    0.157482    0.159966    0.159982    0.159994    0.159996
     0.160015    0.160151    0.218113    0.220027    0.223641    0.234742
     0.234880    0.247156    0.249970    0.249982    0.249997    0.282796
     0.297869    0.300958    0.303154    0.334619    0.354916    0.356446
     0.356663    0.356819    0.381498    0.427555    0.429200    0.436507
     0.460534    0.467493    0.467896    0.472511    0.476968    0.478188
     0.478514    0.527835    0.561522

 Minimum search - taking simple RFO step
 Searching for Lamda that Minimizes Along All modes
 Value Taken    Lamda =  -0.00002275
 Step Taken.  Stepsize is  0.036086

                             Maximum     Tolerance    Cnvgd?
         Gradient           0.000536      0.000300      NO
         Displacement       0.027050      0.001200      NO
         Energy change     -0.000128      0.000001      NO


 New Cartesian Coordinates Obtained by Inverse Iteration

 Displacement from previous Coordinates is:  0.109634
 ----------------------------------------------------------------
             Standard Nuclear Orientation (Angstroms)
    I     Atom           X                Y                Z
 ----------------------------------------------------------------
    1      C       0.0447534177     0.0004694156     0.0599725514
    2      C       0.0028533848     0.1272229019     1.4602382409
    3      Cl      1.4812092766     0.3124514339     2.3754301905
    4      C      -1.2296035816     0.1436023560     2.1248451130
    5      Cl     -1.3234500417     0.2994607440     3.8634160468
    6      C      -2.4252424811     0.0462006380     1.4194073173
    7      H      -3.3687421765     0.0622311089     1.9463581331
    8      C      -2.3760504442    -0.0683237484     0.0376898940
    9      Cl     -3.8769769321    -0.1872651460    -0.8646058977
   10      C      -1.1649851235    -0.0939951449    -0.6392515169
   11      H      -1.1475511585    -0.2055517460    -1.7153040194
   12      C       1.3153262067    -0.0264379444    -0.7190906489
   13      C       2.2845650769    -1.0120788828    -0.4968871276
   14      H       2.1265981443    -1.7549806711     0.2755616934
   15      C       3.4447086121    -1.0470332693    -1.2649617438
   16      H       4.1835684844    -1.8196386403    -1.0847976943
   17      C       3.6568844253    -0.0951123329    -2.2614306270
   18      H       4.5636517706    -0.1210648376    -2.8549003369
   19      C       2.6977507928     0.8889833587    -2.4906605093
   20      H       2.8560444777     1.6353123775    -3.2608748609
   21      C       1.5324178967     0.9206381992    -1.7275774534
   22      H       0.7929155395     1.6942735736    -1.9018334111
 ----------------------------------------------------------------
 Nuclear Repulsion Energy =        1206.19308839 hartrees
 There are       65 alpha and       65 beta electrons
 Applying Cartesian multipole field
    Component          Value
    ---------          -----
     (2,0,0)        1.00000E-11
     (0,2,0)        2.00000E-11
     (0,0,2)       -3.00000E-11
 Nucleus-field energy     =    -0.0000000300 hartrees
 Requested basis set is 6-311++G(d,p)
 There are 146 shells and 403 basis functions
 A cutoff of  1.0D-15 yielded   8751 shell pairs
 There are     70321 function pairs (     75503 Cartesian)
 Smallest overlap matrix eigenvalue = 3.87E-07
 Linear dependence detected in AO basis
 Number of orthogonalized atomic orbitals = 400
 Maximum deviation from orthogonality = 3.852E-10
 Guess from superposition of atomic densities
 Warning:  Energy on first SCF cycle will be non-variational
 SAD guess density has 130.000000 electrons

 -----------------------------------------------------------------------
  General SCF calculation program by
  Eric Jon Sundstrom, Paul Horn, Yuezhi Mao, Dmitri Zuev, Alec White,
  David Stuck, Shaama M.S., Shane Yost, Joonho Lee, David Small,
  Daniel Levine, Susi Lehtola, Hugh Burton, Evgeny Epifanovsky,
  Bang C. Huynh
 -----------------------------------------------------------------------
 Exchange:     0.2000 Hartree-Fock + 0.0800 Slater + 0.7200 B88
 Correlation:  0.1900 VWN1RPA + 0.8100 LYP
 Using SG-1 standard quadrature grid
 A restricted SCF calculation will be
 performed using DIIS
 SCF converges when DIIS error is below 1.0e-08
 ---------------------------------------
  Cycle       Energy         DIIS error
 ---------------------------------------
    1   -1845.8035537987      3.14e-02  
    2   -1842.1124038727      2.77e-03  
    3   -1842.0483013707      3.24e-03  
    4   -1842.2721345689      5.55e-04  
    5   -1842.2766108562      3.28e-04  
    6   -1842.2788177420      8.23e-05  
    7   -1842.2789393954      2.39e-05  
    8   -1842.2789495373      7.07e-06  
    9   -1842.2789505611      1.49e-06  
   10   -1842.2789505974      7.65e-07  
   11   -1842.2789506088      2.16e-07  
   12   -1842.2789506095      1.16e-07  
   13   -1842.2789506099      3.11e-08  
   14   -1842.2789506101      1.48e-08  
   15   -1842.2789506100      4.29e-09  Convergence criterion met
 ---------------------------------------
 SCF time:   CPU 490.60s  wall 491.00s 
 SCF   energy in the final basis set =    -1842.2789506100
 Total energy in the final basis set =    -1842.2789506100

 --------------------------------------------------------------

                    Orbital Energies (a.u.)
 --------------------------------------------------------------

 Alpha MOs
 -- Occupied --
********-101.5694-101.5676 -10.2679 -10.2648 -10.2612 -10.2264 -10.2139
-10.2090 -10.2057 -10.1919 -10.1909 -10.1899 -10.1894 -10.1889  -9.4852
 -9.4840  -9.4824  -7.2499  -7.2486  -7.2473  -7.2401  -7.2395  -7.2388
 -7.2383  -7.2373  -7.2364  -0.9400  -0.8981  -0.8847  -0.8680  -0.8394
 -0.7943  -0.7644  -0.7508  -0.7382  -0.6595  -0.6300  -0.6150  -0.6007
 -0.5441  -0.5263  -0.5245  -0.4880  -0.4732  -0.4687  -0.4578  -0.4487
 -0.4416  -0.4356  -0.4132  -0.4080  -0.3879  -0.3845  -0.3691  -0.3645
 -0.3592  -0.3424  -0.3319  -0.3287  -0.3202  -0.2874  -0.2712  -0.2633
 -0.2559
 -- Virtual --
 -0.0586  -0.0477  -0.0292  -0.0240  -0.0199  -0.0112   0.0003   0.0042
  0.0079   0.0163   0.0224   0.0297   0.0310   0.0361   0.0444   0.0542
  0.0548   0.0606   0.0650   0.0746   0.0801   0.0852   0.0903   0.0929
  0.0971   0.0993   0.1035   0.1049   0.1071   0.1112   0.1127   0.1173
  0.1183   0.1203   0.1251   0.1280   0.1287   0.1307   0.1330   0.1343
  0.1382   0.1452   0.1514   0.1529   0.1568   0.1597   0.1644   0.1715
  0.1733   0.1803   0.1865   0.1905   0.1924   0.2007   0.2052   0.2118
  0.2161   0.2213   0.2256   0.2278   0.2319   0.2373   0.2435   0.2446
  0.2485   0.2526   0.2594   0.2620   0.2691   0.2700   0.2744   0.2796
  0.2827   0.2872   0.2900   0.2955   0.2976   0.3044   0.3086   0.3087
  0.3152   0.3239   0.3253   0.3268   0.3498   0.3558   0.3660   0.3690
  0.3729   0.4151   0.4316   0.4437   0.4540   0.4592   0.4609   0.4797
  0.4871   0.4945   0.4972   0.5103   0.5208   0.5333   0.5347   0.5368
  0.5429   0.5537   0.5610   0.5628   0.5759   0.5807   0.5853   0.5889
  0.6021   0.6126   0.6137   0.6184   0.6217   0.6339   0.6405   0.6451
  0.6637   0.6777   0.6878   0.6912   0.6943   0.7010   0.7103   0.7165
  0.7212   0.7278   0.7331   0.7493   0.7583   0.7743   0.8167   0.8185
  0.8270   0.8381   0.8391   0.8413   0.8483   0.8513   0.8540   0.8576
  0.8605   0.8643   0.8710   0.8791   0.8830   0.8928   0.9004   0.9069
  0.9170   0.9248   0.9318   0.9336   0.9464   0.9521   0.9625   0.9682
  0.9810   0.9871   0.9945   1.0061   1.0108   1.0236   1.0447   1.0543
  1.0653   1.0772   1.0927   1.1155   1.1211   1.1391   1.1663   1.1958
  1.2113   1.2176   1.2350   1.2600   1.2861   1.3006   1.3125   1.3251
  1.3553   1.3614   1.3955   1.4390   1.4863   1.5023   1.5125   1.5250
  1.5263   1.5547   1.5623   1.5704   1.5721   1.5961   1.6004   1.6133
  1.6386   1.6470   1.6555   1.6813   1.7030   1.7195   1.7358   1.7459
  1.7680   1.7900   1.8065   1.8278   1.8493   1.8552   1.8849   1.8870
  1.8989   1.9186   1.9373   1.9409   1.9430   1.9489   1.9596   1.9712
  1.9836   2.0091   2.0225   2.0515   2.0557   2.0721   2.0869   2.1211
  2.1380   2.1881   2.2377   2.2504   2.2743   2.2848   2.2994   2.3028
  2.3121   2.3502   2.3602   2.4052   2.4266   2.4404   2.4506   2.4569
  2.4671   2.4750   2.5221   2.5387   2.5496   2.5821   2.6068   2.6291
  2.6523   2.6655   2.6698   2.6940   2.7002   2.7079   2.7227   2.7292
  2.7447   2.7515   2.7655   2.7666   2.7937   2.7950   2.8032   2.8101
  2.8434   2.8548   2.8692   2.8922   2.9289   2.9365   2.9844   3.0074
  3.0700   3.0849   3.0932   3.1389   3.1676   3.1912   3.2176   3.2631
  3.3453   3.3507   3.3770   3.4358   3.4891   3.5286   3.5809   3.6274
  3.6677   3.7670   3.8038   3.9625   3.9881   4.0361   4.0990   4.1445
  4.1475   4.3949   4.8117   4.8424   9.7619   9.7871   9.8225  23.4181
 23.6585  23.8307  23.8892  23.9364  23.9617  23.9867  24.0359  24.0741
 24.0879  24.1157  24.1849  25.8106  25.8293  25.9193  26.1071  26.1613
 26.2874  26.5657  26.6134  26.8235 215.7532 215.7814 215.8236
 --------------------------------------------------------------

          Ground-State Mulliken Net Atomic Charges

     Atom                 Charge (a.u.)
  ----------------------------------------
      1 C                    -0.120029
      2 C                    -0.482852
      3 Cl                    0.611552
      4 C                     0.068939
      5 Cl                    0.456031
      6 C                    -0.819444
      7 H                     0.212947
      8 C                     0.777015
      9 Cl                    0.458680
     10 C                    -1.242366
     11 H                     0.212281
     12 C                     1.008930
     13 C                    -0.669720
     14 H                     0.181607
     15 C                    -0.344924
     16 H                     0.172261
     17 C                    -0.330894
     18 H                     0.165442
     19 C                    -0.174636
     20 H                     0.175491
     21 C                    -0.489625
     22 H                     0.173314
  ----------------------------------------
  Sum of atomic charges =     0.000000

 -----------------------------------------------------------------
                    Cartesian Multipole Moments
 -----------------------------------------------------------------
    Charge (ESU x 10^10)
                 0.0000
    Dipole Moment (Debye)
         X       0.9872      Y      -0.1829      Z      -1.6319
       Tot       1.9160
    Quadrupole Moments (Debye-Ang)
        XX    -103.7013     XY      -2.4802     YY    -107.1709
        XZ      -5.7081     YZ      -3.3014     ZZ    -108.2270
    Octopole Moments (Debye-Ang^2)
       XXX      30.9587    XXY     -14.8927    XYY       7.7099
       YYY     -12.2362    XXZ     -47.2019    XYZ      -4.9457
       YYZ     -42.7843    XZZ       7.9969    YZZ       5.4467
       ZZZ    -131.6434
    Hexadecapole Moments (Debye-Ang^3)
      XXXX   -3483.6030   XXXY     -32.6091   XXYY    -651.3049
      XYYY      12.4178   YYYY    -311.5292   XXXZ     358.2000
      XXYZ     -17.2281   XYYZ     154.5192   YYYZ     -60.9791
      XXZZ    -973.9366   XYZZ      31.9212   YYZZ    -500.7545
      XZZZ     442.3059   YZZZ     -73.6185   ZZZZ   -2674.3695
 -----------------------------------------------------------------
 Calculating analytic gradient of the SCF energy
 Gradient of SCF Energy
            1           2           3           4           5           6
    1   0.0004208  -0.0002866   0.0000327   0.0001921   0.0000566  -0.0001202
    2   0.0000458  -0.0000556  -0.0000587  -0.0000307  -0.0000268   0.0000278
    3   0.0001103  -0.0001396  -0.0001248  -0.0000678  -0.0000058   0.0001198
            7           8           9          10          11          12
    1   0.0000418   0.0000564   0.0000719  -0.0002691   0.0000058  -0.0002127
    2  -0.0000234  -0.0000528   0.0000289   0.0000289  -0.0000283  -0.0001605
    3  -0.0000077  -0.0002320   0.0000175  -0.0000470   0.0000154   0.0003472
           13          14          15          16          17          18
    1  -0.0001012   0.0000171   0.0000229  -0.0000004   0.0000619  -0.0000061
    2   0.0001695   0.0000193   0.0001229   0.0000075  -0.0001068  -0.0000029
    3   0.0000131   0.0001066  -0.0001063   0.0000335   0.0000324   0.0000338
           19          20          21          22
    1  -0.0000796  -0.0000252   0.0001053   0.0000158
    2   0.0000484  -0.0000070   0.0000438   0.0000106
    3   0.0000815   0.0000031  -0.0002153   0.0000324
 Max gradient component =       4.208E-04
 RMS gradient           =       1.169E-04
 Gradient time:  CPU 160.90 s  wall 160.91 s
 Geometry Optimization Parameters
   NAtoms,    NIC,     NZ,  NCons,   NDum,   NFix, NCnnct, MaxDiis
       22     155      22       0       0       0       0       0

 Cartesian Hessian Update
 Hessian updated using BFGS update


** GEOMETRY OPTIMIZATION IN DELOCALIZED INTERNAL COORDINATES **
   Searching for a Minimum

   Optimization Cycle:   5

                       Coordinates (Angstroms)
     ATOM                X               Y               Z
      1  C         0.0447534177    0.0004694156    0.0599725514
      2  C         0.0028533848    0.1272229019    1.4602382409
      3  Cl        1.4812092766    0.3124514339    2.3754301905
      4  C        -1.2296035816    0.1436023560    2.1248451130
      5  Cl       -1.3234500417    0.2994607440    3.8634160468
      6  C        -2.4252424811    0.0462006380    1.4194073173
      7  H        -3.3687421765    0.0622311089    1.9463581331
      8  C        -2.3760504442   -0.0683237484    0.0376898940
      9  Cl       -3.8769769321   -0.1872651460   -0.8646058977
     10  C        -1.1649851235   -0.0939951449   -0.6392515169
     11  H        -1.1475511585   -0.2055517460   -1.7153040194
     12  C         1.3153262067   -0.0264379444   -0.7190906489
     13  C         2.2845650769   -1.0120788828   -0.4968871276
     14  H         2.1265981443   -1.7549806711    0.2755616934
     15  C         3.4447086121   -1.0470332693   -1.2649617438
     16  H         4.1835684844   -1.8196386403   -1.0847976943
     17  C         3.6568844253   -0.0951123329   -2.2614306270
     18  H         4.5636517706   -0.1210648376   -2.8549003369
     19  C         2.6977507928    0.8889833587   -2.4906605093
     20  H         2.8560444777    1.6353123775   -3.2608748609
     21  C         1.5324178967    0.9206381992   -1.7275774534
     22  H         0.7929155395    1.6942735736   -1.9018334111
   Point Group: c1    Number of degrees of freedom:    60


   Energy is  -1842.278950610

 Hessian updated using BFGS update

 58 Hessian modes will be used to form the next step
  Hessian Eigenvalues:
     0.006050    0.019325    0.019849    0.023022    0.023317    0.023505
     0.023600    0.023781    0.023797    0.023933    0.024047    0.024092
     0.024102    0.024116    0.024117    0.024133    0.024150    0.024685
     0.029044    0.159369    0.159589    0.159977    0.159993    0.159997
     0.160148    0.160538    0.218608    0.220287    0.223987    0.233587
     0.235629    0.247558    0.249961    0.249972    0.253208    0.286093
     0.299255    0.300532    0.304103    0.330535    0.355519    0.356318
     0.356658    0.356680    0.357124    0.381578    0.426743    0.428689
     0.437440    0.459611    0.462108    0.468756    0.473826    0.477598
     0.478277    0.481617    0.514566    0.528441

 Minimum search - taking simple RFO step
 Searching for Lamda that Minimizes Along All modes
 Value Taken    Lamda =  -0.00001094
 Step Taken.  Stepsize is  0.036432

                             Maximum     Tolerance    Cnvgd?
         Gradient           0.000602      0.000300      NO
         Displacement       0.031846      0.001200      NO
         Energy change     -0.000015      0.000001      NO


 New Cartesian Coordinates Obtained by Inverse Iteration

 Displacement from previous Coordinates is:  0.125639
 ----------------------------------------------------------------
             Standard Nuclear Orientation (Angstroms)
    I     Atom           X                Y                Z
 ----------------------------------------------------------------
    1      C       0.0434849264    -0.0008200411     0.0588329213
    2      C       0.0032000218     0.1348649160     1.4585342819
    3      Cl      1.4822952455     0.3270734335     2.3705191098
    4      C      -1.2290601282     0.1529165412     2.1238328712
    5      Cl     -1.3224156754     0.3223376547     3.8611245662
    6      C      -2.4246329452     0.0463148765     1.4196615282
    7      H      -3.3679557001     0.0635846936     1.9470191093
    8      C      -2.3763162666    -0.0783461349     0.0391388702
    9      Cl     -3.8783398275    -0.2102862454    -0.8605408472
   10      C      -1.1657761108    -0.1039533440    -0.6390099327
   11      H      -1.1484349945    -0.2213440846    -1.7144615315
   12      C       1.3148046878    -0.0268353205    -0.7208283806
   13      C       2.2785067185    -1.0195282776    -0.5053397123
   14      H       2.1150307759    -1.7674977529     0.2610238233
   15      C       3.4394908714    -1.0539048800    -1.2720402058
   16      H       4.1742469459    -1.8318845860    -1.0985228919
   17      C       3.6575213735    -0.0938907888    -2.2596141656
   18      H       4.5647295767    -0.1191661250    -2.8525037955
   19      C       2.7039412284     0.8969307801    -2.4816992026
   20      H       2.8678596424     1.6492888594    -3.2448459972
   21      C       1.5373421625     0.9278089166    -1.7202126694
   22      H       0.8011230383     1.7057006529    -1.8893244158
 ----------------------------------------------------------------
 Nuclear Repulsion Energy =        1206.11478881 hartrees
 There are       65 alpha and       65 beta electrons
 Applying Cartesian multipole field
    Component          Value
    ---------          -----
     (2,0,0)        1.00000E-11
     (0,2,0)        2.00000E-11
     (0,0,2)       -3.00000E-11
 Nucleus-field energy     =    -0.0000000298 hartrees
 Requested basis set is 6-311++G(d,p)
 There are 146 shells and 403 basis functions
 A cutoff of  1.0D-15 yielded   8750 shell pairs
 There are     70317 function pairs (     75499 Cartesian)
 Smallest overlap matrix eigenvalue = 3.88E-07
 Linear dependence detected in AO basis
 Number of orthogonalized atomic orbitals = 400
 Maximum deviation from orthogonality = 2.943E-10
 Guess from superposition of atomic densities
 Warning:  Energy on first SCF cycle will be non-variational
 SAD guess density has 130.000000 electrons

 -----------------------------------------------------------------------
  General SCF calculation program by
  Eric Jon Sundstrom, Paul Horn, Yuezhi Mao, Dmitri Zuev, Alec White,
  David Stuck, Shaama M.S., Shane Yost, Joonho Lee, David Small,
  Daniel Levine, Susi Lehtola, Hugh Burton, Evgeny Epifanovsky,
  Bang C. Huynh
 -----------------------------------------------------------------------
 Exchange:     0.2000 Hartree-Fock + 0.0800 Slater + 0.7200 B88
 Correlation:  0.1900 VWN1RPA + 0.8100 LYP
 Using SG-1 standard quadrature grid
 A restricted SCF calculation will be
 performed using DIIS
 SCF converges when DIIS error is below 1.0e-08
 ---------------------------------------
  Cycle       Energy         DIIS error
 ---------------------------------------
    1   -1845.8025300889      3.14e-02  
    2   -1842.1123621015      2.77e-03  
    3   -1842.0483193719      3.24e-03  
    4   -1842.2721419130      5.55e-04  
    5   -1842.2766207576      3.28e-04  
    6   -1842.2788245897      8.23e-05  
    7   -1842.2789461816      2.39e-05  
    8   -1842.2789563569      7.06e-06  
    9   -1842.2789573758      1.49e-06  
   10   -1842.2789574118      7.65e-07  
   11   -1842.2789574233      2.19e-07  
   12   -1842.2789574242      1.16e-07  
   13   -1842.2789574245      3.07e-08  
   14   -1842.2789574245      1.47e-08  
   15   -1842.2789574246      4.27e-09  Convergence criterion met
 ---------------------------------------
 SCF time:   CPU 489.64s  wall 489.00s 
 SCF   energy in the final basis set =    -1842.2789574246
 Total energy in the final basis set =    -1842.2789574246

 --------------------------------------------------------------

                    Orbital Energies (a.u.)
 --------------------------------------------------------------

 Alpha MOs
 -- Occupied --
********-101.5694-101.5676 -10.2679 -10.2648 -10.2612 -10.2263 -10.2138
-10.2090 -10.2057 -10.1919 -10.1909 -10.1898 -10.1894 -10.1889  -9.4852
 -9.4839  -9.4824  -7.2499  -7.2486  -7.2473  -7.2401  -7.2395  -7.2388
 -7.2383  -7.2373  -7.2364  -0.9400  -0.8980  -0.8846  -0.8680  -0.8393
 -0.7942  -0.7643  -0.7509  -0.7382  -0.6593  -0.6298  -0.6152  -0.6006
 -0.5441  -0.5263  -0.5246  -0.4878  -0.4733  -0.4688  -0.4579  -0.4486
 -0.4415  -0.4356  -0.4132  -0.4081  -0.3879  -0.3843  -0.3689  -0.3646
 -0.3592  -0.3424  -0.3319  -0.3287  -0.3202  -0.2870  -0.2713  -0.2634
 -0.2562
 -- Virtual --
 -0.0581  -0.0477  -0.0290  -0.0241  -0.0203  -0.0112   0.0003   0.0042
  0.0079   0.0163   0.0222   0.0297   0.0309   0.0362   0.0442   0.0544
  0.0548   0.0607   0.0650   0.0746   0.0800   0.0853   0.0903   0.0929
  0.0970   0.0991   0.1036   0.1049   0.1070   0.1112   0.1127   0.1173
  0.1183   0.1203   0.1250   0.1278   0.1288   0.1305   0.1329   0.1341
  0.1382   0.1450   0.1514   0.1529   0.1567   0.1597   0.1643   0.1713
  0.1733   0.1804   0.1861   0.1906   0.1924   0.2007   0.2050   0.2118
  0.2161   0.2217   0.2255   0.2279   0.2320   0.2372   0.2435   0.2441
  0.2487   0.2528   0.2589   0.2615   0.2690   0.2700   0.2745   0.2799
  0.2830   0.2874   0.2898   0.2954   0.2976   0.3040   0.3081   0.3086
  0.3151   0.3237   0.3250   0.3269   0.3501   0.3560   0.3662   0.3689
  0.3728   0.4151   0.4314   0.4437   0.4541   0.4591   0.4608   0.4795
  0.4869   0.4946   0.4972   0.5104   0.5211   0.5333   0.5347   0.5367
  0.5429   0.5539   0.5607   0.5631   0.5752   0.5804   0.5850   0.5884
  0.6023   0.6129   0.6140   0.6185   0.6232   0.6340   0.6404   0.6455
  0.6635   0.6787   0.6882   0.6913   0.6938   0.7007   0.7098   0.7167
  0.7212   0.7283   0.7327   0.7496   0.7586   0.7747   0.8167   0.8186
  0.8269   0.8380   0.8393   0.8411   0.8482   0.8512   0.8544   0.8575
  0.8606   0.8644   0.8711   0.8795   0.8831   0.8928   0.9002   0.9074
  0.9168   0.9245   0.9313   0.9339   0.9461   0.9519   0.9631   0.9684
  0.9815   0.9875   0.9953   1.0059   1.0105   1.0236   1.0449   1.0541
  1.0648   1.0768   1.0930   1.1154   1.1217   1.1401   1.1662   1.1961
  1.2115   1.2174   1.2356   1.2599   1.2863   1.3005   1.3120   1.3252
  1.3558   1.3624   1.3955   1.4374   1.4864   1.5026   1.5123   1.5258
  1.5262   1.5555   1.5622   1.5707   1.5720   1.5963   1.6008   1.6128
  1.6387   1.6473   1.6556   1.6813   1.7027   1.7195   1.7358   1.7456
  1.7681   1.7904   1.8066   1.8275   1.8490   1.8552   1.8850   1.8866
  1.8975   1.9187   1.9379   1.9407   1.9430   1.9489   1.9604   1.9714
  1.9851   2.0093   2.0228   2.0519   2.0560   2.0720   2.0867   2.1208
  2.1373   2.1880   2.2381   2.2501   2.2742   2.2847   2.2992   2.3027
  2.3117   2.3500   2.3606   2.4064   2.4269   2.4404   2.4507   2.4566
  2.4673   2.4756   2.5221   2.5386   2.5497   2.5822   2.6066   2.6289
  2.6522   2.6665   2.6696   2.6941   2.7004   2.7089   2.7225   2.7292
  2.7440   2.7519   2.7653   2.7673   2.7931   2.7948   2.8032   2.8085
  2.8434   2.8549   2.8688   2.8911   2.9288   2.9368   2.9848   3.0079
  3.0705   3.0848   3.0935   3.1386   3.1675   3.1911   3.2176   3.2628
  3.3455   3.3508   3.3770   3.4360   3.4892   3.5291   3.5811   3.6280
  3.6678   3.7678   3.8040   3.9626   3.9880   4.0360   4.0988   4.1445
  4.1475   4.3921   4.8122   4.8426   9.7620   9.7871   9.8225  23.4182
 23.6584  23.8308  23.8886  23.9359  23.9619  23.9865  24.0361  24.0751
 24.0878  24.1166  24.1852  25.8102  25.8292  25.9188  26.1073  26.1609
 26.2891  26.5653  26.6131  26.8238 215.7534 215.7813 215.8237
 --------------------------------------------------------------

          Ground-State Mulliken Net Atomic Charges

     Atom                 Charge (a.u.)
  ----------------------------------------
      1 C                    -0.135804
      2 C                    -0.512269
      3 Cl                    0.611235
      4 C                     0.079447
      5 Cl                    0.456125
      6 C                    -0.816794
      7 H                     0.213106
      8 C                     0.770007
      9 Cl                    0.458359
     10 C                    -1.217110
     11 H                     0.212539
     12 C                     1.008897
     13 C                    -0.658156
     14 H                     0.182999
     15 C                    -0.348105
     16 H                     0.172186
     17 C                    -0.324915
     18 H                     0.165600
     19 C                    -0.177585
     20 H                     0.175421
     21 C                    -0.488741
     22 H                     0.173560
  ----------------------------------------
  Sum of atomic charges =     0.000000

 -----------------------------------------------------------------
                    Cartesian Multipole Moments
 -----------------------------------------------------------------
    Charge (ESU x 10^10)
                -0.0000
    Dipole Moment (Debye)
         X       0.9872      Y      -0.1857      Z      -1.6285
       Tot       1.9134
    Quadrupole Moments (Debye-Ang)
        XX    -103.7440     XY      -2.4777     YY    -107.0945
        XZ      -5.7345     YZ      -3.2944     ZZ    -108.2721
    Octopole Moments (Debye-Ang^2)
       XXX      30.8529    XXY     -14.8627    XYY       7.9168
       YYY     -12.7244    XXZ     -47.2988    XYZ      -4.9297
       YYZ     -42.8758    XZZ       7.9230    YZZ       5.1875
       ZZZ    -131.1696
    Hexadecapole Moments (Debye-Ang^3)
      XXXX   -3485.1640   XXXY     -35.9549   XXYY    -651.6357
      XYYY       8.2719   YYYY    -316.3628   XXXZ     358.5725
      XXYZ     -19.1085   XYYZ     154.3660   YYYZ     -67.4619
      XXZZ    -972.9959   XYZZ      30.7263   YYZZ    -500.3666
      XZZZ     443.7878   YZZZ     -79.0894   ZZZZ   -2669.5947
 -----------------------------------------------------------------
 Calculating analytic gradient of the SCF energy
 Gradient of SCF Energy
            1           2           3           4           5           6
    1  -0.0001667   0.0000189  -0.0000014  -0.0000360   0.0000352   0.0000159
    2  -0.0000996   0.0000244  -0.0000744  -0.0000124   0.0000022  -0.0000187
    3   0.0000528   0.0000672  -0.0000791  -0.0000261  -0.0000094  -0.0001200
            7           8           9          10          11          12
    1   0.0000044   0.0002035  -0.0001000  -0.0000911   0.0000391   0.0000919
    2  -0.0000100   0.0000055  -0.0000252   0.0000046  -0.0000059   0.0001663
    3  -0.0000077   0.0001008  -0.0000516  -0.0000008   0.0000136  -0.0001475
           13          14          15          16          17          18
    1  -0.0000272   0.0000010   0.0000444  -0.0000002  -0.0000636  -0.0000120
    2  -0.0000025   0.0000770   0.0000471   0.0000138   0.0000004   0.0000032
    3   0.0000190   0.0000762  -0.0000137  -0.0000149   0.0000887  -0.0000007
           19          20          21          22
    1  -0.0000147   0.0000199   0.0000588  -0.0000199
    2  -0.0000508   0.0000028  -0.0000220  -0.0000257
    3   0.0000543   0.0000171  -0.0000274   0.0000093
 Max gradient component =       2.035E-04
 RMS gradient           =       6.169E-05
 Gradient time:  CPU 161.12 s  wall 161.13 s
 Geometry Optimization Parameters
   NAtoms,    NIC,     NZ,  NCons,   NDum,   NFix, NCnnct, MaxDiis
       22     155      22       0       0       0       0       0

 Cartesian Hessian Update
 Hessian updated using BFGS update


** GEOMETRY OPTIMIZATION IN DELOCALIZED INTERNAL COORDINATES **
   Searching for a Minimum

   Optimization Cycle:   6

                       Coordinates (Angstroms)
     ATOM                X               Y               Z
      1  C         0.0434849264   -0.0008200411    0.0588329213
      2  C         0.0032000218    0.1348649160    1.4585342819
      3  Cl        1.4822952455    0.3270734335    2.3705191098
      4  C        -1.2290601282    0.1529165412    2.1238328712
      5  Cl       -1.3224156754    0.3223376547    3.8611245662
      6  C        -2.4246329452    0.0463148765    1.4196615282
      7  H        -3.3679557001    0.0635846936    1.9470191093
      8  C        -2.3763162666   -0.0783461349    0.0391388702
      9  Cl       -3.8783398275   -0.2102862454   -0.8605408472
     10  C        -1.1657761108   -0.1039533440   -0.6390099327
     11  H        -1.1484349945   -0.2213440846   -1.7144615315
     12  C         1.3148046878   -0.0268353205   -0.7208283806
     13  C         2.2785067185   -1.0195282776   -0.5053397123
     14  H         2.1150307759   -1.7674977529    0.2610238233
     15  C         3.4394908714   -1.0539048800   -1.2720402058
     16  H         4.1742469459   -1.8318845860   -1.0985228919
     17  C         3.6575213735   -0.0938907888   -2.2596141656
     18  H         4.5647295767   -0.1191661250   -2.8525037955
     19  C         2.7039412284    0.8969307801   -2.4816992026
     20  H         2.8678596424    1.6492888594   -3.2448459972
     21  C         1.5373421625    0.9278089166   -1.7202126694
     22  H         0.8011230383    1.7057006529   -1.8893244158
   Point Group: c1    Number of degrees of freedom:    60


   Energy is  -1842.278957425

 Hessian updated using BFGS update

 59 Hessian modes will be used to form the next step
  Hessian Eigenvalues:
     0.004090    0.019337    0.019933    0.022909    0.023312    0.023550
     0.023625    0.023775    0.023866    0.023963    0.024075    0.024100
     0.024108    0.024117    0.024123    0.024140    0.024488    0.024666
     0.028316    0.159342    0.159898    0.159981    0.159994    0.160098
     0.160148    0.161395    0.220045    0.221046    0.225815    0.234729
     0.235663    0.249033    0.249951    0.249972    0.255023    0.283613
     0.300129    0.302659    0.305558    0.339016    0.354559    0.356422
     0.356662    0.356670    0.356792    0.356992    0.369315    0.427324
     0.429467    0.438906    0.459853    0.465181    0.469238    0.473415
     0.477996    0.478906    0.485334    0.491069    0.528685

 Minimum search - taking simple RFO step
 Searching for Lamda that Minimizes Along All modes
 Value Taken    Lamda =  -0.00000383
 Step Taken.  Stepsize is  0.024634

                             Maximum     Tolerance    Cnvgd?
         Gradient           0.000431      0.000300      NO
         Displacement       0.022083      0.001200      NO
         Energy change     -0.000007      0.000001      NO


 New Cartesian Coordinates Obtained by Inverse Iteration

 Displacement from previous Coordinates is:  0.086767
 ----------------------------------------------------------------
             Standard Nuclear Orientation (Angstroms)
    I     Atom           X                Y                Z
 ----------------------------------------------------------------
    1      C       0.0429789993    -0.0015550308     0.0583062791
    2      C       0.0032158223     0.1404674543     1.4573795403
    3      Cl      1.4825807549     0.3398457146     2.3671850235
    4      C      -1.2288700272     0.1590971309     2.1231318690
    5      Cl     -1.3221755022     0.3373498118     3.8595456785
    6      C      -2.4244284833     0.0461924837     1.4198996597
    7      H      -3.3676364087     0.0640946659     1.9474965312
    8      C      -2.3764672176    -0.0850709745     0.0399970910
    9      Cl     -3.8785624643    -0.2248668317    -0.8583799754
   10      C      -1.1660494509    -0.1107206051    -0.6386716761
   11      H      -1.1489326248    -0.2323207699    -1.7136929618
   12      C       1.3145410068    -0.0276471661    -0.7213691104
   13      C       2.2745695788    -1.0250443657    -0.5111861542
   14      H       2.1075626564    -1.7773931758     0.2501700550
   15      C       3.4359985950    -1.0586041137    -1.2772397149
   16      H       4.1681272821    -1.8400030877    -1.1080388355
   17      C       3.6579338670    -0.0931909024    -2.2588354999
   18      H       4.5655343540    -0.1177903592    -2.8511835709
   19      C       2.7078767855     0.9021238512    -2.4755807471
   20      H       2.8748911524     1.6585235149    -3.2340544062
   21      C       1.5407814292     0.9323190421    -1.7145768119
   22      H       0.8071754622     1.7135574569    -1.8795589301
 ----------------------------------------------------------------
 Nuclear Repulsion Energy =        1206.06165250 hartrees
 There are       65 alpha and       65 beta electrons
 Applying Cartesian multipole field
    Component          Value
    ---------          -----
     (2,0,0)        1.00000E-11
     (0,2,0)        2.00000E-11
     (0,0,2)       -3.00000E-11
 Nucleus-field energy     =    -0.0000000296 hartrees
 Requested basis set is 6-311++G(d,p)
 There are 146 shells and 403 basis functions
 A cutoff of  1.0D-15 yielded   8749 shell pairs
 There are     70305 function pairs (     75487 Cartesian)
 Smallest overlap matrix eigenvalue = 3.88E-07
 Linear dependence detected in AO basis
 Number of orthogonalized atomic orbitals = 400
 Maximum deviation from orthogonality = 3.710E-10
 Guess from superposition of atomic densities
 Warning:  Energy on first SCF cycle will be non-variational
 SAD guess density has 130.000000 electrons

 -----------------------------------------------------------------------
  General SCF calculation program by
  Eric Jon Sundstrom, Paul Horn, Yuezhi Mao, Dmitri Zuev, Alec White,
  David Stuck, Shaama M.S., Shane Yost, Joonho Lee, David Small,
  Daniel Levine, Susi Lehtola, Hugh Burton, Evgeny Epifanovsky,
  Bang C. Huynh
 -----------------------------------------------------------------------
 Exchange:     0.2000 Hartree-Fock + 0.0800 Slater + 0.7200 B88
 Correlation:  0.1900 VWN1RPA + 0.8100 LYP
 Using SG-1 standard quadrature grid
 A restricted SCF calculation will be
 performed using DIIS
 SCF converges when DIIS error is below 1.0e-08
 ---------------------------------------
  Cycle       Energy         DIIS error
 ---------------------------------------
    1   -1845.8017370481      3.14e-02  
    2   -1842.1123791407      2.77e-03  
    3   -1842.0484060734      3.24e-03  
    4   -1842.2721494038      5.55e-04  
    5   -1842.2766260131      3.28e-04  
    6   -1842.2788269064      8.23e-05  
    7   -1842.2789485238      2.39e-05  
    8   -1842.2789587233      7.05e-06  
    9   -1842.2789597394      1.51e-06  
   10   -1842.2789597756      7.81e-07  
   11   -1842.2789597876      2.31e-07  
   12   -1842.2789597887      1.17e-07  
   13   -1842.2789597890      3.04e-08  
   14   -1842.2789597892      1.46e-08  
   15   -1842.2789597888      4.24e-09  Convergence criterion met
 ---------------------------------------
 SCF time:   CPU 490.93s  wall 491.00s 
 SCF   energy in the final basis set =    -1842.2789597888
 Total energy in the final basis set =    -1842.2789597888

 --------------------------------------------------------------

                    Orbital Energies (a.u.)
 --------------------------------------------------------------

 Alpha MOs
 -- Occupied --
********-101.5694-101.5676 -10.2679 -10.2648 -10.2612 -10.2263 -10.2138
-10.2090 -10.2056 -10.1918 -10.1909 -10.1898 -10.1894 -10.1889  -9.4852
 -9.4839  -9.4824  -7.2499  -7.2486  -7.2473  -7.2401  -7.2395  -7.2388
 -7.2383  -7.2373  -7.2364  -0.9400  -0.8980  -0.8846  -0.8680  -0.8393
 -0.7942  -0.7643  -0.7509  -0.7381  -0.6593  -0.6296  -0.6154  -0.6006
 -0.5440  -0.5263  -0.5246  -0.4877  -0.4734  -0.4688  -0.4578  -0.4485
 -0.4415  -0.4356  -0.4132  -0.4081  -0.3879  -0.3842  -0.3688  -0.3647
 -0.3591  -0.3423  -0.3319  -0.3286  -0.3203  -0.2868  -0.2713  -0.2634
 -0.2563
 -- Virtual --
 -0.0578  -0.0478  -0.0289  -0.0241  -0.0206  -0.0112   0.0003   0.0043
  0.0078   0.0162   0.0221   0.0297   0.0309   0.0362   0.0441   0.0544
  0.0547   0.0607   0.0650   0.0746   0.0799   0.0853   0.0903   0.0929
  0.0969   0.0991   0.1037   0.1048   0.1069   0.1112   0.1127   0.1172
  0.1183   0.1203   0.1249   0.1277   0.1288   0.1304   0.1329   0.1340
  0.1382   0.1449   0.1514   0.1529   0.1567   0.1596   0.1642   0.1712
  0.1733   0.1806   0.1859   0.1907   0.1924   0.2008   0.2050   0.2118
  0.2161   0.2220   0.2254   0.2281   0.2321   0.2373   0.2434   0.2438
  0.2489   0.2529   0.2586   0.2611   0.2689   0.2700   0.2746   0.2801
  0.2833   0.2874   0.2896   0.2953   0.2977   0.3037   0.3078   0.3087
  0.3151   0.3235   0.3248   0.3269   0.3503   0.3561   0.3663   0.3689
  0.3728   0.4152   0.4312   0.4437   0.4543   0.4591   0.4608   0.4794
  0.4866   0.4947   0.4972   0.5104   0.5213   0.5331   0.5348   0.5366
  0.5429   0.5540   0.5604   0.5633   0.5747   0.5803   0.5848   0.5881
  0.6024   0.6130   0.6142   0.6186   0.6241   0.6340   0.6403   0.6457
  0.6633   0.6792   0.6887   0.6915   0.6935   0.7005   0.7095   0.7169
  0.7212   0.7286   0.7323   0.7497   0.7588   0.7749   0.8167   0.8188
  0.8269   0.8379   0.8394   0.8409   0.8481   0.8511   0.8546   0.8575
  0.8607   0.8647   0.8711   0.8798   0.8832   0.8928   0.9001   0.9077
  0.9167   0.9243   0.9309   0.9341   0.9459   0.9518   0.9635   0.9686
  0.9820   0.9878   0.9959   1.0057   1.0104   1.0236   1.0450   1.0540
  1.0645   1.0765   1.0933   1.1155   1.1222   1.1407   1.1661   1.1963
  1.2115   1.2174   1.2361   1.2598   1.2866   1.3004   1.3115   1.3253
  1.3562   1.3631   1.3955   1.4361   1.4864   1.5027   1.5121   1.5257
  1.5269   1.5561   1.5621   1.5709   1.5720   1.5965   1.6011   1.6125
  1.6388   1.6474   1.6556   1.6812   1.7025   1.7195   1.7358   1.7452
  1.7682   1.7906   1.8065   1.8272   1.8487   1.8554   1.8850   1.8863
  1.8964   1.9187   1.9383   1.9406   1.9431   1.9488   1.9608   1.9714
  1.9865   2.0094   2.0231   2.0521   2.0562   2.0719   2.0866   2.1207
  2.1368   2.1879   2.2384   2.2499   2.2741   2.2846   2.2989   2.3027
  2.3116   2.3499   2.3610   2.4072   2.4270   2.4404   2.4508   2.4564
  2.4673   2.4761   2.5221   2.5386   2.5497   2.5821   2.6066   2.6286
  2.6521   2.6671   2.6694   2.6942   2.7005   2.7095   2.7224   2.7292
  2.7436   2.7523   2.7650   2.7677   2.7916   2.7952   2.8033   2.8075
  2.8435   2.8551   2.8687   2.8903   2.9287   2.9368   2.9853   3.0084
  3.0709   3.0848   3.0936   3.1383   3.1674   3.1909   3.2179   3.2626
  3.3455   3.3506   3.3769   3.4361   3.4891   3.5294   3.5812   3.6282
  3.6678   3.7685   3.8041   3.9627   3.9880   4.0360   4.0987   4.1444
  4.1475   4.3904   4.8125   4.8426   9.7621   9.7871   9.8225  23.4183
 23.6584  23.8308  23.8884  23.9358  23.9618  23.9864  24.0360  24.0754
 24.0877  24.1169  24.1852  25.8100  25.8291  25.9185  26.1074  26.1608
 26.2905  26.5650  26.6132  26.8237 215.7535 215.7813 215.8236
 --------------------------------------------------------------

          Ground-State Mulliken Net Atomic Charges

     Atom                 Charge (a.u.)
  ----------------------------------------
      1 C                    -0.145852
      2 C                    -0.532570
      3 Cl                    0.611104
      4 C                     0.089296
      5 Cl                    0.456152
      6 C                    -0.815072
      7 H                     0.213190
      8 C                     0.764989
      9 Cl                    0.457981
     10 C                    -1.201765
     11 H                     0.212691
     12 C                     1.008100
     13 C                    -0.649607
     14 H                     0.183999
     15 C                    -0.350273
     16 H                     0.172131
     17 C                    -0.320999
     18 H                     0.165718
     19 C                    -0.179820
     20 H                     0.175380
     21 C                    -0.488574
     22 H                     0.173799
  ----------------------------------------
  Sum of atomic charges =     0.000000

 -----------------------------------------------------------------
                    Cartesian Multipole Moments
 -----------------------------------------------------------------
    Charge (ESU x 10^10)
                 0.0000
    Dipole Moment (Debye)
         X       0.9851      Y      -0.1888      Z      -1.6276
       Tot       1.9118
    Quadrupole Moments (Debye-Ang)
        XX    -103.7636     XY      -2.4733     YY    -107.0409
        XZ      -5.7542     YZ      -3.2896     ZZ    -108.3075
    Octopole Moments (Debye-Ang^2)
       XXX      30.7450    XXY     -14.8724    XYY       8.0580
       YYY     -13.1633    XXZ     -47.3742    XYZ      -4.9145
       YYZ     -42.9313    XZZ       7.8674    YZZ       4.9756
       ZZZ    -130.8517
    Hexadecapole Moments (Debye-Ang^3)
      XXXX   -3485.6062   XXXY     -38.1537   XXYY    -651.8416
      XYYY       5.4955   YYYY    -319.8638   XXXZ     358.8884
      XXYZ     -20.4490   XYYZ     154.3134   YYYZ     -72.0710
      XXZZ    -972.2862   XYZZ      29.9488   YYZZ    -500.1720
      XZZZ     444.8480   YZZZ     -83.0222   ZZZZ   -2666.4409
 -----------------------------------------------------------------
 Calculating analytic gradient of the SCF energy
 Gradient of SCF Energy
            1           2           3           4           5           6
    1  -0.0002360   0.0001017  -0.0000214  -0.0000704   0.0000012   0.0000322
    2  -0.0000814   0.0000281  -0.0000440  -0.0000105   0.0000161  -0.0000253
    3   0.0000081   0.0000826  -0.0000439  -0.0000065  -0.0000063  -0.0001163
            7           8           9          10          11          12
    1  -0.0000106   0.0001331  -0.0000923   0.0000238   0.0000269   0.0001114
    2  -0.0000034   0.0000016  -0.0000347  -0.0000013  -0.0000003   0.0001866
    3  -0.0000063   0.0001446  -0.0000539   0.0000037   0.0000014  -0.0002037
           13          14          15          16          17          18
    1   0.0000301  -0.0000060   0.0000136   0.0000060  -0.0000630  -0.0000017
    2  -0.0000478   0.0000557   0.0000031   0.0000195   0.0000424   0.0000125
    3   0.0000208   0.0000369   0.0000480  -0.0000157   0.0000373  -0.0000055
           19          20          21          22
    1   0.0000308   0.0000255  -0.0000155  -0.0000192
    2  -0.0000519   0.0000041  -0.0000455  -0.0000235
    3   0.0000063   0.0000142   0.0000623  -0.0000082
 Max gradient component =       2.360E-04
 RMS gradient           =       6.479E-05
 Gradient time:  CPU 163.67 s  wall 163.67 s
 Geometry Optimization Parameters
   NAtoms,    NIC,     NZ,  NCons,   NDum,   NFix, NCnnct, MaxDiis
       22     155      22       0       0       0       0       0

 Cartesian Hessian Update
 Hessian updated using BFGS update


** GEOMETRY OPTIMIZATION IN DELOCALIZED INTERNAL COORDINATES **
   Searching for a Minimum

   Optimization Cycle:   7

                       Coordinates (Angstroms)
     ATOM                X               Y               Z
      1  C         0.0429789993   -0.0015550308    0.0583062791
      2  C         0.0032158223    0.1404674543    1.4573795403
      3  Cl        1.4825807549    0.3398457146    2.3671850235
      4  C        -1.2288700272    0.1590971309    2.1231318690
      5  Cl       -1.3221755022    0.3373498118    3.8595456785
      6  C        -2.4244284833    0.0461924837    1.4198996597
      7  H        -3.3676364087    0.0640946659    1.9474965312
      8  C        -2.3764672176   -0.0850709745    0.0399970910
      9  Cl       -3.8785624643   -0.2248668317   -0.8583799754
     10  C        -1.1660494509   -0.1107206051   -0.6386716761
     11  H        -1.1489326248   -0.2323207699   -1.7136929618
     12  C         1.3145410068   -0.0276471661   -0.7213691104
     13  C         2.2745695788   -1.0250443657   -0.5111861542
     14  H         2.1075626564   -1.7773931758    0.2501700550
     15  C         3.4359985950   -1.0586041137   -1.2772397149
     16  H         4.1681272821   -1.8400030877   -1.1080388355
     17  C         3.6579338670   -0.0931909024   -2.2588354999
     18  H         4.5655343540   -0.1177903592   -2.8511835709
     19  C         2.7078767855    0.9021238512   -2.4755807471
     20  H         2.8748911524    1.6585235149   -3.2340544062
     21  C         1.5407814292    0.9323190421   -1.7145768119
     22  H         0.8071754622    1.7135574569   -1.8795589301
   Point Group: c1    Number of degrees of freedom:    60


   Energy is  -1842.278959789

 Hessian updated using BFGS update

 60 Hessian modes will be used to form the next step
  Hessian Eigenvalues:
     0.003037    0.019354    0.019899    0.022875    0.023297    0.023547
     0.023640    0.023750    0.023888    0.023976    0.024079    0.024097
     0.024110    0.024117    0.024127    0.024202    0.024454    0.024640
     0.026229    0.158484    0.159972    0.159987    0.160017    0.160135
     0.160195    0.160305    0.219601    0.220106    0.224580    0.235029
     0.235599    0.248546    0.249679    0.249991    0.250321    0.275760
     0.296393    0.301032    0.302742    0.337112    0.349280    0.356457
     0.356627    0.356665    0.356665    0.356686    0.356900    0.363166
     0.427583    0.429465    0.436331    0.459556    0.467983    0.471560
     0.473623    0.476860    0.478544    0.479833    0.490003    0.529510

 Minimum search - taking simple RFO step
 Searching for Lamda that Minimizes Along All modes
 Value Taken    Lamda =  -0.00000169
 Step Taken.  Stepsize is  0.017604

                             Maximum     Tolerance    Cnvgd?
         Gradient           0.000197      0.000300     YES
         Displacement       0.015442      0.001200      NO
         Energy change     -0.000002      0.000001      NO


 New Cartesian Coordinates Obtained by Inverse Iteration

 Displacement from previous Coordinates is:  0.060971
 ----------------------------------------------------------------
             Standard Nuclear Orientation (Angstroms)
    I     Atom           X                Y                Z
 ----------------------------------------------------------------
    1      C       0.0427599264    -0.0016184233     0.0579833714
    2      C       0.0030693100     0.1449352792     1.4564804195
    3      Cl      1.4825556299     0.3505180335     2.3647378702
    4      C      -1.2288035835     0.1633054428     2.1226009418
    5      Cl     -1.3219508554     0.3465721526     3.8585067107
    6      C      -2.4243665802     0.0458799062     1.4200831674
    7      H      -3.3674570070     0.0636106425     1.9478955588
    8      C      -2.3765930844    -0.0895656322     0.0404845757
    9      Cl     -3.8784719031    -0.2347649363    -0.8570460784
   10      C      -1.1661989221    -0.1151954250    -0.6384100433
   11      H      -1.1492743009    -0.2400280597    -1.7130854021
   12      C       1.3143961687    -0.0281462668    -0.7214447263
   13      C       2.2717660551    -1.0288280579    -0.5151972954
   14      H       2.1024300268    -1.7844118253     0.2425073681
   15      C       3.4334272455    -1.0619587228    -1.2809813192
   16      H       4.1636310137    -1.8457761855    -1.1145800295
   17      C       3.6581982820    -0.0929784086    -2.2584672315
   18      H       4.5660439731    -0.1173362916    -2.8504434354
   19      C       2.7106383700     0.9055923426    -2.4713570552
   20      H       2.8794976024     1.6646292385    -3.2267885534
   21      C       1.5434149201     0.9355200099    -1.7104638098
   22      H       0.8119332798     1.7194089311    -1.8722716708
 ----------------------------------------------------------------
 Nuclear Repulsion Energy =        1206.03254998 hartrees
 There are       65 alpha and       65 beta electrons
 Applying Cartesian multipole field
    Component          Value
    ---------          -----
     (2,0,0)        1.00000E-11
     (0,2,0)        2.00000E-11
     (0,0,2)       -3.00000E-11
 Nucleus-field energy     =    -0.0000000295 hartrees
 Requested basis set is 6-311++G(d,p)
 There are 146 shells and 403 basis functions
 A cutoff of  1.0D-15 yielded   8750 shell pairs
 There are     70309 function pairs (     75491 Cartesian)
 Smallest overlap matrix eigenvalue = 3.88E-07
 Linear dependence detected in AO basis
 Number of orthogonalized atomic orbitals = 400
 Maximum deviation from orthogonality = 4.561E-10
 Guess from superposition of atomic densities
 Warning:  Energy on first SCF cycle will be non-variational
 SAD guess density has 130.000000 electrons

 -----------------------------------------------------------------------
  General SCF calculation program by
  Eric Jon Sundstrom, Paul Horn, Yuezhi Mao, Dmitri Zuev, Alec White,
  David Stuck, Shaama M.S., Shane Yost, Joonho Lee, David Small,
  Daniel Levine, Susi Lehtola, Hugh Burton, Evgeny Epifanovsky,
  Bang C. Huynh
 -----------------------------------------------------------------------
 Exchange:     0.2000 Hartree-Fock + 0.0800 Slater + 0.7200 B88
 Correlation:  0.1900 VWN1RPA + 0.8100 LYP
 Using SG-1 standard quadrature grid
 A restricted SCF calculation will be
 performed using DIIS
 SCF converges when DIIS error is below 1.0e-08
 ---------------------------------------
  Cycle       Energy         DIIS error
 ---------------------------------------
    1   -1845.8013137952      3.14e-02  
    2   -1842.1124060677      2.77e-03  
    3   -1842.0484971092      3.24e-03  
    4   -1842.2721572651      5.54e-04  
    5   -1842.2766294174      3.27e-04  
    6   -1842.2788276196      8.23e-05  
    7   -1842.2789493025      2.39e-05  
    8   -1842.2789595201      7.05e-06  
    9   -1842.2789605346      1.53e-06  
   10   -1842.2789605711      8.01e-07  
   11   -1842.2789605836      2.41e-07  
   12   -1842.2789605847      1.16e-07  
   13   -1842.2789605850      3.01e-08  
   14   -1842.2789605851      1.45e-08  
   15   -1842.2789605851      4.23e-09  Convergence criterion met
 ---------------------------------------
 SCF time:   CPU 509.52s  wall 509.00s 
 SCF   energy in the final basis set =    -1842.2789605851
 Total energy in the final basis set =    -1842.2789605851

 --------------------------------------------------------------

                    Orbital Energies (a.u.)
 --------------------------------------------------------------

 Alpha MOs
 -- Occupied --
********-101.5694-101.5676 -10.2679 -10.2648 -10.2612 -10.2262 -10.2139
-10.2090 -10.2056 -10.1918 -10.1909 -10.1898 -10.1894 -10.1889  -9.4852
 -9.4839  -9.4824  -7.2499  -7.2486  -7.2472  -7.2401  -7.2395  -7.2388
 -7.2383  -7.2373  -7.2364  -0.9400  -0.8980  -0.8846  -0.8680  -0.8393
 -0.7942  -0.7643  -0.7509  -0.7381  -0.6593  -0.6295  -0.6155  -0.6005
 -0.5440  -0.5263  -0.5245  -0.4877  -0.4735  -0.4688  -0.4578  -0.4485
 -0.4414  -0.4356  -0.4132  -0.4082  -0.3879  -0.3841  -0.3687  -0.3647
 -0.3591  -0.3423  -0.3319  -0.3286  -0.3202  -0.2866  -0.2713  -0.2635
 -0.2564
 -- Virtual --
 -0.0577  -0.0479  -0.0289  -0.0241  -0.0208  -0.0112   0.0003   0.0043
  0.0078   0.0162   0.0220   0.0297   0.0309   0.0362   0.0440   0.0544
  0.0547   0.0608   0.0651   0.0746   0.0798   0.0853   0.0902   0.0930
  0.0969   0.0990   0.1037   0.1048   0.1069   0.1112   0.1127   0.1172
  0.1183   0.1203   0.1248   0.1276   0.1289   0.1303   0.1328   0.1339
  0.1382   0.1448   0.1514   0.1529   0.1567   0.1596   0.1642   0.1711
  0.1733   0.1806   0.1857   0.1907   0.1923   0.2008   0.2049   0.2118
  0.2161   0.2222   0.2254   0.2282   0.2321   0.2373   0.2432   0.2438
  0.2491   0.2531   0.2584   0.2609   0.2688   0.2701   0.2747   0.2802
  0.2834   0.2875   0.2895   0.2953   0.2978   0.3035   0.3076   0.3087
  0.3151   0.3233   0.3245   0.3269   0.3504   0.3562   0.3664   0.3689
  0.3728   0.4152   0.4311   0.4437   0.4544   0.4590   0.4607   0.4793
  0.4865   0.4949   0.4972   0.5104   0.5215   0.5329   0.5350   0.5366
  0.5429   0.5540   0.5602   0.5634   0.5744   0.5801   0.5847   0.5879
  0.6024   0.6130   0.6144   0.6187   0.6248   0.6341   0.6403   0.6459
  0.6632   0.6794   0.6892   0.6916   0.6932   0.7004   0.7093   0.7171
  0.7213   0.7288   0.7321   0.7497   0.7589   0.7751   0.8167   0.8188
  0.8268   0.8379   0.8394   0.8408   0.8481   0.8511   0.8548   0.8574
  0.8607   0.8649   0.8711   0.8802   0.8833   0.8928   0.9000   0.9079
  0.9166   0.9242   0.9306   0.9342   0.9458   0.9517   0.9638   0.9687
  0.9823   0.9880   0.9964   1.0056   1.0104   1.0235   1.0450   1.0538
  1.0642   1.0762   1.0937   1.1158   1.1226   1.1412   1.1660   1.1965
  1.2115   1.2175   1.2364   1.2596   1.2869   1.3004   1.3111   1.3254
  1.3564   1.3636   1.3955   1.4351   1.4864   1.5027   1.5119   1.5256
  1.5275   1.5565   1.5621   1.5709   1.5720   1.5966   1.6013   1.6123
  1.6390   1.6475   1.6555   1.6810   1.7023   1.7196   1.7358   1.7450
  1.7683   1.7908   1.8065   1.8270   1.8485   1.8555   1.8849   1.8861
  1.8955   1.9188   1.9386   1.9404   1.9431   1.9488   1.9611   1.9714
  1.9877   2.0094   2.0233   2.0522   2.0564   2.0719   2.0866   2.1207
  2.1365   2.1878   2.2385   2.2498   2.2741   2.2845   2.2987   2.3028
  2.3115   2.3499   2.3613   2.4079   2.4271   2.4404   2.4509   2.4561
  2.4673   2.4766   2.5220   2.5387   2.5498   2.5820   2.6065   2.6284
  2.6521   2.6676   2.6692   2.6944   2.7005   2.7100   2.7224   2.7291
  2.7434   2.7525   2.7647   2.7681   2.7903   2.7956   2.8036   2.8069
  2.8436   2.8553   2.8686   2.8898   2.9286   2.9369   2.9856   3.0087
  3.0713   3.0848   3.0937   3.1381   3.1674   3.1908   3.2182   3.2625
  3.3455   3.3505   3.3768   3.4360   3.4890   3.5296   3.5812   3.6284
  3.6678   3.7691   3.8042   3.9629   3.9879   4.0360   4.0987   4.1444
  4.1474   4.3893   4.8126   4.8426   9.7622   9.7871   9.8224  23.4183
 23.6586  23.8307  23.8885  23.9358  23.9617  23.9865  24.0359  24.0756
 24.0875  24.1169  24.1852  25.8098  25.8290  25.9183  26.1075  26.1608
 26.2914  26.5648  26.6133  26.8236 215.7536 215.7813 215.8236
 --------------------------------------------------------------

          Ground-State Mulliken Net Atomic Charges

     Atom                 Charge (a.u.)
  ----------------------------------------
      1 C                    -0.152615
      2 C                    -0.546648
      3 Cl                    0.611109
      4 C                     0.097401
      5 Cl                    0.456133
      6 C                    -0.813874
      7 H                     0.213234
      8 C                     0.761081
      9 Cl                    0.457668
     10 C                    -1.191609
     11 H                     0.212783
     12 C                     1.006778
     13 C                    -0.643453
     14 H                     0.184671
     15 C                    -0.351829
     16 H                     0.172085
     17 C                    -0.318127
     18 H                     0.165811
     19 C                    -0.181905
     20 H                     0.175348
     21 C                    -0.488057
     22 H                     0.174016
  ----------------------------------------
  Sum of atomic charges =     0.000000

 -----------------------------------------------------------------
                    Cartesian Multipole Moments
 -----------------------------------------------------------------
    Charge (ESU x 10^10)
                 0.0000
    Dipole Moment (Debye)
         X       0.9824      Y      -0.1921      Z      -1.6276
       Tot       1.9108
    Quadrupole Moments (Debye-Ang)
        XX    -103.7738     XY      -2.4689     YY    -107.0033
        XZ      -5.7687     YZ      -3.2865     ZZ    -108.3327
    Octopole Moments (Debye-Ang^2)
       XXX      30.6375    XXY     -14.9023    XYY       8.1546
       YYY     -13.5108    XXZ     -47.4299    XYZ      -4.8970
       YYZ     -42.9673    XZZ       7.8288    YZZ       4.8059
       ZZZ    -130.6332
    Hexadecapole Moments (Debye-Ang^3)
      XXXX   -3485.6512   XXXY     -39.7693   XXYY    -651.9661
      XYYY       3.4529   YYYY    -322.3863   XXXZ     359.1377
      XXYZ     -21.3685   XYYZ     154.2963   YYYZ     -75.2696
      XXZZ    -971.7500   XYZZ      29.3839   YYZZ    -500.0677
      XZZZ     445.5757   YZZZ     -85.7888   ZZZZ   -2664.2189
 -----------------------------------------------------------------
 Calculating analytic gradient of the SCF energy
 Gradient of SCF Energy
            1           2           3           4           5           6
    1  -0.0001006   0.0000555  -0.0000224  -0.0000231  -0.0000126   0.0000044
    2  -0.0000215   0.0000167  -0.0000074   0.0000007   0.0000108  -0.0000227
    3  -0.0000131   0.0000380  -0.0000115  -0.0000085  -0.0000030  -0.0000477
            7           8           9          10          11          12
    1  -0.0000089   0.0000207  -0.0000259   0.0000418   0.0000047   0.0000375
    2  -0.0000075   0.0000006  -0.0000332  -0.0000086  -0.0000086   0.0000787
    3  -0.0000077   0.0000615  -0.0000260  -0.0000017  -0.0000019  -0.0000845
           13          14          15          16          17          18
    1   0.0000545  -0.0000015  -0.0000172   0.0000128  -0.0000216   0.0000049
    2  -0.0000241   0.0000202  -0.0000106   0.0000181   0.0000450   0.0000124
    3   0.0000089   0.0000092   0.0000505   0.0000018  -0.0000030   0.0000052
           19          20          21          22
    1   0.0000360   0.0000067  -0.0000391  -0.0000067
    2  -0.0000216   0.0000019  -0.0000303  -0.0000091
    3  -0.0000141   0.0000034   0.0000574  -0.0000131
 Max gradient component =       1.006E-04
 RMS gradient           =       3.061E-05
 Gradient time:  CPU 160.81 s  wall 160.81 s
 Geometry Optimization Parameters
   NAtoms,    NIC,     NZ,  NCons,   NDum,   NFix, NCnnct, MaxDiis
       22     155      22       0       0       0       0       0

 Cartesian Hessian Update
 Hessian updated using BFGS update


** GEOMETRY OPTIMIZATION IN DELOCALIZED INTERNAL COORDINATES **
   Searching for a Minimum

   Optimization Cycle:   8

                       Coordinates (Angstroms)
     ATOM                X               Y               Z
      1  C         0.0427599264   -0.0016184233    0.0579833714
      2  C         0.0030693100    0.1449352792    1.4564804195
      3  Cl        1.4825556299    0.3505180335    2.3647378702
      4  C        -1.2288035835    0.1633054428    2.1226009418
      5  Cl       -1.3219508554    0.3465721526    3.8585067107
      6  C        -2.4243665802    0.0458799062    1.4200831674
      7  H        -3.3674570070    0.0636106425    1.9478955588
      8  C        -2.3765930844   -0.0895656322    0.0404845757
      9  Cl       -3.8784719031   -0.2347649363   -0.8570460784
     10  C        -1.1661989221   -0.1151954250   -0.6384100433
     11  H        -1.1492743009   -0.2400280597   -1.7130854021
     12  C         1.3143961687   -0.0281462668   -0.7214447263
     13  C         2.2717660551   -1.0288280579   -0.5151972954
     14  H         2.1024300268   -1.7844118253    0.2425073681
     15  C         3.4334272455   -1.0619587228   -1.2809813192
     16  H         4.1636310137   -1.8457761855   -1.1145800295
     17  C         3.6581982820   -0.0929784086   -2.2584672315
     18  H         4.5660439731   -0.1173362916   -2.8504434354
     19  C         2.7106383700    0.9055923426   -2.4713570552
     20  H         2.8794976024    1.6646292385   -3.2267885534
     21  C         1.5434149201    0.9355200099   -1.7104638098
     22  H         0.8119332798    1.7194089311   -1.8722716708
   Point Group: c1    Number of degrees of freedom:    60


   Energy is  -1842.278960585

 Hessian updated using BFGS update

 60 Hessian modes will be used to form the next step
  Hessian Eigenvalues:
     0.002828    0.019318    0.019815    0.022504    0.023139    0.023367
     0.023616    0.023672    0.023802    0.023934    0.023999    0.024090
     0.024110    0.024115    0.024122    0.024132    0.024214    0.024749
     0.025612    0.156973    0.159677    0.159975    0.160000    0.160068
     0.160153    0.160512    0.216392    0.220125    0.223072    0.234483
     0.235587    0.245587    0.249696    0.249973    0.251528    0.273686
     0.293073    0.300650    0.302783    0.333285    0.349585    0.356391
     0.356609    0.356665    0.356666    0.356686    0.356898    0.363430
     0.427229    0.428913    0.434664    0.458866    0.464362    0.470013
     0.473795    0.475833    0.478622    0.481847    0.488794    0.528854

 Minimum search - taking simple RFO step
 Searching for Lamda that Minimizes Along All modes
 Value Taken    Lamda =   0.00000000
 Step Taken.  Stepsize is  0.004257

                             Maximum     Tolerance    Cnvgd?
         Gradient           0.000056      0.000300     YES
         Displacement       0.003426      0.001200      NO
         Energy change     -0.000001      0.000001     YES

 Final energy is   -1842.2789605850546     


 ******************************
 **  OPTIMIZATION CONVERGED  **
 ******************************

                       Coordinates (Angstroms)
     ATOM                X               Y               Z
      1  C         0.0427599264   -0.0016184233    0.0579833714
      2  C         0.0030693100    0.1449352792    1.4564804195
      3  Cl        1.4825556299    0.3505180335    2.3647378702
      4  C        -1.2288035835    0.1633054428    2.1226009418
      5  Cl       -1.3219508554    0.3465721526    3.8585067107
      6  C        -2.4243665802    0.0458799062    1.4200831674
      7  H        -3.3674570070    0.0636106425    1.9478955588
      8  C        -2.3765930844   -0.0895656322    0.0404845757
      9  Cl       -3.8784719031   -0.2347649363   -0.8570460784
     10  C        -1.1661989221   -0.1151954250   -0.6384100433
     11  H        -1.1492743009   -0.2400280597   -1.7130854021
     12  C         1.3143961687   -0.0281462668   -0.7214447263
     13  C         2.2717660551   -1.0288280579   -0.5151972954
     14  H         2.1024300268   -1.7844118253    0.2425073681
     15  C         3.4334272455   -1.0619587228   -1.2809813192
     16  H         4.1636310137   -1.8457761855   -1.1145800295
     17  C         3.6581982820   -0.0929784086   -2.2584672315
     18  H         4.5660439731   -0.1173362916   -2.8504434354
     19  C         2.7106383700    0.9055923426   -2.4713570552
     20  H         2.8794976024    1.6646292385   -3.2267885534
     21  C         1.5434149201    0.9355200099   -1.7104638098
     22  H         0.8119332798    1.7194089311   -1.8722716708

Z-matrix Print:
$molecule
0 1
Cl
C  1 1.748164
C  2 1.400559 1 119.718045
C  3 1.391650 2 120.959143 1 177.884430 0
H  4 1.080888 3 120.111557 2 -179.885608 0
C  4 1.387054 3 118.734119 2 -0.046768 0
C  6 1.388023 4 121.219469 3 0.293758 0
H  7 1.082034 6 120.102791 4 178.866358 0
C  7 1.399802 6 120.551437 4 -0.122333 0
C  9 1.491734 7 118.349735 6 -179.691889 0
C  10 1.399736 9 119.763177 7 59.297211 0
H  11 1.084310 10 119.523439 9 2.616328 0
C  11 1.393652 10 120.531915 9 -178.366959 0
H  13 1.084125 11 119.726115 10 -179.352232 0
C  13 1.392959 11 120.111255 10 0.424015 0
H  15 1.084072 13 120.153516 11 179.954957 0
C  15 1.394605 13 119.707342 11 0.000826 0
H  17 1.084093 15 120.091473 13 179.592597 0
C  17 1.391754 15 120.241426 13 -0.367699 0
H  19 1.083373 17 119.913226 15 179.981209 0
Cl 3 1.748037 2 121.369416 1 -1.623892 0
Cl 6 1.755644 4 119.149498 3 -179.858543 0
$end


 --------------------------------------------------------------

                    Orbital Energies (a.u.)
 --------------------------------------------------------------

 Alpha MOs
 -- Occupied --
********-101.5694-101.5676 -10.2679 -10.2648 -10.2612 -10.2262 -10.2139
-10.2090 -10.2056 -10.1918 -10.1909 -10.1898 -10.1894 -10.1889  -9.4852
 -9.4839  -9.4824  -7.2499  -7.2486  -7.2472  -7.2401  -7.2395  -7.2388
 -7.2383  -7.2373  -7.2364  -0.9400  -0.8980  -0.8846  -0.8680  -0.8393
 -0.7942  -0.7643  -0.7509  -0.7381  -0.6593  -0.6295  -0.6155  -0.6005
 -0.5440  -0.5263  -0.5245  -0.4877  -0.4735  -0.4688  -0.4578  -0.4485
 -0.4414  -0.4356  -0.4132  -0.4082  -0.3879  -0.3841  -0.3687  -0.3647
 -0.3591  -0.3423  -0.3319  -0.3286  -0.3202  -0.2866  -0.2713  -0.2635
 -0.2564
 -- Virtual --
 -0.0577  -0.0479  -0.0289  -0.0241  -0.0208  -0.0112   0.0003   0.0043
  0.0078   0.0162   0.0220   0.0297   0.0309   0.0362   0.0440   0.0544
  0.0547   0.0608   0.0651   0.0746   0.0798   0.0853   0.0902   0.0930
  0.0969   0.0990   0.1037   0.1048   0.1069   0.1112   0.1127   0.1172
  0.1183   0.1203   0.1248   0.1276   0.1289   0.1303   0.1328   0.1339
  0.1382   0.1448   0.1514   0.1529   0.1567   0.1596   0.1642   0.1711
  0.1733   0.1806   0.1857   0.1907   0.1923   0.2008   0.2049   0.2118
  0.2161   0.2222   0.2254   0.2282   0.2321   0.2373   0.2432   0.2438
  0.2491   0.2531   0.2584   0.2609   0.2688   0.2701   0.2747   0.2802
  0.2834   0.2875   0.2895   0.2953   0.2978   0.3035   0.3076   0.3087
  0.3151   0.3233   0.3245   0.3269   0.3504   0.3562   0.3664   0.3689
  0.3728   0.4152   0.4311   0.4437   0.4544   0.4590   0.4607   0.4793
  0.4865   0.4949   0.4972   0.5104   0.5215   0.5329   0.5350   0.5366
  0.5429   0.5540   0.5602   0.5634   0.5744   0.5801   0.5847   0.5879
  0.6024   0.6130   0.6144   0.6187   0.6248   0.6341   0.6403   0.6459
  0.6632   0.6794   0.6892   0.6916   0.6932   0.7004   0.7093   0.7171
  0.7213   0.7288   0.7321   0.7497   0.7589   0.7751   0.8167   0.8188
  0.8268   0.8379   0.8394   0.8408   0.8481   0.8511   0.8548   0.8574
  0.8607   0.8649   0.8711   0.8802   0.8833   0.8928   0.9000   0.9079
  0.9166   0.9242   0.9306   0.9342   0.9458   0.9517   0.9638   0.9687
  0.9823   0.9880   0.9964   1.0056   1.0104   1.0235   1.0450   1.0538
  1.0642   1.0762   1.0937   1.1158   1.1226   1.1412   1.1660   1.1965
  1.2115   1.2175   1.2364   1.2596   1.2869   1.3004   1.3111   1.3254
  1.3564   1.3636   1.3955   1.4351   1.4864   1.5027   1.5119   1.5256
  1.5275   1.5565   1.5621   1.5709   1.5720   1.5966   1.6013   1.6123
  1.6390   1.6475   1.6555   1.6810   1.7023   1.7196   1.7358   1.7450
  1.7683   1.7908   1.8065   1.8270   1.8485   1.8555   1.8849   1.8861
  1.8955   1.9188   1.9386   1.9404   1.9431   1.9488   1.9611   1.9714
  1.9877   2.0094   2.0233   2.0522   2.0564   2.0719   2.0866   2.1207
  2.1365   2.1878   2.2385   2.2498   2.2741   2.2845   2.2987   2.3028
  2.3115   2.3499   2.3613   2.4079   2.4271   2.4404   2.4509   2.4561
  2.4673   2.4766   2.5220   2.5387   2.5498   2.5820   2.6065   2.6284
  2.6521   2.6676   2.6692   2.6944   2.7005   2.7100   2.7224   2.7291
  2.7434   2.7525   2.7647   2.7681   2.7903   2.7956   2.8036   2.8069
  2.8436   2.8553   2.8686   2.8898   2.9286   2.9369   2.9856   3.0087
  3.0713   3.0848   3.0937   3.1381   3.1674   3.1908   3.2182   3.2625
  3.3455   3.3505   3.3768   3.4360   3.4890   3.5296   3.5812   3.6284
  3.6678   3.7691   3.8042   3.9629   3.9879   4.0360   4.0987   4.1444
  4.1474   4.3893   4.8126   4.8426   9.7622   9.7871   9.8224  23.4183
 23.6586  23.8307  23.8885  23.9358  23.9617  23.9865  24.0359  24.0756
 24.0875  24.1169  24.1852  25.8098  25.8290  25.9183  26.1075  26.1608
 26.2914  26.5648  26.6133  26.8236 215.7536 215.7813 215.8236
 --------------------------------------------------------------

          Ground-State Mulliken Net Atomic Charges

     Atom                 Charge (a.u.)
  ----------------------------------------
      1 C                    -0.152615
      2 C                    -0.546648
      3 Cl                    0.611109
      4 C                     0.097401
      5 Cl                    0.456133
      6 C                    -0.813874
      7 H                     0.213234
      8 C                     0.761081
      9 Cl                    0.457668
     10 C                    -1.191609
     11 H                     0.212783
     12 C                     1.006778
     13 C                    -0.643453
     14 H                     0.184671
     15 C                    -0.351829
     16 H                     0.172085
     17 C                    -0.318127
     18 H                     0.165811
     19 C                    -0.181905
     20 H                     0.175348
     21 C                    -0.488057
     22 H                     0.174016
  ----------------------------------------
  Sum of atomic charges =     0.000000

 -----------------------------------------------------------------
                    Cartesian Multipole Moments
 -----------------------------------------------------------------
    Charge (ESU x 10^10)
                 0.0000
    Dipole Moment (Debye)
         X       0.9824      Y      -0.1921      Z      -1.6276
       Tot       1.9108
    Quadrupole Moments (Debye-Ang)
        XX    -103.7738     XY      -2.4689     YY    -107.0033
        XZ      -5.7687     YZ      -3.2865     ZZ    -108.3327
    Octopole Moments (Debye-Ang^2)
       XXX      30.6375    XXY     -14.9023    XYY       8.1546
       YYY     -13.5108    XXZ     -47.4299    XYZ      -4.8970
       YYZ     -42.9673    XZZ       7.8288    YZZ       4.8059
       ZZZ    -130.6332
    Hexadecapole Moments (Debye-Ang^3)
      XXXX   -3485.6512   XXXY     -39.7693   XXYY    -651.9661
      XYYY       3.4529   YYYY    -322.3863   XXXZ     359.1377
      XXYZ     -21.3685   XYYZ     154.2963   YYYZ     -75.2696
      XXZZ    -971.7500   XYZZ      29.3839   YYZZ    -500.0677
      XZZZ     445.5757   YZZZ     -85.7888   ZZZZ   -2664.2189
 -----------------------------------------------------------------
Archival summary:
1\1\november\OPT\ProcedureUnspecified\BasisUnspecified\l3127\taweetha\TueJan1404:40:182020TueJan1404:40:182020\0\\#,OPT,ProcedureUnspecified,BasisUnspecified,\\0,1\Cl\C,1,1.74816\C,2,1.40056,1,119.718\C,3,1.39165,2,120.959,1,177.884,0\H,4,1.08089,3,120.112,2,-179.886,0\C,4,1.38705,3,118.734,2,-0.0467678,0\C,6,1.38802,4,121.219,3,0.293758,0\H,7,1.08203,6,120.103,4,178.866,0\C,7,1.3998,6,120.551,4,-0.122333,0\C,9,1.49173,7,118.35,6,-179.692,0\C,10,1.39974,9,119.763,7,59.2972,0\H,11,1.08431,10,119.523,9,2.61633,0\C,11,1.39365,10,120.532,9,-178.367,0\H,13,1.08413,11,119.726,10,-179.352,0\C,13,1.39296,11,120.111,10,0.424015,0\H,15,1.08407,13,120.154,11,179.955,0\C,15,1.39461,13,119.707,11,0.000825979,0\H,17,1.08409,15,120.091,13,179.593,0\C,17,1.39175,15,120.241,13,-0.367699,0\H,19,1.08337,17,119.913,15,179.981,0\Cl,3,1.74804,2,121.369,1,-1.62389,0\Cl,6,1.75564,4,119.149,3,-179.859,0\\\@

 Total job time:  5230.85s(wall), 5230.49s(cpu) 
 Tue Jan 14 04:40:18 2020

        *************************************************************
        *                                                           *
        *  Thank you very much for using Q-Chem.  Have a nice day.  *
        *                                                           *
        *************************************************************


 
User input: 2 of 2 
 
                  Welcome to Q-Chem
     A Quantum Leap Into The Future Of Chemistry


 Q-Chem 5.2 (devel), Q-Chem, Inc., Pleasanton, CA (2019)

 Yihan Shao,  Zhengting Gan,  E. Epifanovsky,  A. T. B. Gilbert,  M. Wormit,  
 J. Kussmann,  A. W. Lange,  A. Behn,  Jia Deng,  Xintian Feng,  D. Ghosh,  
 M. Goldey,  P. R. Horn,  L. D. Jacobson,  I. Kaliman,  T. Kus,  A. Landau,  
 Jie Liu,  E. I. Proynov,  R. M. Richard,  R. P. Steele,  E. J. Sundstrom,  
 H. L. Woodcock III,  P. M. Zimmerman,  D. Zuev,  B. Albrecht,  E. Alguire,  
 S. A. Baeppler,  D. Barton,  Z. Benda,  Y. A. Bernard,  E. J. Berquist,  
 K. B. Bravaya,  H. Burton,  D. Casanova,  Chun-Min Chang,  Yunqing Chen,  
 A. Chien,  K. D. Closser,  M. P. Coons,  S. Coriani,  S. Dasgupta,  
 A. L. Dempwolff,  M. Diedenhofen,  Hainam Do,  R. G. Edgar,  Po-Tung Fang,  
 S. Faraji,  S. Fatehi,  Qingguo Feng,  K. D. Fenk,  J. Fosso-Tande,  
 J. Gayvert,  Qinghui Ge,  A. Ghysels,  G. Gidofalvi,  J. Gomes,  
 J. Gonthier,  A. Gunina,  D. Hait,  M. W. D. Hanson-Heine,  
 P. H. P. Harbach,  A. W. Hauser,  M. F. Herbst,  J. E. Herr,  
 E. G. Hohenstein,  Z. C. Holden,  Kerwin Hui,  B. C. Huynh,  T.-C. Jagau,  
 Hyunjun Ji,  B. Kaduk,  K. Khistyaev,  Jaehoon Kim,  P. Klunzinger,  K. Koh,  
 D. Kosenkov,  L. Koulias,  T. Kowalczyk,  C. M. Krauter,  A. Kunitsa,  
 Ka Un Lao,  A. Laurent,  K. V. Lawler,  Joonho Lee,  D. Lefrancois,  
 S. Lehtola,  D. S. Levine,  Yi-Pei Li,  You-Sheng Lin,  Fenglai Liu,  
 E. Livshits,  A. Luenser,  P. Manohar,  E. Mansoor,  S. F. Manzer,  
 Shan-Ping Mao,  Yuezhi Mao,  N. Mardirossian,  A. V. Marenich,  
 T. Markovich,  L. A. Martinez-Martinez,  S. A. Maurer,  N. J. Mayhall,  
 S. C. McKenzie,  J.-M. Mewes,  P. Morgante,  A. F. Morrison,  
 J. W. Mullinax,  K. Nanda,  T. S. Nguyen-Beck,  R. Olivares-Amaya,  
 J. A. Parkhill,  Zheng Pei,  T. M. Perrine,  F. Plasser,  P. Pokhilko,  
 S. Prager,  A. Prociuk,  E. Ramos,  D. R. Rehn,  F. Rob,  M. Scheurer,  
 M. Schneider,  N. Sergueev,  S. M. Sharada,  S. Sharma,  D. W. Small,  
 T. Stauch,  T. Stein,  Yu-Chuan Su,  A. J. W. Thom,  A. Tkatchenko,  
 T. Tsuchimochi,  N. M. Tubman,  L. Vogt,  M. L. Vidal,  O. Vydrov,  
 M. A. Watson,  J. Wenzel,  M. de Wergifosse,  T. A. Wesolowski,  A. White,  
 J. Witte,  A. Yamada,  Jun Yang,  K. Yao,  S. Yeganeh,  S. R. Yost,  
 Zhi-Qiang You,  A. Zech,  Igor Ying Zhang,  Xing Zhang,  Yan Zhao,  
 Ying Zhu,  B. R. Brooks,  G. K. L. Chan,  C. J. Cramer,  M. S. Gordon,  
 W. J. Hehre,  A. Klamt,  M. W. Schmidt,  C. D. Sherrill,  D. G. Truhlar,  
 A. Aspuru-Guzik,  R. Baer,  A. T. Bell,  N. A. Besley,  Jeng-Da Chai,  
 A. E. DePrince, III,  R. A. DiStasio Jr.,  A. Dreuw,  B. D. Dunietz,  
 T. R. Furlani,  Chao-Ping Hsu,  Yousung Jung,  Jing Kong,  D. S. Lambrecht,  
 WanZhen Liang,  C. Ochsenfeld,  V. A. Rassolov,  L. V. Slipchenko,  
 J. E. Subotnik,  T. Van Voorhis,  J. M. Herbert,  A. I. Krylov,  
 P. M. W. Gill,  M. Head-Gordon

 Contributors to earlier versions of Q-Chem not listed above: 
 R. D. Adamson,  B. Austin,  J. Baker,  G. J. O. Beran,  K. Brandhorst,  
 S. T. Brown,  E. F. C. Byrd,  A. K. Chakraborty,  C.-L. Cheng,  
 Siu Hung Chien,  D. M. Chipman,  D. L. Crittenden,  H. Dachsel,  
 R. J. Doerksen,  A. D. Dutoi,  L. Fusti-Molnar,  W. A. Goddard III,  
 A. Golubeva-Zadorozhnaya,  S. R. Gwaltney,  G. Hawkins,  A. Heyden,  
 S. Hirata,  G. Kedziora,  F. J. Keil,  C. Kelley,  Jihan Kim,  R. A. King,  
 R. Z. Khaliullin,  P. P. Korambath,  W. Kurlancheek,  A. M. Lee,  M. S. Lee,  
 S. V. Levchenko,  Ching Yeh Lin,  D. Liotard,  R. C. Lochan,  I. Lotan,  
 P. E. Maslen,  N. Nair,  D. P. O'Neill,  D. Neuhauser,  E. Neuscamman,  
 C. M. Oana,  R. Olson,  B. Peters,  R. Peverati,  P. A. Pieniazek,  
 Y. M. Rhee,  J. Ritchie,  M. A. Rohrdanz,  E. Rosta,  N. J. Russ,  
 H. F. Schaefer III,  N. E. Schultz,  N. Shenvi,  A. C. Simmonett,  A. Sodt,  
 D. Stuck,  K. S. Thanthiriwatte,  V. Vanovschi,  Tao Wang,  A. Warshel,  
 C. F. Williams,  Q. Wu,  X. Xu,  W. Zhang

 Please cite Q-Chem as follows:
 Y. Shao et al., Mol. Phys. 113, 184-215 (2015)
 DOI: 10.1080/00268976.2014.952696

 Q-Chem 5.2.1 for Intel X86 EM64T Linux

 Parts of Q-Chem use Armadillo 8.300.2 (Tropical Shenanigans).
 http://arma.sourceforge.net/

 Q-Chem begins on Tue Jan 14 04:40:18 2020  

Host: 
0

     Scratch files written to /scratch/taweetham/qchem16540//
NAlpha2: 130
NElect   130
Mult     1
The previous job contains 0 fragments, simply inherited here

 Q-Chem warning in module libgen/rem_setup.C, line 2168:

 Setting Thresh to 1e-14


Checking the input file for inconsistencies... 	...done.

--------------------------------------------------------------
User input:
--------------------------------------------------------------

$MOLECULE
READ
$END

$REM
   JOB_TYPE 	FREQUENCY
   BASIS 	6-311++G**
   METHOD	B3LYP
   SCF_GUESS_ALWAYS     TRUE
   S2THRESH     15
   THRESH       15
   MEM_TOTAL    10000
$END

--------------------------------------------------------------
 ----------------------------------------------------------------
             Standard Nuclear Orientation (Angstroms)
    I     Atom           X                Y                Z
 ----------------------------------------------------------------
    1      C      -0.2670750326    -0.2752109193    -0.0275942342
    2      C       0.4726561263     0.9193733407     0.0403291382
    3      Cl     -0.3459405587     2.4576818118     0.1802653794
    4      C       1.8725221459     0.8759535266     0.0329341517
    5      Cl      2.8286847301     2.3367665674     0.1190173212
    6      C       2.5507936412    -0.3374106276    -0.0332932366
    7      H       3.6315338811    -0.3550558115    -0.0362988966
    8      C       1.8137909023    -1.5110314871    -0.0912683697
    9      Cl      2.6583441244    -3.0481090156    -0.1713097682
   10      C       0.4259300847    -1.4898178204    -0.0901961832
   11      H      -0.1310259184    -2.4152731169    -0.1544555089
   12      C      -1.7583939517    -0.3100090983    -0.0223419109
   13      C      -2.5024656000     0.2956132887    -1.0421644718
   14      H      -1.9906326692     0.8238666819    -1.8375720910
   15      C      -3.8919949849     0.2169589415    -1.0432206569
   16      H      -4.4553576714     0.6856229935    -1.8421156668
   17      C      -4.5578676834    -0.4616541800    -0.0229161152
   18      H      -5.6405036020    -0.5174420188    -0.0225755820
   19      C      -3.8256551973    -1.0681901930     0.9950791448
   20      H      -4.3358648666    -1.5945371047     1.7938107768
   21      C      -2.4338384282    -0.9967229089     0.9932662471
   22      H      -1.8670623147    -1.4620619819     1.7919860973
 ----------------------------------------------------------------
 Molecular Point Group                 C1    NOp =  1
 Largest Abelian Subgroup              C1    NOp =  1
 Nuclear Repulsion Energy =        1206.03254998 hartrees
 There are       65 alpha and       65 beta electrons
 Requested basis set is 6-311++G(d,p)
 There are 146 shells and 403 basis functions

 Total QAlloc Memory Limit  10000 MB
 Mega-Array Size       188 MB
 MEM_STATIC part       192 MB
 A cutoff of  1.0D-15 yielded   8750 shell pairs
 There are     70309 function pairs (     75491 Cartesian)
 Smallest overlap matrix eigenvalue = 3.88E-07
 Linear dependence detected in AO basis
 Number of orthogonalized atomic orbitals = 400
 Maximum deviation from orthogonality = 3.179E-10
 Guess from superposition of atomic densities
 Warning:  Energy on first SCF cycle will be non-variational
 SAD guess density has 130.000000 electrons

 -----------------------------------------------------------------------
  General SCF calculation program by
  Eric Jon Sundstrom, Paul Horn, Yuezhi Mao, Dmitri Zuev, Alec White,
  David Stuck, Shaama M.S., Shane Yost, Joonho Lee, David Small,
  Daniel Levine, Susi Lehtola, Hugh Burton, Evgeny Epifanovsky,
  Bang C. Huynh
 -----------------------------------------------------------------------
 Exchange:     0.2000 Hartree-Fock + 0.0800 Slater + 0.7200 B88
 Correlation:  0.1900 VWN1RPA + 0.8100 LYP
 Using SG-1 standard quadrature grid
 A restricted SCF calculation will be
 performed using DIIS
 SCF converges when DIIS error is below 1.0e-08
 ---------------------------------------
  Cycle       Energy         DIIS error
 ---------------------------------------
    1   -1845.8016597361      3.14e-02  
    2   -1842.1124046405      2.77e-03  
    3   -1842.0485060613      3.24e-03  
    4   -1842.2721553478      5.54e-04  
    5   -1842.2766275549      3.27e-04  
    6   -1842.2788254933      8.23e-05  
    7   -1842.2789471954      2.39e-05  
    8   -1842.2789574156      7.05e-06  
    9   -1842.2789584295      1.52e-06  
   10   -1842.2789584660      7.99e-07  
   11   -1842.2789584784      2.40e-07  
   12   -1842.2789584796      1.16e-07  
   13   -1842.2789584798      3.02e-08  
   14   -1842.2789584799      1.45e-08  
   15   -1842.2789584798      4.23e-09  Convergence criterion met
 ---------------------------------------
 SCF time:   CPU 484.96s  wall 485.00s 
 SCF   energy in the final basis set =    -1842.2789584798
 Total energy in the final basis set =    -1842.2789584798

 --------------------------------------------------------------

                    Orbital Energies (a.u.)
 --------------------------------------------------------------

 Alpha MOs
 -- Occupied --
********-101.5694-101.5676 -10.2679 -10.2648 -10.2612 -10.2262 -10.2139
-10.2090 -10.2056 -10.1918 -10.1909 -10.1898 -10.1894 -10.1889  -9.4852
 -9.4839  -9.4823  -7.2501  -7.2486  -7.2472  -7.2401  -7.2393  -7.2388
 -7.2383  -7.2373  -7.2364  -0.9400  -0.8980  -0.8846  -0.8680  -0.8393
 -0.7942  -0.7643  -0.7509  -0.7381  -0.6593  -0.6295  -0.6155  -0.6005
 -0.5440  -0.5263  -0.5245  -0.4877  -0.4735  -0.4688  -0.4578  -0.4485
 -0.4414  -0.4356  -0.4132  -0.4081  -0.3879  -0.3841  -0.3687  -0.3647
 -0.3591  -0.3423  -0.3319  -0.3286  -0.3202  -0.2866  -0.2713  -0.2635
 -0.2564
 -- Virtual --
 -0.0576  -0.0479  -0.0289  -0.0241  -0.0208  -0.0111   0.0004   0.0044
  0.0079   0.0163   0.0221   0.0298   0.0310   0.0363   0.0442   0.0544
  0.0549   0.0609   0.0651   0.0746   0.0799   0.0853   0.0903   0.0931
  0.0970   0.0990   0.1037   0.1048   0.1069   0.1111   0.1126   0.1172
  0.1184   0.1203   0.1247   0.1276   0.1288   0.1303   0.1329   0.1340
  0.1383   0.1450   0.1514   0.1531   0.1567   0.1598   0.1646   0.1713
  0.1737   0.1806   0.1859   0.1907   0.1925   0.2009   0.2050   0.2118
  0.2161   0.2223   0.2257   0.2283   0.2323   0.2375   0.2431   0.2443
  0.2492   0.2533   0.2586   0.2611   0.2688   0.2702   0.2748   0.2802
  0.2835   0.2878   0.2897   0.2953   0.2981   0.3037   0.3070   0.3088
  0.3150   0.3235   0.3244   0.3269   0.3509   0.3561   0.3663   0.3688
  0.3727   0.4152   0.4313   0.4437   0.4543   0.4590   0.4607   0.4794
  0.4864   0.4950   0.4973   0.5104   0.5215   0.5330   0.5349   0.5367
  0.5429   0.5543   0.5601   0.5635   0.5745   0.5801   0.5848   0.5879
  0.6025   0.6132   0.6144   0.6186   0.6248   0.6342   0.6402   0.6459
  0.6631   0.6793   0.6893   0.6917   0.6932   0.7004   0.7092   0.7171
  0.7212   0.7288   0.7322   0.7499   0.7589   0.7750   0.8167   0.8188
  0.8267   0.8378   0.8395   0.8408   0.8481   0.8511   0.8548   0.8575
  0.8608   0.8649   0.8711   0.8802   0.8832   0.8928   0.9001   0.9080
  0.9167   0.9241   0.9306   0.9342   0.9458   0.9517   0.9639   0.9686
  0.9824   0.9879   0.9965   1.0058   1.0104   1.0234   1.0451   1.0537
  1.0642   1.0763   1.0937   1.1158   1.1226   1.1412   1.1660   1.1965
  1.2114   1.2175   1.2364   1.2595   1.2869   1.3004   1.3111   1.3255
  1.3564   1.3637   1.3955   1.4351   1.4864   1.5028   1.5119   1.5257
  1.5274   1.5565   1.5621   1.5709   1.5720   1.5966   1.6013   1.6123
  1.6390   1.6475   1.6555   1.6810   1.7023   1.7196   1.7358   1.7449
  1.7683   1.7908   1.8065   1.8270   1.8485   1.8555   1.8849   1.8861
  1.8955   1.9187   1.9386   1.9404   1.9431   1.9488   1.9611   1.9714
  1.9877   2.0094   2.0233   2.0522   2.0564   2.0719   2.0866   2.1207
  2.1365   2.1878   2.2385   2.2497   2.2740   2.2845   2.2986   2.3028
  2.3115   2.3501   2.3613   2.4078   2.4272   2.4406   2.4509   2.4561
  2.4672   2.4766   2.5220   2.5386   2.5498   2.5820   2.6066   2.6284
  2.6520   2.6676   2.6692   2.6944   2.7005   2.7100   2.7224   2.7291
  2.7433   2.7525   2.7647   2.7681   2.7903   2.7956   2.8035   2.8069
  2.8435   2.8553   2.8685   2.8898   2.9287   2.9368   2.9856   3.0087
  3.0713   3.0848   3.0937   3.1381   3.1674   3.1908   3.2182   3.2625
  3.3455   3.3504   3.3768   3.4360   3.4890   3.5296   3.5812   3.6282
  3.6678   3.7691   3.8042   3.9629   3.9879   4.0360   4.0987   4.1444
  4.1474   4.3893   4.8126   4.8426   9.7622   9.7871   9.8224  23.4184
 23.6586  23.8307  23.8885  23.9358  23.9617  23.9865  24.0359  24.0756
 24.0875  24.1170  24.1852  25.8096  25.8288  25.9180  26.1075  26.1608
 26.2914  26.5645  26.6132  26.8234 215.7536 215.7813 215.8236
 --------------------------------------------------------------

          Ground-State Mulliken Net Atomic Charges

     Atom                 Charge (a.u.)
  ----------------------------------------
      1 C                    -0.145402
      2 C                    -0.553553
      3 Cl                    0.610146
      4 C                     0.102150
      5 Cl                    0.456024
      6 C                    -0.810808
      7 H                     0.213341
      8 C                     0.756006
      9 Cl                    0.457891
     10 C                    -1.194378
     11 H                     0.212911
     12 C                     1.018808
     13 C                    -0.651281
     14 H                     0.185118
     15 C                    -0.351382
     16 H                     0.171936
     17 C                    -0.317400
     18 H                     0.165836
     19 C                    -0.183359
     20 H                     0.175325
     21 C                    -0.492118
     22 H                     0.174191
  ----------------------------------------
  Sum of atomic charges =     0.000000

 -----------------------------------------------------------------
                    Cartesian Multipole Moments
 -----------------------------------------------------------------
    Charge (ESU x 10^10)
                -0.0000
    Dipole Moment (Debye)
         X      -1.6718      Y      -0.9228      Z      -0.1104
       Tot       1.9128
    Quadrupole Moments (Debye-Ang)
        XX     -99.0324     XY       1.6302     YY    -111.9826
        XZ       0.3636     YZ      -3.7429     ZZ    -106.5865
    Octopole Moments (Debye-Ang^2)
       XXX     -17.9280    XXY       2.1948    XYY       1.5479
       YYY      13.5120    XXZ      -1.1976    XYZ      11.6750
       YYZ       3.1762    XZZ      -2.2356    YZZ       3.4425
       ZZZ       0.7362
    Hexadecapole Moments (Debye-Ang^3)
      XXXX   -3822.4174   XXXY      19.3436   XXYY   -1058.0908
      XYYY      -9.7828   YYYY   -2016.6867   XXXZ       7.9779
      XXYZ     -43.9315   XYYZ      -9.8700   YYYZ       5.7974
      XXZZ    -734.4989   XYZZ      -0.2315   YYZZ    -395.7703
      XZZZ       1.0531   YZZZ     -12.6047   ZZZZ    -312.0911
 -----------------------------------------------------------------
 Calculating MO derivatives via CPSCF
    1     0    69    0.0220984  
    2     0    69    0.0062153  
    3     0    69    0.0006455  
    4     5    64    0.0000447  
    5    66     3    0.0000033  
    6    69     0    0.0000002  Converged
 Time for AOints: 729.0 s (CPU) 729.2 s (wall)
 ------------------------------------------------------------------------------
                     AOints        : Timing summary (seconds)
 ------------------------------------------------------------------------------
     job step          cpu (% of tot)      sys (% of tot)     wall (% of tot)
 ------------------------------------------------------------------------------
  AOints            0.7290E+03 ( 8.6)   0.6000E-05 ( 2.5)   0.7292E+03 ( 8.6)
 ------------------------------------------------------------------------------
   Grand Totals     0.8450E+04          0.2420E-03          0.8451E+04
 ------------------------------------------------------------------------------
 Polarizability Matrix (a.u.)
            1           2           3
    1-235.3367358   2.7732364  -0.2175767
    2   2.7732364-187.4686361   9.4333857
    3  -0.2175767   9.4333857-116.1391231
 Calculating analytic Hessian of the SCF energy

 Direct stationary perturbation theory relativistic correction:

 rels  =       2.433005431472
 relv  =      -9.295224381493
 rel2e =       2.504336808499
 E_rel =      -4.357882141523

 Hessian of the SCF Energy
            1           2           3           4           5           6
    1   0.6247963  -0.0062171  -0.0019294  -0.1640857  -0.1080491  -0.0094041
    2  -0.0062171   0.6205932   0.0090075  -0.0505865  -0.2242528  -0.0098690
    3  -0.0019294   0.0090075   0.1700907  -0.0041203  -0.0078695  -0.0611738
    4  -0.1640857  -0.0505865  -0.0041203   0.5830951   0.0364265  -0.0007040
    5  -0.1080491  -0.2242528  -0.0078695   0.0364265   0.5148775   0.0264866
    6  -0.0094041  -0.0098690  -0.0611738  -0.0007040   0.0264866   0.1130031
    7   0.0049916  -0.0013426  -0.0000355  -0.0656575   0.0470145   0.0046592
    8   0.0198410  -0.0382655  -0.0038648   0.0507513  -0.1299517  -0.0087466
    9   0.0014052  -0.0028261   0.0030107   0.0055414  -0.0093426  -0.0223051
   10  -0.0276243  -0.0780096  -0.0041498  -0.2946563   0.0388437   0.0026400
   11  -0.0233118   0.0337978   0.0012949  -0.0246901  -0.0957128  -0.0023586
   12  -0.0013089   0.0021963   0.0044740  -0.0010020  -0.0025632  -0.0570799
   13  -0.0036367   0.0051682   0.0004538  -0.0200981  -0.0325668  -0.0020822
   14  -0.0004311   0.0021012   0.0000598  -0.0088438  -0.0155109  -0.0013606
   15   0.0001390   0.0001027   0.0037878  -0.0006715  -0.0012939   0.0028673
   16   0.0012281  -0.0022925  -0.0002116  -0.0210541   0.0248143   0.0021002
   17  -0.0019869  -0.0647701  -0.0031581   0.0778880   0.0279529   0.0012684
   18  -0.0001332  -0.0038203  -0.0005582   0.0045309   0.0013652   0.0059125
   19   0.0005684  -0.0000127   0.0000068   0.0007605   0.0017944   0.0001224
   20   0.0001224  -0.0010591   0.0000280   0.0008773  -0.0035655  -0.0005015
   21  -0.0001175  -0.0000658  -0.0013909   0.0002785  -0.0003980   0.0054469
   22  -0.0264023   0.0825184   0.0039521  -0.0587795  -0.0303582  -0.0018882
   23   0.0276675   0.0295437   0.0008782  -0.0311831  -0.0163814  -0.0008407
   24   0.0018866   0.0018941   0.0054312  -0.0018856  -0.0007531  -0.0028628
   25  -0.0032508  -0.0048414  -0.0001581   0.0017005   0.0008044  -0.0001185
   26   0.0005556   0.0026790  -0.0001214   0.0007198   0.0002274   0.0003377
   27  -0.0000661  -0.0001605   0.0044842  -0.0000044   0.0000530  -0.0007241
   28  -0.1615042   0.0457257   0.0039840   0.0624115   0.0242156   0.0013361
   29   0.1101440  -0.2654799  -0.0098103  -0.0263905  -0.0570461  -0.0043894
   30   0.0092473  -0.0099750  -0.0622266  -0.0019544  -0.0044525   0.0077128
   31   0.0100040   0.0144227   0.0008363  -0.0009922   0.0022025   0.0002589
   32  -0.0135414  -0.0188753  -0.0014364   0.0027210  -0.0017623  -0.0004229
   33  -0.0012115  -0.0010657   0.0035867   0.0002654  -0.0002815   0.0058253
   34  -0.2114544  -0.0004076   0.0006930  -0.0194231  -0.0132209   0.0029466
   35  -0.0038547  -0.0849940   0.0104883  -0.0273677   0.0025337  -0.0001569
   36   0.0002657   0.0102325  -0.0739838  -0.0004361  -0.0003647   0.0033216
   37  -0.0258396   0.0140576  -0.0233671   0.0013275   0.0032654  -0.0014810
   38   0.0075456   0.0047574  -0.0016572  -0.0022316  -0.0020129   0.0011071
   39  -0.0041660  -0.0009954   0.0048386   0.0021556  -0.0010445  -0.0002760
   40   0.0012233   0.0004059   0.0000088   0.0000273  -0.0002591  -0.0001363
   41  -0.0012512  -0.0024051  -0.0018630  -0.0004589   0.0006100  -0.0000386
   42   0.0010684  -0.0022173  -0.0003911  -0.0012007   0.0009327  -0.0000022
   43   0.0032019   0.0013606  -0.0023576  -0.0013107   0.0001489   0.0010105
   44   0.0017166   0.0042385   0.0048048   0.0008517  -0.0009079   0.0001011
   45  -0.0021996   0.0048979  -0.0014561   0.0008288   0.0005679  -0.0001110
   46  -0.0000836   0.0006514  -0.0010809  -0.0002067   0.0003172   0.0000803
   47  -0.0002864   0.0001764   0.0000193   0.0000858   0.0001221  -0.0000486
   48   0.0000823   0.0000576   0.0001544   0.0000085   0.0001478  -0.0000430
   49  -0.0001674   0.0002453   0.0002128  -0.0001329   0.0006214  -0.0001953
   50  -0.0001916  -0.0012752   0.0001506   0.0002374   0.0000928  -0.0003081
   51   0.0001774   0.0002719  -0.0012149  -0.0006115   0.0000570   0.0005572
   52   0.0000599   0.0000114   0.0000360  -0.0000139   0.0000400   0.0000146
   53   0.0000658  -0.0006635  -0.0005612  -0.0001958  -0.0000224   0.0000339
   54   0.0000324  -0.0005410  -0.0002051  -0.0001771   0.0000648   0.0000057
   55   0.0027629  -0.0018767   0.0016988  -0.0001498  -0.0002347  -0.0000764
   56  -0.0012298   0.0031748   0.0047339   0.0004464   0.0004307  -0.0001228
   57   0.0018004   0.0055872  -0.0009866   0.0014831  -0.0003233  -0.0001529
   58  -0.0000935  -0.0009298   0.0010198  -0.0003991   0.0002752   0.0000170
   59   0.0001067   0.0001140   0.0001903   0.0000014   0.0001369   0.0000407
   60  -0.0001824   0.0000718   0.0001708   0.0000504   0.0000233  -0.0000264
   61  -0.0257926  -0.0179460   0.0238451  -0.0025605   0.0041700   0.0009374
   62  -0.0090044   0.0031456   0.0005638   0.0018478   0.0004631  -0.0003027
   63   0.0059364  -0.0007946   0.0039029  -0.0023608  -0.0013827  -0.0001327
   64   0.0010975  -0.0001105   0.0006631   0.0002060  -0.0002580  -0.0000404
   65   0.0015834  -0.0022821  -0.0018786  -0.0009120  -0.0003219   0.0000960
   66  -0.0013238  -0.0019883  -0.0003447  -0.0000049   0.0003705   0.0002364
            7           8           9          10          11          12
    1   0.0049916   0.0198410   0.0014052  -0.0276243  -0.0233118  -0.0013089
    2  -0.0013426  -0.0382655  -0.0028261  -0.0780096   0.0337978   0.0021963
    3  -0.0000355  -0.0038648   0.0030107  -0.0041498   0.0012949   0.0044740
    4  -0.0656575   0.0507513   0.0055414  -0.2946563  -0.0246901  -0.0010020
    5   0.0470145  -0.1299517  -0.0093426   0.0388437  -0.0957128  -0.0025632
    6   0.0046592  -0.0087466  -0.0223051   0.0026400  -0.0023586  -0.0570799
    7   0.0922400  -0.0737253  -0.0055823  -0.0180757   0.0341349   0.0029431
    8  -0.0737253   0.1885798   0.0159454   0.0100145  -0.0200186  -0.0018079
    9  -0.0055823   0.0159454   0.0129554   0.0007554  -0.0018822   0.0025601
   10  -0.0180757   0.0100145   0.0007554   0.5854254  -0.0589662  -0.0050575
   11   0.0341349  -0.0200186  -0.0018822  -0.0589662   0.5466334   0.0249468
   12   0.0029431  -0.0018079   0.0025601  -0.0050575   0.0249468   0.1161537
   13  -0.0069941  -0.0030448  -0.0001124  -0.0743230  -0.0522021  -0.0026585
   14   0.0036567   0.0035213   0.0002708  -0.0561363  -0.1236935  -0.0055583
   15   0.0003626   0.0003725  -0.0007982  -0.0025993  -0.0059504  -0.0234743
   16  -0.0040234   0.0007886   0.0000425  -0.1726321   0.1308305   0.0072723
   17  -0.0038460   0.0021250  -0.0001996   0.0639784  -0.2596422  -0.0117015
   18  -0.0000919  -0.0001504   0.0039023   0.0032808  -0.0109428  -0.0578022
   19  -0.0001577   0.0001051  -0.0000067  -0.0103942  -0.0020350  -0.0000782
   20   0.0014477  -0.0007278  -0.0000720   0.0276507   0.0014278  -0.0001303
   21   0.0000273  -0.0000862   0.0001988   0.0013080  -0.0001200   0.0027094
   22   0.0006877   0.0004888   0.0000356   0.0660377  -0.0336086  -0.0016757
   23  -0.0000192   0.0007218   0.0001843   0.0275388  -0.0638408  -0.0035470
   24   0.0000184   0.0000308  -0.0006123   0.0017511  -0.0036477   0.0056771
   25  -0.0003876   0.0009842   0.0001042  -0.0015947  -0.0008725   0.0000393
   26   0.0009713  -0.0015835  -0.0001703  -0.0046493   0.0014034  -0.0002243
   27   0.0000660  -0.0000225  -0.0003806  -0.0000973  -0.0002732   0.0044602
   28  -0.0008904  -0.0063830  -0.0003137  -0.0529070   0.0310418   0.0016974
   29  -0.0015841  -0.0003398  -0.0002661   0.0287855  -0.0163400  -0.0007920
   30  -0.0002191  -0.0006435   0.0039808   0.0019420  -0.0008963  -0.0021212
   31   0.0001549   0.0012526   0.0000915  -0.0006003   0.0010241   0.0000067
   32  -0.0001095  -0.0011950  -0.0000744   0.0008571  -0.0000223   0.0000726
   33  -0.0000064   0.0000149   0.0001850  -0.0001750   0.0001822  -0.0008210
   34  -0.0017244   0.0025488  -0.0003582   0.0016756  -0.0015430  -0.0001133
   35  -0.0033575  -0.0010715   0.0000658  -0.0008932  -0.0037560  -0.0007003
   36  -0.0001224   0.0006883  -0.0020475   0.0006012  -0.0004743   0.0055879
   37  -0.0014110  -0.0027202  -0.0010910  -0.0002338   0.0004679   0.0007225
   38  -0.0026748  -0.0020794  -0.0010193   0.0013255  -0.0001840  -0.0000024
   39  -0.0020357  -0.0004471  -0.0007632  -0.0000997   0.0000493  -0.0001094
   40  -0.0006242  -0.0004238  -0.0008066  -0.0003260   0.0000274   0.0000421
   41  -0.0003492  -0.0003294  -0.0006627   0.0001765  -0.0000875   0.0000922
   42   0.0003315  -0.0003858   0.0000341  -0.0001823  -0.0001875  -0.0000151
   43   0.0011755   0.0007264   0.0000356   0.0003593  -0.0002350   0.0001870
   44  -0.0002130   0.0003715  -0.0000909  -0.0000307   0.0000490  -0.0000778
   45  -0.0002815  -0.0007979  -0.0001109  -0.0003126   0.0001046  -0.0000830
   46   0.0000905  -0.0001502  -0.0000310   0.0001088   0.0000224   0.0000278
   47  -0.0000123  -0.0000954  -0.0000344  -0.0000578   0.0000013  -0.0000034
   48  -0.0000352  -0.0001082  -0.0000237   0.0000045   0.0000220  -0.0000158
   49   0.0000628  -0.0002374   0.0000168   0.0001232   0.0000880   0.0000912
   50  -0.0003059  -0.0003338   0.0000216  -0.0001640   0.0000788  -0.0000601
   51   0.0008017   0.0007322   0.0001195   0.0002488  -0.0001299  -0.0000441
   52  -0.0000125  -0.0000203  -0.0000173   0.0000519   0.0000489  -0.0000017
   53  -0.0000013   0.0000393   0.0000052   0.0000874  -0.0000570   0.0000042
   54   0.0000458  -0.0000031   0.0000287   0.0000248  -0.0000359   0.0000354
   55  -0.0007649  -0.0006739  -0.0001643  -0.0001629   0.0000646  -0.0000400
   56   0.0003013  -0.0000608   0.0000330  -0.0000563   0.0002415  -0.0002619
   57  -0.0001216  -0.0002370  -0.0000191  -0.0002783   0.0005052   0.0002660
   58   0.0000474  -0.0001004   0.0000170   0.0000757  -0.0000081  -0.0000730
   59   0.0000234  -0.0001023  -0.0000057   0.0000148   0.0000441   0.0000119
   60   0.0000050  -0.0000589   0.0000007  -0.0000304  -0.0000079  -0.0000021
   61   0.0013214  -0.0001633   0.0003804  -0.0003158  -0.0001848  -0.0010490
   62   0.0000090   0.0007613   0.0001880  -0.0006013   0.0000198   0.0000605
   63  -0.0008063  -0.0002392   0.0001194   0.0005358  -0.0003190  -0.0003008
   64  -0.0000485   0.0001409   0.0000577  -0.0000181  -0.0000949   0.0000269
   65  -0.0000182   0.0000345  -0.0000675   0.0002925  -0.0003425   0.0000479
   66   0.0000769  -0.0001848  -0.0000351  -0.0001158   0.0001168  -0.0000563
           13          14          15          16          17          18
    1  -0.0036367  -0.0004311   0.0001390   0.0012281  -0.0019869  -0.0001332
    2   0.0051682   0.0021012   0.0001027  -0.0022925  -0.0647701  -0.0038203
    3   0.0004538   0.0000598   0.0037878  -0.0002116  -0.0031581  -0.0005582
    4  -0.0200981  -0.0088438  -0.0006715  -0.0210541   0.0778880   0.0045309
    5  -0.0325668  -0.0155109  -0.0012939   0.0248143   0.0279529   0.0013652
    6  -0.0020822  -0.0013606   0.0028673   0.0021002   0.0012684   0.0059125
    7  -0.0069941   0.0036567   0.0003626  -0.0040234  -0.0038460  -0.0000919
    8  -0.0030448   0.0035213   0.0003725   0.0007886   0.0021250  -0.0001504
    9  -0.0001124   0.0002708  -0.0007982   0.0000425  -0.0001996   0.0039023
   10  -0.0743230  -0.0561363  -0.0025993  -0.1726321   0.0639784   0.0032808
   11  -0.0522021  -0.1236935  -0.0059504   0.1308305  -0.2596422  -0.0109428
   12  -0.0026585  -0.0055583  -0.0234743   0.0072723  -0.0117015  -0.0578022
   13   0.0995205   0.0844037   0.0044082   0.0040572  -0.0013949  -0.0000970
   14   0.0844037   0.1781300   0.0094997  -0.0246717  -0.0429109  -0.0028485
   15   0.0044082   0.0094997   0.0123426  -0.0015424  -0.0023033   0.0043871
   16   0.0040572  -0.0246717  -0.0015424   0.7566610   0.0075257  -0.0011376
   17  -0.0013949  -0.0429109  -0.0023033   0.0075257   0.6541527   0.0279187
   18  -0.0000970  -0.0028485   0.0043871  -0.0011376   0.0279187   0.1216091
   19   0.0013125  -0.0011950  -0.0000654  -0.3466000   0.0048230   0.0008605
   20   0.0009254   0.0004343   0.0001880   0.0043694  -0.0536584  -0.0010335
   21   0.0001120   0.0002262  -0.0026916   0.0008491  -0.0010318  -0.0332292
   22   0.0000286   0.0054549   0.0000626  -0.1876769  -0.0732272  -0.0030088
   23   0.0019785   0.0017402  -0.0003175  -0.1381324  -0.2565261  -0.0095266
   24   0.0000281  -0.0002977   0.0046305  -0.0068772  -0.0098781  -0.0606737
   25   0.0001916  -0.0000201   0.0000092   0.0055692  -0.0034366  -0.0002216
   26  -0.0001832  -0.0019493  -0.0001122   0.0222609  -0.0404043  -0.0024295
   27  -0.0000074  -0.0000702   0.0000548   0.0012043  -0.0020283   0.0041378
   28   0.0001051  -0.0022205   0.0000372  -0.0285000  -0.0714507  -0.0040684
   29  -0.0014196  -0.0014110  -0.0000810  -0.0265040   0.0321310   0.0016266
   30   0.0000163   0.0001567  -0.0008871  -0.0019536   0.0014100   0.0083550
   31   0.0001106  -0.0001001  -0.0000011  -0.0054243   0.0014775   0.0001666
   32  -0.0000529   0.0000522   0.0000128   0.0009142   0.0013077  -0.0002905
   33  -0.0000199  -0.0000331  -0.0003044   0.0001236  -0.0005434   0.0052890
   34   0.0005459   0.0009257  -0.0000032  -0.0008216  -0.0001742   0.0000081
   35  -0.0015267  -0.0005493  -0.0000698   0.0000310  -0.0006181  -0.0000306
   36   0.0000165  -0.0000138   0.0000789   0.0001478   0.0004531  -0.0013802
   37  -0.0002409  -0.0002349   0.0000416  -0.0000729  -0.0001201  -0.0001892
   38  -0.0001774  -0.0000338  -0.0001022  -0.0007783   0.0004990   0.0000282
   39   0.0001805   0.0002323   0.0000046   0.0003747   0.0001083   0.0000175
   40   0.0000546   0.0000657  -0.0000013   0.0000368  -0.0001646  -0.0000062
   41  -0.0000258  -0.0000631   0.0000100  -0.0000070   0.0000802   0.0000376
   42   0.0000066  -0.0000276  -0.0000134  -0.0000124  -0.0001292   0.0000119
   43   0.0000559  -0.0000608  -0.0000391  -0.0001288   0.0002883  -0.0000668
   44   0.0000628   0.0000315  -0.0000103   0.0001522   0.0000667  -0.0000132
   45   0.0000019  -0.0000142   0.0000161   0.0000790  -0.0001851  -0.0000468
   46  -0.0000644  -0.0000745  -0.0000000  -0.0000866   0.0000266  -0.0000058
   47   0.0000079   0.0000100   0.0000019   0.0000277  -0.0000478  -0.0000082
   48  -0.0000282  -0.0000261   0.0000000  -0.0000093  -0.0000255   0.0000055
   49  -0.0001255  -0.0001416  -0.0000141  -0.0001183   0.0000279  -0.0000039
   50  -0.0000393   0.0000400   0.0000382  -0.0000225  -0.0002191   0.0000195
   51   0.0000481  -0.0000029  -0.0000029  -0.0000126   0.0002552   0.0000224
   52  -0.0000399  -0.0000408  -0.0000021  -0.0000361  -0.0000046  -0.0000065
   53  -0.0000195  -0.0000186  -0.0000062   0.0000054   0.0000766   0.0000292
   54  -0.0000113  -0.0000198  -0.0000103  -0.0000001   0.0000261  -0.0000212
   55  -0.0000779   0.0000256   0.0000127  -0.0001022  -0.0003201   0.0000779
   56   0.0001069   0.0000226   0.0000174  -0.0001503  -0.0000256   0.0000637
   57   0.0001044   0.0000133   0.0000073  -0.0000883  -0.0003890  -0.0000500
   58  -0.0000773  -0.0000660  -0.0000062  -0.0000872   0.0000186   0.0000068
   59  -0.0000102  -0.0000203  -0.0000116  -0.0000459  -0.0000451   0.0000007
   60   0.0000241   0.0000189  -0.0000015   0.0000064  -0.0000343  -0.0000039
   61  -0.0003639  -0.0003682  -0.0001096  -0.0002433  -0.0000257   0.0000992
   62   0.0000626   0.0000875   0.0000234   0.0008433   0.0001643  -0.0000142
   63  -0.0003118  -0.0000765   0.0000221  -0.0003210   0.0003539   0.0001602
   64   0.0000596   0.0000731  -0.0000177   0.0000550   0.0001006   0.0000087
   65  -0.0000524  -0.0000094  -0.0000082   0.0000376   0.0003157   0.0000170
   66  -0.0000717  -0.0001281  -0.0000153  -0.0000345  -0.0001847  -0.0000469
           19          20          21          22          23          24
    1   0.0005684   0.0001224  -0.0001175  -0.0264023   0.0276675   0.0018866
    2  -0.0000127  -0.0010591  -0.0000658   0.0825184   0.0295437   0.0018941
    3   0.0000068   0.0000280  -0.0013909   0.0039521   0.0008782   0.0054312
    4   0.0007605   0.0008773   0.0002785  -0.0587795  -0.0311831  -0.0018856
    5   0.0017944  -0.0035655  -0.0003980  -0.0303582  -0.0163814  -0.0007531
    6   0.0001224  -0.0005015   0.0054469  -0.0018882  -0.0008407  -0.0028628
    7  -0.0001577   0.0014477   0.0000273   0.0006877  -0.0000192   0.0000184
    8   0.0001051  -0.0007278  -0.0000862   0.0004888   0.0007218   0.0000308
    9  -0.0000067  -0.0000720   0.0001988   0.0000356   0.0001843  -0.0006123
   10  -0.0103942   0.0276507   0.0013080   0.0660377   0.0275388   0.0017511
   11  -0.0020350   0.0014278  -0.0001200  -0.0336086  -0.0638408  -0.0036477
   12  -0.0000782  -0.0001303   0.0027094  -0.0016757  -0.0035470   0.0056771
   13   0.0013125   0.0009254   0.0001120   0.0000286   0.0019785   0.0000281
   14  -0.0011950   0.0004343   0.0002262   0.0054549   0.0017402  -0.0002977
   15  -0.0000654   0.0001880  -0.0026916   0.0000626  -0.0003175   0.0046305
   16  -0.3466000   0.0043694   0.0008491  -0.1876769  -0.1381324  -0.0068772
   17   0.0048230  -0.0536584  -0.0010318  -0.0732272  -0.2565261  -0.0098781
   18   0.0008605  -0.0010335  -0.0332292  -0.0030088  -0.0095266  -0.0606737
   19   0.3645961  -0.0047305  -0.0009502  -0.0112668   0.0030716   0.0001884
   20  -0.0047305   0.0566404   0.0017492  -0.0266634   0.0039290   0.0001433
   21  -0.0009502   0.0017492   0.0230353  -0.0012940  -0.0000517   0.0029404
   22  -0.0112668  -0.0266634  -0.0012940   0.6220805   0.0663579   0.0027022
   23   0.0030716   0.0039290  -0.0000517   0.0663579   0.5409017   0.0213999
   24   0.0001884   0.0001433   0.0029404   0.0027022   0.0213999   0.1203697
   25   0.0009864  -0.0005634  -0.0000552  -0.0664997   0.0481222   0.0026084
   26   0.0006881   0.0008288   0.0002504   0.0478022  -0.1277503  -0.0049788
   27   0.0000442   0.0001758  -0.0026466   0.0024552  -0.0051488  -0.0231596
   28   0.0005658  -0.0021108  -0.0001649  -0.3283739   0.0205163   0.0014500
   29  -0.0026764  -0.0046603  -0.0004278  -0.0430652  -0.1119973  -0.0030907
   30  -0.0001358  -0.0005289   0.0053541  -0.0016505  -0.0029804  -0.0608542
   31  -0.0004044  -0.0012837  -0.0000884  -0.0119676  -0.0273906  -0.0018211
   32   0.0001406   0.0002937  -0.0000326   0.0033862   0.0028836   0.0001236
   33   0.0000187  -0.0000041   0.0003340   0.0005908   0.0001866   0.0027084
   34  -0.0000217  -0.0000140   0.0001580   0.0018555   0.0020032  -0.0005836
   35   0.0000210   0.0000934  -0.0000899   0.0018820  -0.0033939  -0.0005386
   36  -0.0000013   0.0000032  -0.0000172  -0.0006507  -0.0004312   0.0064352
   37   0.0000224  -0.0000014  -0.0000472  -0.0000085   0.0002587   0.0014840
   38   0.0000276  -0.0000082   0.0001267   0.0003205  -0.0001583  -0.0003393
   39  -0.0000009   0.0000330  -0.0000191  -0.0001354   0.0001217  -0.0002105
   40  -0.0000028  -0.0000001  -0.0000070   0.0000831   0.0001659  -0.0000216
   41   0.0000055  -0.0000054  -0.0000041  -0.0000488  -0.0001852   0.0000583
   42   0.0000051  -0.0000196   0.0000062   0.0001181   0.0000956  -0.0000500
   43   0.0000016  -0.0000225   0.0000250  -0.0003396  -0.0002271  -0.0000801
   44  -0.0000179   0.0000069  -0.0000100  -0.0001305   0.0001756  -0.0002814
   45  -0.0000062  -0.0000013  -0.0000333   0.0001848   0.0003579   0.0004898
   46   0.0000022  -0.0000033  -0.0000009   0.0000484  -0.0000546   0.0000819
   47   0.0000002  -0.0000006  -0.0000037  -0.0000265   0.0000464   0.0000481
   48   0.0000006  -0.0000023  -0.0000044   0.0000176  -0.0000188   0.0000021
   49   0.0000029  -0.0000126   0.0000194   0.0000804  -0.0001819  -0.0002108
   50   0.0000000  -0.0000008  -0.0000125   0.0003176   0.0001164   0.0000914
   51  -0.0000075  -0.0000178   0.0000430  -0.0004053  -0.0002643  -0.0002105
   52  -0.0000003  -0.0000008  -0.0000003   0.0000716  -0.0000734   0.0000098
   53   0.0000005   0.0000014   0.0000018  -0.0000940  -0.0000488   0.0000060
   54  -0.0000001  -0.0000027   0.0000025  -0.0000217  -0.0000361   0.0000256
   55   0.0000143   0.0000253  -0.0000556   0.0005779   0.0003771   0.0001904
   56   0.0000232   0.0000112  -0.0000018   0.0000254   0.0000476  -0.0003424
   57   0.0000123  -0.0000046  -0.0000123   0.0006423   0.0002442  -0.0000792
   58   0.0000022  -0.0000014   0.0000026   0.0000706  -0.0001055  -0.0000403
   59   0.0000003  -0.0000015  -0.0000026   0.0000859   0.0000034   0.0000088
   60  -0.0000002   0.0000015  -0.0000049   0.0000133   0.0000665   0.0000255
   61   0.0000137  -0.0000165   0.0000025  -0.0000246  -0.0007514  -0.0008337
   62  -0.0000261   0.0000229  -0.0000366  -0.0008920   0.0002909   0.0003015
   63   0.0000037   0.0000244  -0.0000073  -0.0004331  -0.0001043  -0.0002038
   64  -0.0000011   0.0000062  -0.0000012  -0.0002810   0.0000597  -0.0000457
   65  -0.0000075  -0.0000020   0.0000206  -0.0005218  -0.0001243   0.0000425
   66  -0.0000102  -0.0000277  -0.0000141   0.0003918  -0.0002712   0.0001821
           25          26          27          28          29          30
    1  -0.0032508   0.0005556  -0.0000661  -0.1615042   0.1101440   0.0092473
    2  -0.0048414   0.0026790  -0.0001605   0.0457257  -0.2654799  -0.0099750
    3  -0.0001581  -0.0001214   0.0044842   0.0039840  -0.0098103  -0.0622266
    4   0.0017005   0.0007198  -0.0000044   0.0624115  -0.0263905  -0.0019544
    5   0.0008044   0.0002274   0.0000530   0.0242156  -0.0570461  -0.0044525
    6  -0.0001185   0.0003377  -0.0007241   0.0013361  -0.0043894   0.0077128
    7  -0.0003876   0.0009713   0.0000660  -0.0008904  -0.0015841  -0.0002191
    8   0.0009842  -0.0015835  -0.0000225  -0.0063830  -0.0003398  -0.0006435
    9   0.0001042  -0.0001703  -0.0003806  -0.0003137  -0.0002661   0.0039808
   10  -0.0015947  -0.0046493  -0.0000973  -0.0529070   0.0287855   0.0019420
   11  -0.0008725   0.0014034  -0.0002732   0.0310418  -0.0163400  -0.0008963
   12   0.0000393  -0.0002243   0.0044602   0.0016974  -0.0007920  -0.0021212
   13   0.0001916  -0.0001832  -0.0000074   0.0001051  -0.0014196   0.0000163
   14  -0.0000201  -0.0019493  -0.0000702  -0.0022205  -0.0014110   0.0001567
   15   0.0000092  -0.0001122   0.0000548   0.0000372  -0.0000810  -0.0008871
   16   0.0055692   0.0222609   0.0012043  -0.0285000  -0.0265040  -0.0019536
   17  -0.0034366  -0.0404043  -0.0020283  -0.0714507   0.0321310   0.0014100
   18  -0.0002216  -0.0024295   0.0041378  -0.0040684   0.0016266   0.0083550
   19   0.0009864   0.0006881   0.0000442   0.0005658  -0.0026764  -0.0001358
   20  -0.0005634   0.0008288   0.0001758  -0.0021108  -0.0046603  -0.0005289
   21  -0.0000552   0.0002504  -0.0026466  -0.0001649  -0.0004278   0.0053541
   22  -0.0664997   0.0478022   0.0024552  -0.3283739  -0.0430652  -0.0016505
   23   0.0481222  -0.1277503  -0.0051488   0.0205163  -0.1119973  -0.0029804
   24   0.0026084  -0.0049788  -0.0231596   0.0014500  -0.0030907  -0.0608542
   25   0.0804847  -0.0798197  -0.0042730  -0.0179498   0.0378401   0.0020471
   26  -0.0798197   0.1826192   0.0084849   0.0118934  -0.0166256  -0.0012344
   27  -0.0042730   0.0084849   0.0122877   0.0005642  -0.0011768   0.0040342
   28  -0.0179498   0.0118934   0.0005642   0.6885804   0.0454267   0.0040722
   29   0.0378401  -0.0166256  -0.0011768   0.0454267   0.7044020   0.0349841
   30   0.0020471  -0.0012344   0.0040342   0.0040722   0.0349841   0.1266827
   31   0.0011030  -0.0003595   0.0000051  -0.1317686  -0.1268966  -0.0092103
   32   0.0005916   0.0012195   0.0002329  -0.1279579  -0.2646588  -0.0157012
   33   0.0000576   0.0002079  -0.0025115  -0.0096287  -0.0163560  -0.0354510
   34   0.0004013  -0.0007369   0.0000373  -0.0261883   0.0113707  -0.0034808
   35   0.0012740  -0.0006804  -0.0000548   0.0299569   0.0032272  -0.0002699
   36  -0.0000363   0.0000547  -0.0000243   0.0009645  -0.0002495   0.0053015
   37  -0.0004004   0.0003491   0.0000339  -0.0015733  -0.0031452   0.0000310
   38  -0.0001189   0.0001409   0.0000215  -0.0014986   0.0011048  -0.0000954
   39   0.0001972  -0.0001769   0.0000241   0.0027442  -0.0012647   0.0000816
   40   0.0000388  -0.0000816   0.0000095  -0.0000223   0.0001350   0.0000587
   41   0.0000536  -0.0000499  -0.0000196   0.0007163  -0.0002230   0.0000172
   42   0.0000617  -0.0001243  -0.0000136  -0.0000723   0.0001702   0.0001419
   43   0.0000151  -0.0000128  -0.0000162  -0.0006700   0.0006558  -0.0000407
   44  -0.0000708   0.0000536   0.0000123  -0.0008177   0.0001141  -0.0002527
   45  -0.0001230   0.0000532   0.0000029  -0.0011386  -0.0003815   0.0000680
   46  -0.0000677   0.0000730   0.0000047  -0.0003417  -0.0000765   0.0000017
   47   0.0000150  -0.0000229  -0.0000078  -0.0000830   0.0000220   0.0000102
   48  -0.0000149   0.0000163   0.0000030  -0.0000884  -0.0000130  -0.0000337
   49  -0.0001137   0.0001541   0.0000039  -0.0003617  -0.0004427   0.0003007
   50  -0.0000264   0.0000428   0.0000398   0.0000533  -0.0001716  -0.0001891
   51   0.0000343  -0.0000104  -0.0000178  -0.0000367   0.0003185   0.0003941
   52  -0.0000350   0.0000519   0.0000048  -0.0000536   0.0000043  -0.0000015
   53   0.0000165  -0.0000194  -0.0000096   0.0001748   0.0000108  -0.0000234
   54   0.0000124  -0.0000182  -0.0000077   0.0000999   0.0000287   0.0000109
   55  -0.0000564   0.0000540   0.0000436  -0.0001898  -0.0001482  -0.0009078
   56  -0.0000274   0.0000491  -0.0000101  -0.0006209  -0.0001319   0.0000829
   57  -0.0000637   0.0000431   0.0000281  -0.0009926  -0.0001246   0.0001754
   58  -0.0000556   0.0000850   0.0000009  -0.0000974  -0.0000185  -0.0000508
   59  -0.0000174   0.0000115   0.0000024  -0.0001124  -0.0000074  -0.0000893
   60   0.0000237  -0.0000418  -0.0000008   0.0000170   0.0000118  -0.0000796
   61  -0.0001296   0.0002528  -0.0000275  -0.0002544  -0.0020560   0.0016495
   62   0.0000468  -0.0000870  -0.0000148   0.0030315  -0.0024652   0.0009747
   63  -0.0001211   0.0001746  -0.0000240  -0.0008639   0.0009914  -0.0008533
   64   0.0000499  -0.0000676   0.0000145  -0.0000174   0.0000599   0.0002375
   65   0.0000666  -0.0001021  -0.0000254   0.0005090   0.0005499  -0.0003032
   66  -0.0000101   0.0000194  -0.0000063   0.0003986   0.0002964   0.0002124
           31          32          33          34          35          36
    1   0.0100040  -0.0135414  -0.0012115  -0.2114544  -0.0038547   0.0002657
    2   0.0144227  -0.0188753  -0.0010657  -0.0004076  -0.0849940   0.0102325
    3   0.0008363  -0.0014364   0.0035867   0.0006930   0.0104883  -0.0739838
    4  -0.0009922   0.0027210   0.0002654  -0.0194231  -0.0273677  -0.0004361
    5   0.0022025  -0.0017623  -0.0002815  -0.0132209   0.0025337  -0.0003647
    6   0.0002589  -0.0004229   0.0058253   0.0029466  -0.0001569   0.0033216
    7   0.0001549  -0.0001095  -0.0000064  -0.0017244  -0.0033575  -0.0001224
    8   0.0012526  -0.0011950   0.0000149   0.0025488  -0.0010715   0.0006883
    9   0.0000915  -0.0000744   0.0001850  -0.0003582   0.0000658  -0.0020475
   10  -0.0006003   0.0008571  -0.0001750   0.0016756  -0.0008932   0.0006012
   11   0.0010241  -0.0000223   0.0001822  -0.0015430  -0.0037560  -0.0004743
   12   0.0000067   0.0000726  -0.0008210  -0.0001133  -0.0007003   0.0055879
   13   0.0001106  -0.0000529  -0.0000199   0.0005459  -0.0015267   0.0000165
   14  -0.0001001   0.0000522  -0.0000331   0.0009257  -0.0005493  -0.0000138
   15  -0.0000011   0.0000128  -0.0003044  -0.0000032  -0.0000698   0.0000789
   16  -0.0054243   0.0009142   0.0001236  -0.0008216   0.0000310   0.0001478
   17   0.0014775   0.0013077  -0.0005434  -0.0001742  -0.0006181   0.0004531
   18   0.0001666  -0.0002905   0.0052890   0.0000081  -0.0000306  -0.0013802
   19  -0.0004044   0.0001406   0.0000187  -0.0000217   0.0000210  -0.0000013
   20  -0.0012837   0.0002937  -0.0000041  -0.0000140   0.0000934   0.0000032
   21  -0.0000884  -0.0000326   0.0003340   0.0001580  -0.0000899  -0.0000172
   22  -0.0119676   0.0033862   0.0005908   0.0018555   0.0018820  -0.0006507
   23  -0.0273906   0.0028836   0.0001866   0.0020032  -0.0033939  -0.0004312
   24  -0.0018211   0.0001236   0.0027084  -0.0005836  -0.0005386   0.0064352
   25   0.0011030   0.0005916   0.0000576   0.0004013   0.0012740  -0.0000363
   26  -0.0003595   0.0012195   0.0002079  -0.0007369  -0.0006804   0.0000547
   27   0.0000051   0.0002329  -0.0025115   0.0000373  -0.0000548  -0.0000243
   28  -0.1317686  -0.1279579  -0.0096287  -0.0261883   0.0299569   0.0009645
   29  -0.1268966  -0.2646588  -0.0163560   0.0113707   0.0032272  -0.0002495
   30  -0.0092103  -0.0157012  -0.0354510  -0.0034808  -0.0002699   0.0053015
   31   0.1392664   0.1343626   0.0093474   0.0005780   0.0010808   0.0001284
   32   0.1343626   0.2795557   0.0173982  -0.0019315   0.0008761   0.0001700
   33   0.0093474   0.0173982   0.0251975   0.0007891   0.0003532  -0.0038845
   34   0.0005780  -0.0019315   0.0007891   0.6293447   0.0095166   0.0105047
   35   0.0010808   0.0008761   0.0003532   0.0095166   0.3257029  -0.2204634
   36   0.0001284   0.0001700  -0.0038845   0.0105047  -0.2204634   0.4923171
   37   0.0001173   0.0006505  -0.0008159  -0.1687813   0.0234160  -0.0455556
   38   0.0001169  -0.0000949   0.0001519   0.0517249  -0.1173447   0.0869483
   39   0.0000321   0.0003565  -0.0000436  -0.0985393   0.0862813  -0.2067589
   40   0.0000102  -0.0000176  -0.0000135   0.0105768   0.0086445  -0.0131257
   41   0.0000150  -0.0000070   0.0000035  -0.0065887  -0.0029780   0.0092297
   42   0.0000574  -0.0000604  -0.0000084   0.0127485   0.0108350  -0.0126009
   43   0.0000076  -0.0003108   0.0000478  -0.0315993   0.0377521  -0.0639486
   44  -0.0000280  -0.0001354   0.0001908   0.0128012   0.0171386  -0.0143126
   45   0.0000103   0.0001429  -0.0002968  -0.0238546  -0.0135826   0.0265950
   46   0.0000121   0.0000071  -0.0000459  -0.0052178  -0.0012676   0.0006771
   47  -0.0000340  -0.0000077  -0.0000002  -0.0008488   0.0056512   0.0024649
   48  -0.0000127  -0.0000172  -0.0000043   0.0006175   0.0024460   0.0035199
   49  -0.0000096  -0.0000950   0.0000392   0.0014288   0.0016431  -0.0017487
   50  -0.0000225   0.0001298  -0.0001028   0.0015053  -0.0244455   0.0281688
   51   0.0000481  -0.0003203   0.0001218  -0.0018658   0.0281636  -0.0520750
   52   0.0000135  -0.0000177  -0.0000202   0.0006642   0.0000808   0.0000161
   53  -0.0000012  -0.0000045   0.0000085   0.0000697  -0.0009608   0.0000387
   54   0.0000104  -0.0000291  -0.0000176  -0.0000397   0.0002629  -0.0012680
   55  -0.0001856   0.0004530  -0.0001423  -0.0248256  -0.0428080   0.0652587
   56  -0.0001006   0.0001558   0.0003152  -0.0177262   0.0112974  -0.0075817
   57  -0.0000759   0.0000296  -0.0001759   0.0251951  -0.0109628   0.0257806
   58   0.0000043   0.0000024   0.0000516  -0.0052964   0.0002178  -0.0009473
   59   0.0000449   0.0000027  -0.0000230  -0.0002120   0.0057476   0.0022217
   60   0.0000248   0.0000290  -0.0000122  -0.0007844   0.0023305   0.0034265
   61  -0.0000346   0.0000058   0.0006184  -0.1613504  -0.0276137   0.0364420
   62   0.0001282   0.0002941  -0.0005362  -0.0572978  -0.1284342   0.0922146
   63   0.0001145   0.0001487   0.0006279   0.0893119   0.0966648  -0.2057308
   64   0.0000052  -0.0000581   0.0001298   0.0096304  -0.0068285   0.0115522
   65   0.0000890  -0.0000079  -0.0000671   0.0082414  -0.0030402   0.0109962
   66   0.0000712  -0.0003321  -0.0003446  -0.0133889   0.0090295  -0.0125882
           37          38          39          40          41          42
    1  -0.0258396   0.0075456  -0.0041660   0.0012233  -0.0012512   0.0010684
    2   0.0140576   0.0047574  -0.0009954   0.0004059  -0.0024051  -0.0022173
    3  -0.0233671  -0.0016572   0.0048386   0.0000088  -0.0018630  -0.0003911
    4   0.0013275  -0.0022316   0.0021556   0.0000273  -0.0004589  -0.0012007
    5   0.0032654  -0.0020129  -0.0010445  -0.0002591   0.0006100   0.0009327
    6  -0.0014810   0.0011071  -0.0002760  -0.0001363  -0.0000386  -0.0000022
    7  -0.0014110  -0.0026748  -0.0020357  -0.0006242  -0.0003492   0.0003315
    8  -0.0027202  -0.0020794  -0.0004471  -0.0004238  -0.0003294  -0.0003858
    9  -0.0010910  -0.0010193  -0.0007632  -0.0008066  -0.0006627   0.0000341
   10  -0.0002338   0.0013255  -0.0000997  -0.0003260   0.0001765  -0.0001823
   11   0.0004679  -0.0001840   0.0000493   0.0000274  -0.0000875  -0.0001875
   12   0.0007225  -0.0000024  -0.0001094   0.0000421   0.0000922  -0.0000151
   13  -0.0002409  -0.0001774   0.0001805   0.0000546  -0.0000258   0.0000066
   14  -0.0002349  -0.0000338   0.0002323   0.0000657  -0.0000631  -0.0000276
   15   0.0000416  -0.0001022   0.0000046  -0.0000013   0.0000100  -0.0000134
   16  -0.0000729  -0.0007783   0.0003747   0.0000368  -0.0000070  -0.0000124
   17  -0.0001201   0.0004990   0.0001083  -0.0001646   0.0000802  -0.0001292
   18  -0.0001892   0.0000282   0.0000175  -0.0000062   0.0000376   0.0000119
   19   0.0000224   0.0000276  -0.0000009  -0.0000028   0.0000055   0.0000051
   20  -0.0000014  -0.0000082   0.0000330  -0.0000001  -0.0000054  -0.0000196
   21  -0.0000472   0.0001267  -0.0000191  -0.0000070  -0.0000041   0.0000062
   22  -0.0000085   0.0003205  -0.0001354   0.0000831  -0.0000488   0.0001181
   23   0.0002587  -0.0001583   0.0001217   0.0001659  -0.0001852   0.0000956
   24   0.0014840  -0.0003393  -0.0002105  -0.0000216   0.0000583  -0.0000500
   25  -0.0004004  -0.0001189   0.0001972   0.0000388   0.0000536   0.0000617
   26   0.0003491   0.0001409  -0.0001769  -0.0000816  -0.0000499  -0.0001243
   27   0.0000339   0.0000215   0.0000241   0.0000095  -0.0000196  -0.0000136
   28  -0.0015733  -0.0014986   0.0027442  -0.0000223   0.0007163  -0.0000723
   29  -0.0031452   0.0011048  -0.0012647   0.0001350  -0.0002230   0.0001702
   30   0.0000310  -0.0000954   0.0000816   0.0000587   0.0000172   0.0001419
   31   0.0001173   0.0001169   0.0000321   0.0000102   0.0000150   0.0000574
   32   0.0006505  -0.0000949   0.0003565  -0.0000176  -0.0000070  -0.0000604
   33  -0.0008159   0.0001519  -0.0000436  -0.0000135   0.0000035  -0.0000084
   34  -0.1687813   0.0517249  -0.0985393   0.0105768  -0.0065887   0.0127485
   35   0.0234160  -0.1173447   0.0862813   0.0086445  -0.0029780   0.0108350
   36  -0.0455556   0.0869483  -0.2067589  -0.0131257   0.0092297  -0.0126009
   37   0.6798057   0.0464681  -0.0216230  -0.1206764  -0.0652858   0.0954945
   38   0.0464681   0.3015487  -0.2571055  -0.0652616  -0.1096225   0.1096736
   39  -0.0216230  -0.2571055   0.5419845   0.0967826   0.1104187  -0.2027303
   40  -0.1206764  -0.0652616   0.0967826   0.1260473   0.0708611  -0.1024891
   41  -0.0652858  -0.1096225   0.1104187   0.0708611   0.1065512  -0.1223521
   42   0.0954945   0.1096736  -0.2027303  -0.1024891  -0.1223521   0.2101994
   43  -0.3340529  -0.0336481   0.0254641  -0.0098865   0.0006245  -0.0019884
   44   0.0025880  -0.0826179   0.0303790  -0.0161215   0.0030475  -0.0002837
   45  -0.0292863   0.0282521  -0.1101613   0.0243768   0.0011741   0.0038892
   46  -0.0118069   0.0143339  -0.0244302   0.0009969   0.0000082   0.0004221
   47  -0.0021259   0.0042656  -0.0014735   0.0004509  -0.0027236  -0.0022254
   48   0.0018069   0.0001339   0.0034352  -0.0001510  -0.0022060  -0.0006368
   49  -0.0248466  -0.0180429   0.0260928  -0.0055256  -0.0003241  -0.0006379
   50  -0.0429723   0.0128186  -0.0105270   0.0000536   0.0057341   0.0025254
   51   0.0656487  -0.0092914   0.0270064  -0.0013288   0.0024927   0.0033648
   52   0.0008229  -0.0017847   0.0023686  -0.0006018   0.0000729  -0.0001782
   53  -0.0013756   0.0036543   0.0054181  -0.0007597   0.0000371   0.0000255
   54   0.0017952   0.0053092  -0.0011637   0.0011607   0.0000767   0.0000778
   55  -0.0534566   0.0139273  -0.0252963  -0.0007157   0.0003218  -0.0006649
   56   0.0134347  -0.0080528   0.0040608   0.0003728  -0.0005371  -0.0005856
   57  -0.0250742   0.0038116  -0.0145337  -0.0005977  -0.0006165  -0.0001197
   58  -0.0008106   0.0004577  -0.0007203   0.0000681  -0.0000064   0.0000999
   59   0.0004805  -0.0006753  -0.0005674   0.0000196  -0.0007680  -0.0004851
   60  -0.0006640  -0.0005797  -0.0001262   0.0001101  -0.0004640  -0.0003291
   61   0.0629145  -0.0079766   0.0180656  -0.0013037   0.0018723  -0.0036128
   62   0.0149424  -0.0092997   0.0316998   0.0014102   0.0039563   0.0041696
   63  -0.0210438   0.0301171  -0.0402533  -0.0031465   0.0040481  -0.0002140
   64  -0.0007967  -0.0020509   0.0025870   0.0005216  -0.0003817   0.0006252
   65  -0.0023952   0.0033949   0.0044446   0.0004771  -0.0000315   0.0006562
   66   0.0031805   0.0045105  -0.0002441  -0.0007180   0.0005679  -0.0006007
           43          44          45          46          47          48
    1   0.0032019   0.0017166  -0.0021996  -0.0000836  -0.0002864   0.0000823
    2   0.0013606   0.0042385   0.0048979   0.0006514   0.0001764   0.0000576
    3  -0.0023576   0.0048048  -0.0014561  -0.0010809   0.0000193   0.0001544
    4  -0.0013107   0.0008517   0.0008288  -0.0002067   0.0000858   0.0000085
    5   0.0001489  -0.0009079   0.0005679   0.0003172   0.0001221   0.0001478
    6   0.0010105   0.0001011  -0.0001110   0.0000803  -0.0000486  -0.0000430
    7   0.0011755  -0.0002130  -0.0002815   0.0000905  -0.0000123  -0.0000352
    8   0.0007264   0.0003715  -0.0007979  -0.0001502  -0.0000954  -0.0001082
    9   0.0000356  -0.0000909  -0.0001109  -0.0000310  -0.0000344  -0.0000237
   10   0.0003593  -0.0000307  -0.0003126   0.0001088  -0.0000578   0.0000045
   11  -0.0002350   0.0000490   0.0001046   0.0000224   0.0000013   0.0000220
   12   0.0001870  -0.0000778  -0.0000830   0.0000278  -0.0000034  -0.0000158
   13   0.0000559   0.0000628   0.0000019  -0.0000644   0.0000079  -0.0000282
   14  -0.0000608   0.0000315  -0.0000142  -0.0000745   0.0000100  -0.0000261
   15  -0.0000391  -0.0000103   0.0000161  -0.0000000   0.0000019   0.0000000
   16  -0.0001288   0.0001522   0.0000790  -0.0000866   0.0000277  -0.0000093
   17   0.0002883   0.0000667  -0.0001851   0.0000266  -0.0000478  -0.0000255
   18  -0.0000668  -0.0000132  -0.0000468  -0.0000058  -0.0000082   0.0000055
   19   0.0000016  -0.0000179  -0.0000062   0.0000022   0.0000002   0.0000006
   20  -0.0000225   0.0000069  -0.0000013  -0.0000033  -0.0000006  -0.0000023
   21   0.0000250  -0.0000100  -0.0000333  -0.0000009  -0.0000037  -0.0000044
   22  -0.0003396  -0.0001305   0.0001848   0.0000484  -0.0000265   0.0000176
   23  -0.0002271   0.0001756   0.0003579  -0.0000546   0.0000464  -0.0000188
   24  -0.0000801  -0.0002814   0.0004898   0.0000819   0.0000481   0.0000021
   25   0.0000151  -0.0000708  -0.0001230  -0.0000677   0.0000150  -0.0000149
   26  -0.0000128   0.0000536   0.0000532   0.0000730  -0.0000229   0.0000163
   27  -0.0000162   0.0000123   0.0000029   0.0000047  -0.0000078   0.0000030
   28  -0.0006700  -0.0008177  -0.0011386  -0.0003417  -0.0000830  -0.0000884
   29   0.0006558   0.0001141  -0.0003815  -0.0000765   0.0000220  -0.0000130
   30  -0.0000407  -0.0002527   0.0000680   0.0000017   0.0000102  -0.0000337
   31   0.0000076  -0.0000280   0.0000103   0.0000121  -0.0000340  -0.0000127
   32  -0.0003108  -0.0001354   0.0001429   0.0000071  -0.0000077  -0.0000172
   33   0.0000478   0.0001908  -0.0002968  -0.0000459  -0.0000002  -0.0000043
   34  -0.0315993   0.0128012  -0.0238546  -0.0052178  -0.0008488   0.0006175
   35   0.0377521   0.0171386  -0.0135826  -0.0012676   0.0056512   0.0024460
   36  -0.0639486  -0.0143126   0.0265950   0.0006771   0.0024649   0.0035199
   37  -0.3340529   0.0025880  -0.0292863  -0.0118069  -0.0021259   0.0018069
   38  -0.0336481  -0.0826179   0.0282521   0.0143339   0.0042656   0.0001339
   39   0.0254641   0.0303790  -0.1101613  -0.0244302  -0.0014735   0.0034352
   40  -0.0098865  -0.0161215   0.0243768   0.0009969   0.0004509  -0.0001510
   41   0.0006245   0.0030475   0.0011741   0.0000082  -0.0027236  -0.0022060
   42  -0.0019884  -0.0002837   0.0038892   0.0004221  -0.0022254  -0.0006368
   43   0.6791320   0.0033858   0.0441207  -0.1339536   0.0618294  -0.1068264
   44   0.0033858   0.2987427  -0.2595184   0.0615596  -0.0949671   0.0981625
   45   0.0441207  -0.2595184   0.5529295  -0.1067590   0.0981486  -0.2032952
   46  -0.1339536   0.0615596  -0.1067590   0.1390826  -0.0657633   0.1151980
   47   0.0618294  -0.0949671   0.0981486  -0.0657633   0.0905320  -0.1096076
   48  -0.1068264   0.0981625  -0.2032952   0.1151980  -0.1096076   0.2107607
   49  -0.1747809  -0.0660179   0.0956931   0.0116560   0.0091427  -0.0140502
   50  -0.0320734  -0.1302388   0.1019234  -0.0072914  -0.0027676   0.0089559
   51   0.0413507   0.0990883  -0.2183562   0.0122947   0.0106660  -0.0120490
   52  -0.0105104   0.0007713  -0.0023256   0.0007513   0.0000263   0.0003316
   53  -0.0159463   0.0029498  -0.0006267   0.0004770  -0.0025459  -0.0021616
   54   0.0238923   0.0006569   0.0043018  -0.0003211  -0.0022211  -0.0004358
   55   0.0650188   0.0162414  -0.0210212  -0.0006060  -0.0025117   0.0030875
   56  -0.0084364  -0.0105785   0.0291217  -0.0020307   0.0040256   0.0047319
   57   0.0179316   0.0313234  -0.0394811   0.0025039   0.0046628  -0.0002666
   58  -0.0010318   0.0014816  -0.0029854   0.0003877   0.0004572  -0.0006982
   59   0.0019505   0.0045155   0.0045367  -0.0004011  -0.0001799   0.0004912
   60  -0.0036294   0.0044301  -0.0001274   0.0006475   0.0005435  -0.0006646
   61  -0.0500490  -0.0177658   0.0243417  -0.0007509  -0.0003800   0.0008091
   62  -0.0172490  -0.0113958   0.0063586  -0.0004643  -0.0007632  -0.0005334
   63   0.0242452   0.0062277  -0.0145860   0.0007834  -0.0004600  -0.0000907
   64  -0.0006527  -0.0003985   0.0006576   0.0000492   0.0000867  -0.0000495
   65  -0.0005013  -0.0006616  -0.0005331   0.0001010  -0.0007310  -0.0004454
   66   0.0006826  -0.0005250  -0.0001464  -0.0000483  -0.0004716  -0.0003171
           49          50          51          52          53          54
    1  -0.0001674  -0.0001916   0.0001774   0.0000599   0.0000658   0.0000324
    2   0.0002453  -0.0012752   0.0002719   0.0000114  -0.0006635  -0.0005410
    3   0.0002128   0.0001506  -0.0012149   0.0000360  -0.0005612  -0.0002051
    4  -0.0001329   0.0002374  -0.0006115  -0.0000139  -0.0001958  -0.0001771
    5   0.0006214   0.0000928   0.0000570   0.0000400  -0.0000224   0.0000648
    6  -0.0001953  -0.0003081   0.0005572   0.0000146   0.0000339   0.0000057
    7   0.0000628  -0.0003059   0.0008017  -0.0000125  -0.0000013   0.0000458
    8  -0.0002374  -0.0003338   0.0007322  -0.0000203   0.0000393  -0.0000031
    9   0.0000168   0.0000216   0.0001195  -0.0000173   0.0000052   0.0000287
   10   0.0001232  -0.0001640   0.0002488   0.0000519   0.0000874   0.0000248
   11   0.0000880   0.0000788  -0.0001299   0.0000489  -0.0000570  -0.0000359
   12   0.0000912  -0.0000601  -0.0000441  -0.0000017   0.0000042   0.0000354
   13  -0.0001255  -0.0000393   0.0000481  -0.0000399  -0.0000195  -0.0000113
   14  -0.0001416   0.0000400  -0.0000029  -0.0000408  -0.0000186  -0.0000198
   15  -0.0000141   0.0000382  -0.0000029  -0.0000021  -0.0000062  -0.0000103
   16  -0.0001183  -0.0000225  -0.0000126  -0.0000361   0.0000054  -0.0000001
   17   0.0000279  -0.0002191   0.0002552  -0.0000046   0.0000766   0.0000261
   18  -0.0000039   0.0000195   0.0000224  -0.0000065   0.0000292  -0.0000212
   19   0.0000029   0.0000000  -0.0000075  -0.0000003   0.0000005  -0.0000001
   20  -0.0000126  -0.0000008  -0.0000178  -0.0000008   0.0000014  -0.0000027
   21   0.0000194  -0.0000125   0.0000430  -0.0000003   0.0000018   0.0000025
   22   0.0000804   0.0003176  -0.0004053   0.0000716  -0.0000940  -0.0000217
   23  -0.0001819   0.0001164  -0.0002643  -0.0000734  -0.0000488  -0.0000361
   24  -0.0002108   0.0000914  -0.0002105   0.0000098   0.0000060   0.0000256
   25  -0.0001137  -0.0000264   0.0000343  -0.0000350   0.0000165   0.0000124
   26   0.0001541   0.0000428  -0.0000104   0.0000519  -0.0000194  -0.0000182
   27   0.0000039   0.0000398  -0.0000178   0.0000048  -0.0000096  -0.0000077
   28  -0.0003617   0.0000533  -0.0000367  -0.0000536   0.0001748   0.0000999
   29  -0.0004427  -0.0001716   0.0003185   0.0000043   0.0000108   0.0000287
   30   0.0003007  -0.0001891   0.0003941  -0.0000015  -0.0000234   0.0000109
   31  -0.0000096  -0.0000225   0.0000481   0.0000135  -0.0000012   0.0000104
   32  -0.0000950   0.0001298  -0.0003203  -0.0000177  -0.0000045  -0.0000291
   33   0.0000392  -0.0001028   0.0001218  -0.0000202   0.0000085  -0.0000176
   34   0.0014288   0.0015053  -0.0018658   0.0006642   0.0000697  -0.0000397
   35   0.0016431  -0.0244455   0.0281636   0.0000808  -0.0009608   0.0002629
   36  -0.0017487   0.0281688  -0.0520750   0.0000161   0.0000387  -0.0012680
   37  -0.0248466  -0.0429723   0.0656487   0.0008229  -0.0013756   0.0017952
   38  -0.0180429   0.0128186  -0.0092914  -0.0017847   0.0036543   0.0053092
   39   0.0260928  -0.0105270   0.0270064   0.0023686   0.0054181  -0.0011637
   40  -0.0055256   0.0000536  -0.0013288  -0.0006018  -0.0007597   0.0011607
   41  -0.0003241   0.0057341   0.0024927   0.0000729   0.0000371   0.0000767
   42  -0.0006379   0.0025254   0.0033648  -0.0001782   0.0000255   0.0000778
   43  -0.1747809  -0.0320734   0.0413507  -0.0105104  -0.0159463   0.0238923
   44  -0.0660179  -0.1302388   0.0990883   0.0007713   0.0029498   0.0006569
   45   0.0956931   0.1019234  -0.2183562  -0.0023256  -0.0006267   0.0043018
   46   0.0116560  -0.0072914   0.0122947   0.0007513   0.0004770  -0.0003211
   47   0.0091427  -0.0027676   0.0106660   0.0000263  -0.0025459  -0.0022211
   48  -0.0140502   0.0089559  -0.0120490   0.0003316  -0.0021616  -0.0004358
   49   0.7381486   0.0222987   0.0133661  -0.3355467  -0.0150367  -0.0003591
   50   0.0222987   0.2843804  -0.2337718  -0.0150344  -0.0438937   0.0100138
   51   0.0133661  -0.2337718   0.5072226  -0.0004202   0.0098854  -0.0530454
   52  -0.3355467  -0.0150344  -0.0004202   0.3557450   0.0164884   0.0006499
   53  -0.0150367  -0.0438937   0.0098854   0.0164884   0.0354908  -0.0146993
   54  -0.0003591   0.0100138  -0.0530454   0.0006499  -0.0146993   0.0489001
   55  -0.1852786   0.0276173  -0.0528692  -0.0119950   0.0143946  -0.0239011
   56   0.0616977  -0.1211686   0.0953577  -0.0022958   0.0043477  -0.0018077
   57  -0.1071949   0.0928347  -0.2194917   0.0024024  -0.0004469   0.0042660
   58   0.0117437   0.0088338  -0.0133939   0.0007625  -0.0001147   0.0005424
   59  -0.0077609  -0.0027980   0.0093764   0.0003227  -0.0026139  -0.0022135
   60   0.0130164   0.0104249  -0.0121367  -0.0001218  -0.0021994  -0.0004619
   61  -0.0307991   0.0384936  -0.0641258   0.0005698   0.0010819  -0.0022677
   62   0.0131548   0.0181531  -0.0152966   0.0014918   0.0040933   0.0051920
   63  -0.0248346  -0.0127493   0.0264896  -0.0029140   0.0052288  -0.0010950
   64  -0.0054422  -0.0012670   0.0010579  -0.0006675   0.0006824  -0.0011673
   65  -0.0007814   0.0057268   0.0024420  -0.0001384   0.0001473  -0.0000037
   66   0.0003979   0.0025119   0.0033021   0.0001760   0.0000488   0.0000773
           55          56          57          58          59          60
    1   0.0027629  -0.0012298   0.0018004  -0.0000935   0.0001067  -0.0001824
    2  -0.0018767   0.0031748   0.0055872  -0.0009298   0.0001140   0.0000718
    3   0.0016988   0.0047339  -0.0009866   0.0010198   0.0001903   0.0001708
    4  -0.0001498   0.0004464   0.0014831  -0.0003991   0.0000014   0.0000504
    5  -0.0002347   0.0004307  -0.0003233   0.0002752   0.0001369   0.0000233
    6  -0.0000764  -0.0001228  -0.0001529   0.0000170   0.0000407  -0.0000264
    7  -0.0007649   0.0003013  -0.0001216   0.0000474   0.0000234   0.0000050
    8  -0.0006739  -0.0000608  -0.0002370  -0.0001004  -0.0001023  -0.0000589
    9  -0.0001643   0.0000330  -0.0000191   0.0000170  -0.0000057   0.0000007
   10  -0.0001629  -0.0000563  -0.0002783   0.0000757   0.0000148  -0.0000304
   11   0.0000646   0.0002415   0.0005052  -0.0000081   0.0000441  -0.0000079
   12  -0.0000400  -0.0002619   0.0002660  -0.0000730   0.0000119  -0.0000021
   13  -0.0000779   0.0001069   0.0001044  -0.0000773  -0.0000102   0.0000241
   14   0.0000256   0.0000226   0.0000133  -0.0000660  -0.0000203   0.0000189
   15   0.0000127   0.0000174   0.0000073  -0.0000062  -0.0000116  -0.0000015
   16  -0.0001022  -0.0001503  -0.0000883  -0.0000872  -0.0000459   0.0000064
   17  -0.0003201  -0.0000256  -0.0003890   0.0000186  -0.0000451  -0.0000343
   18   0.0000779   0.0000637  -0.0000500   0.0000068   0.0000007  -0.0000039
   19   0.0000143   0.0000232   0.0000123   0.0000022   0.0000003  -0.0000002
   20   0.0000253   0.0000112  -0.0000046  -0.0000014  -0.0000015   0.0000015
   21  -0.0000556  -0.0000018  -0.0000123   0.0000026  -0.0000026  -0.0000049
   22   0.0005779   0.0000254   0.0006423   0.0000706   0.0000859   0.0000133
   23   0.0003771   0.0000476   0.0002442  -0.0001055   0.0000034   0.0000665
   24   0.0001904  -0.0003424  -0.0000792  -0.0000403   0.0000088   0.0000255
   25  -0.0000564  -0.0000274  -0.0000637  -0.0000556  -0.0000174   0.0000237
   26   0.0000540   0.0000491   0.0000431   0.0000850   0.0000115  -0.0000418
   27   0.0000436  -0.0000101   0.0000281   0.0000009   0.0000024  -0.0000008
   28  -0.0001898  -0.0006209  -0.0009926  -0.0000974  -0.0001124   0.0000170
   29  -0.0001482  -0.0001319  -0.0001246  -0.0000185  -0.0000074   0.0000118
   30  -0.0009078   0.0000829   0.0001754  -0.0000508  -0.0000893  -0.0000796
   31  -0.0001856  -0.0001006  -0.0000759   0.0000043   0.0000449   0.0000248
   32   0.0004530   0.0001558   0.0000296   0.0000024   0.0000027   0.0000290
   33  -0.0001423   0.0003152  -0.0001759   0.0000516  -0.0000230  -0.0000122
   34  -0.0248256  -0.0177262   0.0251951  -0.0052964  -0.0002120  -0.0007844
   35  -0.0428080   0.0112974  -0.0109628   0.0002178   0.0057476   0.0023305
   36   0.0652587  -0.0075817   0.0257806  -0.0009473   0.0022217   0.0034265
   37  -0.0534566   0.0134347  -0.0250742  -0.0008106   0.0004805  -0.0006640
   38   0.0139273  -0.0080528   0.0038116   0.0004577  -0.0006753  -0.0005797
   39  -0.0252963   0.0040608  -0.0145337  -0.0007203  -0.0005674  -0.0001262
   40  -0.0007157   0.0003728  -0.0005977   0.0000681   0.0000196   0.0001101
   41   0.0003218  -0.0005371  -0.0006165  -0.0000064  -0.0007680  -0.0004640
   42  -0.0006649  -0.0005856  -0.0001197   0.0000999  -0.0004851  -0.0003291
   43   0.0650188  -0.0084364   0.0179316  -0.0010318   0.0019505  -0.0036294
   44   0.0162414  -0.0105785   0.0313234   0.0014816   0.0045155   0.0044301
   45  -0.0210212   0.0291217  -0.0394811  -0.0029854   0.0045367  -0.0001274
   46  -0.0006060  -0.0020307   0.0025039   0.0003877  -0.0004011   0.0006475
   47  -0.0025117   0.0040256   0.0046628   0.0004572  -0.0001799   0.0005435
   48   0.0030875   0.0047319  -0.0002666  -0.0006982   0.0004912  -0.0006646
   49  -0.1852786   0.0616977  -0.1071949   0.0117437  -0.0077609   0.0130164
   50   0.0276173  -0.1211686   0.0928347   0.0088338  -0.0027980   0.0104249
   51  -0.0528692   0.0953577  -0.2194917  -0.0133939   0.0093764  -0.0121367
   52  -0.0119950  -0.0022958   0.0024024   0.0007625   0.0003227  -0.0001218
   53   0.0143946   0.0043477  -0.0004469  -0.0001147  -0.0026139  -0.0021994
   54  -0.0239011  -0.0018077   0.0042660   0.0005424  -0.0022135  -0.0004619
   55   0.6721786   0.0362348  -0.0151441  -0.1203741  -0.0644413   0.0957463
   56   0.0362348   0.3029662  -0.2643338  -0.0643570  -0.1084116   0.1092865
   57  -0.0151441  -0.2643338   0.5533226   0.0957289   0.1090607  -0.2027615
   58  -0.1203741  -0.0643570   0.0957289   0.1243519   0.0694501  -0.1028087
   59  -0.0644413  -0.1084116   0.1090607   0.0694501   0.1051207  -0.1214757
   60   0.0957463   0.1092865  -0.2027615  -0.1028087  -0.1214757   0.2103188
   61  -0.3303786  -0.0300072   0.0261429  -0.0101672   0.0005063  -0.0019090
   62   0.0051431  -0.0819158   0.0307100  -0.0159728   0.0026170  -0.0002113
   63  -0.0278726   0.0274393  -0.1095344   0.0244472   0.0010959   0.0033927
   64  -0.0112308   0.0143947  -0.0243169   0.0009762  -0.0000058   0.0004454
   65  -0.0018655   0.0041126  -0.0013882   0.0004013  -0.0026900  -0.0021655
   66   0.0020392  -0.0001956   0.0038175  -0.0002099  -0.0021632  -0.0005961
           61          62          63          64          65          66
    1  -0.0257926  -0.0090044   0.0059364   0.0010975   0.0015834  -0.0013238
    2  -0.0179460   0.0031456  -0.0007946  -0.0001105  -0.0022821  -0.0019883
    3   0.0238451   0.0005638   0.0039029   0.0006631  -0.0018786  -0.0003447
    4  -0.0025605   0.0018478  -0.0023608   0.0002060  -0.0009120  -0.0000049
    5   0.0041700   0.0004631  -0.0013827  -0.0002580  -0.0003219   0.0003705
    6   0.0009374  -0.0003027  -0.0001327  -0.0000404   0.0000960   0.0002364
    7   0.0013214   0.0000090  -0.0008063  -0.0000485  -0.0000182   0.0000769
    8  -0.0001633   0.0007613  -0.0002392   0.0001409   0.0000345  -0.0001848
    9   0.0003804   0.0001880   0.0001194   0.0000577  -0.0000675  -0.0000351
   10  -0.0003158  -0.0006013   0.0005358  -0.0000181   0.0002925  -0.0001158
   11  -0.0001848   0.0000198  -0.0003190  -0.0000949  -0.0003425   0.0001168
   12  -0.0010490   0.0000605  -0.0003008   0.0000269   0.0000479  -0.0000563
   13  -0.0003639   0.0000626  -0.0003118   0.0000596  -0.0000524  -0.0000717
   14  -0.0003682   0.0000875  -0.0000765   0.0000731  -0.0000094  -0.0001281
   15  -0.0001096   0.0000234   0.0000221  -0.0000177  -0.0000082  -0.0000153
   16  -0.0002433   0.0008433  -0.0003210   0.0000550   0.0000376  -0.0000345
   17  -0.0000257   0.0001643   0.0003539   0.0001006   0.0003157  -0.0001847
   18   0.0000992  -0.0000142   0.0001602   0.0000087   0.0000170  -0.0000469
   19   0.0000137  -0.0000261   0.0000037  -0.0000011  -0.0000075  -0.0000102
   20  -0.0000165   0.0000229   0.0000244   0.0000062  -0.0000020  -0.0000277
   21   0.0000025  -0.0000366  -0.0000073  -0.0000012   0.0000206  -0.0000141
   22  -0.0000246  -0.0008920  -0.0004331  -0.0002810  -0.0005218   0.0003918
   23  -0.0007514   0.0002909  -0.0001043   0.0000597  -0.0001243  -0.0002712
   24  -0.0008337   0.0003015  -0.0002038  -0.0000457   0.0000425   0.0001821
   25  -0.0001296   0.0000468  -0.0001211   0.0000499   0.0000666  -0.0000101
   26   0.0002528  -0.0000870   0.0001746  -0.0000676  -0.0001021   0.0000194
   27  -0.0000275  -0.0000148  -0.0000240   0.0000145  -0.0000254  -0.0000063
   28  -0.0002544   0.0030315  -0.0008639  -0.0000174   0.0005090   0.0003986
   29  -0.0020560  -0.0024652   0.0009914   0.0000599   0.0005499   0.0002964
   30   0.0016495   0.0009747  -0.0008533   0.0002375  -0.0003032   0.0002124
   31  -0.0000346   0.0001282   0.0001145   0.0000052   0.0000890   0.0000712
   32   0.0000058   0.0002941   0.0001487  -0.0000581  -0.0000079  -0.0003321
   33   0.0006184  -0.0005362   0.0006279   0.0001298  -0.0000671  -0.0003446
   34  -0.1613504  -0.0572978   0.0893119   0.0096304   0.0082414  -0.0133889
   35  -0.0276137  -0.1284342   0.0966648  -0.0068285  -0.0030402   0.0090295
   36   0.0364420   0.0922146  -0.2057308   0.0115522   0.0109962  -0.0125882
   37   0.0629145   0.0149424  -0.0210438  -0.0007967  -0.0023952   0.0031805
   38  -0.0079766  -0.0092997   0.0301171  -0.0020509   0.0033949   0.0045105
   39   0.0180656   0.0316998  -0.0402533   0.0025870   0.0044446  -0.0002441
   40  -0.0013037   0.0014102  -0.0031465   0.0005216   0.0004771  -0.0007180
   41   0.0018723   0.0039563   0.0040481  -0.0003817  -0.0000315   0.0005679
   42  -0.0036128   0.0041696  -0.0002140   0.0006252   0.0006562  -0.0006007
   43  -0.0500490  -0.0172490   0.0242452  -0.0006527  -0.0005013   0.0006826
   44  -0.0177658  -0.0113958   0.0062277  -0.0003985  -0.0006616  -0.0005250
   45   0.0243417   0.0063586  -0.0145860   0.0006576  -0.0005331  -0.0001464
   46  -0.0007509  -0.0004643   0.0007834   0.0000492   0.0001010  -0.0000483
   47  -0.0003800  -0.0007632  -0.0004600   0.0000867  -0.0007310  -0.0004716
   48   0.0008091  -0.0005334  -0.0000907  -0.0000495  -0.0004454  -0.0003171
   49  -0.0307991   0.0131548  -0.0248346  -0.0054422  -0.0007814   0.0003979
   50   0.0384936   0.0181531  -0.0127493  -0.0012670   0.0057268   0.0025119
   51  -0.0641258  -0.0152966   0.0264896   0.0010579   0.0024420   0.0033021
   52   0.0005698   0.0014918  -0.0029140  -0.0006675  -0.0001384   0.0001760
   53   0.0010819   0.0040933   0.0052288   0.0006824   0.0001473   0.0000488
   54  -0.0022677   0.0051920  -0.0010950  -0.0011673  -0.0000037   0.0000773
   55  -0.3303786   0.0051431  -0.0278726  -0.0112308  -0.0018655   0.0020392
   56  -0.0300072  -0.0819158   0.0274393   0.0143947   0.0041126  -0.0001956
   57   0.0261429   0.0307100  -0.1095344  -0.0243169  -0.0013882   0.0038175
   58  -0.0101672  -0.0159728   0.0244472   0.0009762   0.0004013  -0.0002099
   59   0.0005063   0.0026170   0.0010959  -0.0000058  -0.0026900  -0.0021632
   60  -0.0019090  -0.0002113   0.0033927   0.0004454  -0.0021655  -0.0005961
   61   0.6831893  -0.0017667   0.0472495  -0.1334906   0.0606386  -0.1066468
   62  -0.0017667   0.2936109  -0.2534128   0.0611613  -0.0933199   0.0979029
   63   0.0472495  -0.2534128   0.5417301  -0.1075933   0.0970250  -0.2034171
   64  -0.1334906   0.0611613  -0.1075933   0.1399960  -0.0652440   0.1151687
   65   0.0606386  -0.0933199   0.0970250  -0.0652440   0.0893844  -0.1089021
   66  -0.1066468   0.0979029  -0.2034171   0.1151687  -0.1089021   0.2109454
 **********************************************************************
 **                                                                  **
 **                       VIBRATIONAL ANALYSIS                       **
 **                       --------------------                       **
 **                                                                  **
 **        VIBRATIONAL FREQUENCIES (CM**-1) AND NORMAL MODES         **
 **     FORCE CONSTANTS (mDYN/ANGSTROM) AND REDUCED MASSES (AMU)     **
 **                  INFRARED INTENSITIES (KM/MOL)                   **
 **                                                                  **
 **********************************************************************


 Mode:                 1                      2                      3
 Frequency:        26.59                  54.48                  71.71
 Force Cnst:      0.0018                 0.0187                 0.0213
 Red. Mass:       4.2140                10.6999                 7.0192
 IR Active:          YES                    YES                    YES
 IR Intens:        0.027                  0.102                  0.229
 Raman Active:       YES                    YES                    YES
               X      Y      Z        X      Y      Z        X      Y      Z
 C          0.008 -0.019 -0.005    0.001 -0.013  0.169    0.015 -0.126 -0.078
 C         -0.003 -0.016  0.016   -0.002 -0.010  0.135   -0.034 -0.097 -0.038
 Cl        -0.032 -0.032  0.006   -0.006 -0.030  0.337   -0.098 -0.138  0.030
 C         -0.004 -0.005  0.029   -0.003  0.006 -0.058   -0.035 -0.032 -0.024
 Cl        -0.016 -0.001  0.077   -0.009  0.023 -0.294   -0.113  0.017 -0.022
 C          0.003 -0.001  0.001   -0.001  0.009 -0.104    0.018 -0.002 -0.007
 H          0.003  0.005  0.006   -0.001  0.018 -0.242    0.019  0.043  0.019
 C          0.011 -0.004 -0.034    0.002 -0.000  0.030    0.070 -0.035 -0.013
 Cl         0.022  0.004 -0.084    0.008  0.004  0.015    0.167  0.012  0.064
 C          0.010 -0.015 -0.029    0.001 -0.010  0.142    0.065 -0.099 -0.064
 H          0.014 -0.017 -0.043    0.002 -0.014  0.185    0.108 -0.124 -0.078
 C          0.005 -0.008 -0.004    0.001  0.003  0.092    0.015 -0.100 -0.082
 C          0.026 -0.194 -0.129    0.120 -0.033 -0.017    0.038  0.038 -0.019
 H          0.046 -0.358 -0.227    0.218 -0.066  0.023    0.065  0.003 -0.024
 C          0.025 -0.168 -0.122    0.122 -0.034 -0.183    0.027  0.261  0.074
 H          0.037 -0.316 -0.218    0.216 -0.068 -0.269    0.046  0.388  0.135
 C          0.007  0.050  0.012    0.004  0.001 -0.235   -0.009  0.335  0.100
 H          0.006  0.072  0.018    0.005 -0.006 -0.362   -0.018  0.523  0.185
 C         -0.011  0.240  0.138   -0.115  0.046 -0.123   -0.032  0.158  0.011
 H         -0.027  0.412  0.241   -0.210  0.077 -0.164   -0.060  0.202  0.022
 C         -0.009  0.208  0.129   -0.113  0.045  0.041   -0.020 -0.059 -0.079
 H         -0.020  0.353  0.221   -0.206  0.071  0.123   -0.040 -0.167 -0.127
 TransDip   0.005  0.001  0.001    0.002 -0.002 -0.010   -0.000  0.015  0.004

 Mode:                 4                      5                      6
 Frequency:       103.47                 172.12                 181.51
 Force Cnst:      0.0537                 0.1202                 0.2845
 Red. Mass:       8.5111                 6.8856                14.6557
 IR Active:          YES                    YES                    YES
 IR Intens:        0.029                  0.141                  0.362
 Raman Active:       YES                    YES                    YES
               X      Y      Z        X      Y      Z        X      Y      Z
 C          0.001  0.052 -0.267    0.022  0.014 -0.053   -0.115  0.000 -0.032
 C          0.011  0.034 -0.109    0.014  0.004  0.098   -0.068 -0.003  0.035
 Cl         0.012  0.004  0.222   -0.023 -0.008  0.017    0.070  0.076  0.023
 C          0.012  0.015 -0.095    0.016 -0.003  0.262   -0.059 -0.044  0.091
 Cl         0.037 -0.005 -0.007   -0.016  0.044 -0.159    0.232 -0.233 -0.069
 C         -0.004  0.004 -0.081    0.019 -0.018  0.463   -0.102 -0.035  0.163
 H         -0.004 -0.015  0.017    0.020 -0.025  0.606   -0.105 -0.053  0.225
 C         -0.020  0.015 -0.123    0.011 -0.004  0.197   -0.076 -0.016  0.055
 Cl        -0.057 -0.021  0.212   -0.069 -0.033 -0.105    0.336  0.219 -0.018
 C         -0.017  0.046 -0.301    0.016  0.018 -0.071   -0.094 -0.025 -0.056
 H         -0.031  0.058 -0.357    0.015  0.034 -0.290   -0.095 -0.020 -0.144
 C          0.002  0.039 -0.190    0.028 -0.008 -0.117   -0.167  0.012 -0.042
 C         -0.119 -0.027 -0.139   -0.018 -0.020 -0.088   -0.232 -0.012 -0.023
 H         -0.219 -0.030 -0.207   -0.062 -0.023 -0.119   -0.276 -0.002 -0.047
 C         -0.119 -0.093  0.007   -0.022 -0.006  0.008   -0.242 -0.042 -0.000
 H         -0.223 -0.153  0.045   -0.072 -0.006  0.044   -0.252 -0.058 -0.003
 C          0.011 -0.075  0.105    0.036  0.022  0.065   -0.229 -0.038  0.010
 H          0.013 -0.121  0.214    0.034  0.052  0.143   -0.228 -0.062  0.026
 C          0.137  0.006  0.062    0.091  0.003  0.013   -0.186  0.005  0.005
 H          0.242  0.026  0.142    0.137  0.011  0.048   -0.150  0.009  0.032
 C          0.131  0.061 -0.090    0.087 -0.014 -0.084   -0.181  0.029 -0.025
 H          0.234  0.121 -0.130    0.139 -0.014 -0.121   -0.179  0.044 -0.018
 TransDip  -0.001 -0.002 -0.005    0.003  0.004  0.011   -0.018 -0.007  0.002

 Mode:                 7                      8                      9
 Frequency:       213.70                 240.65                 270.77
 Force Cnst:      0.6954                 0.1730                 0.2323
 Red. Mass:      25.8422                 5.0705                 5.3779
 IR Active:          YES                    YES                    YES
 IR Intens:        0.068                  0.045                  0.115
 Raman Active:       YES                    YES                    YES
               X      Y      Z        X      Y      Z        X      Y      Z
 C         -0.058 -0.070 -0.037    0.006 -0.003 -0.036   -0.003  0.016 -0.043
 C          0.022 -0.122 -0.009    0.018 -0.040  0.005    0.010 -0.007 -0.154
 Cl         0.618  0.166  0.030   -0.038 -0.083 -0.028   -0.004 -0.044  0.049
 C          0.001 -0.127  0.016    0.005 -0.048  0.038   -0.000 -0.029 -0.104
 Cl        -0.475  0.153  0.002   -0.077 -0.013 -0.019   -0.053 -0.024  0.026
 C          0.061 -0.079  0.050   -0.016 -0.060  0.078   -0.017 -0.038 -0.035
 H          0.062 -0.076  0.099   -0.016 -0.082  0.176   -0.017 -0.046 -0.149
 C          0.028 -0.072 -0.012   -0.027 -0.050 -0.067   -0.028 -0.045  0.220
 Cl         0.105 -0.061 -0.002    0.074 -0.016  0.018    0.046 -0.001 -0.062
 C          0.010 -0.064 -0.074   -0.037 -0.031 -0.182   -0.032 -0.034  0.365
 H          0.031 -0.075 -0.121   -0.064 -0.010 -0.274   -0.051 -0.038  0.579
 C         -0.091 -0.056 -0.020    0.012  0.180  0.098    0.008  0.117 -0.144
 C         -0.118 -0.065 -0.014    0.014  0.244  0.134   -0.078  0.121 -0.095
 H         -0.128 -0.078 -0.031    0.011  0.337  0.195   -0.167  0.171 -0.120
 C         -0.129 -0.063 -0.013    0.030  0.048  0.010   -0.080  0.014 -0.001
 H         -0.118 -0.079 -0.030    0.029  0.009 -0.012   -0.170 -0.017  0.044
 C         -0.143 -0.017  0.006    0.048 -0.172 -0.123    0.027 -0.066  0.020
 H         -0.144 -0.004  0.013    0.061 -0.435 -0.286    0.032 -0.170  0.063
 C         -0.133  0.019  0.022    0.035  0.024  0.001    0.120  0.018 -0.002
 H         -0.127  0.060  0.054    0.034 -0.034 -0.038    0.209 -0.004  0.040
 C         -0.126 -0.014  0.000    0.025  0.228  0.131    0.101  0.127 -0.092
 H         -0.143 -0.010  0.015    0.028  0.310  0.176    0.189  0.194 -0.117
 TransDip  -0.005  0.006  0.002    0.004  0.001 -0.006   -0.003  0.007  0.008

 Mode:                10                     11                     12
 Frequency:       285.41                 334.26                 345.69
 Force Cnst:      0.5040                 1.3901                 0.4717
 Red. Mass:      10.5015                21.1157                 6.6990
 IR Active:          YES                    YES                    YES
 IR Intens:        0.046                  0.283                  1.020
 Raman Active:       YES                    YES                    YES
               X      Y      Z        X      Y      Z        X      Y      Z
 C         -0.035  0.025  0.016   -0.066 -0.086 -0.053   -0.000  0.019  0.155
 C         -0.165  0.077  0.030    0.045 -0.185 -0.173    0.043 -0.053  0.466
 Cl        -0.030  0.241  0.012    0.220 -0.346 -0.009    0.020 -0.069 -0.068
 C         -0.201 -0.063  0.011    0.013 -0.022 -0.081    0.034 -0.040  0.255
 Cl        -0.142 -0.218 -0.015   -0.013 -0.065  0.006   -0.027 -0.003 -0.028
 C         -0.223 -0.058 -0.006   -0.063  0.030  0.097   -0.004 -0.022 -0.228
 H         -0.224 -0.020 -0.001   -0.070 -0.156  0.214   -0.006 -0.053 -0.567
 C         -0.151 -0.077 -0.028   -0.218  0.182  0.053   -0.048  0.003 -0.134
 Cl         0.055  0.056  0.009   -0.248  0.511  0.014    0.001  0.046  0.038
 C         -0.130 -0.031 -0.032   -0.170 -0.043 -0.025   -0.047  0.001  0.041
 H         -0.225  0.030 -0.061   -0.067 -0.101 -0.016   -0.065  0.015 -0.019
 C          0.088 -0.036  0.006    0.017 -0.039  0.060   -0.002  0.091 -0.116
 C          0.211 -0.034 -0.042    0.125 -0.037  0.018   -0.058  0.037 -0.126
 H          0.288 -0.085 -0.025    0.207 -0.085  0.041   -0.135  0.046 -0.171
 C          0.232  0.008 -0.029    0.144  0.001 -0.018   -0.069 -0.005 -0.006
 H          0.205 -0.006 -0.016    0.154 -0.008 -0.029   -0.149 -0.031  0.034
 C          0.263  0.057  0.025    0.135  0.035 -0.001    0.012  0.007  0.060
 H          0.260  0.126  0.054    0.133  0.084 -0.016    0.012  0.011  0.149
 C          0.207 -0.018  0.025    0.064 -0.022  0.020    0.090 -0.013 -0.015
 H          0.157  0.003  0.005   -0.000 -0.012 -0.015    0.171 -0.049  0.013
 C          0.187 -0.077  0.013    0.057 -0.074  0.055    0.071  0.048 -0.121
 H          0.240 -0.084 -0.031    0.066 -0.101  0.032    0.151  0.066 -0.169
 TransDip   0.007 -0.001 -0.001    0.012 -0.012  0.004    0.005  0.012 -0.030

 Mode:                13                     14                     15
 Frequency:       412.42                 415.77                 463.70
 Force Cnst:      0.2900                 0.8379                 0.6170
 Red. Mass:       2.8933                 8.2265                 4.8705
 IR Active:          YES                    YES                    YES
 IR Intens:        0.206                  3.434                  0.604
 Raman Active:       YES                    YES                    YES
               X      Y      Z        X      Y      Z        X      Y      Z
 C          0.001 -0.001  0.001   -0.050  0.012  0.021    0.036  0.183  0.094
 C          0.000 -0.002  0.009    0.019  0.001 -0.035    0.130  0.078 -0.055
 Cl        -0.005 -0.001 -0.003    0.025 -0.035  0.000   -0.038 -0.043  0.002
 C         -0.000 -0.004  0.004    0.031  0.052 -0.032    0.121 -0.061 -0.092
 Cl        -0.005 -0.013 -0.001    0.117  0.260  0.018   -0.082 -0.068  0.003
 C          0.016  0.007 -0.006   -0.257 -0.134  0.017    0.098 -0.083  0.051
 H          0.016  0.019 -0.018   -0.259 -0.350  0.053    0.098 -0.151  0.187
 C          0.016  0.009  0.004   -0.295 -0.169 -0.011   -0.010 -0.002 -0.023
 Cl        -0.005  0.003  0.000    0.099 -0.059 -0.004    0.034  0.001  0.001
 C          0.016  0.007  0.003   -0.294 -0.139 -0.020   -0.022  0.152 -0.030
 H          0.027  0.001 -0.008   -0.454 -0.043 -0.028   -0.105  0.206 -0.064
 C          0.003 -0.003 -0.004   -0.018  0.068  0.060    0.008  0.242  0.154
 C         -0.013  0.181  0.113    0.039 -0.014 -0.013   -0.015 -0.050 -0.014
 H         -0.032  0.403  0.250    0.076 -0.070 -0.025   -0.024 -0.225 -0.138
 C          0.008 -0.169 -0.106    0.052 -0.063 -0.050   -0.016 -0.113 -0.058
 H          0.021 -0.370 -0.233    0.046 -0.164 -0.104    0.012 -0.309 -0.193
 C         -0.003 -0.006 -0.004    0.058  0.077  0.048   -0.050  0.165  0.105
 H         -0.003 -0.007 -0.004    0.053  0.170  0.093   -0.057  0.319  0.205
 C         -0.009  0.176  0.109    0.030 -0.027  0.007   -0.014 -0.097 -0.080
 H         -0.016  0.393  0.247    0.007 -0.048 -0.023    0.014 -0.301 -0.196
 C          0.008 -0.169 -0.112    0.025 -0.089 -0.023   -0.009 -0.035 -0.042
 H          0.018 -0.371 -0.237    0.050 -0.193 -0.101   -0.023 -0.235 -0.147
 TransDip  -0.014  0.005 -0.000   -0.055 -0.023 -0.006    0.020 -0.002 -0.014

 Mode:                16                     17                     18
 Frequency:       553.45                 556.73                 593.11
 Force Cnst:      1.1621                 1.0095                 0.8969
 Red. Mass:       6.4395                 5.5279                 4.3275
 IR Active:          YES                    YES                    YES
 IR Intens:       10.847                  1.350                  4.030
 Raman Active:       YES                    YES                    YES
               X      Y      Z        X      Y      Z        X      Y      Z
 C         -0.097 -0.037  0.116   -0.039  0.004 -0.115   -0.007  0.036 -0.290
 C         -0.197 -0.012  0.110   -0.076  0.020 -0.223    0.002  0.013  0.010
 Cl         0.093 -0.106 -0.017    0.037 -0.045  0.012    0.004 -0.009 -0.005
 C         -0.247  0.163 -0.191   -0.094  0.040  0.363   -0.002 -0.005  0.186
 Cl         0.037 -0.031  0.013    0.012 -0.013 -0.029   -0.003 -0.004 -0.006
 C         -0.125  0.250  0.027   -0.048  0.098  0.032   -0.003  0.015 -0.166
 H         -0.124  0.488  0.094   -0.048  0.190  0.089   -0.004  0.047 -0.733
 C          0.078  0.112  0.126    0.028  0.065 -0.331   -0.003 -0.008  0.318
 Cl         0.026 -0.111 -0.013    0.013 -0.048  0.017    0.006 -0.007 -0.015
 C          0.054  0.045 -0.073    0.020  0.018  0.156   -0.006  0.031 -0.080
 H          0.153  0.003 -0.335    0.050 -0.036  0.683   -0.011  0.036 -0.103
 C         -0.070  0.128  0.043   -0.025  0.073  0.064   -0.005  0.026  0.094
 C         -0.007  0.071 -0.058   -0.006  0.017  0.019   -0.023 -0.030  0.098
 H          0.023 -0.045 -0.117    0.030 -0.084 -0.025    0.052 -0.151  0.066
 C          0.006 -0.034 -0.065    0.005 -0.030 -0.045   -0.009 -0.014 -0.053
 H         -0.062 -0.211 -0.121    0.012 -0.148 -0.118    0.063 -0.114 -0.161
 C          0.073  0.072  0.062    0.022  0.063  0.025   -0.000  0.074 -0.009
 H          0.073  0.083  0.090    0.022  0.070  0.041    0.002  0.038  0.004
 C          0.044 -0.069 -0.005    0.015 -0.037 -0.024    0.010 -0.017 -0.049
 H          0.037 -0.216 -0.107   -0.008 -0.134 -0.103   -0.058 -0.125 -0.163
 C          0.017  0.032  0.006    0.011 -0.003  0.034    0.025 -0.027  0.104
 H          0.103 -0.051 -0.106    0.016 -0.087 -0.018   -0.027 -0.147  0.071
 TransDip  -0.075  0.071 -0.023   -0.017  0.019  0.027   -0.016 -0.014 -0.060

 Mode:                19                     20                     21
 Frequency:       603.85                 633.88                 649.81
 Force Cnst:      1.0754                 1.4908                 1.8175
 Red. Mass:       5.0057                 6.2974                 7.3054
 IR Active:          YES                    YES                    YES
 IR Intens:       40.802                  0.417                 11.938
 Raman Active:       YES                    YES                    YES
               X      Y      Z        X      Y      Z        X      Y      Z
 C         -0.051  0.254  0.012   -0.016  0.035 -0.060    0.243  0.031  0.001
 C          0.027  0.154 -0.000    0.008  0.022 -0.062    0.023  0.128  0.005
 Cl         0.037 -0.113 -0.009    0.001 -0.012  0.000    0.035 -0.049 -0.004
 C          0.009  0.033  0.015    0.008 -0.002  0.094   -0.077  0.144  0.015
 Cl        -0.024 -0.029 -0.002   -0.004 -0.005 -0.004   -0.026 -0.040 -0.002
 C         -0.041  0.012 -0.004    0.009  0.005 -0.052   -0.240  0.083 -0.001
 H         -0.042 -0.009 -0.017    0.009  0.010 -0.233   -0.242  0.135 -0.021
 C         -0.080  0.045  0.003   -0.007  0.010  0.079   -0.036 -0.043  0.010
 Cl         0.059 -0.066 -0.003    0.009 -0.010 -0.003   -0.010 -0.006 -0.001
 C         -0.080  0.289  0.017   -0.014  0.049 -0.035    0.018 -0.065 -0.011
 H         -0.224  0.380  0.013   -0.026  0.058 -0.047   -0.130  0.028 -0.020
 C         -0.035 -0.161 -0.058   -0.018  0.061 -0.110    0.309  0.012 -0.005
 C         -0.001 -0.088 -0.015    0.224  0.119 -0.162    0.065 -0.121  0.172
 H          0.054  0.100  0.147    0.105  0.150 -0.217   -0.179 -0.062  0.054
 C          0.001  0.106  0.022    0.259 -0.107  0.189    0.027 -0.103  0.196
 H         -0.008  0.402  0.202    0.120 -0.166  0.253    0.288  0.014  0.081
 C          0.050 -0.105 -0.097    0.017 -0.067  0.115   -0.306 -0.034 -0.008
 H          0.048 -0.072 -0.067    0.006  0.155 -0.242   -0.306 -0.030 -0.029
 C          0.001  0.078  0.064   -0.247 -0.146  0.205   -0.011  0.121 -0.162
 H         -0.087  0.391  0.215   -0.127 -0.184  0.256    0.263  0.083 -0.011
 C          0.011 -0.116  0.029   -0.239  0.085 -0.145    0.031  0.105 -0.191
 H         -0.002  0.091  0.159   -0.103  0.137 -0.210   -0.196  0.037 -0.069
 TransDip  -0.070  0.185  0.051   -0.010  0.013 -0.012    0.081  0.075  0.006

 Mode:                22                     23                     24
 Frequency:       713.32                 729.25                 779.58
 Force Cnst:      0.4842                 1.4320                 0.7835
 Red. Mass:       1.6150                 4.5703                 2.1880
 IR Active:          YES                    YES                    YES
 IR Intens:       44.209                  1.144                 33.789
 Raman Active:       YES                    YES                    YES
               X      Y      Z        X      Y      Z        X      Y      Z
 C          0.004  0.006  0.009   -0.000 -0.042  0.358    0.003 -0.029 -0.075
 C          0.000  0.007 -0.008   -0.010 -0.002 -0.316    0.023 -0.042  0.037
 Cl         0.001 -0.003 -0.000   -0.002  0.006  0.011   -0.005  0.012 -0.001
 C         -0.001 -0.002  0.004   -0.008 -0.014  0.201    0.016  0.038 -0.013
 Cl        -0.000  0.001 -0.000    0.003  0.003 -0.004   -0.005 -0.013 -0.001
 C         -0.006 -0.005 -0.002    0.006  0.011 -0.095    0.011  0.046  0.011
 H         -0.006 -0.006 -0.007    0.006  0.040 -0.381    0.011  0.041  0.013
 C         -0.002 -0.006  0.001    0.014 -0.008  0.107    0.001  0.034  0.006
 Cl        -0.000  0.001  0.000   -0.004  0.003  0.003    0.000 -0.009 -0.002
 C          0.001  0.007 -0.003    0.008 -0.034 -0.105   -0.015 -0.071 -0.011
 H         -0.012  0.016 -0.021    0.037 -0.014 -0.653    0.036 -0.117  0.176
 C          0.007 -0.077 -0.047   -0.003  0.041  0.027   -0.013  0.191  0.121
 C         -0.004  0.049  0.037   -0.026 -0.026 -0.055    0.005 -0.074 -0.057
 H         -0.030  0.419  0.267   -0.043  0.039 -0.024    0.003  0.017  0.003
 C          0.006 -0.112 -0.069   -0.048  0.035 -0.012    0.001  0.011  0.002
 H         -0.005  0.179  0.109   -0.083  0.169  0.090   -0.036  0.463  0.293
 C         -0.005  0.049  0.029    0.005 -0.047 -0.022    0.013 -0.108 -0.067
 H         -0.028  0.504  0.316    0.002  0.016  0.105   -0.014  0.413  0.249
 C          0.007 -0.112 -0.075    0.042  0.037 -0.007   -0.009 -0.000  0.014
 H         -0.008  0.183  0.110    0.057  0.170  0.088   -0.037  0.466  0.304
 C         -0.001  0.053  0.036    0.026 -0.024 -0.046   -0.002 -0.079 -0.047
 H         -0.024  0.422  0.268    0.037  0.042 -0.018   -0.005  0.013  0.009
 TransDip  -0.002  0.179  0.116    0.009  0.010 -0.032    0.015  0.156  0.100

 Mode:                25                     26                     27
 Frequency:       813.74                 833.83                 854.85
 Force Cnst:      3.1840                 3.2922                 0.5375
 Red. Mass:       8.1613                 8.0368                 1.2485
 IR Active:          YES                    YES                    YES
 IR Intens:       37.075                 17.675                  0.143
 Raman Active:       YES                    YES                    YES
               X      Y      Z        X      Y      Z        X      Y      Z
 C          0.198 -0.042  0.019   -0.259 -0.062  0.010   -0.004 -0.000 -0.002
 C          0.306  0.052 -0.014    0.002 -0.215 -0.019   -0.003 -0.006 -0.001
 Cl        -0.013  0.018  0.002   -0.021  0.041  0.004   -0.000  0.001  0.000
 C          0.254  0.360  0.025    0.105  0.028  0.004   -0.002 -0.003  0.001
 Cl        -0.072 -0.106 -0.006   -0.002 -0.026 -0.002    0.001  0.001  0.000
 C         -0.110  0.204  0.007    0.273  0.140  0.002    0.003  0.001 -0.001
 H         -0.114 -0.044  0.007    0.272 -0.105  0.010    0.003 -0.001  0.010
 C         -0.107  0.144  0.003   -0.193  0.361  0.015   -0.002  0.004 -0.001
 Cl         0.011 -0.048 -0.002    0.053 -0.086 -0.004    0.001 -0.001 -0.000
 C         -0.103 -0.232 -0.002   -0.277 -0.000  0.011   -0.003  0.004  0.004
 H         -0.088 -0.235 -0.097   -0.041 -0.134 -0.113    0.002  0.001 -0.009
 C         -0.009 -0.097 -0.061   -0.012 -0.058 -0.038   -0.001  0.001  0.001
 C         -0.055  0.069 -0.072    0.059 -0.052  0.120    0.006 -0.067 -0.037
 H         -0.003  0.129 -0.006    0.023 -0.066  0.100   -0.028  0.428  0.272
 C         -0.086  0.062 -0.120    0.105 -0.079  0.140    0.007 -0.063 -0.033
 H         -0.231 -0.135 -0.138    0.309 -0.127 -0.025   -0.014  0.409  0.259
 C          0.097  0.054  0.027   -0.111  0.021  0.014   -0.002 -0.000 -0.001
 H          0.106 -0.184 -0.119   -0.100 -0.103 -0.056   -0.002  0.005  0.002
 C         -0.077 -0.074  0.117    0.104  0.086 -0.146   -0.000  0.063  0.034
 H         -0.244 -0.238 -0.093    0.297  0.001 -0.085    0.027 -0.404 -0.258
 C         -0.045 -0.039  0.117    0.054  0.068 -0.093   -0.002  0.065  0.037
 H         -0.004 -0.043  0.094    0.002  0.153 -0.017    0.024 -0.427 -0.268
 TransDip   0.108  0.162 -0.011   -0.066  0.117 -0.007    0.008 -0.007  0.006

 Mode:                28                     29                     30
 Frequency:       873.26                 896.52                 935.96
 Force Cnst:      0.6470                 0.6724                 0.7412
 Red. Mass:       1.4400                 1.4200                 1.4360
 IR Active:          YES                    YES                    YES
 IR Intens:       21.250                  4.932                  0.179
 Raman Active:       YES                    YES                    YES
               X      Y      Z        X      Y      Z        X      Y      Z
 C          0.000 -0.001  0.015   -0.001 -0.004  0.072   -0.000  0.004 -0.028
 C         -0.000 -0.001  0.004    0.001 -0.004 -0.004   -0.006 -0.010  0.004
 Cl         0.000 -0.000 -0.001   -0.000  0.001 -0.000   -0.000  0.001 -0.000
 C          0.001 -0.003  0.054    0.003  0.002 -0.012   -0.012 -0.009  0.000
 Cl         0.000  0.000 -0.004   -0.000 -0.001  0.001    0.002  0.002 -0.000
 C         -0.001  0.009 -0.169    0.000  0.000  0.044    0.001  0.003 -0.004
 H          0.001 -0.050  0.951   -0.000  0.012 -0.269    0.001  0.032  0.027
 C         -0.000 -0.004  0.074   -0.003  0.001  0.039    0.012 -0.009 -0.005
 Cl         0.000  0.000 -0.005    0.000 -0.001 -0.003   -0.002  0.002  0.000
 C          0.000  0.003 -0.044   -0.001  0.009 -0.165    0.006 -0.015  0.024
 H         -0.000 -0.015  0.231   -0.007 -0.062  0.923    0.011 -0.008 -0.131
 C         -0.001 -0.003 -0.001   -0.003 -0.015 -0.002   -0.003  0.067  0.041
 C         -0.000  0.000 -0.001    0.000 -0.006 -0.014    0.006 -0.085 -0.055
 H         -0.000  0.006  0.003   -0.006  0.087  0.044   -0.034  0.468  0.289
 C         -0.001  0.001  0.000   -0.006  0.003 -0.001    0.002  0.007  0.007
 H         -0.002 -0.008 -0.005   -0.015 -0.026 -0.012    0.005 -0.037 -0.021
 C          0.000  0.002  0.002    0.000  0.014  0.015   -0.005  0.080  0.049
 H          0.001 -0.012 -0.004    0.006 -0.106 -0.036    0.023 -0.459 -0.297
 C          0.002  0.001 -0.001    0.010  0.010 -0.004   -0.003  0.011  0.007
 H          0.004 -0.002 -0.002    0.027 -0.040 -0.026   -0.005 -0.054 -0.036
 C          0.000 -0.000 -0.002    0.001 -0.003 -0.018    0.005 -0.092 -0.052
 H         -0.001  0.010  0.004   -0.006  0.078  0.034   -0.029  0.487  0.308
 TransDip   0.001 -0.005  0.148   -0.001 -0.006  0.071    0.002  0.001  0.013

 Mode:                31                     32                     33
 Frequency:       985.69                1006.31                1016.42
 Force Cnst:      0.7863                 0.7834                 3.6910
 Red. Mass:       1.3735                 1.3131                 6.0638
 IR Active:          YES                    YES                    YES
 IR Intens:        0.270                  0.040                  1.983
 Raman Active:       YES                    YES                    YES
               X      Y      Z        X      Y      Z        X      Y      Z
 C          0.000 -0.001 -0.000   -0.001  0.001 -0.003   -0.008 -0.001 -0.001
 C          0.001 -0.005 -0.001    0.000 -0.003  0.000    0.011  0.003 -0.001
 Cl        -0.000  0.001  0.000   -0.000  0.000 -0.000    0.000  0.001  0.000
 C          0.000  0.000  0.000   -0.001 -0.001 -0.000    0.016  0.018  0.002
 Cl         0.000  0.000  0.000    0.000  0.000  0.000   -0.002 -0.002 -0.000
 C         -0.003  0.000  0.000   -0.001  0.001 -0.000   -0.014 -0.001 -0.000
 H         -0.003  0.000 -0.002   -0.001  0.006  0.001   -0.013 -0.004  0.000
 C         -0.000 -0.001  0.000    0.001 -0.001 -0.000    0.014 -0.017 -0.002
 Cl         0.000 -0.000 -0.000   -0.000  0.000 -0.000   -0.002  0.002  0.000
 C          0.001  0.004  0.000    0.000 -0.002  0.001    0.010 -0.001  0.003
 H          0.001  0.003  0.004    0.000 -0.001 -0.004    0.019 -0.005 -0.023
 C         -0.003  0.000  0.001   -0.001  0.001  0.000   -0.008  0.000 -0.001
 C          0.005 -0.074 -0.047    0.009 -0.027 -0.035   -0.181 -0.201  0.281
 H         -0.025  0.396  0.247   -0.014  0.246  0.132   -0.172 -0.147  0.346
 C         -0.003  0.073  0.048   -0.002  0.075  0.052   -0.013  0.026 -0.005
 H          0.025 -0.394 -0.246    0.028 -0.457 -0.282   -0.005 -0.102 -0.062
 C         -0.002  0.010  0.006   -0.011 -0.087 -0.055    0.390  0.006 -0.012
 H          0.001 -0.057 -0.036   -0.042  0.503  0.312    0.401  0.114  0.052
 C          0.006 -0.083 -0.054   -0.003  0.066  0.037   -0.008  0.001  0.025
 H         -0.018  0.457  0.287    0.012 -0.383 -0.249   -0.002 -0.072 -0.043
 C         -0.003  0.075  0.048    0.011 -0.032 -0.001   -0.204  0.165 -0.289
 H          0.023 -0.413 -0.255   -0.001  0.167  0.125   -0.193  0.233 -0.280
 TransDip   0.015 -0.007  0.002   -0.000 -0.004  0.005    0.045 -0.004 -0.001

 Mode:                34                     35                     36
 Frequency:      1036.85                1052.58                1101.25
 Force Cnst:      3.8114                 1.6677                 1.1484
 Red. Mass:       6.0173                 2.5548                 1.6072
 IR Active:          YES                    YES                    YES
 IR Intens:       24.327                 27.031                  4.840
 Raman Active:       YES                    YES                    YES
               X      Y      Z        X      Y      Z        X      Y      Z
 C          0.147  0.033  0.003    0.056  0.022  0.001    0.012 -0.009 -0.025
 C         -0.157  0.228  0.017   -0.056  0.144  0.011   -0.004  0.008  0.003
 Cl         0.015 -0.028 -0.003    0.008 -0.017 -0.001    0.000 -0.001 -0.000
 C         -0.147 -0.150 -0.009   -0.046 -0.038 -0.003   -0.004 -0.004  0.000
 Cl         0.013  0.015  0.001    0.002  0.002  0.000    0.000  0.001 -0.000
 C          0.261  0.016  0.001    0.110  0.006  0.000   -0.000 -0.007 -0.001
 H          0.270  0.150  0.007    0.116  0.090  0.005   -0.002 -0.056  0.002
 C         -0.072  0.113  0.007   -0.006  0.014  0.001   -0.013  0.018  0.001
 Cl         0.006 -0.009 -0.001   -0.001  0.001  0.000    0.002 -0.002 -0.000
 C         -0.161 -0.174 -0.013   -0.064 -0.105 -0.007    0.002  0.013  0.007
 H         -0.282 -0.108  0.022   -0.115 -0.081  0.004    0.002  0.018 -0.032
 C          0.178  0.001 -0.008    0.013 -0.001 -0.007    0.014 -0.031  0.051
 C          0.023 -0.036  0.049   -0.047  0.038 -0.062    0.103  0.032 -0.042
 H          0.163 -0.024  0.136   -0.354  0.106 -0.215    0.431 -0.033  0.116
 C         -0.091  0.121 -0.190    0.018 -0.085  0.137   -0.064  0.028 -0.050
 H          0.090  0.163 -0.310   -0.296 -0.203  0.301   -0.293 -0.055  0.053
 C         -0.061 -0.004 -0.003    0.123  0.009 -0.005    0.008 -0.048  0.075
 H         -0.077  0.016 -0.004    0.136  0.018 -0.024    0.021 -0.296  0.481
 C         -0.084 -0.128  0.196    0.005  0.081 -0.131    0.055  0.035 -0.050
 H          0.083 -0.182  0.285   -0.339  0.184 -0.294    0.264 -0.018  0.040
 C          0.025  0.034 -0.043   -0.036 -0.042  0.070   -0.109  0.017 -0.036
 H          0.189  0.066 -0.129   -0.312 -0.164  0.195   -0.476 -0.105  0.144
 TransDip  -0.109  0.114  0.012   -0.150  0.072  0.007   -0.019 -0.017  0.066

 Mode:                37                     38                     39
 Frequency:      1109.65                1137.70                1183.26
 Force Cnst:      3.3163                 1.2272                 0.9203
 Red. Mass:       4.5713                 1.6092                 1.1156
 IR Active:          YES                    YES                    YES
 IR Intens:        8.083                 44.996                  0.061
 Raman Active:       YES                    YES                    YES
               X      Y      Z        X      Y      Z        X      Y      Z
 C          0.138 -0.048  0.002    0.018  0.014  0.001   -0.001 -0.003 -0.002
 C          0.013 -0.237 -0.015    0.059 -0.135 -0.009   -0.002  0.002  0.001
 Cl        -0.012  0.028  0.002   -0.007  0.013  0.001    0.000 -0.000  0.000
 C         -0.087 -0.152 -0.008   -0.021 -0.013 -0.000   -0.000  0.005  0.000
 Cl         0.015  0.021  0.001    0.004  0.001  0.000   -0.000 -0.000 -0.000
 C         -0.103 -0.013 -0.000    0.036  0.075  0.004    0.002 -0.002 -0.000
 H         -0.125 -0.292 -0.016    0.051  0.686  0.037    0.002 -0.017 -0.000
 C         -0.148  0.218  0.011    0.051 -0.106 -0.005    0.002 -0.001 -0.000
 Cl         0.018 -0.028 -0.001   -0.005  0.009  0.000   -0.000  0.000  0.000
 C          0.070  0.168  0.007   -0.085  0.023  0.002   -0.001  0.002  0.001
 H          0.131  0.159  0.016   -0.594  0.324  0.020   -0.013  0.009  0.001
 C          0.259  0.024  0.003    0.039 -0.007 -0.009    0.000 -0.001  0.002
 C         -0.024  0.015 -0.026    0.006  0.005  0.001   -0.006  0.004 -0.008
 H         -0.372  0.103 -0.204   -0.005 -0.013 -0.020   -0.137  0.036 -0.071
 C         -0.076  0.012 -0.026   -0.015  0.004 -0.008    0.040  0.015 -0.020
 H         -0.293 -0.065  0.079   -0.053 -0.009  0.011    0.401  0.148 -0.197
 C          0.076  0.010 -0.009    0.009 -0.002  0.003    0.003 -0.036  0.058
 H          0.074  0.044 -0.063    0.009 -0.015  0.027    0.019 -0.358  0.569
 C         -0.092 -0.029  0.038   -0.010 -0.003  0.004   -0.043  0.012 -0.022
 H         -0.382  0.041 -0.096   -0.041  0.002 -0.011   -0.444  0.114 -0.212
 C          0.013 -0.020  0.029   -0.004 -0.000  0.005    0.008  0.006 -0.010
 H         -0.216 -0.095  0.163   -0.068 -0.040  0.030    0.156  0.060 -0.084
 TransDip  -0.088 -0.018 -0.013    0.091 -0.194 -0.017    0.007  0.003  0.003

 Mode:                40                     41                     42
 Frequency:      1204.06                1208.48                1272.58
 Force Cnst:      0.9742                 1.6392                 4.7894
 Red. Mass:       1.1406                 1.9050                 5.0196
 IR Active:          YES                    YES                    YES
 IR Intens:        1.631                 12.491                  6.952
 Raman Active:       YES                    YES                    YES
               X      Y      Z        X      Y      Z        X      Y      Z
 C          0.001 -0.005 -0.000    0.010  0.070  0.004   -0.138  0.258  0.018
 C         -0.011 -0.003 -0.001    0.138  0.033  0.001   -0.242 -0.105 -0.004
 Cl         0.000 -0.000 -0.000   -0.007  0.003  0.000    0.003 -0.005 -0.001
 C          0.001  0.013  0.001   -0.018 -0.185 -0.011    0.246  0.014 -0.001
 Cl        -0.000 -0.001 -0.000    0.005  0.014  0.001   -0.005 -0.010 -0.000
 C          0.006 -0.001 -0.000   -0.086  0.016  0.002    0.031  0.152  0.007
 H          0.006 -0.054 -0.003   -0.090  0.716  0.037    0.043  0.226  0.009
 C          0.002 -0.003 -0.000   -0.043  0.064  0.003   -0.150 -0.192 -0.010
 Cl        -0.000  0.000  0.000    0.002 -0.007 -0.000   -0.003  0.007  0.000
 C         -0.000  0.004  0.001   -0.004 -0.043 -0.002    0.111 -0.088 -0.007
 H         -0.033  0.023  0.002    0.487 -0.341 -0.019    0.519 -0.341 -0.014
 C          0.001 -0.000  0.003   -0.063 -0.008 -0.020    0.167  0.031 -0.070
 C          0.051 -0.012  0.023    0.004 -0.003  0.011    0.051 -0.011  0.029
 H          0.443 -0.102  0.215    0.148 -0.055  0.073   -0.043 -0.000 -0.031
 C         -0.046 -0.016  0.021    0.010 -0.008  0.015   -0.054  0.009 -0.017
 H         -0.440 -0.160  0.215    0.032 -0.002  0.004   -0.089 -0.005 -0.006
 C         -0.007  0.000 -0.001   -0.006 -0.001  0.001    0.006  0.007 -0.012
 H         -0.008  0.009 -0.016   -0.004 -0.026  0.042    0.004 -0.032  0.055
 C         -0.043  0.011 -0.021    0.012  0.009 -0.012   -0.021 -0.029  0.045
 H         -0.414  0.105 -0.196   -0.013  0.016 -0.026   -0.238  0.021 -0.054
 C          0.047  0.017 -0.025   -0.009  0.001  0.003    0.016 -0.001  0.015
 H          0.419  0.155 -0.209    0.076  0.022 -0.049   -0.281 -0.137  0.156
 TransDip   0.038  0.014  0.002   -0.096 -0.060 -0.001    0.084 -0.002  0.005

 Mode:                43                     44                     45
 Frequency:      1300.29                1315.90                1353.25
 Force Cnst:      3.3563                 4.4530                 1.6645
 Red. Mass:       3.3692                 4.3647                 1.5427
 IR Active:          YES                    YES                    YES
 IR Intens:        4.673                  1.503                  2.119
 Raman Active:       YES                    YES                    YES
               X      Y      Z        X      Y      Z        X      Y      Z
 C          0.207  0.110  0.004   -0.005  0.019 -0.031   -0.007  0.005  0.012
 C         -0.105 -0.080 -0.007   -0.042  0.008  0.006    0.014 -0.004 -0.001
 Cl        -0.001  0.003  0.000    0.001 -0.001 -0.000   -0.000  0.000  0.000
 C          0.047 -0.133 -0.008    0.074 -0.019  0.000   -0.023  0.006 -0.000
 Cl         0.004  0.005  0.000   -0.002 -0.001 -0.000    0.001  0.000  0.000
 C         -0.020  0.146  0.007    0.001  0.026  0.000   -0.000 -0.005 -0.000
 H         -0.036 -0.342 -0.020    0.004  0.218  0.016   -0.001 -0.067 -0.004
 C         -0.101  0.054  0.004   -0.065 -0.024  0.000    0.022  0.004 -0.000
 Cl         0.000 -0.007 -0.000    0.001 -0.000 -0.000   -0.001  0.000  0.000
 C          0.160 -0.098 -0.002    0.026  0.001  0.007   -0.010 -0.006 -0.001
 H         -0.577  0.356  0.010    0.044 -0.004 -0.029    0.006 -0.017  0.004
 C         -0.200  0.001 -0.014    0.016 -0.196  0.294    0.002  0.021 -0.036
 C         -0.047  0.008 -0.009   -0.133  0.055 -0.100   -0.114  0.013 -0.032
 H          0.254 -0.086  0.132   -0.293  0.097 -0.180    0.499 -0.135  0.268
 C          0.042 -0.024  0.042    0.157  0.070 -0.097    0.037  0.005 -0.004
 H          0.225  0.040 -0.042   -0.384 -0.124  0.166    0.233  0.076 -0.098
 C         -0.003 -0.001  0.000    0.007 -0.084  0.133    0.003 -0.061  0.096
 H          0.002 -0.000  0.003   -0.001  0.080 -0.133   -0.009  0.174 -0.281
 C          0.040  0.024 -0.034   -0.166  0.054 -0.098   -0.038 -0.000 -0.002
 H          0.163 -0.005  0.019    0.396 -0.086  0.164   -0.253  0.053 -0.101
 C         -0.042 -0.012  0.014    0.125  0.072 -0.100    0.115  0.029 -0.035
 H          0.155  0.063 -0.088    0.259  0.123 -0.170   -0.491 -0.196  0.267
 TransDip  -0.069  0.009  0.003    0.010  0.037  0.007    0.010 -0.038  0.025

 Mode:                46                     47                     48
 Frequency:      1409.87                1436.14                1474.57
 Force Cnst:      3.9021                 4.3033                 2.8636
 Red. Mass:       3.3319                 3.5413                 2.2353
 IR Active:          YES                    YES                    YES
 IR Intens:       55.907                 57.361                  6.601
 Raman Active:       YES                    YES                    YES
               X      Y      Z        X      Y      Z        X      Y      Z
 C         -0.143  0.204  0.008   -0.189 -0.150 -0.008   -0.007 -0.053  0.018
 C          0.129 -0.044 -0.002   -0.042  0.169  0.012   -0.027  0.024 -0.000
 Cl        -0.006  0.002  0.000    0.001 -0.007 -0.001    0.001 -0.001  0.000
 C         -0.101 -0.104 -0.005    0.227 -0.149 -0.009    0.038  0.005 -0.001
 Cl         0.005  0.007  0.000   -0.005  0.003  0.000   -0.001 -0.000 -0.000
 C         -0.069  0.132  0.007   -0.140  0.013  0.001   -0.012 -0.039 -0.002
 H         -0.095 -0.775 -0.038   -0.160  0.219  0.012   -0.012  0.136  0.006
 C          0.226  0.025  0.001    0.065  0.133  0.007   -0.010  0.030  0.001
 Cl        -0.008  0.001  0.000   -0.001 -0.006 -0.000    0.001 -0.001 -0.000
 C         -0.052 -0.144 -0.008    0.094 -0.052 -0.004    0.024  0.005 -0.002
 H         -0.169 -0.103 -0.001   -0.635  0.385  0.020   -0.083  0.073  0.018
 C          0.056 -0.026 -0.006    0.057  0.010  0.019   -0.005  0.089 -0.124
 C          0.019 -0.013  0.026    0.050 -0.006  0.006   -0.084 -0.038  0.049
 H         -0.162  0.014 -0.071   -0.121  0.058 -0.067    0.108 -0.089  0.163
 C          0.037  0.024 -0.032   -0.043  0.006 -0.015    0.146  0.009 -0.002
 H         -0.230 -0.075  0.097   -0.008  0.024 -0.037   -0.313 -0.167  0.241
 C         -0.006  0.004 -0.007   -0.015 -0.008  0.012   -0.003  0.061 -0.098
 H         -0.004 -0.088  0.134   -0.024  0.082 -0.130    0.018 -0.333  0.533
 C         -0.052 -0.001 -0.000    0.044 -0.020  0.034   -0.148 -0.007 -0.002
 H          0.073 -0.037  0.062   -0.239  0.052 -0.098    0.328 -0.135  0.241
 C          0.030  0.006  0.001    0.020  0.021 -0.033    0.092 -0.027  0.047
 H         -0.024 -0.040  0.017   -0.150 -0.033  0.053   -0.103 -0.105  0.163
 TransDip  -0.038 -0.236 -0.007   -0.180  0.163  0.002   -0.020  0.040  0.069

 Mode:                49                     50                     51
 Frequency:      1525.88                1580.11                1603.06
 Force Cnst:      3.1923                10.1453                11.1585
 Red. Mass:       2.3271                 6.8967                 7.3698
 IR Active:          YES                    YES                    YES
 IR Intens:        9.418                 64.105                 43.302
 Raman Active:       YES                    YES                    YES
               X      Y      Z        X      Y      Z        X      Y      Z
 C         -0.056 -0.004  0.000   -0.044 -0.286 -0.010   -0.267  0.062  0.004
 C         -0.014  0.009  0.001    0.165  0.175  0.010    0.270  0.044  0.003
 Cl        -0.000 -0.001 -0.000   -0.004  0.000 -0.000   -0.002 -0.003 -0.000
 C          0.033 -0.016 -0.001   -0.042 -0.190 -0.011   -0.273  0.137  0.008
 Cl        -0.001  0.000  0.000    0.000 -0.001 -0.000    0.003 -0.002 -0.000
 C         -0.023  0.003  0.000    0.074  0.439  0.023    0.144 -0.101 -0.006
 H         -0.026 -0.005  0.000    0.070 -0.590 -0.029    0.165  0.171  0.010
 C          0.038  0.012  0.000   -0.178 -0.289 -0.015   -0.318 -0.005  0.000
 Cl        -0.001 -0.000 -0.000    0.002  0.003  0.000    0.003  0.001  0.000
 C         -0.019 -0.002 -0.001   -0.011  0.174  0.008    0.407 -0.172 -0.011
 H         -0.020 -0.006  0.006    0.274  0.016 -0.003   -0.468  0.369  0.024
 C          0.154  0.007  0.000    0.014  0.012  0.016    0.060  0.009 -0.013
 C         -0.070  0.048 -0.085   -0.031  0.008 -0.021    0.025 -0.006  0.007
 H          0.426 -0.060  0.145    0.081 -0.003  0.044   -0.016  0.007 -0.012
 C         -0.114 -0.063  0.090   -0.002 -0.022  0.031   -0.029  0.001 -0.004
 H          0.436  0.133 -0.171    0.032 -0.011  0.021    0.020  0.021 -0.030
 C          0.106  0.005  0.001    0.001  0.039 -0.061    0.018 -0.014  0.024
 H          0.128  0.009 -0.004    0.007 -0.069  0.116    0.018  0.026 -0.041
 C         -0.116  0.050 -0.090   -0.007 -0.019  0.026   -0.031  0.012 -0.021
 H          0.437 -0.082  0.164   -0.007 -0.021  0.032    0.049 -0.007  0.015
 C         -0.066 -0.055  0.083    0.030  0.009 -0.016    0.002 -0.005  0.013
 H          0.406  0.105 -0.139   -0.058 -0.007  0.040    0.041 -0.003 -0.011
 TransDip   0.097  0.015  0.000   -0.066 -0.248 -0.003   -0.204  0.053 -0.004

 Mode:                52                     53                     54
 Frequency:      1616.98                1641.12                3166.63
 Force Cnst:      8.4976                 8.8745                 6.4128
 Red. Mass:       5.5162                 5.5926                 1.0854
 IR Active:          YES                    YES                    YES
 IR Intens:        0.929                  1.909                  1.202
 Raman Active:       YES                    YES                    YES
               X      Y      Z        X      Y      Z        X      Y      Z
 C          0.010 -0.064  0.015    0.047 -0.005  0.000    0.000 -0.000  0.000
 C         -0.005  0.024 -0.000   -0.004  0.002 -0.001   -0.000 -0.000 -0.000
 Cl        -0.000  0.000  0.000    0.000 -0.000  0.000    0.000  0.000  0.000
 C          0.018 -0.028 -0.003    0.000 -0.002 -0.000    0.000 -0.000 -0.000
 Cl        -0.000 -0.000  0.000   -0.000 -0.000 -0.000    0.000  0.000 -0.000
 C         -0.000  0.049  0.003    0.001  0.003  0.000    0.000  0.000  0.000
 H         -0.001 -0.052 -0.003    0.001 -0.004 -0.001   -0.000  0.000  0.000
 C         -0.010 -0.030 -0.003   -0.001 -0.002  0.000   -0.000  0.000 -0.000
 Cl         0.000  0.000  0.000   -0.000  0.000  0.000    0.000 -0.000  0.000
 C         -0.013  0.035 -0.001   -0.005  0.004  0.002    0.000  0.001  0.000
 H          0.043  0.003  0.018    0.014 -0.008 -0.007   -0.005 -0.008 -0.000
 C         -0.001  0.156 -0.228   -0.219 -0.004 -0.008    0.001  0.000 -0.000
 C          0.091 -0.091  0.149    0.300 -0.030  0.078    0.006  0.007 -0.010
 H         -0.290  0.002 -0.023   -0.327  0.122 -0.234   -0.076 -0.081  0.121
 C          0.074  0.116 -0.179   -0.271 -0.049  0.053    0.018 -0.015  0.025
 H         -0.251  0.012 -0.038    0.229  0.140 -0.205   -0.214  0.177 -0.301
 C          0.005 -0.198  0.315    0.141 -0.002  0.015   -0.045 -0.002  0.000
 H         -0.020  0.276 -0.442    0.157  0.022 -0.021    0.540  0.028 -0.000
 C         -0.060  0.107 -0.176   -0.277  0.029 -0.068    0.023  0.023 -0.036
 H          0.226  0.051 -0.058    0.258 -0.109  0.194   -0.270 -0.279  0.422
 C         -0.110 -0.106  0.157    0.284  0.054 -0.066    0.018 -0.016  0.027
 H          0.320  0.047 -0.048   -0.280 -0.150  0.223   -0.219  0.181 -0.311
 TransDip  -0.001 -0.007 -0.030   -0.044 -0.005 -0.002    0.035  0.002  0.003

 Mode:                55                     56                     57
 Frequency:      3173.72                3182.22                3189.99
 Force Cnst:      6.4562                 6.5133                 6.5626
 Red. Mass:       1.0879                 1.0917                 1.0946
 IR Active:          YES                    YES                    YES
 IR Intens:        1.369                 14.403                 18.525
 Raman Active:       YES                    YES                    YES
               X      Y      Z        X      Y      Z        X      Y      Z
 C          0.000 -0.000  0.000   -0.000  0.000 -0.000   -0.000  0.000 -0.000
 C         -0.000 -0.000 -0.000    0.000 -0.000  0.000   -0.000  0.000  0.000
 Cl        -0.000  0.000 -0.000   -0.000  0.000 -0.000    0.000 -0.000  0.000
 C          0.000 -0.000 -0.000   -0.000  0.000  0.000   -0.000 -0.000  0.000
 Cl        -0.000  0.000 -0.000    0.000 -0.000 -0.000    0.000  0.000  0.000
 C          0.000  0.000  0.000   -0.000 -0.000 -0.000    0.000 -0.000 -0.000
 H         -0.000  0.000  0.000    0.001 -0.000 -0.000   -0.000 -0.000 -0.000
 C         -0.000  0.000 -0.000    0.000 -0.000  0.000    0.000  0.000  0.000
 Cl         0.000 -0.000  0.000   -0.000  0.000 -0.000   -0.000 -0.000 -0.000
 C          0.001  0.001  0.000   -0.001 -0.002 -0.000   -0.001 -0.001 -0.000
 H         -0.009 -0.015 -0.001    0.010  0.017  0.001    0.008  0.012  0.001
 C          0.001  0.001 -0.001   -0.002 -0.001  0.001    0.000 -0.001  0.002
 C         -0.013 -0.014  0.021   -0.016 -0.019  0.028    0.026  0.026 -0.039
 H          0.159  0.166 -0.248    0.203  0.213 -0.319   -0.288 -0.298  0.445
 C         -0.027  0.022 -0.038   -0.014  0.014 -0.024   -0.012  0.007 -0.013
 H          0.312 -0.259  0.441    0.183 -0.155  0.264    0.114 -0.091  0.155
 C          0.022  0.000  0.002   -0.047 -0.003  0.002    0.031  0.000  0.002
 H         -0.261 -0.012 -0.002    0.532  0.029 -0.002   -0.341 -0.015 -0.003
 C          0.012  0.015 -0.023    0.015  0.011 -0.017    0.024  0.025 -0.038
 H         -0.163 -0.170  0.258   -0.139 -0.138  0.209   -0.269 -0.277  0.420
 C          0.025 -0.021  0.037   -0.026  0.021 -0.036   -0.019  0.014 -0.023
 H         -0.298  0.246 -0.423    0.291 -0.239  0.411    0.195 -0.157  0.270
 TransDip   0.022  0.018 -0.024   -0.105  0.028 -0.055    0.067  0.064 -0.102

 Mode:                58                     59                     60
 Frequency:      3196.77                3206.77                3219.08
 Force Cnst:      6.6105                 6.6156                 6.6726
 Red. Mass:       1.0979                 1.0919                 1.0929
 IR Active:          YES                    YES                    YES
 IR Intens:        8.445                  0.038                  1.991
 Raman Active:       YES                    YES                    YES
               X      Y      Z        X      Y      Z        X      Y      Z
 C          0.000 -0.000 -0.000   -0.002  0.002  0.000    0.000  0.000  0.000
 C         -0.000  0.000  0.000    0.000  0.001  0.000    0.001 -0.000 -0.000
 Cl         0.000 -0.000  0.000    0.000 -0.000 -0.000   -0.000  0.000  0.000
 C          0.000 -0.000 -0.000    0.000  0.000 -0.000    0.001 -0.003 -0.000
 Cl        -0.000 -0.000  0.000    0.000  0.000 -0.000    0.000  0.000  0.000
 C          0.000 -0.000 -0.000   -0.000  0.001  0.000   -0.088  0.001  0.000
 H         -0.003  0.000  0.000    0.005 -0.000 -0.000    0.996 -0.015 -0.003
 C         -0.000 -0.000 -0.000    0.004 -0.001 -0.000    0.001  0.004  0.000
 Cl        -0.000  0.000 -0.000   -0.000  0.000  0.000    0.000 -0.000 -0.000
 C          0.001  0.001  0.000   -0.046 -0.074 -0.005    0.001  0.000  0.000
 H         -0.009 -0.016 -0.001    0.515  0.850  0.058   -0.003 -0.004 -0.000
 C          0.002 -0.000  0.001   -0.000 -0.000 -0.000    0.000  0.000 -0.000
 C          0.024  0.023 -0.035    0.000  0.000 -0.000    0.000  0.000 -0.000
 H         -0.259 -0.266  0.397   -0.003 -0.003  0.004   -0.001 -0.001  0.001
 C         -0.026  0.021 -0.036   -0.000  0.000 -0.000   -0.000  0.000 -0.000
 H          0.282 -0.234  0.399    0.003 -0.003  0.004    0.001 -0.000  0.001
 C         -0.044 -0.003  0.001   -0.000  0.000 -0.000   -0.000 -0.000 -0.000
 H          0.480  0.025 -0.001    0.004  0.000 -0.000    0.001  0.000 -0.000
 C         -0.015 -0.017  0.025   -0.000 -0.000  0.001   -0.000 -0.000  0.000
 H          0.171  0.178 -0.270    0.004  0.004 -0.007    0.000  0.000 -0.001
 C          0.010 -0.007  0.013    0.002 -0.001  0.002    0.000 -0.000  0.000
 H         -0.103  0.083 -0.143   -0.018  0.014 -0.026   -0.001  0.000 -0.001
 TransDip  -0.089  0.009 -0.027   -0.002  0.006 -0.001    0.045  0.001  0.000

 STANDARD THERMODYNAMIC QUANTITIES AT   298.15 K  AND     1.00 ATM

   This Molecule has  0 Imaginary Frequencies
   Zero point vibrational energy:       95.096 kcal/mol

   Atom    1 Element C  Has Mass   12.00000
   Atom    2 Element C  Has Mass   12.00000
   Atom    3 Element Cl Has Mass   34.96885
   Atom    4 Element C  Has Mass   12.00000
   Atom    5 Element Cl Has Mass   34.96885
   Atom    6 Element C  Has Mass   12.00000
   Atom    7 Element H  Has Mass    1.00783
   Atom    8 Element C  Has Mass   12.00000
   Atom    9 Element Cl Has Mass   34.96885
   Atom   10 Element C  Has Mass   12.00000
   Atom   11 Element H  Has Mass    1.00783
   Atom   12 Element C  Has Mass   12.00000
   Atom   13 Element C  Has Mass   12.00000
   Atom   14 Element H  Has Mass    1.00783
   Atom   15 Element C  Has Mass   12.00000
   Atom   16 Element H  Has Mass    1.00783
   Atom   17 Element C  Has Mass   12.00000
   Atom   18 Element H  Has Mass    1.00783
   Atom   19 Element C  Has Mass   12.00000
   Atom   20 Element H  Has Mass    1.00783
   Atom   21 Element C  Has Mass   12.00000
   Atom   22 Element H  Has Mass    1.00783
   Molecular Mass:   255.961360 amu
   Principal axes and moments of inertia in amu*Bohr^2:
                             1           2           3
    Eigenvalues --     3255.31323  5866.84746  8651.06411
          X               0.99991     0.01315     0.00056
          Y              -0.01315     0.99985    -0.01152
          Z              -0.00071     0.01152     0.99993
   Rotational Symmetry Number is   1
   The Molecule is an Asymmetric Top
   Translational Enthalpy:        0.889 kcal/mol
   Rotational Enthalpy:           0.889 kcal/mol
   Vibrational Enthalpy:        101.343 kcal/mol
   gas constant (RT):             0.592 kcal/mol
   Translational Entropy:        42.519  cal/mol.K
   Rotational Entropy:           33.468  cal/mol.K
   Vibrational Entropy:          40.258  cal/mol.K

   Total Enthalpy:              103.713 kcal/mol
   Total Entropy:               116.245  cal/mol.K

 ======================================================================

 STANDARD THERMODYNAMIC QUANTITIES FOR ANHARMONIC VIBRATION -- TOSH

   Zero point vibrational energy: ************ kcal/mol

   Vibrational Enthalpy:       Infinity kcal/mol
   Vibrational Entropy:             NaN  cal/mol.K

   Total Enthalpy:             Infinity kcal/mol
   Total Entropy:                   NaN  cal/mol.K

 ======================================================================

 STANDARD THERMODYNAMIC QUANTITIES FOR ANHARMONIC VIBRATION -- VPT2

   Zero point vibrational energy: ************ kcal/mol

   Vibrational Enthalpy:       Infinity kcal/mol
   Vibrational Entropy:             NaN  cal/mol.K

   Total Enthalpy:             Infinity kcal/mol
   Total Entropy:                   NaN  cal/mol.K

 ======================================================================

Archival summary:
1\1\november\FREQ\ProcedureUnspecified\BasisUnspecified\l3127\taweetha\TueJan1407:31:102020TueJan1407:31:102020\0\\#,FREQ,ProcedureUnspecified,BasisUnspecified,\\0,1\Cl\C,1,1.74816\C,2,1.40056,1,119.718\C,3,1.39165,2,120.959,1,177.884,0\H,4,1.08089,3,120.112,2,-179.886,0\C,4,1.38705,3,118.734,2,-0.0467678,0\C,6,1.38802,4,121.219,3,0.293758,0\H,7,1.08203,6,120.103,4,178.866,0\C,7,1.3998,6,120.551,4,-0.122333,0\C,9,1.49173,7,118.35,6,-179.692,0\C,10,1.39974,9,119.763,7,59.2972,0\H,11,1.08431,10,119.523,9,2.61633,0\C,11,1.39365,10,120.532,9,-178.367,0\H,13,1.08413,11,119.726,10,-179.352,0\C,13,1.39296,11,120.111,10,0.424015,0\H,15,1.08407,13,120.154,11,179.955,0\C,15,1.39461,13,119.707,11,0.00082598,0\H,17,1.08409,15,120.091,13,179.593,0\C,17,1.39175,15,120.241,13,-0.367699,0\H,19,1.08337,17,119.913,15,179.981,0\Cl,3,1.74804,2,121.369,1,-1.62389,0\Cl,6,1.75564,4,119.149,3,-179.859,0\\\@

 Total job time:  10252.24s(wall), 10251.57s(cpu) 
 Tue Jan 14 07:31:10 2020

        *************************************************************
        *                                                           *
        *  Thank you very much for using Q-Chem.  Have a nice day.  *
        *                                                           *
        *************************************************************
