# Supplementary material for: Quantum Chemical Investigation of Polychlorinated Dibenzodioxins, Dibenzofurans and Biphenyls: Relative Stability and Planarity Analysis
Source: Molecules. 2020 Dec 3;25(23):5697. doi: 10.3390/molecules25235697 (PMC7730433; doi:10.3390/molecules25235697)
Supplement: Supplementary file 1 [file molecules-25-05697-s001.zip › PCB/B3LYP/ClClHHClClHClClH.out]

                  Welcome to Q-Chem
     A Quantum Leap Into The Future Of Chemistry


 Q-Chem 5.2 (devel), Q-Chem, Inc., Pleasanton, CA (2019)

 Yihan Shao,  Zhengting Gan,  E. Epifanovsky,  A. T. B. Gilbert,  M. Wormit,  
 J. Kussmann,  A. W. Lange,  A. Behn,  Jia Deng,  Xintian Feng,  D. Ghosh,  
 M. Goldey,  P. R. Horn,  L. D. Jacobson,  I. Kaliman,  T. Kus,  A. Landau,  
 Jie Liu,  E. I. Proynov,  R. M. Richard,  R. P. Steele,  E. J. Sundstrom,  
 H. L. Woodcock III,  P. M. Zimmerman,  D. Zuev,  B. Albrecht,  E. Alguire,  
 S. A. Baeppler,  D. Barton,  Z. Benda,  Y. A. Bernard,  E. J. Berquist,  
 K. B. Bravaya,  H. Burton,  D. Casanova,  Chun-Min Chang,  Yunqing Chen,  
 A. Chien,  K. D. Closser,  M. P. Coons,  S. Coriani,  S. Dasgupta,  
 A. L. Dempwolff,  M. Diedenhofen,  Hainam Do,  R. G. Edgar,  Po-Tung Fang,  
 S. Faraji,  S. Fatehi,  Qingguo Feng,  K. D. Fenk,  J. Fosso-Tande,  
 J. Gayvert,  Qinghui Ge,  A. Ghysels,  G. Gidofalvi,  J. Gomes,  
 J. Gonthier,  A. Gunina,  D. Hait,  M. W. D. Hanson-Heine,  
 P. H. P. Harbach,  A. W. Hauser,  M. F. Herbst,  J. E. Herr,  
 E. G. Hohenstein,  Z. C. Holden,  Kerwin Hui,  B. C. Huynh,  T.-C. Jagau,  
 Hyunjun Ji,  B. Kaduk,  K. Khistyaev,  Jaehoon Kim,  P. Klunzinger,  K. Koh,  
 D. Kosenkov,  L. Koulias,  T. Kowalczyk,  C. M. Krauter,  A. Kunitsa,  
 Ka Un Lao,  A. Laurent,  K. V. Lawler,  Joonho Lee,  D. Lefrancois,  
 S. Lehtola,  D. S. Levine,  Yi-Pei Li,  You-Sheng Lin,  Fenglai Liu,  
 E. Livshits,  A. Luenser,  P. Manohar,  E. Mansoor,  S. F. Manzer,  
 Shan-Ping Mao,  Yuezhi Mao,  N. Mardirossian,  A. V. Marenich,  
 T. Markovich,  L. A. Martinez-Martinez,  S. A. Maurer,  N. J. Mayhall,  
 S. C. McKenzie,  J.-M. Mewes,  P. Morgante,  A. F. Morrison,  
 J. W. Mullinax,  K. Nanda,  T. S. Nguyen-Beck,  R. Olivares-Amaya,  
 J. A. Parkhill,  Zheng Pei,  T. M. Perrine,  F. Plasser,  P. Pokhilko,  
 S. Prager,  A. Prociuk,  E. Ramos,  D. R. Rehn,  F. Rob,  M. Scheurer,  
 M. Schneider,  N. Sergueev,  S. M. Sharada,  S. Sharma,  D. W. Small,  
 T. Stauch,  T. Stein,  Yu-Chuan Su,  A. J. W. Thom,  A. Tkatchenko,  
 T. Tsuchimochi,  N. M. Tubman,  L. Vogt,  M. L. Vidal,  O. Vydrov,  
 M. A. Watson,  J. Wenzel,  M. de Wergifosse,  T. A. Wesolowski,  A. White,  
 J. Witte,  A. Yamada,  Jun Yang,  K. Yao,  S. Yeganeh,  S. R. Yost,  
 Zhi-Qiang You,  A. Zech,  Igor Ying Zhang,  Xing Zhang,  Yan Zhao,  
 Ying Zhu,  B. R. Brooks,  G. K. L. Chan,  C. J. Cramer,  M. S. Gordon,  
 W. J. Hehre,  A. Klamt,  M. W. Schmidt,  C. D. Sherrill,  D. G. Truhlar,  
 A. Aspuru-Guzik,  R. Baer,  A. T. Bell,  N. A. Besley,  Jeng-Da Chai,  
 A. E. DePrince, III,  R. A. DiStasio Jr.,  A. Dreuw,  B. D. Dunietz,  
 T. R. Furlani,  Chao-Ping Hsu,  Yousung Jung,  Jing Kong,  D. S. Lambrecht,  
 WanZhen Liang,  C. Ochsenfeld,  V. A. Rassolov,  L. V. Slipchenko,  
 J. E. Subotnik,  T. Van Voorhis,  J. M. Herbert,  A. I. Krylov,  
 P. M. W. Gill,  M. Head-Gordon

 Contributors to earlier versions of Q-Chem not listed above: 
 R. D. Adamson,  B. Austin,  J. Baker,  G. J. O. Beran,  K. Brandhorst,  
 S. T. Brown,  E. F. C. Byrd,  A. K. Chakraborty,  C.-L. Cheng,  
 Siu Hung Chien,  D. M. Chipman,  D. L. Crittenden,  H. Dachsel,  
 R. J. Doerksen,  A. D. Dutoi,  L. Fusti-Molnar,  W. A. Goddard III,  
 A. Golubeva-Zadorozhnaya,  S. R. Gwaltney,  G. Hawkins,  A. Heyden,  
 S. Hirata,  G. Kedziora,  F. J. Keil,  C. Kelley,  Jihan Kim,  R. A. King,  
 R. Z. Khaliullin,  P. P. Korambath,  W. Kurlancheek,  A. M. Lee,  M. S. Lee,  
 S. V. Levchenko,  Ching Yeh Lin,  D. Liotard,  R. C. Lochan,  I. Lotan,  
 P. E. Maslen,  N. Nair,  D. P. O'Neill,  D. Neuhauser,  E. Neuscamman,  
 C. M. Oana,  R. Olson,  B. Peters,  R. Peverati,  P. A. Pieniazek,  
 Y. M. Rhee,  J. Ritchie,  M. A. Rohrdanz,  E. Rosta,  N. J. Russ,  
 H. F. Schaefer III,  N. E. Schultz,  N. Shenvi,  A. C. Simmonett,  A. Sodt,  
 D. Stuck,  K. S. Thanthiriwatte,  V. Vanovschi,  Tao Wang,  A. Warshel,  
 C. F. Williams,  Q. Wu,  X. Xu,  W. Zhang

 Please cite Q-Chem as follows:
 Y. Shao et al., Mol. Phys. 113, 184-215 (2015)
 DOI: 10.1080/00268976.2014.952696

 Q-Chem 5.2.1 for Intel X86 EM64T Linux

 Parts of Q-Chem use Armadillo 8.300.2 (Tropical Shenanigans).
 http://arma.sourceforge.net/

 Q-Chem begins on Tue Jan 14 03:52:04 2020  

Host: 
0

     Scratch files written to /scratch/taweetham/qchem16960//
NAlpha2: 178
NElect   178
Mult     1

 Q-Chem warning in module libgen/rem_setup.C, line 2168:

 Setting Thresh to 1e-14


Checking the input file for inconsistencies... 	...done.

--------------------------------------------------------------
User input:
--------------------------------------------------------------
$MOLECULE
0 1
C 
C  1 1.394960
Cl  2 CCl 1 119.528007
C  2 1.386606 1 120.846377 3 178.766605 0
Cl  4 CCl 2 119.698148 1 -179.612229 0
C  4 1.387279 2 120.235871 1 -0.083363 0
H  6 CH 4 120.254637 2 -179.958574 0
C  6 1.387279 4 119.490737 2 0.041992 0
H  8 CH 6 120.064298 4 179.568218 0
C  8 1.386606 6 120.235863 4 0.041336 0
Cl  10 CCl 8 119.614146 6 178.681836 0
C  1 1.488550 2 120.827489 3 1.275929 0
C  12 1.394960 1 120.827496 2 44.635695 0
Cl  13 CCl 12 119.528011 1 1.275194 0
C  13 1.386606 12 120.846392 1 -179.957497 0
H  15 CH 13 119.698155 12 -179.612829 0
C  15 1.387278 13 120.235860 12 -0.083872 0
Cl  17 CCl 15 120.254633 13 -179.958492 0
C  17 1.387279 15 119.490737 13 0.041666 0
Cl  19 CCl 17 120.064293 15 179.568399 0
C  19 1.386606 17 120.235874 15 0.041790 0
H  21 CH 19 119.614152 17 178.681599 0

CH=1.08273
CCl=1.75400
$END

$REM
   JOB_TYPE	OPTIMIZATION
   BASIS	6-311++G**
   METHOD	B3LYP
   SYM_IGNORE	TRUE
   SCF_GUESS_ALWAYS     TRUE
   SYM_IGNORE   TRUE
   S2THRESH     15
   THRESH       15
$END

--------------------------------------------------------------
 ----------------------------------------------------------------
             Standard Nuclear Orientation (Angstroms)
    I     Atom           X                Y                Z
 ----------------------------------------------------------------
    1      C       0.0000000000     0.0000000000     0.0000000000
    2      C       0.0000000000     0.0000000000     1.3949600000
    3      Cl      1.5261815140     0.0000000000     2.2594170471
    4      C      -1.1901880373     0.0256249026     2.1059255403
    5      Cl     -1.1548436435     0.0351778398     3.8595433764
    6      C      -2.4041742747     0.0535064326     1.4351028665
    7      H      -3.3336980403     0.0741960811     1.9899557843
    8      C      -2.4180259722     0.0546630380     0.0478935036
    9      H      -3.3603520375     0.0692493833    -0.4851290834
   10      C      -1.2274122092     0.0272853135    -0.6622934626
   11      Cl     -1.2645630159    -0.0058824468    -2.4155862839
   12      C       1.2779219872    -0.0284629571    -0.7628147595
   13      C       2.3095886281    -0.8932703637    -0.3971844912
   14      Cl      2.0841394724    -1.9836059182     0.9581225060
   15      C       3.5004827568    -0.9194878930    -1.1069450245
   16      H       4.2865586447    -1.6026019117    -0.8107285686
   17      C       3.6821124948    -0.0819958503    -2.1978886372
   18      Cl      5.1879324501    -0.1155248115    -3.0967201401
   19      C       2.6636000698     0.7822218600    -2.5724593424
   20      Cl      2.8813918386     1.8556545918    -3.9424319391
   21      C       1.4736782845     0.8090230106    -1.8610916159
   22      H       0.6936781770     1.5025559907    -2.1490431582
 ----------------------------------------------------------------
 Nuclear Repulsion Energy =        2082.77887148 hartrees
 There are       89 alpha and       89 beta electrons
 Requested basis set is 6-311++G(d,p)
 There are 170 shells and 472 basis functions

 Total QAlloc Memory Limit   2000 MB
 Mega-Array Size       188 MB
 MEM_STATIC part       192 MB
 A cutoff of  1.0D-15 yielded  11004 shell pairs
 There are     92916 function pairs (     99925 Cartesian)
 Smallest overlap matrix eigenvalue = 2.20E-07
 Linear dependence detected in AO basis
 Number of orthogonalized atomic orbitals = 467
 Maximum deviation from orthogonality = 6.078E-10

 Scale SEOQF with 1.000000e-02/1.000000e-01/1.000000e-01

 Standard Electronic Orientation quadrupole field applied
 Nucleus-field energy     =    -0.0000000974 hartrees
 Guess from superposition of atomic densities
 Warning:  Energy on first SCF cycle will be non-variational
 SAD guess density has 178.000000 electrons

 -----------------------------------------------------------------------
  General SCF calculation program by
  Eric Jon Sundstrom, Paul Horn, Yuezhi Mao, Dmitri Zuev, Alec White,
  David Stuck, Shaama M.S., Shane Yost, Joonho Lee, David Small,
  Daniel Levine, Susi Lehtola, Hugh Burton, Evgeny Epifanovsky,
  Bang C. Huynh
 -----------------------------------------------------------------------
 Exchange:     0.2000 Hartree-Fock + 0.0800 Slater + 0.7200 B88
 Correlation:  0.1900 VWN1RPA + 0.8100 LYP
 Using SG-1 standard quadrature grid
 A restricted SCF calculation will be
 performed using DIIS
 SCF converges when DIIS error is below 1.0e-08
 ---------------------------------------
  Cycle       Energy         DIIS error
 ---------------------------------------
    1   -3225.5460972297      2.87e-02  
    2   -3220.9389904990      2.18e-03  
    3   -3220.8543716812      2.70e-03  
    4   -3221.0611359558      5.46e-04  
    5   -3221.0687992578      2.28e-04  
    6   -3221.0699654948      1.09e-04  
    7   -3221.0702822008      2.71e-05  
    8   -3221.0703000929      1.04e-05  
    9   -3221.0703028315      3.47e-06  
   10   -3221.0703031560      1.01e-06  
   11   -3221.0703031831      3.63e-07  
   12   -3221.0703031870      1.35e-07  
   13   -3221.0703031874      5.31e-08  
   14   -3221.0703031873      1.35e-08  
   15   -3221.0703031874      5.90e-09  Convergence criterion met
 ---------------------------------------
 SCF time:   CPU 782.22s  wall 783.00s 
 SCF   energy in the final basis set =    -3221.0703031874
 Total energy in the final basis set =    -3221.0703031874

 --------------------------------------------------------------

                    Orbital Energies (a.u.)
 --------------------------------------------------------------

 Alpha MOs
 -- Occupied --
********-101.5747-101.5741-101.5718-101.5665-101.5650 -10.2741 -10.2714
-10.2712 -10.2708 -10.2674 -10.2668 -10.2395 -10.2320 -10.2216 -10.2195
-10.2192 -10.2190  -9.4934  -9.4891  -9.4886  -9.4863  -9.4836  -9.4821
 -7.2578  -7.2540  -7.2533  -7.2512  -7.2482  -7.2481  -7.2477  -7.2466
 -7.2439  -7.2435  -7.2433  -7.2429  -7.2410  -7.2406  -7.2383  -7.2374
 -7.2367  -7.2363  -0.9620  -0.9408  -0.9158  -0.9082  -0.8757  -0.8724
 -0.8535  -0.8446  -0.8054  -0.7717  -0.7508  -0.7426  -0.6721  -0.6574
 -0.6274  -0.6117  -0.5545  -0.5458  -0.5293  -0.5205  -0.4995  -0.4839
 -0.4702  -0.4674  -0.4653  -0.4568  -0.4512  -0.4315  -0.4250  -0.4151
 -0.4112  -0.4066  -0.3922  -0.3790  -0.3658  -0.3529  -0.3488  -0.3422
 -0.3395  -0.3312  -0.3281  -0.3225  -0.3039  -0.2899  -0.2739  -0.2643
 -0.2476
 -- Virtual --
 -0.0776  -0.0552  -0.0525  -0.0369  -0.0303  -0.0277  -0.0119  -0.0070
  0.0021   0.0039   0.0144   0.0166   0.0239   0.0269   0.0320   0.0394
  0.0462   0.0498   0.0539   0.0563   0.0617   0.0677   0.0683   0.0733
  0.0800   0.0833   0.0870   0.0927   0.0935   0.0992   0.1003   0.1036
  0.1084   0.1107   0.1136   0.1154   0.1187   0.1200   0.1235   0.1255
  0.1281   0.1296   0.1356   0.1376   0.1386   0.1425   0.1464   0.1497
  0.1535   0.1563   0.1629   0.1670   0.1739   0.1750   0.1812   0.1832
  0.1911   0.1936   0.1978   0.2008   0.2072   0.2119   0.2136   0.2168
  0.2204   0.2283   0.2305   0.2332   0.2368   0.2411   0.2433   0.2481
  0.2485   0.2501   0.2536   0.2586   0.2611   0.2679   0.2690   0.2744
  0.2816   0.2829   0.2916   0.2942   0.2986   0.3022   0.3033   0.3088
  0.3114   0.3156   0.3198   0.3232   0.3306   0.3410   0.3485   0.3655
  0.3949   0.4108   0.4188   0.4257   0.4376   0.4438   0.4488   0.4509
  0.4574   0.4599   0.4656   0.4707   0.4761   0.4815   0.4872   0.4911
  0.4973   0.5052   0.5166   0.5239   0.5271   0.5402   0.5448   0.5463
  0.5520   0.5558   0.5713   0.5779   0.5795   0.5849   0.5944   0.6018
  0.6091   0.6120   0.6167   0.6196   0.6234   0.6284   0.6348   0.6464
  0.6626   0.6649   0.6698   0.6760   0.6876   0.6947   0.7145   0.7171
  0.7221   0.7360   0.7506   0.7711   0.7832   0.7927   0.8034   0.8081
  0.8208   0.8305   0.8362   0.8388   0.8458   0.8470   0.8488   0.8512
  0.8524   0.8587   0.8613   0.8631   0.8670   0.8750   0.8796   0.8899
  0.8952   0.9057   0.9091   0.9159   0.9178   0.9237   0.9262   0.9360
  0.9413   0.9464   0.9554   0.9569   0.9624   0.9637   0.9676   0.9761
  0.9881   0.9894   0.9974   1.0062   1.0237   1.0389   1.0497   1.0541
  1.0654   1.0849   1.0989   1.1079   1.1334   1.1620   1.1873   1.1916
  1.2154   1.2193   1.2262   1.2444   1.2523   1.2579   1.2715   1.2793
  1.2822   1.3031   1.3127   1.3186   1.3337   1.3454   1.3655   1.3718
  1.3845   1.4345   1.4655   1.4910   1.4998   1.5147   1.5346   1.5496
  1.5570   1.5734   1.5856   1.6236   1.6327   1.6450   1.6692   1.6808
  1.6953   1.7234   1.7381   1.7486   1.7543   1.8014   1.8439   1.8493
  1.8551   1.8679   1.8818   1.8900   1.8975   1.9089   1.9218   1.9408
  1.9521   1.9709   1.9845   2.0130   2.0219   2.0629   2.0733   2.1020
  2.1232   2.1294   2.1569   2.1939   2.2025   2.2268   2.2412   2.2575
  2.2677   2.2755   2.2862   2.2932   2.3114   2.3212   2.3527   2.3609
  2.3791   2.3909   2.3983   2.4305   2.4388   2.4591   2.4762   2.4822
  2.5112   2.5327   2.5404   2.5428   2.5776   2.5846   2.6063   2.6160
  2.6364   2.6446   2.6663   2.6754   2.6986   2.7048   2.7412   2.7508
  2.7558   2.7671   2.7755   2.7843   2.7984   2.8189   2.8276   2.8430
  2.8926   2.9128   2.9400   2.9641   3.0669   3.0727   3.0795   3.1056
  3.1322   3.1583   3.1652   3.2047   3.2272   3.2674   3.2841   3.3519
  3.3868   3.4043   3.4911   3.5358   3.6075   3.6473   3.7392   3.8259
  3.8515   3.9081   4.0008   4.0479   4.1259   4.3968   4.8099   4.8291
  9.7488   9.7700   9.7996   9.8168   9.8358   9.8606  23.3390  23.5030
 23.8336  23.8372  23.8949  23.9135  23.9682  24.0031  24.0303  24.0619
 24.1164  24.1317  25.7186  25.7880  25.8357  25.8665  25.9226  26.0692
 26.1184  26.1351  26.1751  26.2733  26.3771  26.5136  26.5331  26.6000
 26.6879  26.7743  26.8714  26.9651 215.7397 215.7629 215.7969 215.8207
215.8375 215.8816
 --------------------------------------------------------------

          Ground-State Mulliken Net Atomic Charges

     Atom                 Charge (a.u.)
  ----------------------------------------
      1 C                    -0.118138
      2 C                    -1.123460
      3 Cl                    0.601034
      4 C                     0.954388
      5 Cl                    0.464341
      6 C                    -0.891019
      7 H                     0.191764
      8 C                    -0.304533
      9 H                     0.208995
     10 C                    -0.236022
     11 Cl                    0.521620
     12 C                    -0.211343
     13 C                    -0.245650
     14 Cl                    0.423618
     15 C                    -1.062390
     16 H                     0.217017
     17 C                    -0.099371
     18 Cl                    0.519120
     19 C                     0.544600
     20 Cl                    0.636759
     21 C                    -1.212172
     22 H                     0.220840
  ----------------------------------------
  Sum of atomic charges =     0.000000

 -----------------------------------------------------------------
                    Cartesian Multipole Moments
 -----------------------------------------------------------------
    Charge (ESU x 10^10)
                 0.0000
    Dipole Moment (Debye)
         X      -2.1919      Y      -0.0456      Z       0.3251
       Tot       2.2163
    Quadrupole Moments (Debye-Ang)
        XX    -138.4098     XY      -2.9950     YY    -147.2649
        XZ       2.4448     YZ      -0.6065     ZZ    -152.0956
    Octopole Moments (Debye-Ang^2)
       XXX    -505.3895    XXY      -9.9324    XYY    -159.6280
       YYY      14.3264    XXZ      79.9352    XYZ       3.3253
       YYZ      55.5900    XZZ    -172.4883    YZZ      -0.5393
       ZZZ     177.2885
    Hexadecapole Moments (Debye-Ang^3)
      XXXX   -5436.2470   XXXY     -33.5946   XXYY   -1085.8055
      XYYY      38.1144   YYYY    -860.9765   XXXZ    1403.0117
      XXYZ     139.3254   XYYZ     465.8952   YYYZ     353.5941
      XXZZ   -1794.6918   XYZZ       2.1925   YYZZ    -970.0077
      XZZZ    1435.2961   YZZZ     342.2140   ZZZZ   -4990.5367
 -----------------------------------------------------------------
 Calculating analytic gradient of the SCF energy
 Gradient of SCF Energy
            1           2           3           4           5           6
    1  -0.0156764  -0.0113563   0.0300823   0.0034411   0.0053412   0.0008015
    2  -0.0015793  -0.0045733  -0.0742575   0.0000943   0.0001503   0.0000621
    3   0.0130801  -0.0100428  -0.0429688  -0.0118609   0.0028018  -0.0009360
            7           8           9          10          11          12
    1  -0.0009473   0.0057999  -0.0001773   0.0031763   0.0146742   0.0081425
    2  -0.0000043   0.0002110   0.0000814  -0.0005861   0.0047560   0.0004160
    3  -0.0003137   0.0055038  -0.0001175  -0.0015167   0.0015486  -0.0088058
           13          14          15          16          17          18
    1  -0.0004965  -0.0273779  -0.0077351   0.0002653  -0.0077453   0.0020503
    2   0.0065283   0.0711636   0.0063643  -0.0005524   0.0033368   0.0035572
    3   0.0000731   0.0558247  -0.0028672   0.0007522   0.0011111  -0.0051483
           19          20          21          22
    1   0.0041010   0.0042754  -0.0049366  -0.0057021
    2  -0.0089828  -0.0003771  -0.0058611   0.0000528
    3   0.0066180  -0.0024688   0.0001264  -0.0003933
 Max gradient component =       7.426E-02
 RMS gradient           =       1.699E-02
 Gradient time:  CPU 264.46 s  wall 264.47 s
 Geometry Optimization Parameters
   NAtoms,    NIC,     NZ,  NCons,   NDum,   NFix, NCnnct, MaxDiis
       22     163      22       0       0       0       0       0


** GEOMETRY OPTIMIZATION IN DELOCALIZED INTERNAL COORDINATES **
   Searching for a Minimum

   Optimization Cycle:   1

                       Coordinates (Angstroms)
     ATOM                X               Y               Z
      1  C         0.0000000000    0.0000000000    0.0000000000
      2  C         0.0000000000    0.0000000000    1.3949600000
      3  Cl        1.5261815140    0.0000000000    2.2594170471
      4  C        -1.1901880373    0.0256249026    2.1059255403
      5  Cl       -1.1548436435    0.0351778398    3.8595433764
      6  C        -2.4041742747    0.0535064326    1.4351028665
      7  H        -3.3336980403    0.0741960811    1.9899557843
      8  C        -2.4180259722    0.0546630380    0.0478935036
      9  H        -3.3603520375    0.0692493833   -0.4851290834
     10  C        -1.2274122092    0.0272853135   -0.6622934626
     11  Cl       -1.2645630159   -0.0058824468   -2.4155862839
     12  C         1.2779219872   -0.0284629571   -0.7628147595
     13  C         2.3095886281   -0.8932703637   -0.3971844912
     14  Cl        2.0841394724   -1.9836059182    0.9581225060
     15  C         3.5004827568   -0.9194878930   -1.1069450245
     16  H         4.2865586447   -1.6026019117   -0.8107285686
     17  C         3.6821124948   -0.0819958503   -2.1978886372
     18  Cl        5.1879324501   -0.1155248115   -3.0967201401
     19  C         2.6636000698    0.7822218600   -2.5724593424
     20  Cl        2.8813918386    1.8556545918   -3.9424319391
     21  C         1.4736782845    0.8090230106   -1.8610916159
     22  H         0.6936781770    1.5025559907   -2.1490431582
   Point Group: c1    Number of degrees of freedom:    60


   Energy is  -3221.070303187


 Attempting to generate delocalized internal coordinates
 Initial Hessian constructed with Jon Baker's OPTIMIZE code

 60 Hessian modes will be used to form the next step
  Hessian Eigenvalues:
     0.016296    0.017711    0.019513    0.020643    0.020929    0.022946
     0.023585    0.023588    0.023834    0.023846    0.024090    0.024090
     0.024114    0.024114    0.024135    0.024135    0.024143    0.024143
     0.064527    0.103827    0.159965    0.159995    0.159995    0.160000
     0.215490    0.225014    0.229870    0.232272    0.240753    0.245113
     0.249943    0.249981    0.249989    0.249992    0.249992    0.250000
     0.250000    0.289198    0.292813    0.301033    0.301033    0.301033
     0.301033    0.328590    0.356665    0.356665    0.356665    0.356665
     0.412436    0.417627    0.430237    0.432814    0.461363    0.462659
     0.471089    0.471208    0.478202    0.478203    0.479142    0.479142

 Minimum search - taking simple RFO step
 Searching for Lamda that Minimizes Along All modes
 Value Taken    Lamda =  -0.06418763
 Calculated Step too Large.  Step scaled by  0.494331
 Step Taken.  Stepsize is  0.300000

                             Maximum     Tolerance    Cnvgd?
         Gradient           0.064399      0.000300      NO
         Displacement       0.187123      0.001200      NO
         Energy change     *********      0.000001      NO


 New Cartesian Coordinates Obtained by Inverse Iteration

 Displacement from previous Coordinates is:  0.527937
 ----------------------------------------------------------------
             Standard Nuclear Orientation (Angstroms)
    I     Atom           X                Y                Z
 ----------------------------------------------------------------
    1      C      -0.0041225618    -0.0009745282    -0.0129130000
    2      C      -0.0090009450     0.0289767866     1.3920721638
    3      Cl      1.5065118553     0.0557136417     2.2601057131
    4      C      -1.2010770241     0.0594505076     2.1117506264
    5      Cl     -1.1809804763     0.1040211810     3.8629906577
    6      C      -2.4172129760     0.0634211390     1.4477731253
    7      H      -3.3425201127     0.0865355828     2.0087533985
    8      C      -2.4391215342     0.0321171648     0.0624360549
    9      H      -3.3856585803     0.0205494924    -0.4628631096
   10      C      -1.2546211750    -0.0003372041    -0.6594278443
   11      Cl     -1.3824993797    -0.1062903684    -2.4069441826
   12      C       1.2859032572    -0.0363842460    -0.7717458377
   13      C       2.3191992210    -0.9205271920    -0.4314633925
   14      Cl      2.1088539925    -2.0391922512     0.8931380697
   15      C       3.5143539258    -0.9440501018    -1.1364827585
   16      H       4.2918648277    -1.6420139142    -0.8543286768
   17      C       3.7100905779    -0.0821243831    -2.2049206885
   18      Cl      5.2236370167    -0.1257615025    -3.0840780612
   19      C       2.6993024547     0.8080785061    -2.5590836017
   20      Cl      2.9151461437     1.9259498226    -3.8912682366
   21      C       1.5078888050     0.8270816268    -1.8493448612
   22      H       0.7480717748     1.5440865318    -2.1235514408
 ----------------------------------------------------------------
 Nuclear Repulsion Energy =        2068.19941414 hartrees
 There are       89 alpha and       89 beta electrons
 Applying Cartesian multipole field
    Component          Value
    ---------          -----
     (2,0,0)        1.00000E-12
     (0,2,0)        2.00000E-11
     (0,0,2)       -3.00000E-11
 Nucleus-field energy     =    -0.0000000956 hartrees
 Requested basis set is 6-311++G(d,p)
 There are 170 shells and 472 basis functions
 A cutoff of  1.0D-15 yielded  10969 shell pairs
 There are     92612 function pairs (     99598 Cartesian)
 Smallest overlap matrix eigenvalue = 2.39E-07
 Linear dependence detected in AO basis
 Number of orthogonalized atomic orbitals = 467
 Maximum deviation from orthogonality = 1.970E-10
 Guess from superposition of atomic densities
 Warning:  Energy on first SCF cycle will be non-variational
 SAD guess density has 178.000000 electrons

 -----------------------------------------------------------------------
  General SCF calculation program by
  Eric Jon Sundstrom, Paul Horn, Yuezhi Mao, Dmitri Zuev, Alec White,
  David Stuck, Shaama M.S., Shane Yost, Joonho Lee, David Small,
  Daniel Levine, Susi Lehtola, Hugh Burton, Evgeny Epifanovsky,
  Bang C. Huynh
 -----------------------------------------------------------------------
 Exchange:     0.2000 Hartree-Fock + 0.0800 Slater + 0.7200 B88
 Correlation:  0.1900 VWN1RPA + 0.8100 LYP
 Using SG-1 standard quadrature grid
 A restricted SCF calculation will be
 performed using DIIS
 SCF converges when DIIS error is below 1.0e-08
 ---------------------------------------
  Cycle       Energy         DIIS error
 ---------------------------------------
    1   -3225.4490090866      2.84e-02  
    2   -3220.9657863720      2.16e-03  
    3   -3220.8844516601      2.67e-03  
    4   -3221.0863188499      5.27e-04  
    5   -3221.0935226945      2.15e-04  
    6   -3221.0945589179      1.04e-04  
    7   -3221.0948446727      2.46e-05  
    8   -3221.0948586765      1.01e-05  
    9   -3221.0948613571      2.96e-06  
   10   -3221.0948615912      1.03e-06  
   11   -3221.0948616198      3.73e-07  
   12   -3221.0948616237      1.33e-07  
   13   -3221.0948616242      4.94e-08  
   14   -3221.0948616245      1.39e-08  
   15   -3221.0948616243      6.61e-09  Convergence criterion met
 ---------------------------------------
 SCF time:   CPU 779.41s  wall 780.00s 
 SCF   energy in the final basis set =    -3221.0948616243
 Total energy in the final basis set =    -3221.0948616243

 --------------------------------------------------------------

                    Orbital Energies (a.u.)
 --------------------------------------------------------------

 Alpha MOs
 -- Occupied --
********-101.5756-101.5743-101.5727-101.5678-101.5660 -10.2757 -10.2727
-10.2722 -10.2705 -10.2684 -10.2680 -10.2435 -10.2349 -10.2206 -10.2201
-10.2197 -10.2178  -9.4926  -9.4900  -9.4888  -9.4871  -9.4845  -9.4827
 -7.2571  -7.2549  -7.2535  -7.2520  -7.2491  -7.2474  -7.2472  -7.2469
 -7.2448  -7.2442  -7.2437  -7.2431  -7.2418  -7.2414  -7.2391  -7.2383
 -7.2373  -7.2368  -0.9582  -0.9407  -0.9120  -0.9074  -0.8780  -0.8742
 -0.8518  -0.8438  -0.8048  -0.7703  -0.7489  -0.7416  -0.6715  -0.6552
 -0.6259  -0.6121  -0.5528  -0.5447  -0.5286  -0.5209  -0.4996  -0.4837
 -0.4695  -0.4663  -0.4640  -0.4544  -0.4493  -0.4316  -0.4211  -0.4144
 -0.4100  -0.4056  -0.3916  -0.3774  -0.3664  -0.3518  -0.3482  -0.3415
 -0.3386  -0.3320  -0.3286  -0.3248  -0.3027  -0.2961  -0.2722  -0.2667
 -0.2551
 -- Virtual --
 -0.0780  -0.0556  -0.0524  -0.0363  -0.0312  -0.0278  -0.0115  -0.0053
  0.0034   0.0038   0.0138   0.0174   0.0236   0.0268   0.0325   0.0392
  0.0462   0.0499   0.0532   0.0564   0.0615   0.0668   0.0677   0.0733
  0.0804   0.0830   0.0871   0.0921   0.0937   0.0991   0.1005   0.1035
  0.1077   0.1095   0.1138   0.1144   0.1184   0.1203   0.1227   0.1255
  0.1281   0.1296   0.1346   0.1365   0.1380   0.1420   0.1459   0.1490
  0.1528   0.1562   0.1624   0.1654   0.1720   0.1734   0.1804   0.1817
  0.1898   0.1920   0.1975   0.2004   0.2064   0.2105   0.2125   0.2154
  0.2203   0.2272   0.2298   0.2331   0.2364   0.2395   0.2421   0.2462
  0.2480   0.2489   0.2529   0.2583   0.2605   0.2668   0.2694   0.2745
  0.2805   0.2824   0.2903   0.2928   0.2981   0.3002   0.3024   0.3070
  0.3104   0.3140   0.3172   0.3262   0.3277   0.3405   0.3447   0.3640
  0.3990   0.4108   0.4185   0.4242   0.4360   0.4427   0.4479   0.4503
  0.4555   0.4600   0.4666   0.4698   0.4766   0.4816   0.4853   0.4913
  0.5028   0.5070   0.5128   0.5223   0.5264   0.5383   0.5440   0.5472
  0.5518   0.5547   0.5694   0.5755   0.5785   0.5844   0.5930   0.6018
  0.6079   0.6106   0.6132   0.6196   0.6223   0.6280   0.6402   0.6449
  0.6619   0.6646   0.6702   0.6773   0.6861   0.6969   0.7137   0.7171
  0.7191   0.7363   0.7551   0.7894   0.7934   0.7977   0.8049   0.8109
  0.8197   0.8311   0.8361   0.8405   0.8422   0.8458   0.8472   0.8484
  0.8503   0.8582   0.8626   0.8646   0.8683   0.8747   0.8786   0.8874
  0.8960   0.9040   0.9074   0.9168   0.9175   0.9252   0.9267   0.9345
  0.9437   0.9444   0.9519   0.9573   0.9601   0.9626   0.9688   0.9756
  0.9798   0.9867   0.9921   1.0031   1.0199   1.0276   1.0403   1.0460
  1.0560   1.0712   1.0981   1.1037   1.1262   1.1565   1.1819   1.1892
  1.2098   1.2206   1.2222   1.2374   1.2486   1.2555   1.2616   1.2791
  1.2825   1.3006   1.3084   1.3161   1.3287   1.3461   1.3616   1.3667
  1.3834   1.4385   1.4626   1.4874   1.4997   1.5116   1.5331   1.5443
  1.5582   1.5693   1.5805   1.6186   1.6286   1.6416   1.6680   1.6791
  1.6953   1.7196   1.7367   1.7457   1.7508   1.7972   1.8370   1.8457
  1.8510   1.8644   1.8813   1.8872   1.8907   1.9038   1.9206   1.9343
  1.9545   1.9678   1.9790   2.0079   2.0175   2.0559   2.0719   2.0938
  2.1214   2.1290   2.1577   2.1915   2.2165   2.2345   2.2427   2.2554
  2.2656   2.2756   2.2872   2.2919   2.3012   2.3150   2.3507   2.3609
  2.3712   2.3842   2.3989   2.4280   2.4323   2.4493   2.4703   2.4844
  2.5080   2.5252   2.5391   2.5406   2.5746   2.5813   2.6017   2.6133
  2.6327   2.6388   2.6626   2.6715   2.6960   2.7009   2.7378   2.7481
  2.7509   2.7652   2.7731   2.7736   2.7949   2.8133   2.8232   2.8366
  2.8864   2.9032   2.9315   2.9616   3.0597   3.0674   3.0744   3.0949
  3.1282   3.1504   3.1512   3.1987   3.2164   3.2564   3.2758   3.3429
  3.3804   3.3985   3.4889   3.5279   3.6037   3.6413   3.7364   3.8209
  3.8467   3.8989   3.9907   4.0489   4.1241   4.3930   4.7993   4.8230
  9.7481   9.7669   9.7950   9.8100   9.8147   9.8645  23.3424  23.4967
 23.8205  23.8336  23.8765  23.8988  23.9444  23.9979  24.0080  24.0546
 24.1100  24.1291  25.7847  25.7895  25.8418  25.8674  25.9109  26.0660
 26.1067  26.1233  26.1771  26.2559  26.3702  26.4157  26.5074  26.5931
 26.6703  26.7601  26.8480  26.9409 215.7399 215.7589 215.7916 215.8111
215.8142 215.8822
 --------------------------------------------------------------

          Ground-State Mulliken Net Atomic Charges

     Atom                 Charge (a.u.)
  ----------------------------------------
      1 C                    -0.001350
      2 C                    -1.106373
      3 Cl                    0.603343
      4 C                     0.890773
      5 Cl                    0.461618
      6 C                    -0.902624
      7 H                     0.193752
      8 C                    -0.353037
      9 H                     0.208839
     10 C                    -0.212103
     11 Cl                    0.510333
     12 C                    -0.131506
     13 C                    -0.303841
     14 Cl                    0.399327
     15 C                    -1.076882
     16 H                     0.219445
     17 C                    -0.086765
     18 Cl                    0.517376
     19 C                     0.545001
     20 Cl                    0.631636
     21 C                    -1.223040
     22 H                     0.216077
  ----------------------------------------
  Sum of atomic charges =     0.000000

 -----------------------------------------------------------------
                    Cartesian Multipole Moments
 -----------------------------------------------------------------
    Charge (ESU x 10^10)
                -0.0000
    Dipole Moment (Debye)
         X      -2.1090      Y      -0.0543      Z       0.3175
       Tot       2.1334
    Quadrupole Moments (Debye-Ang)
        XX    -138.1926     XY      -3.0591     YY    -146.9633
        XZ       2.0387     YZ      -0.4124     ZZ    -152.0387
    Octopole Moments (Debye-Ang^2)
       XXX    -502.8512    XXY     -11.5465    XYY    -157.9492
       YYY      12.5591    XXZ      79.0052    XYZ       3.9582
       YYZ      55.3077    XZZ    -172.1543    YZZ      -0.4574
       ZZZ     177.9566
    Hexadecapole Moments (Debye-Ang^3)
      XXXX   -5533.5726   XXXY     -44.5051   XXYY   -1108.2935
      XYYY      28.6071   YYYY    -901.2590   XXXZ    1407.5765
      XXYZ     134.5813   XYYZ     468.2241   YYYZ     326.5726
      XXZZ   -1803.1112   XYZZ       0.9093   YYZZ    -968.7835
      XZZZ    1446.1223   YZZZ     322.5946   ZZZZ   -4947.4198
 -----------------------------------------------------------------
 Calculating analytic gradient of the SCF energy
 Gradient of SCF Energy
            1           2           3           4           5           6
    1  -0.0075472  -0.0068919   0.0186676   0.0005378   0.0031613   0.0013144
    2  -0.0001743  -0.0036122  -0.0497766  -0.0001100   0.0001443  -0.0000259
    3   0.0090612  -0.0044608  -0.0281908  -0.0076108   0.0020828  -0.0001970
            7           8           9          10          11          12
    1  -0.0005710   0.0040053  -0.0003698  -0.0017461   0.0024096   0.0059611
    2  -0.0000565   0.0000992  -0.0000063   0.0008251   0.0014476   0.0006531
    3  -0.0003040   0.0029233   0.0001102  -0.0028306   0.0005501  -0.0051162
           13          14          15          16          17          18
    1   0.0025449  -0.0172245  -0.0038440   0.0003575  -0.0045437   0.0021623
    2   0.0030783   0.0489546   0.0039954  -0.0004271   0.0005975   0.0017845
    3   0.0003528   0.0351733  -0.0020489   0.0003967   0.0019845  -0.0030404
           19          20          21          22
    1   0.0013007   0.0020774  -0.0009589  -0.0008027
    2  -0.0056991   0.0005659  -0.0019504  -0.0003070
    3   0.0046685  -0.0019894  -0.0020963   0.0005818
 Max gradient component =       4.978E-02
 RMS gradient           =       1.109E-02
 Gradient time:  CPU 263.15 s  wall 263.16 s
 Geometry Optimization Parameters
   NAtoms,    NIC,     NZ,  NCons,   NDum,   NFix, NCnnct, MaxDiis
       22     163      22       0       0       0       0       0

 Cartesian Hessian Update
 Hessian updated using BFGS update


** GEOMETRY OPTIMIZATION IN DELOCALIZED INTERNAL COORDINATES **
   Searching for a Minimum

   Optimization Cycle:   2

                       Coordinates (Angstroms)
     ATOM                X               Y               Z
      1  C        -0.0041225618   -0.0009745282   -0.0129130000
      2  C        -0.0090009450    0.0289767866    1.3920721638
      3  Cl        1.5065118553    0.0557136417    2.2601057131
      4  C        -1.2010770241    0.0594505076    2.1117506264
      5  Cl       -1.1809804763    0.1040211810    3.8629906577
      6  C        -2.4172129760    0.0634211390    1.4477731253
      7  H        -3.3425201127    0.0865355828    2.0087533985
      8  C        -2.4391215342    0.0321171648    0.0624360549
      9  H        -3.3856585803    0.0205494924   -0.4628631096
     10  C        -1.2546211750   -0.0003372041   -0.6594278443
     11  Cl       -1.3824993797   -0.1062903684   -2.4069441826
     12  C         1.2859032572   -0.0363842460   -0.7717458377
     13  C         2.3191992210   -0.9205271920   -0.4314633925
     14  Cl        2.1088539925   -2.0391922512    0.8931380697
     15  C         3.5143539258   -0.9440501018   -1.1364827585
     16  H         4.2918648277   -1.6420139142   -0.8543286768
     17  C         3.7100905779   -0.0821243831   -2.2049206885
     18  Cl        5.2236370167   -0.1257615025   -3.0840780612
     19  C         2.6993024547    0.8080785061   -2.5590836017
     20  Cl        2.9151461437    1.9259498226   -3.8912682366
     21  C         1.5078888050    0.8270816268   -1.8493448612
     22  H         0.7480717748    1.5440865318   -2.1235514408
   Point Group: c1    Number of degrees of freedom:    60


   Energy is  -3221.094861624

 Hessian updated using BFGS update

 56 Hessian modes will be used to form the next step
  Hessian Eigenvalues:
     0.017017    0.017721    0.019915    0.020624    0.020930    0.022949
     0.023582    0.023824    0.023845    0.024086    0.024090    0.024107
     0.024114    0.024124    0.024135    0.024140    0.024143    0.024189
     0.064214    0.088356    0.159983    0.159993    0.159997    0.160167
     0.215524    0.225292    0.229716    0.232266    0.241020    0.245078
     0.248571    0.249970    0.249988    0.249992    0.249996    0.249999
     0.285619    0.289464    0.300439    0.300902    0.304303    0.349978
     0.356652    0.360303    0.413255    0.424754    0.430278    0.451424
     0.462038    0.464623    0.470805    0.477029    0.478201    0.478596
     0.479137    0.513598

 Minimum search - taking simple RFO step
 Searching for Lamda that Minimizes Along All modes
 Value Taken    Lamda =  -0.03210345
 Calculated Step too Large.  Step scaled by  0.572668
 Step Taken.  Stepsize is  0.300000

                             Maximum     Tolerance    Cnvgd?
         Gradient           0.043389      0.000300      NO
         Displacement       0.209008      0.001200      NO
         Energy change     -0.024558      0.000001      NO


 New Cartesian Coordinates Obtained by Inverse Iteration

 Displacement from previous Coordinates is:  0.462808
 ----------------------------------------------------------------
             Standard Nuclear Orientation (Angstroms)
    I     Atom           X                Y                Z
 ----------------------------------------------------------------
    1      C       0.0190907310    -0.0097568593     0.0171479555
    2      C      -0.0091652313     0.0450194694     1.4257277771
    3      Cl      1.4888311007     0.0983634433     2.3107669473
    4      C      -1.2208278525     0.0821433228     2.1234380030
    5      Cl     -1.2603081121     0.1532619097     3.8707663122
    6      C      -2.4241597884     0.0759719510     1.4317413172
    7      H      -3.3588912182     0.1071167547     1.9758784618
    8      C      -2.4212466180     0.0303452211     0.0455439171
    9      H      -3.3553192048     0.0169001041    -0.5008328739
   10      C      -1.2190985579    -0.0118717976    -0.6473949092
   11      Cl     -1.3003973966    -0.1219366607    -2.3981217242
   12      C       1.2998530318    -0.0539217955    -0.7431582978
   13      C       2.3380354493    -0.9492902566    -0.4388970123
   14      Cl      2.1619115668    -2.1016238437     0.8580317555
   15      C       3.5211752251    -0.9608185988    -1.1666242132
   16      H       4.3022404986    -1.6646099978    -0.9131652766
   17      C       3.6974251167    -0.0797944040    -2.2254992000
   18      Cl      5.1944571624    -0.1232690658    -3.1239597204
   19      C       2.6771295246     0.8165794529    -2.5514896333
   20      Cl      2.8524160915     1.9530410989    -3.8698898978
   21      C       1.5001241855     0.8205838234    -1.8168529577
   22      H       0.7307333831     1.5358930203    -2.0725526125
 ----------------------------------------------------------------
 Nuclear Repulsion Energy =        2063.22849525 hartrees
 There are       89 alpha and       89 beta electrons
 Applying Cartesian multipole field
    Component          Value
    ---------          -----
     (2,0,0)        1.00000E-12
     (0,2,0)        2.00000E-11
     (0,0,2)       -3.00000E-11
 Nucleus-field energy     =    -0.0000000956 hartrees
 Requested basis set is 6-311++G(d,p)
 There are 170 shells and 472 basis functions
 A cutoff of  1.0D-15 yielded  10965 shell pairs
 There are     92574 function pairs (     99542 Cartesian)
 Smallest overlap matrix eigenvalue = 2.41E-07
 Linear dependence detected in AO basis
 Number of orthogonalized atomic orbitals = 467
 Maximum deviation from orthogonality = 4.001E-10
 Guess from superposition of atomic densities
 Warning:  Energy on first SCF cycle will be non-variational
 SAD guess density has 178.000000 electrons

 -----------------------------------------------------------------------
  General SCF calculation program by
  Eric Jon Sundstrom, Paul Horn, Yuezhi Mao, Dmitri Zuev, Alec White,
  David Stuck, Shaama M.S., Shane Yost, Joonho Lee, David Small,
  Daniel Levine, Susi Lehtola, Hugh Burton, Evgeny Epifanovsky,
  Bang C. Huynh
 -----------------------------------------------------------------------
 Exchange:     0.2000 Hartree-Fock + 0.0800 Slater + 0.7200 B88
 Correlation:  0.1900 VWN1RPA + 0.8100 LYP
 Using SG-1 standard quadrature grid
 A restricted SCF calculation will be
 performed using DIIS
 SCF converges when DIIS error is below 1.0e-08
 ---------------------------------------
  Cycle       Energy         DIIS error
 ---------------------------------------
    1   -3225.4192018022      2.83e-02  
    2   -3220.9800541887      2.16e-03  
    3   -3220.8969074729      2.68e-03  
    4   -3221.1003816289      5.33e-04  
    5   -3221.1075879869      2.29e-04  
    6   -3221.1088096316      1.03e-04  
    7   -3221.1090919103      2.52e-05  
    8   -3221.1091066296      1.07e-05  
    9   -3221.1091096319      3.19e-06  
   10   -3221.1091099067      1.03e-06  
   11   -3221.1091099354      3.80e-07  
   12   -3221.1091099393      1.28e-07  
   13   -3221.1091099401      4.78e-08  
   14   -3221.1091099399      1.49e-08  
   15   -3221.1091099397      6.91e-09  Convergence criterion met
 ---------------------------------------
 SCF time:   CPU 796.83s  wall 797.00s 
 SCF   energy in the final basis set =    -3221.1091099397
 Total energy in the final basis set =    -3221.1091099397

 --------------------------------------------------------------

                    Orbital Energies (a.u.)
 --------------------------------------------------------------

 Alpha MOs
 -- Occupied --
********-101.5756-101.5749-101.5730-101.5700-101.5676 -10.2769 -10.2723
-10.2720 -10.2711 -10.2686 -10.2678 -10.2429 -10.2343 -10.2207 -10.2196
-10.2192 -10.2180  -9.4918  -9.4901  -9.4895  -9.4875  -9.4862  -9.4838
 -7.2563  -7.2550  -7.2542  -7.2524  -7.2509  -7.2485  -7.2467  -7.2462
 -7.2450  -7.2443  -7.2443  -7.2438  -7.2422  -7.2418  -7.2409  -7.2400
 -7.2385  -7.2380  -0.9565  -0.9403  -0.9099  -0.9079  -0.8796  -0.8763
 -0.8502  -0.8440  -0.8048  -0.7688  -0.7486  -0.7407  -0.6705  -0.6550
 -0.6255  -0.6117  -0.5524  -0.5439  -0.5283  -0.5208  -0.5000  -0.4841
 -0.4693  -0.4658  -0.4639  -0.4531  -0.4473  -0.4315  -0.4193  -0.4138
 -0.4102  -0.4036  -0.3910  -0.3762  -0.3673  -0.3514  -0.3476  -0.3416
 -0.3383  -0.3313  -0.3294  -0.3259  -0.3045  -0.2999  -0.2708  -0.2680
 -0.2582
 -- Virtual --
 -0.0779  -0.0558  -0.0522  -0.0351  -0.0314  -0.0261  -0.0114  -0.0048
  0.0037   0.0044   0.0142   0.0175   0.0237   0.0268   0.0327   0.0392
  0.0464   0.0496   0.0536   0.0563   0.0617   0.0664   0.0678   0.0734
  0.0804   0.0831   0.0868   0.0918   0.0934   0.0994   0.1007   0.1035
  0.1076   0.1094   0.1138   0.1148   0.1185   0.1206   0.1228   0.1255
  0.1283   0.1295   0.1341   0.1354   0.1381   0.1415   0.1464   0.1490
  0.1526   0.1568   0.1618   0.1651   0.1716   0.1729   0.1786   0.1815
  0.1898   0.1916   0.1979   0.2014   0.2056   0.2106   0.2128   0.2153
  0.2195   0.2267   0.2299   0.2338   0.2361   0.2388   0.2407   0.2458
  0.2483   0.2486   0.2527   0.2575   0.2616   0.2667   0.2691   0.2741
  0.2794   0.2824   0.2900   0.2922   0.2975   0.3004   0.3036   0.3064
  0.3104   0.3140   0.3177   0.3264   0.3279   0.3398   0.3434   0.3646
  0.3992   0.4102   0.4187   0.4235   0.4348   0.4433   0.4477   0.4510
  0.4564   0.4605   0.4667   0.4685   0.4763   0.4827   0.4861   0.4911
  0.5057   0.5075   0.5101   0.5206   0.5276   0.5368   0.5435   0.5470
  0.5511   0.5557   0.5645   0.5751   0.5784   0.5859   0.5911   0.6039
  0.6061   0.6110   0.6122   0.6202   0.6231   0.6308   0.6372   0.6440
  0.6620   0.6657   0.6700   0.6763   0.6834   0.6961   0.7118   0.7167
  0.7176   0.7382   0.7587   0.7910   0.7933   0.8024   0.8070   0.8139
  0.8276   0.8321   0.8362   0.8408   0.8431   0.8446   0.8466   0.8481
  0.8534   0.8566   0.8617   0.8656   0.8691   0.8746   0.8807   0.8876
  0.8971   0.9038   0.9095   0.9158   0.9199   0.9241   0.9289   0.9385
  0.9417   0.9473   0.9508   0.9543   0.9595   0.9610   0.9703   0.9765
  0.9846   0.9870   0.9883   1.0015   1.0129   1.0259   1.0375   1.0475
  1.0601   1.0714   1.0938   1.0990   1.1272   1.1532   1.1796   1.1877
  1.2104   1.2201   1.2249   1.2306   1.2480   1.2563   1.2640   1.2814
  1.2853   1.2993   1.3026   1.3144   1.3259   1.3447   1.3605   1.3668
  1.3803   1.4375   1.4643   1.4900   1.4986   1.5110   1.5328   1.5454
  1.5580   1.5706   1.5780   1.6172   1.6290   1.6399   1.6690   1.6789
  1.6957   1.7199   1.7385   1.7447   1.7508   1.7945   1.8363   1.8457
  1.8486   1.8658   1.8791   1.8868   1.8898   1.9043   1.9191   1.9335
  1.9557   1.9664   1.9791   2.0082   2.0147   2.0549   2.0714   2.0935
  2.1225   2.1289   2.1598   2.1909   2.2191   2.2377   2.2512   2.2567
  2.2659   2.2856   2.2872   2.2959   2.3013   2.3150   2.3378   2.3597
  2.3720   2.3736   2.4039   2.4201   2.4373   2.4440   2.4700   2.4874
  2.5124   2.5211   2.5370   2.5401   2.5723   2.5830   2.6005   2.6117
  2.6318   2.6366   2.6634   2.6715   2.6943   2.6996   2.7345   2.7460
  2.7509   2.7644   2.7715   2.7742   2.7942   2.8114   2.8244   2.8405
  2.8842   2.9041   2.9338   2.9628   3.0599   3.0672   3.0734   3.0928
  3.1282   3.1467   3.1497   3.1999   3.2153   3.2556   3.2732   3.3420
  3.3762   3.3984   3.4891   3.5242   3.6027   3.6417   3.7355   3.8209
  3.8442   3.9000   3.9914   4.0496   4.1255   4.3923   4.7951   4.8200
  9.7481   9.7675   9.7951   9.8050   9.8139   9.8598  23.3446  23.5013
 23.8180  23.8315  23.8762  23.8896  23.9359  23.9910  24.0033  24.0514
 24.1055  24.1247  25.7852  25.8184  25.8668  25.9057  25.9233  26.0469
 26.0985  26.1181  26.1690  26.2399  26.3212  26.4008  26.5066  26.5827
 26.6670  26.7602  26.8417  26.9325 215.7406 215.7595 215.7913 215.8050
215.8160 215.8726
 --------------------------------------------------------------

          Ground-State Mulliken Net Atomic Charges

     Atom                 Charge (a.u.)
  ----------------------------------------
      1 C                     0.063567
      2 C                    -0.976684
      3 Cl                    0.602887
      4 C                     0.814392
      5 Cl                    0.464197
      6 C                    -0.931839
      7 H                     0.196030
      8 C                    -0.328064
      9 H                     0.210697
     10 C                    -0.341771
     11 Cl                    0.502890
     12 C                    -0.102342
     13 C                    -0.288349
     14 Cl                    0.396959
     15 C                    -1.073745
     16 H                     0.221484
     17 C                    -0.062622
     18 Cl                    0.517149
     19 C                     0.543646
     20 Cl                    0.633242
     21 C                    -1.281989
     22 H                     0.220263
  ----------------------------------------
  Sum of atomic charges =     0.000000

 -----------------------------------------------------------------
                    Cartesian Multipole Moments
 -----------------------------------------------------------------
    Charge (ESU x 10^10)
                -0.0000
    Dipole Moment (Debye)
         X      -2.0952      Y      -0.0510      Z       0.2814
       Tot       2.1146
    Quadrupole Moments (Debye-Ang)
        XX    -138.1582     XY      -3.1514     YY    -146.7388
        XZ       1.9190     YZ      -0.1691     ZZ    -152.0482
    Octopole Moments (Debye-Ang^2)
       XXX    -500.7573    XXY     -12.1649    XYY    -156.8534
       YYY      10.5585    XXZ      77.1861    XYZ       4.6744
       YYZ      54.8082    XZZ    -171.5636    YZZ      -0.3878
       ZZZ     176.7645
    Hexadecapole Moments (Debye-Ang^3)
      XXXX   -5486.3632   XXXY     -32.7478   XXYY   -1104.2508
      XYYY      40.3143   YYYY    -929.6430   XXXZ    1417.7595
      XXYZ     132.6426   XYYZ     472.7198   YYYZ     310.9721
      XXZZ   -1798.6252   XYZZ       5.1672   YYZZ    -977.1588
      XZZZ    1456.7957   YZZZ     310.9289   ZZZZ   -4967.7814
 -----------------------------------------------------------------
 Calculating analytic gradient of the SCF energy
 Gradient of SCF Energy
            1           2           3           4           5           6
    1  -0.0035812  -0.0021312   0.0112132  -0.0006261   0.0006846   0.0002166
    2   0.0005129  -0.0021933  -0.0313723  -0.0002359   0.0001564  -0.0000984
    3   0.0032687  -0.0018652  -0.0186176  -0.0025239   0.0013686   0.0009223
            7           8           9          10          11          12
    1  -0.0002284   0.0022265  -0.0001847   0.0001578   0.0056211   0.0005551
    2   0.0000005   0.0001693   0.0000335   0.0008092   0.0027781   0.0006828
    3  -0.0003022   0.0013887  -0.0000090  -0.0013910   0.0011228  -0.0035970
           13          14          15          16          17          18
    1   0.0024827  -0.0101039  -0.0014276   0.0000199  -0.0016255   0.0009877
    2   0.0001933   0.0313524   0.0015964  -0.0002380   0.0003198   0.0006279
    3   0.0011523   0.0211489  -0.0005335   0.0002384   0.0011031  -0.0012937
           19          20          21          22
    1   0.0001431   0.0006013  -0.0029301  -0.0020709
    2  -0.0026549   0.0005868  -0.0028650  -0.0001617
    3   0.0019761  -0.0010660  -0.0022618  -0.0002291
 Max gradient component =       3.137E-02
 RMS gradient           =       6.917E-03
 Gradient time:  CPU 258.40 s  wall 258.41 s
 Geometry Optimization Parameters
   NAtoms,    NIC,     NZ,  NCons,   NDum,   NFix, NCnnct, MaxDiis
       22     163      22       0       0       0       0       0

 Cartesian Hessian Update
 Hessian updated using BFGS update


** GEOMETRY OPTIMIZATION IN DELOCALIZED INTERNAL COORDINATES **
   Searching for a Minimum

   Optimization Cycle:   3

                       Coordinates (Angstroms)
     ATOM                X               Y               Z
      1  C         0.0190907310   -0.0097568593    0.0171479555
      2  C        -0.0091652313    0.0450194694    1.4257277771
      3  Cl        1.4888311007    0.0983634433    2.3107669473
      4  C        -1.2208278525    0.0821433228    2.1234380030
      5  Cl       -1.2603081121    0.1532619097    3.8707663122
      6  C        -2.4241597884    0.0759719510    1.4317413172
      7  H        -3.3588912182    0.1071167547    1.9758784618
      8  C        -2.4212466180    0.0303452211    0.0455439171
      9  H        -3.3553192048    0.0169001041   -0.5008328739
     10  C        -1.2190985579   -0.0118717976   -0.6473949092
     11  Cl       -1.3003973966   -0.1219366607   -2.3981217242
     12  C         1.2998530318   -0.0539217955   -0.7431582978
     13  C         2.3380354493   -0.9492902566   -0.4388970123
     14  Cl        2.1619115668   -2.1016238437    0.8580317555
     15  C         3.5211752251   -0.9608185988   -1.1666242132
     16  H         4.3022404986   -1.6646099978   -0.9131652766
     17  C         3.6974251167   -0.0797944040   -2.2254992000
     18  Cl        5.1944571624   -0.1232690658   -3.1239597204
     19  C         2.6771295246    0.8165794529   -2.5514896333
     20  Cl        2.8524160915    1.9530410989   -3.8698898978
     21  C         1.5001241855    0.8205838234   -1.8168529577
     22  H         0.7307333831    1.5358930203   -2.0725526125
   Point Group: c1    Number of degrees of freedom:    60


   Energy is  -3221.109109940

 Hessian updated using BFGS update

 58 Hessian modes will be used to form the next step
  Hessian Eigenvalues:
     0.017125    0.017746    0.019658    0.020843    0.020933    0.022948
     0.023581    0.023831    0.023846    0.024090    0.024091    0.024113
     0.024114    0.024135    0.024136    0.024142    0.024143    0.025095
     0.058816    0.086769    0.159972    0.159994    0.159997    0.160120
     0.217162    0.225811    0.229675    0.233009    0.240993    0.245068
     0.249526    0.249972    0.249989    0.249992    0.249998    0.254988
     0.287266    0.289472    0.299177    0.300902    0.301098    0.303570
     0.352986    0.356651    0.356674    0.364099    0.413169    0.424733
     0.430279    0.455087    0.463296    0.467710    0.471606    0.477869
     0.478224    0.479053    0.482168    0.517336

 Minimum search - taking simple RFO step
 Searching for Lamda that Minimizes Along All modes
 Value Taken    Lamda =  -0.02039561
 Calculated Step too Large.  Step scaled by  0.569148
 Step Taken.  Stepsize is  0.300000

                             Maximum     Tolerance    Cnvgd?
         Gradient           0.027087      0.000300      NO
         Displacement       0.177223      0.001200      NO
         Energy change     -0.014248      0.000001      NO


 New Cartesian Coordinates Obtained by Inverse Iteration

 Displacement from previous Coordinates is:  0.636364
 ----------------------------------------------------------------
             Standard Nuclear Orientation (Angstroms)
    I     Atom           X                Y                Z
 ----------------------------------------------------------------
    1      C       0.0146769544    -0.0137856841     0.0047866117
    2      C      -0.0067015529     0.0846690498     1.4127033802
    3      Cl      1.4933140884     0.1690585898     2.2851178686
    4      C      -1.2142384703     0.1313632479     2.1172759404
    5      Cl     -1.2472365189     0.2547708704     3.8591820895
    6      C      -2.4228986562     0.0879629449     1.4339013993
    7      H      -3.3526355494     0.1242863646     1.9862436122
    8      C      -2.4305110287    -0.0114415196     0.0507853754
    9      H      -3.3669949838    -0.0643940216    -0.4882404548
   10      C      -1.2310251026    -0.0622016716    -0.6480255290
   11      Cl     -1.3431098465    -0.2739997165    -2.3900937808
   12      C       1.2948423878    -0.0620802456    -0.7510736783
   13      C       2.3163202438    -0.9840030927    -0.4731255494
   14      Cl      2.1273283543    -2.1685375716     0.7935361223
   15      C       3.5022963941    -0.9923089465    -1.1982273371
   16      H       4.2701990890    -1.7169998166    -0.9665009417
   17      C       3.7011496485    -0.0760632331    -2.2243221328
   18      Cl      5.2008602728    -0.1173276659    -3.1122433250
   19      C       2.7029503112     0.8564445140    -2.5173299278
   20      Cl      2.9085527643     2.0419405945    -3.7833282818
   21      C       1.5230636282     0.8529288510    -1.7859852677
   22      H       0.7738066600     1.5980444503    -2.0144320760
 ----------------------------------------------------------------
 Nuclear Repulsion Energy =        2058.37518763 hartrees
 There are       89 alpha and       89 beta electrons
 Applying Cartesian multipole field
    Component          Value
    ---------          -----
     (2,0,0)        1.00000E-12
     (0,2,0)        2.00000E-11
     (0,0,2)       -3.00000E-11
 Nucleus-field energy     =    -0.0000000924 hartrees
 Requested basis set is 6-311++G(d,p)
 There are 170 shells and 472 basis functions
 A cutoff of  1.0D-15 yielded  10958 shell pairs
 There are     92562 function pairs (     99541 Cartesian)
 Smallest overlap matrix eigenvalue = 2.45E-07
 Linear dependence detected in AO basis
 Number of orthogonalized atomic orbitals = 467
 Maximum deviation from orthogonality = 4.789E-10
 Guess from superposition of atomic densities
 Warning:  Energy on first SCF cycle will be non-variational
 SAD guess density has 178.000000 electrons

 -----------------------------------------------------------------------
  General SCF calculation program by
  Eric Jon Sundstrom, Paul Horn, Yuezhi Mao, Dmitri Zuev, Alec White,
  David Stuck, Shaama M.S., Shane Yost, Joonho Lee, David Small,
  Daniel Levine, Susi Lehtola, Hugh Burton, Evgeny Epifanovsky,
  Bang C. Huynh
 -----------------------------------------------------------------------
 Exchange:     0.2000 Hartree-Fock + 0.0800 Slater + 0.7200 B88
 Correlation:  0.1900 VWN1RPA + 0.8100 LYP
 Using SG-1 standard quadrature grid
 A restricted SCF calculation will be
 performed using DIIS
 SCF converges when DIIS error is below 1.0e-08
 ---------------------------------------
  Cycle       Energy         DIIS error
 ---------------------------------------
    1   -3225.3962541747      2.83e-02  
    2   -3220.9899327408      2.15e-03  
    3   -3220.9081398151      2.66e-03  
    4   -3221.1098561311      5.27e-04  
    5   -3221.1168691863      2.28e-04  
    6   -3221.1180804764      1.03e-04  
    7   -3221.1183601850      2.51e-05  
    8   -3221.1183746145      1.10e-05  
    9   -3221.1183777833      3.18e-06  
   10   -3221.1183780566      1.03e-06  
   11   -3221.1183780853      3.75e-07  
   12   -3221.1183780894      1.23e-07  
   13   -3221.1183780896      4.52e-08  
   14   -3221.1183780896      1.53e-08  
   15   -3221.1183780900      6.78e-09  Convergence criterion met
 ---------------------------------------
 SCF time:   CPU 794.80s  wall 795.00s 
 SCF   energy in the final basis set =    -3221.1183780900
 Total energy in the final basis set =    -3221.1183780900

 --------------------------------------------------------------

                    Orbital Energies (a.u.)
 --------------------------------------------------------------

 Alpha MOs
 -- Occupied --
********-101.5759-101.5750-101.5736-101.5712-101.5689 -10.2768 -10.2724
-10.2721 -10.2708 -10.2689 -10.2681 -10.2429 -10.2344 -10.2205 -10.2202
-10.2194 -10.2176  -9.4909  -9.4905  -9.4896  -9.4881  -9.4871  -9.4847
 -7.2555  -7.2553  -7.2543  -7.2530  -7.2519  -7.2494  -7.2458  -7.2453
 -7.2453  -7.2447  -7.2445  -7.2439  -7.2428  -7.2424  -7.2419  -7.2411
 -7.2393  -7.2388  -0.9557  -0.9408  -0.9080  -0.9078  -0.8808  -0.8775
 -0.8495  -0.8435  -0.8049  -0.7680  -0.7482  -0.7405  -0.6705  -0.6541
 -0.6254  -0.6116  -0.5520  -0.5431  -0.5280  -0.5224  -0.4999  -0.4840
 -0.4691  -0.4652  -0.4639  -0.4519  -0.4469  -0.4317  -0.4175  -0.4132
 -0.4101  -0.4024  -0.3904  -0.3747  -0.3674  -0.3509  -0.3476  -0.3411
 -0.3375  -0.3320  -0.3291  -0.3265  -0.3103  -0.2988  -0.2714  -0.2690
 -0.2595
 -- Virtual --
 -0.0767  -0.0563  -0.0519  -0.0367  -0.0319  -0.0254  -0.0113  -0.0040
  0.0037   0.0044   0.0135   0.0178   0.0241   0.0267   0.0329   0.0391
  0.0464   0.0498   0.0531   0.0568   0.0611   0.0658   0.0675   0.0736
  0.0801   0.0828   0.0870   0.0918   0.0937   0.0989   0.1010   0.1032
  0.1072   0.1090   0.1133   0.1145   0.1175   0.1208   0.1222   0.1260
  0.1283   0.1295   0.1333   0.1350   0.1371   0.1417   0.1459   0.1477
  0.1520   0.1576   0.1612   0.1640   0.1706   0.1716   0.1783   0.1810
  0.1877   0.1910   0.1980   0.2014   0.2049   0.2088   0.2123   0.2160
  0.2196   0.2263   0.2308   0.2342   0.2361   0.2384   0.2406   0.2442
  0.2476   0.2500   0.2540   0.2570   0.2617   0.2665   0.2708   0.2740
  0.2763   0.2824   0.2894   0.2911   0.2973   0.2981   0.3029   0.3051
  0.3118   0.3135   0.3179   0.3247   0.3322   0.3386   0.3415   0.3643
  0.4016   0.4105   0.4181   0.4226   0.4343   0.4421   0.4456   0.4531
  0.4563   0.4627   0.4683   0.4705   0.4751   0.4844   0.4856   0.4921
  0.5024   0.5046   0.5085   0.5165   0.5279   0.5373   0.5430   0.5477
  0.5541   0.5587   0.5630   0.5772   0.5827   0.5875   0.5919   0.6050
  0.6065   0.6092   0.6125   0.6184   0.6222   0.6362   0.6418   0.6434
  0.6615   0.6656   0.6721   0.6769   0.6830   0.6975   0.7121   0.7165
  0.7186   0.7368   0.7615   0.7935   0.7950   0.8027   0.8074   0.8157
  0.8284   0.8316   0.8352   0.8413   0.8427   0.8447   0.8465   0.8495
  0.8529   0.8551   0.8618   0.8671   0.8711   0.8753   0.8846   0.8870
  0.8942   0.9061   0.9098   0.9152   0.9204   0.9236   0.9289   0.9332
  0.9444   0.9467   0.9496   0.9556   0.9572   0.9611   0.9698   0.9758
  0.9810   0.9836   0.9897   1.0003   1.0044   1.0253   1.0326   1.0428
  1.0567   1.0674   1.0938   1.1050   1.1295   1.1516   1.1784   1.1855
  1.2040   1.2217   1.2237   1.2280   1.2473   1.2570   1.2611   1.2822
  1.2866   1.2959   1.2999   1.3152   1.3261   1.3472   1.3576   1.3640
  1.3850   1.4416   1.4663   1.4901   1.4989   1.5113   1.5359   1.5452
  1.5598   1.5689   1.5805   1.6172   1.6265   1.6407   1.6679   1.6794
  1.6975   1.7178   1.7399   1.7446   1.7510   1.7943   1.8323   1.8413
  1.8487   1.8643   1.8778   1.8819   1.8946   1.9071   1.9225   1.9331
  1.9578   1.9677   1.9777   2.0039   2.0147   2.0512   2.0726   2.0912
  2.1215   2.1274   2.1626   2.1895   2.2212   2.2371   2.2527   2.2570
  2.2648   2.2845   2.2865   2.2934   2.3045   2.3184   2.3211   2.3602
  2.3726   2.3775   2.4068   2.4184   2.4382   2.4443   2.4716   2.4864
  2.5142   2.5203   2.5372   2.5395   2.5694   2.5838   2.5981   2.6119
  2.6327   2.6356   2.6659   2.6720   2.6926   2.6997   2.7316   2.7460
  2.7505   2.7599   2.7706   2.7751   2.7929   2.8086   2.8225   2.8324
  2.8815   2.9002   2.9378   2.9667   3.0598   3.0673   3.0720   3.0891
  3.1274   3.1424   3.1475   3.2009   3.2133   3.2537   3.2702   3.3420
  3.3748   3.3977   3.4899   3.5208   3.6028   3.6411   3.7373   3.8204
  3.8433   3.9012   3.9920   4.0506   4.1229   4.3828   4.7918   4.8197
  9.7490   9.7681   9.7959   9.8045   9.8170   9.8539  23.3462  23.5031
 23.8155  23.8309  23.8776  23.8894  23.9331  23.9882  24.0021  24.0491
 24.1035  24.1237  25.7836  25.8186  25.8667  25.9096  25.9559  26.0041
 26.0886  26.1127  26.1501  26.2201  26.3158  26.4139  26.5050  26.5793
 26.6646  26.7471  26.8405  26.9299 215.7423 215.7602 215.7923 215.8047
215.8198 215.8629
 --------------------------------------------------------------

          Ground-State Mulliken Net Atomic Charges

     Atom                 Charge (a.u.)
  ----------------------------------------
      1 C                     0.133651
      2 C                    -1.060818
      3 Cl                    0.585510
      4 C                     0.869605
      5 Cl                    0.464926
      6 C                    -0.887115
      7 H                     0.197946
      8 C                    -0.382697
      9 H                     0.210269
     10 C                    -0.282869
     11 Cl                    0.475204
     12 C                    -0.032605
     13 C                    -0.331539
     14 Cl                    0.359026
     15 C                    -1.044342
     16 H                     0.222575
     17 C                    -0.020740
     18 Cl                    0.518637
     19 C                     0.464869
     20 Cl                    0.622961
     21 C                    -1.301750
     22 H                     0.219296
  ----------------------------------------
  Sum of atomic charges =     0.000000

 -----------------------------------------------------------------
                    Cartesian Multipole Moments
 -----------------------------------------------------------------
    Charge (ESU x 10^10)
                -0.0000
    Dipole Moment (Debye)
         X      -2.0538      Y      -0.0480      Z       0.2726
       Tot       2.0724
    Quadrupole Moments (Debye-Ang)
        XX    -138.1186     XY      -3.1435     YY    -146.4933
        XZ       1.5298     YZ      -0.1079     ZZ    -151.8661
    Octopole Moments (Debye-Ang^2)
       XXX    -500.8439    XXY     -13.6598    XYY    -156.0286
       YYY       8.5610    XXZ      76.2245    XYZ       5.0246
       YYZ      54.5425    XZZ    -170.9644    YZZ      -0.8526
       ZZZ     177.1648
    Hexadecapole Moments (Debye-Ang^3)
      XXXX   -5513.1609   XXXY     -54.5373   XXYY   -1117.1895
      XYYY      16.6619   YYYY    -993.5515   XXXZ    1414.3144
      XXYZ     122.7278   XYYZ     471.4564   YYYZ     273.4640
      XXZZ   -1784.3844   XYZZ      -0.4244   YYZZ    -971.8085
      XZZZ    1454.6656   YZZZ     281.7015   ZZZZ   -4876.8502
 -----------------------------------------------------------------
 Calculating analytic gradient of the SCF energy
 Gradient of SCF Energy
            1           2           3           4           5           6
    1   0.0009567  -0.0003355   0.0053452  -0.0000686   0.0003914   0.0000103
    2   0.0013420  -0.0017998  -0.0218654  -0.0003030   0.0000234   0.0000672
    3   0.0009704  -0.0000673  -0.0130418  -0.0007096   0.0001765   0.0007647
            7           8           9          10          11          12
    1  -0.0000964   0.0007875   0.0000171  -0.0004026   0.0002267  -0.0014722
    2  -0.0000980  -0.0001264  -0.0000410   0.0018456   0.0004822  -0.0007379
    3  -0.0001399  -0.0002722   0.0000100  -0.0005879   0.0001009  -0.0005743
           13          14          15          16          17          18
    1   0.0013241  -0.0055270  -0.0001887  -0.0001375  -0.0005939  -0.0000536
    2   0.0000305   0.0218107   0.0006831   0.0000080   0.0003897   0.0005055
    3   0.0015947   0.0139046  -0.0002273   0.0001279  -0.0002853  -0.0003588
           19          20          21          22
    1   0.0001141   0.0004280  -0.0008112   0.0000860
    2  -0.0010527   0.0000603  -0.0014339   0.0002097
    3   0.0007503  -0.0003579  -0.0018939   0.0001160
 Max gradient component =       2.187E-02
 RMS gradient           =       4.617E-03
 Gradient time:  CPU 257.10 s  wall 257.10 s
 Geometry Optimization Parameters
   NAtoms,    NIC,     NZ,  NCons,   NDum,   NFix, NCnnct, MaxDiis
       22     163      22       0       0       0       0       0

 Cartesian Hessian Update
 Hessian updated using BFGS update


** GEOMETRY OPTIMIZATION IN DELOCALIZED INTERNAL COORDINATES **
   Searching for a Minimum

   Optimization Cycle:   4

                       Coordinates (Angstroms)
     ATOM                X               Y               Z
      1  C         0.0146769544   -0.0137856841    0.0047866117
      2  C        -0.0067015529    0.0846690498    1.4127033802
      3  Cl        1.4933140884    0.1690585898    2.2851178686
      4  C        -1.2142384703    0.1313632479    2.1172759404
      5  Cl       -1.2472365189    0.2547708704    3.8591820895
      6  C        -2.4228986562    0.0879629449    1.4339013993
      7  H        -3.3526355494    0.1242863646    1.9862436122
      8  C        -2.4305110287   -0.0114415196    0.0507853754
      9  H        -3.3669949838   -0.0643940216   -0.4882404548
     10  C        -1.2310251026   -0.0622016716   -0.6480255290
     11  Cl       -1.3431098465   -0.2739997165   -2.3900937808
     12  C         1.2948423878   -0.0620802456   -0.7510736783
     13  C         2.3163202438   -0.9840030927   -0.4731255494
     14  Cl        2.1273283543   -2.1685375716    0.7935361223
     15  C         3.5022963941   -0.9923089465   -1.1982273371
     16  H         4.2701990890   -1.7169998166   -0.9665009417
     17  C         3.7011496485   -0.0760632331   -2.2243221328
     18  Cl        5.2008602728   -0.1173276659   -3.1122433250
     19  C         2.7029503112    0.8564445140   -2.5173299278
     20  Cl        2.9085527643    2.0419405945   -3.7833282818
     21  C         1.5230636282    0.8529288510   -1.7859852677
     22  H         0.7738066600    1.5980444503   -2.0144320760
   Point Group: c1    Number of degrees of freedom:    60


   Energy is  -3221.118378090

 Hessian updated using BFGS update

 60 Hessian modes will be used to form the next step
  Hessian Eigenvalues:
     0.017669    0.018305    0.019618    0.020917    0.021051    0.022927
     0.023579    0.023831    0.023842    0.024089    0.024091    0.024113
     0.024115    0.024135    0.024136    0.024142    0.024143    0.027633
     0.045722    0.076336    0.159987    0.159997    0.160018    0.160290
     0.217353    0.225810    0.230042    0.233040    0.241051    0.245150
     0.249654    0.249978    0.249990    0.249997    0.250281    0.254644
     0.289167    0.289783    0.300884    0.301033    0.301073    0.301220
     0.313037    0.353726    0.356665    0.356673    0.356685    0.367462
     0.413128    0.425664    0.430285    0.456434    0.463277    0.467816
     0.471728    0.478165    0.478424    0.479141    0.482049    0.558794

 Minimum search - taking simple RFO step
 Searching for Lamda that Minimizes Along All modes
 Value Taken    Lamda =  -0.01190600
 Calculated Step too Large.  Step scaled by  0.642998
 Step Taken.  Stepsize is  0.300000

                             Maximum     Tolerance    Cnvgd?
         Gradient           0.018081      0.000300      NO
         Displacement       0.199235      0.001200      NO
         Energy change     -0.009268      0.000001      NO


 New Cartesian Coordinates Obtained by Inverse Iteration

 Displacement from previous Coordinates is:  0.484765
 ----------------------------------------------------------------
             Standard Nuclear Orientation (Angstroms)
    I     Atom           X                Y                Z
 ----------------------------------------------------------------
    1      C       0.0166451972    -0.0284935844     0.0091212041
    2      C      -0.0056580328     0.1135768944     1.4136685215
    3      Cl      1.4952503056     0.2364045284     2.2808379467
    4      C      -1.2149869651     0.1714222345     2.1142092746
    5      Cl     -1.2549949646     0.3487899857     3.8502811628
    6      C      -2.4224664255     0.0969397623     1.4289173096
    7      H      -3.3522375995     0.1451647536     1.9804271096
    8      C      -2.4288676665    -0.0457303740     0.0499877838
    9      H      -3.3636462757    -0.1197187167    -0.4892553909
   10      C      -1.2256203296    -0.1092577199    -0.6431800461
   11      Cl     -1.3230257731    -0.3622112223    -2.3816435233
   12      C       1.2977923985    -0.0704426624    -0.7448294624
   13      C       2.3056908779    -1.0139430217    -0.4990106047
   14      Cl      2.1033369156    -2.2378041679     0.7302024170
   15      C       3.4892768486    -1.0164338703    -1.2280081809
   16      H       4.2480905406    -1.7586900819    -1.0235244608
   17      C       3.6988412960    -0.0696779262    -2.2245334900
   18      Cl      5.1954957678    -0.1087902864    -3.1158147444
   19      C       2.7113347173     0.8850587462    -2.4873632557
   20      Cl      2.9248690107     2.1042131756    -3.7172363600
   21      C       1.5326922350     0.8715761097    -1.7526047227
   22      H       0.7861970090     1.6263737353    -1.9600443702
 ----------------------------------------------------------------
 Nuclear Repulsion Energy =        2055.25110755 hartrees
 There are       89 alpha and       89 beta electrons
 Applying Cartesian multipole field
    Component          Value
    ---------          -----
     (2,0,0)        1.00000E-12
     (0,2,0)        2.00000E-11
     (0,0,2)       -3.00000E-11
 Nucleus-field energy     =    -0.0000000900 hartrees
 Requested basis set is 6-311++G(d,p)
 There are 170 shells and 472 basis functions
 A cutoff of  1.0D-15 yielded  10954 shell pairs
 There are     92524 function pairs (     99493 Cartesian)
 Smallest overlap matrix eigenvalue = 2.45E-07
 Linear dependence detected in AO basis
 Number of orthogonalized atomic orbitals = 467
 Maximum deviation from orthogonality = 6.778E-10
 Guess from superposition of atomic densities
 Warning:  Energy on first SCF cycle will be non-variational
 SAD guess density has 178.000000 electrons

 -----------------------------------------------------------------------
  General SCF calculation program by
  Eric Jon Sundstrom, Paul Horn, Yuezhi Mao, Dmitri Zuev, Alec White,
  David Stuck, Shaama M.S., Shane Yost, Joonho Lee, David Small,
  Daniel Levine, Susi Lehtola, Hugh Burton, Evgeny Epifanovsky,
  Bang C. Huynh
 -----------------------------------------------------------------------
 Exchange:     0.2000 Hartree-Fock + 0.0800 Slater + 0.7200 B88
 Correlation:  0.1900 VWN1RPA + 0.8100 LYP
 Using SG-1 standard quadrature grid
 A restricted SCF calculation will be
 performed using DIIS
 SCF converges when DIIS error is below 1.0e-08
 ---------------------------------------
  Cycle       Energy         DIIS error
 ---------------------------------------
    1   -3225.3802103399      2.83e-02  
    2   -3220.9962850319      2.15e-03  
    3   -3220.9148272827      2.66e-03  
    4   -3221.1160755077      5.27e-04  
    5   -3221.1230112200      2.32e-04  
    6   -3221.1242664393      1.03e-04  
    7   -3221.1245466932      2.57e-05  
    8   -3221.1245620228      1.13e-05  
    9   -3221.1245653615      3.25e-06  
   10   -3221.1245656474      1.02e-06  
   11   -3221.1245656753      3.70e-07  
   12   -3221.1245656791      1.20e-07  
   13   -3221.1245656796      4.34e-08  
   14   -3221.1245656796      1.55e-08  
   15   -3221.1245656799      6.63e-09  Convergence criterion met
 ---------------------------------------
 SCF time:   CPU 778.09s  wall 778.00s 
 SCF   energy in the final basis set =    -3221.1245656799
 Total energy in the final basis set =    -3221.1245656799

 --------------------------------------------------------------

                    Orbital Energies (a.u.)
 --------------------------------------------------------------

 Alpha MOs
 -- Occupied --
********-101.5758-101.5752-101.5738-101.5726-101.5699 -10.2770 -10.2726
-10.2720 -10.2708 -10.2689 -10.2684 -10.2424 -10.2339 -10.2207 -10.2202
-10.2194 -10.2178  -9.4905  -9.4905  -9.4898  -9.4884  -9.4882  -9.4854
 -7.2554  -7.2551  -7.2545  -7.2533  -7.2530  -7.2501  -7.2454  -7.2454
 -7.2449  -7.2447  -7.2447  -7.2441  -7.2431  -7.2430  -7.2427  -7.2422
 -7.2401  -7.2396  -0.9551  -0.9409  -0.9081  -0.9064  -0.8814  -0.8781
 -0.8488  -0.8436  -0.8050  -0.7676  -0.7484  -0.7404  -0.6702  -0.6537
 -0.6259  -0.6115  -0.5518  -0.5423  -0.5280  -0.5237  -0.4996  -0.4840
 -0.4689  -0.4651  -0.4640  -0.4512  -0.4464  -0.4318  -0.4168  -0.4121
 -0.4103  -0.4008  -0.3900  -0.3732  -0.3675  -0.3506  -0.3474  -0.3409
 -0.3371  -0.3326  -0.3287  -0.3269  -0.3158  -0.2973  -0.2731  -0.2685
 -0.2605
 -- Virtual --
 -0.0752  -0.0567  -0.0515  -0.0384  -0.0324  -0.0250  -0.0114  -0.0037
  0.0038   0.0042   0.0131   0.0177   0.0241   0.0263   0.0328   0.0389
  0.0463   0.0497   0.0528   0.0569   0.0606   0.0654   0.0672   0.0737
  0.0800   0.0824   0.0871   0.0918   0.0935   0.0984   0.1011   0.1030
  0.1072   0.1090   0.1129   0.1145   0.1171   0.1208   0.1221   0.1263
  0.1282   0.1293   0.1327   0.1345   0.1364   0.1421   0.1450   0.1471
  0.1515   0.1582   0.1609   0.1633   0.1698   0.1714   0.1776   0.1809
  0.1854   0.1918   0.1982   0.2017   0.2038   0.2077   0.2123   0.2167
  0.2197   0.2263   0.2316   0.2341   0.2353   0.2386   0.2404   0.2437
  0.2471   0.2512   0.2549   0.2566   0.2619   0.2665   0.2718   0.2724
  0.2755   0.2815   0.2888   0.2894   0.2969   0.2980   0.3021   0.3054
  0.3124   0.3144   0.3188   0.3231   0.3354   0.3379   0.3407   0.3638
  0.4026   0.4103   0.4176   0.4217   0.4341   0.4410   0.4449   0.4536
  0.4575   0.4643   0.4689   0.4724   0.4744   0.4851   0.4876   0.4924
  0.4983   0.5021   0.5099   0.5132   0.5278   0.5368   0.5424   0.5485
  0.5562   0.5611   0.5635   0.5759   0.5859   0.5897   0.5962   0.6049
  0.6066   0.6090   0.6130   0.6186   0.6221   0.6412   0.6423   0.6442
  0.6620   0.6656   0.6722   0.6773   0.6841   0.6966   0.7118   0.7156
  0.7192   0.7360   0.7646   0.7937   0.7975   0.8040   0.8089   0.8168
  0.8257   0.8333   0.8350   0.8413   0.8435   0.8444   0.8468   0.8509
  0.8528   0.8545   0.8613   0.8670   0.8692   0.8774   0.8869   0.8878
  0.8904   0.9067   0.9123   0.9134   0.9218   0.9236   0.9289   0.9325
  0.9420   0.9449   0.9474   0.9520   0.9575   0.9616   0.9677   0.9704
  0.9822   0.9855   0.9907   0.9968   1.0067   1.0231   1.0310   1.0428
  1.0543   1.0671   1.0927   1.1110   1.1324   1.1511   1.1778   1.1854
  1.2047   1.2203   1.2225   1.2305   1.2465   1.2571   1.2639   1.2835
  1.2884   1.2918   1.2987   1.3150   1.3255   1.3471   1.3581   1.3644
  1.3870   1.4450   1.4673   1.4917   1.4990   1.5109   1.5376   1.5462
  1.5605   1.5694   1.5810   1.6170   1.6256   1.6409   1.6684   1.6798
  1.6978   1.7172   1.7412   1.7447   1.7511   1.7947   1.8296   1.8396
  1.8480   1.8628   1.8761   1.8781   1.9013   1.9093   1.9237   1.9333
  1.9584   1.9698   1.9798   2.0022   2.0148   2.0483   2.0738   2.0904
  2.1212   2.1257   2.1644   2.1889   2.2220   2.2369   2.2525   2.2556
  2.2632   2.2806   2.2844   2.2924   2.3054   2.3093   2.3236   2.3604
  2.3753   2.3808   2.4092   2.4196   2.4387   2.4468   2.4705   2.4855
  2.5154   2.5201   2.5356   2.5386   2.5675   2.5843   2.5968   2.6110
  2.6320   2.6380   2.6673   2.6745   2.6914   2.7006   2.7278   2.7454
  2.7499   2.7576   2.7696   2.7787   2.7915   2.8063   2.8215   2.8306
  2.8783   2.8991   2.9417   2.9692   3.0603   3.0680   3.0723   3.0876
  3.1260   3.1401   3.1476   3.2028   3.2121   3.2541   3.2690   3.3435
  3.3742   3.3990   3.4912   3.5203   3.6028   3.6416   3.7393   3.8205
  3.8428   3.9025   3.9931   4.0510   4.1220   4.3740   4.7915   4.8202
  9.7521   9.7695   9.7963   9.8036   9.8309   9.8433  23.3473  23.5038
 23.8155  23.8322  23.8785  23.8888  23.9329  23.9853  24.0050  24.0502
 24.1045  24.1236  25.7828  25.8146  25.8659  25.9067  25.9434  25.9781
 26.0855  26.1145  26.1445  26.2194  26.3253  26.4134  26.5048  26.5761
 26.6682  26.7421  26.8398  26.9266 215.7456 215.7621 215.7928 215.8031
215.8380 215.8486
 --------------------------------------------------------------

          Ground-State Mulliken Net Atomic Charges

     Atom                 Charge (a.u.)
  ----------------------------------------
      1 C                     0.159164
      2 C                    -1.154737
      3 Cl                    0.551002
      4 C                     0.951098
      5 Cl                    0.468133
      6 C                    -0.835169
      7 H                     0.199670
      8 C                    -0.409249
      9 H                     0.211093
     10 C                    -0.258227
     11 Cl                    0.462542
     12 C                     0.016387
     13 C                    -0.392598
     14 Cl                    0.320576
     15 C                    -0.967866
     16 H                     0.223337
     17 C                     0.024582
     18 Cl                    0.520354
     19 C                     0.382279
     20 Cl                    0.619167
     21 C                    -1.309968
     22 H                     0.218431
  ----------------------------------------
  Sum of atomic charges =     0.000000

 -----------------------------------------------------------------
                    Cartesian Multipole Moments
 -----------------------------------------------------------------
    Charge (ESU x 10^10)
                -0.0000
    Dipole Moment (Debye)
         X      -2.0621      Y      -0.0497      Z       0.2454
       Tot       2.0772
    Quadrupole Moments (Debye-Ang)
        XX    -138.1557     XY      -3.1851     YY    -146.3333
        XZ       1.3178     YZ       0.0072     ZZ    -151.7786
    Octopole Moments (Debye-Ang^2)
       XXX    -501.3282    XXY     -14.9467    XYY    -155.5253
       YYY       5.8480    XXZ      75.3488    XYZ       5.5870
       YYZ      54.3696    XZZ    -170.6434    YZZ      -1.3944
       ZZZ     177.0641
    Hexadecapole Moments (Debye-Ang^3)
      XXXX   -5505.2058   XXXY     -66.0251   XXYY   -1123.6156
      XYYY       3.9356   YYYY   -1051.3277   XXXZ    1416.4162
      XXYZ     115.0304   XYYZ     471.9967   YYYZ     241.6812
      XXZZ   -1771.1268   XYZZ      -3.6588   YYZZ    -971.1416
      XZZZ    1457.2824   YZZZ     256.2729   ZZZZ   -4816.9996
 -----------------------------------------------------------------
 Calculating analytic gradient of the SCF energy
 Gradient of SCF Energy
            1           2           3           4           5           6
    1   0.0013866   0.0002923   0.0026247  -0.0000156   0.0001726  -0.0001276
    2   0.0007586  -0.0011304  -0.0139602  -0.0002599   0.0000051   0.0000349
    3  -0.0006618   0.0007955  -0.0083601   0.0001847  -0.0002343   0.0002312
            7           8           9          10          11          12
    1   0.0000068  -0.0000978   0.0000728  -0.0001216   0.0000897  -0.0014667
    2  -0.0000409  -0.0000031   0.0000335   0.0014317   0.0003126  -0.0004610
    3  -0.0000055  -0.0002678   0.0000321   0.0003291  -0.0004586   0.0005175
           13          14          15          16          17          18
    1   0.0007635  -0.0028155  -0.0000198  -0.0000630   0.0005037  -0.0003081
    2   0.0003568   0.0136890   0.0002548   0.0000004   0.0000568   0.0000702
    3   0.0011571   0.0086192  -0.0001489   0.0000223  -0.0002967   0.0000656
           19          20          21          22
    1  -0.0002419   0.0000776  -0.0006850  -0.0000277
    2   0.0001822  -0.0001586  -0.0014356   0.0002632
    3  -0.0002094   0.0000900  -0.0014505   0.0000494
 Max gradient component =       1.396E-02
 RMS gradient           =       2.911E-03
 Gradient time:  CPU 257.48 s  wall 257.48 s
 Geometry Optimization Parameters
   NAtoms,    NIC,     NZ,  NCons,   NDum,   NFix, NCnnct, MaxDiis
       22     163      22       0       0       0       0       0

 Cartesian Hessian Update
 Hessian updated using BFGS update


** GEOMETRY OPTIMIZATION IN DELOCALIZED INTERNAL COORDINATES **
   Searching for a Minimum

   Optimization Cycle:   5

                       Coordinates (Angstroms)
     ATOM                X               Y               Z
      1  C         0.0166451972   -0.0284935844    0.0091212041
      2  C        -0.0056580328    0.1135768944    1.4136685215
      3  Cl        1.4952503056    0.2364045284    2.2808379467
      4  C        -1.2149869651    0.1714222345    2.1142092746
      5  Cl       -1.2549949646    0.3487899857    3.8502811628
      6  C        -2.4224664255    0.0969397623    1.4289173096
      7  H        -3.3522375995    0.1451647536    1.9804271096
      8  C        -2.4288676665   -0.0457303740    0.0499877838
      9  H        -3.3636462757   -0.1197187167   -0.4892553909
     10  C        -1.2256203296   -0.1092577199   -0.6431800461
     11  Cl       -1.3230257731   -0.3622112223   -2.3816435233
     12  C         1.2977923985   -0.0704426624   -0.7448294624
     13  C         2.3056908779   -1.0139430217   -0.4990106047
     14  Cl        2.1033369156   -2.2378041679    0.7302024170
     15  C         3.4892768486   -1.0164338703   -1.2280081809
     16  H         4.2480905406   -1.7586900819   -1.0235244608
     17  C         3.6988412960   -0.0696779262   -2.2245334900
     18  Cl        5.1954957678   -0.1087902864   -3.1158147444
     19  C         2.7113347173    0.8850587462   -2.4873632557
     20  Cl        2.9248690107    2.1042131756   -3.7172363600
     21  C         1.5326922350    0.8715761097   -1.7526047227
     22  H         0.7861970090    1.6263737353   -1.9600443702
   Point Group: c1    Number of degrees of freedom:    60


   Energy is  -3221.124565680

 Hessian updated using BFGS update

 60 Hessian modes will be used to form the next step
  Hessian Eigenvalues:
     0.017606    0.017788    0.019498    0.020914    0.021018    0.022927
     0.023563    0.023831    0.023861    0.024088    0.024092    0.024114
     0.024115    0.024135    0.024137    0.024143    0.024145    0.027637
     0.034012    0.075988    0.159995    0.160003    0.160018    0.160290
     0.217348    0.225858    0.230129    0.233063    0.241081    0.245192
     0.249848    0.249980    0.249990    0.250014    0.250335    0.254944
     0.289150    0.289777    0.300902    0.301033    0.301141    0.301344
     0.313158    0.353689    0.356666    0.356673    0.356685    0.367368
     0.413368    0.425663    0.430286    0.456439    0.463292    0.467933
     0.471854    0.478296    0.478426    0.479161    0.482323    0.558640

 Minimum search - taking simple RFO step
 Searching for Lamda that Minimizes Along All modes
 Value Taken    Lamda =  -0.00723257
 Calculated Step too Large.  Step scaled by  0.670819
 Step Taken.  Stepsize is  0.300000

                             Maximum     Tolerance    Cnvgd?
         Gradient           0.011092      0.000300      NO
         Displacement       0.192064      0.001200      NO
         Energy change     -0.006188      0.000001      NO


 New Cartesian Coordinates Obtained by Inverse Iteration

 Displacement from previous Coordinates is:  0.545435
 ----------------------------------------------------------------
             Standard Nuclear Orientation (Angstroms)
    I     Atom           X                Y                Z
 ----------------------------------------------------------------
    1      C       0.0148470296    -0.0363717407     0.0085615000
    2      C      -0.0033580626     0.1511522394     1.4069552864
    3      Cl      1.5033963293     0.3131508145     2.2615343826
    4      C      -1.2114439082     0.2161998162     2.1081308670
    5      Cl     -1.2517711177     0.4472279262     3.8378948776
    6      C      -2.4192658517     0.1012950373     1.4271723210
    7      H      -3.3480449304     0.1552297685     1.9800130971
    8      C      -2.4276547979    -0.0888560185     0.0541418699
    9      H      -3.3622832074    -0.1939950373    -0.4802353906
   10      C      -1.2238480201    -0.1576445824    -0.6384716323
   11      Cl     -1.3075676077    -0.4632008869    -2.3685813511
   12      C       1.2958559791    -0.0750184287    -0.7468979355
   13      C       2.2838955618    -1.0441884150    -0.5316899529
   14      Cl      2.0554308918    -2.3020203064     0.6612420917
   15      C       3.4684262291    -1.0435016512    -1.2585358418
   16      H       4.2146942676    -1.8046632221    -1.0789751931
   17      C       3.6958963742    -0.0656452129    -2.2212798887
   18      Cl      5.1944068331    -0.0991973612    -3.1099158526
   19      C       2.7261772845     0.9152646994    -2.4532117604
   20      Cl      2.9629400596     2.1701265032    -3.6414356029
   21      C       1.5457337375     0.8969065051    -1.7205333752
   22      H       0.8075460140     1.6660758452    -1.9052783986
 ----------------------------------------------------------------
 Nuclear Repulsion Energy =        2053.29797031 hartrees
 There are       89 alpha and       89 beta electrons
 Applying Cartesian multipole field
    Component          Value
    ---------          -----
     (2,0,0)        1.00000E-12
     (0,2,0)        2.00000E-11
     (0,0,2)       -3.00000E-11
 Nucleus-field energy     =    -0.0000000870 hartrees
 Requested basis set is 6-311++G(d,p)
 There are 170 shells and 472 basis functions
 A cutoff of  1.0D-15 yielded  10947 shell pairs
 There are     92481 function pairs (     99450 Cartesian)
 Smallest overlap matrix eigenvalue = 2.43E-07
 Linear dependence detected in AO basis
 Number of orthogonalized atomic orbitals = 467
 Maximum deviation from orthogonality = 5.665E-10
 Guess from superposition of atomic densities
 Warning:  Energy on first SCF cycle will be non-variational
 SAD guess density has 178.000000 electrons

 -----------------------------------------------------------------------
  General SCF calculation program by
  Eric Jon Sundstrom, Paul Horn, Yuezhi Mao, Dmitri Zuev, Alec White,
  David Stuck, Shaama M.S., Shane Yost, Joonho Lee, David Small,
  Daniel Levine, Susi Lehtola, Hugh Burton, Evgeny Epifanovsky,
  Bang C. Huynh
 -----------------------------------------------------------------------
 Exchange:     0.2000 Hartree-Fock + 0.0800 Slater + 0.7200 B88
 Correlation:  0.1900 VWN1RPA + 0.8100 LYP
 Using SG-1 standard quadrature grid
 A restricted SCF calculation will be
 performed using DIIS
 SCF converges when DIIS error is below 1.0e-08
 ---------------------------------------
  Cycle       Energy         DIIS error
 ---------------------------------------
    1   -3225.3703831382      2.83e-02  
    2   -3221.0002777177      2.15e-03  
    3   -3220.9192088928      2.66e-03  
    4   -3221.1199881527      5.28e-04  
    5   -3221.1268934884      2.36e-04  
    6   -3221.1281977642      1.04e-04  
    7   -3221.1284811816      2.65e-05  
    8   -3221.1284976107      1.14e-05  
    9   -3221.1285010629      3.30e-06  
   10   -3221.1285013569      1.00e-06  
   11   -3221.1285013842      3.62e-07  
   12   -3221.1285013877      1.17e-07  
   13   -3221.1285013882      4.19e-08  
   14   -3221.1285013882      1.54e-08  
   15   -3221.1285013881      6.45e-09  Convergence criterion met
 ---------------------------------------
 SCF time:   CPU 777.92s  wall 778.00s 
 SCF   energy in the final basis set =    -3221.1285013881
 Total energy in the final basis set =    -3221.1285013881

 --------------------------------------------------------------

                    Orbital Energies (a.u.)
 --------------------------------------------------------------

 Alpha MOs
 -- Occupied --
********-101.5756-101.5754-101.5740-101.5737-101.5709 -10.2770 -10.2726
-10.2717 -10.2709 -10.2688 -10.2686 -10.2416 -10.2334 -10.2209 -10.2203
-10.2195 -10.2180  -9.4905  -9.4903  -9.4900  -9.4890  -9.4885  -9.4861
 -7.2553  -7.2549  -7.2546  -7.2539  -7.2534  -7.2508  -7.2453  -7.2452
 -7.2448  -7.2447  -7.2447  -7.2443  -7.2438  -7.2432  -7.2430  -7.2428
 -7.2407  -7.2403  -0.9548  -0.9409  -0.9083  -0.9054  -0.8817  -0.8783
 -0.8483  -0.8437  -0.8050  -0.7675  -0.7488  -0.7404  -0.6701  -0.6533
 -0.6266  -0.6112  -0.5517  -0.5416  -0.5280  -0.5253  -0.4991  -0.4841
 -0.4687  -0.4651  -0.4641  -0.4506  -0.4462  -0.4320  -0.4165  -0.4112
 -0.4102  -0.3997  -0.3897  -0.3719  -0.3673  -0.3504  -0.3473  -0.3408
 -0.3368  -0.3332  -0.3284  -0.3270  -0.3203  -0.2957  -0.2750  -0.2680
 -0.2614
 -- Virtual --
 -0.0732  -0.0571  -0.0511  -0.0406  -0.0330  -0.0250  -0.0115  -0.0035
  0.0038   0.0039   0.0127   0.0176   0.0242   0.0259   0.0327   0.0389
  0.0462   0.0497   0.0526   0.0571   0.0600   0.0650   0.0667   0.0738
  0.0799   0.0820   0.0872   0.0918   0.0935   0.0977   0.1010   0.1029
  0.1072   0.1092   0.1124   0.1145   0.1165   0.1202   0.1222   0.1267
  0.1279   0.1290   0.1324   0.1343   0.1356   0.1427   0.1438   0.1462
  0.1511   0.1585   0.1607   0.1626   0.1690   0.1718   0.1772   0.1806
  0.1834   0.1923   0.1980   0.2021   0.2029   0.2070   0.2123   0.2173
  0.2200   0.2263   0.2319   0.2329   0.2360   0.2387   0.2405   0.2438
  0.2465   0.2529   0.2553   0.2565   0.2613   0.2669   0.2692   0.2729
  0.2757   0.2801   0.2876   0.2887   0.2960   0.2988   0.3013   0.3053
  0.3134   0.3159   0.3191   0.3218   0.3363   0.3372   0.3407   0.3632
  0.4035   0.4102   0.4169   0.4215   0.4342   0.4393   0.4448   0.4534
  0.4581   0.4659   0.4705   0.4728   0.4754   0.4846   0.4884   0.4921
  0.4980   0.5015   0.5107   0.5125   0.5270   0.5353   0.5419   0.5495
  0.5587   0.5625   0.5660   0.5742   0.5858   0.5930   0.6017   0.6047
  0.6076   0.6105   0.6135   0.6195   0.6226   0.6416   0.6449   0.6465
  0.6640   0.6652   0.6711   0.6783   0.6863   0.6956   0.7109   0.7135
  0.7212   0.7349   0.7679   0.7935   0.8001   0.8051   0.8110   0.8159
  0.8261   0.8341   0.8352   0.8417   0.8444   0.8446   0.8469   0.8509
  0.8522   0.8550   0.8607   0.8658   0.8677   0.8787   0.8855   0.8879
  0.8907   0.9038   0.9099   0.9161   0.9214   0.9240   0.9273   0.9303
  0.9359   0.9454   0.9472   0.9503   0.9594   0.9623   0.9658   0.9721
  0.9827   0.9879   0.9896   0.9946   1.0090   1.0205   1.0311   1.0421
  1.0516   1.0646   1.0959   1.1175   1.1362   1.1510   1.1781   1.1865
  1.2060   1.2189   1.2215   1.2347   1.2461   1.2575   1.2659   1.2827
  1.2869   1.2928   1.2977   1.3169   1.3260   1.3465   1.3594   1.3653
  1.3906   1.4487   1.4659   1.4917   1.4994   1.5099   1.5403   1.5479
  1.5615   1.5703   1.5816   1.6171   1.6245   1.6422   1.6681   1.6797
  1.6983   1.7164   1.7428   1.7449   1.7515   1.7950   1.8266   1.8377
  1.8479   1.8601   1.8735   1.8738   1.9080   1.9123   1.9272   1.9342
  1.9586   1.9730   1.9832   2.0006   2.0160   2.0460   2.0757   2.0905
  2.1204   2.1241   2.1655   2.1881   2.2239   2.2367   2.2515   2.2541
  2.2623   2.2762   2.2823   2.2913   2.3008   2.3087   2.3284   2.3586
  2.3777   2.3840   2.4108   2.4241   2.4386   2.4498   2.4690   2.4850
  2.5109   2.5208   2.5334   2.5394   2.5665   2.5840   2.5958   2.6089
  2.6304   2.6427   2.6691   2.6780   2.6899   2.7021   2.7237   2.7433
  2.7489   2.7562   2.7683   2.7847   2.7894   2.8035   2.8213   2.8298
  2.8734   2.8983   2.9464   2.9725   3.0616   3.0690   3.0738   3.0874
  3.1248   3.1385   3.1484   3.2046   3.2120   3.2555   3.2689   3.3456
  3.3738   3.4007   3.4928   3.5216   3.6037   3.6422   3.7421   3.8208
  3.8433   3.9043   3.9949   4.0509   4.1215   4.3636   4.7930   4.8217
  9.7550   9.7708   9.7970   9.8016   9.8323   9.8480  23.3484  23.5046
 23.8166  23.8338  23.8797  23.8903  23.9345  23.9838  24.0094  24.0524
 24.1069  24.1244  25.7818  25.8103  25.8644  25.9027  25.9162  25.9796
 26.0868  26.1185  26.1437  26.2172  26.3429  26.3895  26.5062  26.5746
 26.6757  26.7372  26.8370  26.9197 215.7482 215.7640 215.7936 215.8002
215.8352 215.8590
 --------------------------------------------------------------

          Ground-State Mulliken Net Atomic Charges

     Atom                 Charge (a.u.)
  ----------------------------------------
      1 C                     0.146553
      2 C                    -1.233957
      3 Cl                    0.517010
      4 C                     1.035660
      5 Cl                    0.472922
      6 C                    -0.777169
      7 H                     0.201373
      8 C                    -0.415718
      9 H                     0.211528
     10 C                    -0.231025
     11 Cl                    0.450251
     12 C                     0.039304
     13 C                    -0.471370
     14 Cl                    0.294915
     15 C                    -0.865310
     16 H                     0.223755
     17 C                     0.086459
     18 Cl                    0.522283
     19 C                     0.255141
     20 Cl                    0.615080
     21 C                    -1.295399
     22 H                     0.217713
  ----------------------------------------
  Sum of atomic charges =     0.000000

 -----------------------------------------------------------------
                    Cartesian Multipole Moments
 -----------------------------------------------------------------
    Charge (ESU x 10^10)
                -0.0000
    Dipole Moment (Debye)
         X      -2.0812      Y      -0.0675      Z       0.2226
       Tot       2.0941
    Quadrupole Moments (Debye-Ang)
        XX    -138.2689     XY      -3.1770     YY    -146.1824
        XZ       1.1361     YZ       0.0731     ZZ    -151.6897
    Octopole Moments (Debye-Ang^2)
       XXX    -502.5963    XXY     -16.5848    XYY    -155.1954
       YYY       2.7012    XXZ      74.9090    XYZ       6.0884
       YYZ      54.2230    XZZ    -170.5341    YZZ      -2.3191
       ZZZ     177.1941
    Hexadecapole Moments (Debye-Ang^3)
      XXXX   -5502.9238   XXXY     -83.4109   XXYY   -1131.7642
      XYYY     -15.8597   YYYY   -1116.6442   XXXZ    1419.5504
      XXYZ     105.4352   XYYZ     472.3171   YYYZ     206.2090
      XXZZ   -1755.5882   XYZZ      -9.1289   YYZZ    -968.6295
      XZZZ    1460.1250   YZZZ     227.0105   ZZZZ   -4739.5711
 -----------------------------------------------------------------
 Calculating analytic gradient of the SCF energy
 Gradient of SCF Energy
            1           2           3           4           5           6
    1   0.0006217   0.0002221   0.0016860   0.0000967   0.0000388  -0.0001813
    2   0.0002632  -0.0006515  -0.0092307  -0.0000561  -0.0000625   0.0000327
    3  -0.0012737   0.0006886  -0.0053938   0.0003191  -0.0001674  -0.0000852
            7           8           9          10          11          12
    1   0.0000304  -0.0002115   0.0000912   0.0002499   0.0001776  -0.0010192
    2  -0.0000246  -0.0000597   0.0000127   0.0013531  -0.0000146  -0.0003877
    3   0.0000734  -0.0001418   0.0000027   0.0007798  -0.0004855   0.0005059
           13          14          15          16          17          18
    1   0.0002807  -0.0014995  -0.0000651  -0.0000419   0.0005219  -0.0003339
    2   0.0007086   0.0085570   0.0001200   0.0000143  -0.0000813   0.0000702
    3   0.0006706   0.0057924   0.0000374   0.0000104  -0.0003235   0.0000994
           19          20          21          22
    1  -0.0003143   0.0001039  -0.0003616  -0.0000925
    2   0.0004990  -0.0002320  -0.0010182   0.0001879
    3  -0.0003623   0.0001994  -0.0009709   0.0000247
 Max gradient component =       9.231E-03
 RMS gradient           =       1.899E-03
 Gradient time:  CPU 258.33 s  wall 258.34 s
 Geometry Optimization Parameters
   NAtoms,    NIC,     NZ,  NCons,   NDum,   NFix, NCnnct, MaxDiis
       22     163      22       0       0       0       0       0

 Cartesian Hessian Update
 Hessian updated using BFGS update


** GEOMETRY OPTIMIZATION IN DELOCALIZED INTERNAL COORDINATES **
   Searching for a Minimum

   Optimization Cycle:   6

                       Coordinates (Angstroms)
     ATOM                X               Y               Z
      1  C         0.0148470296   -0.0363717407    0.0085615000
      2  C        -0.0033580626    0.1511522394    1.4069552864
      3  Cl        1.5033963293    0.3131508145    2.2615343826
      4  C        -1.2114439082    0.2161998162    2.1081308670
      5  Cl       -1.2517711177    0.4472279262    3.8378948776
      6  C        -2.4192658517    0.1012950373    1.4271723210
      7  H        -3.3480449304    0.1552297685    1.9800130971
      8  C        -2.4276547979   -0.0888560185    0.0541418699
      9  H        -3.3622832074   -0.1939950373   -0.4802353906
     10  C        -1.2238480201   -0.1576445824   -0.6384716323
     11  Cl       -1.3075676077   -0.4632008869   -2.3685813511
     12  C         1.2958559791   -0.0750184287   -0.7468979355
     13  C         2.2838955618   -1.0441884150   -0.5316899529
     14  Cl        2.0554308918   -2.3020203064    0.6612420917
     15  C         3.4684262291   -1.0435016512   -1.2585358418
     16  H         4.2146942676   -1.8046632221   -1.0789751931
     17  C         3.6958963742   -0.0656452129   -2.2212798887
     18  Cl        5.1944068331   -0.0991973612   -3.1099158526
     19  C         2.7261772845    0.9152646994   -2.4532117604
     20  Cl        2.9629400596    2.1701265032   -3.6414356029
     21  C         1.5457337375    0.8969065051   -1.7205333752
     22  H         0.8075460140    1.6660758452   -1.9052783986
   Point Group: c1    Number of degrees of freedom:    60


   Energy is  -3221.128501388

 Hessian updated using BFGS update

 60 Hessian modes will be used to form the next step
  Hessian Eigenvalues:
     0.016074    0.017704    0.019006    0.020906    0.020982    0.022947
     0.023555    0.023828    0.023861    0.024059    0.024091    0.024114
     0.024115    0.024132    0.024135    0.024144    0.024150    0.025489
     0.027804    0.074963    0.159995    0.160007    0.160020    0.160290
     0.217448    0.225857    0.230131    0.233086    0.241116    0.245191
     0.249912    0.249984    0.250008    0.250040    0.250341    0.254901
     0.289224    0.289789    0.300895    0.301039    0.301142    0.301310
     0.313095    0.353661    0.356666    0.356673    0.356684    0.367251
     0.413432    0.425703    0.430292    0.456437    0.463267    0.467917
     0.471849    0.478303    0.478426    0.479161    0.482329    0.558544

 Minimum search - taking simple RFO step
 Searching for Lamda that Minimizes Along All modes
 Value Taken    Lamda =  -0.00468581
 Calculated Step too Large.  Step scaled by  0.678250
 Step Taken.  Stepsize is  0.300000

                             Maximum     Tolerance    Cnvgd?
         Gradient           0.007160      0.000300      NO
         Displacement       0.195387      0.001200      NO
         Energy change     -0.003936      0.000001      NO


 New Cartesian Coordinates Obtained by Inverse Iteration

 Displacement from previous Coordinates is:  0.516466
 ----------------------------------------------------------------
             Standard Nuclear Orientation (Angstroms)
    I     Atom           X                Y                Z
 ----------------------------------------------------------------
    1      C       0.0132884634    -0.0430557852     0.0087578299
    2      C      -0.0024953990     0.1868654109     1.3996234042
    3      Cl      1.5074641737     0.3952000810     2.2420825924
    4      C      -1.2092038316     0.2554747113     2.1014052589
    5      Cl     -1.2491549986     0.5418053361     3.8230021944
    6      C      -2.4165658926     0.1001992843     1.4265851267
    7      H      -3.3448029075     0.1587273844     1.9799827981
    8      C      -2.4260167879    -0.1323248008     0.0602308491
    9      H      -3.3605267483    -0.2656386673    -0.4682486015
   10      C      -1.2220706889    -0.2038173159    -0.6327625915
   11      Cl     -1.2953347869    -0.5472511906    -2.3549655942
   12      C       1.2952498140    -0.0774838890    -0.7482138889
   13      C       2.2634398216    -1.0708647555    -0.5633725238
   14      Cl      2.0070744576    -2.3599765033     0.5919789881
   15      C       3.4489672746    -1.0684354295    -1.2880756782
   16      H       4.1821314150    -1.8475779149    -1.1332734843
   17      C       3.6944943381    -0.0626979280    -2.2175686937
   18      Cl      5.1945054761    -0.0935781553    -3.1049082386
   19      C       2.7423613549     0.9416625730    -2.4198032577
   20      Cl      2.9996979901     2.2265923038    -3.5710304404
   21      C       1.5602582474     0.9208336541    -1.6888495883
   22      H       0.8312483022     1.7036678881    -1.8519723430
 ----------------------------------------------------------------
 Nuclear Repulsion Energy =        2051.49366657 hartrees
 There are       89 alpha and       89 beta electrons
 Applying Cartesian multipole field
    Component          Value
    ---------          -----
     (2,0,0)        1.00000E-12
     (0,2,0)        2.00000E-11
     (0,0,2)       -3.00000E-11
 Nucleus-field energy     =    -0.0000000842 hartrees
 Requested basis set is 6-311++G(d,p)
 There are 170 shells and 472 basis functions
 A cutoff of  1.0D-15 yielded  10953 shell pairs
 There are     92571 function pairs (     99547 Cartesian)
 Smallest overlap matrix eigenvalue = 2.39E-07
 Linear dependence detected in AO basis
 Number of orthogonalized atomic orbitals = 467
 Maximum deviation from orthogonality = 3.536E-10
 Guess from superposition of atomic densities
 Warning:  Energy on first SCF cycle will be non-variational
 SAD guess density has 178.000000 electrons

 -----------------------------------------------------------------------
  General SCF calculation program by
  Eric Jon Sundstrom, Paul Horn, Yuezhi Mao, Dmitri Zuev, Alec White,
  David Stuck, Shaama M.S., Shane Yost, Joonho Lee, David Small,
  Daniel Levine, Susi Lehtola, Hugh Burton, Evgeny Epifanovsky,
  Bang C. Huynh
 -----------------------------------------------------------------------
 Exchange:     0.2000 Hartree-Fock + 0.0800 Slater + 0.7200 B88
 Correlation:  0.1900 VWN1RPA + 0.8100 LYP
 Using SG-1 standard quadrature grid
 A restricted SCF calculation will be
 performed using DIIS
 SCF converges when DIIS error is below 1.0e-08
 ---------------------------------------
  Cycle       Energy         DIIS error
 ---------------------------------------
    1   -3225.3630409341      2.82e-02  
    2   -3221.0028430489      2.15e-03  
    3   -3220.9221678568      2.65e-03  
    4   -3221.1225663758      5.28e-04  
    5   -3221.1294246664      2.39e-04  
    6   -3221.1307572265      1.04e-04  
    7   -3221.1310442064      2.70e-05  
    8   -3221.1310614194      1.15e-05  
    9   -3221.1310649175      3.30e-06  
   10   -3221.1310652119      9.91e-07  
   11   -3221.1310652390      3.54e-07  
   12   -3221.1310652424      1.16e-07  
   13   -3221.1310652426      4.04e-08  
   14   -3221.1310652427      1.51e-08  
   15   -3221.1310652429      6.28e-09  Convergence criterion met
 ---------------------------------------
 SCF time:   CPU 778.15s  wall 778.00s 
 SCF   energy in the final basis set =    -3221.1310652429
 Total energy in the final basis set =    -3221.1310652429

 --------------------------------------------------------------

                    Orbital Energies (a.u.)
 --------------------------------------------------------------

 Alpha MOs
 -- Occupied --
********-101.5756-101.5755-101.5746-101.5741-101.5716 -10.2770 -10.2727
-10.2716 -10.2710 -10.2687 -10.2687 -10.2410 -10.2331 -10.2210 -10.2203
-10.2197 -10.2181  -9.4904  -9.4903  -9.4900  -9.4897  -9.4886  -9.4866
 -7.2552  -7.2549  -7.2547  -7.2546  -7.2535  -7.2514  -7.2452  -7.2452
 -7.2449  -7.2447  -7.2446  -7.2445  -7.2444  -7.2437  -7.2433  -7.2429
 -7.2413  -7.2409  -0.9546  -0.9410  -0.9084  -0.9047  -0.8819  -0.8784
 -0.8479  -0.8439  -0.8050  -0.7675  -0.7490  -0.7404  -0.6700  -0.6529
 -0.6273  -0.6110  -0.5516  -0.5408  -0.5280  -0.5269  -0.4988  -0.4841
 -0.4685  -0.4652  -0.4641  -0.4501  -0.4462  -0.4321  -0.4164  -0.4113
 -0.4093  -0.3989  -0.3895  -0.3707  -0.3670  -0.3503  -0.3473  -0.3407
 -0.3366  -0.3339  -0.3282  -0.3270  -0.3236  -0.2941  -0.2766  -0.2675
 -0.2622
 -- Virtual --
 -0.0712  -0.0575  -0.0507  -0.0426  -0.0337  -0.0251  -0.0116  -0.0033
  0.0035   0.0041   0.0123   0.0176   0.0241   0.0255   0.0326   0.0389
  0.0461   0.0497   0.0526   0.0572   0.0595   0.0647   0.0663   0.0738
  0.0801   0.0817   0.0873   0.0918   0.0935   0.0971   0.1008   0.1028
  0.1073   0.1094   0.1119   0.1145   0.1161   0.1196   0.1222   0.1270
  0.1274   0.1288   0.1322   0.1344   0.1350   0.1424   0.1436   0.1455
  0.1509   0.1583   0.1605   0.1625   0.1686   0.1724   0.1771   0.1802
  0.1821   0.1926   0.1977   0.2015   0.2026   0.2072   0.2126   0.2175
  0.2202   0.2258   0.2307   0.2329   0.2368   0.2385   0.2403   0.2439
  0.2462   0.2542   0.2547   0.2567   0.2607   0.2658   0.2689   0.2728
  0.2761   0.2791   0.2868   0.2888   0.2947   0.2999   0.3011   0.3047
  0.3141   0.3172   0.3194   0.3212   0.3345   0.3368   0.3409   0.3628
  0.4040   0.4099   0.4160   0.4223   0.4346   0.4381   0.4453   0.4532
  0.4579   0.4666   0.4715   0.4723   0.4771   0.4840   0.4867   0.4928
  0.5004   0.5032   0.5107   0.5131   0.5261   0.5337   0.5415   0.5505
  0.5596   0.5637   0.5690   0.5728   0.5859   0.5933   0.6014   0.6051
  0.6111   0.6120   0.6146   0.6212   0.6244   0.6405   0.6462   0.6492
  0.6649   0.6678   0.6700   0.6795   0.6874   0.6941   0.7080   0.7110
  0.7231   0.7344   0.7709   0.7926   0.8006   0.8064   0.8131   0.8155
  0.8274   0.8341   0.8354   0.8425   0.8445   0.8457   0.8466   0.8505
  0.8528   0.8567   0.8612   0.8644   0.8672   0.8792   0.8838   0.8860
  0.8927   0.9003   0.9064   0.9137   0.9190   0.9242   0.9262   0.9325
  0.9347   0.9450   0.9493   0.9498   0.9595   0.9634   0.9662   0.9744
  0.9813   0.9890   0.9909   0.9950   1.0094   1.0193   1.0318   1.0420
  1.0491   1.0610   1.1008   1.1205   1.1403   1.1509   1.1801   1.1883
  1.2091   1.2176   1.2211   1.2383   1.2457   1.2577   1.2679   1.2793
  1.2865   1.2939   1.2976   1.3195   1.3262   1.3458   1.3606   1.3658
  1.3943   1.4502   1.4627   1.4889   1.4997   1.5082   1.5431   1.5493
  1.5623   1.5715   1.5814   1.6175   1.6232   1.6430   1.6676   1.6793
  1.6981   1.7159   1.7440   1.7451   1.7519   1.7952   1.8241   1.8358
  1.8476   1.8566   1.8691   1.8711   1.9125   1.9155   1.9300   1.9359
  1.9585   1.9757   1.9862   1.9999   2.0176   2.0437   2.0778   2.0899
  2.1194   2.1232   2.1654   2.1879   2.2265   2.2366   2.2501   2.2530
  2.2623   2.2724   2.2831   2.2911   2.2997   2.3072   2.3325   2.3552
  2.3790   2.3858   2.4114   2.4309   2.4382   2.4497   2.4685   2.4861
  2.5035   2.5217   2.5323   2.5404   2.5661   2.5825   2.5953   2.6065
  2.6277   2.6473   2.6707   2.6813   2.6884   2.7037   2.7203   2.7413
  2.7479   2.7561   2.7667   2.7861   2.7902   2.8024   2.8218   2.8308
  2.8675   2.8974   2.9505   2.9751   3.0630   3.0705   3.0761   3.0881
  3.1237   3.1375   3.1489   3.2054   3.2126   3.2567   3.2692   3.3473
  3.3736   3.4023   3.4943   3.5236   3.6049   3.6426   3.7446   3.8209
  3.8438   3.9056   3.9963   4.0507   4.1213   4.3544   4.7947   4.8226
  9.7574   9.7723   9.7972   9.8002   9.8233   9.8580  23.3500  23.5048
 23.8175  23.8347  23.8799  23.8923  23.9357  23.9828  24.0123  24.0545
 24.1092  24.1256  25.7811  25.8086  25.8640  25.9006  25.9167  25.9698
 26.0876  26.1239  26.1445  26.2162  26.3474  26.3701  26.5076  26.5736
 26.6860  26.7336  26.8312  26.9151 215.7502 215.7660 215.7933 215.7984
215.8256 215.8705
 --------------------------------------------------------------

          Ground-State Mulliken Net Atomic Charges

     Atom                 Charge (a.u.)
  ----------------------------------------
      1 C                     0.104330
      2 C                    -1.299042
      3 Cl                    0.494759
      4 C                     1.096527
      5 Cl                    0.479298
      6 C                    -0.719817
      7 H                     0.203192
      8 C                    -0.421397
      9 H                     0.211594
     10 C                    -0.199734
     11 Cl                    0.450309
     12 C                     0.014406
     13 C                    -0.548637
     14 Cl                    0.292036
     15 C                    -0.748074
     16 H                     0.224298
     17 C                     0.141476
     18 Cl                    0.523809
     19 C                     0.128748
     20 Cl                    0.612927
     21 C                    -1.258836
     22 H                     0.217825
  ----------------------------------------
  Sum of atomic charges =     0.000000

 -----------------------------------------------------------------
                    Cartesian Multipole Moments
 -----------------------------------------------------------------
    Charge (ESU x 10^10)
                -0.0000
    Dipole Moment (Debye)
         X      -2.1025      Y      -0.0938      Z       0.2049
       Tot       2.1145
    Quadrupole Moments (Debye-Ang)
        XX    -138.4060     XY      -3.1499     YY    -146.0503
        XZ       1.0021     YZ       0.1312     ZZ    -151.6143
    Octopole Moments (Debye-Ang^2)
       XXX    -503.7997    XXY     -18.2792    XYY    -154.8825
       YYY      -0.7045    XXZ      74.7025    XYZ       6.6119
       YYZ      54.1883    XZZ    -170.4135    YZZ      -3.3826
       ZZZ     177.5289
    Hexadecapole Moments (Debye-Ang^3)
      XXXX   -5503.6698   XXXY     -99.6351   XXYY   -1140.2433
      XYYY     -34.4396   YYYY   -1180.4285   XXXZ    1423.8714
      XXYZ      95.9452   XYYZ     472.9771   YYYZ     171.3022
      XXZZ   -1741.3538   XYZZ     -14.5765   YYZZ    -966.5417
      XZZZ    1464.3867   YZZZ     197.4680   ZZZZ   -4665.9138
 -----------------------------------------------------------------
 Calculating analytic gradient of the SCF energy
 Gradient of SCF Energy
            1           2           3           4           5           6
    1  -0.0001745  -0.0000545   0.0011325   0.0003611   0.0000916  -0.0001521
    2  -0.0000943  -0.0003610  -0.0059029  -0.0000060  -0.0000280  -0.0000209
    3  -0.0009819   0.0004372  -0.0032623   0.0001128  -0.0001086  -0.0003256
            7           8           9          10          11          12
    1   0.0000333  -0.0002711   0.0000392   0.0003293   0.0002074  -0.0001263
    2   0.0000244   0.0000318   0.0000128   0.0008146   0.0000346  -0.0001473
    3   0.0000799   0.0000590  -0.0000076   0.0006348  -0.0003597   0.0002031
           13          14          15          16          17          18
    1  -0.0000049  -0.0008207  -0.0000539  -0.0000111   0.0003554  -0.0001929
    2   0.0009518   0.0051420  -0.0000253   0.0000128  -0.0001067   0.0000092
    3   0.0003849   0.0038042   0.0000725  -0.0000278  -0.0001061   0.0000417
           19          20          21          22
    1  -0.0002134   0.0000323  -0.0003023  -0.0002044
    2   0.0004633  -0.0001997  -0.0006031  -0.0000023
    3  -0.0003056   0.0001657  -0.0005209   0.0000103
 Max gradient component =       5.903E-03
 RMS gradient           =       1.193E-03
 Gradient time:  CPU 258.51 s  wall 258.51 s
 Geometry Optimization Parameters
   NAtoms,    NIC,     NZ,  NCons,   NDum,   NFix, NCnnct, MaxDiis
       22     163      22       0       0       0       0       0

 Cartesian Hessian Update
 Hessian updated using BFGS update


** GEOMETRY OPTIMIZATION IN DELOCALIZED INTERNAL COORDINATES **
   Searching for a Minimum

   Optimization Cycle:   7

                       Coordinates (Angstroms)
     ATOM                X               Y               Z
      1  C         0.0132884634   -0.0430557852    0.0087578299
      2  C        -0.0024953990    0.1868654109    1.3996234042
      3  Cl        1.5074641737    0.3952000810    2.2420825924
      4  C        -1.2092038316    0.2554747113    2.1014052589
      5  Cl       -1.2491549986    0.5418053361    3.8230021944
      6  C        -2.4165658926    0.1001992843    1.4265851267
      7  H        -3.3448029075    0.1587273844    1.9799827981
      8  C        -2.4260167879   -0.1323248008    0.0602308491
      9  H        -3.3605267483   -0.2656386673   -0.4682486015
     10  C        -1.2220706889   -0.2038173159   -0.6327625915
     11  Cl       -1.2953347869   -0.5472511906   -2.3549655942
     12  C         1.2952498140   -0.0774838890   -0.7482138889
     13  C         2.2634398216   -1.0708647555   -0.5633725238
     14  Cl        2.0070744576   -2.3599765033    0.5919789881
     15  C         3.4489672746   -1.0684354295   -1.2880756782
     16  H         4.1821314150   -1.8475779149   -1.1332734843
     17  C         3.6944943381   -0.0626979280   -2.2175686937
     18  Cl        5.1945054761   -0.0935781553   -3.1049082386
     19  C         2.7423613549    0.9416625730   -2.4198032577
     20  Cl        2.9996979901    2.2265923038   -3.5710304404
     21  C         1.5602582474    0.9208336541   -1.6888495883
     22  H         0.8312483022    1.7036678881   -1.8519723430
   Point Group: c1    Number of degrees of freedom:    60


   Energy is  -3221.131065243

 Hessian updated using BFGS update

 60 Hessian modes will be used to form the next step
  Hessian Eigenvalues:
     0.012188    0.017752    0.018874    0.020887    0.020958    0.022536
     0.023005    0.023626    0.023842    0.023880    0.024091    0.024110
     0.024115    0.024120    0.024135    0.024144    0.024152    0.024176
     0.027846    0.074482    0.159995    0.160008    0.160019    0.160317
     0.217545    0.225857    0.230117    0.233085    0.241115    0.245183
     0.249980    0.249994    0.250013    0.250036    0.250392    0.254861
     0.289237    0.289773    0.300875    0.301038    0.301110    0.301276
     0.313163    0.353662    0.356667    0.356673    0.356684    0.367249
     0.413423    0.425778    0.430305    0.456449    0.463259    0.467899
     0.471839    0.478337    0.478445    0.479167    0.482386    0.558123

 Minimum search - taking simple RFO step
 Searching for Lamda that Minimizes Along All modes
 Value Taken    Lamda =  -0.00289662
 Calculated Step too Large.  Step scaled by  0.702498
 Step Taken.  Stepsize is  0.300000

                             Maximum     Tolerance    Cnvgd?
         Gradient           0.004522      0.000300      NO
         Displacement       0.193982      0.001200      NO
         Energy change     -0.002564      0.000001      NO


 New Cartesian Coordinates Obtained by Inverse Iteration

 Displacement from previous Coordinates is:  0.522566
 ----------------------------------------------------------------
             Standard Nuclear Orientation (Angstroms)
    I     Atom           X                Y                Z
 ----------------------------------------------------------------
    1      C       0.0120673101    -0.0419988543     0.0089159898
    2      C      -0.0027122685     0.2272392295     1.3915940013
    3      Cl      1.5089869604     0.4854150752     2.2199675481
    4      C      -1.2085119300     0.2930153692     2.0950458569
    5      Cl     -1.2505365984     0.6291680447     3.8077264619
    6      C      -2.4140535635     0.0936657031     1.4280554714
    7      H      -3.3420489780     0.1499674772     1.9821705617
    8      C      -2.4229797330    -0.1774938654     0.0687826394
    9      H      -3.3564143768    -0.3429717754    -0.4525851941
   10      C      -1.2193638007    -0.2444759887    -0.6257397112
   11      Cl     -1.2822669673    -0.6286356817    -2.3382585048
   12      C       1.2939350105    -0.0754427776    -0.7504964366
   13      C       2.2399438621    -1.0941051691    -0.5962365997
   14      Cl      1.9537266432    -2.4100106183     0.5226271608
   15      C       3.4264687445    -1.0932141750    -1.3189143300
   16      H       4.1446305453    -1.8904609734    -1.1876378591
   17      C       3.6926349739    -0.0632321372    -2.2160494029
   18      Cl      5.1947084610    -0.0947250673    -3.1009707827
   19      C       2.7611720957     0.9652684174    -2.3883555715
   20      Cl      3.0439682761     2.2781449575    -3.5018130538
   21      C       1.5776645192     0.9463698410    -1.6586374816
   22      H       0.8629899013     1.7468392604    -1.7985866458
 ----------------------------------------------------------------
 Nuclear Repulsion Energy =        2049.95305100 hartrees
 There are       89 alpha and       89 beta electrons
 Applying Cartesian multipole field
    Component          Value
    ---------          -----
     (2,0,0)        1.00000E-12
     (0,2,0)        2.00000E-11
     (0,0,2)       -3.00000E-11
 Nucleus-field energy     =    -0.0000000814 hartrees
 Requested basis set is 6-311++G(d,p)
 There are 170 shells and 472 basis functions
 A cutoff of  1.0D-15 yielded  10948 shell pairs
 There are     92512 function pairs (     99483 Cartesian)
 Smallest overlap matrix eigenvalue = 2.32E-07
 Linear dependence detected in AO basis
 Number of orthogonalized atomic orbitals = 467
 Maximum deviation from orthogonality = 2.993E-10
 Guess from superposition of atomic densities
 Warning:  Energy on first SCF cycle will be non-variational
 SAD guess density has 178.000000 electrons

 -----------------------------------------------------------------------
  General SCF calculation program by
  Eric Jon Sundstrom, Paul Horn, Yuezhi Mao, Dmitri Zuev, Alec White,
  David Stuck, Shaama M.S., Shane Yost, Joonho Lee, David Small,
  Daniel Levine, Susi Lehtola, Hugh Burton, Evgeny Epifanovsky,
  Bang C. Huynh
 -----------------------------------------------------------------------
 Exchange:     0.2000 Hartree-Fock + 0.0800 Slater + 0.7200 B88
 Correlation:  0.1900 VWN1RPA + 0.8100 LYP
 Using SG-1 standard quadrature grid
 A restricted SCF calculation will be
 performed using DIIS
 SCF converges when DIIS error is below 1.0e-08
 ---------------------------------------
  Cycle       Energy         DIIS error
 ---------------------------------------
    1   -3225.3574483972      2.82e-02  
    2   -3221.0043830759      2.15e-03  
    3   -3220.9238630577      2.65e-03  
    4   -3221.1241532489      5.29e-04  
    5   -3221.1309863341      2.41e-04  
    6   -3221.1323509958      1.05e-04  
    7   -3221.1326408408      2.74e-05  
    8   -3221.1326586707      1.16e-05  
    9   -3221.1326621969      3.30e-06  
   10   -3221.1326624909      9.84e-07  
   11   -3221.1326625173      3.48e-07  
   12   -3221.1326625206      1.14e-07  
   13   -3221.1326625211      3.92e-08  
   14   -3221.1326625208      1.47e-08  
   15   -3221.1326625210      6.10e-09  Convergence criterion met
 ---------------------------------------
 SCF time:   CPU 778.02s  wall 778.00s 
 SCF   energy in the final basis set =    -3221.1326625210
 Total energy in the final basis set =    -3221.1326625210

 --------------------------------------------------------------

                    Orbital Energies (a.u.)
 --------------------------------------------------------------

 Alpha MOs
 -- Occupied --
********-101.5756-101.5756-101.5753-101.5741-101.5722 -10.2770 -10.2727
-10.2713 -10.2710 -10.2688 -10.2686 -10.2405 -10.2328 -10.2210 -10.2203
-10.2198 -10.2181  -9.4903  -9.4903  -9.4902  -9.4901  -9.4886  -9.4871
 -7.2551  -7.2551  -7.2548  -7.2548  -7.2535  -7.2519  -7.2451  -7.2451
 -7.2451  -7.2450  -7.2447  -7.2445  -7.2445  -7.2443  -7.2433  -7.2429
 -7.2418  -7.2415  -0.9545  -0.9410  -0.9086  -0.9041  -0.8820  -0.8785
 -0.8477  -0.8440  -0.8050  -0.7675  -0.7492  -0.7404  -0.6700  -0.6525
 -0.6279  -0.6108  -0.5516  -0.5399  -0.5285  -0.5278  -0.4986  -0.4841
 -0.4683  -0.4653  -0.4642  -0.4495  -0.4462  -0.4323  -0.4163  -0.4116
 -0.4083  -0.3984  -0.3893  -0.3699  -0.3668  -0.3502  -0.3473  -0.3407
 -0.3363  -0.3345  -0.3286  -0.3270  -0.3255  -0.2925  -0.2781  -0.2671
 -0.2628
 -- Virtual --
 -0.0690  -0.0579  -0.0505  -0.0445  -0.0343  -0.0251  -0.0117  -0.0030
  0.0032   0.0042   0.0119   0.0176   0.0241   0.0252   0.0325   0.0391
  0.0460   0.0498   0.0526   0.0571   0.0590   0.0645   0.0659   0.0736
  0.0802   0.0814   0.0871   0.0918   0.0936   0.0966   0.1006   0.1027
  0.1074   0.1097   0.1113   0.1148   0.1157   0.1189   0.1222   0.1266
  0.1272   0.1290   0.1321   0.1343   0.1349   0.1413   0.1440   0.1450
  0.1509   0.1578   0.1604   0.1627   0.1685   0.1727   0.1768   0.1800
  0.1816   0.1924   0.1972   0.2005   0.2030   0.2081   0.2130   0.2174
  0.2203   0.2245   0.2296   0.2329   0.2369   0.2378   0.2409   0.2429
  0.2461   0.2540   0.2553   0.2571   0.2603   0.2638   0.2711   0.2724
  0.2763   0.2788   0.2860   0.2891   0.2929   0.2991   0.3026   0.3039
  0.3138   0.3179   0.3202   0.3218   0.3313   0.3362   0.3422   0.3628
  0.4047   0.4096   0.4151   0.4241   0.4350   0.4374   0.4459   0.4532
  0.4573   0.4665   0.4701   0.4736   0.4777   0.4845   0.4854   0.4930
  0.5026   0.5054   0.5109   0.5143   0.5253   0.5323   0.5408   0.5511
  0.5594   0.5656   0.5709   0.5723   0.5867   0.5919   0.6003   0.6054
  0.6111   0.6134   0.6171   0.6228   0.6274   0.6388   0.6466   0.6511
  0.6644   0.6686   0.6719   0.6811   0.6869   0.6927   0.7035   0.7094
  0.7243   0.7340   0.7734   0.7910   0.7997   0.8063   0.8155   0.8162
  0.8280   0.8341   0.8362   0.8433   0.8443   0.8460   0.8464   0.8515
  0.8529   0.8584   0.8627   0.8647   0.8670   0.8786   0.8828   0.8833
  0.8937   0.8993   0.9045   0.9082   0.9187   0.9251   0.9259   0.9349
  0.9356   0.9452   0.9496   0.9524   0.9584   0.9648   0.9672   0.9762
  0.9803   0.9898   0.9913   0.9983   1.0086   1.0196   1.0334   1.0423
  1.0470   1.0583   1.1054   1.1192   1.1460   1.1502   1.1832   1.1909
  1.2111   1.2172   1.2209   1.2398   1.2472   1.2579   1.2688   1.2757
  1.2858   1.2945   1.2986   1.3219   1.3263   1.3457   1.3603   1.3656
  1.3984   1.4437   1.4626   1.4847   1.5001   1.5055   1.5465   1.5511
  1.5630   1.5731   1.5802   1.6184   1.6218   1.6440   1.6663   1.6788
  1.6977   1.7159   1.7445   1.7461   1.7525   1.7948   1.8221   1.8334
  1.8471   1.8531   1.8649   1.8681   1.9145   1.9187   1.9312   1.9397
  1.9579   1.9776   1.9883   2.0001   2.0196   2.0419   2.0795   2.0892
  2.1182   2.1230   2.1641   2.1881   2.2287   2.2367   2.2494   2.2525
  2.2619   2.2703   2.2856   2.2905   2.2991   2.3079   2.3363   2.3503
  2.3800   2.3863   2.4116   2.4366   2.4384   2.4474   2.4696   2.4884
  2.4969   2.5230   2.5317   2.5411   2.5650   2.5796   2.5959   2.6049
  2.6244   2.6510   2.6726   2.6836   2.6876   2.7045   2.7184   2.7403
  2.7472   2.7566   2.7645   2.7824   2.7927   2.8043   2.8233   2.8334
  2.8608   2.8964   2.9544   2.9770   3.0645   3.0726   3.0789   3.0899
  3.1224   3.1366   3.1491   3.2053   3.2139   3.2574   3.2699   3.3488
  3.3733   3.4036   3.4958   3.5259   3.6067   3.6431   3.7471   3.8208
  3.8442   3.9068   3.9977   4.0504   4.1213   4.3465   4.7964   4.8223
  9.7594   9.7738   9.7964   9.8000   9.8190   9.8569  23.3521  23.5052
 23.8183  23.8347  23.8798  23.8939  23.9364  23.9819  24.0142  24.0564
 24.1108  24.1272  25.7807  25.8089  25.8642  25.8990  25.9332  25.9539
 26.0886  26.1281  26.1445  26.2177  26.3197  26.3842  26.5093  26.5715
 26.6950  26.7311  26.8236  26.9193 215.7517 215.7679 215.7918 215.7979
215.8223 215.8684
 --------------------------------------------------------------

          Ground-State Mulliken Net Atomic Charges

     Atom                 Charge (a.u.)
  ----------------------------------------
      1 C                     0.035591
      2 C                    -1.317225
      3 Cl                    0.492959
      4 C                     1.111005
      5 Cl                    0.486977
      6 C                    -0.669728
      7 H                     0.205265
      8 C                    -0.412659
      9 H                     0.211053
     10 C                    -0.181620
     11 Cl                    0.457426
     12 C                    -0.056175
     13 C                    -0.604228
     14 Cl                    0.318109
     15 C                    -0.624514
     16 H                     0.225486
     17 C                     0.175231
     18 Cl                    0.525165
     19 C                     0.006047
     20 Cl                    0.611126
     21 C                    -1.214132
     22 H                     0.218842
  ----------------------------------------
  Sum of atomic charges =     0.000000

 -----------------------------------------------------------------
                    Cartesian Multipole Moments
 -----------------------------------------------------------------
    Charge (ESU x 10^10)
                 0.0000
    Dipole Moment (Debye)
         X      -2.1217      Y      -0.1292      Z       0.1942
       Tot       2.1344
    Quadrupole Moments (Debye-Ang)
        XX    -138.5722     XY      -3.0690     YY    -145.9180
        XZ       0.8780     YZ       0.1625     ZZ    -151.5425
    Octopole Moments (Debye-Ang^2)
       XXX    -504.9816    XXY     -20.0696    XYY    -154.5639
       YYY      -4.1936    XXZ      74.6824    XYZ       7.1082
       YYZ      54.1607    XZZ    -170.2829    YZZ      -4.6429
       ZZZ     178.0212
    Hexadecapole Moments (Debye-Ang^3)
      XXXX   -5507.2676   XXXY    -116.1234   XXYY   -1149.0360
      XYYY     -53.8408   YYYY   -1244.3214   XXXZ    1431.2828
      XXYZ      85.7859   XYYZ     474.6141   YYYZ     135.6770
      XXZZ   -1727.7661   XYZZ     -20.4786   YYZZ    -964.8445
      XZZZ    1471.4995   YZZZ     166.5306   ZZZZ   -4594.6328
 -----------------------------------------------------------------
 Calculating analytic gradient of the SCF energy
 Gradient of SCF Energy
            1           2           3           4           5           6
    1  -0.0006794  -0.0001560   0.0008973   0.0003350  -0.0000004  -0.0001366
    2  -0.0002209  -0.0001856  -0.0035529   0.0000565  -0.0000052  -0.0000651
    3  -0.0006086   0.0001111  -0.0017967   0.0000138  -0.0000084  -0.0002996
            7           8           9          10          11          12
    1   0.0000128  -0.0001925   0.0000186   0.0004556   0.0002455   0.0003272
    2   0.0000324   0.0000730  -0.0000214   0.0005911   0.0000372  -0.0000892
    3   0.0000646   0.0002218  -0.0000056   0.0002487  -0.0001190  -0.0000485
           13          14          15          16          17          18
    1  -0.0001518  -0.0004084  -0.0000333   0.0000022   0.0000384  -0.0000547
    2   0.0008268   0.0028126  -0.0000821   0.0000157   0.0000053   0.0000278
    3   0.0002015   0.0023539   0.0001197  -0.0000348  -0.0000231  -0.0000059
           19          20          21          22
    1   0.0000104   0.0000216  -0.0003515  -0.0002000
    2   0.0002193  -0.0001313  -0.0002983  -0.0000458
    3  -0.0002175   0.0001089  -0.0002581  -0.0000181
 Max gradient component =       3.553E-03
 RMS gradient           =       7.134E-04
 Gradient time:  CPU 259.95 s  wall 259.96 s
 Geometry Optimization Parameters
   NAtoms,    NIC,     NZ,  NCons,   NDum,   NFix, NCnnct, MaxDiis
       22     163      22       0       0       0       0       0

 Cartesian Hessian Update
 Hessian updated using BFGS update


** GEOMETRY OPTIMIZATION IN DELOCALIZED INTERNAL COORDINATES **
   Searching for a Minimum

   Optimization Cycle:   8

                       Coordinates (Angstroms)
     ATOM                X               Y               Z
      1  C         0.0120673101   -0.0419988543    0.0089159898
      2  C        -0.0027122685    0.2272392295    1.3915940013
      3  Cl        1.5089869604    0.4854150752    2.2199675481
      4  C        -1.2085119300    0.2930153692    2.0950458569
      5  Cl       -1.2505365984    0.6291680447    3.8077264619
      6  C        -2.4140535635    0.0936657031    1.4280554714
      7  H        -3.3420489780    0.1499674772    1.9821705617
      8  C        -2.4229797330   -0.1774938654    0.0687826394
      9  H        -3.3564143768   -0.3429717754   -0.4525851941
     10  C        -1.2193638007   -0.2444759887   -0.6257397112
     11  Cl       -1.2822669673   -0.6286356817   -2.3382585048
     12  C         1.2939350105   -0.0754427776   -0.7504964366
     13  C         2.2399438621   -1.0941051691   -0.5962365997
     14  Cl        1.9537266432   -2.4100106183    0.5226271608
     15  C         3.4264687445   -1.0932141750   -1.3189143300
     16  H         4.1446305453   -1.8904609734   -1.1876378591
     17  C         3.6926349739   -0.0632321372   -2.2160494029
     18  Cl        5.1947084610   -0.0947250673   -3.1009707827
     19  C         2.7611720957    0.9652684174   -2.3883555715
     20  Cl        3.0439682761    2.2781449575   -3.5018130538
     21  C         1.5776645192    0.9463698410   -1.6586374816
     22  H         0.8629899013    1.7468392604   -1.7985866458
   Point Group: c1    Number of degrees of freedom:    60


   Energy is  -3221.132662521

 Hessian updated using BFGS update

 60 Hessian modes will be used to form the next step
  Hessian Eigenvalues:
     0.008898    0.017779    0.018776    0.020858    0.020940    0.022008
     0.023009    0.023621    0.023839    0.023873    0.024091    0.024105
     0.024115    0.024117    0.024137    0.024144    0.024149    0.024163
     0.027843    0.074233    0.159995    0.160003    0.160019    0.160307
     0.217472    0.225872    0.230110    0.233082    0.241109    0.245196
     0.249885    0.249987    0.250014    0.250036    0.250404    0.254825
     0.289255    0.289732    0.300870    0.301037    0.301080    0.301280
     0.313350    0.353662    0.356667    0.356673    0.356684    0.367244
     0.413402    0.425759    0.430303    0.456449    0.463246    0.467898
     0.471842    0.478301    0.478458    0.479167    0.482362    0.557582

 Minimum search - taking simple RFO step
 Searching for Lamda that Minimizes Along All modes
 Value Taken    Lamda =  -0.00154421
 Calculated Step too Large.  Step scaled by  0.790570
 Step Taken.  Stepsize is  0.300000

                             Maximum     Tolerance    Cnvgd?
         Gradient           0.002765      0.000300      NO
         Displacement       0.194268      0.001200      NO
         Energy change     -0.001597      0.000001      NO


 New Cartesian Coordinates Obtained by Inverse Iteration

 Displacement from previous Coordinates is:  0.523159
 ----------------------------------------------------------------
             Standard Nuclear Orientation (Angstroms)
    I     Atom           X                Y                Z
 ----------------------------------------------------------------
    1      C       0.0111874731    -0.0374610046     0.0088920000
    2      C      -0.0044805186     0.2689715570     1.3827042886
    3      Cl      1.5059903628     0.5825569398     2.1956303669
    4      C      -1.2092740012     0.3272133452     2.0884562850
    5      Cl     -1.2537059655     0.7104523568     3.7911600928
    6      C      -2.4117041929     0.0829017289     1.4305926715
    7      H      -3.3394434492     0.1340323285     1.9856383738
    8      C      -2.4189521375    -0.2240117014     0.0787320468
    9      H      -3.3504602975    -0.4214687991    -0.4349779637
   10      C      -1.2158984134    -0.2835162588    -0.6175946013
   11      Cl     -1.2693279047    -0.7049501903    -2.3204367176
   12      C       1.2928901669    -0.0699044607    -0.7521343765
   13      C       2.2156449234    -1.1132406002    -0.6283477579
   14      Cl      1.8984133690    -2.4525248368     0.4545930559
   15      C       3.4025353704    -1.1166754395    -1.3501206289
   16      H       4.1038953466    -1.9322233654    -1.2422885089
   17      C       3.6908593732    -0.0658558119    -2.2159913843
   18      Cl      5.1933033626    -0.1029292374    -3.1008048332
   19      C       2.7821406816     0.9870769012    -2.3574117719
   20      Cl      3.0919839415     2.3247089246    -3.4340732529
   21      C       1.5979484237     0.9729190180    -1.6278456222
   22      H       0.9004631732     1.7922548977    -1.7437676445
 ----------------------------------------------------------------
 Nuclear Repulsion Energy =        2048.73549301 hartrees
 There are       89 alpha and       89 beta electrons
 Applying Cartesian multipole field
    Component          Value
    ---------          -----
     (2,0,0)        1.00000E-12
     (0,2,0)        2.00000E-11
     (0,0,2)       -3.00000E-11
 Nucleus-field energy     =    -0.0000000787 hartrees
 Requested basis set is 6-311++G(d,p)
 There are 170 shells and 472 basis functions
 A cutoff of  1.0D-15 yielded  10961 shell pairs
 There are     92649 function pairs (     99636 Cartesian)
 Smallest overlap matrix eigenvalue = 2.20E-07
 Linear dependence detected in AO basis
 Number of orthogonalized atomic orbitals = 468
 Maximum deviation from orthogonality = 4.901E-10
 Guess from superposition of atomic densities
 Warning:  Energy on first SCF cycle will be non-variational
 SAD guess density has 178.000000 electrons

 -----------------------------------------------------------------------
  General SCF calculation program by
  Eric Jon Sundstrom, Paul Horn, Yuezhi Mao, Dmitri Zuev, Alec White,
  David Stuck, Shaama M.S., Shane Yost, Joonho Lee, David Small,
  Daniel Levine, Susi Lehtola, Hugh Burton, Evgeny Epifanovsky,
  Bang C. Huynh
 -----------------------------------------------------------------------
 Exchange:     0.2000 Hartree-Fock + 0.0800 Slater + 0.7200 B88
 Correlation:  0.1900 VWN1RPA + 0.8100 LYP
 Using SG-1 standard quadrature grid
 A restricted SCF calculation will be
 performed using DIIS
 SCF converges when DIIS error is below 1.0e-08
 ---------------------------------------
  Cycle       Energy         DIIS error
 ---------------------------------------
    1   -3225.3539557050      2.82e-02  
    2   -3221.0053103957      2.15e-03  
    3   -3220.9248280934      2.65e-03  
    4   -3221.1251801496      5.28e-04  
    5   -3221.1319898307      2.43e-04  
    6   -3221.1333819327      1.05e-04  
    7   -3221.1336749610      2.76e-05  
    8   -3221.1336933575      1.16e-05  
    9   -3221.1336968953      3.28e-06  
   10   -3221.1336971876      9.77e-07  
   11   -3221.1336972135      3.42e-07  
   12   -3221.1336972168      1.13e-07  
   13   -3221.1336972174      3.80e-08  
   14   -3221.1336972173      1.41e-08  
   15   -3221.1336972173      5.88e-09  Convergence criterion met
 ---------------------------------------
 SCF time:   CPU 775.62s  wall 776.00s 
 SCF   energy in the final basis set =    -3221.1336972173
 Total energy in the final basis set =    -3221.1336972173

 --------------------------------------------------------------

                    Orbital Energies (a.u.)
 --------------------------------------------------------------

 Alpha MOs
 -- Occupied --
********-101.5756-101.5756-101.5755-101.5741-101.5727 -10.2770 -10.2727
-10.2711 -10.2710 -10.2690 -10.2685 -10.2401 -10.2326 -10.2211 -10.2203
-10.2200 -10.2181  -9.4907  -9.4902  -9.4902  -9.4902  -9.4886  -9.4875
 -7.2556  -7.2550  -7.2549  -7.2548  -7.2535  -7.2523  -7.2455  -7.2451
 -7.2450  -7.2450  -7.2447  -7.2446  -7.2445  -7.2444  -7.2433  -7.2429
 -7.2422  -7.2419  -0.9543  -0.9410  -0.9088  -0.9037  -0.8822  -0.8785
 -0.8475  -0.8440  -0.8049  -0.7675  -0.7493  -0.7404  -0.6700  -0.6521
 -0.6284  -0.6105  -0.5515  -0.5390  -0.5298  -0.5279  -0.4984  -0.4842
 -0.4682  -0.4654  -0.4642  -0.4491  -0.4463  -0.4324  -0.4162  -0.4120
 -0.4075  -0.3980  -0.3891  -0.3693  -0.3666  -0.3502  -0.3473  -0.3407
 -0.3362  -0.3351  -0.3298  -0.3269  -0.3259  -0.2909  -0.2795  -0.2668
 -0.2634
 -- Virtual --
 -0.0669  -0.0582  -0.0504  -0.0464  -0.0347  -0.0252  -0.0117  -0.0028
  0.0030   0.0044   0.0115   0.0176   0.0240   0.0248   0.0324   0.0389
  0.0460   0.0499   0.0526   0.0571   0.0583   0.0644   0.0655   0.0733
  0.0801   0.0813   0.0870   0.0918   0.0936   0.0961   0.1006   0.1026
  0.1071   0.1099   0.1103   0.1148   0.1154   0.1180   0.1220   0.1258
  0.1272   0.1293   0.1313   0.1328   0.1345   0.1400   0.1434   0.1446
  0.1511   0.1554   0.1601   0.1626   0.1669   0.1727   0.1755   0.1776
  0.1816   0.1911   0.1968   0.1997   0.2023   0.2082   0.2123   0.2148
  0.2201   0.2226   0.2284   0.2326   0.2358   0.2370   0.2410   0.2414
  0.2462   0.2539   0.2555   0.2571   0.2584   0.2629   0.2712   0.2730
  0.2764   0.2765   0.2804   0.2874   0.2914   0.2958   0.2984   0.3028
  0.3048   0.3135   0.3186   0.3207   0.3272   0.3301   0.3385   0.3457
  0.3635   0.4074   0.4145   0.4174   0.4285   0.4361   0.4381   0.4465
  0.4537   0.4578   0.4659   0.4688   0.4746   0.4797   0.4861   0.4879
  0.4926   0.5069   0.5080   0.5107   0.5157   0.5251   0.5317   0.5445
  0.5515   0.5592   0.5688   0.5702   0.5739   0.5888   0.5941   0.5996
  0.6059   0.6102   0.6152   0.6248   0.6281   0.6308   0.6383   0.6476
  0.6557   0.6654   0.6692   0.6758   0.6861   0.6912   0.6919   0.7047
  0.7094   0.7252   0.7364   0.7771   0.7934   0.7997   0.8106   0.8173
  0.8259   0.8313   0.8348   0.8397   0.8440   0.8447   0.8462   0.8480
  0.8523   0.8531   0.8625   0.8640   0.8661   0.8676   0.8776   0.8828
  0.8829   0.8922   0.9030   0.9050   0.9079   0.9173   0.9261   0.9310
  0.9385   0.9451   0.9461   0.9500   0.9555   0.9578   0.9657   0.9690
  0.9774   0.9854   0.9905   0.9943   1.0022   1.0109   1.0208   1.0373
  1.0438   1.0463   1.0562   1.1085   1.1145   1.1494   1.1537   1.1876
  1.1943   1.2135   1.2185   1.2213   1.2388   1.2513   1.2591   1.2702
  1.2757   1.2852   1.2967   1.3009   1.3218   1.3259   1.3464   1.3592
  1.3668   1.4025   1.4376   1.4648   1.4810   1.5000   1.5044   1.5516
  1.5550   1.5645   1.5752   1.5788   1.6197   1.6211   1.6460   1.6651
  1.6786   1.6981   1.7164   1.7448   1.7476   1.7532   1.7949   1.8212
  1.8311   1.8458   1.8510   1.8616   1.8678   1.9157   1.9211   1.9313
  1.9440   1.9574   1.9788   1.9896   2.0032   2.0239   2.0410   2.0806
  2.0892   2.1192   2.1234   2.1626   2.1887   2.2304   2.2368   2.2492
  2.2524   2.2597   2.2702   2.2875   2.2883   2.3019   2.3118   2.3393
  2.3462   2.3815   2.3856   2.4236   2.4336   2.4428   2.4492   2.4695
  2.4932   2.4943   2.5278   2.5317   2.5415   2.5617   2.5772   2.5983
  2.6050   2.6311   2.6542   2.6750   2.6859   2.6891   2.7041   2.7184
  2.7418   2.7475   2.7569   2.7624   2.7789   2.7935   2.8108   2.8292
  2.8378   2.8545   2.8951   2.9591   2.9827   3.0665   3.0750   3.0822
  3.0933   3.1218   3.1373   3.1492   3.2048   3.2163   3.2584   3.2726
  3.3500   3.3743   3.4061   3.5000   3.5313   3.6126   3.6443   3.7503
  3.8210   3.8446   3.9080   3.9995   4.0504   4.1215   4.3402   4.7980
  4.8211   9.7611   9.7762   9.7960   9.8022   9.8244   9.8495  23.3549
 23.5060  23.8191  23.8343  23.8796  23.8955  23.9393  23.9815  24.0184
 24.0588  24.1118  24.1290  25.7807  25.8090  25.8645  25.8975  25.9383
 25.9566  26.0903  26.1413  26.1486  26.2274  26.3132  26.3948  26.5109
 26.5700  26.6992  26.7411  26.8178  26.9391 215.7532 215.7705 215.7913
215.8007 215.8304 215.8588
 --------------------------------------------------------------

          Ground-State Mulliken Net Atomic Charges

     Atom                 Charge (a.u.)
  ----------------------------------------
      1 C                    -0.053746
      2 C                    -1.255170
      3 Cl                    0.502520
      4 C                     1.012868
      5 Cl                    0.505281
      6 C                    -0.651449
      7 H                     0.207359
      8 C                    -0.364520
      9 H                     0.210378
     10 C                    -0.211437
     11 Cl                    0.466494
     12 C                     0.029062
     13 C                    -1.030420
     14 Cl                    0.383252
     15 C                    -0.448547
     16 H                     0.226554
     17 C                     0.007197
     18 Cl                    0.529540
     19 C                     0.236252
     20 Cl                    0.603349
     21 C                    -1.130328
     22 H                     0.225515
  ----------------------------------------
  Sum of atomic charges =     0.000000

 -----------------------------------------------------------------
                    Cartesian Multipole Moments
 -----------------------------------------------------------------
    Charge (ESU x 10^10)
                 0.0000
    Dipole Moment (Debye)
         X      -2.1341      Y      -0.1693      Z       0.1904
       Tot       2.1493
    Quadrupole Moments (Debye-Ang)
        XX    -138.7545     XY      -2.9588     YY    -145.7941
        XZ       0.7720     YZ       0.1818     ZZ    -151.4623
    Octopole Moments (Debye-Ang^2)
       XXX    -506.0251    XXY     -21.8518    XYY    -154.2219
       YYY      -7.7295    XXZ      74.8103    XYZ       7.6085
       YYZ      54.2160    XZZ    -170.0614    YZZ      -6.0343
       ZZZ     178.7383
    Hexadecapole Moments (Debye-Ang^3)
      XXXX   -5511.9657   XXXY    -132.4290   XXYY   -1157.8066
      XYYY     -73.1972   YYYY   -1307.8617   XXXZ    1440.6638
      XXYZ      75.3569   XYYZ     476.9240   YYYZ     100.0359
      XXZZ   -1714.7134   XYZZ     -26.7661   YYZZ    -963.6575
      XZZZ    1480.3327   YZZZ     134.8363   ZZZZ   -4525.7873
 -----------------------------------------------------------------
 Calculating analytic gradient of the SCF energy
 Gradient of SCF Energy
            1           2           3           4           5           6
    1  -0.0007090  -0.0002252   0.0006731   0.0003334   0.0000152  -0.0000999
    2  -0.0002441  -0.0001136  -0.0020511   0.0000085   0.0000483  -0.0001015
    3  -0.0002358  -0.0000263  -0.0009669  -0.0000228  -0.0000054  -0.0002214
            7           8           9          10          11          12
    1  -0.0000004  -0.0001520  -0.0000067   0.0003855   0.0001514   0.0004134
    2   0.0000358   0.0001441  -0.0000203   0.0002598   0.0000498   0.0000534
    3   0.0000271   0.0002380  -0.0000101  -0.0001298   0.0000984  -0.0001776
           13          14          15          16          17          18
    1  -0.0001755  -0.0002068  -0.0000009   0.0000042  -0.0001422   0.0000382
    2   0.0005263   0.0015288  -0.0000893   0.0000078   0.0000749   0.0000178
    3   0.0001143   0.0014118   0.0000974  -0.0000399   0.0000029  -0.0000225
           19          20          21          22
    1   0.0002121  -0.0000465  -0.0003506  -0.0001107
    2   0.0000620  -0.0000881  -0.0001058  -0.0000036
    3  -0.0001194   0.0000625  -0.0000577  -0.0000168
 Max gradient component =       2.051E-03
 RMS gradient           =       4.265E-04
 Gradient time:  CPU 259.78 s  wall 259.87 s
 Geometry Optimization Parameters
   NAtoms,    NIC,     NZ,  NCons,   NDum,   NFix, NCnnct, MaxDiis
       22     163      22       0       0       0       0       0

 Cartesian Hessian Update
 Hessian updated using BFGS update


** GEOMETRY OPTIMIZATION IN DELOCALIZED INTERNAL COORDINATES **
   Searching for a Minimum

   Optimization Cycle:   9

                       Coordinates (Angstroms)
     ATOM                X               Y               Z
      1  C         0.0111874731   -0.0374610046    0.0088920000
      2  C        -0.0044805186    0.2689715570    1.3827042886
      3  Cl        1.5059903628    0.5825569398    2.1956303669
      4  C        -1.2092740012    0.3272133452    2.0884562850
      5  Cl       -1.2537059655    0.7104523568    3.7911600928
      6  C        -2.4117041929    0.0829017289    1.4305926715
      7  H        -3.3394434492    0.1340323285    1.9856383738
      8  C        -2.4189521375   -0.2240117014    0.0787320468
      9  H        -3.3504602975   -0.4214687991   -0.4349779637
     10  C        -1.2158984134   -0.2835162588   -0.6175946013
     11  Cl       -1.2693279047   -0.7049501903   -2.3204367176
     12  C         1.2928901669   -0.0699044607   -0.7521343765
     13  C         2.2156449234   -1.1132406002   -0.6283477579
     14  Cl        1.8984133690   -2.4525248368    0.4545930559
     15  C         3.4025353704   -1.1166754395   -1.3501206289
     16  H         4.1038953466   -1.9322233654   -1.2422885089
     17  C         3.6908593732   -0.0658558119   -2.2159913843
     18  Cl        5.1933033626   -0.1029292374   -3.1008048332
     19  C         2.7821406816    0.9870769012   -2.3574117719
     20  Cl        3.0919839415    2.3247089246   -3.4340732529
     21  C         1.5979484237    0.9729190180   -1.6278456222
     22  H         0.9004631732    1.7922548977   -1.7437676445
   Point Group: c1    Number of degrees of freedom:    60


   Energy is  -3221.133697217

 Hessian updated using BFGS update

 60 Hessian modes will be used to form the next step
  Hessian Eigenvalues:
     0.005835    0.017821    0.018727    0.020825    0.020933    0.021736
     0.023009    0.023620    0.023838    0.023880    0.024091    0.024102
     0.024115    0.024117    0.024139    0.024144    0.024147    0.024170
     0.027844    0.073991    0.159991    0.160004    0.160020    0.160305
     0.217290    0.225873    0.230110    0.233053    0.241103    0.245214
     0.249588    0.249990    0.250018    0.250053    0.250413    0.254802
     0.289198    0.289699    0.300919    0.301048    0.301073    0.301286
     0.313302    0.353674    0.356667    0.356673    0.356685    0.367269
     0.413427    0.425737    0.430302    0.456451    0.463239    0.467894
     0.471845    0.478251    0.478464    0.479169    0.482331    0.556833

 Minimum search - taking simple RFO step
 Searching for Lamda that Minimizes Along All modes
 Value Taken    Lamda =  -0.00080493
 Calculated Step too Large.  Step scaled by  0.870440
 Step Taken.  Stepsize is  0.300000

                             Maximum     Tolerance    Cnvgd?
         Gradient           0.001677      0.000300      NO
         Displacement       0.195288      0.001200      NO
         Energy change     -0.001035      0.000001      NO


 New Cartesian Coordinates Obtained by Inverse Iteration

 Displacement from previous Coordinates is:  0.512678
 ----------------------------------------------------------------
             Standard Nuclear Orientation (Angstroms)
    I     Atom           X                Y                Z
 ----------------------------------------------------------------
    1      C       0.0111968083    -0.0275694521     0.0095177871
    2      C      -0.0079507790     0.3132660247     1.3743605935
    3      Cl      1.4974631200     0.6841438921     2.1731739312
    4      C      -1.2122276447     0.3593220096     2.0823327720
    5      Cl     -1.2614923120     0.7811578548     3.7757269016
    6      C      -2.4095560754     0.0691613162     1.4339846003
    7      H      -3.3369867560     0.1104675593     1.9903513327
    8      C      -2.4129920535    -0.2702100699     0.0896887988
    9      H      -3.3411066590    -0.5006246922    -0.4163367702
   10      C      -1.2104761046    -0.3176052548    -0.6082454287
   11      Cl     -1.2534465048    -0.7737752328    -2.3017625182
   12      C       1.2928688002    -0.0607845728    -0.7522903460
   13      C       2.1913765953    -1.1278444571    -0.6584611717
   14      Cl      1.8420131681    -2.4889278974     0.3873763655
   15      C       3.3776854582    -1.1382365284    -1.3808529083
   16      H       4.0607548061    -1.9718766299    -1.2961480488
   17      C       3.6888546151    -0.0705004130    -2.2177631643
   18      Cl      5.1894996969    -0.1174224355    -3.1054729958
   19      C       2.8040706002     1.0059551605    -2.3290593167
   20      Cl      3.1429605869     2.3644944967    -3.3708524179
   21      C       1.6203624820     0.9991534809    -1.5979943977
   22      H       0.9411372390     1.8365821328    -1.6906694810
 ----------------------------------------------------------------
 Nuclear Repulsion Energy =        2047.69521169 hartrees
 There are       89 alpha and       89 beta electrons
 Applying Cartesian multipole field
    Component          Value
    ---------          -----
     (2,0,0)        1.00000E-12
     (0,2,0)        2.00000E-11
     (0,0,2)       -3.00000E-11
 Nucleus-field energy     =    -0.0000000762 hartrees
 Requested basis set is 6-311++G(d,p)
 There are 170 shells and 472 basis functions
 A cutoff of  1.0D-15 yielded  10963 shell pairs
 There are     92618 function pairs (     99595 Cartesian)
 Smallest overlap matrix eigenvalue = 2.06E-07
 Linear dependence detected in AO basis
 Number of orthogonalized atomic orbitals = 468
 Maximum deviation from orthogonality = 4.177E-10
 Guess from superposition of atomic densities
 Warning:  Energy on first SCF cycle will be non-variational
 SAD guess density has 178.000000 electrons

 -----------------------------------------------------------------------
  General SCF calculation program by
  Eric Jon Sundstrom, Paul Horn, Yuezhi Mao, Dmitri Zuev, Alec White,
  David Stuck, Shaama M.S., Shane Yost, Joonho Lee, David Small,
  Daniel Levine, Susi Lehtola, Hugh Burton, Evgeny Epifanovsky,
  Bang C. Huynh
 -----------------------------------------------------------------------
 Exchange:     0.2000 Hartree-Fock + 0.0800 Slater + 0.7200 B88
 Correlation:  0.1900 VWN1RPA + 0.8100 LYP
 Using SG-1 standard quadrature grid
 A restricted SCF calculation will be
 performed using DIIS
 SCF converges when DIIS error is below 1.0e-08
 ---------------------------------------
  Cycle       Energy         DIIS error
 ---------------------------------------
    1   -3225.3514881498      2.82e-02  
    2   -3221.0057281282      2.15e-03  
    3   -3220.9252122105      2.65e-03  
    4   -3221.1257025349      5.29e-04  
    5   -3221.1324965520      2.45e-04  
    6   -3221.1339115048      1.06e-04  
    7   -3221.1342066793      2.79e-05  
    8   -3221.1342254656      1.16e-05  
    9   -3221.1342290085      3.27e-06  
   10   -3221.1342292979      9.74e-07  
   11   -3221.1342293241      3.37e-07  
   12   -3221.1342293273      1.12e-07  
   13   -3221.1342293276      3.70e-08  
   14   -3221.1342293275      1.36e-08  
   15   -3221.1342293276      5.65e-09  Convergence criterion met
 ---------------------------------------
 SCF time:   CPU 774.74s  wall 774.00s 
 SCF   energy in the final basis set =    -3221.1342293276
 Total energy in the final basis set =    -3221.1342293276

 --------------------------------------------------------------

                    Orbital Energies (a.u.)
 --------------------------------------------------------------

 Alpha MOs
 -- Occupied --
********-101.5757-101.5756-101.5754-101.5741-101.5730 -10.2770 -10.2727
-10.2711 -10.2710 -10.2690 -10.2685 -10.2398 -10.2325 -10.2211 -10.2203
-10.2200 -10.2181  -9.4910  -9.4903  -9.4901  -9.4901  -9.4886  -9.4878
 -7.2559  -7.2550  -7.2550  -7.2547  -7.2535  -7.2525  -7.2459  -7.2451
 -7.2451  -7.2449  -7.2449  -7.2446  -7.2445  -7.2444  -7.2433  -7.2429
 -7.2425  -7.2421  -0.9543  -0.9411  -0.9090  -0.9033  -0.8824  -0.8786
 -0.8474  -0.8440  -0.8049  -0.7675  -0.7494  -0.7403  -0.6700  -0.6516
 -0.6289  -0.6103  -0.5515  -0.5380  -0.5311  -0.5279  -0.4983  -0.4842
 -0.4682  -0.4654  -0.4642  -0.4486  -0.4465  -0.4325  -0.4161  -0.4122
 -0.4069  -0.3978  -0.3889  -0.3688  -0.3665  -0.3503  -0.3473  -0.3407
 -0.3362  -0.3354  -0.3309  -0.3269  -0.3258  -0.2894  -0.2808  -0.2666
 -0.2638
 -- Virtual --
 -0.0649  -0.0583  -0.0508  -0.0478  -0.0351  -0.0252  -0.0117  -0.0027
  0.0028   0.0046   0.0112   0.0176   0.0238   0.0246   0.0324   0.0391
  0.0462   0.0500   0.0527   0.0569   0.0579   0.0644   0.0653   0.0730
  0.0800   0.0815   0.0868   0.0918   0.0937   0.0958   0.1006   0.1026
  0.1068   0.1093   0.1102   0.1149   0.1159   0.1176   0.1217   0.1252
  0.1272   0.1296   0.1313   0.1331   0.1346   0.1394   0.1429   0.1447
  0.1514   0.1548   0.1603   0.1623   0.1667   0.1720   0.1750   0.1779
  0.1822   0.1902   0.1967   0.1994   0.2028   0.2090   0.2124   0.2150
  0.2198   0.2205   0.2277   0.2322   0.2336   0.2368   0.2400   0.2423
  0.2465   0.2539   0.2559   0.2566   0.2577   0.2630   0.2712   0.2732
  0.2762   0.2774   0.2834   0.2858   0.2912   0.2953   0.2963   0.3022
  0.3052   0.3118   0.3195   0.3218   0.3274   0.3330   0.3378   0.3489
  0.3644   0.4070   0.4142   0.4185   0.4320   0.4367   0.4381   0.4469
  0.4544   0.4576   0.4634   0.4681   0.4744   0.4789   0.4863   0.4889
  0.4915   0.5083   0.5100   0.5106   0.5160   0.5259   0.5305   0.5451
  0.5518   0.5598   0.5689   0.5712   0.5752   0.5868   0.5947   0.5992
  0.6062   0.6094   0.6143   0.6260   0.6293   0.6334   0.6390   0.6472
  0.6571   0.6637   0.6690   0.6774   0.6885   0.6910   0.6929   0.7031
  0.7083   0.7250   0.7374   0.7784   0.7928   0.7984   0.8111   0.8183
  0.8282   0.8319   0.8360   0.8394   0.8441   0.8448   0.8461   0.8485
  0.8517   0.8538   0.8619   0.8646   0.8671   0.8687   0.8756   0.8821
  0.8844   0.8904   0.9031   0.9067   0.9076   0.9156   0.9261   0.9303
  0.9410   0.9446   0.9473   0.9508   0.9557   0.9583   0.9645   0.9688
  0.9761   0.9857   0.9908   0.9965   1.0058   1.0132   1.0226   1.0372
  1.0428   1.0506   1.0548   1.1054   1.1124   1.1481   1.1621   1.1925
  1.1983   1.2137   1.2187   1.2234   1.2376   1.2553   1.2593   1.2699
  1.2756   1.2841   1.2980   1.3051   1.3197   1.3264   1.3478   1.3581
  1.3673   1.4063   1.4316   1.4666   1.4785   1.4976   1.5034   1.5538
  1.5574   1.5646   1.5737   1.5810   1.6198   1.6222   1.6471   1.6641
  1.6784   1.6980   1.7171   1.7453   1.7491   1.7539   1.7952   1.8193
  1.8288   1.8439   1.8502   1.8596   1.8657   1.9165   1.9225   1.9311
  1.9474   1.9570   1.9797   1.9903   2.0052   2.0255   2.0412   2.0813
  2.0887   2.1185   2.1241   2.1615   2.1892   2.2315   2.2369   2.2481
  2.2532   2.2566   2.2706   2.2817   2.2880   2.3057   2.3157   2.3402
  2.3455   2.3827   2.3844   2.4260   2.4291   2.4431   2.4529   2.4678
  2.4925   2.4962   2.5288   2.5316   2.5411   2.5562   2.5751   2.5994
  2.6075   2.6296   2.6551   2.6771   2.6857   2.6911   2.7035   2.7188
  2.7436   2.7480   2.7563   2.7600   2.7758   2.7931   2.8148   2.8302
  2.8406   2.8500   2.8936   2.9621   2.9827   3.0683   3.0770   3.0858
  3.0961   3.1208   3.1352   3.1495   3.2040   3.2189   3.2585   3.2752
  3.3513   3.3754   3.4079   3.5015   3.5347   3.6143   3.6461   3.7529
  3.8209   3.8449   3.9091   4.0010   4.0502   4.1221   4.3357   4.7997
  4.8187   9.7625   9.7772   9.7965   9.8027   9.8321   9.8422  23.3581
 23.5067  23.8197  23.8338  23.8793  23.8966  23.9396  23.9815  24.0188
 24.0602  24.1125  24.1307  25.7808  25.8079  25.8644  25.8806  25.9320
 25.9700  26.0900  26.1389  26.1495  26.2391  26.3043  26.3971  26.5120
 26.5694  26.6985  26.7339  26.8136  26.9632 215.7544 215.7716 215.7921
215.8013 215.8408 215.8492
 --------------------------------------------------------------

          Ground-State Mulliken Net Atomic Charges

     Atom                 Charge (a.u.)
  ----------------------------------------
      1 C                    -0.085289
      2 C                    -1.250968
      3 Cl                    0.514843
      4 C                     0.989772
      5 Cl                    0.514827
      6 C                    -0.608512
      7 H                     0.210068
      8 C                    -0.353094
      9 H                     0.208544
     10 C                    -0.220825
     11 Cl                    0.477176
     12 C                    -0.023299
     13 C                    -1.130036
     14 Cl                    0.408923
     15 C                    -0.365298
     16 H                     0.229615
     17 C                    -0.014466
     18 Cl                    0.531518
     19 C                     0.171159
     20 Cl                    0.601790
     21 C                    -1.033669
     22 H                     0.227222
  ----------------------------------------
  Sum of atomic charges =     0.000000

 -----------------------------------------------------------------
                    Cartesian Multipole Moments
 -----------------------------------------------------------------
    Charge (ESU x 10^10)
                 0.0000
    Dipole Moment (Debye)
         X      -2.1435      Y      -0.2112      Z       0.1914
       Tot       2.1624
    Quadrupole Moments (Debye-Ang)
        XX    -138.9368     XY      -2.8132     YY    -145.6741
        XZ       0.6677     YZ       0.1812     ZZ    -151.3870
    Octopole Moments (Debye-Ang^2)
       XXX    -506.7949    XXY     -23.6208    XYY    -153.8436
       YYY     -11.2117    XXZ      74.9924    XYZ       8.0812
       YYZ      54.3010    XZZ    -169.7375    YZZ      -7.4453
       ZZZ     179.5461
    Hexadecapole Moments (Debye-Ang^3)
      XXXX   -5516.0207   XXXY    -147.7041   XXYY   -1165.8880
      XYYY     -91.6226   YYYY   -1368.9038   XXXZ    1452.4963
      XXYZ      64.8444   XYYZ     480.1762   YYYZ      65.2520
      XXZZ   -1702.5863   XYZZ     -32.8411   YYZZ    -963.4845
      XZZZ    1491.6346   YZZZ     103.1136   ZZZZ   -4465.0543
 -----------------------------------------------------------------
 Calculating analytic gradient of the SCF energy
 Gradient of SCF Energy
            1           2           3           4           5           6
    1  -0.0005990  -0.0001897   0.0005197   0.0002010   0.0000351  -0.0000222
    2  -0.0000730  -0.0001631  -0.0011336  -0.0000002   0.0000238  -0.0000267
    3  -0.0000823  -0.0000630  -0.0005404   0.0000035  -0.0000150  -0.0001640
            7           8           9          10          11          12
    1  -0.0000038  -0.0000877  -0.0000175   0.0002397   0.0000997   0.0004004
    2   0.0000095   0.0000719  -0.0000032   0.0000845   0.0000381   0.0000408
    3   0.0000179   0.0002444   0.0000036  -0.0002999   0.0001811  -0.0002681
           13          14          15          16          17          18
    1  -0.0001694  -0.0001065  -0.0000422   0.0000065  -0.0001852   0.0000555
    2   0.0003663   0.0008496  -0.0000820  -0.0000131   0.0001800  -0.0000004
    3   0.0000623   0.0008702   0.0000481  -0.0000413   0.0000419  -0.0000329
           19          20          21          22
    1   0.0002420  -0.0000181  -0.0003282  -0.0000302
    2  -0.0001221  -0.0000098  -0.0000196  -0.0000177
    3  -0.0000693  -0.0000337   0.0001364   0.0000007
 Max gradient component =       1.134E-03
 RMS gradient           =       2.700E-04
 Gradient time:  CPU 260.97 s  wall 260.99 s
 Geometry Optimization Parameters
   NAtoms,    NIC,     NZ,  NCons,   NDum,   NFix, NCnnct, MaxDiis
       22     163      22       0       0       0       0       0

 Cartesian Hessian Update
 Hessian updated using BFGS update


** GEOMETRY OPTIMIZATION IN DELOCALIZED INTERNAL COORDINATES **
   Searching for a Minimum

   Optimization Cycle:  10

                       Coordinates (Angstroms)
     ATOM                X               Y               Z
      1  C         0.0111968083   -0.0275694521    0.0095177871
      2  C        -0.0079507790    0.3132660247    1.3743605935
      3  Cl        1.4974631200    0.6841438921    2.1731739312
      4  C        -1.2122276447    0.3593220096    2.0823327720
      5  Cl       -1.2614923120    0.7811578548    3.7757269016
      6  C        -2.4095560754    0.0691613162    1.4339846003
      7  H        -3.3369867560    0.1104675593    1.9903513327
      8  C        -2.4129920535   -0.2702100699    0.0896887988
      9  H        -3.3411066590   -0.5006246922   -0.4163367702
     10  C        -1.2104761046   -0.3176052548   -0.6082454287
     11  Cl       -1.2534465048   -0.7737752328   -2.3017625182
     12  C         1.2928688002   -0.0607845728   -0.7522903460
     13  C         2.1913765953   -1.1278444571   -0.6584611717
     14  Cl        1.8420131681   -2.4889278974    0.3873763655
     15  C         3.3776854582   -1.1382365284   -1.3808529083
     16  H         4.0607548061   -1.9718766299   -1.2961480488
     17  C         3.6888546151   -0.0705004130   -2.2177631643
     18  Cl        5.1894996969   -0.1174224355   -3.1054729958
     19  C         2.8040706002    1.0059551605   -2.3290593167
     20  Cl        3.1429605869    2.3644944967   -3.3708524179
     21  C         1.6203624820    0.9991534809   -1.5979943977
     22  H         0.9411372390    1.8365821328   -1.6906694810
   Point Group: c1    Number of degrees of freedom:    60


   Energy is  -3221.134229328

 Hessian updated using BFGS update

 60 Hessian modes will be used to form the next step
  Hessian Eigenvalues:
     0.003421    0.017821    0.018689    0.020812    0.020929    0.021604
     0.023023    0.023619    0.023838    0.023880    0.024091    0.024100
     0.024116    0.024121    0.024140    0.024146    0.024147    0.024166
     0.027853    0.073667    0.159988    0.160005    0.160021    0.160305
     0.216977    0.225857    0.230112    0.233013    0.241096    0.245213
     0.249212    0.249992    0.250023    0.250047    0.250411    0.254781
     0.289076    0.289695    0.300914    0.301041    0.301131    0.301295
     0.313178    0.353674    0.356666    0.356673    0.356685    0.367281
     0.413427    0.425695    0.430300    0.456444    0.463242    0.467896
     0.471883    0.478194    0.478484    0.479171    0.482239    0.556350

 Minimum search - taking simple RFO step
 Searching for Lamda that Minimizes Along All modes
 Value Taken    Lamda =  -0.00044764
 Calculated Step too Large.  Step scaled by  0.892278
 Step Taken.  Stepsize is  0.300000

                             Maximum     Tolerance    Cnvgd?
         Gradient           0.001042      0.000300      NO
         Displacement       0.197066      0.001200      NO
         Energy change     -0.000532      0.000001      NO


 New Cartesian Coordinates Obtained by Inverse Iteration

 Displacement from previous Coordinates is:  0.498178
 ----------------------------------------------------------------
             Standard Nuclear Orientation (Angstroms)
    I     Atom           X                Y                Z
 ----------------------------------------------------------------
    1      C       0.0124962753    -0.0187404968     0.0116638939
    2      C      -0.0124494704     0.3562480276     1.3669560970
    3      Cl      1.4842654083     0.7832430760     2.1544051905
    4      C      -1.2168586131     0.3906834134     2.0760211815
    5      Cl     -1.2734945808     0.8505878107     3.7592682274
    6      C      -2.4076068772     0.0560391176     1.4373327443
    7      H      -3.3349028554     0.0884289785     1.9944845053
    8      C      -2.4053883978    -0.3142978047     0.1010686651
    9      H      -3.3289612713    -0.5761815680    -0.3977934263
   10      C      -1.2030399410    -0.3503752507    -0.5972848167
   11      Cl     -1.2355103177    -0.8387293063    -2.2818379701
   12      C       1.2940521815    -0.0524538961    -0.7506850825
   13      C       2.1689698980    -1.1410505845    -0.6875718592
   14      Cl      1.7877109671    -2.5241833459     0.3178571899
   15      C       3.3541432552    -1.1576740599    -1.4116369104
   16      H       4.0191125130    -2.0078286658    -1.3504907684
   17      C       3.6866786391    -0.0752406079    -2.2210277469
   18      Cl      5.1841141236    -0.1313477460    -3.1136681386
   19      C       2.8251384747     1.0225887293    -2.3016815961
   20      Cl      3.1914485424     2.4002108841    -3.3088241774
   21      C       1.6428180151     1.0223397285    -1.5681640368
   22      H       0.9812731189     1.8760598586    -1.6377870480
 ----------------------------------------------------------------
 Nuclear Repulsion Energy =        2046.73311214 hartrees
 There are       89 alpha and       89 beta electrons
 Applying Cartesian multipole field
    Component          Value
    ---------          -----
     (2,0,0)        1.00000E-12
     (0,2,0)        2.00000E-11
     (0,0,2)       -3.00000E-11
 Nucleus-field energy     =    -0.0000000739 hartrees
 Requested basis set is 6-311++G(d,p)
 There are 170 shells and 472 basis functions
 A cutoff of  1.0D-15 yielded  10965 shell pairs
 There are     92604 function pairs (     99576 Cartesian)
 Smallest overlap matrix eigenvalue = 1.90E-07
 Linear dependence detected in AO basis
 Number of orthogonalized atomic orbitals = 468
 Maximum deviation from orthogonality = 6.053E-10
 Guess from superposition of atomic densities
 Warning:  Energy on first SCF cycle will be non-variational
 SAD guess density has 178.000000 electrons

 -----------------------------------------------------------------------
  General SCF calculation program by
  Eric Jon Sundstrom, Paul Horn, Yuezhi Mao, Dmitri Zuev, Alec White,
  David Stuck, Shaama M.S., Shane Yost, Joonho Lee, David Small,
  Daniel Levine, Susi Lehtola, Hugh Burton, Evgeny Epifanovsky,
  Bang C. Huynh
 -----------------------------------------------------------------------
 Exchange:     0.2000 Hartree-Fock + 0.0800 Slater + 0.7200 B88
 Correlation:  0.1900 VWN1RPA + 0.8100 LYP
 Using SG-1 standard quadrature grid
 A restricted SCF calculation will be
 performed using DIIS
 SCF converges when DIIS error is below 1.0e-08
 ---------------------------------------
  Cycle       Energy         DIIS error
 ---------------------------------------
    1   -3225.3495568660      2.82e-02  
    2   -3221.0059178723      2.15e-03  
    3   -3220.9253036458      2.65e-03  
    4   -3221.1259927664      5.29e-04  
    5   -3221.1327756957      2.46e-04  
    6   -3221.1342074714      1.06e-04  
    7   -3221.1345040457      2.80e-05  
    8   -3221.1345230987      1.16e-05  
    9   -3221.1345266446      3.26e-06  
   10   -3221.1345269320      9.73e-07  
   11   -3221.1345269580      3.34e-07  
   12   -3221.1345269611      1.11e-07  
   13   -3221.1345269616      3.62e-08  
   14   -3221.1345269617      1.31e-08  
   15   -3221.1345269617      5.38e-09  Convergence criterion met
 ---------------------------------------
 SCF time:   CPU 776.03s  wall 777.00s 
 SCF   energy in the final basis set =    -3221.1345269617
 Total energy in the final basis set =    -3221.1345269617

 --------------------------------------------------------------

                    Orbital Energies (a.u.)
 --------------------------------------------------------------

 Alpha MOs
 -- Occupied --
********-101.5757-101.5756-101.5753-101.5740-101.5733 -10.2771 -10.2727
-10.2711 -10.2709 -10.2691 -10.2685 -10.2396 -10.2325 -10.2211 -10.2203
-10.2201 -10.2180  -9.4913  -9.4903  -9.4901  -9.4899  -9.4886  -9.4880
 -7.2562  -7.2550  -7.2550  -7.2546  -7.2535  -7.2527  -7.2462  -7.2454
 -7.2451  -7.2449  -7.2448  -7.2446  -7.2444  -7.2443  -7.2433  -7.2428
 -7.2427  -7.2423  -0.9542  -0.9411  -0.9092  -0.9029  -0.8826  -0.8786
 -0.8473  -0.8440  -0.8049  -0.7676  -0.7494  -0.7403  -0.6700  -0.6513
 -0.6292  -0.6102  -0.5516  -0.5370  -0.5324  -0.5279  -0.4982  -0.4842
 -0.4682  -0.4654  -0.4642  -0.4483  -0.4467  -0.4325  -0.4160  -0.4124
 -0.4066  -0.3976  -0.3887  -0.3685  -0.3664  -0.3505  -0.3473  -0.3406
 -0.3364  -0.3355  -0.3317  -0.3269  -0.3256  -0.2880  -0.2820  -0.2665
 -0.2640
 -- Virtual --
 -0.0631  -0.0583  -0.0519  -0.0485  -0.0354  -0.0252  -0.0117  -0.0026
  0.0026   0.0048   0.0109   0.0177   0.0237   0.0245   0.0323   0.0392
  0.0464   0.0502   0.0527   0.0566   0.0578   0.0644   0.0652   0.0727
  0.0799   0.0818   0.0865   0.0917   0.0937   0.0955   0.1008   0.1027
  0.1065   0.1085   0.1103   0.1148   0.1164   0.1176   0.1215   0.1246
  0.1271   0.1297   0.1313   0.1332   0.1347   0.1390   0.1427   0.1448
  0.1518   0.1544   0.1606   0.1617   0.1666   0.1713   0.1748   0.1779
  0.1831   0.1892   0.1968   0.1994   0.2032   0.2084   0.2127   0.2155
  0.2190   0.2193   0.2270   0.2313   0.2321   0.2367   0.2395   0.2433
  0.2469   0.2536   0.2542   0.2569   0.2580   0.2631   0.2711   0.2731
  0.2763   0.2777   0.2848   0.2869   0.2916   0.2947   0.2953   0.3017
  0.3054   0.3098   0.3206   0.3227   0.3273   0.3357   0.3385   0.3521
  0.3658   0.4066   0.4140   0.4192   0.4346   0.4381   0.4384   0.4466
  0.4554   0.4581   0.4612   0.4677   0.4736   0.4782   0.4853   0.4901
  0.4908   0.5077   0.5092   0.5109   0.5175   0.5278   0.5306   0.5454
  0.5519   0.5616   0.5680   0.5730   0.5764   0.5852   0.5954   0.5992
  0.6063   0.6092   0.6128   0.6262   0.6308   0.6354   0.6400   0.6464
  0.6570   0.6624   0.6692   0.6791   0.6878   0.6910   0.6962   0.7049
  0.7091   0.7250   0.7388   0.7796   0.7921   0.7977   0.8115   0.8193
  0.8290   0.8332   0.8373   0.8394   0.8442   0.8444   0.8462   0.8491
  0.8518   0.8538   0.8610   0.8645   0.8669   0.8706   0.8733   0.8819
  0.8868   0.8894   0.9024   0.9065   0.9097   0.9140   0.9258   0.9298
  0.9419   0.9437   0.9484   0.9519   0.9554   0.9581   0.9636   0.9676
  0.9752   0.9848   0.9911   0.9992   1.0091   1.0153   1.0248   1.0362
  1.0423   1.0523   1.0580   1.0987   1.1127   1.1471   1.1688   1.1977
  1.2018   1.2145   1.2191   1.2255   1.2367   1.2575   1.2593   1.2699
  1.2760   1.2845   1.2985   1.3071   1.3235   1.3272   1.3498   1.3577
  1.3681   1.4101   1.4279   1.4679   1.4772   1.4938   1.5033   1.5548
  1.5599   1.5648   1.5711   1.5846   1.6202   1.6243   1.6483   1.6634
  1.6784   1.6985   1.7178   1.7459   1.7508   1.7545   1.7967   1.8168
  1.8273   1.8425   1.8500   1.8588   1.8643   1.9171   1.9233   1.9311
  1.9497   1.9567   1.9805   1.9909   2.0073   2.0265   2.0424   2.0816
  2.0884   2.1184   2.1250   2.1612   2.1894   2.2325   2.2367   2.2464
  2.2534   2.2546   2.2703   2.2763   2.2882   2.3090   2.3177   2.3406
  2.3469   2.3801   2.3866   2.4246   2.4289   2.4433   2.4537   2.4657
  2.4925   2.4996   2.5286   2.5316   2.5402   2.5517   2.5737   2.6003
  2.6105   2.6291   2.6553   2.6787   2.6853   2.6929   2.7032   2.7187
  2.7451   2.7491   2.7546   2.7590   2.7737   2.7926   2.8187   2.8306
  2.8388   2.8502   2.8921   2.9645   2.9822   3.0699   3.0786   3.0894
  3.0985   3.1203   3.1319   3.1503   3.2030   3.2216   3.2585   3.2791
  3.3526   3.3767   3.4100   3.5031   3.5380   3.6157   3.6483   3.7555
  3.8208   3.8451   3.9102   4.0023   4.0503   4.1228   4.3328   4.8015
  4.8158   9.7635   9.7777   9.7978   9.8036   9.8368   9.8442  23.3617
 23.5073  23.8202  23.8336  23.8790  23.8974  23.9394  23.9819  24.0191
 24.0611  24.1131  24.1321  25.7810  25.8047  25.8577  25.8647  25.9337
 25.9752  26.0893  26.1374  26.1496  26.2473  26.3086  26.3911  26.5128
 26.5699  26.6938  26.7283  26.8115  26.9875 215.7553 215.7720 215.7937
215.8025 215.8442 215.8534
 --------------------------------------------------------------

          Ground-State Mulliken Net Atomic Charges

     Atom                 Charge (a.u.)
  ----------------------------------------
      1 C                    -0.107635
      2 C                    -1.255905
      3 Cl                    0.523746
      4 C                     0.974279
      5 Cl                    0.523121
      6 C                    -0.573737
      7 H                     0.212616
      8 C                    -0.344513
      9 H                     0.206524
     10 C                    -0.244661
     11 Cl                    0.481024
     12 C                    -0.046913
     13 C                    -1.218757
     14 Cl                    0.417157
     15 C                    -0.284420
     16 H                     0.232765
     17 C                    -0.025067
     18 Cl                    0.533551
     19 C                     0.115887
     20 Cl                    0.600758
     21 C                    -0.948724
     22 H                     0.228904
  ----------------------------------------
  Sum of atomic charges =     0.000000

 -----------------------------------------------------------------
                    Cartesian Multipole Moments
 -----------------------------------------------------------------
    Charge (ESU x 10^10)
                -0.0000
    Dipole Moment (Debye)
         X      -2.1466      Y      -0.2514      Z       0.1933
       Tot       2.1699
    Quadrupole Moments (Debye-Ang)
        XX    -139.1063     XY      -2.6629     YY    -145.5706
        XZ       0.5720     YZ       0.1748     ZZ    -151.3116
    Octopole Moments (Debye-Ang^2)
       XXX    -507.1896    XXY     -25.2726    XYY    -153.4324
       YYY     -14.5700    XXZ      75.1577    XYZ       8.5234
       YYZ      54.4264    XZZ    -169.2800    YZZ      -8.8230
       ZZZ     180.3433
    Hexadecapole Moments (Debye-Ang^3)
      XXXX   -5518.5369   XXXY    -161.5690   XXYY   -1173.8446
      XYYY    -108.2616   YYYY   -1430.3849   XXXZ    1465.1383
      XXYZ      54.1624   XYYZ     483.8273   YYYZ      30.7302
      XXZZ   -1690.7826   XYZZ     -38.6273   YYZZ    -964.1531
      XZZZ    1503.8756   YZZZ      71.1584   ZZZZ   -4408.5241
 -----------------------------------------------------------------
 Calculating analytic gradient of the SCF energy
 Gradient of SCF Energy
            1           2           3           4           5           6
    1  -0.0004338  -0.0000207   0.0003186   0.0000941   0.0000857   0.0000415
    2  -0.0000310  -0.0002204  -0.0004573  -0.0000188   0.0000130  -0.0000314
    3  -0.0000754  -0.0000692  -0.0002016   0.0000472  -0.0000381  -0.0001147
            7           8           9          10          11          12
    1  -0.0000009  -0.0000406  -0.0000191   0.0000791   0.0000906   0.0003642
    2   0.0000095   0.0000410   0.0000236  -0.0000602   0.0000804   0.0000990
    3   0.0000176   0.0001738   0.0000231  -0.0002479   0.0001566  -0.0002351
           13          14          15          16          17          18
    1  -0.0001975  -0.0001036  -0.0000381   0.0000025  -0.0001788   0.0000476
    2   0.0002399   0.0004605  -0.0000652  -0.0000093   0.0001771  -0.0000086
    3   0.0000874   0.0004682   0.0000589  -0.0000415  -0.0000306  -0.0000377
           19          20          21          22
    1   0.0002139  -0.0000311  -0.0002328  -0.0000407
    2  -0.0001577  -0.0000005  -0.0000430  -0.0000407
    3   0.0000060  -0.0000692   0.0001273  -0.0000049
 Max gradient component =       4.682E-04
 RMS gradient           =       1.632E-04
 Gradient time:  CPU 260.26 s  wall 260.27 s
 Geometry Optimization Parameters
   NAtoms,    NIC,     NZ,  NCons,   NDum,   NFix, NCnnct, MaxDiis
       22     163      22       0       0       0       0       0

 Cartesian Hessian Update
 Hessian updated using BFGS update


** GEOMETRY OPTIMIZATION IN DELOCALIZED INTERNAL COORDINATES **
   Searching for a Minimum

   Optimization Cycle:  11

                       Coordinates (Angstroms)
     ATOM                X               Y               Z
      1  C         0.0124962753   -0.0187404968    0.0116638939
      2  C        -0.0124494704    0.3562480276    1.3669560970
      3  Cl        1.4842654083    0.7832430760    2.1544051905
      4  C        -1.2168586131    0.3906834134    2.0760211815
      5  Cl       -1.2734945808    0.8505878107    3.7592682274
      6  C        -2.4076068772    0.0560391176    1.4373327443
      7  H        -3.3349028554    0.0884289785    1.9944845053
      8  C        -2.4053883978   -0.3142978047    0.1010686651
      9  H        -3.3289612713   -0.5761815680   -0.3977934263
     10  C        -1.2030399410   -0.3503752507   -0.5972848167
     11  Cl       -1.2355103177   -0.8387293063   -2.2818379701
     12  C         1.2940521815   -0.0524538961   -0.7506850825
     13  C         2.1689698980   -1.1410505845   -0.6875718592
     14  Cl        1.7877109671   -2.5241833459    0.3178571899
     15  C         3.3541432552   -1.1576740599   -1.4116369104
     16  H         4.0191125130   -2.0078286658   -1.3504907684
     17  C         3.6866786391   -0.0752406079   -2.2210277469
     18  Cl        5.1841141236   -0.1313477460   -3.1136681386
     19  C         2.8251384747    1.0225887293   -2.3016815961
     20  Cl        3.1914485424    2.4002108841   -3.3088241774
     21  C         1.6428180151    1.0223397285   -1.5681640368
     22  H         0.9812731189    1.8760598586   -1.6377870480
   Point Group: c1    Number of degrees of freedom:    60


   Energy is  -3221.134526962

 Hessian updated using BFGS update

 60 Hessian modes will be used to form the next step
  Hessian Eigenvalues:
     0.002107    0.017830    0.018648    0.020828    0.020928    0.021599
     0.023033    0.023619    0.023839    0.023884    0.024091    0.024098
     0.024116    0.024124    0.024141    0.024145    0.024154    0.024164
     0.027930    0.073097    0.159986    0.160005    0.160021    0.160306
     0.216506    0.225836    0.230224    0.233239    0.241106    0.245170
     0.249347    0.249994    0.250025    0.250071    0.250462    0.254759
     0.289022    0.289698    0.300903    0.301030    0.301122    0.301290
     0.312987    0.353681    0.356666    0.356673    0.356684    0.367287
     0.413445    0.425632    0.430312    0.456434    0.463241    0.467897
     0.471863    0.478148    0.478461    0.479160    0.482092    0.555945

 Minimum search - taking simple RFO step
 Searching for Lamda that Minimizes Along All modes
 Value Taken    Lamda =  -0.00020950
 Step Taken.  Stepsize is  0.296439

                             Maximum     Tolerance    Cnvgd?
         Gradient           0.000563      0.000300      NO
         Displacement       0.194216      0.001200      NO
         Energy change     -0.000298      0.000001      NO


 New Cartesian Coordinates Obtained by Inverse Iteration

 Displacement from previous Coordinates is:  0.501743
 ----------------------------------------------------------------
             Standard Nuclear Orientation (Angstroms)
    I     Atom           X                Y                Z
 ----------------------------------------------------------------
    1      C       0.0143795854    -0.0123973229     0.0147985230
    2      C      -0.0178110073     0.3978460014     1.3593031531
    3      Cl      1.4691176933     0.8756722794     2.1363550456
    4      C      -1.2230152901     0.4247108550     2.0682922747
    5      Cl     -1.2895268680     0.9245998295     3.7399130963
    6      C      -2.4062511137     0.0471380154     1.4400028126
    7      H      -3.3335451285     0.0728088994     1.9974627393
    8      C      -2.3968117534    -0.3566896059     0.1133696274
    9      H      -3.3147854783    -0.6505597944    -0.3778322139
   10      C      -1.1943606138    -0.3839075850    -0.5845571733
   11      Cl     -1.2156057006    -0.9091774375    -2.2582078885
   12      C       1.2953205335    -0.0472491123    -0.7486728837
   13      C       2.1476687273    -1.1552564625    -0.7182912233
   14      Cl      1.7373458834    -2.5604741445     0.2448009417
   15      C       3.3312640907    -1.1758721119    -1.4448600653
   16      H       3.9788414363    -2.0407199772    -1.4084210658
   17      C       3.6841971269    -0.0788179044    -2.2252648887
   18      Cl      5.1778924655    -0.1411193892    -3.1236357629
   19      C       2.8450579690     1.0382014319    -2.2735362377
   20      Cl      3.2388722023     2.4358423165    -3.2421014058
   21      C       1.6646805112     1.0423170162    -1.5369556389
   22      H       1.0210838162     1.9114304947    -1.5813576483
 ----------------------------------------------------------------
 Nuclear Repulsion Energy =        2045.87831890 hartrees
 There are       89 alpha and       89 beta electrons
 Applying Cartesian multipole field
    Component          Value
    ---------          -----
     (2,0,0)        1.00000E-12
     (0,2,0)        2.00000E-11
     (0,0,2)       -3.00000E-11
 Nucleus-field energy     =    -0.0000000714 hartrees
 Requested basis set is 6-311++G(d,p)
 There are 170 shells and 472 basis functions
 A cutoff of  1.0D-15 yielded  10965 shell pairs
 There are     92567 function pairs (     99531 Cartesian)
 Smallest overlap matrix eigenvalue = 1.77E-07
 Linear dependence detected in AO basis
 Number of orthogonalized atomic orbitals = 468
 Maximum deviation from orthogonality = 9.606E-10
 Guess from superposition of atomic densities
 Warning:  Energy on first SCF cycle will be non-variational
 SAD guess density has 178.000000 electrons

 -----------------------------------------------------------------------
  General SCF calculation program by
  Eric Jon Sundstrom, Paul Horn, Yuezhi Mao, Dmitri Zuev, Alec White,
  David Stuck, Shaama M.S., Shane Yost, Joonho Lee, David Small,
  Daniel Levine, Susi Lehtola, Hugh Burton, Evgeny Epifanovsky,
  Bang C. Huynh
 -----------------------------------------------------------------------
 Exchange:     0.2000 Hartree-Fock + 0.0800 Slater + 0.7200 B88
 Correlation:  0.1900 VWN1RPA + 0.8100 LYP
 Using SG-1 standard quadrature grid
 A restricted SCF calculation will be
 performed using DIIS
 SCF converges when DIIS error is below 1.0e-08
 ---------------------------------------
  Cycle       Energy         DIIS error
 ---------------------------------------
    1   -3225.3475625407      2.82e-02  
    2   -3221.0059762626      2.15e-03  
    3   -3220.9252590193      2.65e-03  
    4   -3221.1261254573      5.29e-04  
    5   -3221.1328984302      2.47e-04  
    6   -3221.1343413579      1.06e-04  
    7   -3221.1346387283      2.81e-05  
    8   -3221.1346579219      1.16e-05  
    9   -3221.1346614741      3.24e-06  
   10   -3221.1346617592      9.73e-07  
   11   -3221.1346617855      3.31e-07  
   12   -3221.1346617886      1.11e-07  
   13   -3221.1346617885      3.55e-08  
   14   -3221.1346617890      1.26e-08  
   15   -3221.1346617889      5.04e-09  Convergence criterion met
 ---------------------------------------
 SCF time:   CPU 771.19s  wall 772.00s 
 SCF   energy in the final basis set =    -3221.1346617889
 Total energy in the final basis set =    -3221.1346617889

 --------------------------------------------------------------

                    Orbital Energies (a.u.)
 --------------------------------------------------------------

 Alpha MOs
 -- Occupied --
********-101.5758-101.5756-101.5751-101.5740-101.5734 -10.2773 -10.2727
-10.2711 -10.2708 -10.2691 -10.2685 -10.2395 -10.2325 -10.2211 -10.2203
-10.2201 -10.2180  -9.4916  -9.4903  -9.4901  -9.4898  -9.4886  -9.4881
 -7.2565  -7.2551  -7.2550  -7.2544  -7.2535  -7.2528  -7.2465  -7.2456
 -7.2451  -7.2449  -7.2446  -7.2446  -7.2444  -7.2442  -7.2433  -7.2428
 -7.2428  -7.2424  -0.9542  -0.9411  -0.9094  -0.9025  -0.8828  -0.8787
 -0.8472  -0.8440  -0.8049  -0.7676  -0.7494  -0.7402  -0.6701  -0.6510
 -0.6296  -0.6100  -0.5516  -0.5360  -0.5335  -0.5279  -0.4982  -0.4843
 -0.4683  -0.4653  -0.4641  -0.4481  -0.4468  -0.4326  -0.4160  -0.4125
 -0.4064  -0.3974  -0.3886  -0.3683  -0.3665  -0.3507  -0.3474  -0.3405
 -0.3365  -0.3355  -0.3323  -0.3268  -0.3254  -0.2870  -0.2829  -0.2665
 -0.2641
 -- Virtual --
 -0.0616  -0.0582  -0.0534  -0.0487  -0.0356  -0.0252  -0.0117  -0.0025
  0.0024   0.0050   0.0107   0.0177   0.0235   0.0245   0.0323   0.0393
  0.0466   0.0504   0.0525   0.0563   0.0579   0.0643   0.0651   0.0723
  0.0798   0.0821   0.0864   0.0917   0.0937   0.0953   0.1010   0.1027
  0.1062   0.1077   0.1104   0.1146   0.1167   0.1181   0.1212   0.1242
  0.1269   0.1296   0.1315   0.1332   0.1347   0.1386   0.1429   0.1451
  0.1522   0.1544   0.1608   0.1612   0.1666   0.1705   0.1748   0.1776
  0.1839   0.1882   0.1970   0.1994   0.2035   0.2072   0.2129   0.2162
  0.2185   0.2190   0.2259   0.2299   0.2316   0.2365   0.2395   0.2442
  0.2471   0.2524   0.2533   0.2575   0.2584   0.2629   0.2711   0.2731
  0.2762   0.2777   0.2850   0.2890   0.2924   0.2933   0.2953   0.3007
  0.3053   0.3082   0.3217   0.3230   0.3280   0.3358   0.3408   0.3545
  0.3671   0.4063   0.4138   0.4198   0.4361   0.4382   0.4405   0.4457
  0.4569   0.4587   0.4597   0.4670   0.4728   0.4776   0.4841   0.4889
  0.4929   0.5050   0.5086   0.5112   0.5184   0.5281   0.5333   0.5455
  0.5520   0.5644   0.5674   0.5743   0.5775   0.5839   0.5962   0.5987
  0.6058   0.6098   0.6115   0.6263   0.6313   0.6371   0.6409   0.6454
  0.6558   0.6622   0.6694   0.6807   0.6869   0.6907   0.6957   0.7064
  0.7162   0.7253   0.7404   0.7805   0.7921   0.7972   0.8116   0.8207
  0.8277   0.8357   0.8381   0.8401   0.8433   0.8447   0.8465   0.8486
  0.8524   0.8543   0.8602   0.8637   0.8659   0.8710   0.8721   0.8820
  0.8875   0.8908   0.9019   0.9059   0.9097   0.9140   0.9248   0.9303
  0.9419   0.9429   0.9484   0.9523   0.9552   0.9584   0.9634   0.9671
  0.9743   0.9830   0.9924   1.0002   1.0120   1.0164   1.0263   1.0354
  1.0425   1.0514   1.0639   1.0928   1.1124   1.1464   1.1728   1.2008
  1.2049   1.2151   1.2206   1.2272   1.2362   1.2580   1.2582   1.2700
  1.2768   1.2865   1.2983   1.3048   1.3273   1.3336   1.3520   1.3579
  1.3694   1.4138   1.4252   1.4686   1.4774   1.4899   1.5034   1.5550
  1.5612   1.5656   1.5691   1.5875   1.6206   1.6265   1.6498   1.6628
  1.6785   1.6996   1.7183   1.7462   1.7518   1.7551   1.7999   1.8136
  1.8266   1.8418   1.8499   1.8590   1.8636   1.9174   1.9235   1.9311
  1.9512   1.9565   1.9813   1.9913   2.0090   2.0271   2.0442   2.0816
  2.0883   2.1186   2.1262   2.1617   2.1893   2.2331   2.2363   2.2445
  2.2504   2.2561   2.2684   2.2746   2.2883   2.3113   2.3179   2.3430
  2.3480   2.3751   2.3901   2.4222   2.4308   2.4431   2.4519   2.4647
  2.4928   2.5034   2.5246   2.5326   2.5395   2.5500   2.5725   2.6008
  2.6122   2.6289   2.6549   2.6798   2.6850   2.6938   2.7032   2.7177
  2.7458   2.7507   2.7526   2.7591   2.7726   2.7922   2.8216   2.8300
  2.8356   2.8529   2.8909   2.9658   2.9815   3.0709   3.0797   3.0924
  3.1004   3.1209   3.1279   3.1510   3.2019   3.2239   3.2582   3.2834
  3.3537   3.3778   3.4123   3.5048   3.5408   3.6168   3.6505   3.7575
  3.8208   3.8453   3.9111   4.0035   4.0504   4.1234   4.3310   4.8034
  4.8129   9.7641   9.7777   9.7987   9.8044   9.8371   9.8536  23.3650
 23.5076  23.8206  23.8337  23.8786  23.8977  23.9390  23.9826  24.0192
 24.0617  24.1133  24.1330  25.7810  25.7987  25.8418  25.8642  25.9380
 25.9740  26.0887  26.1366  26.1497  26.2532  26.3198  26.3789  26.5134
 26.5699  26.6859  26.7281  26.8106  27.0038 215.7558 215.7719 215.7950
215.8031 215.8443 215.8645
 --------------------------------------------------------------

          Ground-State Mulliken Net Atomic Charges

     Atom                 Charge (a.u.)
  ----------------------------------------
      1 C                    -0.122283
      2 C                    -1.253368
      3 Cl                    0.532368
      4 C                     0.966552
      5 Cl                    0.528491
      6 C                    -0.555970
      7 H                     0.214634
      8 C                    -0.337236
      9 H                     0.204746
     10 C                    -0.279320
     11 Cl                    0.475631
     12 C                    -0.053188
     13 C                    -1.271856
     14 Cl                    0.415235
     15 C                    -0.217938
     16 H                     0.235234
     17 C                    -0.028289
     18 Cl                    0.535107
     19 C                     0.075901
     20 Cl                    0.600134
     21 C                    -0.895061
     22 H                     0.230474
  ----------------------------------------
  Sum of atomic charges =     0.000000

 -----------------------------------------------------------------
                    Cartesian Multipole Moments
 -----------------------------------------------------------------
    Charge (ESU x 10^10)
                 0.0000
    Dipole Moment (Debye)
         X      -2.1457      Y      -0.2902      Z       0.1953
       Tot       2.1741
    Quadrupole Moments (Debye-Ang)
        XX    -139.2668     XY      -2.5166     YY    -145.4857
        XZ       0.4715     YZ       0.1706     ZZ    -151.2328
    Octopole Moments (Debye-Ang^2)
       XXX    -507.3975    XXY     -26.7879    XYY    -153.0395
       YYY     -17.7196    XXZ      75.2852    XYZ       8.9308
       YYZ      54.5549    XZZ    -168.7463    YZZ     -10.1849
       ZZZ     181.0860
    Hexadecapole Moments (Debye-Ang^3)
      XXXX   -5521.5276   XXXY    -174.6989   XXYY   -1182.6423
      XYYY    -123.7396   YYYY   -1496.0733   XXXZ    1477.7278
      XXYZ      42.9623   XYYZ     487.5628   YYYZ      -4.7006
      XXZZ   -1678.4472   XYZZ     -44.4446   YYZZ    -965.0789
      XZZZ    1516.1870   YZZZ      38.0439   ZZZZ   -4349.4838
 -----------------------------------------------------------------
 Calculating analytic gradient of the SCF energy
 Gradient of SCF Energy
            1           2           3           4           5           6
    1  -0.0003119   0.0001901   0.0001368  -0.0000145   0.0000621   0.0000448
    2   0.0000344  -0.0002642   0.0000333  -0.0000012  -0.0000091  -0.0000038
    3  -0.0000403  -0.0001833   0.0000363   0.0000659  -0.0000025  -0.0000442
            7           8           9          10          11          12
    1   0.0000080   0.0000110  -0.0000090   0.0000457   0.0001536   0.0001820
    2   0.0000018  -0.0000172   0.0000223  -0.0000099   0.0000855   0.0001402
    3   0.0000309   0.0001198   0.0000440  -0.0000752   0.0000893  -0.0001963
           13          14          15          16          17          18
    1  -0.0001354  -0.0001110  -0.0000233   0.0000089  -0.0001242   0.0000150
    2   0.0000694   0.0000830  -0.0000332   0.0000005   0.0001155   0.0000038
    3   0.0000704   0.0001852   0.0000302  -0.0000248  -0.0000268  -0.0000413
           19          20          21          22
    1   0.0000892  -0.0000174  -0.0001466  -0.0000539
    2  -0.0001441  -0.0000086  -0.0000861  -0.0000123
    3  -0.0000013  -0.0000789   0.0000392   0.0000038
 Max gradient component =       3.119E-04
 RMS gradient           =       9.651E-05
 Gradient time:  CPU 257.70 s  wall 257.71 s
 Geometry Optimization Parameters
   NAtoms,    NIC,     NZ,  NCons,   NDum,   NFix, NCnnct, MaxDiis
       22     163      22       0       0       0       0       0

 Cartesian Hessian Update
 Hessian updated using BFGS update


** GEOMETRY OPTIMIZATION IN DELOCALIZED INTERNAL COORDINATES **
   Searching for a Minimum

   Optimization Cycle:  12

                       Coordinates (Angstroms)
     ATOM                X               Y               Z
      1  C         0.0143795854   -0.0123973229    0.0147985230
      2  C        -0.0178110073    0.3978460014    1.3593031531
      3  Cl        1.4691176933    0.8756722794    2.1363550456
      4  C        -1.2230152901    0.4247108550    2.0682922747
      5  Cl       -1.2895268680    0.9245998295    3.7399130963
      6  C        -2.4062511137    0.0471380154    1.4400028126
      7  H        -3.3335451285    0.0728088994    1.9974627393
      8  C        -2.3968117534   -0.3566896059    0.1133696274
      9  H        -3.3147854783   -0.6505597944   -0.3778322139
     10  C        -1.1943606138   -0.3839075850   -0.5845571733
     11  Cl       -1.2156057006   -0.9091774375   -2.2582078885
     12  C         1.2953205335   -0.0472491123   -0.7486728837
     13  C         2.1476687273   -1.1552564625   -0.7182912233
     14  Cl        1.7373458834   -2.5604741445    0.2448009417
     15  C         3.3312640907   -1.1758721119   -1.4448600653
     16  H         3.9788414363   -2.0407199772   -1.4084210658
     17  C         3.6841971269   -0.0788179044   -2.2252648887
     18  Cl        5.1778924655   -0.1411193892   -3.1236357629
     19  C         2.8450579690    1.0382014319   -2.2735362377
     20  Cl        3.2388722023    2.4358423165   -3.2421014058
     21  C         1.6646805112    1.0423170162   -1.5369556389
     22  H         1.0210838162    1.9114304947   -1.5813576483
   Point Group: c1    Number of degrees of freedom:    60


   Energy is  -3221.134661789

 Hessian updated using BFGS update

 60 Hessian modes will be used to form the next step
  Hessian Eigenvalues:
     0.001610    0.017841    0.018599    0.020856    0.020928    0.021748
     0.023013    0.023622    0.023841    0.023890    0.024089    0.024094
     0.024116    0.024123    0.024140    0.024143    0.024149    0.024181
     0.027926    0.072317    0.159984    0.160005    0.160015    0.160299
     0.215504    0.225820    0.230154    0.233264    0.241111    0.245161
     0.249873    0.250017    0.250038    0.250189    0.250421    0.254652
     0.289145    0.289702    0.300898    0.300994    0.301102    0.301287
     0.312723    0.353703    0.356666    0.356674    0.356684    0.367410
     0.413451    0.425580    0.430279    0.456518    0.463246    0.467897
     0.471766    0.478122    0.478426    0.479148    0.481952    0.555848

 Minimum search - taking simple RFO step
 Searching for Lamda that Minimizes Along All modes
 Value Taken    Lamda =  -0.00003644
 Step Taken.  Stepsize is  0.136126

                             Maximum     Tolerance    Cnvgd?
         Gradient           0.000378      0.000300      NO
         Displacement       0.087986      0.001200      NO
         Energy change     -0.000135      0.000001      NO


 New Cartesian Coordinates Obtained by Inverse Iteration

 Displacement from previous Coordinates is:  0.242083
 ----------------------------------------------------------------
             Standard Nuclear Orientation (Angstroms)
    I     Atom           X                Y                Z
 ----------------------------------------------------------------
    1      C       0.0157610893    -0.0140594691     0.0173029073
    2      C      -0.0205701965     0.4147759309     1.3558405512
    3      Cl      1.4621842012     0.9122463826     2.1284892615
    4      C      -1.2266959845     0.4429583658     2.0634827562
    5      Cl     -1.2986801875     0.9665102173     3.7277300523
    6      C      -2.4065422325     0.0473092273     1.4401567958
    7      H      -3.3343157536     0.0738516321     1.9967347733
    8      C      -2.3931189318    -0.3751759617     0.1193150576
    9      H      -3.3084428208    -0.6828524655    -0.3683413885
   10      C      -1.1901315575    -0.4026904476    -0.5773689958
   11      Cl     -1.2072595931    -0.9480001923    -2.2447798785
   12      C       1.2962968019    -0.0486440177    -0.7471013950
   13      C       2.1399169040    -1.1637883725    -0.7338408057
   14      Cl      1.7194454108    -2.5798606725     0.2086722107
   15      C       3.3221599920    -1.1838452841    -1.4626524880
   16      H       3.9624635221    -2.0545242816    -1.4393950469
   17      C       3.6831215261    -0.0789092432    -2.2279722225
   18      Cl      5.1743919528    -0.1411727041    -3.1302548569
   19      C       2.8533842865     1.0458603016    -2.2584331964
   20      Cl      3.2584441487     2.4548787120    -3.2056081849
   21      C       1.6741276877     1.0490927082    -1.5201397010
   22      H       1.0380688219     1.9243659260    -1.5512320884
 ----------------------------------------------------------------
 Nuclear Repulsion Energy =        2045.39260074 hartrees
 There are       89 alpha and       89 beta electrons
 Applying Cartesian multipole field
    Component          Value
    ---------          -----
     (2,0,0)        1.00000E-12
     (0,2,0)        2.00000E-11
     (0,0,2)       -3.00000E-11
 Nucleus-field energy     =    -0.0000000700 hartrees
 Requested basis set is 6-311++G(d,p)
 There are 170 shells and 472 basis functions
 A cutoff of  1.0D-15 yielded  10969 shell pairs
 There are     92594 function pairs (     99558 Cartesian)
 Smallest overlap matrix eigenvalue = 1.73E-07
 Linear dependence detected in AO basis
 Number of orthogonalized atomic orbitals = 468
 Maximum deviation from orthogonality = 3.445E-10
 Guess from superposition of atomic densities
 Warning:  Energy on first SCF cycle will be non-variational
 SAD guess density has 178.000000 electrons

 -----------------------------------------------------------------------
  General SCF calculation program by
  Eric Jon Sundstrom, Paul Horn, Yuezhi Mao, Dmitri Zuev, Alec White,
  David Stuck, Shaama M.S., Shane Yost, Joonho Lee, David Small,
  Daniel Levine, Susi Lehtola, Hugh Burton, Evgeny Epifanovsky,
  Bang C. Huynh
 -----------------------------------------------------------------------
 Exchange:     0.2000 Hartree-Fock + 0.0800 Slater + 0.7200 B88
 Correlation:  0.1900 VWN1RPA + 0.8100 LYP
 Using SG-1 standard quadrature grid
 A restricted SCF calculation will be
 performed using DIIS
 SCF converges when DIIS error is below 1.0e-08
 ---------------------------------------
  Cycle       Energy         DIIS error
 ---------------------------------------
    1   -3225.3464849271      2.82e-02  
    2   -3221.0059933432      2.15e-03  
    3   -3220.9252612507      2.65e-03  
    4   -3221.1261612544      5.29e-04  
    5   -3221.1329221638      2.47e-04  
    6   -3221.1343638042      1.06e-04  
    7   -3221.1346615580      2.81e-05  
    8   -3221.1346807650      1.16e-05  
    9   -3221.1346843192      3.23e-06  
   10   -3221.1346846025      9.73e-07  
   11   -3221.1346846290      3.30e-07  
   12   -3221.1346846321      1.10e-07  
   13   -3221.1346846325      3.51e-08  
   14   -3221.1346846325      1.24e-08  
   15   -3221.1346846324      4.85e-09  Convergence criterion met
 ---------------------------------------
 SCF time:   CPU 768.76s  wall 769.00s 
 SCF   energy in the final basis set =    -3221.1346846324
 Total energy in the final basis set =    -3221.1346846324

 --------------------------------------------------------------

                    Orbital Energies (a.u.)
 --------------------------------------------------------------

 Alpha MOs
 -- Occupied --
********-101.5758-101.5756-101.5750-101.5740-101.5734 -10.2774 -10.2727
-10.2712 -10.2707 -10.2691 -10.2686 -10.2396 -10.2326 -10.2211 -10.2203
-10.2201 -10.2179  -9.4917  -9.4903  -9.4901  -9.4897  -9.4886  -9.4881
 -7.2565  -7.2551  -7.2550  -7.2543  -7.2535  -7.2529  -7.2466  -7.2457
 -7.2451  -7.2449  -7.2447  -7.2445  -7.2444  -7.2441  -7.2433  -7.2429
 -7.2428  -7.2425  -0.9541  -0.9412  -0.9094  -0.9023  -0.8829  -0.8787
 -0.8472  -0.8439  -0.8050  -0.7677  -0.7494  -0.7402  -0.6701  -0.6509
 -0.6297  -0.6100  -0.5516  -0.5355  -0.5340  -0.5279  -0.4982  -0.4843
 -0.4683  -0.4653  -0.4641  -0.4480  -0.4469  -0.4326  -0.4159  -0.4126
 -0.4064  -0.3973  -0.3886  -0.3683  -0.3665  -0.3508  -0.3474  -0.3403
 -0.3364  -0.3356  -0.3325  -0.3269  -0.3254  -0.2867  -0.2832  -0.2665
 -0.2641
 -- Virtual --
 -0.0610  -0.0583  -0.0540  -0.0487  -0.0357  -0.0252  -0.0117  -0.0025
  0.0023   0.0051   0.0107   0.0176   0.0234   0.0245   0.0323   0.0394
  0.0467   0.0505   0.0524   0.0561   0.0581   0.0643   0.0651   0.0722
  0.0798   0.0823   0.0863   0.0916   0.0936   0.0953   0.1011   0.1027
  0.1060   0.1074   0.1104   0.1146   0.1168   0.1184   0.1211   0.1240
  0.1268   0.1296   0.1315   0.1333   0.1348   0.1383   0.1430   0.1454
  0.1525   0.1546   0.1606   0.1612   0.1667   0.1702   0.1748   0.1774
  0.1843   0.1878   0.1972   0.1994   0.2036   0.2068   0.2130   0.2165
  0.2184   0.2191   0.2254   0.2295   0.2314   0.2364   0.2397   0.2446
  0.2472   0.2517   0.2530   0.2578   0.2585   0.2626   0.2712   0.2731
  0.2759   0.2777   0.2855   0.2895   0.2926   0.2929   0.2954   0.3002
  0.3052   0.3078   0.3223   0.3229   0.3285   0.3355   0.3415   0.3552
  0.3675   0.4062   0.4138   0.4199   0.4366   0.4382   0.4408   0.4455
  0.4575   0.4587   0.4596   0.4665   0.4727   0.4773   0.4835   0.4886
  0.4940   0.5035   0.5085   0.5114   0.5185   0.5279   0.5343   0.5454
  0.5521   0.5653   0.5676   0.5747   0.5777   0.5835   0.5964   0.5982
  0.6054   0.6098   0.6114   0.6264   0.6310   0.6377   0.6414   0.6449
  0.6554   0.6622   0.6694   0.6813   0.6864   0.6906   0.6954   0.7067
  0.7192   0.7257   0.7410   0.7807   0.7924   0.7971   0.8115   0.8213
  0.8270   0.8369   0.8378   0.8407   0.8428   0.8450   0.8468   0.8483
  0.8519   0.8550   0.8598   0.8629   0.8656   0.8701   0.8725   0.8822
  0.8875   0.8919   0.9018   0.9055   0.9088   0.9146   0.9242   0.9307
  0.9418   0.9426   0.9482   0.9519   0.9551   0.9595   0.9635   0.9672
  0.9739   0.9822   0.9930   1.0003   1.0128   1.0164   1.0265   1.0349
  1.0426   1.0511   1.0662   1.0906   1.1120   1.1465   1.1737   1.2010
  1.2060   1.2153   1.2214   1.2279   1.2363   1.2573   1.2579   1.2700
  1.2774   1.2878   1.2980   1.3034   1.3273   1.3368   1.3523   1.3581
  1.3701   1.4153   1.4242   1.4689   1.4779   1.4881   1.5033   1.5550
  1.5617   1.5661   1.5685   1.5881   1.6207   1.6271   1.6503   1.6626
  1.6785   1.7002   1.7183   1.7461   1.7518   1.7553   1.8017   1.8120
  1.8266   1.8417   1.8499   1.8590   1.8635   1.9175   1.9235   1.9311
  1.9517   1.9564   1.9816   1.9912   2.0095   2.0272   2.0447   2.0814
  2.0884   2.1188   2.1267   2.1621   2.1889   2.2331   2.2361   2.2438
  2.2494   2.2567   2.2676   2.2745   2.2884   2.3120   2.3177   2.3446
  2.3482   2.3723   2.3918   2.4216   2.4316   2.4427   2.4505   2.4648
  2.4929   2.5052   2.5219   2.5330   2.5394   2.5498   2.5722   2.6010
  2.6123   2.6287   2.6544   2.6802   2.6848   2.6938   2.7032   2.7171
  2.7461   2.7512   2.7520   2.7591   2.7725   2.7921   2.8222   2.8296
  2.8349   2.8536   2.8905   2.9660   2.9811   3.0712   3.0799   3.0931
  3.1008   3.1214   3.1261   3.1512   3.2014   3.2246   3.2579   3.2848
  3.3540   3.3780   3.4131   3.5055   3.5414   3.6170   3.6511   3.7581
  3.8207   3.8452   3.9113   4.0038   4.0505   4.1236   4.3308   4.8040
  4.8118   9.7642   9.7775   9.7989   9.8044   9.8378   9.8566  23.3661
 23.5076  23.8205  23.8337  23.8784  23.8976  23.9386  23.9829  24.0191
 24.0618  24.1133  24.1330  25.7810  25.7958  25.8382  25.8640  25.9399
 25.9725  26.0884  26.1364  26.1502  26.2549  26.3250  26.3720  26.5136
 26.5695  26.6819  26.7300  26.8104  27.0068 215.7560 215.7717 215.7953
215.8029 215.8452 215.8677
 --------------------------------------------------------------

          Ground-State Mulliken Net Atomic Charges

     Atom                 Charge (a.u.)
  ----------------------------------------
      1 C                    -0.124754
      2 C                    -1.251129
      3 Cl                    0.538005
      4 C                     0.966812
      5 Cl                    0.529400
      6 C                    -0.557045
      7 H                     0.215306
      8 C                    -0.334307
      9 H                     0.204188
     10 C                    -0.297745
     11 Cl                    0.471035
     12 C                    -0.051203
     13 C                    -1.271643
     14 Cl                    0.413068
     15 C                    -0.198848
     16 H                     0.235907
     17 C                    -0.024245
     18 Cl                    0.535442
     19 C                     0.063350
     20 Cl                    0.600236
     21 C                    -0.893010
     22 H                     0.231181
  ----------------------------------------
  Sum of atomic charges =     0.000000

 -----------------------------------------------------------------
                    Cartesian Multipole Moments
 -----------------------------------------------------------------
    Charge (ESU x 10^10)
                -0.0000
    Dipole Moment (Debye)
         X      -2.1441      Y      -0.3059      Z       0.1952
       Tot       2.1746
    Quadrupole Moments (Debye-Ang)
        XX    -139.3254     XY      -2.4686     YY    -145.4658
        XZ       0.4178     YZ       0.1800     ZZ    -151.1898
    Octopole Moments (Debye-Ang^2)
       XXX    -507.4406    XXY     -27.3820    XYY    -152.8829
       YYY     -19.0472    XXZ      75.2620    XYZ       9.1090
       YYZ      54.6125    XZZ    -168.4524    YZZ     -10.7943
       ZZZ     181.3452
    Hexadecapole Moments (Debye-Ang^3)
      XXXX   -5523.7023   XXXY    -180.4076   XXYY   -1187.7475
      XYYY    -130.1370   YYYY   -1530.7107   XXXZ    1482.6663
      XXYZ      37.4689   XYYZ     489.0795   YYYZ     -22.2619
      XXZZ   -1672.0458   XYZZ     -47.1623   YYZZ    -965.4534
      XZZZ    1521.2454   YZZZ      21.6416   ZZZZ   -4318.1469
 -----------------------------------------------------------------
 Calculating analytic gradient of the SCF energy
 Gradient of SCF Energy
            1           2           3           4           5           6
    1  -0.0001220   0.0001710   0.0000295  -0.0000110   0.0000451   0.0000384
    2   0.0000426  -0.0001804   0.0001368  -0.0000056   0.0000037   0.0000095
    3   0.0000819  -0.0001465   0.0000813   0.0000391   0.0000176   0.0000098
            7           8           9          10          11          12
    1   0.0000187   0.0000163  -0.0000033  -0.0000078   0.0000960   0.0000262
    2   0.0000070  -0.0000128   0.0000134  -0.0000315   0.0000642   0.0000853
    3   0.0000335   0.0000435   0.0000421   0.0000145   0.0000245  -0.0001646
           13          14          15          16          17          18
    1  -0.0000187  -0.0000793  -0.0000313   0.0000040  -0.0000725   0.0000037
    2  -0.0000062   0.0000203  -0.0000275   0.0000055   0.0000437  -0.0000038
    3   0.0000466   0.0000416   0.0000047  -0.0000164  -0.0000228  -0.0000429
           19          20          21          22
    1   0.0000227  -0.0000184  -0.0000615  -0.0000457
    2  -0.0000717  -0.0000121  -0.0000865   0.0000063
    3  -0.0000170  -0.0000595  -0.0000086  -0.0000026
 Max gradient component =       1.804E-04
 RMS gradient           =       6.039E-05
 Gradient time:  CPU 260.28 s  wall 260.29 s
 Geometry Optimization Parameters
   NAtoms,    NIC,     NZ,  NCons,   NDum,   NFix, NCnnct, MaxDiis
       22     163      22       0       0       0       0       0

 Cartesian Hessian Update
 Hessian updated using BFGS update


** GEOMETRY OPTIMIZATION IN DELOCALIZED INTERNAL COORDINATES **
   Searching for a Minimum

   Optimization Cycle:  13

                       Coordinates (Angstroms)
     ATOM                X               Y               Z
      1  C         0.0157610893   -0.0140594691    0.0173029073
      2  C        -0.0205701965    0.4147759309    1.3558405512
      3  Cl        1.4621842012    0.9122463826    2.1284892615
      4  C        -1.2266959845    0.4429583658    2.0634827562
      5  Cl       -1.2986801875    0.9665102173    3.7277300523
      6  C        -2.4065422325    0.0473092273    1.4401567958
      7  H        -3.3343157536    0.0738516321    1.9967347733
      8  C        -2.3931189318   -0.3751759617    0.1193150576
      9  H        -3.3084428208   -0.6828524655   -0.3683413885
     10  C        -1.1901315575   -0.4026904476   -0.5773689958
     11  Cl       -1.2072595931   -0.9480001923   -2.2447798785
     12  C         1.2962968019   -0.0486440177   -0.7471013950
     13  C         2.1399169040   -1.1637883725   -0.7338408057
     14  Cl        1.7194454108   -2.5798606725    0.2086722107
     15  C         3.3221599920   -1.1838452841   -1.4626524880
     16  H         3.9624635221   -2.0545242816   -1.4393950469
     17  C         3.6831215261   -0.0789092432   -2.2279722225
     18  Cl        5.1743919528   -0.1411727041   -3.1302548569
     19  C         2.8533842865    1.0458603016   -2.2584331964
     20  Cl        3.2584441487    2.4548787120   -3.2056081849
     21  C         1.6741276877    1.0490927082   -1.5201397010
     22  H         1.0380688219    1.9243659260   -1.5512320884
   Point Group: c1    Number of degrees of freedom:    60


   Energy is  -3221.134684632

 Hessian updated using BFGS update

 60 Hessian modes will be used to form the next step
  Hessian Eigenvalues:
     0.001316    0.017484    0.018467    0.020749    0.020945    0.021555
     0.022872    0.023626    0.023832    0.023894    0.024039    0.024091
     0.024111    0.024118    0.024126    0.024144    0.024149    0.024171
     0.027790    0.071454    0.159955    0.159997    0.160006    0.160280
     0.211813    0.225865    0.228978    0.232569    0.241096    0.245179
     0.248669    0.249986    0.250019    0.250040    0.250471    0.254640
     0.289174    0.289704    0.300920    0.300940    0.301117    0.301285
     0.311440    0.353553    0.356666    0.356673    0.356684    0.366987
     0.413464    0.425505    0.430222    0.456376    0.463252    0.467899
     0.471528    0.478166    0.478348    0.479136    0.481858    0.548808

 Minimum search - taking simple RFO step
 Searching for Lamda that Minimizes Along All modes
 Value Taken    Lamda =  -0.00000668
 Step Taken.  Stepsize is  0.052960

                             Maximum     Tolerance    Cnvgd?
         Gradient           0.000374      0.000300      NO
         Displacement       0.032287      0.001200      NO
         Energy change     -0.000023      0.000001      NO


 New Cartesian Coordinates Obtained by Inverse Iteration

 Displacement from previous Coordinates is:  0.106132
 ----------------------------------------------------------------
             Standard Nuclear Orientation (Angstroms)
    I     Atom           X                Y                Z
 ----------------------------------------------------------------
    1      C       0.0164168137    -0.0167975917     0.0185525553
    2      C      -0.0217222153     0.4204783799     1.3542966427
    3      Cl      1.4603139226     0.9228422949     2.1250010606
    4      C      -1.2284404955     0.4518330319     2.0608226726
    5      Cl     -1.3027090170     0.9871354387     3.7212668126
    6      C      -2.4071505856     0.0497850618     1.4395055888
    7      H      -3.3353499625     0.0784921500     1.9952533220
    8      C      -2.3919301236    -0.3819354462     0.1216444293
    9      H      -3.3062484257    -0.6949875637    -0.3644790423
   10      C      -1.1885282858    -0.4115838249    -0.5741870230
   11      Cl     -1.2043674089    -0.9676840261    -2.2380935164
   12      C       1.2969311499    -0.0509284480    -0.7459511395
   13      C       2.1377312700    -1.1683477156    -0.7406538089
   14      Cl      1.7150827759    -2.5892445659     0.1935566262
   15      C       3.3192061761    -1.1868824966    -1.4708121468
   16      H       3.9569606142    -2.0595718240    -1.4538063813
   17      C       3.6826625934    -0.0780400841    -2.2292001260
   18      Cl      5.1725089122    -0.1388547215    -3.1338120981
   19      C       2.8562048550     1.0494115766    -2.2511322936
   20      Cl      3.2649077563     2.4641094473    -3.1881731278
   21      C       1.6775351005     1.0509047284    -1.5119846229
   22      H       1.0439936674     1.9281924907    -1.5370102660
 ----------------------------------------------------------------
 Nuclear Repulsion Energy =        2045.17544877 hartrees
 There are       89 alpha and       89 beta electrons
 Applying Cartesian multipole field
    Component          Value
    ---------          -----
     (2,0,0)        1.00000E-12
     (0,2,0)        2.00000E-11
     (0,0,2)       -3.00000E-11
 Nucleus-field energy     =    -0.0000000694 hartrees
 Requested basis set is 6-311++G(d,p)
 There are 170 shells and 472 basis functions
 A cutoff of  1.0D-15 yielded  10970 shell pairs
 There are     92597 function pairs (     99567 Cartesian)
 Smallest overlap matrix eigenvalue = 1.72E-07
 Linear dependence detected in AO basis
 Number of orthogonalized atomic orbitals = 468
 Maximum deviation from orthogonality = 6.590E-10
 Guess from superposition of atomic densities
 Warning:  Energy on first SCF cycle will be non-variational
 SAD guess density has 178.000000 electrons

 -----------------------------------------------------------------------
  General SCF calculation program by
  Eric Jon Sundstrom, Paul Horn, Yuezhi Mao, Dmitri Zuev, Alec White,
  David Stuck, Shaama M.S., Shane Yost, Joonho Lee, David Small,
  Daniel Levine, Susi Lehtola, Hugh Burton, Evgeny Epifanovsky,
  Bang C. Huynh
 -----------------------------------------------------------------------
 Exchange:     0.2000 Hartree-Fock + 0.0800 Slater + 0.7200 B88
 Correlation:  0.1900 VWN1RPA + 0.8100 LYP
 Using SG-1 standard quadrature grid
 A restricted SCF calculation will be
 performed using DIIS
 SCF converges when DIIS error is below 1.0e-08
 ---------------------------------------
  Cycle       Energy         DIIS error
 ---------------------------------------
    1   -3225.3460872518      2.82e-02  
    2   -3221.0060023130      2.15e-03  
    3   -3220.9252769660      2.65e-03  
    4   -3221.1261764440      5.29e-04  
    5   -3221.1329283060      2.47e-04  
    6   -3221.1343677196      1.06e-04  
    7   -3221.1346657949      2.81e-05  
    8   -3221.1346850004      1.16e-05  
    9   -3221.1346885544      3.23e-06  
   10   -3221.1346888371      9.74e-07  
   11   -3221.1346888633      3.30e-07  
   12   -3221.1346888663      1.10e-07  
   13   -3221.1346888669      3.50e-08  
   14   -3221.1346888668      1.23e-08  
   15   -3221.1346888667      4.75e-09  Convergence criterion met
 ---------------------------------------
 SCF time:   CPU 787.79s  wall 788.00s 
 SCF   energy in the final basis set =    -3221.1346888667
 Total energy in the final basis set =    -3221.1346888667

 --------------------------------------------------------------

                    Orbital Energies (a.u.)
 --------------------------------------------------------------

 Alpha MOs
 -- Occupied --
********-101.5758-101.5756-101.5750-101.5740-101.5734 -10.2774 -10.2727
-10.2712 -10.2707 -10.2691 -10.2686 -10.2396 -10.2326 -10.2211 -10.2203
-10.2201 -10.2179  -9.4917  -9.4904  -9.4902  -9.4896  -9.4886  -9.4881
 -7.2566  -7.2551  -7.2550  -7.2543  -7.2535  -7.2529  -7.2466  -7.2457
 -7.2452  -7.2449  -7.2447  -7.2445  -7.2444  -7.2440  -7.2433  -7.2429
 -7.2428  -7.2425  -0.9541  -0.9412  -0.9094  -0.9023  -0.8829  -0.8787
 -0.8472  -0.8439  -0.8050  -0.7677  -0.7494  -0.7402  -0.6701  -0.6508
 -0.6298  -0.6099  -0.5516  -0.5353  -0.5342  -0.5279  -0.4982  -0.4843
 -0.4683  -0.4653  -0.4641  -0.4480  -0.4469  -0.4326  -0.4159  -0.4126
 -0.4064  -0.3973  -0.3886  -0.3683  -0.3665  -0.3508  -0.3474  -0.3402
 -0.3364  -0.3356  -0.3326  -0.3269  -0.3254  -0.2867  -0.2832  -0.2666
 -0.2641
 -- Virtual --
 -0.0608  -0.0584  -0.0542  -0.0486  -0.0357  -0.0252  -0.0117  -0.0024
  0.0023   0.0051   0.0106   0.0176   0.0234   0.0245   0.0323   0.0394
  0.0467   0.0506   0.0523   0.0561   0.0582   0.0642   0.0651   0.0721
  0.0799   0.0823   0.0864   0.0916   0.0935   0.0953   0.1011   0.1027
  0.1060   0.1072   0.1103   0.1146   0.1168   0.1185   0.1210   0.1240
  0.1267   0.1296   0.1315   0.1333   0.1348   0.1381   0.1431   0.1455
  0.1526   0.1546   0.1605   0.1613   0.1667   0.1700   0.1748   0.1772
  0.1844   0.1877   0.1972   0.1993   0.2037   0.2066   0.2131   0.2166
  0.2184   0.2193   0.2252   0.2294   0.2314   0.2364   0.2398   0.2447
  0.2472   0.2514   0.2529   0.2580   0.2585   0.2625   0.2713   0.2731
  0.2758   0.2777   0.2856   0.2896   0.2924   0.2930   0.2954   0.3000
  0.3052   0.3077   0.3225   0.3227   0.3288   0.3354   0.3417   0.3554
  0.3677   0.4061   0.4137   0.4199   0.4368   0.4382   0.4408   0.4454
  0.4575   0.4586   0.4597   0.4662   0.4727   0.4771   0.4833   0.4885
  0.4944   0.5030   0.5085   0.5115   0.5185   0.5278   0.5346   0.5453
  0.5522   0.5655   0.5679   0.5748   0.5777   0.5833   0.5964   0.5980
  0.6053   0.6096   0.6116   0.6265   0.6307   0.6378   0.6416   0.6448
  0.6552   0.6621   0.6694   0.6815   0.6861   0.6905   0.6954   0.7067
  0.7200   0.7260   0.7412   0.7808   0.7925   0.7971   0.8114   0.8215
  0.8268   0.8373   0.8377   0.8409   0.8426   0.8450   0.8469   0.8483
  0.8516   0.8553   0.8596   0.8626   0.8655   0.8697   0.8726   0.8823
  0.8874   0.8922   0.9018   0.9053   0.9084   0.9148   0.9240   0.9309
  0.9418   0.9425   0.9481   0.9518   0.9550   0.9600   0.9636   0.9674
  0.9738   0.9820   0.9932   1.0004   1.0130   1.0165   1.0264   1.0347
  1.0427   1.0511   1.0668   1.0899   1.1119   1.1466   1.1740   1.2008
  1.2064   1.2153   1.2217   1.2281   1.2364   1.2570   1.2579   1.2700
  1.2776   1.2884   1.2979   1.3029   1.3272   1.3376   1.3522   1.3581
  1.3703   1.4158   1.4240   1.4690   1.4783   1.4874   1.5032   1.5549
  1.5619   1.5663   1.5683   1.5882   1.6207   1.6272   1.6504   1.6625
  1.6785   1.7005   1.7183   1.7460   1.7516   1.7554   1.8024   1.8113
  1.8267   1.8417   1.8498   1.8590   1.8635   1.9175   1.9235   1.9310
  1.9519   1.9564   1.9817   1.9911   2.0096   2.0272   2.0448   2.0813
  2.0884   2.1189   2.1269   2.1624   2.1887   2.2330   2.2360   2.2436
  2.2492   2.2569   2.2674   2.2745   2.2884   2.3123   2.3176   2.3453
  2.3483   2.3711   2.3925   2.4214   2.4318   2.4425   2.4500   2.4649
  2.4929   2.5059   2.5208   2.5332   2.5394   2.5498   2.5720   2.6010
  2.6121   2.6285   2.6542   2.6803   2.6847   2.6937   2.7033   2.7168
  2.7462   2.7512   2.7520   2.7591   2.7725   2.7922   2.8223   2.8295
  2.8346   2.8537   2.8904   2.9660   2.9810   3.0713   3.0800   3.0932
  3.1009   3.1216   3.1255   3.1512   3.2014   3.2248   3.2576   3.2851
  3.3540   3.3781   3.4133   3.5058   3.5415   3.6171   3.6513   3.7582
  3.8207   3.8452   3.9113   4.0037   4.0505   4.1236   4.3308   4.8042
  4.8114   9.7643   9.7775   9.7990   9.8043   9.8380   9.8573  23.3663
 23.5076  23.8204  23.8336  23.8784  23.8975  23.9385  23.9830  24.0191
 24.0618  24.1133  24.1329  25.7810  25.7949  25.8375  25.8640  25.9406
 25.9719  26.0883  26.1362  26.1504  26.2555  26.3269  26.3693  26.5137
 26.5691  26.6803  26.7311  26.8104  27.0069 215.7561 215.7716 215.7955
215.8027 215.8455 215.8685
 --------------------------------------------------------------

          Ground-State Mulliken Net Atomic Charges

     Atom                 Charge (a.u.)
  ----------------------------------------
      1 C                    -0.125702
      2 C                    -1.252554
      3 Cl                    0.540928
      4 C                     0.970333
      5 Cl                    0.529285
      6 C                    -0.558620
      7 H                     0.215525
      8 C                    -0.333023
      9 H                     0.204040
     10 C                    -0.303976
     11 Cl                    0.468668
     12 C                    -0.053295
     13 C                    -1.259898
     14 Cl                    0.412721
     15 C                    -0.195177
     16 H                     0.236023
     17 C                    -0.020421
     18 Cl                    0.535434
     19 C                     0.059592
     20 Cl                    0.600471
     21 C                    -0.901806
     22 H                     0.231450
  ----------------------------------------
  Sum of atomic charges =     0.000000

 -----------------------------------------------------------------
                    Cartesian Multipole Moments
 -----------------------------------------------------------------
    Charge (ESU x 10^10)
                 0.0000
    Dipole Moment (Debye)
         X      -2.1434      Y      -0.3108      Z       0.1946
       Tot       2.1745
    Quadrupole Moments (Debye-Ang)
        XX    -139.3398     XY      -2.4600     YY    -145.4667
        XZ       0.3909     YZ       0.1896     ZZ    -151.1692
    Octopole Moments (Debye-Ang^2)
       XXX    -507.4653    XXY     -27.5605    XYY    -152.8428
       YYY     -19.4777    XXZ      75.2126    XYZ       9.1738
       YYZ      54.6290    XZZ    -168.3237    YZZ     -11.0204
       ZZZ     181.4090
    Hexadecapole Moments (Debye-Ang^3)
      XXXX   -5524.7180   XXXY    -182.5527   XXYY   -1190.2771
      XYYY    -132.4145   YYYY   -1546.6814   XXXZ    1483.9907
      XXYZ      35.1637   XYYZ     489.5030   YYYZ     -29.7857
      XXZZ   -1668.9891   XYZZ     -48.2698   YYZZ    -965.4683
      XZZZ    1522.6980   YZZZ      14.6622   ZZZZ   -4303.0270
 -----------------------------------------------------------------
 Calculating analytic gradient of the SCF energy
 Gradient of SCF Energy
            1           2           3           4           5           6
    1   0.0000052   0.0001057   0.0000032  -0.0000077   0.0000243   0.0000242
    2   0.0000347  -0.0001088   0.0001000   0.0000040   0.0000121   0.0000182
    3   0.0001217  -0.0001003   0.0000087   0.0000121   0.0000265   0.0000465
            7           8           9          10          11          12
    1   0.0000207   0.0000150   0.0000002  -0.0000212   0.0000368  -0.0000381
    2   0.0000084  -0.0000162   0.0000018   0.0000151   0.0000201   0.0000794
    3   0.0000354   0.0000124   0.0000393   0.0000284   0.0000070  -0.0000582
           13          14          15          16          17          18
    1   0.0000289  -0.0000345  -0.0000210  -0.0000048  -0.0000310  -0.0000142
    2  -0.0000673  -0.0000055  -0.0000153   0.0000007   0.0000093  -0.0000089
    3  -0.0000010   0.0000091  -0.0000102  -0.0000151  -0.0000196  -0.0000420
           19          20          21          22
    1  -0.0000103  -0.0000255  -0.0000229  -0.0000330
    2  -0.0000225  -0.0000142  -0.0000485   0.0000034
    3  -0.0000235  -0.0000417  -0.0000191  -0.0000164
 Max gradient component =       1.217E-04
 RMS gradient           =       3.929E-05
 Gradient time:  CPU 270.61 s  wall 270.62 s
 Geometry Optimization Parameters
   NAtoms,    NIC,     NZ,  NCons,   NDum,   NFix, NCnnct, MaxDiis
       22     163      22       0       0       0       0       0

 Cartesian Hessian Update
 Hessian updated using BFGS update


** GEOMETRY OPTIMIZATION IN DELOCALIZED INTERNAL COORDINATES **
   Searching for a Minimum

   Optimization Cycle:  14

                       Coordinates (Angstroms)
     ATOM                X               Y               Z
      1  C         0.0164168137   -0.0167975917    0.0185525553
      2  C        -0.0217222153    0.4204783799    1.3542966427
      3  Cl        1.4603139226    0.9228422949    2.1250010606
      4  C        -1.2284404955    0.4518330319    2.0608226726
      5  Cl       -1.3027090170    0.9871354387    3.7212668126
      6  C        -2.4071505856    0.0497850618    1.4395055888
      7  H        -3.3353499625    0.0784921500    1.9952533220
      8  C        -2.3919301236   -0.3819354462    0.1216444293
      9  H        -3.3062484257   -0.6949875637   -0.3644790423
     10  C        -1.1885282858   -0.4115838249   -0.5741870230
     11  Cl       -1.2043674089   -0.9676840261   -2.2380935164
     12  C         1.2969311499   -0.0509284480   -0.7459511395
     13  C         2.1377312700   -1.1683477156   -0.7406538089
     14  Cl        1.7150827759   -2.5892445659    0.1935566262
     15  C         3.3192061761   -1.1868824966   -1.4708121468
     16  H         3.9569606142   -2.0595718240   -1.4538063813
     17  C         3.6826625934   -0.0780400841   -2.2292001260
     18  Cl        5.1725089122   -0.1388547215   -3.1338120981
     19  C         2.8562048550    1.0494115766   -2.2511322936
     20  Cl        3.2649077563    2.4641094473   -3.1881731278
     21  C         1.6775351005    1.0509047284   -1.5119846229
     22  H         1.0439936674    1.9281924907   -1.5370102660
   Point Group: c1    Number of degrees of freedom:    60


   Energy is  -3221.134688867

 Hessian updated using BFGS update

 60 Hessian modes will be used to form the next step
  Hessian Eigenvalues:
     0.001340    0.015681    0.018391    0.019803    0.020935    0.021233
     0.022723    0.023649    0.023849    0.023897    0.024013    0.024092
     0.024108    0.024117    0.024127    0.024145    0.024151    0.024167
     0.027258    0.070736    0.159901    0.159994    0.160007    0.160274
     0.204833    0.224752    0.225870    0.231726    0.240945    0.242995
     0.245258    0.249995    0.250018    0.250047    0.250664    0.255005
     0.287973    0.289709    0.300866    0.301007    0.301156    0.301264
     0.309897    0.353238    0.356666    0.356672    0.356685    0.365548
     0.413978    0.425298    0.430158    0.455114    0.463147    0.467908
     0.471532    0.478150    0.478286    0.479149    0.482253    0.537468

 Minimum search - taking simple RFO step
 Searching for Lamda that Minimizes Along All modes
 Value Taken    Lamda =  -0.00000134
 Step Taken.  Stepsize is  0.013667

                             Maximum     Tolerance    Cnvgd?
         Gradient           0.000190      0.000300     YES
         Displacement       0.007988      0.001200      NO
         Energy change     -0.000004      0.000001      NO


 New Cartesian Coordinates Obtained by Inverse Iteration

 Displacement from previous Coordinates is:  0.035059
 ----------------------------------------------------------------
             Standard Nuclear Orientation (Angstroms)
    I     Atom           X                Y                Z
 ----------------------------------------------------------------
    1      C       0.0165699275    -0.0188043466     0.0188852483
    2      C      -0.0219962134     0.4212844167     1.3538366514
    3      Cl      1.4603940169     0.9224653398     2.1246483558
    4      C      -1.2289458312     0.4550088388     2.0597460639
    5      Cl     -1.3035546380     0.9946276926     3.7187641072
    6      C      -2.4075779040     0.0519647321     1.4389181055
    7      H      -3.3360145490     0.0824618589     1.9941695249
    8      C      -2.3918935319    -0.3832631560     0.1222291792
    9      H      -3.3060794118    -0.6974377254    -0.3634260789
   10      C      -1.1882768498    -0.4149663007    -0.5731764918
   11      Cl     -1.2041492091    -0.9752417388    -2.2356737748
   12      C       1.2970965914    -0.0526361865    -0.7456868451
   13      C       2.1377765381    -1.1700359954    -0.7427174390
   14      Cl      1.7154270342    -2.5924620494     0.1891269057
   15      C       3.3190047875    -1.1874443383    -1.4733386908
   16      H       3.9564389473    -2.0604062206    -1.4582780116
   17      C       3.6826040876    -0.0772288218    -2.2295993473
   18      Cl      5.1720283735    -0.1367325377    -3.1349291763
   19      C       2.8565624011     1.0505984200    -2.2487562984
   20      Cl      3.2657197765     2.4674465334    -3.1823244325
   21      C       1.6780329833     1.0507748980    -1.5094089871
   22      H       1.0448417606     1.9283529788    -1.5324044508
 ----------------------------------------------------------------
 Nuclear Repulsion Energy =        2045.09352098 hartrees
 There are       89 alpha and       89 beta electrons
 Applying Cartesian multipole field
    Component          Value
    ---------          -----
     (2,0,0)        1.00000E-12
     (0,2,0)        2.00000E-11
     (0,0,2)       -3.00000E-11
 Nucleus-field energy     =    -0.0000000692 hartrees
 Requested basis set is 6-311++G(d,p)
 There are 170 shells and 472 basis functions
 A cutoff of  1.0D-15 yielded  10970 shell pairs
 There are     92596 function pairs (     99565 Cartesian)
 Smallest overlap matrix eigenvalue = 1.72E-07
 Linear dependence detected in AO basis
 Number of orthogonalized atomic orbitals = 468
 Maximum deviation from orthogonality = 3.434E-10
 Guess from superposition of atomic densities
 Warning:  Energy on first SCF cycle will be non-variational
 SAD guess density has 178.000000 electrons

 -----------------------------------------------------------------------
  General SCF calculation program by
  Eric Jon Sundstrom, Paul Horn, Yuezhi Mao, Dmitri Zuev, Alec White,
  David Stuck, Shaama M.S., Shane Yost, Joonho Lee, David Small,
  Daniel Levine, Susi Lehtola, Hugh Burton, Evgeny Epifanovsky,
  Bang C. Huynh
 -----------------------------------------------------------------------
 Exchange:     0.2000 Hartree-Fock + 0.0800 Slater + 0.7200 B88
 Correlation:  0.1900 VWN1RPA + 0.8100 LYP
 Using SG-1 standard quadrature grid
 A restricted SCF calculation will be
 performed using DIIS
 SCF converges when DIIS error is below 1.0e-08
 ---------------------------------------
  Cycle       Energy         DIIS error
 ---------------------------------------
    1   -3225.3460534852      2.82e-02  
    2   -3221.0060083989      2.15e-03  
    3   -3220.9252841167      2.65e-03  
    4   -3221.1261814050      5.29e-04  
    5   -3221.1329304606      2.47e-04  
    6   -3221.1343683937      1.06e-04  
    7   -3221.1346666255      2.81e-05  
    8   -3221.1346858281      1.16e-05  
    9   -3221.1346893819      3.23e-06  
   10   -3221.1346896639      9.74e-07  
   11   -3221.1346896905      3.30e-07  
   12   -3221.1346896935      1.10e-07  
   13   -3221.1346896938      3.50e-08  
   14   -3221.1346896939      1.23e-08  
   15   -3221.1346896938      4.73e-09  Convergence criterion met
 ---------------------------------------
 SCF time:   CPU 768.17s  wall 768.00s 
 SCF   energy in the final basis set =    -3221.1346896938
 Total energy in the final basis set =    -3221.1346896938

 --------------------------------------------------------------

                    Orbital Energies (a.u.)
 --------------------------------------------------------------

 Alpha MOs
 -- Occupied --
********-101.5758-101.5756-101.5750-101.5741-101.5734 -10.2774 -10.2727
-10.2712 -10.2707 -10.2691 -10.2686 -10.2397 -10.2326 -10.2211 -10.2203
-10.2201 -10.2179  -9.4917  -9.4904  -9.4902  -9.4896  -9.4886  -9.4881
 -7.2566  -7.2551  -7.2550  -7.2543  -7.2535  -7.2528  -7.2466  -7.2457
 -7.2452  -7.2449  -7.2447  -7.2444  -7.2444  -7.2440  -7.2433  -7.2429
 -7.2428  -7.2425  -0.9541  -0.9412  -0.9095  -0.9023  -0.8830  -0.8787
 -0.8472  -0.8439  -0.8050  -0.7676  -0.7494  -0.7402  -0.6701  -0.6508
 -0.6298  -0.6099  -0.5516  -0.5352  -0.5343  -0.5279  -0.4982  -0.4843
 -0.4683  -0.4653  -0.4641  -0.4480  -0.4469  -0.4326  -0.4159  -0.4126
 -0.4064  -0.3973  -0.3886  -0.3683  -0.3665  -0.3508  -0.3474  -0.3402
 -0.3363  -0.3356  -0.3326  -0.3269  -0.3253  -0.2867  -0.2832  -0.2666
 -0.2641
 -- Virtual --
 -0.0607  -0.0584  -0.0542  -0.0486  -0.0357  -0.0252  -0.0117  -0.0024
  0.0023   0.0051   0.0106   0.0176   0.0234   0.0245   0.0323   0.0394
  0.0467   0.0506   0.0523   0.0561   0.0582   0.0642   0.0652   0.0721
  0.0799   0.0823   0.0864   0.0916   0.0935   0.0953   0.1011   0.1027
  0.1059   0.1071   0.1103   0.1146   0.1169   0.1185   0.1210   0.1240
  0.1267   0.1296   0.1315   0.1333   0.1348   0.1381   0.1431   0.1455
  0.1526   0.1547   0.1605   0.1613   0.1667   0.1699   0.1748   0.1772
  0.1845   0.1876   0.1972   0.1993   0.2037   0.2066   0.2131   0.2166
  0.2184   0.2194   0.2252   0.2293   0.2313   0.2363   0.2398   0.2447
  0.2472   0.2514   0.2528   0.2580   0.2585   0.2624   0.2713   0.2730
  0.2757   0.2777   0.2857   0.2897   0.2924   0.2930   0.2954   0.3000
  0.3051   0.3077   0.3226   0.3227   0.3289   0.3353   0.3417   0.3554
  0.3677   0.4061   0.4137   0.4198   0.4369   0.4382   0.4407   0.4454
  0.4575   0.4586   0.4597   0.4661   0.4728   0.4771   0.4832   0.4885
  0.4945   0.5029   0.5085   0.5115   0.5185   0.5277   0.5346   0.5453
  0.5522   0.5655   0.5680   0.5749   0.5778   0.5832   0.5964   0.5979
  0.6052   0.6095   0.6117   0.6265   0.6307   0.6378   0.6416   0.6448
  0.6552   0.6621   0.6694   0.6815   0.6860   0.6905   0.6954   0.7068
  0.7202   0.7260   0.7412   0.7807   0.7925   0.7971   0.8113   0.8215
  0.8269   0.8372   0.8378   0.8410   0.8425   0.8450   0.8470   0.8483
  0.8515   0.8553   0.8595   0.8625   0.8655   0.8696   0.8726   0.8823
  0.8874   0.8924   0.9018   0.9052   0.9082   0.9148   0.9239   0.9309
  0.9418   0.9425   0.9481   0.9518   0.9550   0.9601   0.9636   0.9676
  0.9737   0.9819   0.9932   1.0004   1.0129   1.0165   1.0264   1.0346
  1.0427   1.0510   1.0670   1.0897   1.1119   1.1468   1.1739   1.2007
  1.2065   1.2154   1.2217   1.2281   1.2364   1.2569   1.2578   1.2700
  1.2777   1.2886   1.2978   1.3028   1.3271   1.3377   1.3521   1.3581
  1.3704   1.4160   1.4239   1.4691   1.4784   1.4872   1.5032   1.5549
  1.5620   1.5664   1.5683   1.5881   1.6207   1.6271   1.6504   1.6625
  1.6786   1.7006   1.7183   1.7460   1.7516   1.7554   1.8025   1.8111
  1.8267   1.8418   1.8498   1.8589   1.8635   1.9175   1.9234   1.9309
  1.9520   1.9564   1.9817   1.9911   2.0096   2.0272   2.0448   2.0814
  2.0885   2.1190   2.1270   2.1626   2.1885   2.2330   2.2360   2.2436
  2.2491   2.2569   2.2674   2.2745   2.2884   2.3123   2.3176   2.3455
  2.3483   2.3708   2.3927   2.4214   2.4318   2.4424   2.4498   2.4650
  2.4929   2.5061   2.5205   2.5333   2.5395   2.5498   2.5720   2.6010
  2.6119   2.6284   2.6541   2.6804   2.6847   2.6937   2.7033   2.7167
  2.7463   2.7511   2.7520   2.7591   2.7725   2.7922   2.8223   2.8295
  2.8345   2.8537   2.8904   2.9660   2.9810   3.0714   3.0800   3.0932
  3.1009   3.1216   3.1253   3.1512   3.2013   3.2249   3.2576   3.2851
  3.3540   3.3781   3.4133   3.5060   3.5415   3.6171   3.6513   3.7583
  3.8208   3.8453   3.9114   4.0037   4.0505   4.1235   4.3308   4.8042
  4.8113   9.7643   9.7774   9.7990   9.8042   9.8381   9.8575  23.3664
 23.5076  23.8202  23.8336  23.8784  23.8975  23.9385  23.9830  24.0191
 24.0617  24.1133  24.1329  25.7809  25.7947  25.8375  25.8639  25.9407
 25.9718  26.0882  26.1362  26.1505  26.2556  26.3273  26.3686  26.5137
 26.5690  26.6798  26.7315  26.8104  27.0067 215.7561 215.7716 215.7955
215.8026 215.8456 215.8686
 --------------------------------------------------------------

          Ground-State Mulliken Net Atomic Charges

     Atom                 Charge (a.u.)
  ----------------------------------------
      1 C                    -0.126258
      2 C                    -1.254722
      3 Cl                    0.541881
      4 C                     0.972741
      5 Cl                    0.529131
      6 C                    -0.559082
      7 H                     0.215577
      8 C                    -0.332796
      9 H                     0.204016
     10 C                    -0.305822
     11 Cl                    0.468085
     12 C                    -0.055405
     13 C                    -1.250766
     14 Cl                    0.412708
     15 C                    -0.194845
     16 H                     0.236024
     17 C                    -0.018475
     18 Cl                    0.535413
     19 C                     0.059117
     20 Cl                    0.600582
     21 C                    -0.908629
     22 H                     0.231524
  ----------------------------------------
  Sum of atomic charges =     0.000000

 -----------------------------------------------------------------
                    Cartesian Multipole Moments
 -----------------------------------------------------------------
    Charge (ESU x 10^10)
                 0.0000
    Dipole Moment (Debye)
         X      -2.1432      Y      -0.3110      Z       0.1941
       Tot       2.1743
    Quadrupole Moments (Debye-Ang)
        XX    -139.3373     XY      -2.4658     YY    -145.4729
        XZ       0.3822     YZ       0.1959     ZZ    -151.1614
    Octopole Moments (Debye-Ang^2)
       XXX    -507.4767    XXY     -27.5660    XYY    -152.8499
       YYY     -19.5089    XXZ      75.1734    XYZ       9.1851
       YYZ      54.6271    XZZ    -168.2844    YZZ     -11.0562
       ZZZ     181.3970
    Hexadecapole Moments (Debye-Ang^3)
      XXXX   -5525.1381   XXXY    -183.1080   XXYY   -1191.2030
      XYYY    -132.8904   YYYY   -1551.7356   XXXZ    1483.8778
      XXYZ      34.5309   XYYZ     489.4780   YYYZ     -31.9390
      XXZZ   -1667.9980   XYZZ     -48.5686   YYZZ    -965.4020
      XZZZ    1522.7114   YZZZ      12.7235   ZZZZ   -4297.9041
 -----------------------------------------------------------------
 Calculating analytic gradient of the SCF energy
 Gradient of SCF Energy
            1           2           3           4           5           6
    1   0.0000359   0.0000304   0.0000087   0.0000039   0.0000372   0.0000239
    2   0.0000102  -0.0000129   0.0000527   0.0000026   0.0000193   0.0000203
    3   0.0000547  -0.0000147   0.0000136   0.0000057   0.0000188   0.0000479
            7           8           9          10          11          12
    1   0.0000221   0.0000153   0.0000014  -0.0000234   0.0000000  -0.0000315
    2   0.0000081  -0.0000044  -0.0000020  -0.0000043   0.0000017  -0.0000115
    3   0.0000349   0.0000055   0.0000371   0.0000232   0.0000095  -0.0000313
           13          14          15          16          17          18
    1   0.0000281  -0.0000090  -0.0000236  -0.0000082  -0.0000197  -0.0000216
    2  -0.0000263   0.0000265  -0.0000068  -0.0000033  -0.0000013  -0.0000107
    3   0.0000012  -0.0000189  -0.0000116  -0.0000177  -0.0000277  -0.0000385
           19          20          21          22
    1  -0.0000071  -0.0000274  -0.0000141  -0.0000214
    2  -0.0000100  -0.0000140  -0.0000304  -0.0000035
    3  -0.0000301  -0.0000333  -0.0000120  -0.0000161
 Max gradient component =       5.466E-05
 RMS gradient           =       2.236E-05
 Gradient time:  CPU 261.46 s  wall 261.47 s
 Geometry Optimization Parameters
   NAtoms,    NIC,     NZ,  NCons,   NDum,   NFix, NCnnct, MaxDiis
       22     163      22       0       0       0       0       0

 Cartesian Hessian Update
 Hessian updated using BFGS update


** GEOMETRY OPTIMIZATION IN DELOCALIZED INTERNAL COORDINATES **
   Searching for a Minimum

   Optimization Cycle:  15

                       Coordinates (Angstroms)
     ATOM                X               Y               Z
      1  C         0.0165699275   -0.0188043466    0.0188852483
      2  C        -0.0219962134    0.4212844167    1.3538366514
      3  Cl        1.4603940169    0.9224653398    2.1246483558
      4  C        -1.2289458312    0.4550088388    2.0597460639
      5  Cl       -1.3035546380    0.9946276926    3.7187641072
      6  C        -2.4075779040    0.0519647321    1.4389181055
      7  H        -3.3360145490    0.0824618589    1.9941695249
      8  C        -2.3918935319   -0.3832631560    0.1222291792
      9  H        -3.3060794118   -0.6974377254   -0.3634260789
     10  C        -1.1882768498   -0.4149663007   -0.5731764918
     11  Cl       -1.2041492091   -0.9752417388   -2.2356737748
     12  C         1.2970965914   -0.0526361865   -0.7456868451
     13  C         2.1377765381   -1.1700359954   -0.7427174390
     14  Cl        1.7154270342   -2.5924620494    0.1891269057
     15  C         3.3190047875   -1.1874443383   -1.4733386908
     16  H         3.9564389473   -2.0604062206   -1.4582780116
     17  C         3.6826040876   -0.0772288218   -2.2295993473
     18  Cl        5.1720283735   -0.1367325377   -3.1349291763
     19  C         2.8565624011    1.0505984200   -2.2487562984
     20  Cl        3.2657197765    2.4674465334   -3.1823244325
     21  C         1.6780329833    1.0507748980   -1.5094089871
     22  H         1.0448417606    1.9283529788   -1.5324044508
   Point Group: c1    Number of degrees of freedom:    60


   Energy is  -3221.134689694

 Hessian updated using BFGS update

 60 Hessian modes will be used to form the next step
  Hessian Eigenvalues:
     0.001505    0.012665    0.018321    0.018914    0.020961    0.021277
     0.022949    0.023658    0.023847    0.023921    0.024014    0.024092
     0.024112    0.024117    0.024135    0.024147    0.024151    0.024170
     0.026834    0.073234    0.159836    0.159998    0.160008    0.160257
     0.190717    0.220009    0.226059    0.231310    0.240013    0.241963
     0.245304    0.249997    0.250018    0.250157    0.251004    0.254954
     0.286795    0.290365    0.300821    0.300996    0.301085    0.301263
     0.309819    0.352609    0.356666    0.356675    0.356684    0.363453
     0.414982    0.424839    0.430119    0.453115    0.462947    0.468166
     0.471544    0.477633    0.478321    0.479146    0.482370    0.531186

 Minimum search - taking simple RFO step
 Searching for Lamda that Minimizes Along All modes
 Value Taken    Lamda =   0.00000000
 Step Taken.  Stepsize is  0.004133

                             Maximum     Tolerance    Cnvgd?
         Gradient           0.000076      0.000300     YES
         Displacement       0.002262      0.001200      NO
         Energy change     -0.000001      0.000001     YES

 Final energy is   -3221.1346896937894     


 ******************************
 **  OPTIMIZATION CONVERGED  **
 ******************************

                       Coordinates (Angstroms)
     ATOM                X               Y               Z
      1  C         0.0165699275   -0.0188043466    0.0188852483
      2  C        -0.0219962134    0.4212844167    1.3538366514
      3  Cl        1.4603940169    0.9224653398    2.1246483558
      4  C        -1.2289458312    0.4550088388    2.0597460639
      5  Cl       -1.3035546380    0.9946276926    3.7187641072
      6  C        -2.4075779040    0.0519647321    1.4389181055
      7  H        -3.3360145490    0.0824618589    1.9941695249
      8  C        -2.3918935319   -0.3832631560    0.1222291792
      9  H        -3.3060794118   -0.6974377254   -0.3634260789
     10  C        -1.1882768498   -0.4149663007   -0.5731764918
     11  Cl       -1.2041492091   -0.9752417388   -2.2356737748
     12  C         1.2970965914   -0.0526361865   -0.7456868451
     13  C         2.1377765381   -1.1700359954   -0.7427174390
     14  Cl        1.7154270342   -2.5924620494    0.1891269057
     15  C         3.3190047875   -1.1874443383   -1.4733386908
     16  H         3.9564389473   -2.0604062206   -1.4582780116
     17  C         3.6826040876   -0.0772288218   -2.2295993473
     18  Cl        5.1720283735   -0.1367325377   -3.1349291763
     19  C         2.8565624011    1.0505984200   -2.2487562984
     20  Cl        3.2657197765    2.4674465334   -3.1823244325
     21  C         1.6780329833    1.0507748980   -1.5094089871
     22  H         1.0448417606    1.9283529788   -1.5324044508

Z-matrix Print:
$molecule
0 1
Cl
C  1 1.744366
C  2 1.398632 1 120.224826
C  3 1.391778 2 119.912214 1 -179.914392 0
H  4 1.082233 3 119.306816 2 -179.972508 0
C  4 1.386845 3 120.318500 2 -0.013573 0
H  6 1.081805 4 120.517649 3 179.989050 0
C  6 1.390427 4 119.457859 3 0.054205 0
C  8 1.399692 6 121.811980 4 0.020322 0
C  9 1.491799 8 121.042650 6 -179.659086 0
C  10 1.394955 9 119.806039 8 87.767443 0
H  11 1.082406 10 119.551092 9 0.650813 0
C  11 1.391246 10 121.478510 9 -179.208225 0
C  13 1.398108 11 119.558586 10 -0.040883 0
C  14 1.391658 13 119.776726 11 0.033794 0
H  15 1.081023 14 119.850036 13 179.952817 0
C  15 1.389032 14 119.869265 13 0.048874 0
Cl 14 1.744003 13 121.667772 11 -179.975495 0
Cl 13 1.745399 11 118.863357 10 179.909056 0
Cl 3 1.746166 2 121.590694 1 0.085451 0
Cl 17 1.752144 15 118.330104 14 179.711524 0
Cl 8 1.754439 6 118.253809 4 179.832238 0
$end


 --------------------------------------------------------------

                    Orbital Energies (a.u.)
 --------------------------------------------------------------

 Alpha MOs
 -- Occupied --
********-101.5758-101.5756-101.5750-101.5741-101.5734 -10.2774 -10.2727
-10.2712 -10.2707 -10.2691 -10.2686 -10.2397 -10.2326 -10.2211 -10.2203
-10.2201 -10.2179  -9.4917  -9.4904  -9.4902  -9.4896  -9.4886  -9.4881
 -7.2566  -7.2551  -7.2550  -7.2543  -7.2535  -7.2528  -7.2466  -7.2457
 -7.2452  -7.2449  -7.2447  -7.2444  -7.2444  -7.2440  -7.2433  -7.2429
 -7.2428  -7.2425  -0.9541  -0.9412  -0.9095  -0.9023  -0.8830  -0.8787
 -0.8472  -0.8439  -0.8050  -0.7676  -0.7494  -0.7402  -0.6701  -0.6508
 -0.6298  -0.6099  -0.5516  -0.5352  -0.5343  -0.5279  -0.4982  -0.4843
 -0.4683  -0.4653  -0.4641  -0.4480  -0.4469  -0.4326  -0.4159  -0.4126
 -0.4064  -0.3973  -0.3886  -0.3683  -0.3665  -0.3508  -0.3474  -0.3402
 -0.3363  -0.3356  -0.3326  -0.3269  -0.3253  -0.2867  -0.2832  -0.2666
 -0.2641
 -- Virtual --
 -0.0607  -0.0584  -0.0542  -0.0486  -0.0357  -0.0252  -0.0117  -0.0024
  0.0023   0.0051   0.0106   0.0176   0.0234   0.0245   0.0323   0.0394
  0.0467   0.0506   0.0523   0.0561   0.0582   0.0642   0.0652   0.0721
  0.0799   0.0823   0.0864   0.0916   0.0935   0.0953   0.1011   0.1027
  0.1059   0.1071   0.1103   0.1146   0.1169   0.1185   0.1210   0.1240
  0.1267   0.1296   0.1315   0.1333   0.1348   0.1381   0.1431   0.1455
  0.1526   0.1547   0.1605   0.1613   0.1667   0.1699   0.1748   0.1772
  0.1845   0.1876   0.1972   0.1993   0.2037   0.2066   0.2131   0.2166
  0.2184   0.2194   0.2252   0.2293   0.2313   0.2363   0.2398   0.2447
  0.2472   0.2514   0.2528   0.2580   0.2585   0.2624   0.2713   0.2730
  0.2757   0.2777   0.2857   0.2897   0.2924   0.2930   0.2954   0.3000
  0.3051   0.3077   0.3226   0.3227   0.3289   0.3353   0.3417   0.3554
  0.3677   0.4061   0.4137   0.4198   0.4369   0.4382   0.4407   0.4454
  0.4575   0.4586   0.4597   0.4661   0.4728   0.4771   0.4832   0.4885
  0.4945   0.5029   0.5085   0.5115   0.5185   0.5277   0.5346   0.5453
  0.5522   0.5655   0.5680   0.5749   0.5778   0.5832   0.5964   0.5979
  0.6052   0.6095   0.6117   0.6265   0.6307   0.6378   0.6416   0.6448
  0.6552   0.6621   0.6694   0.6815   0.6860   0.6905   0.6954   0.7068
  0.7202   0.7260   0.7412   0.7807   0.7925   0.7971   0.8113   0.8215
  0.8269   0.8372   0.8378   0.8410   0.8425   0.8450   0.8470   0.8483
  0.8515   0.8553   0.8595   0.8625   0.8655   0.8696   0.8726   0.8823
  0.8874   0.8924   0.9018   0.9052   0.9082   0.9148   0.9239   0.9309
  0.9418   0.9425   0.9481   0.9518   0.9550   0.9601   0.9636   0.9676
  0.9737   0.9819   0.9932   1.0004   1.0129   1.0165   1.0264   1.0346
  1.0427   1.0510   1.0670   1.0897   1.1119   1.1468   1.1739   1.2007
  1.2065   1.2154   1.2217   1.2281   1.2364   1.2569   1.2578   1.2700
  1.2777   1.2886   1.2978   1.3028   1.3271   1.3377   1.3521   1.3581
  1.3704   1.4160   1.4239   1.4691   1.4784   1.4872   1.5032   1.5549
  1.5620   1.5664   1.5683   1.5881   1.6207   1.6271   1.6504   1.6625
  1.6786   1.7006   1.7183   1.7460   1.7516   1.7554   1.8025   1.8111
  1.8267   1.8418   1.8498   1.8589   1.8635   1.9175   1.9234   1.9309
  1.9520   1.9564   1.9817   1.9911   2.0096   2.0272   2.0448   2.0814
  2.0885   2.1190   2.1270   2.1626   2.1885   2.2330   2.2360   2.2436
  2.2491   2.2569   2.2674   2.2745   2.2884   2.3123   2.3176   2.3455
  2.3483   2.3708   2.3927   2.4214   2.4318   2.4424   2.4498   2.4650
  2.4929   2.5061   2.5205   2.5333   2.5395   2.5498   2.5720   2.6010
  2.6119   2.6284   2.6541   2.6804   2.6847   2.6937   2.7033   2.7167
  2.7463   2.7511   2.7520   2.7591   2.7725   2.7922   2.8223   2.8295
  2.8345   2.8537   2.8904   2.9660   2.9810   3.0714   3.0800   3.0932
  3.1009   3.1216   3.1253   3.1512   3.2013   3.2249   3.2576   3.2851
  3.3540   3.3781   3.4133   3.5060   3.5415   3.6171   3.6513   3.7583
  3.8208   3.8453   3.9114   4.0037   4.0505   4.1235   4.3308   4.8042
  4.8113   9.7643   9.7774   9.7990   9.8042   9.8381   9.8575  23.3664
 23.5076  23.8202  23.8336  23.8784  23.8975  23.9385  23.9830  24.0191
 24.0617  24.1133  24.1329  25.7809  25.7947  25.8375  25.8639  25.9407
 25.9718  26.0882  26.1362  26.1505  26.2556  26.3273  26.3686  26.5137
 26.5690  26.6798  26.7315  26.8104  27.0067 215.7561 215.7716 215.7955
215.8026 215.8456 215.8686
 --------------------------------------------------------------

          Ground-State Mulliken Net Atomic Charges

     Atom                 Charge (a.u.)
  ----------------------------------------
      1 C                    -0.126258
      2 C                    -1.254722
      3 Cl                    0.541881
      4 C                     0.972741
      5 Cl                    0.529131
      6 C                    -0.559082
      7 H                     0.215577
      8 C                    -0.332796
      9 H                     0.204016
     10 C                    -0.305822
     11 Cl                    0.468085
     12 C                    -0.055405
     13 C                    -1.250766
     14 Cl                    0.412708
     15 C                    -0.194845
     16 H                     0.236024
     17 C                    -0.018475
     18 Cl                    0.535413
     19 C                     0.059117
     20 Cl                    0.600582
     21 C                    -0.908629
     22 H                     0.231524
  ----------------------------------------
  Sum of atomic charges =     0.000000

 -----------------------------------------------------------------
                    Cartesian Multipole Moments
 -----------------------------------------------------------------
    Charge (ESU x 10^10)
                 0.0000
    Dipole Moment (Debye)
         X      -2.1432      Y      -0.3110      Z       0.1941
       Tot       2.1743
    Quadrupole Moments (Debye-Ang)
        XX    -139.3373     XY      -2.4658     YY    -145.4729
        XZ       0.3822     YZ       0.1959     ZZ    -151.1614
    Octopole Moments (Debye-Ang^2)
       XXX    -507.4767    XXY     -27.5660    XYY    -152.8499
       YYY     -19.5089    XXZ      75.1734    XYZ       9.1851
       YYZ      54.6271    XZZ    -168.2844    YZZ     -11.0562
       ZZZ     181.3970
    Hexadecapole Moments (Debye-Ang^3)
      XXXX   -5525.1381   XXXY    -183.1080   XXYY   -1191.2030
      XYYY    -132.8904   YYYY   -1551.7356   XXXZ    1483.8778
      XXYZ      34.5309   XYYZ     489.4780   YYYZ     -31.9390
      XXZZ   -1667.9980   XYZZ     -48.5686   YYZZ    -965.4020
      XZZZ    1522.7114   YZZZ      12.7235   ZZZZ   -4297.9041
 -----------------------------------------------------------------
Archival summary:
1\1\november\OPT\ProcedureUnspecified\BasisUnspecified\l6124\taweetha\TueJan1408:12:172020TueJan1408:12:172020\0\\#,OPT,ProcedureUnspecified,BasisUnspecified,\\0,1\Cl\C,1,1.74437\C,2,1.39863,1,120.225\C,3,1.39178,2,119.912,1,-179.914,0\H,4,1.08223,3,119.307,2,-179.973,0\C,4,1.38684,3,120.319,2,-0.013573,0\H,6,1.08181,4,120.518,3,179.989,0\C,6,1.39043,4,119.458,3,0.0542052,0\C,8,1.39969,6,121.812,4,0.0203222,0\C,9,1.4918,8,121.043,6,-179.659,0\C,10,1.39496,9,119.806,8,87.7674,0\H,11,1.08241,10,119.551,9,0.650813,0\C,11,1.39125,10,121.479,9,-179.208,0\C,13,1.39811,11,119.559,10,-0.0408826,0\C,14,1.39166,13,119.777,11,0.0337935,0\H,15,1.08102,14,119.85,13,179.953,0\C,15,1.38903,14,119.869,13,0.0488736,0\Cl,14,1.744,13,121.668,11,-179.975,0\Cl,13,1.7454,11,118.863,10,179.909,0\Cl,3,1.74617,2,121.591,1,0.0854507,0\Cl,17,1.75214,15,118.33,14,179.712,0\Cl,8,1.75444,6,118.254,4,179.832,0\\\@

 Total job time:  15613.45s(wall), 15612.08s(cpu) 
 Tue Jan 14 08:12:17 2020

        *************************************************************
        *                                                           *
        *  Thank you very much for using Q-Chem.  Have a nice day.  *
        *                                                           *
        *************************************************************


 
User input: 2 of 2 
 
                  Welcome to Q-Chem
     A Quantum Leap Into The Future Of Chemistry


 Q-Chem 5.2 (devel), Q-Chem, Inc., Pleasanton, CA (2019)

 Yihan Shao,  Zhengting Gan,  E. Epifanovsky,  A. T. B. Gilbert,  M. Wormit,  
 J. Kussmann,  A. W. Lange,  A. Behn,  Jia Deng,  Xintian Feng,  D. Ghosh,  
 M. Goldey,  P. R. Horn,  L. D. Jacobson,  I. Kaliman,  T. Kus,  A. Landau,  
 Jie Liu,  E. I. Proynov,  R. M. Richard,  R. P. Steele,  E. J. Sundstrom,  
 H. L. Woodcock III,  P. M. Zimmerman,  D. Zuev,  B. Albrecht,  E. Alguire,  
 S. A. Baeppler,  D. Barton,  Z. Benda,  Y. A. Bernard,  E. J. Berquist,  
 K. B. Bravaya,  H. Burton,  D. Casanova,  Chun-Min Chang,  Yunqing Chen,  
 A. Chien,  K. D. Closser,  M. P. Coons,  S. Coriani,  S. Dasgupta,  
 A. L. Dempwolff,  M. Diedenhofen,  Hainam Do,  R. G. Edgar,  Po-Tung Fang,  
 S. Faraji,  S. Fatehi,  Qingguo Feng,  K. D. Fenk,  J. Fosso-Tande,  
 J. Gayvert,  Qinghui Ge,  A. Ghysels,  G. Gidofalvi,  J. Gomes,  
 J. Gonthier,  A. Gunina,  D. Hait,  M. W. D. Hanson-Heine,  
 P. H. P. Harbach,  A. W. Hauser,  M. F. Herbst,  J. E. Herr,  
 E. G. Hohenstein,  Z. C. Holden,  Kerwin Hui,  B. C. Huynh,  T.-C. Jagau,  
 Hyunjun Ji,  B. Kaduk,  K. Khistyaev,  Jaehoon Kim,  P. Klunzinger,  K. Koh,  
 D. Kosenkov,  L. Koulias,  T. Kowalczyk,  C. M. Krauter,  A. Kunitsa,  
 Ka Un Lao,  A. Laurent,  K. V. Lawler,  Joonho Lee,  D. Lefrancois,  
 S. Lehtola,  D. S. Levine,  Yi-Pei Li,  You-Sheng Lin,  Fenglai Liu,  
 E. Livshits,  A. Luenser,  P. Manohar,  E. Mansoor,  S. F. Manzer,  
 Shan-Ping Mao,  Yuezhi Mao,  N. Mardirossian,  A. V. Marenich,  
 T. Markovich,  L. A. Martinez-Martinez,  S. A. Maurer,  N. J. Mayhall,  
 S. C. McKenzie,  J.-M. Mewes,  P. Morgante,  A. F. Morrison,  
 J. W. Mullinax,  K. Nanda,  T. S. Nguyen-Beck,  R. Olivares-Amaya,  
 J. A. Parkhill,  Zheng Pei,  T. M. Perrine,  F. Plasser,  P. Pokhilko,  
 S. Prager,  A. Prociuk,  E. Ramos,  D. R. Rehn,  F. Rob,  M. Scheurer,  
 M. Schneider,  N. Sergueev,  S. M. Sharada,  S. Sharma,  D. W. Small,  
 T. Stauch,  T. Stein,  Yu-Chuan Su,  A. J. W. Thom,  A. Tkatchenko,  
 T. Tsuchimochi,  N. M. Tubman,  L. Vogt,  M. L. Vidal,  O. Vydrov,  
 M. A. Watson,  J. Wenzel,  M. de Wergifosse,  T. A. Wesolowski,  A. White,  
 J. Witte,  A. Yamada,  Jun Yang,  K. Yao,  S. Yeganeh,  S. R. Yost,  
 Zhi-Qiang You,  A. Zech,  Igor Ying Zhang,  Xing Zhang,  Yan Zhao,  
 Ying Zhu,  B. R. Brooks,  G. K. L. Chan,  C. J. Cramer,  M. S. Gordon,  
 W. J. Hehre,  A. Klamt,  M. W. Schmidt,  C. D. Sherrill,  D. G. Truhlar,  
 A. Aspuru-Guzik,  R. Baer,  A. T. Bell,  N. A. Besley,  Jeng-Da Chai,  
 A. E. DePrince, III,  R. A. DiStasio Jr.,  A. Dreuw,  B. D. Dunietz,  
 T. R. Furlani,  Chao-Ping Hsu,  Yousung Jung,  Jing Kong,  D. S. Lambrecht,  
 WanZhen Liang,  C. Ochsenfeld,  V. A. Rassolov,  L. V. Slipchenko,  
 J. E. Subotnik,  T. Van Voorhis,  J. M. Herbert,  A. I. Krylov,  
 P. M. W. Gill,  M. Head-Gordon

 Contributors to earlier versions of Q-Chem not listed above: 
 R. D. Adamson,  B. Austin,  J. Baker,  G. J. O. Beran,  K. Brandhorst,  
 S. T. Brown,  E. F. C. Byrd,  A. K. Chakraborty,  C.-L. Cheng,  
 Siu Hung Chien,  D. M. Chipman,  D. L. Crittenden,  H. Dachsel,  
 R. J. Doerksen,  A. D. Dutoi,  L. Fusti-Molnar,  W. A. Goddard III,  
 A. Golubeva-Zadorozhnaya,  S. R. Gwaltney,  G. Hawkins,  A. Heyden,  
 S. Hirata,  G. Kedziora,  F. J. Keil,  C. Kelley,  Jihan Kim,  R. A. King,  
 R. Z. Khaliullin,  P. P. Korambath,  W. Kurlancheek,  A. M. Lee,  M. S. Lee,  
 S. V. Levchenko,  Ching Yeh Lin,  D. Liotard,  R. C. Lochan,  I. Lotan,  
 P. E. Maslen,  N. Nair,  D. P. O'Neill,  D. Neuhauser,  E. Neuscamman,  
 C. M. Oana,  R. Olson,  B. Peters,  R. Peverati,  P. A. Pieniazek,  
 Y. M. Rhee,  J. Ritchie,  M. A. Rohrdanz,  E. Rosta,  N. J. Russ,  
 H. F. Schaefer III,  N. E. Schultz,  N. Shenvi,  A. C. Simmonett,  A. Sodt,  
 D. Stuck,  K. S. Thanthiriwatte,  V. Vanovschi,  Tao Wang,  A. Warshel,  
 C. F. Williams,  Q. Wu,  X. Xu,  W. Zhang

 Please cite Q-Chem as follows:
 Y. Shao et al., Mol. Phys. 113, 184-215 (2015)
 DOI: 10.1080/00268976.2014.952696

 Q-Chem 5.2.1 for Intel X86 EM64T Linux

 Parts of Q-Chem use Armadillo 8.300.2 (Tropical Shenanigans).
 http://arma.sourceforge.net/

 Q-Chem begins on Tue Jan 14 08:12:17 2020  

Host: 
0

     Scratch files written to /scratch/taweetham/qchem16960//
NAlpha2: 178
NElect   178
Mult     1
The previous job contains 0 fragments, simply inherited here

 Q-Chem warning in module libgen/rem_setup.C, line 2168:

 Setting Thresh to 1e-14


Checking the input file for inconsistencies... 	...done.

--------------------------------------------------------------
User input:
--------------------------------------------------------------

$MOLECULE
READ
$END

$REM
   JOB_TYPE 	FREQUENCY
   BASIS 	6-311++G**
   METHOD	B3LYP
   SCF_GUESS_ALWAYS     TRUE
   S2THRESH     15
   THRESH       15
   MEM_TOTAL    10000
$END

--------------------------------------------------------------
 ----------------------------------------------------------------
             Standard Nuclear Orientation (Angstroms)
    I     Atom           X                Y                Z
 ----------------------------------------------------------------
    1      C       1.0946197594    -0.4085415043     0.1932611047
    2      C       2.0242197319     0.6434196518     0.1127481689
    3      Cl      1.4576363625     2.2483474731    -0.2693562278
    4      C       3.3859766520     0.4109469099     0.3312597929
    5      Cl      4.5608844658     1.6991050521     0.2346364044
    6      C       3.8311343586    -0.8725054035     0.6339646734
    7      H       4.8869043955    -1.0412215696     0.8016348902
    8      C       2.9305764598    -1.9236200211     0.7205243306
    9      H       3.2730781852    -2.9225265508     0.9554303242
   10      C       1.5783805521    -1.6853579917     0.5012421228
   11      Cl      0.4675958186    -3.0386634234     0.6142881259
   12      C      -0.3608956921    -0.1708687876    -0.0313498175
   13      C      -0.9417991572    -0.2492175771    -1.3008956239
   14      Cl      0.0415067082    -0.6224698393    -2.7022525339
   15      C      -2.3021488195    -0.0391156947    -1.4872196337
   16      H      -2.7331617777    -0.1034148787    -2.4765148499
   17      C      -3.1141784165     0.2534382639    -0.3955542822
   18      Cl     -4.8175660956     0.5094325371    -0.6684733945
   19      C      -2.5552970969     0.3352494360     0.8833768131
   20      Cl     -3.5300175328     0.6969246652     2.2853500281
   21      C      -1.1904849979     0.1235219996     1.0507849775
   22      H      -0.7681161588     0.1875674113     2.0453230375
 ----------------------------------------------------------------
 Molecular Point Group                 C1    NOp =  1
 Largest Abelian Subgroup              C1    NOp =  1
 Nuclear Repulsion Energy =        2045.09352098 hartrees
 There are       89 alpha and       89 beta electrons
 Requested basis set is 6-311++G(d,p)
 There are 170 shells and 472 basis functions

 Total QAlloc Memory Limit  10000 MB
 Mega-Array Size       188 MB
 MEM_STATIC part       192 MB
 A cutoff of  1.0D-15 yielded  10970 shell pairs
 There are     92596 function pairs (     99565 Cartesian)
 Smallest overlap matrix eigenvalue = 1.72E-07
 Linear dependence detected in AO basis
 Number of orthogonalized atomic orbitals = 468
 Maximum deviation from orthogonality = 7.052E-10
 Guess from superposition of atomic densities
 Warning:  Energy on first SCF cycle will be non-variational
 SAD guess density has 178.000000 electrons

 -----------------------------------------------------------------------
  General SCF calculation program by
  Eric Jon Sundstrom, Paul Horn, Yuezhi Mao, Dmitri Zuev, Alec White,
  David Stuck, Shaama M.S., Shane Yost, Joonho Lee, David Small,
  Daniel Levine, Susi Lehtola, Hugh Burton, Evgeny Epifanovsky,
  Bang C. Huynh
 -----------------------------------------------------------------------
 Exchange:     0.2000 Hartree-Fock + 0.0800 Slater + 0.7200 B88
 Correlation:  0.1900 VWN1RPA + 0.8100 LYP
 Using SG-1 standard quadrature grid
 A restricted SCF calculation will be
 performed using DIIS
 SCF converges when DIIS error is below 1.0e-08
 ---------------------------------------
  Cycle       Energy         DIIS error
 ---------------------------------------
    1   -3225.3459445577      2.82e-02  
    2   -3221.0058877466      2.15e-03  
    3   -3220.9251425255      2.65e-03  
    4   -3221.1260724108      5.29e-04  
    5   -3221.1328224926      2.47e-04  
    6   -3221.1342604657      1.06e-04  
    7   -3221.1345585816      2.81e-05  
    8   -3221.1345777746      1.16e-05  
    9   -3221.1345813293      3.23e-06  
   10   -3221.1345816117      9.74e-07  
   11   -3221.1345816378      3.30e-07  
   12   -3221.1345816409      1.10e-07  
   13   -3221.1345816412      3.50e-08  
   14   -3221.1345816414      1.22e-08  
   15   -3221.1345816415      4.73e-09  Convergence criterion met
 ---------------------------------------
 SCF time:   CPU 773.49s  wall 773.00s 
 SCF   energy in the final basis set =    -3221.1345816415
 Total energy in the final basis set =    -3221.1345816415

 --------------------------------------------------------------

                    Orbital Energies (a.u.)
 --------------------------------------------------------------

 Alpha MOs
 -- Occupied --
********-101.5758-101.5756-101.5749-101.5741-101.5734 -10.2774 -10.2727
-10.2712 -10.2708 -10.2691 -10.2686 -10.2397 -10.2326 -10.2211 -10.2203
-10.2201 -10.2179  -9.4917  -9.4904  -9.4902  -9.4896  -9.4886  -9.4881
 -7.2565  -7.2553  -7.2549  -7.2544  -7.2535  -7.2529  -7.2466  -7.2458
 -7.2452  -7.2450  -7.2445  -7.2445  -7.2445  -7.2438  -7.2434  -7.2429
 -7.2428  -7.2424  -0.9541  -0.9412  -0.9095  -0.9023  -0.8830  -0.8787
 -0.8472  -0.8439  -0.8050  -0.7676  -0.7494  -0.7402  -0.6701  -0.6508
 -0.6298  -0.6099  -0.5517  -0.5353  -0.5343  -0.5279  -0.4982  -0.4843
 -0.4683  -0.4653  -0.4641  -0.4480  -0.4469  -0.4326  -0.4159  -0.4126
 -0.4064  -0.3973  -0.3886  -0.3683  -0.3665  -0.3508  -0.3474  -0.3401
 -0.3363  -0.3356  -0.3326  -0.3269  -0.3253  -0.2867  -0.2832  -0.2666
 -0.2641
 -- Virtual --
 -0.0607  -0.0584  -0.0542  -0.0486  -0.0357  -0.0252  -0.0117  -0.0024
  0.0023   0.0052   0.0106   0.0176   0.0234   0.0245   0.0323   0.0394
  0.0466   0.0507   0.0524   0.0561   0.0584   0.0642   0.0652   0.0721
  0.0799   0.0823   0.0864   0.0916   0.0935   0.0954   0.1011   0.1027
  0.1059   0.1072   0.1103   0.1146   0.1167   0.1185   0.1211   0.1240
  0.1267   0.1297   0.1314   0.1333   0.1349   0.1380   0.1430   0.1456
  0.1526   0.1547   0.1606   0.1612   0.1668   0.1700   0.1749   0.1771
  0.1846   0.1876   0.1970   0.1996   0.2036   0.2070   0.2133   0.2169
  0.2186   0.2191   0.2252   0.2294   0.2315   0.2365   0.2398   0.2448
  0.2473   0.2514   0.2527   0.2579   0.2585   0.2625   0.2714   0.2731
  0.2755   0.2775   0.2860   0.2898   0.2925   0.2930   0.2954   0.2999
  0.3051   0.3077   0.3226   0.3229   0.3290   0.3353   0.3416   0.3556
  0.3677   0.4061   0.4138   0.4198   0.4369   0.4382   0.4408   0.4455
  0.4574   0.4586   0.4598   0.4661   0.4730   0.4772   0.4833   0.4886
  0.4943   0.5030   0.5084   0.5116   0.5185   0.5277   0.5345   0.5453
  0.5523   0.5655   0.5680   0.5749   0.5778   0.5832   0.5964   0.5978
  0.6051   0.6095   0.6118   0.6265   0.6306   0.6379   0.6417   0.6448
  0.6551   0.6622   0.6696   0.6817   0.6859   0.6907   0.6952   0.7068
  0.7201   0.7260   0.7413   0.7808   0.7925   0.7971   0.8114   0.8215
  0.8268   0.8372   0.8377   0.8409   0.8425   0.8450   0.8470   0.8483
  0.8515   0.8553   0.8595   0.8625   0.8656   0.8696   0.8726   0.8823
  0.8874   0.8924   0.9018   0.9052   0.9082   0.9148   0.9239   0.9309
  0.9418   0.9425   0.9481   0.9518   0.9550   0.9601   0.9637   0.9676
  0.9737   0.9819   0.9932   1.0004   1.0129   1.0166   1.0264   1.0346
  1.0427   1.0510   1.0670   1.0897   1.1118   1.1467   1.1740   1.2007
  1.2065   1.2154   1.2217   1.2282   1.2364   1.2569   1.2578   1.2700
  1.2777   1.2886   1.2978   1.3029   1.3271   1.3376   1.3521   1.3582
  1.3704   1.4160   1.4240   1.4691   1.4784   1.4872   1.5032   1.5550
  1.5620   1.5664   1.5683   1.5882   1.6207   1.6271   1.6504   1.6625
  1.6786   1.7006   1.7183   1.7460   1.7516   1.7554   1.8025   1.8111
  1.8267   1.8417   1.8498   1.8589   1.8635   1.9175   1.9234   1.9309
  1.9520   1.9564   1.9817   1.9911   2.0096   2.0271   2.0447   2.0814
  2.0885   2.1190   2.1270   2.1625   2.1885   2.2330   2.2360   2.2437
  2.2491   2.2570   2.2674   2.2745   2.2884   2.3123   2.3177   2.3456
  2.3483   2.3708   2.3927   2.4214   2.4319   2.4425   2.4499   2.4650
  2.4929   2.5060   2.5204   2.5333   2.5395   2.5498   2.5720   2.6010
  2.6120   2.6285   2.6541   2.6804   2.6847   2.6937   2.7033   2.7166
  2.7463   2.7511   2.7520   2.7591   2.7725   2.7922   2.8223   2.8295
  2.8345   2.8537   2.8904   2.9661   2.9810   3.0714   3.0800   3.0932
  3.1009   3.1216   3.1254   3.1512   3.2013   3.2249   3.2576   3.2851
  3.3540   3.3782   3.4133   3.5060   3.5415   3.6171   3.6513   3.7582
  3.8208   3.8452   3.9114   4.0037   4.0505   4.1235   4.3308   4.8042
  4.8113   9.7643   9.7774   9.7990   9.8043   9.8382   9.8575  23.3664
 23.5076  23.8202  23.8336  23.8784  23.8975  23.9385  23.9830  24.0191
 24.0617  24.1133  24.1329  25.7809  25.7950  25.8376  25.8640  25.9409
 25.9720  26.0886  26.1364  26.1508  26.2555  26.3272  26.3689  26.5139
 26.5689  26.6795  26.7315  26.8107  27.0067 215.7560 215.7716 215.7955
215.8027 215.8456 215.8686
 --------------------------------------------------------------

          Ground-State Mulliken Net Atomic Charges

     Atom                 Charge (a.u.)
  ----------------------------------------
      1 C                    -0.126316
      2 C                    -1.252553
      3 Cl                    0.539539
      4 C                     0.974332
      5 Cl                    0.529036
      6 C                    -0.559396
      7 H                     0.215562
      8 C                    -0.332644
      9 H                     0.203957
     10 C                    -0.298626
     11 Cl                    0.463721
     12 C                    -0.024235
     13 C                    -1.273196
     14 Cl                    0.412367
     15 C                    -0.202846
     16 H                     0.235818
     17 C                    -0.009905
     18 Cl                    0.534936
     19 C                     0.054813
     20 Cl                    0.600056
     21 C                    -0.915883
     22 H                     0.231463
  ----------------------------------------
  Sum of atomic charges =     0.000000

 -----------------------------------------------------------------
                    Cartesian Multipole Moments
 -----------------------------------------------------------------
    Charge (ESU x 10^10)
                 0.0000
    Dipole Moment (Debye)
         X       1.7011      Y      -1.2754      Z       0.4438
       Tot       2.1720
    Quadrupole Moments (Debye-Ang)
        XX    -141.6441     XY      -6.1896     YY    -145.6948
        XZ       5.5249     YZ      -1.3484     ZZ    -143.6545
    Octopole Moments (Debye-Ang^2)
       XXX      40.7607    XXY     -28.8537    XYY       7.0991
       YYY       7.3734    XXZ      -1.8312    XYZ      -5.9300
       YYZ       0.6215    XZZ     -10.5780    YZZ       3.6938
       ZZZ      -5.3992
    Hexadecapole Moments (Debye-Ang^3)
      XXXX   -6804.4956   XXXY     -84.9634   XXYY   -1427.1151
      XYYY      16.3125   YYYY   -1816.1597   XXXZ      54.9414
      XXYZ     -23.5583   XYYZ       2.1095   YYYZ     -14.7126
      XXZZ   -1388.6498   XYZZ      -0.6307   YYZZ    -565.3890
      XZZZ     -31.1051   YZZZ      17.0489   ZZZZ   -1440.7239
 -----------------------------------------------------------------
 Calculating MO derivatives via CPSCF
    1     0    69    0.0183232  
    2     0    69    0.0056947  
    3     0    69    0.0006148  
    4     0    69    0.0000495  
    5    58    11    0.0000031  
    6    69     0    0.0000002  Converged
 Time for AOints: 1286.2 s (CPU) 1286.2 s (wall)
 ------------------------------------------------------------------------------
                     AOints        : Timing summary (seconds)
 ------------------------------------------------------------------------------
     job step          cpu (% of tot)      sys (% of tot)     wall (% of tot)
 ------------------------------------------------------------------------------
  AOints            0.1286E+04 (10.0)   0.1000E-04 ( 3.0)   0.1286E+04 (10.0)
 ------------------------------------------------------------------------------
   Grand Totals     0.1292E+05          0.3350E-03          0.1292E+05
 ------------------------------------------------------------------------------
 Polarizability Matrix (a.u.)
            1           2           3
    1-285.4148462   1.9259275   4.0461641
    2   1.9259275-190.7288576   1.6751738
    3   4.0461641   1.6751738-176.2303286
 Calculating analytic Hessian of the SCF energy

 Direct stationary perturbation theory relativistic correction:

 rels  =       4.761526115301
 relv  =     -18.361846107825
 rel2e =       5.056189128947
 E_rel =      -8.544130863577

 Hessian of the SCF Energy
            1           2           3           4           5           6
    1   0.6289962  -0.0020541   0.0601943  -0.1935283  -0.1189089   0.0044057
    2  -0.0020541   0.5946015  -0.0823677  -0.0593653  -0.1945912   0.0179445
    3   0.0601943  -0.0823677   0.1946752  -0.0065286   0.0098198  -0.0609274
    4  -0.1935283  -0.0593653  -0.0065286   0.5939939   0.0338769   0.0553891
    5  -0.1189089  -0.1945912   0.0098198   0.0338769   0.4921559  -0.0668778
    6   0.0044057   0.0179445  -0.0609274   0.0553891  -0.0668778   0.1361773
    7   0.0065275  -0.0089510   0.0019688  -0.0520725   0.0343033  -0.0098090
    8   0.0104054  -0.0405684   0.0100762   0.0378438  -0.1397590   0.0270007
    9  -0.0014644   0.0074235   0.0024497  -0.0106538   0.0269771  -0.0298285
   10  -0.0390519  -0.0627916   0.0062356  -0.2877057   0.0619490  -0.0417120
   11  -0.0110272   0.0454125  -0.0093906  -0.0001145  -0.0998473   0.0081985
   12  -0.0034844  -0.0156090   0.0070116  -0.0294046   0.0158285  -0.0651019
   13  -0.0020023   0.0046655  -0.0016250  -0.0263772  -0.0303491   0.0021712
   14   0.0005307   0.0005207   0.0006967  -0.0070489  -0.0089091   0.0014519
   15  -0.0008310   0.0011716   0.0034241  -0.0023418  -0.0016569   0.0025822
   16  -0.0021476  -0.0106504   0.0021868  -0.0030095   0.0305153  -0.0071151
   17  -0.0105339  -0.0615409   0.0103564   0.0839860   0.0114082   0.0090747
   18   0.0016787   0.0103976  -0.0020054  -0.0169537   0.0027135   0.0027879
   19   0.0004440  -0.0002731   0.0002538   0.0009762   0.0011914  -0.0007836
   20  -0.0003106  -0.0011039  -0.0000536   0.0002625  -0.0037232   0.0017647
   21   0.0002798  -0.0000432  -0.0011341  -0.0006355   0.0018848   0.0048323
   22  -0.0041525   0.0766872  -0.0161438  -0.0635019  -0.0205107  -0.0036142
   23   0.0321870   0.0125044   0.0031228  -0.0207011  -0.0056076  -0.0019164
   24  -0.0075974   0.0084673   0.0035564  -0.0039888  -0.0017310  -0.0014575
   25  -0.0050340  -0.0002563  -0.0012566  -0.0010989  -0.0007554   0.0001128
   26   0.0003049   0.0015595   0.0007094  -0.0005652   0.0002771  -0.0002768
   27  -0.0013539   0.0006626   0.0048008   0.0000997  -0.0003154  -0.0007514
   28  -0.1376907   0.0366794  -0.0169567   0.0619302   0.0062672   0.0053355
   29   0.0947567  -0.2545138   0.0503689  -0.0518062  -0.0574003   0.0061972
   30  -0.0283294   0.0424275  -0.0728328   0.0163246   0.0126107   0.0059250
   31   0.0000137  -0.0046971   0.0002318  -0.0013846   0.0012079  -0.0008388
   32  -0.0260462  -0.0326326   0.0034378   0.0045127   0.0001982   0.0011869
   33   0.0046786   0.0062606   0.0031816  -0.0014490   0.0009510   0.0036604
   34  -0.2105197   0.0224664  -0.0215791  -0.0269900  -0.0061984  -0.0017353
   35   0.0217088  -0.0803865   0.0039600  -0.0209745   0.0090609  -0.0049454
   36  -0.0209836   0.0037845  -0.0813903  -0.0000939  -0.0010384   0.0042147
   37  -0.0161531  -0.0005689  -0.0290074  -0.0007947   0.0032166  -0.0006065
   38   0.0021391   0.0037373   0.0045374  -0.0002621  -0.0011909   0.0021183
   39  -0.0123437   0.0016213  -0.0004814   0.0030476  -0.0007660  -0.0008852
   40  -0.0018419  -0.0004706  -0.0026412   0.0005579  -0.0004667  -0.0009635
   41   0.0002114  -0.0022605   0.0007157  -0.0006819  -0.0001205  -0.0005701
   42   0.0025241  -0.0001911  -0.0009831  -0.0007772   0.0006047  -0.0009493
   43   0.0014210   0.0004533  -0.0017203  -0.0003796   0.0003845   0.0000323
   44   0.0006019   0.0050325  -0.0010318   0.0009013  -0.0004431  -0.0002179
   45  -0.0013073  -0.0012853  -0.0045999  -0.0002812   0.0010996  -0.0002196
   46  -0.0000001  -0.0001416  -0.0012090  -0.0001124   0.0003214  -0.0000862
   47   0.0000415   0.0002468   0.0001921   0.0001246   0.0000716  -0.0000957
   48   0.0001370  -0.0000331   0.0001673  -0.0000222   0.0000245   0.0000301
   49  -0.0007791   0.0000081   0.0002943   0.0002721  -0.0001311   0.0001373
   50  -0.0001404  -0.0008545  -0.0002155  -0.0003082   0.0003236   0.0003498
   51  -0.0008245  -0.0000073  -0.0016925   0.0001336  -0.0001968   0.0002816
   52   0.0012346  -0.0001854   0.0001540  -0.0003858   0.0004870  -0.0001723
   53  -0.0002481  -0.0003441   0.0000509   0.0000341  -0.0000901   0.0000254
   54   0.0002505   0.0000483   0.0001918  -0.0000598   0.0001041  -0.0000441
   55   0.0013204   0.0013335   0.0027093  -0.0002523   0.0002632  -0.0003762
   56   0.0014215   0.0062072  -0.0015664   0.0011144  -0.0005808  -0.0006723
   57   0.0032469  -0.0015766  -0.0019121  -0.0002835   0.0001658  -0.0000176
   58   0.0000067   0.0001538   0.0011150  -0.0001347   0.0005073  -0.0001331
   59  -0.0000247   0.0000833  -0.0002637   0.0000757  -0.0001229   0.0001746
   60  -0.0003665  -0.0000103  -0.0003825   0.0000688  -0.0004107   0.0001054
   61  -0.0280083   0.0086720   0.0224993   0.0001700   0.0030806   0.0001526
   62   0.0059069   0.0026489  -0.0035355  -0.0002737  -0.0018369   0.0001198
   63   0.0027980   0.0001114   0.0083579  -0.0021615   0.0002022  -0.0004995
   64   0.0009339  -0.0007213   0.0008145  -0.0001717  -0.0002475   0.0002116
   65  -0.0009183  -0.0037577   0.0003817  -0.0006308   0.0007313  -0.0000315
   66  -0.0013007   0.0008120   0.0005234   0.0005527   0.0000198   0.0000788
            7           8           9          10          11          12
    1   0.0065275   0.0104054  -0.0014644  -0.0390519  -0.0110272  -0.0034844
    2  -0.0089510  -0.0405684   0.0074235  -0.0627916   0.0454125  -0.0156090
    3   0.0019688   0.0100762   0.0024497   0.0062356  -0.0093906   0.0070116
    4  -0.0520725   0.0378438  -0.0106538  -0.2877057  -0.0001145  -0.0294046
    5   0.0343033  -0.1397590   0.0269771   0.0619490  -0.0998473   0.0158285
    6  -0.0098090   0.0270007  -0.0298285  -0.0417120   0.0081985  -0.0651019
    7   0.0691462  -0.0534136   0.0172524  -0.0104217   0.0321353  -0.0079121
    8  -0.0534136   0.2032430  -0.0437696   0.0085410  -0.0252472   0.0066384
    9   0.0172524  -0.0437696   0.0225927  -0.0032857   0.0095297   0.0010363
   10  -0.0104217   0.0085410  -0.0032857   0.5611166  -0.0456340   0.0662025
   11   0.0321353  -0.0252472   0.0095297  -0.0456340   0.5513828  -0.0909261
   12  -0.0079121   0.0066384   0.0010363   0.0662025  -0.0909261   0.1388135
   13  -0.0059849  -0.0014223  -0.0004110  -0.0915394  -0.0580827   0.0020219
   14   0.0048359   0.0033632  -0.0001572  -0.0617065  -0.1047660   0.0087894
   15  -0.0016188  -0.0009311  -0.0008756   0.0028041   0.0093439  -0.0228195
   16  -0.0047473   0.0021388  -0.0014834  -0.1403653   0.1027943  -0.0301676
   17  -0.0035115   0.0039677  -0.0003392   0.0375224  -0.2795033   0.0472315
   18  -0.0004399   0.0002517   0.0037925  -0.0177915   0.0556122  -0.0725195
   19   0.0000145  -0.0000211  -0.0000066  -0.0066728  -0.0014399  -0.0009312
   20   0.0013628  -0.0009176   0.0003729   0.0285265  -0.0024110   0.0046542
   21  -0.0002639   0.0001866   0.0000469  -0.0067046   0.0008109   0.0019763
   22   0.0009948   0.0005762   0.0000257   0.0587595  -0.0487973   0.0160425
   23   0.0009996  -0.0022655   0.0004021   0.0037373  -0.0531705   0.0120649
   24   0.0000439   0.0003983  -0.0009183   0.0059129   0.0052314   0.0066075
   25   0.0001145   0.0000313   0.0000515  -0.0015161  -0.0028962  -0.0005102
   26   0.0000372   0.0000208  -0.0000657  -0.0030298  -0.0004160   0.0009982
   27   0.0000464  -0.0000930  -0.0003301  -0.0004852   0.0010500   0.0065667
   28  -0.0023904  -0.0042802   0.0000749  -0.0446303   0.0367264  -0.0122727
   29  -0.0012291   0.0027436  -0.0000350   0.0345400  -0.0289404   0.0091502
   30  -0.0005713  -0.0002089   0.0041879  -0.0114528   0.0094003  -0.0065414
   31   0.0003697  -0.0003790   0.0000781   0.0017446  -0.0012533   0.0005119
   32  -0.0004398  -0.0019761   0.0003437   0.0000151   0.0000987  -0.0001557
   33   0.0001001   0.0003762   0.0000694   0.0002218  -0.0002639  -0.0005691
   34  -0.0022209   0.0026697  -0.0006094   0.0002756  -0.0028070   0.0000948
   35  -0.0036575  -0.0020216   0.0000606  -0.0021815  -0.0025817   0.0015174
   36   0.0007278   0.0000433  -0.0022838  -0.0003665   0.0010904   0.0056022
   37   0.0000278  -0.0016490  -0.0005375  -0.0004523   0.0002020   0.0007789
   38  -0.0013306  -0.0004855  -0.0009067   0.0002594  -0.0002100  -0.0002407
   39   0.0003753   0.0005601  -0.0002667  -0.0001245   0.0001850  -0.0001122
   40  -0.0001164   0.0002353  -0.0002059   0.0004284   0.0001480   0.0001602
   41   0.0000124   0.0002652  -0.0001202   0.0001022  -0.0001340   0.0001113
   42   0.0000292  -0.0000871   0.0002472   0.0002351  -0.0001307  -0.0000070
   43   0.0003411   0.0001115   0.0003422   0.0000685   0.0000913   0.0000249
   44   0.0000129  -0.0000009   0.0000659  -0.0000034   0.0002279   0.0000896
   45   0.0002034  -0.0004658  -0.0000455   0.0000162   0.0001097   0.0002090
   46   0.0000458  -0.0001410   0.0000106   0.0000001   0.0000267   0.0000679
   47  -0.0000154  -0.0000989   0.0000530  -0.0000033  -0.0000048  -0.0000414
   48  -0.0000021   0.0000051  -0.0000025  -0.0000196  -0.0000263  -0.0000180
   49  -0.0000098  -0.0000390  -0.0000577  -0.0002796  -0.0003655  -0.0000228
   50   0.0002276   0.0000222  -0.0000543   0.0000913  -0.0000170  -0.0000998
   51  -0.0000658   0.0001419   0.0002340  -0.0001108  -0.0000987   0.0000524
   52  -0.0001081  -0.0001806   0.0000251   0.0002925   0.0002274   0.0000461
   53   0.0000039   0.0000361  -0.0000102  -0.0000552  -0.0000434  -0.0000096
   54  -0.0000177  -0.0000372   0.0000044   0.0000565   0.0000516   0.0000286
   55   0.0004924  -0.0000342  -0.0002177  -0.0002184  -0.0001053  -0.0000034
   56  -0.0000515  -0.0000087   0.0002343   0.0000461   0.0003648   0.0004447
   57  -0.0001059   0.0000074  -0.0002919   0.0002594   0.0002714   0.0001415
   58   0.0000034  -0.0001873   0.0000831   0.0001789   0.0001730  -0.0000618
   59  -0.0000140   0.0000285  -0.0000337  -0.0000690  -0.0000604  -0.0000454
   60   0.0000424   0.0001439  -0.0000388  -0.0002030  -0.0002161  -0.0000056
   61  -0.0000152  -0.0008966   0.0009914   0.0001404   0.0001120  -0.0011272
   62  -0.0015102  -0.0000964   0.0000323   0.0001806  -0.0000428  -0.0003509
   63   0.0000498  -0.0003066   0.0001998   0.0002010  -0.0000244  -0.0002765
   64   0.0000093   0.0000905  -0.0000019  -0.0001467  -0.0001133  -0.0000526
   65   0.0001928  -0.0002445  -0.0000034  -0.0000363  -0.0000943  -0.0000405
   66  -0.0000322   0.0000700   0.0000198   0.0001133   0.0001835  -0.0000772
           13          14          15          16          17          18
    1  -0.0020023   0.0005307  -0.0008310  -0.0021476  -0.0105339   0.0016787
    2   0.0046655   0.0005207   0.0011716  -0.0106504  -0.0615409   0.0103976
    3  -0.0016250   0.0006967   0.0034241   0.0021868   0.0103564  -0.0020054
    4  -0.0263772  -0.0070489  -0.0023418  -0.0030095   0.0839860  -0.0169537
    5  -0.0303491  -0.0089091  -0.0016569   0.0305153   0.0114082   0.0027135
    6   0.0021712   0.0014519   0.0025822  -0.0071151   0.0090747   0.0027879
    7  -0.0059849   0.0048359  -0.0016188  -0.0047473  -0.0035115  -0.0004399
    8  -0.0014223   0.0033632  -0.0009311   0.0021388   0.0039677   0.0002517
    9  -0.0004110  -0.0001572  -0.0008756  -0.0014834  -0.0003392   0.0037925
   10  -0.0915394  -0.0617065   0.0028041  -0.1403653   0.0375224  -0.0177915
   11  -0.0580827  -0.1047660   0.0093439   0.1027943  -0.2795033   0.0556122
   12   0.0020219   0.0087894  -0.0228195  -0.0301676   0.0472315  -0.0725195
   13   0.1264113   0.0934117  -0.0029618  -0.0015637  -0.0077404   0.0007725
   14   0.0934117   0.1472425  -0.0150474  -0.0317968  -0.0358072   0.0035966
   15  -0.0029618  -0.0150474   0.0130920   0.0053397   0.0066583   0.0036231
   16  -0.0015637  -0.0317968   0.0053397   0.7379567   0.0130021   0.0756542
   17  -0.0077404  -0.0358072   0.0066583   0.0130021   0.6431949  -0.0971520
   18   0.0007725   0.0035966   0.0036231   0.0756542  -0.0971520   0.1559976
   19   0.0009778  -0.0007463   0.0006245  -0.3285612   0.0459037  -0.0463769
   20   0.0009145   0.0005033  -0.0004959   0.0433111  -0.0625420   0.0106498
   21   0.0002941  -0.0007065  -0.0023772  -0.0457882   0.0109697  -0.0436900
   22   0.0015913   0.0060034  -0.0015236  -0.2192863  -0.0760324  -0.0058868
   23   0.0009936  -0.0009527   0.0011223  -0.1437530  -0.2512635   0.0182095
   24  -0.0005739   0.0017788   0.0039166   0.0071526   0.0269047  -0.0633011
   25  -0.0002377  -0.0011351   0.0001713   0.0102044  -0.0204283   0.0047645
   26  -0.0001009  -0.0008911   0.0001811   0.0086147  -0.0162094   0.0048748
   27  -0.0000269   0.0000530   0.0001185  -0.0008180   0.0011880   0.0032528
   28   0.0002074  -0.0011778   0.0003459  -0.0455416  -0.0678569   0.0064595
   29   0.0002211   0.0010537  -0.0002653  -0.0138478   0.0464934  -0.0093921
   30   0.0001286  -0.0004150  -0.0005127  -0.0040611  -0.0157844   0.0091798
   31  -0.0008525  -0.0011671   0.0001609  -0.0026342   0.0058064  -0.0019856
   32  -0.0011205  -0.0011416   0.0000179  -0.0000421   0.0025516   0.0003410
   33   0.0001431  -0.0000071  -0.0003552  -0.0008778   0.0009717   0.0039933
   34   0.0000241   0.0004881  -0.0001576   0.0004280  -0.0001110   0.0001507
   35  -0.0014603  -0.0003345  -0.0000661  -0.0004076  -0.0010715   0.0000147
   36   0.0001193   0.0000762   0.0001671   0.0004525  -0.0000849  -0.0012006
   37  -0.0003716  -0.0001762   0.0000560  -0.0002053  -0.0000750  -0.0002883
   38   0.0001227   0.0001090  -0.0000906   0.0001273   0.0001883  -0.0000467
   39   0.0006932   0.0003989   0.0000614   0.0003758   0.0000599   0.0000777
   40   0.0000684  -0.0000005  -0.0000068  -0.0000793   0.0000641   0.0000870
   41  -0.0000853  -0.0000172  -0.0000026  -0.0000173   0.0000896  -0.0000345
   42  -0.0002309  -0.0001505  -0.0000272  -0.0002493   0.0000273   0.0000889
   43  -0.0000222  -0.0000694  -0.0000190  -0.0000138   0.0000086   0.0000521
   44   0.0001174   0.0000248   0.0000013  -0.0000444   0.0000192  -0.0000050
   45  -0.0001139  -0.0000888   0.0000165  -0.0002182  -0.0000155  -0.0000581
   46  -0.0000449  -0.0000331   0.0000048  -0.0000475  -0.0000118  -0.0000243
   47   0.0000008  -0.0000010   0.0000104   0.0000117  -0.0000146   0.0000126
   48   0.0000045   0.0000072  -0.0000000   0.0000191   0.0000032   0.0000109
   49   0.0003032   0.0002383  -0.0000023   0.0001671   0.0000691   0.0000038
   50  -0.0000968  -0.0000612  -0.0000142  -0.0000002  -0.0000141  -0.0000025
   51   0.0001727   0.0001126  -0.0000343   0.0000764   0.0000432   0.0000191
   52  -0.0003738  -0.0002522  -0.0000030  -0.0001323  -0.0000980  -0.0000416
   53   0.0000510   0.0000437   0.0000006   0.0000221   0.0000064   0.0000026
   54  -0.0000741  -0.0000521  -0.0000024  -0.0000250  -0.0000230  -0.0000305
   55   0.0001313   0.0000706   0.0000305   0.0000495   0.0000487   0.0000227
   56   0.0000982  -0.0000226   0.0000094  -0.0000270   0.0000397  -0.0000123
   57  -0.0004200  -0.0002789   0.0000043  -0.0000554  -0.0001375  -0.0000781
   58  -0.0001802  -0.0001440  -0.0000057  -0.0001280  -0.0000484  -0.0000087
   59   0.0000669   0.0000548   0.0000031   0.0000337  -0.0000008   0.0000122
   60   0.0002178   0.0001627   0.0000119   0.0001210   0.0000675   0.0000173
   61  -0.0002010  -0.0001657  -0.0000660  -0.0003817   0.0000076   0.0001468
   62  -0.0001015   0.0000798   0.0000456   0.0000309   0.0000406  -0.0000508
   63  -0.0002638  -0.0001699  -0.0000132  -0.0004269   0.0000059   0.0000615
   64   0.0000363   0.0000413  -0.0000000   0.0000376   0.0000262   0.0000056
   65  -0.0001033  -0.0000916   0.0000050  -0.0000146  -0.0000326   0.0000070
   66  -0.0000373  -0.0000506  -0.0000004  -0.0000778  -0.0000297  -0.0000196
           19          20          21          22          23          24
    1   0.0004440  -0.0003106   0.0002798  -0.0041525   0.0321870  -0.0075974
    2  -0.0002731  -0.0011039  -0.0000432   0.0766872   0.0125044   0.0084673
    3   0.0002538  -0.0000536  -0.0011341  -0.0161438   0.0031228   0.0035564
    4   0.0009762   0.0002625  -0.0006355  -0.0635019  -0.0207011  -0.0039888
    5   0.0011914  -0.0037232   0.0018848  -0.0205107  -0.0056076  -0.0017310
    6  -0.0007836   0.0017647   0.0048323  -0.0036142  -0.0019164  -0.0014575
    7   0.0000145   0.0013628  -0.0002639   0.0009948   0.0009996   0.0000439
    8  -0.0000211  -0.0009176   0.0001866   0.0005762  -0.0022655   0.0003983
    9  -0.0000066   0.0003729   0.0000469   0.0000257   0.0004021  -0.0009183
   10  -0.0066728   0.0285265  -0.0067046   0.0587595   0.0037373   0.0059129
   11  -0.0014399  -0.0024110   0.0008109  -0.0487973  -0.0531705   0.0052314
   12  -0.0009312   0.0046542   0.0019763   0.0160425   0.0120649   0.0066075
   13   0.0009778   0.0009145   0.0002941   0.0015913   0.0009936  -0.0005739
   14  -0.0007463   0.0005033  -0.0007065   0.0060034  -0.0009527   0.0017788
   15   0.0006245  -0.0004959  -0.0023772  -0.0015236   0.0011223   0.0039166
   16  -0.3285612   0.0433111  -0.0457882  -0.2192863  -0.1437530   0.0071526
   17   0.0459037  -0.0625420   0.0109697  -0.0760324  -0.2512635   0.0269047
   18  -0.0463769   0.0106498  -0.0436900  -0.0058868   0.0182095  -0.0633011
   19   0.3466769  -0.0463853   0.0501352  -0.0140774   0.0046335  -0.0031772
   20  -0.0463853   0.0645114  -0.0135009  -0.0242405   0.0076189  -0.0037959
   21   0.0501352  -0.0135009   0.0337353   0.0023536  -0.0000758   0.0042726
   22  -0.0140774  -0.0242405   0.0023536   0.6577362  -0.0049134   0.0689423
   23   0.0046335   0.0076189  -0.0000758  -0.0049134   0.7264472  -0.1150502
   24  -0.0031772  -0.0037959   0.0042726   0.0689423  -0.1150502   0.1569362
   25   0.0007304   0.0005178   0.0005344  -0.0852389   0.0836653  -0.0223648
   26   0.0000939   0.0006754  -0.0009410   0.0863015  -0.3003357   0.0615697
   27   0.0006347  -0.0008818  -0.0041130  -0.0228842   0.0611635  -0.0492717
   28   0.0002131  -0.0026948  -0.0003788  -0.3052466   0.0788061  -0.0463653
   29  -0.0028360  -0.0021823   0.0013792   0.0154246  -0.1200122   0.0132706
   30  -0.0003149   0.0013945   0.0065677  -0.0349162   0.0211395  -0.0699624
   31  -0.0007081  -0.0012632   0.0001533  -0.0289686  -0.0366146   0.0026361
   32  -0.0001539  -0.0004951   0.0000927  -0.0111362  -0.0084461   0.0009232
   33  -0.0000707  -0.0000533   0.0000735  -0.0019810  -0.0022335   0.0044927
   34  -0.0000599   0.0000195   0.0000237   0.0016829   0.0001493  -0.0003947
   35   0.0000509   0.0000812  -0.0000715   0.0008112  -0.0046283   0.0017831
   36  -0.0000075  -0.0000475  -0.0001727  -0.0007745   0.0023771   0.0051778
   37   0.0000097  -0.0000140  -0.0000223  -0.0005354   0.0007513   0.0007145
   38  -0.0000075  -0.0000003   0.0000522   0.0000166  -0.0003087  -0.0000172
   39   0.0000308   0.0000083   0.0000335   0.0001374  -0.0009235   0.0000382
   40   0.0000040   0.0000034  -0.0000041   0.0002542  -0.0002930   0.0001423
   41   0.0000000   0.0000058  -0.0000086  -0.0001978   0.0000043  -0.0000659
   42  -0.0000081  -0.0000094  -0.0000337   0.0001425   0.0003252  -0.0000361
   43   0.0000072  -0.0000066  -0.0000064   0.0000279   0.0000799  -0.0000158
   44   0.0000026   0.0000005  -0.0000256   0.0000347   0.0002955  -0.0000448
   45   0.0000087  -0.0000058  -0.0000161  -0.0000154   0.0000942   0.0002287
   46   0.0000015  -0.0000015  -0.0000035  -0.0000128   0.0000704   0.0000668
   47  -0.0000005  -0.0000028   0.0000005  -0.0000029  -0.0000187   0.0000021
   48   0.0000004   0.0000001  -0.0000009  -0.0000056   0.0000186  -0.0000290
   49   0.0000094   0.0000000   0.0000035   0.0000073  -0.0000613   0.0000271
   50  -0.0000058  -0.0000135   0.0000051  -0.0000902  -0.0000693   0.0001245
   51   0.0000040   0.0000041   0.0000017  -0.0000116  -0.0000776   0.0000213
   52  -0.0000102  -0.0000018   0.0000029   0.0000347   0.0002366  -0.0000168
   53   0.0000026   0.0000010  -0.0000006   0.0000015  -0.0000366   0.0000113
   54  -0.0000015  -0.0000010  -0.0000019   0.0000057   0.0000457   0.0000080
   55   0.0000112   0.0000023   0.0000011  -0.0000218   0.0000630  -0.0001845
   56  -0.0000032   0.0000214   0.0000148   0.0000873   0.0002317  -0.0004964
   57  -0.0000232  -0.0000004   0.0000139  -0.0000077   0.0002144   0.0001622
   58  -0.0000022  -0.0000001   0.0000101   0.0000453   0.0000641  -0.0000611
   59   0.0000009  -0.0000027  -0.0000012  -0.0000010  -0.0000100   0.0000385
   60   0.0000072  -0.0000016  -0.0000130  -0.0000339  -0.0000838   0.0000332
   61   0.0000206  -0.0000023   0.0000102  -0.0000022  -0.0000605  -0.0008571
   62  -0.0000057  -0.0000091  -0.0000124  -0.0000852   0.0002710   0.0005346
   63   0.0000047  -0.0000042  -0.0000093   0.0001178   0.0001367  -0.0004239
   64  -0.0000048   0.0000004   0.0000055  -0.0000914  -0.0000356  -0.0000393
   65  -0.0000013  -0.0000153  -0.0000093   0.0000645  -0.0002474   0.0001652
   66  -0.0000023   0.0000025   0.0000084   0.0000384  -0.0000802  -0.0000553
           25          26          27          28          29          30
    1  -0.0050340   0.0003049  -0.0013539  -0.1376907   0.0947567  -0.0283294
    2  -0.0002563   0.0015595   0.0006626   0.0366794  -0.2545138   0.0424275
    3  -0.0012566   0.0007094   0.0048008  -0.0169567   0.0503689  -0.0728328
    4  -0.0010989  -0.0005652   0.0000997   0.0619302  -0.0518062   0.0163246
    5  -0.0007554   0.0002771  -0.0003154   0.0062672  -0.0574003   0.0126107
    6   0.0001128  -0.0002768  -0.0007514   0.0053355   0.0061972   0.0059250
    7   0.0001145   0.0000372   0.0000464  -0.0023904  -0.0012291  -0.0005713
    8   0.0000313   0.0000208  -0.0000930  -0.0042802   0.0027436  -0.0002089
    9   0.0000515  -0.0000657  -0.0003301   0.0000749  -0.0000350   0.0041879
   10  -0.0015161  -0.0030298  -0.0004852  -0.0446303   0.0345400  -0.0114528
   11  -0.0028962  -0.0004160   0.0010500   0.0367264  -0.0289404   0.0094003
   12  -0.0005102   0.0009982   0.0065667  -0.0122727   0.0091502  -0.0065414
   13  -0.0002377  -0.0001009  -0.0000269   0.0002074   0.0002211   0.0001286
   14  -0.0011351  -0.0008911   0.0000530  -0.0011778   0.0010537  -0.0004150
   15   0.0001713   0.0001811   0.0001185   0.0003459  -0.0002653  -0.0005127
   16   0.0102044   0.0086147  -0.0008180  -0.0455416  -0.0138478  -0.0040611
   17  -0.0204283  -0.0162094   0.0011880  -0.0678569   0.0464934  -0.0157844
   18   0.0047645   0.0048748   0.0032528   0.0064595  -0.0093921   0.0091798
   19   0.0007304   0.0000939   0.0006347   0.0002131  -0.0028360  -0.0003149
   20   0.0005178   0.0006754  -0.0008818  -0.0026948  -0.0021823   0.0013945
   21   0.0005344  -0.0009410  -0.0041130  -0.0003788   0.0013792   0.0065677
   22  -0.0852389   0.0863015  -0.0228842  -0.3052466   0.0154246  -0.0349162
   23   0.0836653  -0.3003357   0.0611635   0.0788061  -0.1200122   0.0211395
   24  -0.0223648   0.0615697  -0.0492717  -0.0463653   0.0132706  -0.0699624
   25   0.0880079  -0.0890945   0.0251364  -0.0064115   0.0284637  -0.0066144
   26  -0.0890945   0.3161869  -0.0669869  -0.0015846  -0.0019792   0.0006799
   27   0.0251364  -0.0669869   0.0401703  -0.0008172   0.0045254   0.0016426
   28  -0.0064115  -0.0015846  -0.0008172   0.5830791  -0.0545348   0.0713930
   29   0.0284637  -0.0019792   0.0045254  -0.0545348   0.5234561  -0.0853382
   30  -0.0066144   0.0006799   0.0016426   0.0713930  -0.0853382   0.1452254
   31   0.0007604  -0.0009146   0.0005557  -0.0856545  -0.0559249   0.0022056
   32   0.0006498   0.0010284  -0.0005437  -0.0556695  -0.1061289   0.0091073
   33   0.0002906  -0.0007785  -0.0022743   0.0016870   0.0088282  -0.0239572
   34   0.0001551  -0.0001790  -0.0000088  -0.0134848   0.0144609  -0.0042876
   35   0.0011998   0.0000769   0.0001749   0.0291608  -0.0017754   0.0056234
   36  -0.0003224   0.0000102   0.0001304  -0.0084502   0.0023029   0.0026073
   37  -0.0002426   0.0000624   0.0000054  -0.0020826  -0.0031897  -0.0000761
   38   0.0000954   0.0000106   0.0000967   0.0012429  -0.0006809  -0.0015423
   39   0.0002382  -0.0000391   0.0001823   0.0029225  -0.0003158  -0.0003410
   40   0.0000731   0.0000022   0.0000259   0.0007752  -0.0002841  -0.0006749
   41   0.0000022  -0.0000011  -0.0000301   0.0001117  -0.0001557   0.0005194
   42  -0.0000906   0.0000024  -0.0001156  -0.0009981  -0.0005691  -0.0008461
   43  -0.0000390   0.0000050  -0.0000025  -0.0007651  -0.0002581   0.0000905
   44  -0.0000991   0.0000026   0.0000081  -0.0009270  -0.0002390   0.0000796
   45  -0.0000417   0.0000309  -0.0000188  -0.0004546  -0.0008497   0.0000682
   46  -0.0000235   0.0000063  -0.0000063  -0.0002654  -0.0002142   0.0000285
   47   0.0000039  -0.0000001  -0.0000055  -0.0000045   0.0002067   0.0000652
   48  -0.0000040  -0.0000015   0.0000053  -0.0000189  -0.0000544   0.0000103
   49   0.0000404  -0.0000176   0.0000008   0.0004202   0.0002030  -0.0000128
   50   0.0000463  -0.0000047  -0.0000027   0.0003172   0.0001248  -0.0002800
   51   0.0000308  -0.0000186  -0.0000175   0.0002195   0.0002656   0.0002794
   52  -0.0000793   0.0000046  -0.0000087  -0.0006086  -0.0005089   0.0000070
   53   0.0000132  -0.0000002  -0.0000003   0.0001075   0.0000434   0.0000127
   54  -0.0000144   0.0000002  -0.0000067  -0.0001124  -0.0000956   0.0000067
   55  -0.0000456   0.0000252   0.0000062  -0.0008364  -0.0002586  -0.0000889
   56  -0.0001267  -0.0000124  -0.0000097  -0.0010693  -0.0000000   0.0007046
   57  -0.0000557   0.0000130   0.0000240  -0.0001749  -0.0002703  -0.0001280
   58  -0.0000389   0.0000112  -0.0000016  -0.0003405  -0.0005146  -0.0000142
   59   0.0000119   0.0000000   0.0000005   0.0000419   0.0001402  -0.0001125
   60   0.0000410  -0.0000108  -0.0000119   0.0002683   0.0004699  -0.0000168
   61  -0.0000911   0.0000152  -0.0001043  -0.0009813  -0.0031018   0.0012168
   62   0.0000301   0.0000196  -0.0000420  -0.0006021  -0.0006307   0.0000863
   63  -0.0001041   0.0000424   0.0000145  -0.0019815   0.0006410  -0.0007160
   64   0.0000112   0.0000016   0.0000064   0.0003124   0.0004381   0.0000248
   65   0.0000612  -0.0000078  -0.0000116   0.0009370   0.0003770  -0.0001704
   66   0.0000072   0.0000065   0.0000029   0.0002545  -0.0002285   0.0001464
           31          32          33          34          35          36
    1   0.0000137  -0.0260462   0.0046786  -0.2105197   0.0217088  -0.0209836
    2  -0.0046971  -0.0326326   0.0062606   0.0224664  -0.0803865   0.0037845
    3   0.0002318   0.0034378   0.0031816  -0.0215791   0.0039600  -0.0813903
    4  -0.0013846   0.0045127  -0.0014490  -0.0269900  -0.0209745  -0.0000939
    5   0.0012079   0.0001982   0.0009510  -0.0061984   0.0090609  -0.0010384
    6  -0.0008388   0.0011869   0.0036604  -0.0017353  -0.0049454   0.0042147
    7   0.0003697  -0.0004398   0.0001001  -0.0022209  -0.0036575   0.0007278
    8  -0.0003790  -0.0019761   0.0003762   0.0026697  -0.0020216   0.0000433
    9   0.0000781   0.0003437   0.0000694  -0.0006094   0.0000606  -0.0022838
   10   0.0017446   0.0000151   0.0002218   0.0002756  -0.0021815  -0.0003665
   11  -0.0012533   0.0000987  -0.0002639  -0.0028070  -0.0025817   0.0010904
   12   0.0005119  -0.0001557  -0.0005691   0.0000948   0.0015174   0.0056022
   13  -0.0008525  -0.0011205   0.0001431   0.0000241  -0.0014603   0.0001193
   14  -0.0011671  -0.0011416  -0.0000071   0.0004881  -0.0003345   0.0000762
   15   0.0001609   0.0000179  -0.0003552  -0.0001576  -0.0000661   0.0001671
   16  -0.0026342  -0.0000421  -0.0008778   0.0004280  -0.0004076   0.0004525
   17   0.0058064   0.0025516   0.0009717  -0.0001110  -0.0010715  -0.0000849
   18  -0.0019856   0.0003410   0.0039933   0.0001507   0.0000147  -0.0012006
   19  -0.0007081  -0.0001539  -0.0000707  -0.0000599   0.0000509  -0.0000075
   20  -0.0012632  -0.0004951  -0.0000533   0.0000195   0.0000812  -0.0000475
   21   0.0001533   0.0000927   0.0000735   0.0000237  -0.0000715  -0.0001727
   22  -0.0289686  -0.0111362  -0.0019810   0.0016829   0.0008112  -0.0007745
   23  -0.0366146  -0.0084461  -0.0022335   0.0001493  -0.0046283   0.0023771
   24   0.0026361   0.0009232   0.0044927  -0.0003947   0.0017831   0.0051778
   25   0.0007604   0.0006498   0.0002906   0.0001551   0.0011998  -0.0003224
   26  -0.0009146   0.0010284  -0.0007785  -0.0001790   0.0000769   0.0000102
   27   0.0005557  -0.0005437  -0.0022743  -0.0000088   0.0001749   0.0001304
   28  -0.0856545  -0.0556695   0.0016870  -0.0134848   0.0291608  -0.0084502
   29  -0.0559249  -0.1061289   0.0088282   0.0144609  -0.0017754   0.0023029
   30   0.0022056   0.0091073  -0.0239572  -0.0042876   0.0056234   0.0026073
   31   0.1168076   0.0905442  -0.0031432  -0.0018539   0.0032702  -0.0005860
   32   0.0905442   0.1508467  -0.0148471  -0.0027856  -0.0020932  -0.0000285
   33  -0.0031432  -0.0148471   0.0139775   0.0003336  -0.0001614  -0.0022746
   34  -0.0018539  -0.0027856   0.0003336   0.6298251  -0.0799531   0.0095348
   35   0.0032702  -0.0020932  -0.0001614  -0.0799531   0.1998313   0.0586654
   36  -0.0005860  -0.0000285  -0.0022746   0.0095348   0.0586654   0.6185809
   37   0.0009658   0.0007211  -0.0005251  -0.1473663   0.0075169  -0.0494142
   38   0.0007440  -0.0009410   0.0011585  -0.0011635  -0.0686436  -0.0183454
   39   0.0000697  -0.0006175  -0.0003456  -0.1090600  -0.0075431  -0.2552165
   40  -0.0000951  -0.0000979  -0.0000279   0.0022950   0.0006669   0.0016200
   41   0.0000947   0.0003078   0.0000434   0.0039570   0.0027581  -0.0056680
   42   0.0000356   0.0000220   0.0002819   0.0250284  -0.0097807  -0.0332173
   43   0.0001698   0.0000602   0.0002802  -0.0139386  -0.0064543  -0.0766517
   44  -0.0000106   0.0000683  -0.0001890  -0.0001182   0.0131881   0.0143062
   45   0.0003454   0.0002834  -0.0001098  -0.0309893   0.0064859   0.0179683
   46   0.0000753   0.0000694  -0.0000369  -0.0048487   0.0017830   0.0003642
   47  -0.0000514  -0.0001427  -0.0000062   0.0017132   0.0046629  -0.0005227
   48   0.0000062   0.0000274   0.0000031  -0.0000487  -0.0004814   0.0014474
   49  -0.0000247  -0.0000085  -0.0000214   0.0010838  -0.0003186   0.0059160
   50  -0.0002120   0.0001319   0.0001079  -0.0003307  -0.0071584  -0.0101056
   51  -0.0001406   0.0000682   0.0001857   0.0062703  -0.0102960  -0.0705646
   52  -0.0000276   0.0002342  -0.0000465  -0.0019621   0.0001216  -0.0005755
   53   0.0000170  -0.0000274   0.0000057   0.0002206  -0.0006032   0.0003997
   54  -0.0000064   0.0000352  -0.0000097  -0.0001017   0.0003034   0.0014246
   55   0.0005925  -0.0004107  -0.0001989  -0.0362484   0.0179385   0.0707858
   56  -0.0001379  -0.0000242  -0.0002038   0.0102132   0.0066374  -0.0072934
   57  -0.0000508  -0.0001001  -0.0001934   0.0168472   0.0020711   0.0450290
   58   0.0000762   0.0002225   0.0000133  -0.0017773   0.0003554  -0.0047843
   59  -0.0000011  -0.0000780   0.0000187   0.0008823   0.0040352   0.0005378
   60  -0.0000190  -0.0001985   0.0000226  -0.0009722  -0.0000950   0.0022926
   61   0.0007421   0.0009924   0.0005706  -0.1841359   0.0292738   0.0556560
   62   0.0012764  -0.0010512  -0.0000638   0.0388056  -0.0724939  -0.0345111
   63  -0.0002063   0.0006318   0.0001199   0.1215611  -0.0459343  -0.2413516
   64  -0.0001139  -0.0001105   0.0000597   0.0096421   0.0015427   0.0178321
   65  -0.0003336  -0.0000536   0.0000859  -0.0024068   0.0034615  -0.0059522
   66  -0.0000131  -0.0000279   0.0000269  -0.0098507  -0.0012791  -0.0169436
           37          38          39          40          41          42
    1  -0.0161531   0.0021391  -0.0123437  -0.0018419   0.0002114   0.0025241
    2  -0.0005689   0.0037373   0.0016213  -0.0004706  -0.0022605  -0.0001911
    3  -0.0290074   0.0045374  -0.0004814  -0.0026412   0.0007157  -0.0009831
    4  -0.0007947  -0.0002621   0.0030476   0.0005579  -0.0006819  -0.0007772
    5   0.0032166  -0.0011909  -0.0007660  -0.0004667  -0.0001205   0.0006047
    6  -0.0006065   0.0021183  -0.0008852  -0.0009635  -0.0005701  -0.0009493
    7   0.0000278  -0.0013306   0.0003753  -0.0001164   0.0000124   0.0000292
    8  -0.0016490  -0.0004855   0.0005601   0.0002353   0.0002652  -0.0000871
    9  -0.0005375  -0.0009067  -0.0002667  -0.0002059  -0.0001202   0.0002472
   10  -0.0004523   0.0002594  -0.0001245   0.0004284   0.0001022   0.0002351
   11   0.0002020  -0.0002100   0.0001850   0.0001480  -0.0001340  -0.0001307
   12   0.0007789  -0.0002407  -0.0001122   0.0001602   0.0001113  -0.0000070
   13  -0.0003716   0.0001227   0.0006932   0.0000684  -0.0000853  -0.0002309
   14  -0.0001762   0.0001090   0.0003989  -0.0000005  -0.0000172  -0.0001505
   15   0.0000560  -0.0000906   0.0000614  -0.0000068  -0.0000026  -0.0000272
   16  -0.0002053   0.0001273   0.0003758  -0.0000793  -0.0000173  -0.0002493
   17  -0.0000750   0.0001883   0.0000599   0.0000641   0.0000896   0.0000273
   18  -0.0002883  -0.0000467   0.0000777   0.0000870  -0.0000345   0.0000889
   19   0.0000097  -0.0000075   0.0000308   0.0000040   0.0000000  -0.0000081
   20  -0.0000140  -0.0000003   0.0000083   0.0000034   0.0000058  -0.0000094
   21  -0.0000223   0.0000522   0.0000335  -0.0000041  -0.0000086  -0.0000337
   22  -0.0005354   0.0000166   0.0001374   0.0002542  -0.0001978   0.0001425
   23   0.0007513  -0.0003087  -0.0009235  -0.0002930   0.0000043   0.0003252
   24   0.0007145  -0.0000172   0.0000382   0.0001423  -0.0000659  -0.0000361
   25  -0.0002426   0.0000954   0.0002382   0.0000731   0.0000022  -0.0000906
   26   0.0000624   0.0000106  -0.0000391   0.0000022  -0.0000011   0.0000024
   27   0.0000054   0.0000967   0.0001823   0.0000259  -0.0000301  -0.0001156
   28  -0.0020826   0.0012429   0.0029225   0.0007752   0.0001117  -0.0009981
   29  -0.0031897  -0.0006809  -0.0003158  -0.0002841  -0.0001557  -0.0005691
   30  -0.0000761  -0.0015423  -0.0003410  -0.0006749   0.0005194  -0.0008461
   31   0.0009658   0.0007440   0.0000697  -0.0000951   0.0000947   0.0000356
   32   0.0007211  -0.0009410  -0.0006175  -0.0000979   0.0003078   0.0000220
   33  -0.0005251   0.0011585  -0.0003456  -0.0000279   0.0000434   0.0002819
   34  -0.1473663  -0.0011635  -0.1090600   0.0022950   0.0039570   0.0250284
   35   0.0075169  -0.0686436  -0.0075431   0.0006669   0.0027581  -0.0097807
   36  -0.0494142  -0.0183454  -0.2552165   0.0016200  -0.0056680  -0.0332173
   37   0.5870807  -0.0711596   0.0714174  -0.0755875   0.0172082   0.0504118
   38  -0.0711596   0.1460490   0.0448628   0.0173987  -0.0293003  -0.0217137
   39   0.0714174   0.0448628   0.5299570   0.0514554  -0.0217491  -0.1120828
   40  -0.0755875   0.0173987   0.0514554   0.1001725  -0.0280221  -0.0830075
   41   0.0172082  -0.0293003  -0.0217491  -0.0280221   0.0217899   0.0357199
   42   0.0504118  -0.0217137  -0.1120828  -0.0830075   0.0357199   0.1584730
   43  -0.3140142   0.0415755  -0.0106284  -0.0250689   0.0068203   0.0113792
   44   0.0328671  -0.0718296  -0.0055329   0.0102303   0.0022968  -0.0040564
   45  -0.0742835   0.0053384  -0.1178707   0.0354600  -0.0082712  -0.0096834
   46  -0.0081067  -0.0019516  -0.0276392   0.0006942  -0.0006594  -0.0003573
   47   0.0020836   0.0034227   0.0042947  -0.0004465  -0.0025598   0.0005917
   48   0.0011699  -0.0006495  -0.0000530   0.0012350   0.0002779   0.0009785
   49  -0.0395868   0.0110907   0.0168962  -0.0009158   0.0006563  -0.0014726
   50   0.0192424   0.0073487   0.0021508   0.0002351   0.0040545  -0.0000853
   51   0.0754700  -0.0080171   0.0465701  -0.0047828   0.0005018   0.0017279
   52   0.0042713   0.0004716   0.0029143  -0.0015440   0.0004094   0.0008759
   53   0.0000498   0.0044310  -0.0014826   0.0003526  -0.0000211  -0.0001665
   54  -0.0001712  -0.0009558  -0.0024012   0.0005884  -0.0001187  -0.0000439
   55  -0.0482602   0.0015419  -0.0374026   0.0012609  -0.0001527   0.0004588
   56   0.0015543  -0.0090899   0.0038150  -0.0000686   0.0000630  -0.0000071
   57  -0.0368413   0.0036580  -0.0287135   0.0010964  -0.0001008   0.0007003
   58   0.0009746  -0.0000546   0.0008612  -0.0006172   0.0001793   0.0010482
   59  -0.0001361   0.0000995  -0.0000824   0.0001764  -0.0005559  -0.0002929
   60   0.0000507   0.0000753   0.0005297   0.0010918  -0.0003141  -0.0013003
   61   0.0617123  -0.0024304   0.0436054  -0.0006307  -0.0001888  -0.0063733
   62  -0.0101291   0.0118624  -0.0175595   0.0005991   0.0034119   0.0003429
   63  -0.0110698  -0.0079651  -0.0576954  -0.0006506  -0.0006736  -0.0022132
   64  -0.0012840   0.0015414   0.0021578  -0.0000889   0.0002410   0.0013954
   65   0.0016221   0.0054184  -0.0013484   0.0000376   0.0000795  -0.0003954
   66   0.0027306  -0.0013983  -0.0009680  -0.0000030  -0.0001610  -0.0009606
           43          44          45          46          47          48
    1   0.0014210   0.0006019  -0.0013073  -0.0000001   0.0000415   0.0001370
    2   0.0004533   0.0050325  -0.0012853  -0.0001416   0.0002468  -0.0000331
    3  -0.0017203  -0.0010318  -0.0045999  -0.0012090   0.0001921   0.0001673
    4  -0.0003796   0.0009013  -0.0002812  -0.0001124   0.0001246  -0.0000222
    5   0.0003845  -0.0004431   0.0010996   0.0003214   0.0000716   0.0000245
    6   0.0000323  -0.0002179  -0.0002196  -0.0000862  -0.0000957   0.0000301
    7   0.0003411   0.0000129   0.0002034   0.0000458  -0.0000154  -0.0000021
    8   0.0001115  -0.0000009  -0.0004658  -0.0001410  -0.0000989   0.0000051
    9   0.0003422   0.0000659  -0.0000455   0.0000106   0.0000530  -0.0000025
   10   0.0000685  -0.0000034   0.0000162   0.0000001  -0.0000033  -0.0000196
   11   0.0000913   0.0002279   0.0001097   0.0000267  -0.0000048  -0.0000263
   12   0.0000249   0.0000896   0.0002090   0.0000679  -0.0000414  -0.0000180
   13  -0.0000222   0.0001174  -0.0001139  -0.0000449   0.0000008   0.0000045
   14  -0.0000694   0.0000248  -0.0000888  -0.0000331  -0.0000010   0.0000072
   15  -0.0000190   0.0000013   0.0000165   0.0000048   0.0000104  -0.0000000
   16  -0.0000138  -0.0000444  -0.0002182  -0.0000475   0.0000117   0.0000191
   17   0.0000086   0.0000192  -0.0000155  -0.0000118  -0.0000146   0.0000032
   18   0.0000521  -0.0000050  -0.0000581  -0.0000243   0.0000126   0.0000109
   19   0.0000072   0.0000026   0.0000087   0.0000015  -0.0000005   0.0000004
   20  -0.0000066   0.0000005  -0.0000058  -0.0000015  -0.0000028   0.0000001
   21  -0.0000064  -0.0000256  -0.0000161  -0.0000035   0.0000005  -0.0000009
   22   0.0000279   0.0000347  -0.0000154  -0.0000128  -0.0000029  -0.0000056
   23   0.0000799   0.0002955   0.0000942   0.0000704  -0.0000187   0.0000186
   24  -0.0000158  -0.0000448   0.0002287   0.0000668   0.0000021  -0.0000290
   25  -0.0000390  -0.0000991  -0.0000417  -0.0000235   0.0000039  -0.0000040
   26   0.0000050   0.0000026   0.0000309   0.0000063  -0.0000001  -0.0000015
   27  -0.0000025   0.0000081  -0.0000188  -0.0000063  -0.0000055   0.0000053
   28  -0.0007651  -0.0009270  -0.0004546  -0.0002654  -0.0000045  -0.0000189
   29  -0.0002581  -0.0002390  -0.0008497  -0.0002142   0.0002067  -0.0000544
   30   0.0000905   0.0000796   0.0000682   0.0000285   0.0000652   0.0000103
   31   0.0001698  -0.0000106   0.0003454   0.0000753  -0.0000514   0.0000062
   32   0.0000602   0.0000683   0.0002834   0.0000694  -0.0001427   0.0000274
   33   0.0002802  -0.0001890  -0.0001098  -0.0000369  -0.0000062   0.0000031
   34  -0.0139386  -0.0001182  -0.0309893  -0.0048487   0.0017132  -0.0000487
   35  -0.0064543   0.0131881   0.0064859   0.0017830   0.0046629  -0.0004814
   36  -0.0766517   0.0143062   0.0179683   0.0003642  -0.0005227   0.0014474
   37  -0.3140142   0.0328671  -0.0742835  -0.0081067   0.0020836   0.0011699
   38   0.0415755  -0.0718296   0.0053384  -0.0019516   0.0034227  -0.0006495
   39  -0.0106284  -0.0055329  -0.1178707  -0.0276392   0.0042947  -0.0000530
   40  -0.0250689   0.0102303   0.0354600   0.0006942  -0.0004465   0.0012350
   41   0.0068203   0.0022968  -0.0082712  -0.0006594  -0.0025598   0.0002779
   42   0.0113792  -0.0040564  -0.0096834  -0.0003573   0.0005917   0.0009785
   43   0.6609680  -0.0854851   0.0489815  -0.1002005  -0.0037563  -0.1076204
   44  -0.0854851   0.1525284   0.0751671  -0.0038186  -0.0360597  -0.0187471
   45   0.0489815   0.0751671   0.7226290  -0.1077441  -0.0187974  -0.2985783
   46  -0.1002005  -0.0038186  -0.1077441   0.1055408   0.0018193   0.1130164
   47  -0.0037563  -0.0360597  -0.0187974   0.0018193   0.0261689   0.0215183
   48  -0.1076204  -0.0187471  -0.2985783   0.1130164   0.0215183   0.3137707
   49  -0.1701021   0.0359168   0.1241002   0.0090425  -0.0024766  -0.0105110
   50   0.0267234  -0.0740632  -0.0478613   0.0015536   0.0028869  -0.0010995
   51   0.0593866  -0.0368790  -0.2531854   0.0183165  -0.0060342  -0.0174739
   52  -0.0420957   0.0076190  -0.0030104   0.0005438  -0.0006615  -0.0007492
   53   0.0108113   0.0027554   0.0007370  -0.0003733  -0.0025294   0.0005968
   54   0.0196863  -0.0031565   0.0061687   0.0011391   0.0003050   0.0011871
   55   0.0590807  -0.0095803  -0.0105535  -0.0015575   0.0015279   0.0027986
   56  -0.0022842   0.0117685  -0.0069762   0.0014285   0.0047104  -0.0013500
   57   0.0408355  -0.0158463  -0.0504158   0.0019695  -0.0012212  -0.0010379
   58  -0.0005470   0.0004939  -0.0009225  -0.0000039   0.0000349  -0.0000249
   59  -0.0001851   0.0030079  -0.0005234   0.0002252   0.0001610  -0.0001321
   60  -0.0057738   0.0003083  -0.0019196   0.0013562  -0.0003774  -0.0007734
   61  -0.0541599   0.0112442   0.0201365  -0.0007586   0.0000700   0.0006749
   62   0.0113260  -0.0075331  -0.0042780   0.0000557  -0.0011043   0.0000957
   63   0.0207614  -0.0043814  -0.0109362   0.0008182   0.0000524   0.0003956
   64  -0.0007432   0.0000478   0.0006827   0.0000382  -0.0000124  -0.0000354
   65   0.0000490  -0.0010480   0.0000707  -0.0000135  -0.0000009   0.0000000
   66   0.0005806   0.0000852   0.0003723  -0.0000523   0.0000039  -0.0000391
           49          50          51          52          53          54
    1  -0.0007791  -0.0001404  -0.0008245   0.0012346  -0.0002481   0.0002505
    2   0.0000081  -0.0008545  -0.0000073  -0.0001854  -0.0003441   0.0000483
    3   0.0002943  -0.0002155  -0.0016925   0.0001540   0.0000509   0.0001918
    4   0.0002721  -0.0003082   0.0001336  -0.0003858   0.0000341  -0.0000598
    5  -0.0001311   0.0003236  -0.0001968   0.0004870  -0.0000901   0.0001041
    6   0.0001373   0.0003498   0.0002816  -0.0001723   0.0000254  -0.0000441
    7  -0.0000098   0.0002276  -0.0000658  -0.0001081   0.0000039  -0.0000177
    8  -0.0000390   0.0000222   0.0001419  -0.0001806   0.0000361  -0.0000372
    9  -0.0000577  -0.0000543   0.0002340   0.0000251  -0.0000102   0.0000044
   10  -0.0002796   0.0000913  -0.0001108   0.0002925  -0.0000552   0.0000565
   11  -0.0003655  -0.0000170  -0.0000987   0.0002274  -0.0000434   0.0000516
   12  -0.0000228  -0.0000998   0.0000524   0.0000461  -0.0000096   0.0000286
   13   0.0003032  -0.0000968   0.0001727  -0.0003738   0.0000510  -0.0000741
   14   0.0002383  -0.0000612   0.0001126  -0.0002522   0.0000437  -0.0000521
   15  -0.0000023  -0.0000142  -0.0000343  -0.0000030   0.0000006  -0.0000024
   16   0.0001671  -0.0000002   0.0000764  -0.0001323   0.0000221  -0.0000250
   17   0.0000691  -0.0000141   0.0000432  -0.0000980   0.0000064  -0.0000230
   18   0.0000038  -0.0000025   0.0000191  -0.0000416   0.0000026  -0.0000305
   19   0.0000094  -0.0000058   0.0000040  -0.0000102   0.0000026  -0.0000015
   20   0.0000000  -0.0000135   0.0000041  -0.0000018   0.0000010  -0.0000010
   21   0.0000035   0.0000051   0.0000017   0.0000029  -0.0000006  -0.0000019
   22   0.0000073  -0.0000902  -0.0000116   0.0000347   0.0000015   0.0000057
   23  -0.0000613  -0.0000693  -0.0000776   0.0002366  -0.0000366   0.0000457
   24   0.0000271   0.0001245   0.0000213  -0.0000168   0.0000113   0.0000080
   25   0.0000404   0.0000463   0.0000308  -0.0000793   0.0000132  -0.0000144
   26  -0.0000176  -0.0000047  -0.0000186   0.0000046  -0.0000002   0.0000002
   27   0.0000008  -0.0000027  -0.0000175  -0.0000087  -0.0000003  -0.0000067
   28   0.0004202   0.0003172   0.0002195  -0.0006086   0.0001075  -0.0001124
   29   0.0002030   0.0001248   0.0002656  -0.0005089   0.0000434  -0.0000956
   30  -0.0000128  -0.0002800   0.0002794   0.0000070   0.0000127   0.0000067
   31  -0.0000247  -0.0002120  -0.0001406  -0.0000276   0.0000170  -0.0000064
   32  -0.0000085   0.0001319   0.0000682   0.0002342  -0.0000274   0.0000352
   33  -0.0000214   0.0001079   0.0001857  -0.0000465   0.0000057  -0.0000097
   34   0.0010838  -0.0003307   0.0062703  -0.0019621   0.0002206  -0.0001017
   35  -0.0003186  -0.0071584  -0.0102960   0.0001216  -0.0006032   0.0003034
   36   0.0059160  -0.0101056  -0.0705646  -0.0005755   0.0003997   0.0014246
   37  -0.0395868   0.0192424   0.0754700   0.0042713   0.0000498  -0.0001712
   38   0.0110907   0.0073487  -0.0080171   0.0004716   0.0044310  -0.0009558
   39   0.0168962   0.0021508   0.0465701   0.0029143  -0.0014826  -0.0024012
   40  -0.0009158   0.0002351  -0.0047828  -0.0015440   0.0003526   0.0005884
   41   0.0006563   0.0040545   0.0005018   0.0004094  -0.0000211  -0.0001187
   42  -0.0014726  -0.0000853   0.0017279   0.0008759  -0.0001665  -0.0000439
   43  -0.1701021   0.0267234   0.0593866  -0.0420957   0.0108113   0.0196863
   44   0.0359168  -0.0740632  -0.0368790   0.0076190   0.0027554  -0.0031565
   45   0.1241002  -0.0478613  -0.2531854  -0.0030104   0.0007370   0.0061687
   46   0.0090425   0.0015536   0.0183165   0.0005438  -0.0003733   0.0011391
   47  -0.0024766   0.0028869  -0.0060342  -0.0006615  -0.0025294   0.0003050
   48  -0.0105110  -0.0010995  -0.0174739  -0.0007492   0.0005968   0.0011871
   49   0.5027318  -0.0676942  -0.0091349  -0.1536314   0.0203829  -0.0161361
   50  -0.0676942   0.1411747   0.0701977   0.0198776  -0.0255045   0.0002003
   51  -0.0091349   0.0701977   0.6137072  -0.0200051   0.0008938  -0.0414139
   52  -0.1536314   0.0198776  -0.0200051   0.2231688  -0.0327566   0.0277460
   53   0.0203829  -0.0255045   0.0008938  -0.0327566   0.0161642   0.0001417
   54  -0.0161361   0.0002003  -0.0414139   0.0277460   0.0001417   0.0463287
   55  -0.1275106   0.0048717  -0.0436874  -0.0321075   0.0022791  -0.0275856
   56  -0.0038326  -0.0677664  -0.0204736   0.0056710   0.0030613   0.0038454
   57  -0.1061506  -0.0098269  -0.2674350  -0.0032322  -0.0003665  -0.0030384
   58  -0.0013551   0.0009594   0.0009259   0.0019589  -0.0013773  -0.0057908
   59   0.0043451   0.0020579  -0.0051290  -0.0005978  -0.0008745   0.0005785
   60   0.0253346  -0.0093625  -0.0325592  -0.0002615  -0.0003365  -0.0039904
   61  -0.0158450  -0.0069375  -0.0828049   0.0026806   0.0004053   0.0017155
   62   0.0005185   0.0126017   0.0156342  -0.0003635   0.0034334  -0.0014237
   63  -0.0288147   0.0063518   0.0202406  -0.0039146  -0.0004796  -0.0046195
   64  -0.0040367   0.0016714   0.0005634  -0.0011183   0.0000558  -0.0010919
   65   0.0015169   0.0048006  -0.0006386   0.0002463   0.0000983   0.0002044
   66  -0.0003795  -0.0004796   0.0010555   0.0002658  -0.0000259   0.0002537
           55          56          57          58          59          60
    1   0.0013204   0.0014215   0.0032469   0.0000067  -0.0000247  -0.0003665
    2   0.0013335   0.0062072  -0.0015766   0.0001538   0.0000833  -0.0000103
    3   0.0027093  -0.0015664  -0.0019121   0.0011150  -0.0002637  -0.0003825
    4  -0.0002523   0.0011144  -0.0002835  -0.0001347   0.0000757   0.0000688
    5   0.0002632  -0.0005808   0.0001658   0.0005073  -0.0001229  -0.0004107
    6  -0.0003762  -0.0006723  -0.0000176  -0.0001331   0.0001746   0.0001054
    7   0.0004924  -0.0000515  -0.0001059   0.0000034  -0.0000140   0.0000424
    8  -0.0000342  -0.0000087   0.0000074  -0.0001873   0.0000285   0.0001439
    9  -0.0002177   0.0002343  -0.0002919   0.0000831  -0.0000337  -0.0000388
   10  -0.0002184   0.0000461   0.0002594   0.0001789  -0.0000690  -0.0002030
   11  -0.0001053   0.0003648   0.0002714   0.0001730  -0.0000604  -0.0002161
   12  -0.0000034   0.0004447   0.0001415  -0.0000618  -0.0000454  -0.0000056
   13   0.0001313   0.0000982  -0.0004200  -0.0001802   0.0000669   0.0002178
   14   0.0000706  -0.0000226  -0.0002789  -0.0001440   0.0000548   0.0001627
   15   0.0000305   0.0000094   0.0000043  -0.0000057   0.0000031   0.0000119
   16   0.0000495  -0.0000270  -0.0000554  -0.0001280   0.0000337   0.0001210
   17   0.0000487   0.0000397  -0.0001375  -0.0000484  -0.0000008   0.0000675
   18   0.0000227  -0.0000123  -0.0000781  -0.0000087   0.0000122   0.0000173
   19   0.0000112  -0.0000032  -0.0000232  -0.0000022   0.0000009   0.0000072
   20   0.0000023   0.0000214  -0.0000004  -0.0000001  -0.0000027  -0.0000016
   21   0.0000011   0.0000148   0.0000139   0.0000101  -0.0000012  -0.0000130
   22  -0.0000218   0.0000873  -0.0000077   0.0000453  -0.0000010  -0.0000339
   23   0.0000630   0.0002317   0.0002144   0.0000641  -0.0000100  -0.0000838
   24  -0.0001845  -0.0004964   0.0001622  -0.0000611   0.0000385   0.0000332
   25  -0.0000456  -0.0001267  -0.0000557  -0.0000389   0.0000119   0.0000410
   26   0.0000252  -0.0000124   0.0000130   0.0000112   0.0000000  -0.0000108
   27   0.0000062  -0.0000097   0.0000240  -0.0000016   0.0000005  -0.0000119
   28  -0.0008364  -0.0010693  -0.0001749  -0.0003405   0.0000419   0.0002683
   29  -0.0002586  -0.0000000  -0.0002703  -0.0005146   0.0001402   0.0004699
   30  -0.0000889   0.0007046  -0.0001280  -0.0000142  -0.0001125  -0.0000168
   31   0.0005925  -0.0001379  -0.0000508   0.0000762  -0.0000011  -0.0000190
   32  -0.0004107  -0.0000242  -0.0001001   0.0002225  -0.0000780  -0.0001985
   33  -0.0001989  -0.0002038  -0.0001934   0.0000133   0.0000187   0.0000226
   34  -0.0362484   0.0102132   0.0168472  -0.0017773   0.0008823  -0.0009722
   35   0.0179385   0.0066374   0.0020711   0.0003554   0.0040352  -0.0000950
   36   0.0707858  -0.0072934   0.0450290  -0.0047843   0.0005378   0.0022926
   37  -0.0482602   0.0015543  -0.0368413   0.0009746  -0.0001361   0.0000507
   38   0.0015419  -0.0090899   0.0036580  -0.0000546   0.0000995   0.0000753
   39  -0.0374026   0.0038150  -0.0287135   0.0008612  -0.0000824   0.0005297
   40   0.0012609  -0.0000686   0.0010964  -0.0006172   0.0001764   0.0010918
   41  -0.0001527   0.0000630  -0.0001008   0.0001793  -0.0005559  -0.0003141
   42   0.0004588  -0.0000071   0.0007003   0.0010482  -0.0002929  -0.0013003
   43   0.0590807  -0.0022842   0.0408355  -0.0005470  -0.0001851  -0.0057738
   44  -0.0095803   0.0117685  -0.0158463   0.0004939   0.0030079   0.0003083
   45  -0.0105535  -0.0069762  -0.0504158  -0.0009225  -0.0005234  -0.0019196
   46  -0.0015575   0.0014285   0.0019695  -0.0000039   0.0002252   0.0013562
   47   0.0015279   0.0047104  -0.0012212   0.0000349   0.0001610  -0.0003774
   48   0.0027986  -0.0013500  -0.0010379  -0.0000249  -0.0001321  -0.0007734
   49  -0.1275106  -0.0038326  -0.1061506  -0.0013551   0.0043451   0.0253346
   50   0.0048717  -0.0677664  -0.0098269   0.0009594   0.0020579  -0.0093625
   51  -0.0436874  -0.0204736  -0.2674350   0.0009259  -0.0051290  -0.0325592
   52  -0.0321075   0.0056710  -0.0032322   0.0019589  -0.0005978  -0.0002615
   53   0.0022791   0.0030613  -0.0003665  -0.0013773  -0.0008745  -0.0003365
   54  -0.0275856   0.0038454  -0.0030384  -0.0057908   0.0005785  -0.0039904
   55   0.5785917  -0.0714801   0.0601901  -0.0765530   0.0171559   0.0521042
   56  -0.0714801   0.1393589   0.0480227   0.0176907  -0.0282838  -0.0219225
   57   0.0601901   0.0480227   0.5402787   0.0558213  -0.0225220  -0.1160646
   58  -0.0765530   0.0176907   0.0558213   0.1025793  -0.0280456  -0.0848327
   59   0.0171559  -0.0282838  -0.0225220  -0.0280456   0.0206200   0.0356306
   60   0.0521042  -0.0219225  -0.1160646  -0.0848327   0.0356306   0.1631406
   61  -0.3088241   0.0415320  -0.0046129  -0.0248357   0.0067268   0.0122908
   62   0.0325903  -0.0700976  -0.0065004   0.0099635   0.0022222  -0.0041183
   63  -0.0703082   0.0046851  -0.1163489   0.0354436  -0.0081112  -0.0101371
   64  -0.0090935  -0.0017770  -0.0282536   0.0006904  -0.0006686  -0.0005315
   65   0.0023139   0.0034207   0.0043254  -0.0004372  -0.0025215   0.0005995
   66   0.0014920  -0.0007880  -0.0006732   0.0013211   0.0002551   0.0010611
           61          62          63          64          65          66
    1  -0.0280083   0.0059069   0.0027980   0.0009339  -0.0009183  -0.0013007
    2   0.0086720   0.0026489   0.0001114  -0.0007213  -0.0037577   0.0008120
    3   0.0224993  -0.0035355   0.0083579   0.0008145   0.0003817   0.0005234
    4   0.0001700  -0.0002737  -0.0021615  -0.0001717  -0.0006308   0.0005527
    5   0.0030806  -0.0018369   0.0002022  -0.0002475   0.0007313   0.0000198
    6   0.0001526   0.0001198  -0.0004995   0.0002116  -0.0000315   0.0000788
    7  -0.0000152  -0.0015102   0.0000498   0.0000093   0.0001928  -0.0000322
    8  -0.0008966  -0.0000964  -0.0003066   0.0000905  -0.0002445   0.0000700
    9   0.0009914   0.0000323   0.0001998  -0.0000019  -0.0000034   0.0000198
   10   0.0001404   0.0001806   0.0002010  -0.0001467  -0.0000363   0.0001133
   11   0.0001120  -0.0000428  -0.0000244  -0.0001133  -0.0000943   0.0001835
   12  -0.0011272  -0.0003509  -0.0002765  -0.0000526  -0.0000405  -0.0000772
   13  -0.0002010  -0.0001015  -0.0002638   0.0000363  -0.0001033  -0.0000373
   14  -0.0001657   0.0000798  -0.0001699   0.0000413  -0.0000916  -0.0000506
   15  -0.0000660   0.0000456  -0.0000132  -0.0000000   0.0000050  -0.0000004
   16  -0.0003817   0.0000309  -0.0004269   0.0000376  -0.0000146  -0.0000778
   17   0.0000076   0.0000406   0.0000059   0.0000262  -0.0000326  -0.0000297
   18   0.0001468  -0.0000508   0.0000615   0.0000056   0.0000070  -0.0000196
   19   0.0000206  -0.0000057   0.0000047  -0.0000048  -0.0000013  -0.0000023
   20  -0.0000023  -0.0000091  -0.0000042   0.0000004  -0.0000153   0.0000025
   21   0.0000102  -0.0000124  -0.0000093   0.0000055  -0.0000093   0.0000084
   22  -0.0000022  -0.0000852   0.0001178  -0.0000914   0.0000645   0.0000384
   23  -0.0000605   0.0002710   0.0001367  -0.0000356  -0.0002474  -0.0000802
   24  -0.0008571   0.0005346  -0.0004239  -0.0000393   0.0001652  -0.0000553
   25  -0.0000911   0.0000301  -0.0001041   0.0000112   0.0000612   0.0000072
   26   0.0000152   0.0000196   0.0000424   0.0000016  -0.0000078   0.0000065
   27  -0.0001043  -0.0000420   0.0000145   0.0000064  -0.0000116   0.0000029
   28  -0.0009813  -0.0006021  -0.0019815   0.0003124   0.0009370   0.0002545
   29  -0.0031018  -0.0006307   0.0006410   0.0004381   0.0003770  -0.0002285
   30   0.0012168   0.0000863  -0.0007160   0.0000248  -0.0001704   0.0001464
   31   0.0007421   0.0012764  -0.0002063  -0.0001139  -0.0003336  -0.0000131
   32   0.0009924  -0.0010512   0.0006318  -0.0001105  -0.0000536  -0.0000279
   33   0.0005706  -0.0000638   0.0001199   0.0000597   0.0000859   0.0000269
   34  -0.1841359   0.0388056   0.1215611   0.0096421  -0.0024068  -0.0098507
   35   0.0292738  -0.0724939  -0.0459343   0.0015427   0.0034615  -0.0012791
   36   0.0556560  -0.0345111  -0.2413516   0.0178321  -0.0059522  -0.0169436
   37   0.0617123  -0.0101291  -0.0110698  -0.0012840   0.0016221   0.0027306
   38  -0.0024304   0.0118624  -0.0079651   0.0015414   0.0054184  -0.0013983
   39   0.0436054  -0.0175595  -0.0576954   0.0021578  -0.0013484  -0.0009680
   40  -0.0006307   0.0005991  -0.0006506  -0.0000889   0.0000376  -0.0000030
   41  -0.0001888   0.0034119  -0.0006736   0.0002410   0.0000795  -0.0001610
   42  -0.0063733   0.0003429  -0.0022132   0.0013954  -0.0003954  -0.0009606
   43  -0.0541599   0.0113260   0.0207614  -0.0007432   0.0000490   0.0005806
   44   0.0112442  -0.0075331  -0.0043814   0.0000478  -0.0010480   0.0000852
   45   0.0201365  -0.0042780  -0.0109362   0.0006827   0.0000707   0.0003723
   46  -0.0007586   0.0000557   0.0008182   0.0000382  -0.0000135  -0.0000523
   47   0.0000700  -0.0011043   0.0000524  -0.0000124  -0.0000009   0.0000039
   48   0.0006749   0.0000957   0.0003956  -0.0000354   0.0000000  -0.0000391
   49  -0.0158450   0.0005185  -0.0288147  -0.0040367   0.0015169  -0.0003795
   50  -0.0069375   0.0126017   0.0063518   0.0016714   0.0048006  -0.0004796
   51  -0.0828049   0.0156342   0.0202406   0.0005634  -0.0006386   0.0010555
   52   0.0026806  -0.0003635  -0.0039146  -0.0011183   0.0002463   0.0002658
   53   0.0004053   0.0034334  -0.0004796   0.0000558   0.0000983  -0.0000259
   54   0.0017155  -0.0014237  -0.0046195  -0.0010919   0.0002044   0.0002537
   55  -0.3088241   0.0325903  -0.0703082  -0.0090935   0.0023139   0.0014920
   56   0.0415320  -0.0700976   0.0046851  -0.0017770   0.0034207  -0.0007880
   57  -0.0046129  -0.0065004  -0.1163489  -0.0282536   0.0043254  -0.0006732
   58  -0.0248357   0.0099635   0.0354436   0.0006904  -0.0004372   0.0013211
   59   0.0067268   0.0022222  -0.0081112  -0.0006686  -0.0025215   0.0002551
   60   0.0122908  -0.0041183  -0.0101371  -0.0005315   0.0005995   0.0010611
   61   0.6528916  -0.0848405   0.0418241  -0.0994842  -0.0035074  -0.1055276
   62  -0.0848405   0.1558376   0.0735657  -0.0033739  -0.0375304  -0.0180164
   63   0.0418241   0.0735657   0.7126183  -0.1036741  -0.0183702  -0.2967952
   64  -0.0994842  -0.0033739  -0.1036741   0.1046659   0.0013618   0.1099203
   65  -0.0035074  -0.0375304  -0.0183702   0.0013618   0.0272584   0.0211270
   66  -0.1055276  -0.0180164  -0.2967952   0.1099203   0.0211270   0.3129836
 **********************************************************************
 **                                                                  **
 **                       VIBRATIONAL ANALYSIS                       **
 **                       --------------------                       **
 **                                                                  **
 **        VIBRATIONAL FREQUENCIES (CM**-1) AND NORMAL MODES         **
 **     FORCE CONSTANTS (mDYN/ANGSTROM) AND REDUCED MASSES (AMU)     **
 **                  INFRARED INTENSITIES (KM/MOL)                   **
 **                                                                  **
 **********************************************************************


 Mode:                 1                      2                      3
 Frequency:        17.69                  36.91                  45.21
 Force Cnst:      0.0040                 0.0165                 0.0191
 Red. Mass:      21.6231                20.5015                15.8541
 IR Active:          YES                    YES                    YES
 IR Intens:        0.024                  0.034                  0.130
 Raman Active:       YES                    YES                    YES
               X      Y      Z        X      Y      Z        X      Y      Z
 C         -0.011  0.026  0.058   -0.003 -0.139  0.022   -0.014  0.014  0.130
 C          0.029 -0.018 -0.058   -0.085 -0.068 -0.014   -0.021  0.018  0.112
 Cl         0.081 -0.028 -0.171   -0.216 -0.124 -0.058   -0.067  0.067  0.388
 C          0.025 -0.054 -0.073   -0.066  0.050 -0.017    0.013 -0.018 -0.139
 Cl         0.081 -0.119 -0.250   -0.178  0.149 -0.054    0.026 -0.043 -0.315
 C         -0.020 -0.042  0.048    0.037  0.094  0.016    0.045 -0.044 -0.296
 H         -0.023 -0.069  0.037    0.051  0.181  0.016    0.070 -0.070 -0.482
 C         -0.061  0.005  0.179    0.120  0.025  0.050    0.044 -0.036 -0.211
 H         -0.098  0.014  0.273    0.202  0.058  0.074    0.066 -0.054 -0.321
 C         -0.056  0.037  0.178    0.098 -0.091  0.052    0.016 -0.009 -0.011
 Cl        -0.105  0.088  0.321    0.208 -0.177  0.090    0.022 -0.010  0.032
 C         -0.004  0.046  0.035   -0.013 -0.197  0.028   -0.015  0.006  0.131
 C          0.047  0.187  0.002    0.009 -0.070  0.010    0.050 -0.022  0.101
 Cl         0.109  0.373 -0.005    0.007 -0.081  0.012    0.127 -0.046  0.161
 C          0.050  0.178 -0.025    0.040  0.107 -0.014    0.062 -0.029  0.021
 H          0.090  0.290 -0.050    0.063  0.245 -0.033    0.115 -0.051 -0.001
 C         -0.001  0.016 -0.020    0.046  0.140 -0.018    0.005 -0.003 -0.030
 Cl         0.001 -0.004 -0.055    0.109  0.507 -0.068    0.021 -0.006 -0.137
 C         -0.054 -0.132  0.012    0.009 -0.077  0.012   -0.064  0.026 -0.001
 Cl        -0.125 -0.358  0.021    0.002 -0.120  0.018   -0.149  0.065 -0.071
 C         -0.054 -0.112  0.039   -0.018 -0.232  0.034   -0.071  0.028  0.082
 H         -0.096 -0.230  0.065   -0.037 -0.342  0.049   -0.125  0.052  0.103
 TransDip  -0.001  0.002  0.005    0.005  0.003  0.001    0.003 -0.003 -0.011

 Mode:                 4                      5                      6
 Frequency:        75.36                  91.12                 104.51
 Force Cnst:      0.0974                 0.0756                 0.0687
 Red. Mass:      29.1140                15.4443                10.6733
 IR Active:          YES                    YES                    YES
 IR Intens:        0.006                  0.327                  0.370
 Raman Active:       YES                    YES                    YES
               X      Y      Z        X      Y      Z        X      Y      Z
 C         -0.021 -0.187  0.034    0.019 -0.034 -0.138    0.007 -0.012 -0.061
 C         -0.075 -0.144  0.012    0.010 -0.023 -0.086   -0.007  0.010  0.047
 Cl        -0.183 -0.193 -0.021   -0.026  0.025  0.170   -0.034  0.050  0.256
 C         -0.064 -0.060  0.006    0.016 -0.029 -0.130   -0.014  0.020  0.099
 Cl        -0.154  0.014 -0.038   -0.035  0.043  0.208    0.026 -0.039 -0.189
 C          0.006 -0.030  0.034    0.045 -0.067 -0.337   -0.041  0.060  0.311
 H          0.015  0.029  0.035    0.057 -0.083 -0.431   -0.055  0.081  0.420
 C          0.061 -0.075  0.055    0.041 -0.061 -0.294   -0.044  0.066  0.342
 H          0.116 -0.052  0.071    0.048 -0.068 -0.336   -0.065  0.099  0.513
 C          0.044 -0.159  0.050    0.016 -0.026 -0.098   -0.012  0.017  0.087
 Cl         0.140 -0.240  0.062   -0.053  0.072  0.417    0.003 -0.003 -0.002
 C         -0.018 -0.179  0.030    0.019 -0.031 -0.134    0.017 -0.029 -0.142
 C          0.021  0.024 -0.000   -0.017 -0.016 -0.122   -0.021 -0.019 -0.128
 Cl         0.119  0.521 -0.065   -0.090  0.004 -0.185   -0.112 -0.016 -0.197
 C          0.015 -0.019  0.004   -0.024 -0.007 -0.076   -0.032 -0.010 -0.071
 H          0.025  0.041 -0.005   -0.054  0.005 -0.063   -0.067 -0.002 -0.056
 C          0.004 -0.073  0.012    0.009 -0.011 -0.050    0.004 -0.010 -0.044
 Cl        -0.022 -0.226  0.032    0.001  0.000  0.010   -0.005  0.008  0.032
 C          0.016  0.010  0.001    0.050 -0.022 -0.068    0.050 -0.022 -0.065
 Cl         0.103  0.485 -0.062    0.118 -0.016 -0.027    0.140 -0.018 -0.009
 C         -0.011 -0.148  0.024    0.050 -0.033 -0.114    0.048 -0.034 -0.120
 H         -0.014 -0.158  0.026    0.080 -0.043 -0.126    0.083 -0.042 -0.135
 TransDip   0.002 -0.001  0.001    0.004 -0.004 -0.017   -0.002  0.004  0.019

 Mode:                 7                      8                      9
 Frequency:       143.03                 162.10                 195.62
 Force Cnst:      0.3163                 0.1548                 0.6658
 Red. Mass:      26.2437                10.0008                29.5289
 IR Active:          YES                    YES                    YES
 IR Intens:        0.030                  0.285                  0.191
 Raman Active:       YES                    YES                    YES
               X      Y      Z        X      Y      Z        X      Y      Z
 C          0.026  0.012  0.033   -0.006 -0.049  0.009    0.003 -0.020 -0.122
 C          0.103 -0.004  0.025   -0.007 -0.052  0.007    0.004 -0.014 -0.077
 Cl         0.285  0.053  0.010   -0.046 -0.069  0.010    0.017  0.018  0.036
 C          0.122  0.001  0.020   -0.007 -0.026  0.002   -0.003 -0.007 -0.030
 Cl         0.215 -0.062  0.048   -0.060  0.014 -0.010   -0.004 -0.004  0.000
 C          0.156  0.022  0.011    0.006 -0.020  0.005   -0.008  0.006  0.031
 H          0.158  0.027  0.000    0.007 -0.015  0.005   -0.016  0.017  0.091
 C          0.153  0.048  0.002    0.009 -0.024  0.008   -0.011  0.011  0.033
 H          0.140  0.040 -0.015    0.019 -0.020  0.010   -0.023  0.024  0.106
 C          0.139  0.024  0.024    0.001 -0.049  0.012   -0.000 -0.007 -0.051
 Cl         0.421 -0.192  0.085    0.065 -0.104  0.027    0.019 -0.018  0.024
 C         -0.057 -0.003  0.046    0.021  0.098 -0.012   -0.002 -0.016 -0.125
 C         -0.141  0.009  0.058    0.050  0.267 -0.036    0.003 -0.020 -0.132
 Cl        -0.376  0.065 -0.112   -0.032 -0.115  0.010    0.272 -0.044  0.027
 C         -0.150 -0.003  0.062    0.090  0.495 -0.066   -0.029 -0.017 -0.175
 H         -0.115 -0.011  0.048    0.101  0.559 -0.075   -0.039 -0.015 -0.173
 C         -0.178  0.005  0.018    0.065  0.349 -0.047    0.037 -0.015 -0.107
 Cl        -0.177  0.038 -0.049   -0.024 -0.175  0.019   -0.062  0.102  0.672
 C         -0.165  0.004  0.010    0.047  0.248 -0.032    0.063 -0.018 -0.144
 Cl        -0.322  0.058 -0.097   -0.013 -0.059  0.006   -0.274 -0.013 -0.417
 C         -0.142 -0.005  0.026    0.037  0.191 -0.024    0.039 -0.008 -0.092
 H         -0.182  0.010  0.044    0.022  0.105 -0.012    0.049 -0.008 -0.097
 TransDip  -0.004  0.002  0.003    0.005  0.016 -0.002   -0.014  0.003  0.001

 Mode:                10                     11                     12
 Frequency:       209.70                 217.08                 230.19
 Force Cnst:      0.8138                 0.5442                 0.1904
 Red. Mass:      31.4123                19.6027                 6.0994
 IR Active:          YES                    YES                    YES
 IR Intens:        0.036                  0.482                  0.076
 Raman Active:       YES                    YES                    YES
               X      Y      Z        X      Y      Z        X      Y      Z
 C         -0.050 -0.064 -0.013   -0.132  0.057 -0.097    0.003 -0.005  0.016
 C          0.013 -0.139  0.005   -0.107  0.076 -0.070    0.013 -0.029  0.032
 Cl         0.656  0.074  0.075    0.017  0.169 -0.015   -0.032 -0.061  0.005
 C         -0.021 -0.143  0.006   -0.114  0.032 -0.040    0.008 -0.024  0.026
 Cl        -0.549  0.283 -0.126    0.078 -0.148  0.042   -0.047  0.011 -0.013
 C          0.023 -0.110  0.030   -0.128  0.042 -0.022   -0.002 -0.031  0.010
 H          0.017 -0.133  0.049   -0.132  0.047  0.002   -0.003 -0.048  0.007
 C         -0.042 -0.085  0.028   -0.121  0.071 -0.021   -0.017 -0.023 -0.009
 H         -0.074 -0.092  0.047   -0.139  0.075  0.015   -0.023 -0.029 -0.023
 C         -0.047 -0.080  0.007   -0.110  0.053 -0.052   -0.021 -0.024 -0.002
 Cl        -0.070 -0.097  0.007    0.198 -0.202  0.074    0.018 -0.064  0.015
 C         -0.034 -0.023 -0.017   -0.134  0.064 -0.124    0.033  0.120 -0.007
 C         -0.026 -0.008 -0.019   -0.137 -0.011 -0.109   -0.003 -0.117  0.023
 Cl         0.057 -0.004  0.039    0.277 -0.007  0.177   -0.010  0.080 -0.036
 C         -0.030 -0.016 -0.022   -0.168 -0.052 -0.138   -0.022 -0.249  0.048
 H         -0.029 -0.007 -0.024   -0.162 -0.103 -0.140   -0.058 -0.423  0.075
 C         -0.038 -0.022 -0.016   -0.201  0.009 -0.125    0.024 -0.031  0.018
 Cl        -0.041  0.011 -0.018   -0.266  0.056 -0.032    0.047  0.037 -0.004
 C         -0.030 -0.030 -0.016   -0.123  0.063 -0.146    0.062  0.248 -0.018
 Cl         0.059  0.002  0.038    0.259 -0.054  0.147   -0.036 -0.096  0.002
 C         -0.033 -0.040 -0.020   -0.119  0.121 -0.174    0.091  0.424 -0.042
 H         -0.037 -0.058 -0.018   -0.129  0.186 -0.176    0.134  0.626 -0.074
 TransDip   0.001  0.006 -0.002   -0.017  0.004 -0.014    0.004  0.008  0.000

 Mode:                13                     14                     15
 Frequency:       266.43                 280.33                 311.81
 Force Cnst:      0.7795                 0.3464                 0.4077
 Red. Mass:      18.6386                 7.4818                 7.1170
 IR Active:          YES                    YES                    YES
 IR Intens:        0.232                  0.837                  0.139
 Raman Active:       YES                    YES                    YES
               X      Y      Z        X      Y      Z        X      Y      Z
 C         -0.119  0.077 -0.013   -0.033  0.047  0.242   -0.030  0.053  0.257
 C         -0.196  0.167 -0.052   -0.063  0.088  0.430   -0.007  0.018  0.066
 Cl         0.022  0.353 -0.068    0.017 -0.001 -0.082   -0.003  0.004 -0.012
 C         -0.238  0.048 -0.038   -0.058  0.076  0.385    0.026 -0.042 -0.218
 Cl        -0.075 -0.171  0.026    0.001 -0.019 -0.071   -0.010  0.011  0.058
 C         -0.266  0.043 -0.049   -0.009  0.004  0.005    0.032 -0.064 -0.315
 H         -0.261  0.068 -0.063    0.022 -0.038 -0.230    0.072 -0.127 -0.629
 C         -0.211  0.032 -0.035    0.028 -0.048 -0.247   -0.036  0.039  0.218
 H         -0.186  0.041 -0.042    0.078 -0.118 -0.620   -0.039  0.043  0.236
 C         -0.188  0.028 -0.018   -0.006  0.003  0.023   -0.063  0.080  0.423
 Cl         0.059 -0.237  0.051   -0.004 -0.001  0.026    0.007 -0.026 -0.078
 C         -0.025  0.019  0.016   -0.000 -0.003  0.014    0.007  0.019  0.037
 C          0.086  0.011 -0.018    0.040 -0.008 -0.022    0.052  0.004  0.000
 Cl        -0.028 -0.022 -0.110   -0.007 -0.014 -0.083   -0.015 -0.009 -0.073
 C          0.121  0.005  0.048    0.031  0.007 -0.043    0.040 -0.018 -0.026
 H          0.027  0.042  0.090    0.062  0.018 -0.058    0.076 -0.035 -0.041
 C          0.222 -0.041  0.110   -0.009 -0.005 -0.061   -0.008 -0.018 -0.054
 Cl         0.343 -0.055  0.019   -0.029  0.010  0.050   -0.023  0.012  0.038
 C          0.099 -0.050  0.150   -0.022 -0.021 -0.061   -0.024 -0.010 -0.056
 Cl        -0.095  0.033  0.005    0.069 -0.012 -0.030    0.062 -0.014 -0.029
 C          0.078 -0.055  0.117   -0.042 -0.019 -0.032   -0.043  0.011 -0.016
 H          0.180 -0.099  0.077   -0.075 -0.021 -0.019   -0.083  0.027 -0.001
 TransDip  -0.013  0.007  0.003    0.003 -0.005 -0.029    0.002 -0.001 -0.012

 Mode:                16                     17                     18
 Frequency:       330.15                 332.06                 367.34
 Force Cnst:      1.7259                 1.7545                 0.8895
 Red. Mass:      26.8745                27.0062                11.1885
 IR Active:          YES                    YES                    YES
 IR Intens:        0.021                  0.009                  0.453
 Raman Active:       YES                    YES                    YES
               X      Y      Z        X      Y      Z        X      Y      Z
 C         -0.001  0.044 -0.003   -0.035  0.004  0.008   -0.020  0.136 -0.031
 C         -0.102  0.002 -0.011    0.025 -0.041  0.033    0.091 -0.019  0.010
 Cl        -0.033  0.033 -0.011    0.019 -0.101  0.020   -0.040 -0.135  0.021
 C         -0.179 -0.230  0.011    0.047  0.001  0.007    0.062 -0.070  0.034
 Cl        -0.381 -0.429  0.037    0.047  0.049 -0.003   -0.068 -0.011 -0.009
 C          0.091 -0.114  0.019    0.048 -0.003 -0.026   -0.012 -0.095  0.028
 H          0.131  0.103 -0.033    0.048 -0.039 -0.061   -0.034 -0.201  0.053
 C          0.168 -0.070  0.047    0.008  0.028  0.004   -0.134  0.019 -0.036
 H          0.000 -0.125  0.040   -0.009  0.019 -0.008   -0.262 -0.028 -0.057
 C          0.238  0.178  0.012   -0.003  0.026  0.026   -0.108  0.111 -0.041
 Cl         0.340  0.468 -0.048    0.014  0.033 -0.009    0.111 -0.000  0.017
 C         -0.022 -0.102  0.010   -0.065 -0.004 -0.150    0.045  0.413 -0.065
 C         -0.012 -0.092  0.003    0.099 -0.051 -0.269    0.054  0.400 -0.065
 Cl         0.014  0.013 -0.019    0.364 -0.127 -0.429   -0.017 -0.052  0.023
 C          0.001 -0.002 -0.000    0.022  0.002  0.006    0.002  0.052 -0.020
 H         -0.005  0.004  0.002   -0.168  0.049  0.081   -0.002  0.098 -0.022
 C          0.015  0.086 -0.009   -0.017  0.018  0.101   -0.056 -0.413  0.055
 Cl        -0.002 -0.013  0.003   -0.044  0.009  0.011    0.049  0.051 -0.004
 C          0.012  0.103 -0.008   -0.192  0.057  0.213   -0.061 -0.372  0.051
 Cl        -0.012 -0.014  0.017   -0.335  0.122  0.457    0.015  0.049 -0.014
 C         -0.000  0.026 -0.006   -0.124  0.005 -0.079    0.015  0.113 -0.014
 H          0.008  0.040 -0.011    0.052 -0.037 -0.147    0.043  0.215 -0.033
 TransDip  -0.000 -0.005  0.001   -0.003 -0.001  0.001   -0.014  0.015 -0.006

 Mode:                19                     20                     21
 Frequency:       420.20                 451.89                 475.65
 Force Cnst:      1.1902                 0.4510                 0.8099
 Red. Mass:      11.4403                 3.7487                 6.0761
 IR Active:          YES                    YES                    YES
 IR Intens:       10.184                  5.309                  4.851
 Raman Active:       YES                    YES                    YES
               X      Y      Z        X      Y      Z        X      Y      Z
 C         -0.197  0.064 -0.063   -0.032 -0.078 -0.014   -0.076  0.030  0.169
 C         -0.068 -0.047  0.086   -0.079 -0.020  0.026   -0.044 -0.043 -0.185
 Cl         0.092 -0.232  0.049    0.034 -0.012  0.004    0.047 -0.081  0.037
 C         -0.044  0.060  0.036   -0.065  0.053  0.004   -0.055  0.039 -0.174
 Cl         0.076  0.047 -0.002    0.023 -0.016  0.005    0.014 -0.014  0.013
 C         -0.084  0.051 -0.095    0.014  0.085 -0.050   -0.105  0.132  0.151
 H         -0.088 -0.079 -0.211    0.035  0.151 -0.121   -0.149  0.201  0.488
 C         -0.187  0.172 -0.023    0.078  0.036  0.026   -0.039  0.068 -0.146
 H         -0.255  0.146 -0.048    0.155  0.064  0.036    0.005  0.076 -0.183
 C         -0.171  0.158  0.011    0.051 -0.039  0.036   -0.043  0.016 -0.079
 Cl         0.103  0.080 -0.007   -0.027  0.013 -0.008    0.017  0.021  0.004
 C         -0.196 -0.020 -0.116   -0.059 -0.142 -0.029   -0.037 -0.006  0.215
 C         -0.187 -0.069 -0.109   -0.074 -0.125 -0.023    0.132 -0.061  0.129
 Cl        -0.036  0.030  0.103   -0.009  0.014  0.033   -0.006 -0.007 -0.088
 C         -0.146 -0.079 -0.130   -0.014  0.186 -0.067    0.166  0.003 -0.023
 H         -0.274 -0.202 -0.065    0.023  0.582 -0.109    0.320  0.049 -0.093
 C          0.075  0.176 -0.060   -0.026 -0.164  0.013    0.007 -0.024 -0.122
 Cl         0.236 -0.058  0.028    0.054  0.002  0.003   -0.004  0.006  0.043
 C         -0.019  0.130 -0.036   -0.036 -0.145  0.014   -0.117 -0.013 -0.078
 Cl         0.004 -0.008  0.027   -0.009  0.012  0.016    0.062 -0.011 -0.005
 C         -0.103 -0.144 -0.044    0.022  0.199 -0.064   -0.156  0.068  0.100
 H         -0.054 -0.343 -0.055    0.111  0.565 -0.126   -0.292  0.174  0.150
 TransDip  -0.092 -0.006 -0.043   -0.004  0.065 -0.034   -0.039  0.040  0.042

 Mode:                22                     23                     24
 Frequency:       491.77                 497.86                 549.61
 Force Cnst:      1.4007                 0.7944                 0.8712
 Red. Mass:       9.8303                 5.4393                 4.8951
 IR Active:          YES                    YES                    YES
 IR Intens:        4.489                  2.706                  1.339
 Raman Active:       YES                    YES                    YES
               X      Y      Z        X      Y      Z        X      Y      Z
 C          0.038  0.014  0.064    0.007 -0.094  0.011   -0.021 -0.002  0.062
 C          0.117 -0.014 -0.039   -0.090 -0.022 -0.007    0.035 -0.068 -0.303
 Cl        -0.085  0.147 -0.034    0.037 -0.027  0.009   -0.008  0.018  0.024
 C          0.150 -0.158 -0.004   -0.098  0.112 -0.024   -0.010  0.007  0.111
 Cl         0.000  0.061 -0.009   -0.026 -0.096  0.015    0.007  0.006 -0.010
 C          0.139 -0.203  0.117    0.074  0.221 -0.038    0.005  0.009  0.135
 H          0.122 -0.217  0.233    0.110  0.404 -0.084    0.015  0.008  0.079
 C          0.076 -0.191  0.001    0.218  0.100  0.010    0.048 -0.058 -0.200
 H         -0.028 -0.235 -0.024    0.402  0.162  0.014    0.112 -0.165 -0.749
 C          0.076 -0.041  0.002    0.134 -0.081  0.037   -0.032  0.060  0.364
 Cl        -0.009 -0.010  0.003   -0.088 -0.038 -0.004    0.000 -0.000 -0.020
 C         -0.054  0.009 -0.002    0.017  0.109 -0.037   -0.025 -0.021 -0.057
 C         -0.010 -0.005 -0.035    0.038  0.279 -0.060   -0.065  0.027 -0.055
 Cl        -0.078  0.025  0.077   -0.023 -0.010  0.031    0.015 -0.002  0.006
 C          0.025 -0.040 -0.244   -0.026 -0.131 -0.042   -0.083  0.009  0.021
 H          0.129 -0.066 -0.289   -0.062 -0.439 -0.007   -0.167  0.007  0.057
 C         -0.011 -0.031 -0.266   -0.013 -0.061 -0.050   -0.012  0.005  0.069
 Cl         0.170 -0.019  0.078    0.040  0.006  0.014    0.012 -0.003 -0.014
 C         -0.205  0.010 -0.192   -0.023  0.095 -0.056    0.035  0.010  0.040
 Cl        -0.030  0.024  0.142   -0.016  0.003  0.039    0.001 -0.004 -0.022
 C         -0.236  0.022 -0.134   -0.047 -0.039 -0.042    0.039 -0.006 -0.026
 H         -0.354  0.054 -0.087   -0.105 -0.274 -0.002    0.102 -0.009 -0.053
 TransDip  -0.005 -0.049 -0.046    0.040  0.021 -0.028   -0.009 -0.012 -0.034

 Mode:                25                     26                     27
 Frequency:       580.24                 589.93                 623.00
 Force Cnst:      2.0813                 1.6433                 1.4949
 Red. Mass:      10.4921                 8.0143                 6.5372
 IR Active:          YES                    YES                    YES
 IR Intens:       41.811                 14.812                 18.307
 Raman Active:       YES                    YES                    YES
               X      Y      Z        X      Y      Z        X      Y      Z
 C         -0.144 -0.179  0.142   -0.057  0.141  0.170   -0.037 -0.028 -0.221
 C         -0.193 -0.097  0.107    0.087  0.029  0.138    0.031 -0.065 -0.178
 Cl         0.006  0.069 -0.020   -0.028  0.010 -0.012   -0.013  0.020  0.001
 C         -0.104 -0.114 -0.159    0.164 -0.079 -0.223   -0.002  0.024  0.341
 Cl         0.112  0.126 -0.001   -0.056 -0.061  0.017    0.000 -0.006 -0.013
 C         -0.104 -0.115  0.058    0.254  0.046  0.129    0.142 -0.047 -0.139
 H         -0.115  0.004  0.253    0.211  0.093  0.459    0.196 -0.129 -0.554
 C          0.023 -0.244  0.041    0.122  0.128 -0.068    0.031  0.060  0.128
 H          0.026 -0.213  0.180    0.031  0.120  0.038   -0.024  0.040  0.125
 C          0.054 -0.181 -0.067    0.057  0.087 -0.092    0.021  0.029 -0.030
 Cl         0.074  0.111 -0.004   -0.078 -0.079  0.012   -0.020 -0.017 -0.004
 C         -0.166 -0.112  0.054   -0.119  0.115 -0.019   -0.129  0.043  0.176
 C         -0.084  0.315 -0.061   -0.201 -0.102 -0.035   -0.047  0.027  0.116
 Cl         0.059 -0.037 -0.061    0.064 -0.011 -0.052    0.051 -0.021 -0.087
 C         -0.158  0.000  0.080   -0.204  0.058  0.071   -0.031  0.010  0.046
 H         -0.312 -0.077  0.153   -0.373  0.129  0.140   -0.008  0.002  0.039
 C         -0.091 -0.194  0.165   -0.056  0.143  0.138   -0.060  0.013  0.008
 Cl         0.058  0.006 -0.016    0.074 -0.023 -0.014    0.051 -0.007  0.010
 C         -0.005  0.210  0.059   -0.060 -0.078  0.100   -0.134  0.024  0.012
 Cl         0.061 -0.036 -0.088    0.057 -0.015 -0.088    0.067 -0.020 -0.057
 C         -0.064  0.041  0.079   -0.068  0.006  0.032   -0.172  0.059  0.192
 H         -0.054 -0.067  0.081   -0.019  0.023  0.009   -0.307  0.092  0.248
 TransDip  -0.164 -0.096  0.082   -0.038  0.089  0.077   -0.116  0.030  0.066

 Mode:                28                     29                     30
 Frequency:       659.50                 689.42                 744.37
 Force Cnst:      2.0746                 2.1534                 1.5690
 Red. Mass:       8.0955                 7.6895                 4.8060
 IR Active:          YES                    YES                    YES
 IR Intens:        8.245                  5.563                  9.075
 Raman Active:       YES                    YES                    YES
               X      Y      Z        X      Y      Z        X      Y      Z
 C         -0.012  0.109 -0.021    0.100  0.027  0.020    0.169  0.057 -0.019
 C          0.117  0.041  0.022    0.056  0.057 -0.051    0.061  0.144 -0.005
 Cl        -0.015 -0.005 -0.001    0.006 -0.020  0.006    0.012 -0.042  0.010
 C          0.145 -0.017  0.002    0.004  0.058  0.034   -0.021  0.083 -0.032
 Cl        -0.042 -0.040  0.003   -0.017 -0.013 -0.001   -0.017 -0.009  0.000
 C          0.146 -0.004  0.031   -0.093  0.015 -0.039   -0.189  0.028 -0.018
 H          0.114 -0.163  0.074   -0.093 -0.008 -0.067   -0.170  0.123 -0.048
 C         -0.072  0.191 -0.057   -0.040 -0.014  0.019    0.035 -0.160  0.028
 H         -0.214  0.141 -0.078    0.006  0.010  0.048    0.177 -0.120 -0.007
 C         -0.069  0.166 -0.030   -0.002 -0.014 -0.034    0.065 -0.038  0.041
 Cl        -0.032 -0.046  0.005    0.005 -0.002  0.002    0.003 -0.008  0.001
 C         -0.057 -0.302  0.039    0.125 -0.062 -0.108    0.084  0.200  0.039
 C          0.037  0.086 -0.021    0.116 -0.029  0.015   -0.156 -0.141  0.089
 Cl        -0.012 -0.009  0.009    0.003  0.003  0.026    0.028 -0.006 -0.033
 C          0.043  0.075 -0.047    0.086  0.058  0.396   -0.136  0.074 -0.084
 H          0.124  0.447 -0.107    0.077  0.148  0.401   -0.040  0.520 -0.158
 C         -0.031 -0.401  0.032   -0.198 -0.000  0.157   -0.100 -0.124 -0.012
 Cl        -0.019  0.020 -0.004    0.080 -0.009  0.019    0.037 -0.005 -0.001
 C          0.109  0.406 -0.058   -0.212  0.097 -0.023    0.027  0.135 -0.067
 Cl        -0.012 -0.017  0.015    0.023 -0.014 -0.051   -0.003 -0.000  0.010
 C          0.022 -0.091  0.037   -0.208 -0.039 -0.394    0.002 -0.058  0.083
 H          0.032 -0.166  0.037   -0.266 -0.048 -0.374   -0.183 -0.456  0.191
 TransDip   0.074  0.052 -0.019   -0.058  0.043  0.023   -0.029  0.091  0.017

 Mode:                31                     32                     33
 Frequency:       760.29                 767.36                 810.68
 Force Cnst:      2.7420                 1.5686                 3.5819
 Red. Mass:       8.0514                 4.5213                 9.2503
 IR Active:          YES                    YES                    YES
 IR Intens:        3.215                 12.693                 27.447
 Raman Active:       YES                    YES                    YES
               X      Y      Z        X      Y      Z        X      Y      Z
 C         -0.099  0.091  0.503   -0.143 -0.097 -0.109   -0.068  0.288 -0.102
 C          0.012 -0.082 -0.320   -0.122 -0.145  0.067   -0.174  0.310 -0.063
 Cl        -0.002  0.005  0.011   -0.007  0.036 -0.009    0.027 -0.100  0.022
 C         -0.051  0.027  0.223   -0.051 -0.089 -0.030   -0.243 -0.127 -0.020
 Cl         0.008  0.006 -0.005    0.030  0.021  0.000    0.044  0.049 -0.004
 C          0.037 -0.031 -0.139    0.127 -0.007  0.048    0.036 -0.109  0.038
 H          0.039  0.010 -0.106    0.137  0.017  0.010    0.124  0.311 -0.080
 C          0.007  0.009  0.131    0.034  0.048 -0.027    0.181 -0.262  0.073
 H         -0.031  0.057  0.397   -0.009  0.012 -0.109   -0.110 -0.381  0.005
 C          0.047 -0.063 -0.289   -0.034 -0.021  0.062    0.221  0.325 -0.023
 Cl        -0.001  0.003  0.008    0.005  0.016 -0.005   -0.056 -0.085  0.009
 C         -0.004  0.101 -0.077   -0.016  0.279 -0.078   -0.124 -0.038 -0.037
 C         -0.012 -0.095 -0.109    0.073 -0.206 -0.014    0.096 -0.006 -0.096
 Cl        -0.018  0.009  0.028   -0.019  0.012  0.020   -0.023  0.006  0.025
 C         -0.016  0.015 -0.063    0.139  0.026  0.056    0.120 -0.015  0.015
 H         -0.085  0.241 -0.050    0.210  0.468 -0.002    0.041 -0.059  0.054
 C          0.065 -0.055  0.041    0.053 -0.101  0.031    0.117 -0.015  0.030
 Cl        -0.026  0.004 -0.008   -0.029  0.005  0.001   -0.037  0.006 -0.001
 C          0.085  0.042  0.036   -0.006  0.097  0.033   -0.031  0.026  0.089
 Cl        -0.011  0.002  0.003    0.008 -0.002 -0.011    0.014 -0.006 -0.019
 C          0.066 -0.044 -0.059   -0.040 -0.031 -0.021   -0.054 -0.001  0.009
 H          0.169 -0.293 -0.088   -0.064 -0.626  0.026    0.093  0.120 -0.063
 TransDip   0.052 -0.021 -0.010   -0.023 -0.111 -0.012   -0.016  0.160 -0.048

 Mode:                34                     35                     36
 Frequency:       822.74                 885.79                 890.13
 Force Cnst:      0.5437                 4.1743                 0.7324
 Red. Mass:       1.3632                 9.0298                 1.5689
 IR Active:          YES                    YES                    YES
 IR Intens:       29.858                 36.942                 12.380
 Raman Active:       YES                    YES                    YES
               X      Y      Z        X      Y      Z        X      Y      Z
 C          0.001 -0.002 -0.017    0.082 -0.026 -0.038    0.005  0.001 -0.001
 C         -0.003  0.002  0.002    0.218  0.009  0.040    0.008  0.007  0.001
 Cl         0.000 -0.001  0.000   -0.007  0.007 -0.003   -0.000 -0.001  0.000
 C         -0.010  0.010  0.058    0.215  0.188 -0.014    0.008  0.006 -0.001
 Cl         0.001 -0.000 -0.004   -0.046 -0.041  0.002   -0.002 -0.001  0.000
 C          0.013 -0.020 -0.097   -0.189  0.071 -0.033   -0.006  0.000  0.000
 H         -0.083  0.128  0.657   -0.212 -0.058 -0.019   -0.007 -0.008 -0.003
 C          0.016 -0.023 -0.110    0.016 -0.097  0.014   -0.002 -0.002  0.000
 H         -0.090  0.130  0.698    0.338  0.017  0.040    0.001 -0.001  0.001
 C         -0.007  0.016  0.071    0.004 -0.134  0.042    0.002  0.002 -0.000
 Cl         0.000 -0.001 -0.005    0.015  0.019 -0.002   -0.000 -0.001  0.000
 C         -0.001  0.003  0.000   -0.205  0.028 -0.049   -0.010 -0.033  0.004
 C          0.001 -0.001  0.002    0.096 -0.061 -0.266    0.016  0.076 -0.018
 Cl         0.000 -0.000 -0.001   -0.037  0.013  0.045   -0.002 -0.004  0.002
 C          0.002 -0.000  0.002    0.110 -0.014 -0.133   -0.030 -0.184  0.022
 H          0.007  0.007 -0.000   -0.275 -0.062  0.036    0.154  0.947 -0.133
 C         -0.001 -0.001 -0.001    0.314 -0.051  0.102    0.020  0.071 -0.007
 Cl         0.000  0.000  0.000   -0.063  0.011 -0.006   -0.002 -0.004  0.000
 C         -0.002  0.002 -0.000   -0.182  0.094  0.306   -0.009 -0.023  0.012
 Cl         0.000 -0.000 -0.000    0.050 -0.018 -0.059    0.001  0.000 -0.002
 C         -0.002 -0.000  0.003   -0.216  0.004  0.091    0.001  0.040 -0.003
 H         -0.006 -0.005  0.005    0.039  0.248 -0.028   -0.019 -0.103  0.015
 TransDip  -0.025  0.036  0.169    0.182  0.013  0.069    0.030  0.108 -0.012

 Mode:                37                     38                     39
 Frequency:       910.44                 964.82                1046.27
 Force Cnst:      0.7267                 0.7270                 5.9858
 Red. Mass:       1.4880                 1.3255                 9.2808
 IR Active:          YES                    YES                    YES
 IR Intens:        6.368                  0.083                 54.043
 Raman Active:       YES                    YES                    YES
               X      Y      Z        X      Y      Z        X      Y      Z
 C         -0.009 -0.000 -0.001    0.001 -0.002 -0.013    0.251 -0.064  0.028
 C         -0.016 -0.022  0.002   -0.001  0.001  0.011   -0.124  0.198 -0.051
 Cl        -0.000  0.003 -0.001    0.000  0.000 -0.000    0.009 -0.020  0.005
 C         -0.016 -0.011  0.000   -0.001  0.004  0.016   -0.217 -0.192  0.010
 Cl         0.003  0.002 -0.000    0.000 -0.000 -0.002    0.023  0.024 -0.002
 C          0.009  0.004  0.001    0.015 -0.023 -0.119    0.173 -0.059  0.030
 H          0.014  0.027 -0.005   -0.091  0.133  0.704    0.168 -0.055  0.049
 C          0.007 -0.002  0.001   -0.014  0.021  0.112   -0.101  0.193 -0.047
 H          0.017  0.000  0.001    0.085 -0.125 -0.654   -0.213  0.154 -0.071
 C         -0.005 -0.016  0.002    0.002 -0.002 -0.013   -0.098 -0.137  0.016
 Cl         0.001  0.002 -0.000   -0.000  0.000  0.002    0.008  0.011 -0.001
 C          0.019  0.078 -0.010   -0.001 -0.000 -0.001    0.259 -0.022  0.080
 C         -0.002  0.001  0.010    0.001  0.001  0.002   -0.087  0.038  0.170
 Cl         0.001 -0.001 -0.001    0.000 -0.000 -0.000    0.007 -0.003 -0.014
 C         -0.005 -0.021  0.009    0.002 -0.001  0.002   -0.116 -0.015 -0.253
 H          0.048  0.197 -0.028    0.005  0.001  0.000   -0.228  0.011 -0.212
 C         -0.011  0.004 -0.004   -0.000  0.000 -0.001    0.254 -0.031  0.094
 Cl         0.002 -0.001  0.000    0.000  0.000  0.000   -0.025  0.004 -0.006
 C          0.018  0.057 -0.020   -0.001 -0.000  0.000   -0.163  0.068  0.277
 Cl        -0.002 -0.003  0.003    0.000 -0.000 -0.000    0.020 -0.008 -0.031
 C         -0.022 -0.172  0.021   -0.001  0.001  0.003   -0.119 -0.008 -0.179
 H          0.165  0.932 -0.131   -0.002  0.002  0.003   -0.158  0.023 -0.160
 TransDip  -0.009  0.078 -0.018   -0.005  0.003  0.008   -0.096 -0.040  0.211

 Mode:                40                     41                     42
 Frequency:      1092.90                1127.93                1146.45
 Force Cnst:      3.6796                 3.1170                 2.0147
 Red. Mass:       5.2287                 4.1583                 2.6016
 IR Active:          YES                    YES                    YES
 IR Intens:       63.299                 14.789                 52.672
 Raman Active:       YES                    YES                    YES
               X      Y      Z        X      Y      Z        X      Y      Z
 C         -0.132  0.021 -0.019   -0.092  0.032 -0.011   -0.040  0.002 -0.014
 C          0.043 -0.216  0.046   -0.026  0.240 -0.050   -0.010  0.020 -0.004
 Cl        -0.007  0.022 -0.005    0.009 -0.028  0.007    0.002 -0.003  0.001
 C          0.086  0.077 -0.004    0.074  0.126 -0.015    0.034  0.072 -0.009
 Cl        -0.005 -0.006  0.001   -0.014 -0.017  0.002   -0.005 -0.007  0.001
 C         -0.117  0.036 -0.021    0.168 -0.007  0.023    0.052  0.013  0.004
 H         -0.112  0.069 -0.029    0.205  0.091  0.008    0.085  0.149 -0.016
 C          0.042 -0.081  0.021    0.026 -0.114  0.025    0.001 -0.064  0.013
 H         -0.079 -0.120  0.018    0.148 -0.092  0.039   -0.159 -0.130  0.002
 C          0.114  0.180 -0.020   -0.215 -0.214  0.012   -0.050 -0.022 -0.001
 Cl        -0.013 -0.017  0.001    0.023  0.025 -0.002    0.005  0.004 -0.000
 C         -0.002  0.002  0.019   -0.140  0.008 -0.040   -0.010  0.004  0.040
 C         -0.146  0.072  0.323   -0.071  0.030  0.114   -0.042  0.014  0.044
 Cl         0.020 -0.008 -0.033    0.008 -0.003 -0.012    0.006 -0.002 -0.007
 C          0.001 -0.012 -0.077    0.065 -0.007  0.033   -0.020  0.013  0.071
 H          0.480 -0.120 -0.270    0.553 -0.120 -0.166   -0.553  0.138  0.309
 C          0.139 -0.021  0.021   -0.029  0.001 -0.030    0.226 -0.034  0.037
 Cl        -0.016  0.002 -0.003    0.001 -0.000  0.001   -0.026  0.004 -0.005
 C          0.003  0.016  0.119    0.021 -0.001  0.024    0.125 -0.045 -0.166
 Cl        -0.001 -0.001 -0.006   -0.001  0.000 -0.000   -0.014  0.005  0.021
 C         -0.019 -0.027 -0.222    0.026 -0.007 -0.041   -0.070  0.002 -0.079
 H          0.330 -0.112 -0.379    0.470 -0.128 -0.228   -0.582  0.116  0.119
 TransDip   0.111  0.084  0.214   -0.114  0.031  0.034    0.228 -0.013 -0.044

 Mode:                43                     44                     45
 Frequency:      1162.02                1193.41                1261.45
 Force Cnst:      1.2309                 1.6283                 2.8582
 Red. Mass:       1.5472                 1.9405                 3.0486
 IR Active:          YES                    YES                    YES
 IR Intens:        2.449                 54.771                  0.610
 Raman Active:       YES                    YES                    YES
               X      Y      Z        X      Y      Z        X      Y      Z
 C         -0.023  0.027 -0.008    0.017  0.094 -0.015   -0.152  0.045 -0.041
 C          0.003  0.054 -0.010    0.128 -0.067  0.029   -0.016 -0.032  0.006
 Cl        -0.001 -0.004  0.001   -0.008  0.009 -0.003    0.001 -0.000 -0.000
 C         -0.007 -0.091  0.017   -0.059 -0.166  0.025    0.013  0.095 -0.016
 Cl         0.003  0.008 -0.001    0.009  0.012 -0.001   -0.003 -0.005  0.001
 C         -0.075 -0.049 -0.000   -0.035  0.051 -0.014    0.035 -0.042  0.012
 H         -0.174 -0.527  0.077    0.110  0.860 -0.149    0.024 -0.153  0.033
 C          0.047  0.085 -0.010    0.014 -0.015  0.005    0.085 -0.089  0.028
 H          0.722  0.334  0.029    0.358  0.105  0.026    0.626  0.091  0.061
 C          0.026 -0.023  0.008   -0.115 -0.032 -0.009   -0.153  0.065 -0.031
 Cl        -0.003  0.000 -0.000    0.006  0.004  0.000    0.005  0.002  0.000
 C         -0.059  0.010 -0.006   -0.022 -0.027 -0.000    0.160 -0.030  0.064
 C         -0.037  0.012  0.037   -0.010  0.007  0.007    0.179 -0.025  0.037
 Cl         0.004 -0.001 -0.005    0.001 -0.001 -0.001   -0.006  0.002  0.004
 C          0.018  0.002  0.037    0.006  0.001  0.009   -0.094  0.002 -0.102
 H          0.023  0.003  0.042    0.024 -0.008  0.004   -0.603  0.115  0.093
 C          0.055 -0.010 -0.000    0.010 -0.002 -0.001   -0.083  0.011 -0.023
 Cl        -0.007  0.001 -0.001   -0.001  0.000 -0.000    0.010 -0.002 -0.000
 C          0.042 -0.014 -0.046    0.007 -0.002 -0.008   -0.015  0.014  0.083
 Cl        -0.004  0.002  0.006   -0.001  0.000  0.001    0.003 -0.001 -0.006
 C         -0.014 -0.001 -0.027   -0.002  0.007 -0.004    0.011 -0.004 -0.027
 H         -0.014 -0.002 -0.033    0.001 -0.034 -0.004    0.019 -0.015 -0.027
 TransDip   0.013 -0.048 -0.001   -0.125 -0.201  0.022   -0.025  0.001  0.005

 Mode:                46                     47                     48
 Frequency:      1268.09                1279.82                1286.57
 Force Cnst:      1.2150                10.5497                10.3084
 Red. Mass:       1.2824                10.9319                10.5700
 IR Active:          YES                    YES                    YES
 IR Intens:        0.949                  0.035                  2.221
 Raman Active:       YES                    YES                    YES
               X      Y      Z        X      Y      Z        X      Y      Z
 C          0.029 -0.008 -0.003    0.021  0.445 -0.081   -0.038  0.092 -0.063
 C          0.002  0.006  0.000   -0.416 -0.127 -0.032   -0.088 -0.045  0.005
 Cl        -0.000  0.000 -0.000    0.001 -0.005  0.001    0.001 -0.000 -0.000
 C          0.000 -0.021  0.005    0.342 -0.179  0.079    0.059  0.012  0.008
 Cl         0.001  0.001 -0.000   -0.004 -0.006  0.001   -0.001 -0.003  0.000
 C         -0.008  0.010 -0.003    0.051  0.302 -0.051    0.030  0.037 -0.005
 H         -0.005  0.035 -0.007   -0.025 -0.116  0.019    0.012 -0.084  0.022
 C         -0.017  0.017 -0.005   -0.279 -0.118 -0.014   -0.021 -0.059  0.011
 H         -0.117 -0.016 -0.013    0.204  0.053  0.018    0.286  0.042  0.021
 C          0.031 -0.014  0.008    0.220 -0.266  0.081   -0.028 -0.011  0.007
 Cl        -0.001 -0.000 -0.000    0.005  0.002 -0.000    0.003  0.001 -0.000
 C         -0.046  0.018  0.060    0.048 -0.051 -0.046    0.036  0.043  0.437
 C          0.013  0.002  0.035    0.097 -0.003  0.046   -0.211  0.003 -0.252
 Cl         0.001 -0.000 -0.003   -0.002  0.000  0.001   -0.006  0.001  0.004
 C          0.017  0.001  0.025   -0.071  0.012 -0.018    0.255 -0.069 -0.182
 H         -0.534  0.129  0.261   -0.123  0.014 -0.002    0.120 -0.039 -0.135
 C          0.024 -0.014 -0.066   -0.032 -0.002 -0.052   -0.039  0.066  0.425
 Cl        -0.001  0.000  0.002    0.004 -0.001 -0.000   -0.002  0.000 -0.001
 C         -0.067  0.004 -0.055    0.052  0.003  0.074   -0.256  0.013 -0.233
 Cl         0.001  0.000  0.002    0.001 -0.001 -0.003   -0.005  0.001  0.002
 C          0.019 -0.004 -0.000   -0.042  0.019  0.007    0.302 -0.072 -0.164
 H          0.696 -0.160 -0.280   -0.140 -0.021  0.053   -0.067 -0.000 -0.011
 TransDip   0.031 -0.001  0.006    0.004  0.002  0.004    0.043 -0.011 -0.018

 Mode:                49                     50                     51
 Frequency:      1352.28                1404.85                1457.38
 Force Cnst:      7.9627                 5.2759                 3.2184
 Red. Mass:       7.3906                 4.5372                 2.5718
 IR Active:          YES                    YES                    YES
 IR Intens:       36.172                 69.785                128.999
 Raman Active:       YES                    YES                    YES
               X      Y      Z        X      Y      Z        X      Y      Z
 C         -0.048 -0.104 -0.038    0.266  0.170 -0.012    0.108 -0.119  0.030
 C          0.073  0.139 -0.012    0.018 -0.223  0.046   -0.134 -0.001 -0.016
 Cl        -0.000 -0.006  0.001   -0.002  0.010 -0.002    0.004 -0.000  0.000
 C          0.055 -0.100  0.028   -0.242  0.117 -0.053    0.093  0.062  0.000
 Cl        -0.002  0.004 -0.001    0.008 -0.000  0.001   -0.003 -0.004  0.000
 C         -0.079 -0.004 -0.011    0.121  0.058  0.004    0.040 -0.104  0.025
 H         -0.039  0.282 -0.055   -0.007 -0.688  0.130    0.163  0.476 -0.069
 C         -0.006  0.092 -0.016    0.014 -0.080  0.018   -0.149 -0.035 -0.012
 H         -0.401 -0.037 -0.050    0.057 -0.084  0.022    0.602  0.242  0.030
 C          0.112 -0.070  0.034   -0.110  0.005 -0.014    0.009  0.147 -0.026
 Cl        -0.003  0.002 -0.001    0.004 -0.002  0.001   -0.002 -0.005  0.001
 C         -0.216  0.086  0.231   -0.125 -0.000  0.061    0.006  0.020  0.033
 C          0.286 -0.051  0.014    0.041 -0.009 -0.035    0.010 -0.011 -0.055
 Cl        -0.011  0.003  0.002   -0.002  0.000  0.001   -0.000  0.001  0.002
 C         -0.091 -0.010 -0.185   -0.045  0.010  0.003   -0.072  0.017  0.035
 H         -0.038 -0.027 -0.247    0.208 -0.054 -0.108    0.261 -0.058 -0.106
 C         -0.187  0.060  0.198   -0.003  0.007  0.048    0.046 -0.004  0.025
 Cl         0.009 -0.003 -0.007   -0.001 -0.000 -0.002   -0.002  0.000 -0.001
 C          0.341 -0.056  0.025    0.118 -0.024 -0.037    0.030 -0.013 -0.051
 Cl        -0.013  0.003  0.003   -0.004  0.001  0.004   -0.001  0.001  0.003
 C         -0.143 -0.006 -0.198   -0.112  0.022 -0.021   -0.083  0.015  0.023
 H          0.052 -0.040 -0.322    0.271 -0.101 -0.193    0.275 -0.053 -0.130
 TransDip  -0.034  0.023 -0.188    0.080 -0.250 -0.052    0.301  0.178 -0.100

 Mode:                52                     53                     54
 Frequency:      1492.39                1569.05                1585.28
 Force Cnst:      4.3365                14.5150                 9.7144
 Red. Mass:       3.3046                10.0067                 6.5607
 IR Active:          YES                    YES                    YES
 IR Intens:       68.860                  2.730                  9.592
 Raman Active:       YES                    YES                    YES
               X      Y      Z        X      Y      Z        X      Y      Z
 C          0.134 -0.037  0.034    0.019  0.018  0.033    0.001 -0.273  0.055
 C         -0.037 -0.030 -0.000    0.001 -0.013 -0.001    0.079  0.127 -0.014
 Cl         0.002  0.001  0.000    0.000  0.000  0.000   -0.003  0.002 -0.001
 C         -0.015  0.053 -0.013   -0.013  0.025 -0.009    0.018 -0.242  0.049
 Cl        -0.000 -0.002  0.000    0.000 -0.000  0.000    0.000  0.001 -0.000
 C          0.043 -0.049  0.015    0.003 -0.035  0.008    0.097  0.448 -0.073
 H          0.089  0.144 -0.017    0.021  0.053 -0.008   -0.108 -0.631  0.106
 C         -0.096 -0.020 -0.009   -0.015  0.011 -0.006   -0.096 -0.234  0.032
 H          0.274  0.116  0.014    0.023  0.029  0.000    0.212 -0.152  0.056
 C          0.019  0.055 -0.009    0.020 -0.011  0.001   -0.101  0.218 -0.055
 Cl        -0.001 -0.003  0.001   -0.000 -0.000  0.000    0.004 -0.001  0.001
 C         -0.179  0.026 -0.065   -0.029 -0.057 -0.443   -0.005  0.018 -0.026
 C         -0.052  0.024  0.109    0.186  0.013  0.319   -0.006  0.001  0.013
 Cl         0.001 -0.001 -0.005   -0.004  0.000 -0.003   -0.000  0.000 -0.000
 C          0.212 -0.048 -0.077    0.053 -0.044 -0.247    0.020 -0.007 -0.015
 H         -0.560  0.132  0.249   -0.256  0.023 -0.145   -0.033  0.009  0.007
 C         -0.139  0.016 -0.058   -0.012  0.067  0.468   -0.009  0.005  0.020
 Cl         0.005 -0.000  0.003   -0.001 -0.001 -0.006   -0.000 -0.000 -0.000
 C          0.048  0.010  0.131   -0.150 -0.020 -0.330    0.007 -0.004 -0.010
 Cl        -0.000 -0.001 -0.005    0.002  0.000  0.003   -0.000  0.000  0.000
 C          0.103 -0.029 -0.072   -0.061  0.042  0.224   -0.016  0.001  0.012
 H         -0.490  0.112  0.167    0.279 -0.035  0.102    0.025  0.015 -0.007
 TransDip  -0.215  0.109  0.113    0.050 -0.004  0.017   -0.073  0.064 -0.019

 Mode:                55                     56                     57
 Frequency:      1602.45                1618.52                3202.06
 Force Cnst:     11.9849                11.2343                 6.5782
 Red. Mass:       7.9216                 7.2788                 1.0889
 IR Active:          YES                    YES                    YES
 IR Intens:        2.271                  7.080                  0.033
 Raman Active:       YES                    YES                    YES
               X      Y      Z        X      Y      Z        X      Y      Z
 C          0.222 -0.014  0.034    0.141 -0.028  0.020    0.000  0.000 -0.000
 C         -0.313 -0.039 -0.033   -0.088 -0.011 -0.009    0.000  0.000  0.000
 Cl         0.004  0.001  0.000    0.001  0.000  0.000   -0.000  0.000 -0.000
 C          0.271 -0.121  0.058    0.067 -0.036  0.016    0.000 -0.002  0.000
 Cl        -0.002  0.003 -0.001   -0.001  0.001 -0.000    0.000  0.000 -0.000
 C         -0.185 -0.005 -0.023   -0.041  0.009 -0.007   -0.065  0.013 -0.011
 H         -0.204  0.029 -0.031   -0.050 -0.006 -0.005    0.753 -0.125  0.120
 C          0.408  0.083  0.036    0.096  0.014  0.010    0.020 -0.049  0.012
 H         -0.466 -0.244 -0.013   -0.102 -0.061 -0.002   -0.203  0.579 -0.136
 C         -0.321  0.107 -0.063   -0.093  0.043 -0.020   -0.002 -0.000 -0.000
 Cl         0.002 -0.002  0.001    0.001 -0.001  0.000    0.000  0.000 -0.000
 C          0.022 -0.010 -0.024   -0.292  0.053  0.012   -0.000  0.000  0.000
 C         -0.095  0.014 -0.019    0.281 -0.036  0.095    0.000 -0.000 -0.000
 Cl         0.000  0.000  0.001   -0.002 -0.000 -0.003    0.000  0.000  0.000
 C          0.126 -0.026 -0.034   -0.308  0.064  0.075   -0.000 -0.000 -0.000
 H         -0.131  0.033  0.077    0.289 -0.076 -0.186    0.000  0.000  0.001
 C         -0.060  0.013  0.021    0.138 -0.030 -0.045   -0.000 -0.000  0.000
 Cl        -0.000 -0.000 -0.000    0.002 -0.000  0.001    0.000  0.000  0.000
 C          0.094 -0.014  0.015   -0.240  0.037 -0.036    0.000 -0.000 -0.000
 Cl        -0.001  0.000 -0.001    0.001 -0.000  0.001    0.000  0.000 -0.000
 C         -0.123  0.026  0.035    0.360 -0.078 -0.112   -0.000 -0.000 -0.000
 H          0.139 -0.037 -0.076   -0.469  0.116  0.235    0.002  0.000  0.005
 TransDip  -0.044  0.017 -0.009    0.081 -0.007  0.026   -0.005 -0.003  0.000

 Mode:                58                     59                     60
 Frequency:      3203.90                3215.36                3218.65
 Force Cnst:      6.6039                 6.6753                 6.6701
 Red. Mass:       1.0919                 1.0959                 1.0928
 IR Active:          YES                    YES                    YES
 IR Intens:        0.164                  0.013                  1.506
 Raman Active:       YES                    YES                    YES
               X      Y      Z        X      Y      Z        X      Y      Z
 C          0.000 -0.000 -0.000   -0.000  0.000 -0.000    0.000 -0.000 -0.000
 C          0.000 -0.000  0.000   -0.000  0.000 -0.000   -0.000  0.000 -0.000
 Cl        -0.000  0.000 -0.000   -0.000  0.000 -0.000   -0.000 -0.000 -0.000
 C         -0.000  0.000 -0.000   -0.000  0.003 -0.001   -0.000 -0.000 -0.000
 Cl        -0.000 -0.000  0.000   -0.000 -0.000  0.000   -0.000  0.000 -0.000
 C          0.000 -0.000  0.000    0.056 -0.007  0.008   -0.000  0.000 -0.000
 H         -0.004  0.001 -0.001   -0.613  0.097 -0.097    0.000 -0.000  0.000
 C         -0.000  0.000 -0.000    0.021 -0.064  0.015   -0.000  0.000 -0.000
 H          0.001 -0.004  0.001   -0.245  0.714 -0.167    0.000 -0.001  0.000
 C          0.000  0.000  0.000   -0.003 -0.000 -0.000   -0.000 -0.000  0.000
 Cl        -0.000 -0.000  0.000    0.000  0.000 -0.000    0.000  0.000  0.000
 C         -0.002  0.001  0.002    0.000 -0.000  0.000    0.000  0.000  0.000
 C          0.000  0.000  0.001    0.000 -0.000 -0.000    0.004 -0.001 -0.000
 Cl         0.000 -0.000 -0.000   -0.000  0.000  0.000   -0.000  0.000  0.000
 C         -0.002 -0.000 -0.004   -0.000 -0.000 -0.000   -0.035 -0.005 -0.080
 H          0.020  0.003  0.045    0.000  0.000  0.001    0.398  0.060  0.910
 C          0.000  0.000  0.001   -0.000 -0.000 -0.000   -0.003  0.001  0.002
 Cl        -0.000  0.000 -0.000    0.000 -0.000  0.000    0.000 -0.000  0.000
 C          0.004 -0.001 -0.000    0.000  0.000  0.000    0.000  0.000  0.000
 Cl        -0.000  0.000  0.000    0.000 -0.000  0.000    0.000 -0.000 -0.000
 C         -0.035 -0.005 -0.080   -0.000  0.000 -0.000    0.002  0.000  0.004
 H          0.391  0.059  0.913    0.000  0.000  0.000   -0.019 -0.003 -0.045
 TransDip  -0.004  0.002  0.012    0.003  0.000  0.001    0.017  0.002  0.035

 STANDARD THERMODYNAMIC QUANTITIES AT   298.15 K  AND     1.00 ATM

   This Molecule has  0 Imaginary Frequencies
   Zero point vibrational energy:       76.896 kcal/mol

   Atom    1 Element C  Has Mass   12.00000
   Atom    2 Element C  Has Mass   12.00000
   Atom    3 Element Cl Has Mass   34.96885
   Atom    4 Element C  Has Mass   12.00000
   Atom    5 Element Cl Has Mass   34.96885
   Atom    6 Element C  Has Mass   12.00000
   Atom    7 Element H  Has Mass    1.00783
   Atom    8 Element C  Has Mass   12.00000
   Atom    9 Element H  Has Mass    1.00783
   Atom   10 Element C  Has Mass   12.00000
   Atom   11 Element Cl Has Mass   34.96885
   Atom   12 Element C  Has Mass   12.00000
   Atom   13 Element C  Has Mass   12.00000
   Atom   14 Element Cl Has Mass   34.96885
   Atom   15 Element C  Has Mass   12.00000
   Atom   16 Element H  Has Mass    1.00783
   Atom   17 Element C  Has Mass   12.00000
   Atom   18 Element Cl Has Mass   34.96885
   Atom   19 Element C  Has Mass   12.00000
   Atom   20 Element Cl Has Mass   34.96885
   Atom   21 Element C  Has Mass   12.00000
   Atom   22 Element H  Has Mass    1.00783
   Molecular Mass:   357.844420 amu
   Principal axes and moments of inertia in amu*Bohr^2:
                             1           2           3
    Eigenvalues --     4714.54533 12384.54990 13025.47578
          X               0.99994    -0.00869     0.00707
          Y               0.00884     0.99972    -0.02204
          Z              -0.00688     0.02210     0.99973
   Rotational Symmetry Number is   1
   The Molecule is an Asymmetric Top
   Translational Enthalpy:        0.889 kcal/mol
   Rotational Enthalpy:           0.889 kcal/mol
   Vibrational Enthalpy:         85.533 kcal/mol
   gas constant (RT):             0.592 kcal/mol
   Translational Entropy:        43.518  cal/mol.K
   Rotational Entropy:           34.985  cal/mol.K
   Vibrational Entropy:          58.347  cal/mol.K

   Total Enthalpy:               87.903 kcal/mol
   Total Entropy:               136.850  cal/mol.K

 ======================================================================

 STANDARD THERMODYNAMIC QUANTITIES FOR ANHARMONIC VIBRATION -- TOSH

   Zero point vibrational energy: ************ kcal/mol

   Vibrational Enthalpy:       Infinity kcal/mol
   Vibrational Entropy:             NaN  cal/mol.K

   Total Enthalpy:             Infinity kcal/mol
   Total Entropy:                   NaN  cal/mol.K

 ======================================================================

 STANDARD THERMODYNAMIC QUANTITIES FOR ANHARMONIC VIBRATION -- VPT2

   Zero point vibrational energy: ************ kcal/mol

   Vibrational Enthalpy:       Infinity kcal/mol
   Vibrational Entropy:             NaN  cal/mol.K

   Total Enthalpy:             Infinity kcal/mol
   Total Entropy:                   NaN  cal/mol.K

 ======================================================================

Archival summary:
1\1\november\FREQ\ProcedureUnspecified\BasisUnspecified\l6124\taweetha\TueJan1412:31:472020TueJan1412:31:472020\0\\#,FREQ,ProcedureUnspecified,BasisUnspecified,\\0,1\Cl\C,1,1.74437\C,2,1.39863,1,120.225\C,3,1.39178,2,119.912,1,-179.914,0\H,4,1.08223,3,119.307,2,-179.973,0\C,4,1.38684,3,120.319,2,-0.013573,0\H,6,1.08181,4,120.518,3,179.989,0\C,6,1.39043,4,119.458,3,0.0542052,0\C,8,1.39969,6,121.812,4,0.0203222,0\C,9,1.4918,8,121.043,6,-179.659,0\C,10,1.39496,9,119.806,8,87.7674,0\H,11,1.08241,10,119.551,9,0.650813,0\C,11,1.39125,10,121.479,9,-179.208,0\C,13,1.39811,11,119.559,10,-0.0408826,0\C,14,1.39166,13,119.777,11,0.0337935,0\H,15,1.08102,14,119.85,13,179.953,0\C,15,1.38903,14,119.869,13,0.0488736,0\Cl,14,1.744,13,121.668,11,-179.975,0\Cl,13,1.7454,11,118.863,10,179.909,0\Cl,3,1.74617,2,121.591,1,0.0854507,0\Cl,17,1.75214,15,118.33,14,179.712,0\Cl,8,1.75444,6,118.254,4,179.832,0\\\@

 Total job time:  15569.65s(wall), 15568.69s(cpu) 
 Tue Jan 14 12:31:47 2020

        *************************************************************
        *                                                           *
        *  Thank you very much for using Q-Chem.  Have a nice day.  *
        *                                                           *
        *************************************************************
