# Supplementary material for: Quantum Chemical Investigation of Polychlorinated Dibenzodioxins, Dibenzofurans and Biphenyls: Relative Stability and Planarity Analysis
Source: Molecules. 2020 Dec 3;25(23):5697. doi: 10.3390/molecules25235697 (PMC7730433; doi:10.3390/molecules25235697)
Supplement: Supplementary file 1 [file molecules-25-05697-s001.zip › PCB/B3LYP/ClClHHClClHClHCl.out]

                  Welcome to Q-Chem
     A Quantum Leap Into The Future Of Chemistry


 Q-Chem 5.2 (devel), Q-Chem, Inc., Pleasanton, CA (2019)

 Yihan Shao,  Zhengting Gan,  E. Epifanovsky,  A. T. B. Gilbert,  M. Wormit,  
 J. Kussmann,  A. W. Lange,  A. Behn,  Jia Deng,  Xintian Feng,  D. Ghosh,  
 M. Goldey,  P. R. Horn,  L. D. Jacobson,  I. Kaliman,  T. Kus,  A. Landau,  
 Jie Liu,  E. I. Proynov,  R. M. Richard,  R. P. Steele,  E. J. Sundstrom,  
 H. L. Woodcock III,  P. M. Zimmerman,  D. Zuev,  B. Albrecht,  E. Alguire,  
 S. A. Baeppler,  D. Barton,  Z. Benda,  Y. A. Bernard,  E. J. Berquist,  
 K. B. Bravaya,  H. Burton,  D. Casanova,  Chun-Min Chang,  Yunqing Chen,  
 A. Chien,  K. D. Closser,  M. P. Coons,  S. Coriani,  S. Dasgupta,  
 A. L. Dempwolff,  M. Diedenhofen,  Hainam Do,  R. G. Edgar,  Po-Tung Fang,  
 S. Faraji,  S. Fatehi,  Qingguo Feng,  K. D. Fenk,  J. Fosso-Tande,  
 J. Gayvert,  Qinghui Ge,  A. Ghysels,  G. Gidofalvi,  J. Gomes,  
 J. Gonthier,  A. Gunina,  D. Hait,  M. W. D. Hanson-Heine,  
 P. H. P. Harbach,  A. W. Hauser,  M. F. Herbst,  J. E. Herr,  
 E. G. Hohenstein,  Z. C. Holden,  Kerwin Hui,  B. C. Huynh,  T.-C. Jagau,  
 Hyunjun Ji,  B. Kaduk,  K. Khistyaev,  Jaehoon Kim,  P. Klunzinger,  K. Koh,  
 D. Kosenkov,  L. Koulias,  T. Kowalczyk,  C. M. Krauter,  A. Kunitsa,  
 Ka Un Lao,  A. Laurent,  K. V. Lawler,  Joonho Lee,  D. Lefrancois,  
 S. Lehtola,  D. S. Levine,  Yi-Pei Li,  You-Sheng Lin,  Fenglai Liu,  
 E. Livshits,  A. Luenser,  P. Manohar,  E. Mansoor,  S. F. Manzer,  
 Shan-Ping Mao,  Yuezhi Mao,  N. Mardirossian,  A. V. Marenich,  
 T. Markovich,  L. A. Martinez-Martinez,  S. A. Maurer,  N. J. Mayhall,  
 S. C. McKenzie,  J.-M. Mewes,  P. Morgante,  A. F. Morrison,  
 J. W. Mullinax,  K. Nanda,  T. S. Nguyen-Beck,  R. Olivares-Amaya,  
 J. A. Parkhill,  Zheng Pei,  T. M. Perrine,  F. Plasser,  P. Pokhilko,  
 S. Prager,  A. Prociuk,  E. Ramos,  D. R. Rehn,  F. Rob,  M. Scheurer,  
 M. Schneider,  N. Sergueev,  S. M. Sharada,  S. Sharma,  D. W. Small,  
 T. Stauch,  T. Stein,  Yu-Chuan Su,  A. J. W. Thom,  A. Tkatchenko,  
 T. Tsuchimochi,  N. M. Tubman,  L. Vogt,  M. L. Vidal,  O. Vydrov,  
 M. A. Watson,  J. Wenzel,  M. de Wergifosse,  T. A. Wesolowski,  A. White,  
 J. Witte,  A. Yamada,  Jun Yang,  K. Yao,  S. Yeganeh,  S. R. Yost,  
 Zhi-Qiang You,  A. Zech,  Igor Ying Zhang,  Xing Zhang,  Yan Zhao,  
 Ying Zhu,  B. R. Brooks,  G. K. L. Chan,  C. J. Cramer,  M. S. Gordon,  
 W. J. Hehre,  A. Klamt,  M. W. Schmidt,  C. D. Sherrill,  D. G. Truhlar,  
 A. Aspuru-Guzik,  R. Baer,  A. T. Bell,  N. A. Besley,  Jeng-Da Chai,  
 A. E. DePrince, III,  R. A. DiStasio Jr.,  A. Dreuw,  B. D. Dunietz,  
 T. R. Furlani,  Chao-Ping Hsu,  Yousung Jung,  Jing Kong,  D. S. Lambrecht,  
 WanZhen Liang,  C. Ochsenfeld,  V. A. Rassolov,  L. V. Slipchenko,  
 J. E. Subotnik,  T. Van Voorhis,  J. M. Herbert,  A. I. Krylov,  
 P. M. W. Gill,  M. Head-Gordon

 Contributors to earlier versions of Q-Chem not listed above: 
 R. D. Adamson,  B. Austin,  J. Baker,  G. J. O. Beran,  K. Brandhorst,  
 S. T. Brown,  E. F. C. Byrd,  A. K. Chakraborty,  C.-L. Cheng,  
 Siu Hung Chien,  D. M. Chipman,  D. L. Crittenden,  H. Dachsel,  
 R. J. Doerksen,  A. D. Dutoi,  L. Fusti-Molnar,  W. A. Goddard III,  
 A. Golubeva-Zadorozhnaya,  S. R. Gwaltney,  G. Hawkins,  A. Heyden,  
 S. Hirata,  G. Kedziora,  F. J. Keil,  C. Kelley,  Jihan Kim,  R. A. King,  
 R. Z. Khaliullin,  P. P. Korambath,  W. Kurlancheek,  A. M. Lee,  M. S. Lee,  
 S. V. Levchenko,  Ching Yeh Lin,  D. Liotard,  R. C. Lochan,  I. Lotan,  
 P. E. Maslen,  N. Nair,  D. P. O'Neill,  D. Neuhauser,  E. Neuscamman,  
 C. M. Oana,  R. Olson,  B. Peters,  R. Peverati,  P. A. Pieniazek,  
 Y. M. Rhee,  J. Ritchie,  M. A. Rohrdanz,  E. Rosta,  N. J. Russ,  
 H. F. Schaefer III,  N. E. Schultz,  N. Shenvi,  A. C. Simmonett,  A. Sodt,  
 D. Stuck,  K. S. Thanthiriwatte,  V. Vanovschi,  Tao Wang,  A. Warshel,  
 C. F. Williams,  Q. Wu,  X. Xu,  W. Zhang

 Please cite Q-Chem as follows:
 Y. Shao et al., Mol. Phys. 113, 184-215 (2015)
 DOI: 10.1080/00268976.2014.952696

 Q-Chem 5.2.1 for Intel X86 EM64T Linux

 Parts of Q-Chem use Armadillo 8.300.2 (Tropical Shenanigans).
 http://arma.sourceforge.net/

 Q-Chem begins on Tue Jan 14 04:59:41 2020  

Host: 
0

     Scratch files written to /scratch/taweetham/qchem17160//
NAlpha2: 178
NElect   178
Mult     1

 Q-Chem warning in module libgen/rem_setup.C, line 2168:

 Setting Thresh to 1e-14


Checking the input file for inconsistencies... 	...done.

--------------------------------------------------------------
User input:
--------------------------------------------------------------
$MOLECULE
0 1
C 
C  1 1.394960
Cl  2 CCl 1 119.528007
C  2 1.386606 1 120.846377 3 178.766605 0
Cl  4 CCl 2 119.698148 1 -179.612229 0
C  4 1.387279 2 120.235871 1 -0.083363 0
H  6 CH 4 120.254637 2 -179.958574 0
C  6 1.387279 4 119.490737 2 0.041992 0
H  8 CH 6 120.064298 4 179.568218 0
C  8 1.386606 6 120.235863 4 0.041336 0
Cl  10 CCl 8 119.614146 6 178.681836 0
C  1 1.488550 2 120.827489 3 1.275929 0
C  12 1.394960 1 120.827496 2 44.635695 0
Cl  13 CCl 12 119.528011 1 1.275194 0
C  13 1.386606 12 120.846392 1 -179.957497 0
H  15 CH 13 119.698155 12 -179.612829 0
C  15 1.387278 13 120.235860 12 -0.083872 0
Cl  17 CCl 15 120.254633 13 -179.958492 0
C  17 1.387279 15 119.490737 13 0.041666 0
H  19 CH 17 120.064293 15 179.568399 0
C  19 1.386606 17 120.235874 15 0.041790 0
Cl  21 CCl 19 119.614152 17 178.681599 0

CH=1.08273
CCl=1.75400
$END

$REM
   JOB_TYPE	OPTIMIZATION
   BASIS	6-311++G**
   METHOD	B3LYP
   SYM_IGNORE	TRUE
   SCF_GUESS_ALWAYS     TRUE
   SYM_IGNORE   TRUE
   S2THRESH     15
   THRESH       15
$END

--------------------------------------------------------------
 ----------------------------------------------------------------
             Standard Nuclear Orientation (Angstroms)
    I     Atom           X                Y                Z
 ----------------------------------------------------------------
    1      C       0.0000000000     0.0000000000     0.0000000000
    2      C       0.0000000000     0.0000000000     1.3949600000
    3      Cl      1.5261815140     0.0000000000     2.2594170471
    4      C      -1.1901880373     0.0256249026     2.1059255403
    5      Cl     -1.1548436435     0.0351778398     3.8595433764
    6      C      -2.4041742747     0.0535064326     1.4351028665
    7      H      -3.3336980403     0.0741960811     1.9899557843
    8      C      -2.4180259722     0.0546630380     0.0478935036
    9      H      -3.3603520375     0.0692493833    -0.4851290834
   10      C      -1.2274122092     0.0272853135    -0.6622934626
   11      Cl     -1.2645630159    -0.0058824468    -2.4155862839
   12      C       1.2779219872    -0.0284629571    -0.7628147595
   13      C       2.3095886281    -0.8932703637    -0.3971844912
   14      Cl      2.0841394724    -1.9836059182     0.9581225060
   15      C       3.5004827568    -0.9194878930    -1.1069450245
   16      H       4.2865586447    -1.6026019117    -0.8107285686
   17      C       3.6821124948    -0.0819958503    -2.1978886372
   18      Cl      5.1879324501    -0.1155248115    -3.0967201401
   19      C       2.6636000698     0.7822218600    -2.5724593424
   20      H       2.7980411655     1.4448431951    -3.4181323354
   21      C       1.4736782845     0.8090230106    -1.8610916159
   22      Cl      0.2100943914     1.9325319622    -2.3275671039
 ----------------------------------------------------------------
 Nuclear Repulsion Energy =        2141.23897796 hartrees
 There are       89 alpha and       89 beta electrons
 Requested basis set is 6-311++G(d,p)
 There are 170 shells and 472 basis functions

 Total QAlloc Memory Limit   2000 MB
 Mega-Array Size       188 MB
 MEM_STATIC part       192 MB
 A cutoff of  1.0D-15 yielded  11109 shell pairs
 There are     93898 function pairs (    101049 Cartesian)
 Smallest overlap matrix eigenvalue = 2.15E-07
 Linear dependence detected in AO basis
 Number of orthogonalized atomic orbitals = 467
 Maximum deviation from orthogonality = 4.277E-10

 Scale SEOQF with 1.000000e-02/1.000000e-01/1.000000e-01

 Standard Electronic Orientation quadrupole field applied
 Nucleus-field energy     =    -0.0000000799 hartrees
 Guess from superposition of atomic densities
 Warning:  Energy on first SCF cycle will be non-variational
 SAD guess density has 178.000000 electrons

 -----------------------------------------------------------------------
  General SCF calculation program by
  Eric Jon Sundstrom, Paul Horn, Yuezhi Mao, Dmitri Zuev, Alec White,
  David Stuck, Shaama M.S., Shane Yost, Joonho Lee, David Small,
  Daniel Levine, Susi Lehtola, Hugh Burton, Evgeny Epifanovsky,
  Bang C. Huynh
 -----------------------------------------------------------------------
 Exchange:     0.2000 Hartree-Fock + 0.0800 Slater + 0.7200 B88
 Correlation:  0.1900 VWN1RPA + 0.8100 LYP
 Using SG-1 standard quadrature grid
 A restricted SCF calculation will be
 performed using DIIS
 SCF converges when DIIS error is below 1.0e-08
 ---------------------------------------
  Cycle       Energy         DIIS error
 ---------------------------------------
    1   -3225.6447230321      2.89e-02  
    2   -3220.8779282888      2.26e-03  
    3   -3220.7839461746      2.83e-03  
    4   -3221.0114350304      5.14e-04  
    5   -3221.0179597757      2.26e-04  
    6   -3221.0190814934      1.14e-04  
    7   -3221.0194238906      2.79e-05  
    8   -3221.0194422664      9.82e-06  
    9   -3221.0194447624      3.42e-06  
   10   -3221.0194450765      1.09e-06  
   11   -3221.0194451090      2.66e-07  
   12   -3221.0194451106      1.21e-07  
   13   -3221.0194451110      5.06e-08  
   14   -3221.0194451111      1.49e-08  
   15   -3221.0194451112      4.80e-09  Convergence criterion met
 ---------------------------------------
 SCF time:   CPU 802.57s  wall 803.00s 
 SCF   energy in the final basis set =    -3221.0194451112
 Total energy in the final basis set =    -3221.0194451112

 --------------------------------------------------------------

                    Orbital Energies (a.u.)
 --------------------------------------------------------------

 Alpha MOs
 -- Occupied --
********-101.5716-101.5673-101.5669-101.5651-101.5649 -10.2718 -10.2717
-10.2715 -10.2702 -10.2676 -10.2671 -10.2371 -10.2348 -10.2184 -10.2170
-10.2169 -10.2154  -9.4916  -9.4861  -9.4844  -9.4840  -9.4822  -9.4821
 -7.2564  -7.2508  -7.2489  -7.2485  -7.2466  -7.2464  -7.2464  -7.2460
 -7.2410  -7.2404  -7.2389  -7.2384  -7.2384  -7.2380  -7.2368  -7.2368
 -7.2364  -7.2359  -0.9650  -0.9358  -0.9246  -0.9036  -0.8867  -0.8699
 -0.8551  -0.8314  -0.8074  -0.7691  -0.7551  -0.7438  -0.6677  -0.6495
 -0.6253  -0.6161  -0.5594  -0.5464  -0.5270  -0.5201  -0.4980  -0.4807
 -0.4712  -0.4687  -0.4650  -0.4549  -0.4513  -0.4382  -0.4298  -0.4144
 -0.4069  -0.4063  -0.4023  -0.3876  -0.3765  -0.3514  -0.3444  -0.3418
 -0.3342  -0.3309  -0.3274  -0.3025  -0.2993  -0.2821  -0.2678  -0.2617
 -0.2405
 -- Virtual --
 -0.0749  -0.0569  -0.0513  -0.0352  -0.0309  -0.0291  -0.0092  -0.0041
  0.0024   0.0086   0.0095   0.0146   0.0196   0.0267   0.0295   0.0442
  0.0470   0.0517   0.0531   0.0553   0.0661   0.0688   0.0722   0.0786
  0.0816   0.0866   0.0871   0.0907   0.0958   0.1002   0.1008   0.1037
  0.1058   0.1108   0.1140   0.1162   0.1181   0.1238   0.1244   0.1275
  0.1295   0.1331   0.1339   0.1350   0.1381   0.1399   0.1474   0.1505
  0.1568   0.1594   0.1626   0.1701   0.1736   0.1828   0.1839   0.1861
  0.1901   0.1958   0.2002   0.2053   0.2093   0.2125   0.2142   0.2179
  0.2231   0.2247   0.2329   0.2350   0.2387   0.2458   0.2505   0.2530
  0.2540   0.2555   0.2605   0.2620   0.2633   0.2694   0.2733   0.2794
  0.2817   0.2866   0.2919   0.2954   0.2975   0.3023   0.3073   0.3080
  0.3122   0.3187   0.3235   0.3255   0.3337   0.3501   0.3587   0.3727
  0.3847   0.4046   0.4145   0.4237   0.4343   0.4448   0.4499   0.4559
  0.4595   0.4643   0.4669   0.4718   0.4797   0.4898   0.4922   0.4971
  0.5019   0.5133   0.5186   0.5238   0.5306   0.5366   0.5450   0.5521
  0.5566   0.5648   0.5726   0.5774   0.5887   0.5912   0.5961   0.6031
  0.6042   0.6084   0.6175   0.6219   0.6285   0.6319   0.6359   0.6428
  0.6511   0.6613   0.6751   0.6761   0.6854   0.6946   0.7139   0.7213
  0.7274   0.7296   0.7543   0.7712   0.7880   0.7886   0.7959   0.8116
  0.8149   0.8268   0.8316   0.8381   0.8395   0.8423   0.8439   0.8478
  0.8525   0.8562   0.8640   0.8660   0.8664   0.8760   0.8827   0.8922
  0.9042   0.9105   0.9149   0.9212   0.9262   0.9293   0.9350   0.9452
  0.9507   0.9548   0.9591   0.9665   0.9692   0.9775   0.9803   0.9841
  0.9919   0.9997   1.0126   1.0248   1.0311   1.0447   1.0566   1.0665
  1.0728   1.0757   1.1097   1.1183   1.1376   1.1645   1.1807   1.1835
  1.2031   1.2214   1.2369   1.2462   1.2498   1.2703   1.2840   1.2864
  1.3015   1.3128   1.3239   1.3322   1.3331   1.3471   1.3695   1.3768
  1.3909   1.4452   1.4716   1.4970   1.5052   1.5231   1.5451   1.5637
  1.5688   1.5812   1.5843   1.6076   1.6162   1.6372   1.6548   1.6796
  1.6828   1.7234   1.7416   1.7596   1.7830   1.7990   1.8463   1.8511
  1.8586   1.8718   1.8805   1.8896   1.8921   1.9063   1.9380   1.9499
  1.9570   1.9640   1.9796   1.9867   2.0211   2.0682   2.0740   2.0908
  2.1105   2.1421   2.1627   2.1906   2.1957   2.2113   2.2345   2.2530
  2.2662   2.2725   2.2936   2.3181   2.3217   2.3401   2.3613   2.3687
  2.3899   2.4047   2.4224   2.4448   2.4522   2.4664   2.4878   2.5000
  2.5376   2.5384   2.5422   2.5545   2.5692   2.5883   2.6062   2.6279
  2.6415   2.6551   2.6787   2.6922   2.7085   2.7121   2.7228   2.7419
  2.7459   2.7542   2.7631   2.7861   2.7956   2.8037   2.8272   2.8293
  2.8946   2.9021   2.9207   2.9613   3.0695   3.0768   3.0885   3.1181
  3.1606   3.1670   3.1833   3.2352   3.2545   3.2553   3.2761   3.3540
  3.3776   3.4151   3.4449   3.5559   3.6338   3.6620   3.7206   3.7884
  3.8555   3.9522   4.0159   4.0519   4.0783   4.3998   4.8156   4.8274
  9.7621   9.7740   9.8288   9.8398   9.8554   9.8663  23.3366  23.5118
 23.8380  23.8580  23.8620  23.9049  23.9706  24.0076  24.0498  24.0609
 24.1136  24.1326  25.7100  25.7337  25.8155  25.8405  26.0700  26.0892
 26.1309  26.1956  26.2650  26.4132  26.4731  26.5743  26.6059  26.6177
 26.7067  26.8190  26.9083  26.9783 215.7549 215.7670 215.8317 215.8400
215.8737 215.8908
 --------------------------------------------------------------

          Ground-State Mulliken Net Atomic Charges

     Atom                 Charge (a.u.)
  ----------------------------------------
      1 C                    -0.118620
      2 C                    -1.065734
      3 Cl                    0.554801
      4 C                     0.788079
      5 Cl                    0.465940
      6 C                    -1.002303
      7 H                     0.188857
      8 C                    -0.237843
      9 H                     0.210369
     10 C                    -0.277316
     11 Cl                    0.408036
     12 C                    -0.457614
     13 C                    -0.327813
     14 Cl                    0.392076
     15 C                    -0.305130
     16 H                     0.222357
     17 C                     0.088367
     18 Cl                    0.468852
     19 C                    -0.342454
     20 H                     0.224126
     21 C                    -0.301331
     22 Cl                    0.424298
  ----------------------------------------
  Sum of atomic charges =     0.000000

 -----------------------------------------------------------------
                    Cartesian Multipole Moments
 -----------------------------------------------------------------
    Charge (ESU x 10^10)
                -0.0000
    Dipole Moment (Debye)
         X      -1.1930      Y       0.0292      Z      -0.5435
       Tot       1.3113
    Quadrupole Moments (Debye-Ang)
        XX    -135.8838     XY      -1.8565     YY    -148.3175
        XZ      -1.6072     YZ      -2.5553     ZZ    -147.1963
    Octopole Moments (Debye-Ang^2)
       XXX    -404.0129    XXY      -0.9373    XYY    -125.9731
       YYY       8.0419    XXZ      48.7934    XYZ      -2.5667
       YYZ      37.0080    XZZ    -123.3941    YZZ       7.0516
       ZZZ      95.9050
    Hexadecapole Moments (Debye-Ang^3)
      XXXX   -4853.2418   XXXY     166.8559   XXYY    -975.9065
      XYYY     212.5864   YYYY    -892.7589   XXXZ     986.1630
      XXYZ      72.3792   XYYZ     331.7932   YYYZ     255.8679
      XXZZ   -1530.6066   XYZZ      80.6889   YYZZ    -853.0442
      XZZZ     985.5446   YZZZ     214.9366   ZZZZ   -4185.0659
 -----------------------------------------------------------------
 Calculating analytic gradient of the SCF energy
 Gradient of SCF Energy
            1           2           3           4           5           6
    1  -0.0168178  -0.0102831   0.0297024   0.0016622   0.0053148   0.0015533
    2   0.0002939  -0.0041655  -0.0742743   0.0001725   0.0001076  -0.0001630
    3   0.0129411  -0.0111561  -0.0431303  -0.0115763   0.0025369   0.0006483
            7           8           9          10          11          12
    1  -0.0009354   0.0064750  -0.0003771   0.0059378   0.0598247   0.0222481
    2   0.0000383  -0.0003404   0.0002023   0.0036052   0.0722778  -0.0004529
    3  -0.0003239   0.0037240  -0.0000047   0.0035020  -0.0048275  -0.0143392
           13          14          15          16          17          18
    1  -0.0042469  -0.0269142  -0.0119033   0.0006708   0.0067143   0.0031149
    2   0.0052616   0.0698847   0.0100417  -0.0000097  -0.0001137  -0.0000645
    3   0.0031148   0.0570412  -0.0048509  -0.0000388  -0.0039847  -0.0018232
           19          20          21          22
    1  -0.0020305   0.0003941  -0.0049545  -0.0651494
    2  -0.0097267   0.0000291  -0.0047616  -0.0678424
    3   0.0130832  -0.0006030   0.0023840  -0.0023170
 Max gradient component =       7.427E-02
 RMS gradient           =       2.374E-02
 Gradient time:  CPU 272.10 s  wall 272.11 s
 Geometry Optimization Parameters
   NAtoms,    NIC,     NZ,  NCons,   NDum,   NFix, NCnnct, MaxDiis
       22     171      22       0       0       0       0       0


** GEOMETRY OPTIMIZATION IN DELOCALIZED INTERNAL COORDINATES **
   Searching for a Minimum

   Optimization Cycle:   1

                       Coordinates (Angstroms)
     ATOM                X               Y               Z
      1  C         0.0000000000    0.0000000000    0.0000000000
      2  C         0.0000000000    0.0000000000    1.3949600000
      3  Cl        1.5261815140    0.0000000000    2.2594170471
      4  C        -1.1901880373    0.0256249026    2.1059255403
      5  Cl       -1.1548436435    0.0351778398    3.8595433764
      6  C        -2.4041742747    0.0535064326    1.4351028665
      7  H        -3.3336980403    0.0741960811    1.9899557843
      8  C        -2.4180259722    0.0546630380    0.0478935036
      9  H        -3.3603520375    0.0692493833   -0.4851290834
     10  C        -1.2274122092    0.0272853135   -0.6622934626
     11  Cl       -1.2645630159   -0.0058824468   -2.4155862839
     12  C         1.2779219872   -0.0284629571   -0.7628147595
     13  C         2.3095886281   -0.8932703637   -0.3971844912
     14  Cl        2.0841394724   -1.9836059182    0.9581225060
     15  C         3.5004827568   -0.9194878930   -1.1069450245
     16  H         4.2865586447   -1.6026019117   -0.8107285686
     17  C         3.6821124948   -0.0819958503   -2.1978886372
     18  Cl        5.1879324501   -0.1155248115   -3.0967201401
     19  C         2.6636000698    0.7822218600   -2.5724593424
     20  H         2.7980411655    1.4448431951   -3.4181323354
     21  C         1.4736782845    0.8090230106   -1.8610916159
     22  Cl        0.2100943914    1.9325319622   -2.3275671039
   Point Group: c1    Number of degrees of freedom:    60


   Energy is  -3221.019445111


 Attempting to generate delocalized internal coordinates
 Initial Hessian constructed with Jon Baker's OPTIMIZE code

 60 Hessian modes will be used to form the next step
  Hessian Eigenvalues:
     0.016315    0.017505    0.019760    0.020575    0.020682    0.021678
     0.022463    0.022740    0.023494    0.024090    0.024090    0.024114
     0.024114    0.024135    0.024135    0.024142    0.024143    0.055147
     0.085059    0.101101    0.107984    0.159994    0.159995    0.159995
     0.160000    0.215367    0.220211    0.226109    0.227139    0.232609
     0.235382    0.238777    0.246024    0.249982    0.249991    0.249999
     0.250000    0.287109    0.287917    0.290204    0.292883    0.301033
     0.301033    0.315802    0.356665    0.356665    0.356665    0.356665
     0.399928    0.407205    0.417939    0.424848    0.456961    0.458435
     0.466523    0.468790    0.478201    0.478202    0.479142    0.479142

 Minimum search - taking simple RFO step
 Searching for Lamda that Minimizes Along All modes
 Value Taken    Lamda =  -0.09043228
 Calculated Step too Large.  Step scaled by  0.447074
 Step Taken.  Stepsize is  0.300000

                             Maximum     Tolerance    Cnvgd?
         Gradient           0.108789      0.000300      NO
         Displacement       0.248182      0.001200      NO
         Energy change     *********      0.000001      NO


 New Cartesian Coordinates Obtained by Inverse Iteration

 Displacement from previous Coordinates is:  0.296634
 ----------------------------------------------------------------
             Standard Nuclear Orientation (Angstroms)
    I     Atom           X                Y                Z
 ----------------------------------------------------------------
    1      C      -0.0001237844     0.0002762043     0.0051221308
    2      C      -0.0093972719     0.0165320269     1.4080862006
    3      Cl      1.5059369192     0.0406542941     2.2795414816
    4      C      -1.2066034203     0.0397804018     2.1177962062
    5      Cl     -1.1965780200     0.0678048721     3.8699510574
    6      C      -2.4189814603     0.0527959398     1.4433435849
    7      H      -3.3485751936     0.0725884711     1.9974531299
    8      C      -2.4315692968     0.0401473976     0.0571211565
    9      H      -3.3729117247     0.0422130633    -0.4774648132
   10      C      -1.2389569827     0.0118451872    -0.6508448756
   11      Cl     -1.3002951829    -0.0428689337    -2.3981182572
   12      C       1.2815009711    -0.0285322084    -0.7618279769
   13      C       2.3200724895    -0.9052938209    -0.4174007570
   14      Cl      2.1118591636    -2.0174262075     0.9146591049
   15      C       3.5120923693    -0.9332844657    -1.1265949273
   16      H       4.2932890048    -1.6256779437    -0.8401280133
   17      C       3.6926508178    -0.0827262378    -2.2073582856
   18      Cl      5.1947769866    -0.1164950253    -3.1081048851
   19      C       2.6829569111     0.7945543279    -2.5745924947
   20      H       2.8208162183     1.4661760250    -3.4122190715
   21      C       1.4955509650     0.8199085241    -1.8575186776
   22      Cl      0.2595641499     1.9645189742    -2.3245212422
 ----------------------------------------------------------------
 Nuclear Repulsion Energy =        2129.46995615 hartrees
 There are       89 alpha and       89 beta electrons
 Applying Cartesian multipole field
    Component          Value
    ---------          -----
     (2,0,0)        1.00000E-12
     (0,2,0)        2.00000E-11
     (0,0,2)       -3.00000E-11
 Nucleus-field energy     =    -0.0000000797 hartrees
 Requested basis set is 6-311++G(d,p)
 There are 170 shells and 472 basis functions
 A cutoff of  1.0D-15 yielded  11082 shell pairs
 There are     93626 function pairs (    100762 Cartesian)
 Smallest overlap matrix eigenvalue = 2.26E-07
 Linear dependence detected in AO basis
 Number of orthogonalized atomic orbitals = 467
 Maximum deviation from orthogonality = 7.414E-10
 Guess from superposition of atomic densities
 Warning:  Energy on first SCF cycle will be non-variational
 SAD guess density has 178.000000 electrons

 -----------------------------------------------------------------------
  General SCF calculation program by
  Eric Jon Sundstrom, Paul Horn, Yuezhi Mao, Dmitri Zuev, Alec White,
  David Stuck, Shaama M.S., Shane Yost, Joonho Lee, David Small,
  Daniel Levine, Susi Lehtola, Hugh Burton, Evgeny Epifanovsky,
  Bang C. Huynh
 -----------------------------------------------------------------------
 Exchange:     0.2000 Hartree-Fock + 0.0800 Slater + 0.7200 B88
 Correlation:  0.1900 VWN1RPA + 0.8100 LYP
 Using SG-1 standard quadrature grid
 A restricted SCF calculation will be
 performed using DIIS
 SCF converges when DIIS error is below 1.0e-08
 ---------------------------------------
  Cycle       Energy         DIIS error
 ---------------------------------------
    1   -3225.5576154666      2.87e-02  
    2   -3220.9150740298      2.24e-03  
    3   -3220.8240746722      2.79e-03  
    4   -3221.0454470361      5.26e-04  
    5   -3221.0519902431      2.53e-04  
    6   -3221.0535129072      1.14e-04  
    7   -3221.0538506446      2.73e-05  
    8   -3221.0538677162      1.04e-05  
    9   -3221.0538705195      3.62e-06  
   10   -3221.0538708796      1.00e-06  
   11   -3221.0538709064      2.64e-07  
   12   -3221.0538709081      1.27e-07  
   13   -3221.0538709085      4.73e-08  
   14   -3221.0538709086      1.49e-08  
   15   -3221.0538709085      4.85e-09  Convergence criterion met
 ---------------------------------------
 SCF time:   CPU 800.78s  wall 801.00s 
 SCF   energy in the final basis set =    -3221.0538709085
 Total energy in the final basis set =    -3221.0538709085

 --------------------------------------------------------------

                    Orbital Energies (a.u.)
 --------------------------------------------------------------

 Alpha MOs
 -- Occupied --
********-101.5719-101.5677-101.5675-101.5660-101.5656 -10.2731 -10.2725
-10.2722 -10.2700 -10.2678 -10.2676 -10.2396 -10.2371 -10.2181 -10.2168
-10.2167 -10.2149  -9.4913  -9.4865  -9.4845  -9.4842  -9.4828  -9.4823
 -7.2561  -7.2512  -7.2491  -7.2488  -7.2474  -7.2466  -7.2461  -7.2457
 -7.2413  -7.2408  -7.2390  -7.2387  -7.2384  -7.2382  -7.2375  -7.2370
 -7.2367  -7.2366  -0.9613  -0.9356  -0.9199  -0.9027  -0.8890  -0.8721
 -0.8513  -0.8322  -0.8064  -0.7674  -0.7544  -0.7426  -0.6667  -0.6462
 -0.6249  -0.6159  -0.5581  -0.5453  -0.5270  -0.5200  -0.4974  -0.4811
 -0.4691  -0.4679  -0.4637  -0.4537  -0.4494  -0.4317  -0.4297  -0.4141
 -0.4067  -0.4062  -0.3985  -0.3867  -0.3751  -0.3502  -0.3447  -0.3414
 -0.3340  -0.3301  -0.3282  -0.3046  -0.3002  -0.2805  -0.2738  -0.2666
 -0.2474
 -- Virtual --
 -0.0757  -0.0566  -0.0508  -0.0339  -0.0308  -0.0281  -0.0091  -0.0028
  0.0033   0.0102   0.0109   0.0148   0.0202   0.0268   0.0295   0.0445
  0.0472   0.0513   0.0532   0.0557   0.0669   0.0680   0.0721   0.0788
  0.0818   0.0867   0.0871   0.0898   0.0962   0.1003   0.1008   0.1033
  0.1057   0.1113   0.1140   0.1158   0.1181   0.1239   0.1242   0.1279
  0.1297   0.1326   0.1335   0.1344   0.1380   0.1396   0.1470   0.1508
  0.1566   0.1593   0.1625   0.1696   0.1727   0.1814   0.1827   0.1855
  0.1893   0.1946   0.1989   0.2048   0.2089   0.2119   0.2126   0.2165
  0.2227   0.2256   0.2322   0.2344   0.2376   0.2455   0.2492   0.2515
  0.2533   0.2546   0.2606   0.2618   0.2633   0.2688   0.2720   0.2784
  0.2824   0.2857   0.2908   0.2943   0.2962   0.3015   0.3059   0.3081
  0.3122   0.3176   0.3226   0.3247   0.3339   0.3506   0.3567   0.3722
  0.3879   0.4047   0.4145   0.4236   0.4351   0.4439   0.4496   0.4560
  0.4596   0.4645   0.4681   0.4731   0.4802   0.4905   0.4916   0.5030
  0.5066   0.5114   0.5169   0.5243   0.5284   0.5361   0.5423   0.5520
  0.5567   0.5627   0.5676   0.5731   0.5848   0.5913   0.5943   0.6049
  0.6066   0.6102   0.6156   0.6210   0.6241   0.6308   0.6341   0.6428
  0.6499   0.6630   0.6740   0.6752   0.6874   0.6956   0.7115   0.7203
  0.7239   0.7261   0.7582   0.7867   0.7931   0.8000   0.8095   0.8137
  0.8191   0.8272   0.8331   0.8382   0.8409   0.8430   0.8453   0.8469
  0.8524   0.8550   0.8638   0.8657   0.8683   0.8769   0.8855   0.8931
  0.9072   0.9083   0.9170   0.9215   0.9254   0.9313   0.9357   0.9446
  0.9497   0.9540   0.9587   0.9624   0.9698   0.9760   0.9795   0.9853
  0.9922   0.9968   1.0057   1.0229   1.0234   1.0429   1.0477   1.0619
  1.0677   1.0720   1.1020   1.1098   1.1303   1.1653   1.1790   1.1804
  1.2015   1.2196   1.2339   1.2428   1.2475   1.2644   1.2786   1.2863
  1.2967   1.3141   1.3168   1.3266   1.3294   1.3467   1.3631   1.3737
  1.3911   1.4462   1.4693   1.4946   1.5045   1.5207   1.5420   1.5601
  1.5639   1.5757   1.5787   1.6053   1.6123   1.6360   1.6523   1.6795
  1.6823   1.7225   1.7408   1.7570   1.7823   1.7963   1.8442   1.8503
  1.8565   1.8693   1.8793   1.8844   1.8929   1.9029   1.9344   1.9462
  1.9539   1.9596   1.9744   1.9867   2.0194   2.0669   2.0724   2.0907
  2.1102   2.1391   2.1623   2.1914   2.2048   2.2343   2.2404   2.2544
  2.2661   2.2707   2.2954   2.3136   2.3163   2.3431   2.3596   2.3644
  2.3841   2.3970   2.4200   2.4394   2.4450   2.4545   2.4875   2.4928
  2.5338   2.5384   2.5432   2.5472   2.5668   2.5860   2.6051   2.6222
  2.6394   2.6510   2.6763   2.6898   2.7045   2.7096   2.7216   2.7316
  2.7442   2.7523   2.7633   2.7819   2.7901   2.8012   2.8227   2.8261
  2.8883   2.8958   2.9154   2.9589   3.0665   3.0727   3.0830   3.1130
  3.1541   3.1567   3.1780   3.2279   3.2484   3.2509   3.2701   3.3480
  3.3713   3.4118   3.4396   3.5537   3.6318   3.6569   3.7166   3.7846
  3.8511   3.9403   4.0113   4.0525   4.0798   4.4023   4.8083   4.8233
  9.7577   9.7727   9.8108   9.8204   9.8595   9.8691  23.3396  23.5063
 23.8285  23.8513  23.8564  23.8923  23.9498  24.0012  24.0387  24.0478
 24.1098  24.1306  25.7678  25.7896  25.8163  25.8438  26.0654  26.0857
 26.1272  26.1916  26.2692  26.3699  26.4144  26.4978  26.5991  26.6144
 26.6795  26.7994  26.8760  26.9590 215.7505 215.7652 215.8104 215.8191
215.8755 215.8909
 --------------------------------------------------------------

          Ground-State Mulliken Net Atomic Charges

     Atom                 Charge (a.u.)
  ----------------------------------------
      1 C                    -0.055939
      2 C                    -0.938008
      3 Cl                    0.548386
      4 C                     0.722068
      5 Cl                    0.465721
      6 C                    -1.023525
      7 H                     0.190507
      8 C                    -0.194407
      9 H                     0.212064
     10 C                    -0.380619
     11 Cl                    0.397618
     12 C                    -0.382695
     13 C                    -0.388874
     14 Cl                    0.382252
     15 C                    -0.294000
     16 H                     0.223650
     17 C                     0.089722
     18 Cl                    0.466637
     19 C                    -0.314340
     20 H                     0.225084
     21 C                    -0.360248
     22 Cl                    0.408946
  ----------------------------------------
  Sum of atomic charges =     0.000000

 -----------------------------------------------------------------
                    Cartesian Multipole Moments
 -----------------------------------------------------------------
    Charge (ESU x 10^10)
                -0.0000
    Dipole Moment (Debye)
         X      -1.1831      Y       0.0114      Z      -0.5348
       Tot       1.2984
    Quadrupole Moments (Debye-Ang)
        XX    -135.8363     XY      -1.6634     YY    -147.8936
        XZ      -1.7571     YZ      -2.3565     ZZ    -147.3450
    Octopole Moments (Debye-Ang^2)
       XXX    -404.5470    XXY      -1.8754    XYY    -124.8151
       YYY       6.7925    XXZ      48.4686    XYZ      -2.7397
       YYZ      36.3806    XZZ    -123.6872    YZZ       7.0298
       ZZZ      96.7665
    Hexadecapole Moments (Debye-Ang^3)
      XXXX   -4900.9189   XXXY     165.2633   XXYY    -984.9437
      XYYY     209.0591   YYYY    -909.7450   XXXZ    1007.9008
      XXYZ      69.3046   XYYZ     338.1161   YYYZ     240.8869
      XXZZ   -1540.0339   XYZZ      82.8898   YYZZ    -857.2624
      XZZZ    1007.0417   YZZZ     205.3004   ZZZZ   -4198.3865
 -----------------------------------------------------------------
 Calculating analytic gradient of the SCF energy
 Gradient of SCF Energy
            1           2           3           4           5           6
    1  -0.0110403  -0.0070474   0.0213107   0.0000575   0.0033600   0.0012057
    2   0.0002731  -0.0034160  -0.0539418  -0.0000086   0.0001497  -0.0001324
    3   0.0089877  -0.0062952  -0.0315100  -0.0075919   0.0021364   0.0006099
            7           8           9          10          11          12
    1  -0.0006530   0.0044948  -0.0004628   0.0014792   0.0432855   0.0152349
    2   0.0000165  -0.0000360   0.0001123   0.0028569   0.0525088  -0.0004135
    3  -0.0004026   0.0024575   0.0001450   0.0014958  -0.0023043  -0.0099555
           13          14          15          16          17          18
    1  -0.0006133  -0.0190190  -0.0085021   0.0007315   0.0050339   0.0017417
    2   0.0020055   0.0516100   0.0071848  -0.0001503  -0.0000805  -0.0000259
    3   0.0031022   0.0401569  -0.0030501  -0.0000731  -0.0030089  -0.0010289
           19          20          21          22
    1  -0.0017754   0.0004493  -0.0030500  -0.0462214
    2  -0.0069375   0.0001657  -0.0016522  -0.0500887
    3   0.0091769  -0.0006428  -0.0008814  -0.0015235
 Max gradient component =       5.394E-02
 RMS gradient           =       1.713E-02
 Gradient time:  CPU 271.49 s  wall 271.49 s
 Geometry Optimization Parameters
   NAtoms,    NIC,     NZ,  NCons,   NDum,   NFix, NCnnct, MaxDiis
       22     171      22       0       0       0       0       0

 Cartesian Hessian Update
 Hessian updated using BFGS update


** GEOMETRY OPTIMIZATION IN DELOCALIZED INTERNAL COORDINATES **
   Searching for a Minimum

   Optimization Cycle:   2

                       Coordinates (Angstroms)
     ATOM                X               Y               Z
      1  C        -0.0001237844    0.0002762043    0.0051221308
      2  C        -0.0093972719    0.0165320269    1.4080862006
      3  Cl        1.5059369192    0.0406542941    2.2795414816
      4  C        -1.2066034203    0.0397804018    2.1177962062
      5  Cl       -1.1965780200    0.0678048721    3.8699510574
      6  C        -2.4189814603    0.0527959398    1.4433435849
      7  H        -3.3485751936    0.0725884711    1.9974531299
      8  C        -2.4315692968    0.0401473976    0.0571211565
      9  H        -3.3729117247    0.0422130633   -0.4774648132
     10  C        -1.2389569827    0.0118451872   -0.6508448756
     11  Cl       -1.3002951829   -0.0428689337   -2.3981182572
     12  C         1.2815009711   -0.0285322084   -0.7618279769
     13  C         2.3200724895   -0.9052938209   -0.4174007570
     14  Cl        2.1118591636   -2.0174262075    0.9146591049
     15  C         3.5120923693   -0.9332844657   -1.1265949273
     16  H         4.2932890048   -1.6256779437   -0.8401280133
     17  C         3.6926508178   -0.0827262378   -2.2073582856
     18  Cl        5.1947769866   -0.1164950253   -3.1081048851
     19  C         2.6829569111    0.7945543279   -2.5745924947
     20  H         2.8208162183    1.4661760250   -3.4122190715
     21  C         1.4955509650    0.8199085241   -1.8575186776
     22  Cl        0.2595641499    1.9645189742   -2.3245212422
   Point Group: c1    Number of degrees of freedom:    60


   Energy is  -3221.053870909

 Hessian updated using BFGS update

 58 Hessian modes will be used to form the next step
  Hessian Eigenvalues:
     0.016315    0.017505    0.019846    0.020575    0.020682    0.021678
     0.022492    0.022740    0.023495    0.024090    0.024090    0.024114
     0.024114    0.024135    0.024135    0.024142    0.024143    0.055149
     0.082580    0.101100    0.124377    0.159993    0.159995    0.159998
     0.160039    0.215369    0.223091    0.226991    0.227835    0.232683
     0.234868    0.238778    0.246018    0.249777    0.249997    0.250000
     0.250229    0.287792    0.288694    0.290344    0.292937    0.300957
     0.301130    0.316467    0.356655    0.356678    0.401591    0.407234
     0.417916    0.424813    0.457039    0.458546    0.466517    0.469300
     0.478202    0.478247    0.479015    0.479441

 Minimum search - taking simple RFO step
 Searching for Lamda that Minimizes Along All modes
 Value Taken    Lamda =  -0.05274500
 Calculated Step too Large.  Step scaled by  0.541490
 Step Taken.  Stepsize is  0.300000

                             Maximum     Tolerance    Cnvgd?
         Gradient           0.079484      0.000300      NO
         Displacement       0.253084      0.001200      NO
         Energy change     -0.034426      0.000001      NO


 New Cartesian Coordinates Obtained by Inverse Iteration

 Displacement from previous Coordinates is:  0.294623
 ----------------------------------------------------------------
             Standard Nuclear Orientation (Angstroms)
    I     Atom           X                Y                Z
 ----------------------------------------------------------------
    1      C       0.0019620431     0.0004996110     0.0075146583
    2      C      -0.0116384027     0.0378416792     1.4150748888
    3      Cl      1.4947704408     0.0909010953     2.2894629124
    4      C      -1.2132198070     0.0592363319     2.1238002152
    5      Cl     -1.2227538394     0.1116256683     3.8730348807
    6      C      -2.4250048902     0.0512644830     1.4466069781
    7      H      -3.3537704181     0.0699224741     2.0017799877
    8      C      -2.4373292233     0.0190724938     0.0609638650
    9      H      -3.3767694277     0.0045493879    -0.4759837862
   10      C      -1.2426279765    -0.0085850839    -0.6447357231
   11      Cl     -1.3219899179    -0.0901337834    -2.3878653099
   12      C       1.2808337251    -0.0285419751    -0.7588496617
   13      C       2.3192661153    -0.9198644714    -0.4358652960
   14      Cl      2.1195162922    -2.0572532731     0.8717680982
   15      C       3.5127832727    -0.9510985634    -1.1443684495
   16      H       4.2861710431    -1.6554907630    -0.8692219700
   17      C       3.6951784126    -0.0830960497    -2.2111888820
   18      Cl      5.1948783721    -0.1169178138    -3.1136718206
   19      C       2.6966647032     0.8115381154    -2.5676637821
   20      H       2.8385654292     1.4951921317    -3.3937259731
   21      C       1.5112033219     0.8336830645    -1.8453653488
   22      Cl      0.3003853600     2.0031461071    -2.3051207059
 ----------------------------------------------------------------
 Nuclear Repulsion Energy =        2121.30130227 hartrees
 There are       89 alpha and       89 beta electrons
 Applying Cartesian multipole field
    Component          Value
    ---------          -----
     (2,0,0)        1.00000E-12
     (0,2,0)        2.00000E-11
     (0,0,2)       -3.00000E-11
 Nucleus-field energy     =    -0.0000000790 hartrees
 Requested basis set is 6-311++G(d,p)
 There are 170 shells and 472 basis functions
 A cutoff of  1.0D-15 yielded  11072 shell pairs
 There are     93553 function pairs (    100679 Cartesian)
 Smallest overlap matrix eigenvalue = 2.28E-07
 Linear dependence detected in AO basis
 Number of orthogonalized atomic orbitals = 467
 Maximum deviation from orthogonality = 3.970E-10
 Guess from superposition of atomic densities
 Warning:  Energy on first SCF cycle will be non-variational
 SAD guess density has 178.000000 electrons

 -----------------------------------------------------------------------
  General SCF calculation program by
  Eric Jon Sundstrom, Paul Horn, Yuezhi Mao, Dmitri Zuev, Alec White,
  David Stuck, Shaama M.S., Shane Yost, Joonho Lee, David Small,
  Daniel Levine, Susi Lehtola, Hugh Burton, Evgeny Epifanovsky,
  Bang C. Huynh
 -----------------------------------------------------------------------
 Exchange:     0.2000 Hartree-Fock + 0.0800 Slater + 0.7200 B88
 Correlation:  0.1900 VWN1RPA + 0.8100 LYP
 Using SG-1 standard quadrature grid
 A restricted SCF calculation will be
 performed using DIIS
 SCF converges when DIIS error is below 1.0e-08
 ---------------------------------------
  Cycle       Energy         DIIS error
 ---------------------------------------
    1   -3225.5046460261      2.85e-02  
    2   -3220.9408290182      2.23e-03  
    3   -3220.8516799467      2.77e-03  
    4   -3221.0695893520      5.31e-04  
    5   -3221.0761043982      2.66e-04  
    6   -3221.0778506479      1.11e-04  
    7   -3221.0781703988      2.70e-05  
    8   -3221.0781869812      1.08e-05  
    9   -3221.0781900451      3.67e-06  
   10   -3221.0781904175      9.50e-07  
   11   -3221.0781904412      2.68e-07  
   12   -3221.0781904431      1.28e-07  
   13   -3221.0781904435      4.43e-08  
   14   -3221.0781904438      1.51e-08  
   15   -3221.0781904437      4.80e-09  Convergence criterion met
 ---------------------------------------
 SCF time:   CPU 797.92s  wall 798.00s 
 SCF   energy in the final basis set =    -3221.0781904437
 Total energy in the final basis set =    -3221.0781904437

 --------------------------------------------------------------

                    Orbital Energies (a.u.)
 --------------------------------------------------------------

 Alpha MOs
 -- Occupied --
********-101.5723-101.5684-101.5683-101.5674-101.5664 -10.2739 -10.2729
-10.2727 -10.2701 -10.2679 -10.2678 -10.2406 -10.2380 -10.2179 -10.2167
-10.2166 -10.2146  -9.4909  -9.4868  -9.4848  -9.4846  -9.4838  -9.4828
 -7.2556  -7.2515  -7.2495  -7.2493  -7.2485  -7.2471  -7.2457  -7.2452
 -7.2417  -7.2411  -7.2394  -7.2392  -7.2388  -7.2387  -7.2385  -7.2377
 -7.2375  -7.2370  -0.9593  -0.9358  -0.9165  -0.9021  -0.8909  -0.8741
 -0.8485  -0.8328  -0.8061  -0.7663  -0.7540  -0.7419  -0.6661  -0.6442
 -0.6249  -0.6158  -0.5577  -0.5444  -0.5270  -0.5203  -0.4970  -0.4818
 -0.4685  -0.4668  -0.4631  -0.4528  -0.4480  -0.4296  -0.4265  -0.4141
 -0.4070  -0.4057  -0.3953  -0.3859  -0.3737  -0.3489  -0.3448  -0.3409
 -0.3339  -0.3295  -0.3289  -0.3085  -0.3003  -0.2835  -0.2787  -0.2663
 -0.2522
 -- Virtual --
 -0.0762  -0.0565  -0.0506  -0.0332  -0.0318  -0.0264  -0.0090  -0.0021
  0.0040   0.0109   0.0120   0.0149   0.0207   0.0268   0.0297   0.0446
  0.0472   0.0511   0.0533   0.0561   0.0672   0.0675   0.0720   0.0790
  0.0819   0.0866   0.0871   0.0891   0.0964   0.0997   0.1014   0.1031
  0.1057   0.1117   0.1140   0.1156   0.1181   0.1237   0.1242   0.1283
  0.1301   0.1318   0.1332   0.1340   0.1379   0.1391   0.1469   0.1509
  0.1563   0.1592   0.1623   0.1690   0.1718   0.1798   0.1815   0.1847
  0.1888   0.1936   0.1981   0.2046   0.2085   0.2109   0.2120   0.2161
  0.2222   0.2266   0.2318   0.2342   0.2366   0.2453   0.2487   0.2504
  0.2534   0.2536   0.2602   0.2614   0.2640   0.2686   0.2712   0.2781
  0.2830   0.2850   0.2899   0.2938   0.2953   0.3013   0.3037   0.3095
  0.3127   0.3181   0.3217   0.3250   0.3342   0.3504   0.3550   0.3722
  0.3901   0.4050   0.4147   0.4235   0.4365   0.4439   0.4495   0.4551
  0.4598   0.4651   0.4704   0.4744   0.4803   0.4894   0.4920   0.5044
  0.5104   0.5117   0.5157   0.5237   0.5262   0.5346   0.5411   0.5514
  0.5571   0.5580   0.5637   0.5719   0.5805   0.5912   0.5936   0.6058
  0.6090   0.6118   0.6138   0.6193   0.6244   0.6301   0.6333   0.6435
  0.6494   0.6654   0.6723   0.6739   0.6883   0.6962   0.7098   0.7189
  0.7215   0.7242   0.7630   0.7834   0.7982   0.8042   0.8161   0.8232
  0.8264   0.8297   0.8338   0.8393   0.8416   0.8450   0.8469   0.8492
  0.8533   0.8570   0.8640   0.8667   0.8697   0.8784   0.8877   0.8964
  0.9056   0.9095   0.9187   0.9202   0.9280   0.9329   0.9391   0.9453
  0.9497   0.9547   0.9582   0.9594   0.9697   0.9746   0.9823   0.9868
  0.9900   0.9965   0.9999   1.0167   1.0193   1.0299   1.0453   1.0584
  1.0629   1.0774   1.0947   1.1031   1.1275   1.1651   1.1763   1.1801
  1.2001   1.2175   1.2304   1.2404   1.2448   1.2604   1.2741   1.2871
  1.2960   1.3092   1.3140   1.3243   1.3289   1.3472   1.3584   1.3716
  1.3920   1.4494   1.4701   1.4933   1.5045   1.5195   1.5400   1.5575
  1.5609   1.5717   1.5776   1.6030   1.6103   1.6352   1.6514   1.6786
  1.6819   1.7219   1.7410   1.7561   1.7825   1.7957   1.8427   1.8493
  1.8556   1.8688   1.8772   1.8808   1.8955   1.9029   1.9325   1.9443
  1.9524   1.9559   1.9719   1.9873   2.0184   2.0659   2.0709   2.0909
  2.1103   2.1369   2.1622   2.1891   2.2158   2.2483   2.2534   2.2616
  2.2668   2.2741   2.2958   2.3126   2.3139   2.3467   2.3542   2.3608
  2.3773   2.3874   2.4192   2.4250   2.4440   2.4574   2.4815   2.5010
  2.5286   2.5392   2.5421   2.5460   2.5646   2.5846   2.6045   2.6183
  2.6386   2.6481   2.6758   2.6887   2.7017   2.7077   2.7200   2.7263
  2.7434   2.7518   2.7647   2.7798   2.7880   2.8000   2.8203   2.8249
  2.8846   2.8927   2.9158   2.9599   3.0654   3.0706   3.0809   3.1101
  3.1476   3.1517   3.1762   3.2245   3.2444   3.2488   3.2671   3.3445
  3.3676   3.4100   3.4379   3.5535   3.6314   3.6540   3.7140   3.7809
  3.8490   3.9343   4.0113   4.0535   4.0823   4.4040   4.8010   4.8202
  9.7525   9.7725   9.8015   9.8122   9.8600   9.8685  23.3423  23.5069
 23.8230  23.8464  23.8563  23.8870  23.9391  23.9969  24.0273  24.0455
 24.1073  24.1292  25.8163  25.8188  25.8538  25.8848  26.0600  26.0767
 26.1261  26.1798  26.2598  26.2991  26.3932  26.4310  26.5950  26.6110
 26.6731  26.7825  26.8550  26.9504 215.7455 215.7648 215.8005 215.8116
215.8730 215.8869
 --------------------------------------------------------------

          Ground-State Mulliken Net Atomic Charges

     Atom                 Charge (a.u.)
  ----------------------------------------
      1 C                    -0.009939
      2 C                    -0.853280
      3 Cl                    0.530256
      4 C                     0.689038
      5 Cl                    0.467971
      6 C                    -1.031984
      7 H                     0.192241
      8 C                    -0.160601
      9 H                     0.213466
     10 C                    -0.450260
     11 Cl                    0.379463
     12 C                    -0.293831
     13 C                    -0.436517
     14 Cl                    0.362717
     15 C                    -0.284267
     16 H                     0.225432
     17 C                     0.081682
     18 Cl                    0.466936
     19 C                    -0.285810
     20 H                     0.226536
     21 C                    -0.413972
     22 Cl                    0.384724
  ----------------------------------------
  Sum of atomic charges =     0.000000

 -----------------------------------------------------------------
                    Cartesian Multipole Moments
 -----------------------------------------------------------------
    Charge (ESU x 10^10)
                -0.0000
    Dipole Moment (Debye)
         X      -1.1756      Y      -0.0094      Z      -0.5146
       Tot       1.2833
    Quadrupole Moments (Debye-Ang)
        XX    -135.8474     XY      -1.4747     YY    -147.5275
        XZ      -1.8664     YZ      -2.2069     ZZ    -147.4486
    Octopole Moments (Debye-Ang^2)
       XXX    -405.1405    XXY      -2.9748    XYY    -123.7188
       YYY       5.1506    XXZ      48.2380    XYZ      -2.8831
       YYZ      35.8354    XZZ    -124.0579    YZZ       6.8484
       ZZZ      97.9517
    Hexadecapole Moments (Debye-Ang^3)
      XXXX   -4923.3851   XXXY     162.3048   XXYY    -990.2115
      XYYY     203.7287   YYYY    -934.0979   XXXZ    1022.9161
      XXYZ      64.7433   XYYZ     341.6166   YYYZ     221.7763
      XXZZ   -1542.1032   XYZZ      84.3593   YYZZ    -859.4323
      XZZZ    1021.2717   YZZZ     191.4744   ZZZZ   -4192.8949
 -----------------------------------------------------------------
 Calculating analytic gradient of the SCF energy
 Gradient of SCF Energy
            1           2           3           4           5           6
    1  -0.0054849  -0.0038249   0.0138265  -0.0002045   0.0018986   0.0007747
    2   0.0002416  -0.0028742  -0.0392592  -0.0001191   0.0001385  -0.0000967
    3   0.0051505  -0.0031347  -0.0230427  -0.0043108   0.0012564   0.0007328
            7           8           9          10          11          12
    1  -0.0003955   0.0027893  -0.0002518  -0.0001551   0.0303291   0.0081330
    2  -0.0000032   0.0001227   0.0000559   0.0024007   0.0382319  -0.0002864
    3  -0.0003021   0.0011192   0.0001144   0.0001688  -0.0002697  -0.0055803
           13          14          15          16          17          18
    1   0.0005165  -0.0124986  -0.0049396   0.0004199   0.0032993   0.0007273
    2   0.0007061   0.0382568   0.0042309  -0.0000827  -0.0000631   0.0000105
    3   0.0029131   0.0276002  -0.0015387  -0.0000490  -0.0019938  -0.0004427
           19          20          21          22
    1  -0.0012657   0.0002572  -0.0022084  -0.0317424
    2  -0.0040359   0.0001095  -0.0004661  -0.0372187
    3   0.0052614  -0.0003660  -0.0017846  -0.0015017
 Max gradient component =       3.926E-02
 RMS gradient           =       1.217E-02
 Gradient time:  CPU 269.11 s  wall 269.11 s
 Geometry Optimization Parameters
   NAtoms,    NIC,     NZ,  NCons,   NDum,   NFix, NCnnct, MaxDiis
       22     171      22       0       0       0       0       0

 Cartesian Hessian Update
 Hessian updated using BFGS update


** GEOMETRY OPTIMIZATION IN DELOCALIZED INTERNAL COORDINATES **
   Searching for a Minimum

   Optimization Cycle:   3

                       Coordinates (Angstroms)
     ATOM                X               Y               Z
      1  C         0.0019620431    0.0004996110    0.0075146583
      2  C        -0.0116384027    0.0378416792    1.4150748888
      3  Cl        1.4947704408    0.0909010953    2.2894629124
      4  C        -1.2132198070    0.0592363319    2.1238002152
      5  Cl       -1.2227538394    0.1116256683    3.8730348807
      6  C        -2.4250048902    0.0512644830    1.4466069781
      7  H        -3.3537704181    0.0699224741    2.0017799877
      8  C        -2.4373292233    0.0190724938    0.0609638650
      9  H        -3.3767694277    0.0045493879   -0.4759837862
     10  C        -1.2426279765   -0.0085850839   -0.6447357231
     11  Cl       -1.3219899179   -0.0901337834   -2.3878653099
     12  C         1.2808337251   -0.0285419751   -0.7588496617
     13  C         2.3192661153   -0.9198644714   -0.4358652960
     14  Cl        2.1195162922   -2.0572532731    0.8717680982
     15  C         3.5127832727   -0.9510985634   -1.1443684495
     16  H         4.2861710431   -1.6554907630   -0.8692219700
     17  C         3.6951784126   -0.0830960497   -2.2111888820
     18  Cl        5.1948783721   -0.1169178138   -3.1136718206
     19  C         2.6966647032    0.8115381154   -2.5676637821
     20  H         2.8385654292    1.4951921317   -3.3937259731
     21  C         1.5112033219    0.8336830645   -1.8453653488
     22  Cl        0.3003853600    2.0031461071   -2.3051207059
   Point Group: c1    Number of degrees of freedom:    60


   Energy is  -3221.078190444

 Hessian updated using BFGS update

 59 Hessian modes will be used to form the next step
  Hessian Eigenvalues:
     0.016316    0.017505    0.019817    0.020575    0.020682    0.021678
     0.022486    0.022740    0.023495    0.024090    0.024090    0.024114
     0.024114    0.024135    0.024135    0.024142    0.024143    0.055148
     0.071357    0.101099    0.107412    0.159995    0.159995    0.159998
     0.160021    0.215382    0.223319    0.226975    0.228325    0.232823
     0.235562    0.238794    0.246019    0.249859    0.249998    0.250000
     0.250477    0.287837    0.289395    0.290457    0.292946    0.301002
     0.301237    0.316606    0.356660    0.356665    0.356679    0.402260
     0.407246    0.417904    0.424817    0.457066    0.458583    0.466514
     0.470065    0.478202    0.478280    0.478992    0.479540

 Minimum search - taking simple RFO step
 Searching for Lamda that Minimizes Along All modes
 Value Taken    Lamda =  -0.03720071
 Calculated Step too Large.  Step scaled by  0.540189
 Step Taken.  Stepsize is  0.300000

                             Maximum     Tolerance    Cnvgd?
         Gradient           0.057202      0.000300      NO
         Displacement       0.251288      0.001200      NO
         Energy change     -0.024320      0.000001      NO


 New Cartesian Coordinates Obtained by Inverse Iteration

 Displacement from previous Coordinates is:  0.326014
 ----------------------------------------------------------------
             Standard Nuclear Orientation (Angstroms)
    I     Atom           X                Y                Z
 ----------------------------------------------------------------
    1      C       0.0032794973     0.0005122853     0.0087071590
    2      C      -0.0118528033     0.0629985883     1.4181157767
    3      Cl      1.4901164840     0.1480722489     2.2913752902
    4      C      -1.2158649639     0.0829529651     2.1263492679
    5      Cl     -1.2377322069     0.1645286918     3.8726247244
    6      C      -2.4274914127     0.0492196252     1.4477018529
    7      H      -3.3553257236     0.0668445579     2.0043039882
    8      C      -2.4399606981    -0.0072953433     0.0631124904
    9      H      -3.3779293467    -0.0416146042    -0.4750142679
   10      C      -1.2433167656    -0.0335467646    -0.6409473893
   11      Cl     -1.3314015764    -0.1457344181    -2.3818205496
   12      C       1.2796289753    -0.0284271496    -0.7564271636
   13      C       2.3121115879    -0.9368150511    -0.4548293610
   14      Cl      2.1101735999    -2.1007374973     0.8289940553
   15      C       3.5066900741    -0.9709926242    -1.1631724790
   16      H       4.2709732654    -1.6894144274    -0.9016298165
   17      C       3.6952407151    -0.0830610148    -2.2126028645
   18      Cl      5.1940473878    -0.1169641416    -3.1165340173
   19      C       2.7092965481     0.8313163853    -2.5541056568
   20      H       2.8576013977     1.5290732880    -3.3662979765
   21      C       1.5247206235     0.8504272806    -1.8284516172
   22      Cl      0.3340699700     2.0461479861    -2.2730716703
 ----------------------------------------------------------------
 Nuclear Repulsion Energy =        2114.99334004 hartrees
 There are       89 alpha and       89 beta electrons
 Applying Cartesian multipole field
    Component          Value
    ---------          -----
     (2,0,0)        1.00000E-12
     (0,2,0)        2.00000E-11
     (0,0,2)       -3.00000E-11
 Nucleus-field energy     =    -0.0000000780 hartrees
 Requested basis set is 6-311++G(d,p)
 There are 170 shells and 472 basis functions
 A cutoff of  1.0D-15 yielded  11065 shell pairs
 There are     93522 function pairs (    100647 Cartesian)
 Smallest overlap matrix eigenvalue = 2.27E-07
 Linear dependence detected in AO basis
 Number of orthogonalized atomic orbitals = 467
 Maximum deviation from orthogonality = 3.193E-10
 Guess from superposition of atomic densities
 Warning:  Energy on first SCF cycle will be non-variational
 SAD guess density has 178.000000 electrons

 -----------------------------------------------------------------------
  General SCF calculation program by
  Eric Jon Sundstrom, Paul Horn, Yuezhi Mao, Dmitri Zuev, Alec White,
  David Stuck, Shaama M.S., Shane Yost, Joonho Lee, David Small,
  Daniel Levine, Susi Lehtola, Hugh Burton, Evgeny Epifanovsky,
  Bang C. Huynh
 -----------------------------------------------------------------------
 Exchange:     0.2000 Hartree-Fock + 0.0800 Slater + 0.7200 B88
 Correlation:  0.1900 VWN1RPA + 0.8100 LYP
 Using SG-1 standard quadrature grid
 A restricted SCF calculation will be
 performed using DIIS
 SCF converges when DIIS error is below 1.0e-08
 ---------------------------------------
  Cycle       Energy         DIIS error
 ---------------------------------------
    1   -3225.4632309664      2.84e-02  
    2   -3220.9589817980      2.22e-03  
    3   -3220.8714128505      2.76e-03  
    4   -3221.0867538080      5.31e-04  
    5   -3221.0931782475      2.72e-04  
    6   -3221.0950361724      1.09e-04  
    7   -3221.0953420867      2.70e-05  
    8   -3221.0953585408      1.11e-05  
    9   -3221.0953617968      3.68e-06  
   10   -3221.0953621707      9.18e-07  
   11   -3221.0953621932      2.71e-07  
   12   -3221.0953621948      1.27e-07  
   13   -3221.0953621953      4.20e-08  
   14   -3221.0953621952      1.53e-08  
   15   -3221.0953621954      4.68e-09  Convergence criterion met
 ---------------------------------------
 SCF time:   CPU 795.09s  wall 795.00s 
 SCF   energy in the final basis set =    -3221.0953621954
 Total energy in the final basis set =    -3221.0953621954

 --------------------------------------------------------------

                    Orbital Energies (a.u.)
 --------------------------------------------------------------

 Alpha MOs
 -- Occupied --
********-101.5725-101.5692-101.5691-101.5687-101.5673 -10.2744 -10.2733
-10.2732 -10.2702 -10.2681 -10.2679 -10.2409 -10.2384 -10.2179 -10.2168
-10.2167 -10.2145  -9.4906  -9.4871  -9.4853  -9.4852  -9.4848  -9.4833
 -7.2553  -7.2518  -7.2500  -7.2499  -7.2496  -7.2478  -7.2454  -7.2450
 -7.2420  -7.2414  -7.2399  -7.2398  -7.2396  -7.2393  -7.2393  -7.2388
 -7.2381  -7.2376  -0.9580  -0.9360  -0.9138  -0.9015  -0.8921  -0.8755
 -0.8466  -0.8333  -0.8061  -0.7657  -0.7540  -0.7415  -0.6657  -0.6430
 -0.6251  -0.6159  -0.5575  -0.5437  -0.5271  -0.5211  -0.4966  -0.4823
 -0.4683  -0.4660  -0.4628  -0.4520  -0.4470  -0.4295  -0.4225  -0.4141
 -0.4075  -0.4049  -0.3926  -0.3851  -0.3723  -0.3476  -0.3448  -0.3406
 -0.3339  -0.3295  -0.3291  -0.3126  -0.3012  -0.2900  -0.2777  -0.2664
 -0.2556
 -- Virtual --
 -0.0761  -0.0566  -0.0505  -0.0337  -0.0326  -0.0254  -0.0089  -0.0017
  0.0044   0.0112   0.0124   0.0148   0.0210   0.0267   0.0299   0.0445
  0.0471   0.0508   0.0533   0.0562   0.0665   0.0674   0.0720   0.0791
  0.0820   0.0861   0.0871   0.0887   0.0964   0.0992   0.1017   0.1031
  0.1057   0.1117   0.1139   0.1155   0.1181   0.1233   0.1241   0.1286
  0.1304   0.1309   0.1328   0.1337   0.1378   0.1385   0.1469   0.1506
  0.1559   0.1589   0.1620   0.1684   0.1709   0.1783   0.1805   0.1835
  0.1885   0.1928   0.1976   0.2048   0.2081   0.2099   0.2119   0.2158
  0.2218   0.2274   0.2318   0.2340   0.2357   0.2454   0.2486   0.2497
  0.2526   0.2539   0.2597   0.2610   0.2645   0.2685   0.2706   0.2782
  0.2832   0.2847   0.2891   0.2937   0.2942   0.3012   0.3015   0.3108
  0.3140   0.3189   0.3211   0.3260   0.3354   0.3498   0.3537   0.3723
  0.3919   0.4051   0.4148   0.4233   0.4381   0.4446   0.4496   0.4532
  0.4601   0.4666   0.4729   0.4756   0.4806   0.4893   0.4930   0.5037
  0.5103   0.5126   0.5142   0.5204   0.5247   0.5325   0.5414   0.5500
  0.5544   0.5591   0.5639   0.5718   0.5790   0.5909   0.5937   0.6063
  0.6098   0.6126   0.6132   0.6175   0.6261   0.6298   0.6343   0.6452
  0.6492   0.6682   0.6707   0.6724   0.6877   0.6960   0.7087   0.7173
  0.7199   0.7231   0.7685   0.7802   0.7976   0.8061   0.8190   0.8256
  0.8296   0.8340   0.8347   0.8380   0.8449   0.8456   0.8489   0.8508
  0.8533   0.8587   0.8655   0.8685   0.8720   0.8810   0.8888   0.9006
  0.9037   0.9108   0.9180   0.9233   0.9289   0.9348   0.9423   0.9464
  0.9502   0.9552   0.9571   0.9577   0.9685   0.9716   0.9849   0.9878
  0.9895   0.9964   0.9968   1.0088   1.0127   1.0215   1.0447   1.0561
  1.0596   1.0829   1.0891   1.0986   1.1279   1.1631   1.1741   1.1805
  1.1988   1.2145   1.2265   1.2379   1.2424   1.2601   1.2730   1.2877
  1.2956   1.3051   1.3115   1.3238   1.3285   1.3474   1.3554   1.3702
  1.3936   1.4530   1.4722   1.4927   1.5047   1.5188   1.5389   1.5559
  1.5585   1.5696   1.5775   1.6013   1.6091   1.6343   1.6511   1.6775
  1.6817   1.7212   1.7413   1.7556   1.7826   1.7961   1.8416   1.8474
  1.8549   1.8678   1.8742   1.8795   1.8990   1.9045   1.9315   1.9430
  1.9515   1.9533   1.9708   1.9876   2.0177   2.0650   2.0696   2.0908
  2.1101   2.1351   2.1624   2.1867   2.2220   2.2550   2.2582   2.2639
  2.2666   2.2893   2.2977   2.3122   2.3141   2.3332   2.3410   2.3623
  2.3765   2.3832   2.4192   2.4230   2.4428   2.4592   2.4817   2.5091
  2.5253   2.5389   2.5409   2.5465   2.5626   2.5827   2.6032   2.6157
  2.6382   2.6466   2.6761   2.6882   2.6993   2.7069   2.7189   2.7232
  2.7429   2.7517   2.7654   2.7788   2.7868   2.7990   2.8186   2.8244
  2.8819   2.8911   2.9181   2.9619   3.0651   3.0698   3.0799   3.1076
  3.1426   3.1486   3.1749   3.2218   3.2407   3.2469   3.2653   3.3425
  3.3654   3.4091   3.4379   3.5537   3.6310   3.6522   3.7120   3.7781
  3.8478   3.9311   4.0125   4.0540   4.0841   4.4025   4.7953   4.8183
  9.7490   9.7726   9.7993   9.8149   9.8566   9.8642  23.3441  23.5081
 23.8203  23.8449  23.8564  23.8851  23.9339  23.9934  24.0242  24.0436
 24.1057  24.1282  25.8168  25.8241  25.9134  25.9476  26.0417  26.0517
 26.1250  26.1450  26.1831  26.3363  26.3419  26.4365  26.5912  26.6080
 26.6730  26.7695  26.8426  26.9472 215.7425 215.7650 215.7991 215.8170
215.8665 215.8790
 --------------------------------------------------------------

          Ground-State Mulliken Net Atomic Charges

     Atom                 Charge (a.u.)
  ----------------------------------------
      1 C                     0.029061
      2 C                    -0.816218
      3 Cl                    0.502089
      4 C                     0.686587
      5 Cl                    0.472297
      6 C                    -1.027213
      7 H                     0.193899
      8 C                    -0.128916
      9 H                     0.214423
     10 C                    -0.503543
     11 Cl                    0.355117
     12 C                    -0.207651
     13 C                    -0.472892
     14 Cl                    0.336022
     15 C                    -0.271052
     16 H                     0.227121
     17 C                     0.078492
     18 Cl                    0.468658
     19 C                    -0.256969
     20 H                     0.227923
     21 C                    -0.460801
     22 Cl                    0.353566
  ----------------------------------------
  Sum of atomic charges =     0.000000

 -----------------------------------------------------------------
                    Cartesian Multipole Moments
 -----------------------------------------------------------------
    Charge (ESU x 10^10)
                 0.0000
    Dipole Moment (Debye)
         X      -1.1724      Y      -0.0327      Z      -0.4958
       Tot       1.2734
    Quadrupole Moments (Debye-Ang)
        XX    -135.8403     XY      -1.2859     YY    -147.2267
        XZ      -1.9978     YZ      -2.0847     ZZ    -147.5542
    Octopole Moments (Debye-Ang^2)
       XXX    -405.7231    XXY      -4.1213    XYY    -122.7658
       YYY       3.2190    XXZ      47.9169    XYZ      -2.9627
       YYZ      35.3687    XZZ    -124.3729    YZZ       6.4573
       ZZZ      99.2037
    Hexadecapole Moments (Debye-Ang^3)
      XXXX   -4930.9366   XXXY     158.2632   XXYY    -993.9905
      XYYY     196.8692   YYYY    -964.8305   XXXZ    1033.8452
      XXYZ      59.0021   XYYZ     343.8295   YYYZ     199.2619
      XXZZ   -1539.7190   XYZZ      85.0232   YYZZ    -860.7953
      XZZZ    1032.2468   YZZZ     174.2912   ZZZZ   -4176.4636
 -----------------------------------------------------------------
 Calculating analytic gradient of the SCF energy
 Gradient of SCF Energy
            1           2           3           4           5           6
    1  -0.0018647  -0.0016501   0.0084683  -0.0001696   0.0009813   0.0003215
    2   0.0001993  -0.0024256  -0.0286427  -0.0001630   0.0000972  -0.0000718
    3   0.0023484  -0.0011739  -0.0167984  -0.0021255   0.0005798   0.0005935
            7           8           9          10          11          12
    1  -0.0002143   0.0014952  -0.0000936  -0.0005175   0.0209486   0.0032547
    2  -0.0000176   0.0001883   0.0000250   0.0021162   0.0279052  -0.0001830
    3  -0.0001789   0.0005055   0.0000624  -0.0003524   0.0007360  -0.0025239
           13          14          15          16          17          18
    1   0.0008156  -0.0078412  -0.0024294   0.0001663   0.0019088   0.0003229
    2   0.0004349   0.0280720   0.0023039  -0.0000041  -0.0000525   0.0000258
    3   0.0023917   0.0191467  -0.0007762  -0.0000348  -0.0011759  -0.0002120
           19          20          21          22
    1  -0.0006312   0.0001004  -0.0015981  -0.0217738
    2  -0.0021434   0.0000364  -0.0002623  -0.0274382
    3   0.0026200  -0.0001314  -0.0017963  -0.0017046
 Max gradient component =       2.864E-02
 RMS gradient           =       8.642E-03
 Gradient time:  CPU 269.75 s  wall 269.75 s
 Geometry Optimization Parameters
   NAtoms,    NIC,     NZ,  NCons,   NDum,   NFix, NCnnct, MaxDiis
       22     171      22       0       0       0       0       0

 Cartesian Hessian Update
 Hessian updated using BFGS update


** GEOMETRY OPTIMIZATION IN DELOCALIZED INTERNAL COORDINATES **
   Searching for a Minimum

   Optimization Cycle:   4

                       Coordinates (Angstroms)
     ATOM                X               Y               Z
      1  C         0.0032794973    0.0005122853    0.0087071590
      2  C        -0.0118528033    0.0629985883    1.4181157767
      3  Cl        1.4901164840    0.1480722489    2.2913752902
      4  C        -1.2158649639    0.0829529651    2.1263492679
      5  Cl       -1.2377322069    0.1645286918    3.8726247244
      6  C        -2.4274914127    0.0492196252    1.4477018529
      7  H        -3.3553257236    0.0668445579    2.0043039882
      8  C        -2.4399606981   -0.0072953433    0.0631124904
      9  H        -3.3779293467   -0.0416146042   -0.4750142679
     10  C        -1.2433167656   -0.0335467646   -0.6409473893
     11  Cl       -1.3314015764   -0.1457344181   -2.3818205496
     12  C         1.2796289753   -0.0284271496   -0.7564271636
     13  C         2.3121115879   -0.9368150511   -0.4548293610
     14  Cl        2.1101735999   -2.1007374973    0.8289940553
     15  C         3.5066900741   -0.9709926242   -1.1631724790
     16  H         4.2709732654   -1.6894144274   -0.9016298165
     17  C         3.6952407151   -0.0830610148   -2.2126028645
     18  Cl        5.1940473878   -0.1169641416   -3.1165340173
     19  C         2.7092965481    0.8313163853   -2.5541056568
     20  H         2.8576013977    1.5290732880   -3.3662979765
     21  C         1.5247206235    0.8504272806   -1.8284516172
     22  Cl        0.3340699700    2.0461479861   -2.2730716703
   Point Group: c1    Number of degrees of freedom:    60


   Energy is  -3221.095362195

 Hessian updated using BFGS update

 60 Hessian modes will be used to form the next step
  Hessian Eigenvalues:
     0.016316    0.017505    0.019752    0.020575    0.020682    0.021678
     0.022468    0.022741    0.023494    0.024090    0.024090    0.024114
     0.024114    0.024135    0.024135    0.024142    0.024143    0.055145
     0.055418    0.101082    0.102401    0.159995    0.159996    0.159998
     0.160026    0.215396    0.223341    0.226980    0.228407    0.232898
     0.236191    0.238821    0.246023    0.249941    0.249999    0.250000
     0.250835    0.287858    0.289481    0.290437    0.292940    0.301036
     0.301261    0.316909    0.356665    0.356665    0.356667    0.356686
     0.402954    0.407261    0.417930    0.424858    0.457070    0.458590
     0.466518    0.470676    0.478202    0.478280    0.479122    0.479702

 Minimum search - taking simple RFO step
 Searching for Lamda that Minimizes Along All modes
 Value Taken    Lamda =  -0.02667358
 Calculated Step too Large.  Step scaled by  0.535528
 Step Taken.  Stepsize is  0.300000

                             Maximum     Tolerance    Cnvgd?
         Gradient           0.040901      0.000300      NO
         Displacement       0.247018      0.001200      NO
         Energy change     -0.017172      0.000001      NO


 New Cartesian Coordinates Obtained by Inverse Iteration

 Displacement from previous Coordinates is:  0.361230
 ----------------------------------------------------------------
             Standard Nuclear Orientation (Angstroms)
    I     Atom           X                Y                Z
 ----------------------------------------------------------------
    1      C       0.0036797330     0.0001247387     0.0090639791
    2      C      -0.0109198434     0.0911101695     1.4178091564
    3      Cl      1.4907289655     0.2100946091     2.2860279166
    4      C      -1.2157723761     0.1100911249     2.1261046581
    5      Cl     -1.2443881664     0.2250069567     3.8694173814
    6      C      -2.4271996509     0.0468038238     1.4472953228
    7      H      -3.3541863300     0.0636795613     2.0052871774
    8      C      -2.4401647856    -0.0380054474     0.0642607748
    9      H      -3.3771021906    -0.0946019922    -0.4735487944
   10      C      -1.2420874683    -0.0624725429    -0.6386530669
   11      Cl     -1.3307175744    -0.2073989972    -2.3781107408
   12      C       1.2786326832    -0.0282900087    -0.7550065830
   13      C       2.3002648202    -0.9556452969    -0.4747189820
   14      Cl      2.0863422583    -2.1456133085     0.7850922725
   15      C       3.4953971833    -0.9923166631    -1.1828740061
   16      H       4.2497046251    -1.7260944020    -0.9368975903
   17      C       3.6935231316    -0.0825967115    -2.2120286264
   18      Cl      5.1922702475    -0.1163989985    -3.1167199028
   19      C       2.7212758374     0.8531414125    -2.5353247135
   20      H       2.8781923381     1.5663914056    -3.3318393109
   21      C       1.5370576076     0.8694511127    -1.8080321534
   22      Cl      0.3625435833     2.0910303207    -2.2302243931
 ----------------------------------------------------------------
 Nuclear Repulsion Energy =        2110.34669107 hartrees
 There are       89 alpha and       89 beta electrons
 Applying Cartesian multipole field
    Component          Value
    ---------          -----
     (2,0,0)        1.00000E-12
     (0,2,0)        2.00000E-11
     (0,0,2)       -3.00000E-11
 Nucleus-field energy     =    -0.0000000767 hartrees
 Requested basis set is 6-311++G(d,p)
 There are 170 shells and 472 basis functions
 A cutoff of  1.0D-15 yielded  11057 shell pairs
 There are     93491 function pairs (    100617 Cartesian)
 Smallest overlap matrix eigenvalue = 2.23E-07
 Linear dependence detected in AO basis
 Number of orthogonalized atomic orbitals = 467
 Maximum deviation from orthogonality = 5.747E-10
 Guess from superposition of atomic densities
 Warning:  Energy on first SCF cycle will be non-variational
 SAD guess density has 178.000000 electrons

 -----------------------------------------------------------------------
  General SCF calculation program by
  Eric Jon Sundstrom, Paul Horn, Yuezhi Mao, Dmitri Zuev, Alec White,
  David Stuck, Shaama M.S., Shane Yost, Joonho Lee, David Small,
  Daniel Levine, Susi Lehtola, Hugh Burton, Evgeny Epifanovsky,
  Bang C. Huynh
 -----------------------------------------------------------------------
 Exchange:     0.2000 Hartree-Fock + 0.0800 Slater + 0.7200 B88
 Correlation:  0.1900 VWN1RPA + 0.8100 LYP
 Using SG-1 standard quadrature grid
 A restricted SCF calculation will be
 performed using DIIS
 SCF converges when DIIS error is below 1.0e-08
 ---------------------------------------
  Cycle       Energy         DIIS error
 ---------------------------------------
    1   -3225.4321820250      2.84e-02  
    2   -3220.9718663479      2.22e-03  
    3   -3220.8858915593      2.74e-03  
    4   -3221.0991200814      5.26e-04  
    5   -3221.1053827367      2.72e-04  
    6   -3221.1072586474      1.07e-04  
    7   -3221.1075560424      2.69e-05  
    8   -3221.1075723560      1.13e-05  
    9   -3221.1075757401      3.67e-06  
   10   -3221.1075761116      8.97e-07  
   11   -3221.1075761333      2.71e-07  
   12   -3221.1075761349      1.25e-07  
   13   -3221.1075761353      4.02e-08  
   14   -3221.1075761353      1.54e-08  
   15   -3221.1075761352      4.55e-09  Convergence criterion met
 ---------------------------------------
 SCF time:   CPU 792.02s  wall 792.00s 
 SCF   energy in the final basis set =    -3221.1075761352
 Total energy in the final basis set =    -3221.1075761352

 --------------------------------------------------------------

                    Orbital Energies (a.u.)
 --------------------------------------------------------------

 Alpha MOs
 -- Occupied --
********-101.5728-101.5700-101.5700-101.5699-101.5682 -10.2748 -10.2736
-10.2735 -10.2705 -10.2682 -10.2680 -10.2408 -10.2383 -10.2181 -10.2169
-10.2169 -10.2146  -9.4905  -9.4874  -9.4858  -9.4858  -9.4857  -9.4839
 -7.2552  -7.2520  -7.2506  -7.2505  -7.2505  -7.2484  -7.2453  -7.2448
 -7.2422  -7.2417  -7.2405  -7.2405  -7.2405  -7.2399  -7.2399  -7.2397
 -7.2387  -7.2383  -0.9571  -0.9362  -0.9117  -0.9009  -0.8929  -0.8764
 -0.8452  -0.8336  -0.8061  -0.7656  -0.7541  -0.7414  -0.6654  -0.6422
 -0.6255  -0.6161  -0.5575  -0.5430  -0.5272  -0.5220  -0.4961  -0.4827
 -0.4682  -0.4656  -0.4627  -0.4512  -0.4463  -0.4294  -0.4192  -0.4141
 -0.4080  -0.4038  -0.3905  -0.3843  -0.3709  -0.3466  -0.3445  -0.3403
 -0.3341  -0.3301  -0.3289  -0.3163  -0.3044  -0.2928  -0.2768  -0.2670
 -0.2580
 -- Virtual --
 -0.0756  -0.0567  -0.0504  -0.0350  -0.0332  -0.0249  -0.0089  -0.0016
  0.0046   0.0112   0.0125   0.0145   0.0210   0.0264   0.0302   0.0443
  0.0469   0.0506   0.0532   0.0562   0.0658   0.0671   0.0718   0.0792
  0.0822   0.0855   0.0870   0.0884   0.0963   0.0989   0.1019   0.1033
  0.1057   0.1116   0.1138   0.1154   0.1181   0.1227   0.1240   0.1284
  0.1304   0.1307   0.1324   0.1335   0.1374   0.1381   0.1470   0.1501
  0.1555   0.1587   0.1616   0.1678   0.1698   0.1769   0.1798   0.1823
  0.1881   0.1924   0.1971   0.2054   0.2075   0.2095   0.2122   0.2158
  0.2215   0.2281   0.2319   0.2337   0.2355   0.2456   0.2483   0.2497
  0.2516   0.2546   0.2592   0.2609   0.2649   0.2684   0.2700   0.2782
  0.2831   0.2845   0.2881   0.2922   0.2948   0.2993   0.3015   0.3120
  0.3159   0.3184   0.3216   0.3269   0.3379   0.3487   0.3524   0.3723
  0.3931   0.4050   0.4148   0.4231   0.4391   0.4450   0.4497   0.4521
  0.4607   0.4687   0.4748   0.4776   0.4819   0.4905   0.4946   0.5021
  0.5089   0.5101   0.5124   0.5165   0.5226   0.5313   0.5427   0.5495
  0.5530   0.5611   0.5652   0.5746   0.5811   0.5904   0.5943   0.6063
  0.6102   0.6123   0.6135   0.6162   0.6273   0.6294   0.6376   0.6475
  0.6496   0.6686   0.6703   0.6731   0.6859   0.6954   0.7083   0.7160
  0.7192   0.7227   0.7742   0.7776   0.7964   0.8075   0.8207   0.8266
  0.8305   0.8337   0.8343   0.8389   0.8457   0.8470   0.8496   0.8522
  0.8546   0.8580   0.8663   0.8687   0.8735   0.8837   0.8892   0.9015
  0.9045   0.9116   0.9183   0.9261   0.9288   0.9367   0.9438   0.9475
  0.9502   0.9531   0.9568   0.9575   0.9625   0.9698   0.9813   0.9860
  0.9917   0.9937   0.9998   1.0032   1.0108   1.0178   1.0431   1.0527
  1.0597   1.0847   1.0857   1.0990   1.1303   1.1603   1.1728   1.1814
  1.1981   1.2106   1.2242   1.2358   1.2418   1.2617   1.2742   1.2881
  1.2958   1.3049   1.3084   1.3236   1.3288   1.3471   1.3541   1.3694
  1.3959   1.4567   1.4751   1.4930   1.5051   1.5182   1.5387   1.5552
  1.5572   1.5686   1.5780   1.6003   1.6085   1.6335   1.6512   1.6766
  1.6819   1.7208   1.7420   1.7553   1.7832   1.7974   1.8409   1.8451
  1.8544   1.8653   1.8719   1.8794   1.9036   1.9071   1.9312   1.9417
  1.9509   1.9517   1.9707   1.9875   2.0174   2.0641   2.0687   2.0905
  2.1098   2.1337   2.1631   2.1849   2.2251   2.2555   2.2599   2.2656
  2.2694   2.2881   2.3050   2.3110   2.3171   2.3188   2.3245   2.3652
  2.3790   2.3862   2.4200   2.4258   2.4414   2.4594   2.4834   2.5134
  2.5240   2.5376   2.5418   2.5464   2.5619   2.5806   2.6020   2.6143
  2.6380   2.6466   2.6770   2.6880   2.6975   2.7070   2.7185   2.7214
  2.7426   2.7515   2.7652   2.7785   2.7860   2.7981   2.8174   2.8247
  2.8794   2.8905   2.9216   2.9645   3.0654   3.0701   3.0796   3.1056
  3.1391   3.1469   3.1739   3.2195   3.2381   3.2453   3.2643   3.3415
  3.3644   3.4089   3.4394   3.5545   3.6311   3.6516   3.7106   3.7763
  3.8473   3.9302   4.0141   4.0542   4.0854   4.3979   4.7917   4.8179
  9.7481   9.7730   9.8001   9.8298   9.8505   9.8577  23.3455  23.5092
 23.8198  23.8459  23.8567  23.8855  23.9327  23.9910  24.0272  24.0425
 24.1049  24.1273  25.8168  25.8231  25.9512  25.9882  25.9941  26.0052
 26.1147  26.1235  26.1623  26.3257  26.3707  26.4390  26.5887  26.6052
 26.6757  26.7614  26.8362  26.9466 215.7421 215.7656 215.8009 215.8371
215.8572 215.8690
 --------------------------------------------------------------

          Ground-State Mulliken Net Atomic Charges

     Atom                 Charge (a.u.)
  ----------------------------------------
      1 C                     0.061281
      2 C                    -0.823525
      3 Cl                    0.464502
      4 C                     0.713840
      5 Cl                    0.478346
      6 C                    -1.009486
      7 H                     0.195521
      8 C                    -0.094707
      9 H                     0.214871
     10 C                    -0.548660
     11 Cl                    0.324940
     12 C                    -0.132300
     13 C                    -0.504647
     14 Cl                    0.303016
     15 C                    -0.245332
     16 H                     0.228647
     17 C                     0.080791
     18 Cl                    0.471718
     19 C                    -0.222250
     20 H                     0.229187
     21 C                    -0.501396
     22 Cl                    0.315642
  ----------------------------------------
  Sum of atomic charges =     0.000000

 -----------------------------------------------------------------
                    Cartesian Multipole Moments
 -----------------------------------------------------------------
    Charge (ESU x 10^10)
                -0.0000
    Dipole Moment (Debye)
         X      -1.1728      Y      -0.0585      Z      -0.4821
       Tot       1.2694
    Quadrupole Moments (Debye-Ang)
        XX    -135.8218     XY      -1.0994     YY    -146.9636
        XZ      -2.1376     YZ      -1.9888     ZZ    -147.6595
    Octopole Moments (Debye-Ang^2)
       XXX    -406.2295    XXY      -5.2923    XYY    -121.9223
       YYY       1.0505    XXZ      47.5368    XYZ      -2.9870
       YYZ      34.9554    XZZ    -124.6272    YZZ       5.8812
       ZZZ     100.4193
    Hexadecapole Moments (Debye-Ang^3)
      XXXX   -4926.4387   XXXY     153.1210   XXYY    -996.5879
      XYYY     188.5235   YYYY   -1000.6157   XXXZ    1041.7409
      XXYZ      52.1962   XYYZ     345.1023   YYYZ     173.7413
      XXZZ   -1533.6460   XYZZ      84.8470   YYZZ    -861.3606
      XZZZ    1040.8824   YZZZ     154.0986   ZZZZ   -4150.3670
 -----------------------------------------------------------------
 Calculating analytic gradient of the SCF energy
 Gradient of SCF Energy
            1           2           3           4           5           6
    1  -0.0000942  -0.0005360   0.0050965   0.0000123   0.0004734  -0.0000290
    2   0.0001312  -0.0020524  -0.0207704  -0.0001575   0.0000538  -0.0000626
    3   0.0006342  -0.0001545  -0.0120731  -0.0008952   0.0002145   0.0003500
            7           8           9          10          11          12
    1  -0.0000947   0.0006825   0.0000048  -0.0003327   0.0143278   0.0006252
    2  -0.0000268   0.0001877   0.0000098   0.0019163   0.0202405  -0.0001169
    3  -0.0000806   0.0002522   0.0000080  -0.0003389   0.0009913  -0.0007964
           13          14          15          16          17          18
    1   0.0008133  -0.0047745  -0.0010173   0.0000224   0.0009705   0.0001818
    2   0.0006859   0.0202077   0.0011563   0.0000229  -0.0000375   0.0000302
    3   0.0017382   0.0134478  -0.0003586  -0.0000030  -0.0006252  -0.0001340
           19          20          21          22
    1  -0.0002466  -0.0000149  -0.0010688  -0.0150018
    2  -0.0010218   0.0000129  -0.0005697  -0.0198395
    3   0.0011237  -0.0000077  -0.0014954  -0.0017973
 Max gradient component =       2.077E-02
 RMS gradient           =       6.128E-03
 Gradient time:  CPU 271.01 s  wall 271.14 s
 Geometry Optimization Parameters
   NAtoms,    NIC,     NZ,  NCons,   NDum,   NFix, NCnnct, MaxDiis
       22     171      22       0       0       0       0       0

 Cartesian Hessian Update
 Hessian updated using BFGS update


** GEOMETRY OPTIMIZATION IN DELOCALIZED INTERNAL COORDINATES **
   Searching for a Minimum

   Optimization Cycle:   5

                       Coordinates (Angstroms)
     ATOM                X               Y               Z
      1  C         0.0036797330    0.0001247387    0.0090639791
      2  C        -0.0109198434    0.0911101695    1.4178091564
      3  Cl        1.4907289655    0.2100946091    2.2860279166
      4  C        -1.2157723761    0.1100911249    2.1261046581
      5  Cl       -1.2443881664    0.2250069567    3.8694173814
      6  C        -2.4271996509    0.0468038238    1.4472953228
      7  H        -3.3541863300    0.0636795613    2.0052871774
      8  C        -2.4401647856   -0.0380054474    0.0642607748
      9  H        -3.3771021906   -0.0946019922   -0.4735487944
     10  C        -1.2420874683   -0.0624725429   -0.6386530669
     11  Cl       -1.3307175744   -0.2073989972   -2.3781107408
     12  C         1.2786326832   -0.0282900087   -0.7550065830
     13  C         2.3002648202   -0.9556452969   -0.4747189820
     14  Cl        2.0863422583   -2.1456133085    0.7850922725
     15  C         3.4953971833   -0.9923166631   -1.1828740061
     16  H         4.2497046251   -1.7260944020   -0.9368975903
     17  C         3.6935231316   -0.0825967115   -2.2120286264
     18  Cl        5.1922702475   -0.1163989985   -3.1167199028
     19  C         2.7212758374    0.8531414125   -2.5353247135
     20  H         2.8781923381    1.5663914056   -3.3318393109
     21  C         1.5370576076    0.8694511127   -1.8080321534
     22  Cl        0.3625435833    2.0910303207   -2.2302243931
   Point Group: c1    Number of degrees of freedom:    60


   Energy is  -3221.107576135

 Hessian updated using BFGS update

 60 Hessian modes will be used to form the next step
  Hessian Eigenvalues:
     0.016316    0.017505    0.019638    0.020575    0.020682    0.021678
     0.022430    0.022741    0.023494    0.024090    0.024090    0.024114
     0.024114    0.024135    0.024135    0.024142    0.024143    0.042812
     0.055149    0.100310    0.101140    0.159995    0.159997    0.159998
     0.160041    0.215405    0.223305    0.226986    0.228343    0.232915
     0.236530    0.238837    0.246027    0.249980    0.250000    0.250002
     0.251085    0.287862    0.289388    0.290395    0.292938    0.301051
     0.301253    0.317073    0.356665    0.356665    0.356668    0.356691
     0.403231    0.407265    0.417965    0.424907    0.457068    0.458585
     0.466523    0.470965    0.478202    0.478284    0.479158    0.479822

 Minimum search - taking simple RFO step
 Searching for Lamda that Minimizes Along All modes
 Value Taken    Lamda =  -0.01893562
 Calculated Step too Large.  Step scaled by  0.540097
 Step Taken.  Stepsize is  0.300000

                             Maximum     Tolerance    Cnvgd?
         Gradient           0.029071      0.000300      NO
         Displacement       0.243199      0.001200      NO
         Energy change     -0.012214      0.000001      NO


 New Cartesian Coordinates Obtained by Inverse Iteration

 Displacement from previous Coordinates is:  0.388925
 ----------------------------------------------------------------
             Standard Nuclear Orientation (Angstroms)
    I     Atom           X                Y                Z
 ----------------------------------------------------------------
    1      C       0.0035017403    -0.0006879089     0.0089964516
    2      C      -0.0095551294     0.1211065348     1.4149882563
    3      Cl      1.4941962029     0.2747500896     2.2752123942
    4      C      -1.2142974252     0.1395954170     2.1237393991
    5      Cl     -1.2463973480     0.2908706054     3.8636956253
    6      C      -2.4251263100     0.0443290070     1.4460256592
    7      H      -3.3514354808     0.0608914861     2.0051865106
    8      C      -2.4386311348    -0.0716504792     0.0651622501
    9      H      -3.3748313519    -0.1521262799    -0.4708285603
   10      C      -1.2395887179    -0.0943669446    -0.6369731694
   11      Cl     -1.3229054134    -0.2730868798    -2.3749111116
   12      C       1.2780239988    -0.0281914121    -0.7543306358
   13      C       2.2853781533    -0.9756906958    -0.4956721777
   14      Cl      2.0526118936    -2.1900765779     0.7395868630
   15      C       3.4807361207    -1.0143261521    -1.2036481895
   16      H       4.2245605540    -1.7639854702    -0.9750340458
   17      C       3.6907950910    -0.0817726432    -2.2102271006
   18      Cl      5.1898001354    -0.1152827964    -3.1151817972
   19      C       2.7331278846     0.8761557092    -2.5127859578
   20      H       2.9004779408     1.6054432565    -3.2922767997
   21      C       1.5489271686     0.8899649525    -1.7849512512
   22      Cl      0.3877060561     2.1356280485    -2.1793928372
 ----------------------------------------------------------------
 Nuclear Repulsion Energy =        2107.00037506 hartrees
 There are       89 alpha and       89 beta electrons
 Applying Cartesian multipole field
    Component          Value
    ---------          -----
     (2,0,0)        1.00000E-12
     (0,2,0)        2.00000E-11
     (0,0,2)       -3.00000E-11
 Nucleus-field energy     =    -0.0000000752 hartrees
 Requested basis set is 6-311++G(d,p)
 There are 170 shells and 472 basis functions
 A cutoff of  1.0D-15 yielded  11056 shell pairs
 There are     93494 function pairs (    100623 Cartesian)
 Smallest overlap matrix eigenvalue = 2.18E-07
 Linear dependence detected in AO basis
 Number of orthogonalized atomic orbitals = 467
 Maximum deviation from orthogonality = 3.498E-10
 Guess from superposition of atomic densities
 Warning:  Energy on first SCF cycle will be non-variational
 SAD guess density has 178.000000 electrons

 -----------------------------------------------------------------------
  General SCF calculation program by
  Eric Jon Sundstrom, Paul Horn, Yuezhi Mao, Dmitri Zuev, Alec White,
  David Stuck, Shaama M.S., Shane Yost, Joonho Lee, David Small,
  Daniel Levine, Susi Lehtola, Hugh Burton, Evgeny Epifanovsky,
  Bang C. Huynh
 -----------------------------------------------------------------------
 Exchange:     0.2000 Hartree-Fock + 0.0800 Slater + 0.7200 B88
 Correlation:  0.1900 VWN1RPA + 0.8100 LYP
 Using SG-1 standard quadrature grid
 A restricted SCF calculation will be
 performed using DIIS
 SCF converges when DIIS error is below 1.0e-08
 ---------------------------------------
  Cycle       Energy         DIIS error
 ---------------------------------------
    1   -3225.4099855962      2.83e-02  
    2   -3220.9810063110      2.21e-03  
    3   -3220.8965165716      2.73e-03  
    4   -3221.1081003705      5.19e-04  
    5   -3221.1141611209      2.69e-04  
    6   -3221.1159925180      1.07e-04  
    7   -3221.1162851390      2.68e-05  
    8   -3221.1163011373      1.14e-05  
    9   -3221.1163046036      3.65e-06  
   10   -3221.1163049718      8.82e-07  
   11   -3221.1163049926      2.69e-07  
   12   -3221.1163049944      1.23e-07  
   13   -3221.1163049949      3.87e-08  
   14   -3221.1163049949      1.54e-08  
   15   -3221.1163049946      4.43e-09  Convergence criterion met
 ---------------------------------------
 SCF time:   CPU 794.50s  wall 795.00s 
 SCF   energy in the final basis set =    -3221.1163049946
 Total energy in the final basis set =    -3221.1163049946

 --------------------------------------------------------------

                    Orbital Energies (a.u.)
 --------------------------------------------------------------

 Alpha MOs
 -- Occupied --
********-101.5730-101.5709-101.5709-101.5709-101.5690 -10.2749 -10.2736
-10.2736 -10.2707 -10.2683 -10.2682 -10.2403 -10.2379 -10.2183 -10.2171
-10.2171 -10.2147  -9.4903  -9.4876  -9.4865  -9.4864  -9.4864  -9.4846
 -7.2550  -7.2523  -7.2514  -7.2512  -7.2511  -7.2491  -7.2451  -7.2447
 -7.2424  -7.2419  -7.2413  -7.2411  -7.2411  -7.2406  -7.2405  -7.2405
 -7.2393  -7.2389  -0.9565  -0.9363  -0.9100  -0.9004  -0.8935  -0.8771
 -0.8443  -0.8340  -0.8061  -0.7656  -0.7542  -0.7415  -0.6652  -0.6416
 -0.6261  -0.6163  -0.5574  -0.5423  -0.5273  -0.5232  -0.4957  -0.4829
 -0.4680  -0.4655  -0.4628  -0.4505  -0.4458  -0.4295  -0.4166  -0.4140
 -0.4084  -0.4026  -0.3889  -0.3836  -0.3696  -0.3463  -0.3439  -0.3401
 -0.3344  -0.3308  -0.3289  -0.3193  -0.3088  -0.2929  -0.2762  -0.2677
 -0.2598
 -- Virtual --
 -0.0746  -0.0567  -0.0503  -0.0365  -0.0339  -0.0247  -0.0090  -0.0016
  0.0047   0.0112   0.0124   0.0142   0.0209   0.0262   0.0305   0.0442
  0.0467   0.0505   0.0532   0.0561   0.0651   0.0668   0.0715   0.0792
  0.0824   0.0850   0.0870   0.0883   0.0963   0.0985   0.1020   0.1037
  0.1056   0.1114   0.1136   0.1155   0.1182   0.1220   0.1238   0.1278
  0.1302   0.1309   0.1322   0.1333   0.1367   0.1378   0.1472   0.1495
  0.1550   0.1584   0.1612   0.1672   0.1688   0.1759   0.1793   0.1810
  0.1875   0.1923   0.1968   0.2057   0.2074   0.2097   0.2127   0.2158
  0.2212   0.2288   0.2316   0.2339   0.2357   0.2456   0.2481   0.2499
  0.2508   0.2553   0.2586   0.2611   0.2653   0.2684   0.2693   0.2779
  0.2827   0.2835   0.2869   0.2911   0.2957   0.2979   0.3018   0.3132
  0.3170   0.3177   0.3222   0.3272   0.3407   0.3475   0.3513   0.3721
  0.3940   0.4047   0.4144   0.4230   0.4393   0.4438   0.4498   0.4529
  0.4612   0.4707   0.4766   0.4805   0.4844   0.4925   0.4965   0.4996
  0.5021   0.5088   0.5123   0.5147   0.5208   0.5304   0.5436   0.5496
  0.5526   0.5635   0.5659   0.5762   0.5893   0.5901   0.5955   0.6061
  0.6110   0.6116   0.6134   0.6154   0.6276   0.6293   0.6424   0.6488
  0.6520   0.6664   0.6688   0.6788   0.6838   0.6945   0.7083   0.7149
  0.7191   0.7229   0.7752   0.7802   0.7957   0.8085   0.8216   0.8261
  0.8292   0.8328   0.8347   0.8406   0.8462   0.8467   0.8499   0.8530
  0.8559   0.8574   0.8669   0.8680   0.8737   0.8845   0.8893   0.8987
  0.9066   0.9115   0.9197   0.9249   0.9308   0.9373   0.9438   0.9472
  0.9505   0.9512   0.9535   0.9558   0.9610   0.9679   0.9748   0.9841
  0.9902   0.9967   0.9998   1.0049   1.0107   1.0162   1.0411   1.0496
  1.0606   1.0814   1.0876   1.1025   1.1336   1.1576   1.1727   1.1825
  1.1981   1.2067   1.2239   1.2346   1.2419   1.2624   1.2761   1.2885
  1.2963   1.3049   1.3109   1.3236   1.3301   1.3460   1.3548   1.3692
  1.3989   1.4607   1.4778   1.4944   1.5061   1.5177   1.5392   1.5541
  1.5578   1.5687   1.5791   1.5997   1.6081   1.6328   1.6515   1.6762
  1.6826   1.7204   1.7430   1.7553   1.7844   1.7993   1.8401   1.8430
  1.8540   1.8616   1.8701   1.8794   1.9089   1.9104   1.9313   1.9404
  1.9504   1.9515   1.9714   1.9872   2.0174   2.0632   2.0685   2.0901
  2.1095   2.1324   2.1642   2.1841   2.2271   2.2555   2.2571   2.2646
  2.2762   2.2844   2.2964   2.3058   2.3100   2.3203   2.3250   2.3679
  2.3812   2.3907   2.4211   2.4298   2.4400   2.4587   2.4831   2.5142
  2.5235   2.5371   2.5420   2.5467   2.5625   2.5782   2.6011   2.6131
  2.6381   2.6481   2.6782   2.6880   2.6961   2.7077   2.7186   2.7205
  2.7423   2.7511   2.7639   2.7787   2.7853   2.7969   2.8164   2.8256
  2.8764   2.8905   2.9257   2.9675   3.0663   3.0711   3.0800   3.1042
  3.1365   3.1461   3.1734   3.2184   3.2368   3.2440   3.2640   3.3409
  3.3643   3.4092   3.4420   3.5556   3.6318   3.6518   3.7099   3.7751
  3.8472   3.9310   4.0158   4.0543   4.0862   4.3914   4.7903   4.8187
  9.7492   9.7735   9.8018   9.8426   9.8494   9.8569  23.3467  23.5103
 23.8208  23.8484  23.8571  23.8868  23.9338  23.9898  24.0341  24.0419
 24.1045  24.1265  25.8163  25.8205  25.9417  25.9543  25.9713  26.0105
 26.1120  26.1227  26.1578  26.3336  26.3841  26.4300  26.5879  26.6029
 26.6809  26.7555  26.8323  26.9448 215.7435 215.7664 215.8033 215.8463
215.8580 215.8703
 --------------------------------------------------------------

          Ground-State Mulliken Net Atomic Charges

     Atom                 Charge (a.u.)
  ----------------------------------------
      1 C                     0.088796
      2 C                    -0.867090
      3 Cl                    0.422206
      4 C                     0.763044
      5 Cl                    0.485756
      6 C                    -0.978813
      7 H                     0.197203
      8 C                    -0.060320
      9 H                     0.214851
     10 C                    -0.590172
     11 Cl                    0.292787
     12 C                    -0.070119
     13 C                    -0.537316
     14 Cl                    0.267751
     15 C                    -0.208619
     16 H                     0.229934
     17 C                     0.090136
     18 Cl                    0.475755
     19 C                    -0.182364
     20 H                     0.230259
     21 C                    -0.538431
     22 Cl                    0.274766
  ----------------------------------------
  Sum of atomic charges =     0.000000

 -----------------------------------------------------------------
                    Cartesian Multipole Moments
 -----------------------------------------------------------------
    Charge (ESU x 10^10)
                 0.0000
    Dipole Moment (Debye)
         X      -1.1756      Y      -0.0860      Z      -0.4727
       Tot       1.2700
    Quadrupole Moments (Debye-Ang)
        XX    -135.8051     XY      -0.9183     YY    -146.7209
        XZ      -2.2700     YZ      -1.9164     ZZ    -147.7586
    Octopole Moments (Debye-Ang^2)
       XXX    -406.6410    XXY      -6.4527    XYY    -121.1528
       YYY      -1.2631    XXZ      47.1513    XYZ      -2.9649
       YYZ      34.5837    XZZ    -124.8306    YZZ       5.1681
       ZZZ     101.5780
    Hexadecapole Moments (Debye-Ang^3)
      XXXX   -4914.2310   XXXY     147.1138   XXYY    -998.5092
      XYYY     179.0463   YYYY   -1040.1311   XXXZ    1047.9946
      XXYZ      44.5280   XYYZ     345.8811   YYYZ     145.8941
      XXZZ   -1525.0105   XYZZ      83.9042   YYZZ    -861.2935
      XZZZ    1048.4017   YZZZ     131.4549   ZZZZ   -4116.8916
 -----------------------------------------------------------------
 Calculating analytic gradient of the SCF energy
 Gradient of SCF Energy
            1           2           3           4           5           6
    1   0.0004500  -0.0000992   0.0031973   0.0002143   0.0002122  -0.0002335
    2   0.0000516  -0.0017318  -0.0149447  -0.0001147   0.0000197  -0.0000593
    3  -0.0002088   0.0002037  -0.0085648  -0.0003028   0.0000566   0.0001299
            7           8           9          10          11          12
    1  -0.0000245   0.0002199   0.0000483   0.0000356   0.0098335  -0.0004238
    2  -0.0000310   0.0001439   0.0000017   0.0017352   0.0146010  -0.0000714
    3  -0.0000123   0.0001582  -0.0000251  -0.0001185   0.0008326  -0.0000263
           13          14          15          16          17          18
    1   0.0006567  -0.0029526  -0.0003237  -0.0000406   0.0004409   0.0001277
    2   0.0010688   0.0142905   0.0004968   0.0000302  -0.0000209   0.0000285
    3   0.0011989   0.0095542  -0.0001203   0.0000180  -0.0003081  -0.0001050
           19          20          21          22
    1  -0.0000721  -0.0000759  -0.0007207  -0.0104698
    2  -0.0003928   0.0000049  -0.0009951  -0.0141111
    3   0.0003581   0.0000413  -0.0011036  -0.0016559
 Max gradient component =       1.494E-02
 RMS gradient           =       4.346E-03
 Gradient time:  CPU 272.29 s  wall 272.32 s
 Geometry Optimization Parameters
   NAtoms,    NIC,     NZ,  NCons,   NDum,   NFix, NCnnct, MaxDiis
       22     171      22       0       0       0       0       0

 Cartesian Hessian Update
 Hessian updated using BFGS update


** GEOMETRY OPTIMIZATION IN DELOCALIZED INTERNAL COORDINATES **
   Searching for a Minimum

   Optimization Cycle:   6

                       Coordinates (Angstroms)
     ATOM                X               Y               Z
      1  C         0.0035017403   -0.0006879089    0.0089964516
      2  C        -0.0095551294    0.1211065348    1.4149882563
      3  Cl        1.4941962029    0.2747500896    2.2752123942
      4  C        -1.2142974252    0.1395954170    2.1237393991
      5  Cl       -1.2463973480    0.2908706054    3.8636956253
      6  C        -2.4251263100    0.0443290070    1.4460256592
      7  H        -3.3514354808    0.0608914861    2.0051865106
      8  C        -2.4386311348   -0.0716504792    0.0651622501
      9  H        -3.3748313519   -0.1521262799   -0.4708285603
     10  C        -1.2395887179   -0.0943669446   -0.6369731694
     11  Cl       -1.3229054134   -0.2730868798   -2.3749111116
     12  C         1.2780239988   -0.0281914121   -0.7543306358
     13  C         2.2853781533   -0.9756906958   -0.4956721777
     14  Cl        2.0526118936   -2.1900765779    0.7395868630
     15  C         3.4807361207   -1.0143261521   -1.2036481895
     16  H         4.2245605540   -1.7639854702   -0.9750340458
     17  C         3.6907950910   -0.0817726432   -2.2102271006
     18  Cl        5.1898001354   -0.1152827964   -3.1151817972
     19  C         2.7331278846    0.8761557092   -2.5127859578
     20  H         2.9004779408    1.6054432565   -3.2922767997
     21  C         1.5489271686    0.8899649525   -1.7849512512
     22  Cl        0.3877060561    2.1356280485   -2.1793928372
   Point Group: c1    Number of degrees of freedom:    60


   Energy is  -3221.116304995

 Hessian updated using BFGS update

 60 Hessian modes will be used to form the next step
  Hessian Eigenvalues:
     0.016315    0.017504    0.019391    0.020575    0.020682    0.021678
     0.022343    0.022741    0.023496    0.024090    0.024090    0.024114
     0.024114    0.024135    0.024135    0.024142    0.024143    0.033151
     0.055149    0.098470    0.101117    0.159995    0.159997    0.159998
     0.160052    0.215407    0.223272    0.226984    0.228256    0.232911
     0.236650    0.238841    0.246029    0.249993    0.250000    0.250009
     0.251205    0.287863    0.289317    0.290369    0.292936    0.301055
     0.301242    0.317104    0.356665    0.356665    0.356668    0.356691
     0.403220    0.407263    0.417987    0.424936    0.457065    0.458580
     0.466525    0.471033    0.478202    0.478291    0.479164    0.479854

 Minimum search - taking simple RFO step
 Searching for Lamda that Minimizes Along All modes
 Value Taken    Lamda =  -0.01340565
 Calculated Step too Large.  Step scaled by  0.548475
 Step Taken.  Stepsize is  0.300000

                             Maximum     Tolerance    Cnvgd?
         Gradient           0.020651      0.000300      NO
         Displacement       0.241579      0.001200      NO
         Energy change     -0.008729      0.000001      NO


 New Cartesian Coordinates Obtained by Inverse Iteration

 Displacement from previous Coordinates is:  0.401524
 ----------------------------------------------------------------
             Standard Nuclear Orientation (Angstroms)
    I     Atom           X                Y                Z
 ----------------------------------------------------------------
    1      C       0.0029913470    -0.0018999903     0.0088906699
    2      C      -0.0086489076     0.1516489408     1.4106564374
    3      Cl      1.4975548712     0.3401190975     2.2616876806
    4      C      -1.2128774473     0.1699647117     2.1200325470
    5      Cl     -1.2468153703     0.3590519931     3.8559748221
    6      C      -2.4225160887     0.0420810709     1.4445566042
    7      H      -3.3483882761     0.0588883706     2.0045151069
    8      C      -2.4361812842    -0.1063384889     0.0665931956
    9      H      -3.3717110428    -0.2111187427    -0.4663991263
   10      C      -1.2365476648    -0.1278365520    -0.6350072498
   11      Cl     -1.3117933368    -0.3409825609    -2.3705890811
   12      C       1.2778565088    -0.0282247833    -0.7541214145
   13      C       2.2692173875    -0.9961726029    -0.5176736654
   14      Cl      2.0150924296    -2.2329040543     0.6927825606
   15      C       3.4645157112    -1.0361532686    -1.2256949481
   16      H       4.1976573293    -1.8015213267    -1.0157711512
   17      C       3.6879126381    -0.0807224702    -2.2080985339
   18      Cl      5.1872288101    -0.1137671043    -3.1131072853
   19      C       2.7454054292     0.8993297303    -2.4880178120
   20      H       2.9243942154     1.6445368215    -3.2496206855
   21      C       1.5609851809     0.9110037937    -1.7603113845
   22      Cl      0.4117421892     2.1785082817    -2.1248975112
 ----------------------------------------------------------------
 Nuclear Repulsion Energy =        2104.40008706 hartrees
 There are       89 alpha and       89 beta electrons
 Applying Cartesian multipole field
    Component          Value
    ---------          -----
     (2,0,0)        1.00000E-12
     (0,2,0)        2.00000E-11
     (0,0,2)       -3.00000E-11
 Nucleus-field energy     =    -0.0000000735 hartrees
 Requested basis set is 6-311++G(d,p)
 There are 170 shells and 472 basis functions
 A cutoff of  1.0D-15 yielded  11052 shell pairs
 There are     93491 function pairs (    100625 Cartesian)
 Smallest overlap matrix eigenvalue = 2.11E-07
 Linear dependence detected in AO basis
 Number of orthogonalized atomic orbitals = 467
 Maximum deviation from orthogonality = 3.321E-10
 Guess from superposition of atomic densities
 Warning:  Energy on first SCF cycle will be non-variational
 SAD guess density has 178.000000 electrons

 -----------------------------------------------------------------------
  General SCF calculation program by
  Eric Jon Sundstrom, Paul Horn, Yuezhi Mao, Dmitri Zuev, Alec White,
  David Stuck, Shaama M.S., Shane Yost, Joonho Lee, David Small,
  Daniel Levine, Susi Lehtola, Hugh Burton, Evgeny Epifanovsky,
  Bang C. Huynh
 -----------------------------------------------------------------------
 Exchange:     0.2000 Hartree-Fock + 0.0800 Slater + 0.7200 B88
 Correlation:  0.1900 VWN1RPA + 0.8100 LYP
 Using SG-1 standard quadrature grid
 A restricted SCF calculation will be
 performed using DIIS
 SCF converges when DIIS error is below 1.0e-08
 ---------------------------------------
  Cycle       Energy         DIIS error
 ---------------------------------------
    1   -3225.3943842913      2.83e-02  
    2   -3220.9874643971      2.21e-03  
    3   -3220.9041455636      2.72e-03  
    4   -3221.1146364539      5.11e-04  
    5   -3221.1205035611      2.65e-04  
    6   -3221.1222655161      1.06e-04  
    7   -3221.1225552255      2.65e-05  
    8   -3221.1225707589      1.15e-05  
    9   -3221.1225742769      3.63e-06  
   10   -3221.1225746418      8.72e-07  
   11   -3221.1225746619      2.64e-07  
   12   -3221.1225746636      1.22e-07  
   13   -3221.1225746639      3.75e-08  
   14   -3221.1225746640      1.53e-08  
   15   -3221.1225746641      4.35e-09  Convergence criterion met
 ---------------------------------------
 SCF time:   CPU 795.71s  wall 796.00s 
 SCF   energy in the final basis set =    -3221.1225746641
 Total energy in the final basis set =    -3221.1225746641

 --------------------------------------------------------------

                    Orbital Energies (a.u.)
 --------------------------------------------------------------

 Alpha MOs
 -- Occupied --
********-101.5731-101.5718-101.5717-101.5716-101.5698 -10.2749 -10.2736
-10.2736 -10.2708 -10.2683 -10.2683 -10.2398 -10.2374 -10.2184 -10.2172
-10.2172 -10.2149  -9.4902  -9.4877  -9.4872  -9.4870  -9.4870  -9.4852
 -7.2549  -7.2524  -7.2521  -7.2518  -7.2517  -7.2497  -7.2450  -7.2446
 -7.2426  -7.2420  -7.2420  -7.2417  -7.2416  -7.2412  -7.2412  -7.2411
 -7.2399  -7.2396  -0.9562  -0.9364  -0.9088  -0.9000  -0.8940  -0.8775
 -0.8437  -0.8342  -0.8060  -0.7658  -0.7544  -0.7417  -0.6650  -0.6412
 -0.6266  -0.6165  -0.5573  -0.5416  -0.5273  -0.5244  -0.4953  -0.4830
 -0.4678  -0.4656  -0.4628  -0.4499  -0.4455  -0.4296  -0.4146  -0.4138
 -0.4088  -0.4015  -0.3876  -0.3830  -0.3685  -0.3462  -0.3432  -0.3400
 -0.3347  -0.3315  -0.3290  -0.3215  -0.3132  -0.2921  -0.2756  -0.2685
 -0.2611
 -- Virtual --
 -0.0733  -0.0568  -0.0501  -0.0381  -0.0346  -0.0246  -0.0090  -0.0016
  0.0047   0.0112   0.0123   0.0139   0.0207   0.0259   0.0307   0.0440
  0.0464   0.0505   0.0533   0.0559   0.0644   0.0664   0.0710   0.0791
  0.0826   0.0846   0.0869   0.0882   0.0962   0.0982   0.1021   0.1040
  0.1056   0.1111   0.1135   0.1157   0.1183   0.1212   0.1235   0.1269
  0.1302   0.1311   0.1320   0.1332   0.1359   0.1377   0.1473   0.1489
  0.1545   0.1582   0.1609   0.1666   0.1680   0.1750   0.1792   0.1800
  0.1869   0.1924   0.1965   0.2053   0.2083   0.2101   0.2133   0.2159
  0.2210   0.2293   0.2308   0.2349   0.2361   0.2451   0.2479   0.2493
  0.2509   0.2558   0.2582   0.2616   0.2656   0.2683   0.2687   0.2770
  0.2814   0.2822   0.2860   0.2911   0.2953   0.2981   0.3024   0.3144
  0.3154   0.3191   0.3223   0.3269   0.3418   0.3462   0.3504   0.3719
  0.3946   0.4044   0.4138   0.4231   0.4389   0.4425   0.4499   0.4541
  0.4615   0.4716   0.4785   0.4840   0.4888   0.4941   0.4951   0.4965
  0.4996   0.5083   0.5125   0.5145   0.5198   0.5296   0.5444   0.5491
  0.5535   0.5655   0.5665   0.5766   0.5896   0.5969   0.5994   0.6060
  0.6104   0.6121   0.6130   0.6149   0.6269   0.6296   0.6468   0.6507
  0.6553   0.6629   0.6680   0.6826   0.6853   0.6936   0.7087   0.7138
  0.7189   0.7235   0.7737   0.7852   0.7957   0.8085   0.8209   0.8240
  0.8297   0.8332   0.8355   0.8419   0.8458   0.8476   0.8500   0.8532
  0.8553   0.8584   0.8650   0.8679   0.8740   0.8831   0.8894   0.8960
  0.9064   0.9087   0.9206   0.9229   0.9296   0.9381   0.9405   0.9469
  0.9487   0.9514   0.9524   0.9561   0.9640   0.9654   0.9720   0.9842
  0.9898   0.9975   0.9994   1.0048   1.0105   1.0170   1.0394   1.0472
  1.0603   1.0791   1.0909   1.1059   1.1371   1.1559   1.1739   1.1835
  1.1983   1.2041   1.2248   1.2340   1.2421   1.2614   1.2777   1.2886
  1.2968   1.3016   1.3198   1.3236   1.3334   1.3444   1.3573   1.3699
  1.4024   1.4650   1.4791   1.4962   1.5071   1.5171   1.5401   1.5528
  1.5594   1.5694   1.5802   1.5995   1.6074   1.6320   1.6517   1.6762
  1.6837   1.7202   1.7440   1.7556   1.7858   1.8013   1.8377   1.8420
  1.8537   1.8573   1.8683   1.8791   1.9134   1.9148   1.9313   1.9394
  1.9502   1.9520   1.9724   1.9870   2.0176   2.0625   2.0687   2.0896
  2.1089   2.1311   2.1652   2.1847   2.2286   2.2537   2.2555   2.2636
  2.2790   2.2831   2.2881   2.3000   2.3044   2.3239   2.3277   2.3707
  2.3825   2.3942   2.4211   2.4340   2.4390   2.4574   2.4811   2.5123
  2.5231   2.5370   2.5414   2.5476   2.5637   2.5755   2.5994   2.6118
  2.6385   2.6503   2.6792   2.6879   2.6950   2.7086   2.7180   2.7210
  2.7421   2.7503   2.7624   2.7790   2.7849   2.7951   2.8155   2.8268
  2.8725   2.8907   2.9301   2.9706   3.0675   3.0725   3.0811   3.1034
  3.1344   3.1457   3.1735   3.2186   3.2367   3.2430   3.2641   3.3402
  3.3648   3.4098   3.4451   3.5572   3.6328   3.6528   3.7094   3.7745
  3.8473   3.9326   4.0174   4.0543   4.0868   4.3841   4.7902   4.8199
  9.7515   9.7742   9.8036   9.8340   9.8424   9.8870  23.3481  23.5111
 23.8224  23.8511  23.8575  23.8882  23.9356  23.9894  24.0415  24.0420
 24.1046  24.1259  25.8144  25.8182  25.9094  25.9247  25.9756  26.0121
 26.1170  26.1241  26.1581  26.3478  26.3786  26.4142  26.5879  26.6012
 26.6882  26.7487  26.8277  26.9403 215.7458 215.7672 215.8058 215.8351
215.8488 215.9067
 --------------------------------------------------------------

          Ground-State Mulliken Net Atomic Charges

     Atom                 Charge (a.u.)
  ----------------------------------------
      1 C                     0.109902
      2 C                    -0.935798
      3 Cl                    0.386251
      4 C                     0.822039
      5 Cl                    0.493743
      6 C                    -0.937385
      7 H                     0.198995
      8 C                    -0.034811
      9 H                     0.214453
     10 C                    -0.626425
     11 Cl                    0.267956
     12 C                    -0.030924
     13 C                    -0.569840
     14 Cl                    0.239306
     15 C                    -0.171645
     16 H                     0.230928
     17 C                     0.107291
     18 Cl                    0.480183
     19 C                    -0.143632
     20 H                     0.231119
     21 C                    -0.572757
     22 Cl                    0.241052
  ----------------------------------------
  Sum of atomic charges =     0.000000

 -----------------------------------------------------------------
                    Cartesian Multipole Moments
 -----------------------------------------------------------------
    Charge (ESU x 10^10)
                 0.0000
    Dipole Moment (Debye)
         X      -1.1795      Y      -0.1135      Z      -0.4659
       Tot       1.2733
    Quadrupole Moments (Debye-Ang)
        XX    -135.7998     XY      -0.7460     YY    -146.4906
        XZ      -2.3846     YZ      -1.8618     ZZ    -147.8481
    Octopole Moments (Debye-Ang^2)
       XXX    -406.9891    XXY      -7.5525    XYY    -120.4392
       YYY      -3.5978    XXZ      46.8043    XYZ      -2.9051
       YYZ      34.2458    XZZ    -124.9967    YZZ       4.3756
       ZZZ     102.6902
    Hexadecapole Moments (Debye-Ang^3)
      XXXX   -4899.3923   XXXY     140.6231   XXYY   -1000.4137
      XYYY     168.9554   YYYY   -1082.1133   XXXZ    1053.8592
      XXYZ      36.3286   XYYZ     346.6069   YYYZ     116.7745
      XXZZ   -1515.2560   XYZZ      82.3347   YYZZ    -860.9666
      XZZZ    1055.9958   YZZZ     107.3034   ZZZZ   -4079.5897
 -----------------------------------------------------------------
 Calculating analytic gradient of the SCF energy
 Gradient of SCF Energy
            1           2           3           4           5           6
    1   0.0003352  -0.0000016   0.0021474   0.0003515   0.0001080  -0.0002800
    2  -0.0000153  -0.0014453  -0.0107718  -0.0000573  -0.0000034  -0.0000533
    3  -0.0004416   0.0001948  -0.0060686  -0.0000786  -0.0000034  -0.0000331
            7           8           9          10          11          12
    1   0.0000095   0.0000008   0.0000506   0.0003488   0.0068751  -0.0005477
    2  -0.0000293   0.0000878  -0.0000030   0.0015283   0.0105085  -0.0000428
    3   0.0000291   0.0001215  -0.0000313   0.0000957   0.0005807   0.0001556
           13          14          15          16          17          18
    1   0.0004632  -0.0019183  -0.0000594  -0.0000529   0.0001671   0.0000987
    2   0.0013068   0.0100732   0.0001455   0.0000335  -0.0000033   0.0000230
    3   0.0008514   0.0068795   0.0000118   0.0000173  -0.0001344  -0.0000873
           19          20          21          22
    1  -0.0000274  -0.0000837  -0.0005508  -0.0074341
    2  -0.0000815  -0.0000021  -0.0012427  -0.0099555
    3   0.0000317   0.0000467  -0.0007528  -0.0013847
 Max gradient component =       1.077E-02
 RMS gradient           =       3.102E-03
 Gradient time:  CPU 269.59 s  wall 269.60 s
 Geometry Optimization Parameters
   NAtoms,    NIC,     NZ,  NCons,   NDum,   NFix, NCnnct, MaxDiis
       22     171      22       0       0       0       0       0

 Cartesian Hessian Update
 Hessian updated using BFGS update


** GEOMETRY OPTIMIZATION IN DELOCALIZED INTERNAL COORDINATES **
   Searching for a Minimum

   Optimization Cycle:   7

                       Coordinates (Angstroms)
     ATOM                X               Y               Z
      1  C         0.0029913470   -0.0018999903    0.0088906699
      2  C        -0.0086489076    0.1516489408    1.4106564374
      3  Cl        1.4975548712    0.3401190975    2.2616876806
      4  C        -1.2128774473    0.1699647117    2.1200325470
      5  Cl       -1.2468153703    0.3590519931    3.8559748221
      6  C        -2.4225160887    0.0420810709    1.4445566042
      7  H        -3.3483882761    0.0588883706    2.0045151069
      8  C        -2.4361812842   -0.1063384889    0.0665931956
      9  H        -3.3717110428   -0.2111187427   -0.4663991263
     10  C        -1.2365476648   -0.1278365520   -0.6350072498
     11  Cl       -1.3117933368   -0.3409825609   -2.3705890811
     12  C         1.2778565088   -0.0282247833   -0.7541214145
     13  C         2.2692173875   -0.9961726029   -0.5176736654
     14  Cl        2.0150924296   -2.2329040543    0.6927825606
     15  C         3.4645157112   -1.0361532686   -1.2256949481
     16  H         4.1976573293   -1.8015213267   -1.0157711512
     17  C         3.6879126381   -0.0807224702   -2.2080985339
     18  Cl        5.1872288101   -0.1137671043   -3.1131072853
     19  C         2.7454054292    0.8993297303   -2.4880178120
     20  H         2.9243942154    1.6445368215   -3.2496206855
     21  C         1.5609851809    0.9110037937   -1.7603113845
     22  Cl        0.4117421892    2.1785082817   -2.1248975112
   Point Group: c1    Number of degrees of freedom:    60


   Energy is  -3221.122574664

 Hessian updated using BFGS update

 60 Hessian modes will be used to form the next step
  Hessian Eigenvalues:
     0.016313    0.017504    0.018512    0.020575    0.020682    0.021678
     0.022057    0.022741    0.023495    0.024089    0.024090    0.024113
     0.024114    0.024135    0.024135    0.024141    0.024142    0.025977
     0.055149    0.097038    0.101111    0.159995    0.159997    0.159998
     0.160054    0.215407    0.223255    0.226982    0.228185    0.232904
     0.236679    0.238839    0.246029    0.249995    0.250000    0.250012
     0.251224    0.287865    0.289236    0.290345    0.292932    0.301055
     0.301233    0.317066    0.356665    0.356665    0.356668    0.356691
     0.403158    0.407260    0.417994    0.424943    0.457063    0.458574
     0.466525    0.471027    0.478202    0.478293    0.479163    0.479843

 Minimum search - taking simple RFO step
 Searching for Lamda that Minimizes Along All modes
 Value Taken    Lamda =  -0.00963740
 Calculated Step too Large.  Step scaled by  0.551215
 Step Taken.  Stepsize is  0.300000

                             Maximum     Tolerance    Cnvgd?
         Gradient           0.014799      0.000300      NO
         Displacement       0.241972      0.001200      NO
         Energy change     -0.006270      0.000001      NO


 New Cartesian Coordinates Obtained by Inverse Iteration

 Displacement from previous Coordinates is:  0.401285
 ----------------------------------------------------------------
             Standard Nuclear Orientation (Angstroms)
    I     Atom           X                Y                Z
 ----------------------------------------------------------------
    1      C       0.0022770262    -0.0032638591     0.0088004269
    2      C      -0.0086787530     0.1819910361     1.4055153501
    3      Cl      1.4991233927     0.4057918839     2.2472185401
    4      C      -1.2123483962     0.1999216193     2.1156707250
    5      Cl     -1.2477069616     0.4270294112     3.8468691949
    6      C      -2.4202414706     0.0397674588     1.4435137546
    7      H      -3.3458883751     0.0570080489     2.0039268206
    8      C      -2.4335182366    -0.1407040212     0.0691477894
    9      H      -3.3682750619    -0.2694372768    -0.4600110641
   10      C      -1.2336566000    -0.1613826797    -0.6322698603
   11      Cl     -1.3011645429    -0.4087849817    -2.3644383663
   12      C       1.2780040862    -0.0284767269    -0.7543251947
   13      C       2.2529534115    -1.0164505969    -0.5406500192
   14      Cl      1.9778604989    -2.2736613384     0.6450225841
   15      C       3.4481229100    -1.0571393977    -1.2488508097
   16      H       4.1705793881    -1.8375048368    -1.0581064322
   17      C       3.6856608164    -0.0797026710    -2.2062733729
   18      Cl      5.1854099996    -0.1120102940    -3.1110325732
   19      C       2.7585137202     0.9215771165    -2.4624622674
   20      H       2.9497180977     1.6822073476    -3.2056708693
   21      C       1.5736730683     0.9314890241    -1.7353060547
   22      Cl      0.4366566109     2.2192266002    -2.0699085262
 ----------------------------------------------------------------
 Nuclear Repulsion Energy =        2102.05766526 hartrees
 There are       89 alpha and       89 beta electrons
 Applying Cartesian multipole field
    Component          Value
    ---------          -----
     (2,0,0)        1.00000E-12
     (0,2,0)        2.00000E-11
     (0,0,2)       -3.00000E-11
 Nucleus-field energy     =    -0.0000000718 hartrees
 Requested basis set is 6-311++G(d,p)
 There are 170 shells and 472 basis functions
 A cutoff of  1.0D-15 yielded  11070 shell pairs
 There are     93625 function pairs (    100759 Cartesian)
 Smallest overlap matrix eigenvalue = 2.02E-07
 Linear dependence detected in AO basis
 Number of orthogonalized atomic orbitals = 467
 Maximum deviation from orthogonality = 4.326E-10
 Guess from superposition of atomic densities
 Warning:  Energy on first SCF cycle will be non-variational
 SAD guess density has 178.000000 electrons

 -----------------------------------------------------------------------
  General SCF calculation program by
  Eric Jon Sundstrom, Paul Horn, Yuezhi Mao, Dmitri Zuev, Alec White,
  David Stuck, Shaama M.S., Shane Yost, Joonho Lee, David Small,
  Daniel Levine, Susi Lehtola, Hugh Burton, Evgeny Epifanovsky,
  Bang C. Huynh
 -----------------------------------------------------------------------
 Exchange:     0.2000 Hartree-Fock + 0.0800 Slater + 0.7200 B88
 Correlation:  0.1900 VWN1RPA + 0.8100 LYP
 Using SG-1 standard quadrature grid
 A restricted SCF calculation will be
 performed using DIIS
 SCF converges when DIIS error is below 1.0e-08
 ---------------------------------------
  Cycle       Energy         DIIS error
 ---------------------------------------
    1   -3225.3826385915      2.83e-02  
    2   -3220.9920362744      2.21e-03  
    3   -3220.9094803462      2.72e-03  
    4   -3221.1193933061      5.04e-04  
    5   -3221.1251059465      2.61e-04  
    6   -3221.1268046713      1.06e-04  
    7   -3221.1270920443      2.61e-05  
    8   -3221.1271070873      1.15e-05  
    9   -3221.1271106405      3.62e-06  
   10   -3221.1271110027      8.66e-07  
   11   -3221.1271110224      2.57e-07  
   12   -3221.1271110240      1.21e-07  
   13   -3221.1271110246      3.64e-08  
   14   -3221.1271110246      1.51e-08  
   15   -3221.1271110245      4.30e-09  Convergence criterion met
 ---------------------------------------
 SCF time:   CPU 788.20s  wall 788.00s 
 SCF   energy in the final basis set =    -3221.1271110245
 Total energy in the final basis set =    -3221.1271110245

 --------------------------------------------------------------

                    Orbital Energies (a.u.)
 --------------------------------------------------------------

 Alpha MOs
 -- Occupied --
********-101.5732-101.5726-101.5724-101.5723-101.5705 -10.2749 -10.2736
-10.2735 -10.2709 -10.2684 -10.2683 -10.2394 -10.2369 -10.2185 -10.2173
-10.2173 -10.2151  -9.4901  -9.4878  -9.4878  -9.4875  -9.4875  -9.4857
 -7.2548  -7.2526  -7.2525  -7.2523  -7.2523  -7.2502  -7.2449  -7.2445
 -7.2427  -7.2425  -7.2423  -7.2422  -7.2421  -7.2418  -7.2418  -7.2417
 -7.2405  -7.2401  -0.9559  -0.9365  -0.9079  -0.8996  -0.8945  -0.8779
 -0.8433  -0.8344  -0.8058  -0.7659  -0.7545  -0.7418  -0.6648  -0.6407
 -0.6271  -0.6167  -0.5572  -0.5410  -0.5274  -0.5255  -0.4950  -0.4830
 -0.4676  -0.4657  -0.4629  -0.4494  -0.4452  -0.4297  -0.4140  -0.4126
 -0.4091  -0.4005  -0.3866  -0.3825  -0.3675  -0.3464  -0.3427  -0.3399
 -0.3349  -0.3322  -0.3292  -0.3230  -0.3170  -0.2910  -0.2753  -0.2693
 -0.2620
 -- Virtual --
 -0.0718  -0.0569  -0.0499  -0.0398  -0.0351  -0.0245  -0.0091  -0.0016
  0.0047   0.0112   0.0123   0.0136   0.0205   0.0257   0.0310   0.0438
  0.0462   0.0504   0.0534   0.0558   0.0638   0.0661   0.0705   0.0790
  0.0828   0.0844   0.0868   0.0883   0.0961   0.0979   0.1023   0.1042
  0.1055   0.1109   0.1133   0.1158   0.1184   0.1204   0.1232   0.1262
  0.1301   0.1311   0.1318   0.1332   0.1352   0.1377   0.1472   0.1488
  0.1540   0.1579   0.1609   0.1658   0.1675   0.1743   0.1787   0.1798
  0.1861   0.1923   0.1962   0.2050   0.2094   0.2105   0.2139   0.2160
  0.2206   0.2294   0.2305   0.2356   0.2372   0.2439   0.2475   0.2481
  0.2513   0.2554   0.2588   0.2623   0.2655   0.2673   0.2692   0.2754
  0.2800   0.2816   0.2849   0.2915   0.2942   0.2992   0.3031   0.3133
  0.3159   0.3199   0.3219   0.3260   0.3408   0.3450   0.3495   0.3717
  0.3948   0.4041   0.4131   0.4235   0.4377   0.4424   0.4501   0.4548
  0.4615   0.4716   0.4793   0.4865   0.4914   0.4923   0.4948   0.4966
  0.5015   0.5086   0.5131   0.5150   0.5194   0.5288   0.5449   0.5485
  0.5554   0.5662   0.5681   0.5767   0.5893   0.5986   0.6050   0.6062
  0.6089   0.6119   0.6148   0.6150   0.6264   0.6298   0.6480   0.6546
  0.6587   0.6605   0.6678   0.6834   0.6893   0.6936   0.7091   0.7127
  0.7181   0.7231   0.7729   0.7893   0.7963   0.8075   0.8195   0.8238
  0.8305   0.8339   0.8367   0.8433   0.8452   0.8487   0.8501   0.8513
  0.8557   0.8588   0.8621   0.8680   0.8742   0.8813   0.8895   0.8943
  0.8998   0.9075   0.9186   0.9210   0.9269   0.9336   0.9419   0.9474
  0.9485   0.9519   0.9549   0.9577   0.9641   0.9684   0.9721   0.9845
  0.9899   0.9962   0.9988   1.0044   1.0101   1.0182   1.0383   1.0454
  1.0586   1.0776   1.0954   1.1083   1.1405   1.1552   1.1760   1.1842
  1.1978   1.2037   1.2263   1.2336   1.2423   1.2593   1.2790   1.2886
  1.2971   1.2986   1.3224   1.3253   1.3380   1.3438   1.3598   1.3725
  1.4060   1.4695   1.4787   1.4968   1.5073   1.5160   1.5412   1.5517
  1.5614   1.5706   1.5805   1.5994   1.6061   1.6311   1.6519   1.6763
  1.6851   1.7200   1.7451   1.7562   1.7872   1.8030   1.8340   1.8415
  1.8526   1.8536   1.8665   1.8785   1.9164   1.9198   1.9310   1.9391
  1.9501   1.9531   1.9734   1.9873   2.0178   2.0618   2.0691   2.0889
  2.1076   2.1299   2.1659   2.1865   2.2301   2.2513   2.2554   2.2630
  2.2753   2.2844   2.2872   2.2974   2.3001   2.3270   2.3277   2.3731
  2.3824   2.3961   2.4191   2.4373   2.4396   2.4560   2.4790   2.5067
  2.5234   2.5372   2.5408   2.5487   2.5645   2.5723   2.5956   2.6118
  2.6391   2.6531   2.6798   2.6879   2.6943   2.7095   2.7171   2.7217
  2.7422   2.7491   2.7614   2.7787   2.7851   2.7924   2.8148   2.8278
  2.8677   2.8906   2.9341   2.9735   3.0690   3.0741   3.0828   3.1031
  3.1326   3.1453   3.1740   3.2195   3.2371   3.2422   3.2643   3.3392
  3.3656   3.4106   3.4483   3.5589   3.6339   3.6543   3.7089   3.7744
  3.8474   3.9341   4.0187   4.0542   4.0870   4.3771   4.7908   4.8210
  9.7546   9.7750   9.8057   9.8251   9.8360   9.9113  23.3497  23.5116
 23.8236  23.8532  23.8579  23.8891  23.9371  23.9893  24.0412  24.0493
 24.1050  24.1257  25.8117  25.8173  25.8992  25.9130  25.9707  26.0018
 26.1189  26.1329  26.1605  26.3482  26.3672  26.4021  26.5876  26.5997
 26.6964  26.7404  26.8195  26.9366 215.7487 215.7682 215.8082 215.8243
215.8412 215.9348
 --------------------------------------------------------------

          Ground-State Mulliken Net Atomic Charges

     Atom                 Charge (a.u.)
  ----------------------------------------
      1 C                     0.115225
      2 C                    -1.016257
      3 Cl                    0.369535
      4 C                     0.878558
      5 Cl                    0.501189
      6 C                    -0.890366
      7 H                     0.200912
      8 C                    -0.028712
      9 H                     0.213717
     10 C                    -0.650475
     11 Cl                    0.261240
     12 C                    -0.037099
     13 C                    -0.593287
     14 Cl                    0.227958
     15 C                    -0.145267
     16 H                     0.231621
     17 C                     0.130388
     18 Cl                    0.484497
     19 C                    -0.112377
     20 H                     0.231809
     21 C                    -0.599336
     22 Cl                    0.226526
  ----------------------------------------
  Sum of atomic charges =     0.000000

 -----------------------------------------------------------------
                    Cartesian Multipole Moments
 -----------------------------------------------------------------
    Charge (ESU x 10^10)
                -0.0000
    Dipole Moment (Debye)
         X      -1.1836      Y      -0.1404      Z      -0.4601
       Tot       1.2776
    Quadrupole Moments (Debye-Ang)
        XX    -135.8066     XY      -0.5826     YY    -146.2762
        XZ      -2.4829     YZ      -1.8209     ZZ    -147.9271
    Octopole Moments (Debye-Ang^2)
       XXX    -407.2735    XXY      -8.5814    XYY    -119.7799
       YYY      -5.9156    XXZ      46.5209    XYZ      -2.8126
       YYZ      33.9479    XZZ    -125.1362    YZZ       3.5294
       ZZZ     103.7714
    Hexadecapole Moments (Debye-Ang^3)
      XXXX   -4885.8902   XXXY     133.9334   XXYY   -1002.8943
      XYYY     158.6090   YYYY   -1125.7049   XXXZ    1060.0425
      XXYZ      27.8762   XYYZ     347.5702   YYYZ      87.3076
      XXZZ   -1505.4914   XYZZ      80.2769   YYZZ    -860.7060
      XZZZ    1064.2978   YZZZ      82.4735   ZZZZ   -4041.1646
 -----------------------------------------------------------------
 Calculating analytic gradient of the SCF energy
 Gradient of SCF Energy
            1           2           3           4           5           6
    1   0.0000182   0.0000005   0.0015187   0.0003547   0.0000727  -0.0002184
    2  -0.0000588  -0.0011695  -0.0077788  -0.0000164  -0.0000144  -0.0000470
    3  -0.0003351   0.0000534  -0.0042891  -0.0000172  -0.0000228  -0.0001185
            7           8           9          10          11          12
    1   0.0000176  -0.0000683   0.0000320   0.0004902   0.0048678  -0.0002681
    2  -0.0000223   0.0000504  -0.0000081   0.0012795   0.0075609  -0.0000089
    3   0.0000469   0.0000961  -0.0000190   0.0001936   0.0003978   0.0000589
           13          14          15          16          17          18
    1   0.0002845  -0.0012810   0.0000089  -0.0000381   0.0000311   0.0000849
    2   0.0012928   0.0071318  -0.0000099   0.0000398   0.0000120   0.0000192
    3   0.0006559   0.0049811   0.0000662  -0.0000006  -0.0000377  -0.0000743
           19          20          21          22
    1  -0.0000404  -0.0000551  -0.0004985  -0.0053140
    2   0.0000375  -0.0000084  -0.0012429  -0.0070386
    3  -0.0000642   0.0000339  -0.0004879  -0.0011173
 Max gradient component =       7.779E-03
 RMS gradient           =       2.224E-03
 Gradient time:  CPU 267.14 s  wall 267.15 s
 Geometry Optimization Parameters
   NAtoms,    NIC,     NZ,  NCons,   NDum,   NFix, NCnnct, MaxDiis
       22     171      22       0       0       0       0       0

 Cartesian Hessian Update
 Hessian updated using BFGS update


** GEOMETRY OPTIMIZATION IN DELOCALIZED INTERNAL COORDINATES **
   Searching for a Minimum

   Optimization Cycle:   8

                       Coordinates (Angstroms)
     ATOM                X               Y               Z
      1  C         0.0022770262   -0.0032638591    0.0088004269
      2  C        -0.0086787530    0.1819910361    1.4055153501
      3  Cl        1.4991233927    0.4057918839    2.2472185401
      4  C        -1.2123483962    0.1999216193    2.1156707250
      5  Cl       -1.2477069616    0.4270294112    3.8468691949
      6  C        -2.4202414706    0.0397674588    1.4435137546
      7  H        -3.3458883751    0.0570080489    2.0039268206
      8  C        -2.4335182366   -0.1407040212    0.0691477894
      9  H        -3.3682750619   -0.2694372768   -0.4600110641
     10  C        -1.2336566000   -0.1613826797   -0.6322698603
     11  Cl       -1.3011645429   -0.4087849817   -2.3644383663
     12  C         1.2780040862   -0.0284767269   -0.7543251947
     13  C         2.2529534115   -1.0164505969   -0.5406500192
     14  Cl        1.9778604989   -2.2736613384    0.6450225841
     15  C         3.4481229100   -1.0571393977   -1.2488508097
     16  H         4.1705793881   -1.8375048368   -1.0581064322
     17  C         3.6856608164   -0.0797026710   -2.2062733729
     18  Cl        5.1854099996   -0.1120102940   -3.1110325732
     19  C         2.7585137202    0.9215771165   -2.4624622674
     20  H         2.9497180977    1.6822073476   -3.2056708693
     21  C         1.5736730683    0.9314890241   -1.7353060547
     22  Cl        0.4366566109    2.2192266002   -2.0699085262
   Point Group: c1    Number of degrees of freedom:    60


   Energy is  -3221.127111025

 Hessian updated using BFGS update

 60 Hessian modes will be used to form the next step
  Hessian Eigenvalues:
     0.015512    0.016323    0.017506    0.020575    0.020682    0.021261
     0.021679    0.022740    0.023273    0.023527    0.024090    0.024090
     0.024114    0.024114    0.024135    0.024135    0.024142    0.024146
     0.055149    0.096173    0.101109    0.159995    0.159997    0.159999
     0.160054    0.215407    0.223217    0.226982    0.228120    0.232899
     0.236683    0.238837    0.246029    0.249995    0.250000    0.250010
     0.251219    0.287864    0.289107    0.290323    0.292928    0.301055
     0.301226    0.317026    0.356665    0.356665    0.356668    0.356690
     0.403098    0.407257    0.417994    0.424943    0.457058    0.458567
     0.466525    0.471020    0.478202    0.478286    0.479164    0.479832

 Minimum search - taking simple RFO step
 Searching for Lamda that Minimizes Along All modes
 Value Taken    Lamda =  -0.00698813
 Calculated Step too Large.  Step scaled by  0.550571
 Step Taken.  Stepsize is  0.300000

                             Maximum     Tolerance    Cnvgd?
         Gradient           0.010689      0.000300      NO
         Displacement       0.242939      0.001200      NO
         Energy change     -0.004536      0.000001      NO


 New Cartesian Coordinates Obtained by Inverse Iteration

 Displacement from previous Coordinates is:  0.398070
 ----------------------------------------------------------------
             Standard Nuclear Orientation (Angstroms)
    I     Atom           X                Y                Z
 ----------------------------------------------------------------
    1      C       0.0016381546    -0.0044485909     0.0087697952
    2      C      -0.0095847498     0.2120080889     1.3999379738
    3      Cl      1.4986137700     0.4718878446     2.2323542670
    4      C      -1.2128125077     0.2291115735     2.1109108746
    5      Cl     -1.2500184962     0.4941292149     3.8365922179
    6      C      -2.4184367503     0.0370860674     1.4429097562
    7      H      -3.3440370290     0.0545742141     2.0034696977
    8      C      -2.4306277749    -0.1745409120     0.0727448021
    9      H      -3.3642968825    -0.3268571321    -0.4521170330
   10      C      -1.2307537342    -0.1943520807    -0.6287362240
   11      Cl     -1.2915281551    -0.4755842183    -2.3565923372
   12      C       1.2783560791    -0.0287166842    -0.7545948885
   13      C       2.2369358000    -1.0359652548    -0.5642311167
   14      Cl      1.9417610270    -2.3124025471     0.5964688442
   15      C       3.4319335037    -1.0770375865    -1.2727684237
   16      H       4.1435836756    -1.8716815269    -1.1012668729
   17      C       3.6839704159    -0.0789560620    -2.2050671397
   18      Cl      5.1839915240    -0.1107296288    -3.1097156982
   19      C       2.7723234003     0.9425353698    -2.4367889349
   20      H       2.9757657070     1.7178665679    -3.1614018410
   21      C       1.5871205974     0.9512022763    -1.7100821676
   22      Cl      0.4631770539     2.2583618732    -2.0144157757
 ----------------------------------------------------------------
 Nuclear Repulsion Energy =        2099.85853314 hartrees
 There are       89 alpha and       89 beta electrons
 Applying Cartesian multipole field
    Component          Value
    ---------          -----
     (2,0,0)        1.00000E-12
     (0,2,0)        2.00000E-11
     (0,0,2)       -3.00000E-11
 Nucleus-field energy     =    -0.0000000700 hartrees
 Requested basis set is 6-311++G(d,p)
 There are 170 shells and 472 basis functions
 A cutoff of  1.0D-15 yielded  11063 shell pairs
 There are     93612 function pairs (    100751 Cartesian)
 Smallest overlap matrix eigenvalue = 1.92E-07
 Linear dependence detected in AO basis
 Number of orthogonalized atomic orbitals = 467
 Maximum deviation from orthogonality = 2.686E-10
 Guess from superposition of atomic densities
 Warning:  Energy on first SCF cycle will be non-variational
 SAD guess density has 178.000000 electrons

 -----------------------------------------------------------------------
  General SCF calculation program by
  Eric Jon Sundstrom, Paul Horn, Yuezhi Mao, Dmitri Zuev, Alec White,
  David Stuck, Shaama M.S., Shane Yost, Joonho Lee, David Small,
  Daniel Levine, Susi Lehtola, Hugh Burton, Evgeny Epifanovsky,
  Bang C. Huynh
 -----------------------------------------------------------------------
 Exchange:     0.2000 Hartree-Fock + 0.0800 Slater + 0.7200 B88
 Correlation:  0.1900 VWN1RPA + 0.8100 LYP
 Using SG-1 standard quadrature grid
 A restricted SCF calculation will be
 performed using DIIS
 SCF converges when DIIS error is below 1.0e-08
 ---------------------------------------
  Cycle       Energy         DIIS error
 ---------------------------------------
    1   -3225.3731943276      2.83e-02  
    2   -3220.9952572594      2.21e-03  
    3   -3220.9131642241      2.72e-03  
    4   -3221.1228236444      4.99e-04  
    5   -3221.1284195441      2.58e-04  
    6   -3221.1300678204      1.05e-04  
    7   -3221.1303531063      2.58e-05  
    8   -3221.1303676954      1.15e-05  
    9   -3221.1303712749      3.61e-06  
   10   -3221.1303716352      8.61e-07  
   11   -3221.1303716549      2.51e-07  
   12   -3221.1303716565      1.20e-07  
   13   -3221.1303716567      3.55e-08  
   14   -3221.1303716568      1.49e-08  
   15   -3221.1303716568      4.29e-09  Convergence criterion met
 ---------------------------------------
 SCF time:   CPU 789.37s  wall 790.00s 
 SCF   energy in the final basis set =    -3221.1303716568
 Total energy in the final basis set =    -3221.1303716568

 --------------------------------------------------------------

                    Orbital Energies (a.u.)
 --------------------------------------------------------------

 Alpha MOs
 -- Occupied --
********-101.5733-101.5732-101.5730-101.5729-101.5711 -10.2749 -10.2735
-10.2735 -10.2709 -10.2684 -10.2682 -10.2390 -10.2365 -10.2186 -10.2173
-10.2173 -10.2152  -9.4901  -9.4882  -9.4880  -9.4880  -9.4879  -9.4862
 -7.2548  -7.2531  -7.2528  -7.2527  -7.2526  -7.2507  -7.2449  -7.2445
 -7.2430  -7.2428  -7.2428  -7.2427  -7.2423  -7.2423  -7.2423  -7.2422
 -7.2409  -7.2406  -0.9556  -0.9366  -0.9072  -0.8994  -0.8950  -0.8781
 -0.8431  -0.8346  -0.8056  -0.7660  -0.7546  -0.7420  -0.6646  -0.6403
 -0.6276  -0.6168  -0.5571  -0.5403  -0.5275  -0.5265  -0.4948  -0.4831
 -0.4674  -0.4659  -0.4630  -0.4489  -0.4451  -0.4299  -0.4139  -0.4115
 -0.4092  -0.3997  -0.3858  -0.3822  -0.3667  -0.3467  -0.3424  -0.3401
 -0.3350  -0.3329  -0.3295  -0.3238  -0.3201  -0.2899  -0.2750  -0.2701
 -0.2627
 -- Virtual --
 -0.0702  -0.0569  -0.0497  -0.0416  -0.0356  -0.0245  -0.0092  -0.0016
  0.0048   0.0112   0.0123   0.0134   0.0203   0.0255   0.0312   0.0436
  0.0460   0.0504   0.0535   0.0558   0.0633   0.0658   0.0698   0.0789
  0.0829   0.0843   0.0867   0.0884   0.0958   0.0978   0.1025   0.1043
  0.1054   0.1107   0.1131   0.1159   0.1186   0.1196   0.1229   0.1256
  0.1300   0.1312   0.1316   0.1332   0.1347   0.1376   0.1470   0.1490
  0.1536   0.1575   0.1610   0.1650   0.1672   0.1738   0.1780   0.1803
  0.1853   0.1921   0.1960   0.2047   0.2101   0.2110   0.2145   0.2159
  0.2202   0.2288   0.2309   0.2357   0.2385   0.2424   0.2465   0.2472
  0.2518   0.2545   0.2600   0.2633   0.2654   0.2666   0.2697   0.2742
  0.2792   0.2810   0.2837   0.2920   0.2932   0.3001   0.3037   0.3116
  0.3168   0.3197   0.3217   0.3242   0.3386   0.3448   0.3483   0.3715
  0.3949   0.4037   0.4123   0.4241   0.4364   0.4431   0.4503   0.4549
  0.4610   0.4711   0.4788   0.4864   0.4907   0.4916   0.4958   0.5000
  0.5040   0.5097   0.5147   0.5158   0.5197   0.5283   0.5449   0.5480
  0.5579   0.5661   0.5700   0.5767   0.5888   0.5999   0.6044   0.6059
  0.6065   0.6133   0.6163   0.6186   0.6266   0.6294   0.6482   0.6545
  0.6605   0.6644   0.6678   0.6850   0.6899   0.6951   0.7091   0.7110
  0.7169   0.7200   0.7728   0.7926   0.7974   0.8060   0.8195   0.8239
  0.8312   0.8347   0.8381   0.8437   0.8450   0.8479   0.8501   0.8502
  0.8567   0.8580   0.8624   0.8679   0.8740   0.8816   0.8881   0.8916
  0.8943   0.9069   0.9137   0.9163   0.9254   0.9326   0.9436   0.9489
  0.9492   0.9526   0.9565   0.9600   0.9644   0.9701   0.9763   0.9845
  0.9906   0.9944   0.9978   1.0041   1.0102   1.0191   1.0379   1.0442
  1.0560   1.0768   1.0998   1.1100   1.1446   1.1549   1.1787   1.1847
  1.1972   1.2047   1.2281   1.2333   1.2424   1.2569   1.2803   1.2884
  1.2949   1.2986   1.3216   1.3263   1.3381   1.3466   1.3605   1.3755
  1.4094   1.4725   1.4773   1.4941   1.5063   1.5129   1.5423   1.5506
  1.5638   1.5719   1.5797   1.5992   1.6043   1.6301   1.6517   1.6757
  1.6865   1.7199   1.7462   1.7572   1.7884   1.8045   1.8299   1.8407
  1.8483   1.8532   1.8648   1.8773   1.9189   1.9240   1.9303   1.9395
  1.9501   1.9548   1.9743   1.9882   2.0181   2.0614   2.0694   2.0882
  2.1057   2.1288   2.1663   2.1888   2.2314   2.2497   2.2555   2.2627
  2.2710   2.2850   2.2908   2.2971   2.2986   2.3236   2.3314   2.3736
  2.3817   2.3971   2.4157   2.4388   2.4428   2.4551   2.4777   2.4983
  2.5244   2.5372   2.5404   2.5498   2.5634   2.5697   2.5904   2.6141
  2.6394   2.6560   2.6802   2.6881   2.6942   2.7102   2.7163   2.7218
  2.7424   2.7484   2.7611   2.7777   2.7860   2.7891   2.8144   2.8280
  2.8625   2.8903   2.9378   2.9756   3.0709   3.0761   3.0850   3.1033
  3.1309   3.1447   3.1748   3.2203   3.2371   3.2419   3.2644   3.3377
  3.3667   3.4113   3.4515   3.5609   3.6347   3.6564   3.7080   3.7747
  3.8473   3.9355   4.0197   4.0541   4.0871   4.3707   4.7917   4.8216
  9.7581   9.7758   9.8080   9.8169   9.8317   9.9195  23.3517  23.5121
 23.8240  23.8543  23.8584  23.8896  23.9381  23.9891  24.0407  24.0552
 24.1054  24.1256  25.8103  25.8167  25.9050  25.9168  25.9590  25.9875
 26.1189  26.1441  26.1670  26.3203  26.3571  26.4067  26.5868  26.5984
 26.7011  26.7353  26.8073  26.9388 215.7520 215.7692 215.8100 215.8155
215.8367 215.9434
 --------------------------------------------------------------

          Ground-State Mulliken Net Atomic Charges

     Atom                 Charge (a.u.)
  ----------------------------------------
      1 C                     0.095225
      2 C                    -1.098918
      3 Cl                    0.378645
      4 C                     0.926053
      5 Cl                    0.507110
      6 C                    -0.841989
      7 H                     0.202943
      8 C                    -0.046090
      9 H                     0.212655
     10 C                    -0.655604
     11 Cl                    0.277775
     12 C                    -0.104547
     13 C                    -0.599959
     14 Cl                    0.238561
     15 C                    -0.134780
     16 H                     0.232119
     17 C                     0.156702
     18 Cl                    0.488560
     19 C                    -0.092648
     20 H                     0.232419
     21 C                    -0.611143
     22 Cl                    0.236909
  ----------------------------------------
  Sum of atomic charges =     0.000000

 -----------------------------------------------------------------
                    Cartesian Multipole Moments
 -----------------------------------------------------------------
    Charge (ESU x 10^10)
                 0.0000
    Dipole Moment (Debye)
         X      -1.1873      Y      -0.1670      Z      -0.4546
       Tot       1.2823
    Quadrupole Moments (Debye-Ang)
        XX    -135.8225     XY      -0.4261     YY    -146.0857
        XZ      -2.5701     YZ      -1.7909     ZZ    -147.9960
    Octopole Moments (Debye-Ang^2)
       XXX    -407.4735    XXY      -9.5553    XYY    -119.1800
       YYY      -8.2339    XXZ      46.2959    XYZ      -2.6905
       YYZ      33.6966    XZZ    -125.2514    YZZ       2.6340
       ZZZ     104.8147
    Hexadecapole Moments (Debye-Ang^3)
      XXXX   -4873.9977   XXXY     127.2164   XXYY   -1006.0191
      XYYY     148.2112   YYYY   -1170.8493   XXXZ    1066.7930
      XXYZ      19.2398   XYYZ     348.8612   YYYZ      57.7409
      XXZZ   -1495.9173   XYZZ      77.8405   YYZZ    -860.6875
      XZZZ    1073.3808   YZZZ      57.1485   ZZZZ   -4002.5091
 -----------------------------------------------------------------
 Calculating analytic gradient of the SCF energy
 Gradient of SCF Energy
            1           2           3           4           5           6
    1  -0.0002227  -0.0000022   0.0011007   0.0002648   0.0000559  -0.0001318
    2  -0.0000704  -0.0008958  -0.0054948  -0.0000040  -0.0000146  -0.0000343
    3  -0.0001303  -0.0000932  -0.0029321  -0.0000024  -0.0000176  -0.0001179
            7           8           9          10          11          12
    1   0.0000133  -0.0000668   0.0000122   0.0004890   0.0033560   0.0000405
    2  -0.0000131   0.0000361  -0.0000136   0.0009939   0.0053198   0.0000229
    3   0.0000465   0.0000629  -0.0000041   0.0001866   0.0002242  -0.0000864
           13          14          15          16          17          18
    1   0.0001416  -0.0008324   0.0000179  -0.0000180  -0.0000224   0.0000755
    2   0.0010822   0.0049709  -0.0000591   0.0000421   0.0000228   0.0000165
    3   0.0005325   0.0035325   0.0000858  -0.0000187   0.0000050  -0.0000609
           19          20          21          22
    1  -0.0000557  -0.0000207  -0.0004812  -0.0037134
    2   0.0000601  -0.0000130  -0.0010602  -0.0048945
    3  -0.0000829   0.0000182  -0.0002912  -0.0008564
 Max gradient component =       5.495E-03
 RMS gradient           =       1.563E-03
 Gradient time:  CPU 272.24 s  wall 272.29 s
 Geometry Optimization Parameters
   NAtoms,    NIC,     NZ,  NCons,   NDum,   NFix, NCnnct, MaxDiis
       22     171      22       0       0       0       0       0

 Cartesian Hessian Update
 Hessian updated using BFGS update


** GEOMETRY OPTIMIZATION IN DELOCALIZED INTERNAL COORDINATES **
   Searching for a Minimum

   Optimization Cycle:   9

                       Coordinates (Angstroms)
     ATOM                X               Y               Z
      1  C         0.0016381546   -0.0044485909    0.0087697952
      2  C        -0.0095847498    0.2120080889    1.3999379738
      3  Cl        1.4986137700    0.4718878446    2.2323542670
      4  C        -1.2128125077    0.2291115735    2.1109108746
      5  Cl       -1.2500184962    0.4941292149    3.8365922179
      6  C        -2.4184367503    0.0370860674    1.4429097562
      7  H        -3.3440370290    0.0545742141    2.0034696977
      8  C        -2.4306277749   -0.1745409120    0.0727448021
      9  H        -3.3642968825   -0.3268571321   -0.4521170330
     10  C        -1.2307537342   -0.1943520807   -0.6287362240
     11  Cl       -1.2915281551   -0.4755842183   -2.3565923372
     12  C         1.2783560791   -0.0287166842   -0.7545948885
     13  C         2.2369358000   -1.0359652548   -0.5642311167
     14  Cl        1.9417610270   -2.3124025471    0.5964688442
     15  C         3.4319335037   -1.0770375865   -1.2727684237
     16  H         4.1435836756   -1.8716815269   -1.1012668729
     17  C         3.6839704159   -0.0789560620   -2.2050671397
     18  Cl        5.1839915240   -0.1107296288   -3.1097156982
     19  C         2.7723234003    0.9425353698   -2.4367889349
     20  H         2.9757657070    1.7178665679   -3.1614018410
     21  C         1.5871205974    0.9512022763   -1.7100821676
     22  Cl        0.4631770539    2.2583618732   -2.0144157757
   Point Group: c1    Number of degrees of freedom:    60


   Energy is  -3221.130371657

 Hessian updated using BFGS update

 60 Hessian modes will be used to form the next step
  Hessian Eigenvalues:
     0.012270    0.016317    0.017505    0.020575    0.020682    0.020826
     0.021679    0.022740    0.022935    0.023509    0.024090    0.024090
     0.024114    0.024114    0.024135    0.024135    0.024142    0.024145
     0.055149    0.095669    0.101108    0.159995    0.159997    0.160000
     0.160056    0.215407    0.223143    0.226982    0.228052    0.232889
     0.236678    0.238836    0.246029    0.249995    0.250000    0.250007
     0.251211    0.287862    0.288981    0.290307    0.292925    0.301054
     0.301221    0.317029    0.356665    0.356665    0.356668    0.356689
     0.403009    0.407254    0.417995    0.424943    0.457052    0.458561
     0.466525    0.471005    0.478202    0.478277    0.479164    0.479820

 Minimum search - taking simple RFO step
 Searching for Lamda that Minimizes Along All modes
 Value Taken    Lamda =  -0.00476207
 Calculated Step too Large.  Step scaled by  0.572934
 Step Taken.  Stepsize is  0.300000

                             Maximum     Tolerance    Cnvgd?
         Gradient           0.007574      0.000300      NO
         Displacement       0.243475      0.001200      NO
         Energy change     -0.003261      0.000001      NO


 New Cartesian Coordinates Obtained by Inverse Iteration

 Displacement from previous Coordinates is:  0.397748
 ----------------------------------------------------------------
             Standard Nuclear Orientation (Angstroms)
    I     Atom           X                Y                Z
 ----------------------------------------------------------------
    1      C       0.0012465065    -0.0051234453     0.0088578513
    2      C      -0.0111239448     0.2419692548     1.3940070166
    3      Cl      1.4964021683     0.5385051939     2.2167594500
    4      C      -1.2140167832     0.2577898437     2.1057520183
    5      Cl     -1.2538190585     0.5604774717     3.8251040598
    6      C      -2.4168682064     0.0339757854     1.4425974576
    7      H      -3.3425333692     0.0512650222     2.0031052694
    8      C      -2.4272496343    -0.2081070192     0.0772304916
    9      H      -3.3593639961    -0.3840000747    -0.4430420605
   10      C      -1.2274100651    -0.2266422909    -0.6243291185
   11      Cl     -1.2815162430    -0.5420625697    -2.3468930851
   12      C       1.2787512837    -0.0285836199    -0.7547060634
   13      C       2.2208066367    -1.0544375139    -0.5883039913
   14      Cl      1.9056388367    -2.3493926900     0.5467852769
   15      C       3.4155551653    -1.0959654269    -1.2973393985
   16      H       4.1159909013    -1.9044374503    -1.1451913636
   17      C       3.6825198722    -0.0784630269    -2.2043191923
   18      Cl      5.1825140193    -0.1102470309    -3.1092166754
   19      C       2.7867490458     0.9624809884    -2.4108727281
   20      H       3.0023805538     1.7517759215    -3.1167278385
   21      C       1.6012800331     0.9703952278    -1.6844676455
   22      Cl      0.4911409064     2.2963183154    -1.9584099554
 ----------------------------------------------------------------
 Nuclear Repulsion Energy =        2097.90974758 hartrees
 There are       89 alpha and       89 beta electrons
 Applying Cartesian multipole field
    Component          Value
    ---------          -----
     (2,0,0)        1.00000E-12
     (0,2,0)        2.00000E-11
     (0,0,2)       -3.00000E-11
 Nucleus-field energy     =    -0.0000000683 hartrees
 Requested basis set is 6-311++G(d,p)
 There are 170 shells and 472 basis functions
 A cutoff of  1.0D-15 yielded  11076 shell pairs
 There are     93636 function pairs (    100773 Cartesian)
 Smallest overlap matrix eigenvalue = 1.81E-07
 Linear dependence detected in AO basis
 Number of orthogonalized atomic orbitals = 467
 Maximum deviation from orthogonality = 2.978E-10
 Guess from superposition of atomic densities
 Warning:  Energy on first SCF cycle will be non-variational
 SAD guess density has 178.000000 electrons

 -----------------------------------------------------------------------
  General SCF calculation program by
  Eric Jon Sundstrom, Paul Horn, Yuezhi Mao, Dmitri Zuev, Alec White,
  David Stuck, Shaama M.S., Shane Yost, Joonho Lee, David Small,
  Daniel Levine, Susi Lehtola, Hugh Burton, Evgeny Epifanovsky,
  Bang C. Huynh
 -----------------------------------------------------------------------
 Exchange:     0.2000 Hartree-Fock + 0.0800 Slater + 0.7200 B88
 Correlation:  0.1900 VWN1RPA + 0.8100 LYP
 Using SG-1 standard quadrature grid
 A restricted SCF calculation will be
 performed using DIIS
 SCF converges when DIIS error is below 1.0e-08
 ---------------------------------------
  Cycle       Energy         DIIS error
 ---------------------------------------
    1   -3225.3659343909      2.83e-02  
    2   -3220.9974498021      2.21e-03  
    3   -3220.9156612089      2.72e-03  
    4   -3221.1252281308      4.95e-04  
    5   -3221.1307342656      2.55e-04  
    6   -3221.1323393938      1.05e-04  
    7   -3221.1326227845      2.56e-05  
    8   -3221.1326369351      1.16e-05  
    9   -3221.1326405344      3.61e-06  
   10   -3221.1326408936      8.58e-07  
   11   -3221.1326409128      2.45e-07  
   12   -3221.1326409144      1.19e-07  
   13   -3221.1326409150      3.46e-08  
   14   -3221.1326409152      1.46e-08  
   15   -3221.1326409149      4.30e-09  Convergence criterion met
 ---------------------------------------
 SCF time:   CPU 816.99s  wall 817.00s 
 SCF   energy in the final basis set =    -3221.1326409149
 Total energy in the final basis set =    -3221.1326409149

 --------------------------------------------------------------

                    Orbital Energies (a.u.)
 --------------------------------------------------------------

 Alpha MOs
 -- Occupied --
********-101.5737-101.5735-101.5734-101.5734-101.5716 -10.2749 -10.2735
-10.2734 -10.2709 -10.2685 -10.2682 -10.2387 -10.2362 -10.2187 -10.2174
-10.2174 -10.2153  -9.4900  -9.4886  -9.4885  -9.4884  -9.4880  -9.4866
 -7.2547  -7.2535  -7.2532  -7.2532  -7.2527  -7.2511  -7.2448  -7.2444
 -7.2434  -7.2432  -7.2431  -7.2428  -7.2427  -7.2427  -7.2427  -7.2423
 -7.2414  -7.2410  -0.9554  -0.9367  -0.9067  -0.8991  -0.8955  -0.8784
 -0.8430  -0.8347  -0.8055  -0.7662  -0.7547  -0.7421  -0.6645  -0.6399
 -0.6280  -0.6169  -0.5571  -0.5396  -0.5280  -0.5271  -0.4946  -0.4831
 -0.4673  -0.4660  -0.4631  -0.4484  -0.4450  -0.4300  -0.4138  -0.4111
 -0.4088  -0.3989  -0.3852  -0.3819  -0.3661  -0.3470  -0.3423  -0.3405
 -0.3350  -0.3334  -0.3298  -0.3243  -0.3227  -0.2887  -0.2749  -0.2708
 -0.2631
 -- Virtual --
 -0.0685  -0.0570  -0.0495  -0.0434  -0.0360  -0.0245  -0.0093  -0.0016
  0.0048   0.0112   0.0123   0.0132   0.0201   0.0253   0.0314   0.0434
  0.0458   0.0504   0.0536   0.0558   0.0628   0.0656   0.0691   0.0787
  0.0828   0.0844   0.0866   0.0885   0.0955   0.0978   0.1026   0.1043
  0.1053   0.1104   0.1128   0.1160   0.1187   0.1190   0.1226   0.1251
  0.1297   0.1312   0.1314   0.1330   0.1346   0.1376   0.1468   0.1493
  0.1533   0.1571   0.1611   0.1644   0.1669   0.1734   0.1774   0.1809
  0.1845   0.1916   0.1958   0.2044   0.2105   0.2117   0.2150   0.2157
  0.2197   0.2282   0.2314   0.2352   0.2392   0.2404   0.2446   0.2471
  0.2525   0.2539   0.2611   0.2641   0.2654   0.2670   0.2698   0.2738
  0.2786   0.2803   0.2829   0.2912   0.2933   0.3004   0.3038   0.3102
  0.3148   0.3201   0.3217   0.3232   0.3367   0.3455   0.3471   0.3715
  0.3947   0.4035   0.4116   0.4251   0.4356   0.4443   0.4505   0.4546
  0.4601   0.4706   0.4776   0.4840   0.4912   0.4932   0.4948   0.5015
  0.5068   0.5109   0.5159   0.5176   0.5210   0.5279   0.5444   0.5474
  0.5605   0.5658   0.5717   0.5766   0.5877   0.6005   0.6019   0.6046
  0.6063   0.6135   0.6189   0.6219   0.6278   0.6286   0.6483   0.6533
  0.6624   0.6677   0.6685   0.6855   0.6908   0.6957   0.7066   0.7089
  0.7157   0.7169   0.7732   0.7949   0.7988   0.8050   0.8195   0.8242
  0.8317   0.8349   0.8396   0.8418   0.8449   0.8464   0.8502   0.8517
  0.8574   0.8580   0.8652   0.8677   0.8733   0.8836   0.8842   0.8894
  0.8939   0.9038   0.9079   0.9140   0.9251   0.9323   0.9447   0.9500
  0.9508   0.9533   0.9568   0.9630   0.9655   0.9705   0.9812   0.9842
  0.9897   0.9949   0.9971   1.0038   1.0119   1.0198   1.0381   1.0438
  1.0532   1.0763   1.1018   1.1118   1.1503   1.1548   1.1818   1.1852
  1.1969   1.2064   1.2302   1.2330   1.2425   1.2551   1.2820   1.2880
  1.2924   1.2992   1.3202   1.3260   1.3373   1.3493   1.3600   1.3732
  1.4126   1.4679   1.4797   1.4884   1.5055   1.5091   1.5435   1.5497
  1.5665   1.5732   1.5793   1.5990   1.6020   1.6293   1.6514   1.6743
  1.6878   1.7199   1.7473   1.7584   1.7894   1.8058   1.8261   1.8395
  1.8443   1.8529   1.8634   1.8757   1.9210   1.9269   1.9295   1.9400
  1.9500   1.9572   1.9753   1.9896   2.0183   2.0611   2.0696   2.0874
  2.1032   2.1279   2.1667   2.1915   2.2326   2.2479   2.2555   2.2624
  2.2668   2.2875   2.2935   2.2985   2.3016   2.3186   2.3349   2.3707
  2.3822   2.3979   2.4130   2.4402   2.4459   2.4551   2.4769   2.4890
  2.5254   2.5373   2.5400   2.5502   2.5602   2.5683   2.5854   2.6186
  2.6389   2.6584   2.6805   2.6887   2.6946   2.7107   2.7156   2.7213
  2.7424   2.7486   2.7612   2.7764   2.7841   2.7885   2.8144   2.8271
  2.8573   2.8897   2.9413   2.9767   3.0731   3.0786   3.0875   3.1040
  3.1291   3.1436   3.1758   3.2205   3.2361   3.2429   3.2645   3.3358
  3.3681   3.4121   3.4548   3.5633   3.6352   3.6594   3.7070   3.7752
  3.8473   3.9368   4.0208   4.0540   4.0870   4.3651   4.7928   4.8216
  9.7618   9.7767   9.8077   9.8136   9.8303   9.9100  23.3540  23.5126
 23.8240  23.8548  23.8590  23.8900  23.9389  23.9887  24.0401  24.0602
 24.1058  24.1255  25.8099  25.8162  25.9162  25.9323  25.9435  25.9757
 26.1189  26.1503  26.1833  26.2864  26.3410  26.4180  26.5854  26.5972
 26.6965  26.7380  26.7946  26.9498 215.7552 215.7704 215.8049 215.8166
215.8361 215.9312
 --------------------------------------------------------------

          Ground-State Mulliken Net Atomic Charges

     Atom                 Charge (a.u.)
  ----------------------------------------
      1 C                     0.053148
      2 C                    -1.177834
      3 Cl                    0.410465
      4 C                     0.961259
      5 Cl                    0.511248
      6 C                    -0.794706
      7 H                     0.205068
      8 C                    -0.084778
      9 H                     0.211322
     10 C                    -0.641250
     11 Cl                    0.314226
     12 C                    -0.214939
     13 C                    -0.593976
     14 Cl                    0.268759
     15 C                    -0.141699
     16 H                     0.232592
     17 C                     0.185355
     18 Cl                    0.492365
     19 C                    -0.089337
     20 H                     0.233029
     21 C                    -0.609615
     22 Cl                    0.269299
  ----------------------------------------
  Sum of atomic charges =     0.000000

 -----------------------------------------------------------------
                    Cartesian Multipole Moments
 -----------------------------------------------------------------
    Charge (ESU x 10^10)
                -0.0000
    Dipole Moment (Debye)
         X      -1.1903      Y      -0.1937      Z      -0.4490
       Tot       1.2868
    Quadrupole Moments (Debye-Ang)
        XX    -135.8454     XY      -0.2739     YY    -145.9218
        XZ      -2.6497     YZ      -1.7702     ZZ    -148.0561
    Octopole Moments (Debye-Ang^2)
       XXX    -407.5863    XXY     -10.4865    XYY    -118.6369
       YYY     -10.5613    XXZ      46.1226    XYZ      -2.5404
       YYZ      33.4955    XZZ    -125.3452    YZZ       1.6897
       ZZZ     105.8397
    Hexadecapole Moments (Debye-Ang^3)
      XXXX   -4862.4892   XXXY     120.4205   XXYY   -1009.5903
      XYYY     137.7127   YYYY   -1217.8122   XXXZ    1074.1568
      XXYZ      10.3978   XYYZ     350.4619   YYYZ      28.0384
      XXZZ   -1486.2867   XYZZ      75.0361   YYZZ    -860.9141
      XZZZ    1083.1368   YZZZ      31.2768   ZZZZ   -3963.3847
 -----------------------------------------------------------------
 Calculating analytic gradient of the SCF energy
 Gradient of SCF Energy
            1           2           3           4           5           6
    1  -0.0003363  -0.0000141   0.0008171   0.0001508   0.0000395  -0.0000618
    2  -0.0000718  -0.0006357  -0.0037227  -0.0000130  -0.0000099  -0.0000153
    3   0.0000321  -0.0002101  -0.0019004   0.0000088  -0.0000045  -0.0000641
            7           8           9          10          11          12
    1   0.0000045  -0.0000361  -0.0000025   0.0004345   0.0022065   0.0002211
    2  -0.0000059   0.0000321  -0.0000169   0.0007159   0.0036015   0.0000258
    3   0.0000336   0.0000179   0.0000044   0.0001588   0.0000773  -0.0001631
           13          14          15          16          17          18
    1   0.0000249  -0.0005036   0.0000131  -0.0000036  -0.0000289   0.0000603
    2   0.0007770   0.0033406  -0.0000596   0.0000362   0.0000332   0.0000118
    3   0.0004040   0.0024221   0.0000887  -0.0000272   0.0000139  -0.0000448
           19          20          21          22
    1  -0.0000548   0.0000019  -0.0004234  -0.0025090
    2   0.0000452  -0.0000141  -0.0007792  -0.0032754
    3  -0.0000842   0.0000061  -0.0001363  -0.0006328
 Max gradient component =       3.723E-03
 RMS gradient           =       1.057E-03
 Gradient time:  CPU 273.09 s  wall 273.14 s
 Geometry Optimization Parameters
   NAtoms,    NIC,     NZ,  NCons,   NDum,   NFix, NCnnct, MaxDiis
       22     171      22       0       0       0       0       0

 Cartesian Hessian Update
 Hessian updated using BFGS update


** GEOMETRY OPTIMIZATION IN DELOCALIZED INTERNAL COORDINATES **
   Searching for a Minimum

   Optimization Cycle:  10

                       Coordinates (Angstroms)
     ATOM                X               Y               Z
      1  C         0.0012465065   -0.0051234453    0.0088578513
      2  C        -0.0111239448    0.2419692548    1.3940070166
      3  Cl        1.4964021683    0.5385051939    2.2167594500
      4  C        -1.2140167832    0.2577898437    2.1057520183
      5  Cl       -1.2538190585    0.5604774717    3.8251040598
      6  C        -2.4168682064    0.0339757854    1.4425974576
      7  H        -3.3425333692    0.0512650222    2.0031052694
      8  C        -2.4272496343   -0.2081070192    0.0772304916
      9  H        -3.3593639961   -0.3840000747   -0.4430420605
     10  C        -1.2274100651   -0.2266422909   -0.6243291185
     11  Cl       -1.2815162430   -0.5420625697   -2.3468930851
     12  C         1.2787512837   -0.0285836199   -0.7547060634
     13  C         2.2208066367   -1.0544375139   -0.5883039913
     14  Cl        1.9056388367   -2.3493926900    0.5467852769
     15  C         3.4155551653   -1.0959654269   -1.2973393985
     16  H         4.1159909013   -1.9044374503   -1.1451913636
     17  C         3.6825198722   -0.0784630269   -2.2043191923
     18  Cl        5.1825140193   -0.1102470309   -3.1092166754
     19  C         2.7867490458    0.9624809884   -2.4108727281
     20  H         3.0023805538    1.7517759215   -3.1167278385
     21  C         1.6012800331    0.9703952278   -1.6844676455
     22  Cl        0.4911409064    2.2963183154   -1.9584099554
   Point Group: c1    Number of degrees of freedom:    60


   Energy is  -3221.132640915

 Hessian updated using BFGS update

 60 Hessian modes will be used to form the next step
  Hessian Eigenvalues:
     0.009621    0.016317    0.017505    0.020575    0.020643    0.020684
     0.021679    0.022741    0.022840    0.023505    0.024090    0.024090
     0.024114    0.024115    0.024135    0.024135    0.024142    0.024145
     0.055149    0.095359    0.101107    0.159995    0.159997    0.159999
     0.160057    0.215407    0.223036    0.226980    0.227977    0.232880
     0.236673    0.238835    0.246029    0.249997    0.250000    0.250004
     0.251205    0.287852    0.288874    0.290301    0.292925    0.301054
     0.301216    0.317052    0.356665    0.356665    0.356668    0.356689
     0.402909    0.407252    0.417996    0.424943    0.457048    0.458559
     0.466525    0.470986    0.478202    0.478275    0.479164    0.479814

 Minimum search - taking simple RFO step
 Searching for Lamda that Minimizes Along All modes
 Value Taken    Lamda =  -0.00300903
 Calculated Step too Large.  Step scaled by  0.617785
 Step Taken.  Stepsize is  0.300000

                             Maximum     Tolerance    Cnvgd?
         Gradient           0.005155      0.000300      NO
         Displacement       0.243654      0.001200      NO
         Energy change     -0.002269      0.000001      NO


 New Cartesian Coordinates Obtained by Inverse Iteration

 Displacement from previous Coordinates is:  0.399397
 ----------------------------------------------------------------
             Standard Nuclear Orientation (Angstroms)
    I     Atom           X                Y                Z
 ----------------------------------------------------------------
    1      C       0.0011339197    -0.0051551860     0.0090268363
    2      C      -0.0131308099     0.2719611538     1.3876961863
    3      Cl      1.4926548524     0.6055131231     2.2003321014
    4      C      -1.2157468019     0.2861882688     2.1000906599
    5      Cl     -1.2588852513     0.6262112999     3.8122930778
    6      C      -2.4153329108     0.0305184252     1.4424441500
    7      H      -3.3410773788     0.0471370401     2.0028654781
    8      C      -2.4232622180    -0.2415749158     0.0825117477
    9      H      -3.3533213595    -0.4412302760    -0.4328420949
   10      C      -1.2234407354    -0.2583216638    -0.6190883575
   11      Cl     -1.2703388148    -0.6088059696    -2.3352885620
   12      C       1.2791347679    -0.0279088934    -0.7546114742
   13      C       2.2044253630    -1.0715933597    -0.6126662553
   14      Cl      1.8684654548    -2.3848155452     0.4955257743
   15      C       3.3987891902    -1.1139273365    -1.3224131373
   16      H       4.0874697249    -1.9358883376    -1.1898483714
   17      C       3.6811242966    -0.0781624974    -2.2038551605
   18      Cl      5.1807970337    -0.1105183559    -3.1093988004
   19      C       2.8016829892     0.9815253987    -2.3846362899
   20      H       3.0295334881     1.7840722273    -3.0715393120
   21      C       1.6159811940     0.9890252262    -1.6585268073
   22      Cl      0.5204186343     2.3332410403    -1.9016916134
 ----------------------------------------------------------------
 Nuclear Repulsion Energy =        2096.29775430 hartrees
 There are       89 alpha and       89 beta electrons
 Applying Cartesian multipole field
    Component          Value
    ---------          -----
     (2,0,0)        1.00000E-12
     (0,2,0)        2.00000E-11
     (0,0,2)       -3.00000E-11
 Nucleus-field energy     =    -0.0000000664 hartrees
 Requested basis set is 6-311++G(d,p)
 There are 170 shells and 472 basis functions
 A cutoff of  1.0D-15 yielded  11074 shell pairs
 There are     93592 function pairs (    100721 Cartesian)
 Smallest overlap matrix eigenvalue = 1.67E-07
 Linear dependence detected in AO basis
 Number of orthogonalized atomic orbitals = 467
 Maximum deviation from orthogonality = 2.607E-10
 Guess from superposition of atomic densities
 Warning:  Energy on first SCF cycle will be non-variational
 SAD guess density has 178.000000 electrons

 -----------------------------------------------------------------------
  General SCF calculation program by
  Eric Jon Sundstrom, Paul Horn, Yuezhi Mao, Dmitri Zuev, Alec White,
  David Stuck, Shaama M.S., Shane Yost, Joonho Lee, David Small,
  Daniel Levine, Susi Lehtola, Hugh Burton, Evgeny Epifanovsky,
  Bang C. Huynh
 -----------------------------------------------------------------------
 Exchange:     0.2000 Hartree-Fock + 0.0800 Slater + 0.7200 B88
 Correlation:  0.1900 VWN1RPA + 0.8100 LYP
 Using SG-1 standard quadrature grid
 A restricted SCF calculation will be
 performed using DIIS
 SCF converges when DIIS error is below 1.0e-08
 ---------------------------------------
  Cycle       Energy         DIIS error
 ---------------------------------------
    1   -3225.3609037163      2.82e-02  
    2   -3220.9988769552      2.21e-03  
    3   -3220.9173191810      2.72e-03  
    4   -3221.1268648982      4.91e-04  
    5   -3221.1323001143      2.52e-04  
    6   -3221.1338651486      1.04e-04  
    7   -3221.1341468732      2.53e-05  
    8   -3221.1341605745      1.16e-05  
    9   -3221.1341641823      3.60e-06  
   10   -3221.1341645402      8.56e-07  
   11   -3221.1341645598      2.39e-07  
   12   -3221.1341645612      1.18e-07  
   13   -3221.1341645616      3.37e-08  
   14   -3221.1341645616      1.42e-08  
   15   -3221.1341645615      4.31e-09  Convergence criterion met
 ---------------------------------------
 SCF time:   CPU 793.70s  wall 794.00s 
 SCF   energy in the final basis set =    -3221.1341645615
 Total energy in the final basis set =    -3221.1341645615

 --------------------------------------------------------------

                    Orbital Energies (a.u.)
 --------------------------------------------------------------

 Alpha MOs
 -- Occupied --
********-101.5741-101.5739-101.5739-101.5735-101.5720 -10.2748 -10.2734
-10.2733 -10.2710 -10.2686 -10.2682 -10.2385 -10.2359 -10.2188 -10.2175
-10.2174 -10.2153  -9.4900  -9.4890  -9.4888  -9.4887  -9.4881  -9.4869
 -7.2547  -7.2538  -7.2536  -7.2535  -7.2528  -7.2515  -7.2447  -7.2444
 -7.2438  -7.2436  -7.2434  -7.2431  -7.2430  -7.2430  -7.2429  -7.2424
 -7.2417  -7.2413  -0.9553  -0.9368  -0.9064  -0.8989  -0.8959  -0.8786
 -0.8429  -0.8348  -0.8053  -0.7663  -0.7547  -0.7421  -0.6644  -0.6395
 -0.6285  -0.6170  -0.5570  -0.5390  -0.5290  -0.5272  -0.4946  -0.4832
 -0.4672  -0.4661  -0.4631  -0.4480  -0.4450  -0.4301  -0.4137  -0.4112
 -0.4081  -0.3984  -0.3847  -0.3818  -0.3657  -0.3473  -0.3422  -0.3409
 -0.3351  -0.3336  -0.3301  -0.3249  -0.3243  -0.2875  -0.2749  -0.2714
 -0.2635
 -- Virtual --
 -0.0668  -0.0571  -0.0494  -0.0453  -0.0363  -0.0245  -0.0094  -0.0016
  0.0048   0.0112   0.0122   0.0131   0.0199   0.0251   0.0315   0.0433
  0.0456   0.0504   0.0537   0.0558   0.0623   0.0655   0.0684   0.0786
  0.0827   0.0846   0.0867   0.0886   0.0951   0.0980   0.1027   0.1042
  0.1053   0.1101   0.1126   0.1162   0.1183   0.1190   0.1226   0.1247
  0.1295   0.1309   0.1314   0.1327   0.1349   0.1375   0.1469   0.1496
  0.1531   0.1566   0.1612   0.1640   0.1666   0.1731   0.1768   0.1813
  0.1839   0.1911   0.1954   0.2039   0.2105   0.2125   0.2153   0.2154
  0.2192   0.2276   0.2315   0.2346   0.2382   0.2392   0.2432   0.2473
  0.2525   0.2542   0.2619   0.2641   0.2654   0.2688   0.2703   0.2736
  0.2785   0.2798   0.2830   0.2890   0.2938   0.2993   0.3039   0.3080
  0.3129   0.3190   0.3218   0.3256   0.3358   0.3460   0.3471   0.3716
  0.3945   0.4033   0.4111   0.4266   0.4359   0.4457   0.4508   0.4541
  0.4588   0.4700   0.4761   0.4821   0.4911   0.4938   0.4952   0.5022
  0.5086   0.5126   0.5165   0.5184   0.5232   0.5279   0.5438   0.5462
  0.5629   0.5655   0.5730   0.5766   0.5861   0.5991   0.6006   0.6043
  0.6072   0.6136   0.6216   0.6228   0.6279   0.6302   0.6484   0.6525
  0.6642   0.6680   0.6700   0.6843   0.6922   0.6952   0.7015   0.7077
  0.7145   0.7166   0.7738   0.7963   0.8004   0.8052   0.8190   0.8249
  0.8323   0.8344   0.8400   0.8406   0.8438   0.8473   0.8507   0.8532
  0.8579   0.8582   0.8657   0.8694   0.8725   0.8805   0.8875   0.8887
  0.8949   0.8969   0.9069   0.9120   0.9251   0.9316   0.9462   0.9509
  0.9522   0.9538   0.9565   0.9653   0.9667   0.9710   0.9823   0.9840
  0.9889   0.9952   0.9994   1.0042   1.0151   1.0203   1.0388   1.0441
  1.0509   1.0758   1.1001   1.1136   1.1543   1.1588   1.1840   1.1871
  1.1972   1.2086   1.2321   1.2330   1.2428   1.2541   1.2842   1.2872
  1.2903   1.2994   1.3183   1.3248   1.3375   1.3484   1.3589   1.3666
  1.4157   1.4600   1.4826   1.4845   1.5039   1.5071   1.5447   1.5488
  1.5690   1.5740   1.5812   1.5988   1.5996   1.6286   1.6509   1.6729
  1.6889   1.7203   1.7482   1.7597   1.7902   1.8070   1.8226   1.8378
  1.8412   1.8528   1.8622   1.8739   1.9228   1.9282   1.9295   1.9403
  1.9499   1.9601   1.9764   1.9911   2.0186   2.0611   2.0696   2.0865
  2.1006   2.1272   2.1669   2.1943   2.2334   2.2458   2.2552   2.2616
  2.2637   2.2866   2.2990   2.3018   2.3058   2.3141   2.3384   2.3660
  2.3832   2.3990   2.4124   2.4417   2.4482   2.4563   2.4753   2.4818
  2.5262   2.5374   2.5394   2.5483   2.5577   2.5675   2.5813   2.6254
  2.6379   2.6601   2.6812   2.6895   2.6956   2.7108   2.7153   2.7205
  2.7423   2.7494   2.7615   2.7746   2.7802   2.7909   2.8150   2.8257
  2.8523   2.8889   2.9447   2.9767   3.0757   3.0816   3.0900   3.1051
  3.1272   3.1422   3.1772   3.2201   3.2342   3.2449   3.2649   3.3338
  3.3699   3.4129   3.4581   3.5661   3.6356   3.6634   3.7060   3.7759
  3.8474   3.9381   4.0220   4.0538   4.0868   4.3603   4.7941   4.8208
  9.7649   9.7778   9.8027   9.8187   9.8322   9.8897  23.3566  23.5134
 23.8240  23.8547  23.8598  23.8905  23.9396  23.9882  24.0395  24.0644
 24.1063  24.1256  25.8096  25.8158  25.9180  25.9290  25.9562  25.9682
 26.1191  26.1512  26.2094  26.2556  26.3254  26.4262  26.5840  26.5964
 26.6880  26.7390  26.7879  26.9697 215.7581 215.7717 215.7991 215.8227
215.8400 215.9064
 --------------------------------------------------------------

          Ground-State Mulliken Net Atomic Charges

     Atom                 Charge (a.u.)
  ----------------------------------------
      1 C                     0.002261
      2 C                    -1.249416
      3 Cl                    0.453595
      4 C                     0.983665
      5 Cl                    0.514189
      6 C                    -0.749897
      7 H                     0.207243
      8 C                    -0.137810
      9 H                     0.209848
     10 C                    -0.615025
     11 Cl                    0.360186
     12 C                    -0.328332
     13 C                    -0.584987
     14 Cl                    0.309518
     15 C                    -0.161586
     16 H                     0.233159
     17 C                     0.216578
     18 Cl                    0.495877
     19 C                    -0.102451
     20 H                     0.233685
     21 C                    -0.603130
     22 Cl                    0.312831
  ----------------------------------------
  Sum of atomic charges =     0.000000

 -----------------------------------------------------------------
                    Cartesian Multipole Moments
 -----------------------------------------------------------------
    Charge (ESU x 10^10)
                -0.0000
    Dipole Moment (Debye)
         X      -1.1923      Y      -0.2203      Z      -0.4430
       Tot       1.2909
    Quadrupole Moments (Debye-Ang)
        XX    -135.8748     XY      -0.1246     YY    -145.7823
        XZ      -2.7220     YZ      -1.7568     ZZ    -148.1077
    Octopole Moments (Debye-Ang^2)
       XXX    -407.6084    XXY     -11.3818    XYY    -118.1418
       YYY     -12.8925    XXZ      45.9986    XYZ      -2.3655
       YYZ      33.3433    XZZ    -125.4164    YZZ       0.7042
       ZZZ     106.8659
    Hexadecapole Moments (Debye-Ang^3)
      XXXX   -4850.6206   XXXY     113.4514   XXYY   -1013.4633
      XYYY     127.0361   YYYY   -1266.6444   XXXZ    1082.1001
      XXYZ       1.3341   XYYZ     352.3248   YYYZ      -1.8439
      XXZZ   -1476.4380   XYZZ      71.8663   YYZZ    -861.3489
      XZZZ    1093.4555   YZZZ       4.8279   ZZZZ   -3923.4997
 -----------------------------------------------------------------
 Calculating analytic gradient of the SCF energy
 Gradient of SCF Energy
            1           2           3           4           5           6
    1  -0.0003458  -0.0000355   0.0006303   0.0000684   0.0000323  -0.0000134
    2  -0.0000628  -0.0004287  -0.0024429  -0.0000315  -0.0000002   0.0000035
    3   0.0001123  -0.0002657  -0.0011911   0.0000247  -0.0000017  -0.0000073
            7           8           9          10          11          12
    1  -0.0000030  -0.0000118  -0.0000101   0.0003652   0.0014132   0.0002842
    2  -0.0000016   0.0000256  -0.0000140   0.0004804   0.0023842   0.0000036
    3   0.0000179  -0.0000235   0.0000075   0.0001271  -0.0000121  -0.0001824
           13          14          15          16          17          18
    1  -0.0000760  -0.0002918   0.0000056   0.0000036  -0.0000191   0.0000412
    2   0.0005055   0.0022010  -0.0000448   0.0000229   0.0000351   0.0000057
    3   0.0002726   0.0016375   0.0000721  -0.0000290   0.0000059  -0.0000293
           19          20          21          22
    1  -0.0000408   0.0000114  -0.0003172  -0.0016911
    2   0.0000279  -0.0000107  -0.0005094  -0.0021488
    3  -0.0000672  -0.0000004  -0.0000082  -0.0004597
 Max gradient component =       2.443E-03
 RMS gradient           =       7.004E-04
 Gradient time:  CPU 272.37 s  wall 272.41 s
 Geometry Optimization Parameters
   NAtoms,    NIC,     NZ,  NCons,   NDum,   NFix, NCnnct, MaxDiis
       22     171      22       0       0       0       0       0

 Cartesian Hessian Update
 Hessian updated using BFGS update


** GEOMETRY OPTIMIZATION IN DELOCALIZED INTERNAL COORDINATES **
   Searching for a Minimum

   Optimization Cycle:  11

                       Coordinates (Angstroms)
     ATOM                X               Y               Z
      1  C         0.0011339197   -0.0051551860    0.0090268363
      2  C        -0.0131308099    0.2719611538    1.3876961863
      3  Cl        1.4926548524    0.6055131231    2.2003321014
      4  C        -1.2157468019    0.2861882688    2.1000906599
      5  Cl       -1.2588852513    0.6262112999    3.8122930778
      6  C        -2.4153329108    0.0305184252    1.4424441500
      7  H        -3.3410773788    0.0471370401    2.0028654781
      8  C        -2.4232622180   -0.2415749158    0.0825117477
      9  H        -3.3533213595   -0.4412302760   -0.4328420949
     10  C        -1.2234407354   -0.2583216638   -0.6190883575
     11  Cl       -1.2703388148   -0.6088059696   -2.3352885620
     12  C         1.2791347679   -0.0279088934   -0.7546114742
     13  C         2.2044253630   -1.0715933597   -0.6126662553
     14  Cl        1.8684654548   -2.3848155452    0.4955257743
     15  C         3.3987891902   -1.1139273365   -1.3224131373
     16  H         4.0874697249   -1.9358883376   -1.1898483714
     17  C         3.6811242966   -0.0781624974   -2.2038551605
     18  Cl        5.1807970337   -0.1105183559   -3.1093988004
     19  C         2.8016829892    0.9815253987   -2.3846362899
     20  H         3.0295334881    1.7840722273   -3.0715393120
     21  C         1.6159811940    0.9890252262   -1.6585268073
     22  Cl        0.5204186343    2.3332410403   -1.9016916134
   Point Group: c1    Number of degrees of freedom:    60


   Energy is  -3221.134164561

 Hessian updated using BFGS update

 60 Hessian modes will be used to form the next step
  Hessian Eigenvalues:
     0.006981    0.016318    0.017505    0.020545    0.020577    0.020683
     0.021679    0.022742    0.022790    0.023503    0.024090    0.024090
     0.024114    0.024115    0.024135    0.024136    0.024142    0.024144
     0.055150    0.095110    0.101106    0.159995    0.159996    0.159999
     0.160057    0.215407    0.222897    0.226976    0.227892    0.232874
     0.236669    0.238835    0.246029    0.249998    0.250001    0.250002
     0.251198    0.287828    0.288782    0.290302    0.292925    0.301053
     0.301213    0.317064    0.356665    0.356665    0.356668    0.356689
     0.402809    0.407251    0.417996    0.424943    0.457045    0.458558
     0.466525    0.470968    0.478202    0.478278    0.479164    0.479811

 Minimum search - taking simple RFO step
 Searching for Lamda that Minimizes Along All modes
 Value Taken    Lamda =  -0.00189397
 Calculated Step too Large.  Step scaled by  0.651659
 Step Taken.  Stepsize is  0.300000

                             Maximum     Tolerance    Cnvgd?
         Gradient           0.003425      0.000300      NO
         Displacement       0.244150      0.001200      NO
         Energy change     -0.001524      0.000001      NO


 New Cartesian Coordinates Obtained by Inverse Iteration

 Displacement from previous Coordinates is:  0.398293
 ----------------------------------------------------------------
             Standard Nuclear Orientation (Angstroms)
    I     Atom           X                Y                Z
 ----------------------------------------------------------------
    1      C       0.0012890075    -0.0043949260     0.0093605297
    2      C      -0.0156729910     0.3018789537     1.3812004536
    3      Cl      1.4870428852     0.6723948649     2.1838913049
    4      C      -1.2181312098     0.3142517025     2.0939891693
    5      Cl     -1.2654550195     0.6904874354     3.7984121952
    6      C      -2.4139157422     0.0268544140     1.4424207959
    7      H      -3.3397133969     0.0422300530     2.0027989257
    8      C      -2.4186944326    -0.2746368721     0.0885517083
    9      H      -3.3461693791    -0.4982736907    -0.4215506837
   10      C      -1.2188482505    -0.2890368898    -0.6130327793
   11      Cl     -1.2581375513    -0.6756013190    -2.3217694874
   12      C       1.2796247457    -0.0265827481    -0.7542253534
   13      C       2.1881284244    -1.0871160013    -0.6369058148
   14      Cl      1.8304085831    -2.4188123306     0.4424303545
   15      C       3.3819579500    -1.1306292114    -1.3475814053
   16      H       4.0584750254    -1.9655729697    -1.2346951329
   17      C       3.6797957018    -0.0780735890    -2.2037615954
   18      Cl      5.1788144693    -0.1115498672    -3.1104650047
   19      C       2.8168577128     0.9992903319    -2.3587112637
   20      H       3.0568627876     1.8141675268    -3.0267761077
   21      C       1.6310610087     1.0068245861    -1.6327308828
   22      Cl      0.5514943000     2.3693914131    -1.8444701505
 ----------------------------------------------------------------
 Nuclear Repulsion Energy =        2094.95471472 hartrees
 There are       89 alpha and       89 beta electrons
 Applying Cartesian multipole field
    Component          Value
    ---------          -----
     (2,0,0)        1.00000E-12
     (0,2,0)        2.00000E-11
     (0,0,2)       -3.00000E-11
 Nucleus-field energy     =    -0.0000000646 hartrees
 Requested basis set is 6-311++G(d,p)
 There are 170 shells and 472 basis functions
 A cutoff of  1.0D-15 yielded  11076 shell pairs
 There are     93591 function pairs (    100716 Cartesian)
 Smallest overlap matrix eigenvalue = 1.51E-07
 Linear dependence detected in AO basis
 Number of orthogonalized atomic orbitals = 467
 Maximum deviation from orthogonality = 3.070E-10
 Guess from superposition of atomic densities
 Warning:  Energy on first SCF cycle will be non-variational
 SAD guess density has 178.000000 electrons

 -----------------------------------------------------------------------
  General SCF calculation program by
  Eric Jon Sundstrom, Paul Horn, Yuezhi Mao, Dmitri Zuev, Alec White,
  David Stuck, Shaama M.S., Shane Yost, Joonho Lee, David Small,
  Daniel Levine, Susi Lehtola, Hugh Burton, Evgeny Epifanovsky,
  Bang C. Huynh
 -----------------------------------------------------------------------
 Exchange:     0.2000 Hartree-Fock + 0.0800 Slater + 0.7200 B88
 Correlation:  0.1900 VWN1RPA + 0.8100 LYP
 Using SG-1 standard quadrature grid
 A restricted SCF calculation will be
 performed using DIIS
 SCF converges when DIIS error is below 1.0e-08
 ---------------------------------------
  Cycle       Energy         DIIS error
 ---------------------------------------
    1   -3225.3575757462      2.82e-02  
    2   -3220.9997815550      2.21e-03  
    3   -3220.9183911911      2.72e-03  
    4   -3221.1279646249      4.89e-04  
    5   -3221.1333464931      2.50e-04  
    6   -3221.1348773625      1.04e-04  
    7   -3221.1351576988      2.50e-05  
    8   -3221.1351709813      1.16e-05  
    9   -3221.1351745873      3.60e-06  
   10   -3221.1351749447      8.56e-07  
   11   -3221.1351749642      2.34e-07  
   12   -3221.1351749657      1.17e-07  
   13   -3221.1351749658      3.28e-08  
   14   -3221.1351749659      1.37e-08  
   15   -3221.1351749660      4.30e-09  Convergence criterion met
 ---------------------------------------
 SCF time:   CPU 805.39s  wall 805.00s 
 SCF   energy in the final basis set =    -3221.1351749660
 Total energy in the final basis set =    -3221.1351749660

 --------------------------------------------------------------

                    Orbital Energies (a.u.)
 --------------------------------------------------------------

 Alpha MOs
 -- Occupied --
********-101.5744-101.5743-101.5742-101.5735-101.5724 -10.2748 -10.2734
-10.2733 -10.2710 -10.2686 -10.2682 -10.2382 -10.2357 -10.2188 -10.2175
-10.2175 -10.2154  -9.4899  -9.4892  -9.4891  -9.4890  -9.4881  -9.4872
 -7.2546  -7.2541  -7.2539  -7.2538  -7.2528  -7.2517  -7.2447  -7.2443
 -7.2441  -7.2438  -7.2437  -7.2434  -7.2433  -7.2433  -7.2429  -7.2424
 -7.2420  -7.2416  -0.9552  -0.9369  -0.9061  -0.8987  -0.8963  -0.8788
 -0.8429  -0.8348  -0.8053  -0.7664  -0.7548  -0.7422  -0.6644  -0.6392
 -0.6288  -0.6171  -0.5570  -0.5383  -0.5300  -0.5273  -0.4945  -0.4832
 -0.4672  -0.4662  -0.4632  -0.4476  -0.4451  -0.4302  -0.4136  -0.4114
 -0.4074  -0.3979  -0.3844  -0.3817  -0.3654  -0.3476  -0.3423  -0.3414
 -0.3353  -0.3336  -0.3304  -0.3262  -0.3245  -0.2865  -0.2750  -0.2721
 -0.2637
 -- Virtual --
 -0.0651  -0.0572  -0.0493  -0.0471  -0.0365  -0.0245  -0.0095  -0.0017
  0.0048   0.0112   0.0122   0.0129   0.0197   0.0250   0.0317   0.0432
  0.0455   0.0505   0.0537   0.0560   0.0619   0.0654   0.0677   0.0785
  0.0825   0.0849   0.0868   0.0888   0.0947   0.0983   0.1026   0.1039
  0.1052   0.1097   0.1125   0.1165   0.1178   0.1189   0.1227   0.1244
  0.1292   0.1305   0.1315   0.1326   0.1354   0.1375   0.1470   0.1499
  0.1530   0.1560   0.1610   0.1640   0.1664   0.1729   0.1765   0.1811
  0.1838   0.1904   0.1949   0.2033   0.2104   0.2130   0.2150   0.2152
  0.2190   0.2271   0.2309   0.2344   0.2360   0.2387   0.2424   0.2476
  0.2518   0.2549   0.2624   0.2639   0.2658   0.2694   0.2719   0.2734
  0.2787   0.2802   0.2841   0.2856   0.2941   0.2980   0.3036   0.3063
  0.3127   0.3173   0.3221   0.3292   0.3358   0.3453   0.3490   0.3719
  0.3943   0.4032   0.4107   0.4285   0.4372   0.4469   0.4512   0.4532
  0.4576   0.4692   0.4747   0.4810   0.4892   0.4937   0.4967   0.5031
  0.5093   0.5147   0.5173   0.5189   0.5242   0.5285   0.5433   0.5447
  0.5643   0.5654   0.5739   0.5769   0.5848   0.5968   0.6005   0.6042
  0.6090   0.6137   0.6210   0.6241   0.6293   0.6323   0.6485   0.6522
  0.6644   0.6692   0.6701   0.6828   0.6908   0.6956   0.6992   0.7062
  0.7135   0.7180   0.7741   0.7976   0.8018   0.8064   0.8185   0.8260
  0.8327   0.8338   0.8392   0.8411   0.8440   0.8480   0.8515   0.8542
  0.8581   0.8587   0.8642   0.8716   0.8727   0.8789   0.8871   0.8894
  0.8914   0.8985   0.9060   0.9109   0.9249   0.9305   0.9480   0.9515
  0.9525   0.9541   0.9570   0.9661   0.9684   0.9715   0.9786   0.9844
  0.9903   0.9933   1.0039   1.0052   1.0185   1.0212   1.0393   1.0455
  1.0499   1.0752   1.0955   1.1146   1.1545   1.1681   1.1843   1.1912
  1.1976   1.2113   1.2324   1.2344   1.2430   1.2542   1.2839   1.2877
  1.2890   1.2992   1.3160   1.3237   1.3382   1.3409   1.3593   1.3639
  1.4190   1.4541   1.4806   1.4867   1.5009   1.5072   1.5461   1.5481
  1.5707   1.5744   1.5860   1.5967   1.5991   1.6281   1.6504   1.6718
  1.6899   1.7209   1.7490   1.7606   1.7908   1.8083   1.8197   1.8356
  1.8392   1.8528   1.8615   1.8720   1.9242   1.9276   1.9307   1.9402
  1.9497   1.9632   1.9775   1.9927   2.0190   2.0612   2.0694   2.0856
  2.0982   2.1266   2.1672   2.1969   2.2340   2.2438   2.2540   2.2594
  2.2627   2.2827   2.3009   2.3042   2.3114   2.3142   2.3417   2.3621
  2.3841   2.4000   2.4138   2.4430   2.4491   2.4588   2.4712   2.4794
  2.5267   2.5373   2.5381   2.5440   2.5573   2.5667   2.5784   2.6340
  2.6370   2.6608   2.6822   2.6903   2.6967   2.7103   2.7157   2.7197
  2.7423   2.7502   2.7617   2.7723   2.7770   2.7941   2.8158   2.8245
  2.8475   2.8879   2.9481   2.9757   3.0781   3.0849   3.0924   3.1065
  3.1255   3.1403   3.1788   3.2194   3.2318   3.2473   3.2660   3.3320
  3.3720   3.4140   3.4615   3.5694   3.6359   3.6683   3.7052   3.7769
  3.8476   3.9394   4.0233   4.0537   4.0866   4.3563   4.7956   4.8193
  9.7672   9.7789   9.7990   9.8268   9.8372   9.8673  23.3597  23.5143
 23.8243  23.8543  23.8608  23.8913  23.9404  23.9878  24.0390  24.0678
 24.1068  24.1259  25.8085  25.8157  25.8932  25.9378  25.9627  25.9756
 26.1193  26.1498  26.2331  26.2407  26.3138  26.4286  26.5828  26.5960
 26.6803  26.7320  26.7881  26.9973 215.7601 215.7729 215.7953 215.8317
215.8477 215.8791
 --------------------------------------------------------------

          Ground-State Mulliken Net Atomic Charges

     Atom                 Charge (a.u.)
  ----------------------------------------
      1 C                    -0.044250
      2 C                    -1.313518
      3 Cl                    0.494345
      4 C                     0.998072
      5 Cl                    0.516804
      6 C                    -0.707134
      7 H                     0.209375
      8 C                    -0.194401
      9 H                     0.208399
     10 C                    -0.587262
     11 Cl                    0.403448
     12 C                    -0.416404
     13 C                    -0.578915
     14 Cl                    0.349331
     15 C                    -0.186105
     16 H                     0.233828
     17 C                     0.250913
     18 Cl                    0.498966
     19 C                    -0.125961
     20 H                     0.234369
     21 C                    -0.597990
     22 Cl                    0.354090
  ----------------------------------------
  Sum of atomic charges =     0.000000

 -----------------------------------------------------------------
                    Cartesian Multipole Moments
 -----------------------------------------------------------------
    Charge (ESU x 10^10)
                -0.0000
    Dipole Moment (Debye)
         X      -1.1932      Y      -0.2467      Z      -0.4368
       Tot       1.2943
    Quadrupole Moments (Debye-Ang)
        XX    -135.9101     XY       0.0222     YY    -145.6637
        XZ      -2.7856     YZ      -1.7491     ZZ    -148.1500
    Octopole Moments (Debye-Ang^2)
       XXX    -407.5378    XXY     -12.2479    XYY    -117.6917
       YYY     -15.2043    XXZ      45.9215    XYZ      -2.1722
       YYZ      33.2329    XZZ    -125.4587    YZZ      -0.3026
       ZZZ     107.8764
    Hexadecapole Moments (Debye-Ang^3)
      XXXX   -4838.5986   XXXY     106.3213   XXYY   -1017.6562
      XYYY     116.2399   YYYY   -1317.0377   XXXZ    1090.7556
      XXYZ      -7.8727   XYYZ     354.4923   YYYZ     -31.6802
      XXZZ   -1466.5411   XYZZ      68.4023   YYZZ    -862.0933
      XZZZ    1104.4166   YZZZ     -21.9822   ZZZZ   -3883.5628
 -----------------------------------------------------------------
 Calculating analytic gradient of the SCF energy
 Gradient of SCF Energy
            1           2           3           4           5           6
    1  -0.0003145  -0.0000317   0.0004933   0.0000230   0.0000372   0.0000245
    2  -0.0000382  -0.0003136  -0.0015836  -0.0000423   0.0000110   0.0000128
    3   0.0001293  -0.0002623  -0.0007483   0.0000394  -0.0000134   0.0000157
            7           8           9          10          11          12
    1  -0.0000061  -0.0000008  -0.0000130   0.0002973   0.0009169   0.0002955
    2  -0.0000007   0.0000163  -0.0000070   0.0003185   0.0015961  -0.0000317
    3   0.0000092  -0.0000359   0.0000118   0.0000791  -0.0000288  -0.0001826
           13          14          15          16          17          18
    1  -0.0001494  -0.0001820  -0.0000011   0.0000059  -0.0000208   0.0000246
    2   0.0003339   0.0014687  -0.0000245   0.0000083   0.0000290  -0.0000000
    3   0.0001852   0.0011195   0.0000414  -0.0000312   0.0000013  -0.0000211
           19          20          21          22
    1  -0.0000239   0.0000146  -0.0002052  -0.0011845
    2   0.0000144  -0.0000042  -0.0003098  -0.0014533
    3  -0.0000357  -0.0000032   0.0000730  -0.0003426
 Max gradient component =       1.596E-03
 RMS gradient           =       4.721E-04
 Gradient time:  CPU 284.09 s  wall 284.13 s
 Geometry Optimization Parameters
   NAtoms,    NIC,     NZ,  NCons,   NDum,   NFix, NCnnct, MaxDiis
       22     171      22       0       0       0       0       0

 Cartesian Hessian Update
 Hessian updated using BFGS update


** GEOMETRY OPTIMIZATION IN DELOCALIZED INTERNAL COORDINATES **
   Searching for a Minimum

   Optimization Cycle:  12

                       Coordinates (Angstroms)
     ATOM                X               Y               Z
      1  C         0.0012890075   -0.0043949260    0.0093605297
      2  C        -0.0156729910    0.3018789537    1.3812004536
      3  Cl        1.4870428852    0.6723948649    2.1838913049
      4  C        -1.2181312098    0.3142517025    2.0939891693
      5  Cl       -1.2654550195    0.6904874354    3.7984121952
      6  C        -2.4139157422    0.0268544140    1.4424207959
      7  H        -3.3397133969    0.0422300530    2.0027989257
      8  C        -2.4186944326   -0.2746368721    0.0885517083
      9  H        -3.3461693791   -0.4982736907   -0.4215506837
     10  C        -1.2188482505   -0.2890368898   -0.6130327793
     11  Cl       -1.2581375513   -0.6756013190   -2.3217694874
     12  C         1.2796247457   -0.0265827481   -0.7542253534
     13  C         2.1881284244   -1.0871160013   -0.6369058148
     14  Cl        1.8304085831   -2.4188123306    0.4424303545
     15  C         3.3819579500   -1.1306292114   -1.3475814053
     16  H         4.0584750254   -1.9655729697   -1.2346951329
     17  C         3.6797957018   -0.0780735890   -2.2037615954
     18  Cl        5.1788144693   -0.1115498672   -3.1104650047
     19  C         2.8168577128    0.9992903319   -2.3587112637
     20  H         3.0568627876    1.8141675268   -3.0267761077
     21  C         1.6310610087    1.0068245861   -1.6327308828
     22  Cl        0.5514943000    2.3693914131   -1.8444701505
   Point Group: c1    Number of degrees of freedom:    60


   Energy is  -3221.135174966

 Hessian updated using BFGS update

 60 Hessian modes will be used to form the next step
  Hessian Eigenvalues:
     0.004604    0.016319    0.017506    0.020496    0.020576    0.020683
     0.021679    0.022742    0.022761    0.023508    0.024090    0.024090
     0.024114    0.024115    0.024135    0.024136    0.024142    0.024144
     0.055154    0.094873    0.101106    0.159995    0.159996    0.159999
     0.160056    0.215408    0.222723    0.226964    0.227804    0.232869
     0.236662    0.238835    0.246029    0.249993    0.249999    0.250004
     0.251190    0.287787    0.288704    0.290309    0.292925    0.301053
     0.301211    0.317064    0.356665    0.356665    0.356668    0.356689
     0.402707    0.407250    0.417995    0.424944    0.457046    0.458557
     0.466525    0.470950    0.478201    0.478279    0.479164    0.479807

 Minimum search - taking simple RFO step
 Searching for Lamda that Minimizes Along All modes
 Value Taken    Lamda =  -0.00127562
 Calculated Step too Large.  Step scaled by  0.646305
 Step Taken.  Stepsize is  0.300000

                             Maximum     Tolerance    Cnvgd?
         Gradient           0.002304      0.000300      NO
         Displacement       0.245121      0.001200      NO
         Energy change     -0.001010      0.000001      NO


 New Cartesian Coordinates Obtained by Inverse Iteration

 Displacement from previous Coordinates is:  0.394695
 ----------------------------------------------------------------
             Standard Nuclear Orientation (Angstroms)
    I     Atom           X                Y                Z
 ----------------------------------------------------------------
    1      C       0.0017968922    -0.0030885415     0.0101630165
    2      C      -0.0189171918     0.3316050383     1.3748386261
    3      Cl      1.4792702260     0.7385587376     2.1683959770
    4      C      -1.2215068161     0.3420135613     2.0875392163
    5      Cl     -1.2742071466     0.7529789734     3.7837254269
    6      C      -2.4128665084     0.0232997169     1.4423656412
    7      H      -3.3387880761     0.0370612044     2.0025788335
    8      C      -2.4135420607    -0.3069844729     0.0951624037
    9      H      -3.3378306908    -0.5546612095    -0.4095322227
   10      C      -1.2135046779    -0.3187822618    -0.6061358556
   11      Cl     -1.2449285015    -0.7419593643    -2.3064970625
   12      C       1.2804403978    -0.0248326762    -0.7532386097
   13      C       2.1724134521    -1.1011395612    -0.6607508582
   14      Cl      1.7927608951    -2.4515959667     0.3877833725
   15      C       3.3654897432    -1.1459545721    -1.3726992101
   16      H       4.0297380034    -1.9931097742    -1.2794545391
   17      C       3.6784134853    -0.0782693400    -2.2044454461
   18      Cl      5.1762382413    -0.1132470395    -3.1131877701
   19      C       2.8317913009     1.0154197087    -2.3337212850
   20      H       3.0835664853     1.8415873221    -2.9833943815
   21      C       1.6464024003     1.0235582030    -1.6070746019
   22      Cl      0.5848447757     2.4050331805    -1.7860408957
 ----------------------------------------------------------------
 Nuclear Repulsion Energy =        2093.77403680 hartrees
 There are       89 alpha and       89 beta electrons
 Applying Cartesian multipole field
    Component          Value
    ---------          -----
     (2,0,0)        1.00000E-12
     (0,2,0)        2.00000E-11
     (0,0,2)       -3.00000E-11
 Nucleus-field energy     =    -0.0000000628 hartrees
 Requested basis set is 6-311++G(d,p)
 There are 170 shells and 472 basis functions
 A cutoff of  1.0D-15 yielded  11087 shell pairs
 There are     93662 function pairs (    100790 Cartesian)
 Smallest overlap matrix eigenvalue = 1.36E-07
 Linear dependence detected in AO basis
 Number of orthogonalized atomic orbitals = 467
 Maximum deviation from orthogonality = 4.500E-10
 Guess from superposition of atomic densities
 Warning:  Energy on first SCF cycle will be non-variational
 SAD guess density has 178.000000 electrons

 -----------------------------------------------------------------------
  General SCF calculation program by
  Eric Jon Sundstrom, Paul Horn, Yuezhi Mao, Dmitri Zuev, Alec White,
  David Stuck, Shaama M.S., Shane Yost, Joonho Lee, David Small,
  Daniel Levine, Susi Lehtola, Hugh Burton, Evgeny Epifanovsky,
  Bang C. Huynh
 -----------------------------------------------------------------------
 Exchange:     0.2000 Hartree-Fock + 0.0800 Slater + 0.7200 B88
 Correlation:  0.1900 VWN1RPA + 0.8100 LYP
 Using SG-1 standard quadrature grid
 A restricted SCF calculation will be
 performed using DIIS
 SCF converges when DIIS error is below 1.0e-08
 ---------------------------------------
  Cycle       Energy         DIIS error
 ---------------------------------------
    1   -3225.3550015931      2.82e-02  
    2   -3221.0003676688      2.21e-03  
    3   -3220.9190827055      2.72e-03  
    4   -3221.1287090827      4.87e-04  
    5   -3221.1340545854      2.48e-04  
    6   -3221.1355608803      1.04e-04  
    7   -3221.1358400964      2.47e-05  
    8   -3221.1358530462      1.15e-05  
    9   -3221.1358566465      3.59e-06  
   10   -3221.1358570040      8.56e-07  
   11   -3221.1358570237      2.29e-07  
   12   -3221.1358570249      1.16e-07  
   13   -3221.1358570255      3.19e-08  
   14   -3221.1358570252      1.31e-08  
   15   -3221.1358570253      4.25e-09  Convergence criterion met
 ---------------------------------------
 SCF time:   CPU 816.17s  wall 816.00s 
 SCF   energy in the final basis set =    -3221.1358570253
 Total energy in the final basis set =    -3221.1358570253

 --------------------------------------------------------------

                    Orbital Energies (a.u.)
 --------------------------------------------------------------

 Alpha MOs
 -- Occupied --
********-101.5747-101.5745-101.5744-101.5736-101.5726 -10.2748 -10.2733
-10.2733 -10.2710 -10.2686 -10.2682 -10.2381 -10.2355 -10.2188 -10.2176
-10.2175 -10.2154  -9.4899  -9.4895  -9.4893  -9.4892  -9.4882  -9.4874
 -7.2546  -7.2543  -7.2541  -7.2540  -7.2529  -7.2519  -7.2447  -7.2443
 -7.2443  -7.2441  -7.2439  -7.2436  -7.2435  -7.2435  -7.2430  -7.2425
 -7.2422  -7.2418  -0.9552  -0.9370  -0.9059  -0.8985  -0.8966  -0.8790
 -0.8429  -0.8349  -0.8052  -0.7664  -0.7548  -0.7422  -0.6643  -0.6389
 -0.6292  -0.6171  -0.5570  -0.5376  -0.5309  -0.5273  -0.4945  -0.4833
 -0.4671  -0.4663  -0.4633  -0.4473  -0.4452  -0.4303  -0.4135  -0.4117
 -0.4069  -0.3976  -0.3841  -0.3816  -0.3651  -0.3480  -0.3423  -0.3418
 -0.3355  -0.3336  -0.3306  -0.3272  -0.3246  -0.2855  -0.2751  -0.2727
 -0.2638
 -- Virtual --
 -0.0633  -0.0572  -0.0494  -0.0488  -0.0367  -0.0245  -0.0095  -0.0017
  0.0048   0.0111   0.0122   0.0128   0.0196   0.0249   0.0318   0.0431
  0.0454   0.0505   0.0538   0.0562   0.0616   0.0653   0.0671   0.0784
  0.0823   0.0852   0.0871   0.0888   0.0944   0.0986   0.1024   0.1037
  0.1050   0.1093   0.1126   0.1168   0.1174   0.1188   0.1227   0.1242
  0.1291   0.1301   0.1314   0.1326   0.1359   0.1374   0.1471   0.1502
  0.1529   0.1554   0.1607   0.1642   0.1662   0.1726   0.1762   0.1804
  0.1840   0.1899   0.1943   0.2024   0.2101   0.2129   0.2147   0.2151
  0.2191   0.2266   0.2298   0.2341   0.2345   0.2384   0.2418   0.2477
  0.2511   0.2554   0.2623   0.2637   0.2666   0.2694   0.2715   0.2747
  0.2779   0.2821   0.2825   0.2864   0.2939   0.2977   0.3024   0.3065
  0.3128   0.3152   0.3227   0.3325   0.3367   0.3448   0.3512   0.3723
  0.3940   0.4032   0.4104   0.4309   0.4392   0.4475   0.4509   0.4531
  0.4570   0.4681   0.4741   0.4802   0.4863   0.4941   0.4978   0.5042
  0.5092   0.5157   0.5180   0.5198   0.5260   0.5291   0.5426   0.5435
  0.5640   0.5660   0.5745   0.5772   0.5844   0.5953   0.6002   0.6042
  0.6102   0.6144   0.6184   0.6262   0.6314   0.6345   0.6480   0.6527
  0.6624   0.6682   0.6733   0.6819   0.6889   0.6951   0.7000   0.7048
  0.7126   0.7197   0.7740   0.7992   0.8028   0.8079   0.8187   0.8275
  0.8325   0.8343   0.8395   0.8413   0.8445   0.8485   0.8525   0.8547
  0.8579   0.8592   0.8626   0.8725   0.8739   0.8778   0.8862   0.8874
  0.8898   0.9018   0.9049   0.9110   0.9244   0.9293   0.9494   0.9511
  0.9517   0.9545   0.9582   0.9664   0.9695   0.9718   0.9753   0.9838
  0.9908   0.9922   1.0053   1.0085   1.0195   1.0247   1.0388   1.0478
  1.0511   1.0746   1.0891   1.1147   1.1551   1.1765   1.1844   1.1963
  1.1983   1.2144   1.2325   1.2358   1.2430   1.2548   1.2777   1.2878
  1.2928   1.2994   1.3134   1.3234   1.3322   1.3416   1.3601   1.3654
  1.4224   1.4502   1.4790   1.4886   1.4984   1.5077   1.5467   1.5481
  1.5714   1.5750   1.5904   1.5967   1.5993   1.6277   1.6498   1.6710
  1.6910   1.7218   1.7497   1.7613   1.7911   1.8096   1.8172   1.8339
  1.8379   1.8528   1.8613   1.8703   1.9252   1.9270   1.9315   1.9400
  1.9494   1.9661   1.9786   1.9941   2.0196   2.0616   2.0691   2.0848
  2.0960   2.1261   2.1675   2.1995   2.2342   2.2426   2.2518   2.2572
  2.2624   2.2761   2.2986   2.3075   2.3163   2.3173   2.3445   2.3607
  2.3852   2.4006   2.4163   2.4439   2.4484   2.4621   2.4683   2.4787
  2.5264   2.5325   2.5381   2.5418   2.5576   2.5657   2.5764   2.6354
  2.6443   2.6610   2.6835   2.6910   2.6978   2.7095   2.7167   2.7190
  2.7420   2.7511   2.7612   2.7701   2.7750   2.7979   2.8164   2.8239
  2.8430   2.8868   2.9513   2.9741   3.0801   3.0882   3.0948   3.1081
  3.1240   3.1377   3.1807   3.2187   3.2292   3.2495   3.2681   3.3304
  3.3743   3.4151   3.4647   3.5728   3.6363   3.6737   3.7046   3.7780
  3.8480   3.9406   4.0246   4.0536   4.0863   4.3533   4.7973   4.8172
  9.7687   9.7797   9.7970   9.8374   9.8443   9.8477  23.3633  23.5152
 23.8248  23.8536  23.8620  23.8921  23.9411  23.9876  24.0387  24.0703
 24.1074  24.1263  25.8060  25.8158  25.8659  25.9437  25.9584  25.9893
 26.1195  26.1478  26.2210  26.2721  26.3093  26.4243  26.5822  26.5962
 26.6750  26.7221  26.7877  27.0296 215.7613 215.7738 215.7935 215.8432
215.8547 215.8585
 --------------------------------------------------------------

          Ground-State Mulliken Net Atomic Charges

     Atom                 Charge (a.u.)
  ----------------------------------------
      1 C                    -0.076643
      2 C                    -1.372776
      3 Cl                    0.523538
      4 C                     1.010027
      5 Cl                    0.519738
      6 C                    -0.665033
      7 H                     0.211356
      8 C                    -0.245979
      9 H                     0.207090
     10 C                    -0.564795
     11 Cl                    0.435621
     12 C                    -0.470704
     13 C                    -0.577541
     14 Cl                    0.379597
     15 C                    -0.208217
     16 H                     0.234525
     17 C                     0.288295
     18 Cl                    0.501550
     19 C                    -0.152613
     20 H                     0.235002
     21 C                    -0.596128
     22 Cl                    0.384089
  ----------------------------------------
  Sum of atomic charges =     0.000000

 -----------------------------------------------------------------
                    Cartesian Multipole Moments
 -----------------------------------------------------------------
    Charge (ESU x 10^10)
                 0.0000
    Dipole Moment (Debye)
         X      -1.1928      Y      -0.2729      Z      -0.4307
       Tot       1.2972
    Quadrupole Moments (Debye-Ang)
        XX    -135.9494     XY       0.1647     YY    -145.5639
        XZ      -2.8398     YZ      -1.7453     ZZ    -148.1839
    Octopole Moments (Debye-Ang^2)
       XXX    -407.3849    XXY     -13.0910    XYY    -117.2896
       YYY     -17.4778    XXZ      45.8742    XYZ      -1.9688
       YYZ      33.1478    XZZ    -125.4709    YZZ      -1.3107
       ZZZ     108.8205
    Hexadecapole Moments (Debye-Ang^3)
      XXXX   -4826.6903   XXXY      99.2028   XXYY   -1022.2317
      XYYY     105.5785   YYYY   -1368.7395   XXXZ    1100.3032
      XXYZ     -17.1665   XYYZ     357.0330   YYYZ     -61.3777
      XXZZ   -1456.8135   XYZZ      64.7704   YYZZ    -863.2796
      XZZZ    1116.1712   YZZZ     -49.0760   ZZZZ   -3844.4589
 -----------------------------------------------------------------
 Calculating analytic gradient of the SCF energy
 Gradient of SCF Energy
            1           2           3           4           5           6
    1  -0.0002757   0.0000242   0.0003721   0.0000030   0.0000453   0.0000460
    2   0.0000092  -0.0002733  -0.0010151  -0.0000416   0.0000201   0.0000133
    3   0.0001244  -0.0002421  -0.0004809   0.0000531  -0.0000261   0.0000116
            7           8           9          10          11          12
    1  -0.0000043   0.0000003  -0.0000133   0.0002488   0.0006166   0.0002894
    2  -0.0000008   0.0000107   0.0000002   0.0002192   0.0010869  -0.0000596
    3   0.0000104  -0.0000187   0.0000197   0.0000180  -0.0000158  -0.0001788
           13          14          15          16          17          18
    1  -0.0001931  -0.0001366   0.0000000   0.0000067  -0.0000372   0.0000161
    2   0.0002462   0.0009961  -0.0000030  -0.0000016   0.0000173  -0.0000041
    3   0.0001516   0.0007824   0.0000168  -0.0000347   0.0000044  -0.0000224
           19          20          21          22
    1  -0.0000130   0.0000141  -0.0001374  -0.0008719
    2  -0.0000007   0.0000002  -0.0001929  -0.0010267
    3  -0.0000128  -0.0000068   0.0001101  -0.0002632
 Max gradient component =       1.087E-03
 RMS gradient           =       3.286E-04
 Gradient time:  CPU 285.37 s  wall 285.42 s
 Geometry Optimization Parameters
   NAtoms,    NIC,     NZ,  NCons,   NDum,   NFix, NCnnct, MaxDiis
       22     171      22       0       0       0       0       0

 Cartesian Hessian Update
 Hessian updated using BFGS update


** GEOMETRY OPTIMIZATION IN DELOCALIZED INTERNAL COORDINATES **
   Searching for a Minimum

   Optimization Cycle:  13

                       Coordinates (Angstroms)
     ATOM                X               Y               Z
      1  C         0.0017968922   -0.0030885415    0.0101630165
      2  C        -0.0189171918    0.3316050383    1.3748386261
      3  Cl        1.4792702260    0.7385587376    2.1683959770
      4  C        -1.2215068161    0.3420135613    2.0875392163
      5  Cl       -1.2742071466    0.7529789734    3.7837254269
      6  C        -2.4128665084    0.0232997169    1.4423656412
      7  H        -3.3387880761    0.0370612044    2.0025788335
      8  C        -2.4135420607   -0.3069844729    0.0951624037
      9  H        -3.3378306908   -0.5546612095   -0.4095322227
     10  C        -1.2135046779   -0.3187822618   -0.6061358556
     11  Cl       -1.2449285015   -0.7419593643   -2.3064970625
     12  C         1.2804403978   -0.0248326762   -0.7532386097
     13  C         2.1724134521   -1.1011395612   -0.6607508582
     14  Cl        1.7927608951   -2.4515959667    0.3877833725
     15  C         3.3654897432   -1.1459545721   -1.3726992101
     16  H         4.0297380034   -1.9931097742   -1.2794545391
     17  C         3.6784134853   -0.0782693400   -2.2044454461
     18  Cl        5.1762382413   -0.1132470395   -3.1131877701
     19  C         2.8317913009    1.0154197087   -2.3337212850
     20  H         3.0835664853    1.8415873221   -2.9833943815
     21  C         1.6464024003    1.0235582030   -1.6070746019
     22  Cl        0.5848447757    2.4050331805   -1.7860408957
   Point Group: c1    Number of degrees of freedom:    60


   Energy is  -3221.135857025

 Hessian updated using BFGS update

 60 Hessian modes will be used to form the next step
  Hessian Eigenvalues:
     0.002940    0.016319    0.017508    0.020466    0.020577    0.020683
     0.021679    0.022740    0.022746    0.023514    0.024090    0.024090
     0.024114    0.024115    0.024135    0.024137    0.024142    0.024144
     0.055161    0.094612    0.101108    0.159995    0.159996    0.159999
     0.160054    0.215412    0.222509    0.226933    0.227726    0.232864
     0.236654    0.238835    0.246029    0.249983    0.250000    0.250006
     0.251177    0.287751    0.288641    0.290310    0.292925    0.301053
     0.301209    0.317066    0.356665    0.356665    0.356668    0.356690
     0.402603    0.407250    0.417995    0.424944    0.457048    0.458555
     0.466526    0.470928    0.478201    0.478279    0.479164    0.479804

 Minimum search - taking simple RFO step
 Searching for Lamda that Minimizes Along All modes
 Value Taken    Lamda =  -0.00090882
 Calculated Step too Large.  Step scaled by  0.619831
 Step Taken.  Stepsize is  0.300000

                             Maximum     Tolerance    Cnvgd?
         Gradient           0.001591      0.000300      NO
         Displacement       0.246102      0.001200      NO
         Energy change     -0.000682      0.000001      NO


 New Cartesian Coordinates Obtained by Inverse Iteration

 Displacement from previous Coordinates is:  0.391893
 ----------------------------------------------------------------
             Standard Nuclear Orientation (Angstroms)
    I     Atom           X                Y                Z
 ----------------------------------------------------------------
    1      C       0.0026866908    -0.0018681597     0.0116704308
    2      C      -0.0230086920     0.3610222502     1.3687478915
    3      Cl      1.4693352028     0.8035369525     2.1542232169
    4      C      -1.2261264933     0.3697487014     2.0807156777
    5      Cl     -1.2855505153     0.8145527532     3.7681369426
    6      C      -2.4124079827     0.0201993413     1.4421591536
    7      H      -3.3386365656     0.0324208800     2.0018873492
    8      C      -2.4078859542    -0.3386430358     0.1022862732
    9      H      -3.3283698117    -0.6102529176    -0.3969558615
   10      C      -1.2074081558    -0.3479985884    -0.5982725403
   11      Cl     -1.2309322437    -0.8076920369    -2.2895374366
   12      C       1.2816853539    -0.0231536128    -0.7514991932
   13      C       2.1575580914    -1.1141451574    -0.6843766513
   14      Cl      1.7567917227    -2.4834577117     0.3318457026
   15      C       3.3495837414    -1.1600691496    -1.3980822943
   16      H       4.0016597609    -2.0185448158    -1.3244917282
   17      C       3.6769436055    -0.0786637933    -2.2061680767
   18      Cl      5.1729126566    -0.1151699437    -3.1180096549
   19      C       2.8463233313     1.0299989490    -2.3096268537
   20      H       3.1093033918     1.8665847028    -2.9413202624
   21      C       1.6620191505     1.0390879397    -1.5812092860
   22      Cl      0.6205983434     2.4399973189    -1.7257430236
 ----------------------------------------------------------------
 Nuclear Repulsion Energy =        2092.68490670 hartrees
 There are       89 alpha and       89 beta electrons
 Applying Cartesian multipole field
    Component          Value
    ---------          -----
     (2,0,0)        1.00000E-12
     (0,2,0)        2.00000E-11
     (0,0,2)       -3.00000E-11
 Nucleus-field energy     =    -0.0000000609 hartrees
 Requested basis set is 6-311++G(d,p)
 There are 170 shells and 472 basis functions
 A cutoff of  1.0D-15 yielded  11079 shell pairs
 There are     93601 function pairs (    100722 Cartesian)
 Smallest overlap matrix eigenvalue = 1.23E-07
 Linear dependence detected in AO basis
 Number of orthogonalized atomic orbitals = 467
 Maximum deviation from orthogonality = 4.139E-10
 Guess from superposition of atomic densities
 Warning:  Energy on first SCF cycle will be non-variational
 SAD guess density has 178.000000 electrons

 -----------------------------------------------------------------------
  General SCF calculation program by
  Eric Jon Sundstrom, Paul Horn, Yuezhi Mao, Dmitri Zuev, Alec White,
  David Stuck, Shaama M.S., Shane Yost, Joonho Lee, David Small,
  Daniel Levine, Susi Lehtola, Hugh Burton, Evgeny Epifanovsky,
  Bang C. Huynh
 -----------------------------------------------------------------------
 Exchange:     0.2000 Hartree-Fock + 0.0800 Slater + 0.7200 B88
 Correlation:  0.1900 VWN1RPA + 0.8100 LYP
 Using SG-1 standard quadrature grid
 A restricted SCF calculation will be
 performed using DIIS
 SCF converges when DIIS error is below 1.0e-08
 ---------------------------------------
  Cycle       Energy         DIIS error
 ---------------------------------------
    1   -3225.3524893515      2.82e-02  
    2   -3221.0007620491      2.21e-03  
    3   -3220.9195295100      2.72e-03  
    4   -3221.1292061585      4.86e-04  
    5   -3221.1345317499      2.47e-04  
    6   -3221.1360256804      1.04e-04  
    7   -3221.1363040280      2.46e-05  
    8   -3221.1363167812      1.15e-05  
    9   -3221.1363203826      3.59e-06  
   10   -3221.1363207396      8.55e-07  
   11   -3221.1363207591      2.26e-07  
   12   -3221.1363207602      1.15e-07  
   13   -3221.1363207608      3.10e-08  
   14   -3221.1363207606      1.24e-08  
   15   -3221.1363207607      4.13e-09  Convergence criterion met
 ---------------------------------------
 SCF time:   CPU 791.07s  wall 792.00s 
 SCF   energy in the final basis set =    -3221.1363207607
 Total energy in the final basis set =    -3221.1363207607

 --------------------------------------------------------------

                    Orbital Energies (a.u.)
 --------------------------------------------------------------

 Alpha MOs
 -- Occupied --
********-101.5748-101.5747-101.5746-101.5736-101.5728 -10.2748 -10.2733
-10.2733 -10.2711 -10.2686 -10.2682 -10.2380 -10.2354 -10.2188 -10.2176
-10.2175 -10.2154  -9.4899  -9.4896  -9.4894  -9.4893  -9.4882  -9.4875
 -7.2546  -7.2545  -7.2542  -7.2541  -7.2529  -7.2521  -7.2446  -7.2445
 -7.2443  -7.2442  -7.2441  -7.2437  -7.2437  -7.2437  -7.2430  -7.2425
 -7.2423  -7.2420  -0.9551  -0.9370  -0.9058  -0.8984  -0.8968  -0.8791
 -0.8429  -0.8349  -0.8052  -0.7665  -0.7548  -0.7423  -0.6643  -0.6386
 -0.6294  -0.6172  -0.5570  -0.5369  -0.5318  -0.5273  -0.4945  -0.4833
 -0.4672  -0.4663  -0.4633  -0.4470  -0.4453  -0.4304  -0.4133  -0.4120
 -0.4065  -0.3974  -0.3839  -0.3816  -0.3650  -0.3482  -0.3424  -0.3421
 -0.3357  -0.3337  -0.3306  -0.3278  -0.3246  -0.2847  -0.2752  -0.2733
 -0.2639
 -- Virtual --
 -0.0615  -0.0572  -0.0510  -0.0490  -0.0369  -0.0246  -0.0096  -0.0017
  0.0048   0.0111   0.0122   0.0128   0.0195   0.0248   0.0319   0.0430
  0.0453   0.0506   0.0538   0.0565   0.0613   0.0653   0.0665   0.0785
  0.0822   0.0854   0.0874   0.0888   0.0941   0.0990   0.1019   0.1035
  0.1049   0.1090   0.1128   0.1169   0.1172   0.1186   0.1227   0.1242
  0.1289   0.1297   0.1314   0.1327   0.1363   0.1374   0.1471   0.1505
  0.1528   0.1548   0.1603   0.1646   0.1660   0.1722   0.1761   0.1798
  0.1841   0.1895   0.1935   0.2016   0.2098   0.2124   0.2143   0.2153
  0.2197   0.2259   0.2289   0.2321   0.2345   0.2383   0.2413   0.2476
  0.2505   0.2556   0.2620   0.2635   0.2676   0.2691   0.2710   0.2753
  0.2770   0.2810   0.2849   0.2890   0.2939   0.2977   0.3015   0.3072
  0.3122   0.3133   0.3236   0.3343   0.3388   0.3445   0.3534   0.3728
  0.3938   0.4032   0.4102   0.4333   0.4415   0.4472   0.4497   0.4546
  0.4573   0.4670   0.4740   0.4796   0.4829   0.4947   0.4988   0.5047
  0.5088   0.5160   0.5171   0.5197   0.5289   0.5318   0.5416   0.5434
  0.5633   0.5660   0.5750   0.5777   0.5847   0.5947   0.5997   0.6043
  0.6099   0.6157   0.6165   0.6278   0.6335   0.6367   0.6471   0.6523
  0.6606   0.6672   0.6770   0.6819   0.6874   0.6940   0.7020   0.7051
  0.7121   0.7213   0.7737   0.8010   0.8035   0.8090   0.8195   0.8290
  0.8322   0.8354   0.8399   0.8418   0.8450   0.8486   0.8535   0.8549
  0.8576   0.8597   0.8613   0.8730   0.8747   0.8766   0.8854   0.8857
  0.8902   0.9020   0.9046   0.9119   0.9234   0.9282   0.9482   0.9502
  0.9520   0.9552   0.9593   0.9664   0.9701   0.9720   0.9738   0.9828
  0.9881   0.9936   1.0044   1.0119   1.0200   1.0287   1.0379   1.0506
  1.0537   1.0739   1.0817   1.1143   1.1559   1.1820   1.1847   1.1988
  1.2023   1.2176   1.2330   1.2368   1.2427   1.2550   1.2710   1.2890
  1.2965   1.3003   1.3109   1.3239   1.3289   1.3441   1.3600   1.3700
  1.4260   1.4469   1.4784   1.4883   1.4976   1.5085   1.5462   1.5493
  1.5711   1.5759   1.5889   1.5991   1.6045   1.6274   1.6493   1.6706
  1.6922   1.7226   1.7502   1.7616   1.7912   1.8108   1.8153   1.8334
  1.8370   1.8527   1.8615   1.8690   1.9259   1.9265   1.9320   1.9398
  1.9492   1.9684   1.9797   1.9953   2.0202   2.0622   2.0686   2.0841
  2.0943   2.1257   2.1677   2.2018   2.2343   2.2424   2.2487   2.2551
  2.2624   2.2686   2.2973   2.3097   2.3171   2.3214   2.3467   2.3624
  2.3872   2.4009   2.4190   2.4434   2.4472   2.4637   2.4692   2.4781
  2.5220   2.5288   2.5385   2.5416   2.5578   2.5647   2.5751   2.6345
  2.6534   2.6608   2.6850   2.6915   2.6986   2.7088   2.7178   2.7188
  2.7410   2.7524   2.7595   2.7691   2.7738   2.8020   2.8165   2.8241
  2.8385   2.8857   2.9544   2.9719   3.0815   3.0912   3.0971   3.1098
  3.1229   3.1346   3.1825   3.2184   3.2264   3.2510   3.2713   3.3291
  3.3766   3.4162   3.4676   3.5761   3.6366   3.6791   3.7042   3.7793
  3.8483   3.9413   4.0260   4.0536   4.0861   4.3511   4.7991   4.8146
  9.7696   9.7804   9.7968   9.8318   9.8494   9.8530  23.3673  23.5159
 23.8254  23.8526  23.8632  23.8930  23.9415  23.9875  24.0384  24.0721
 24.1079  24.1267  25.8006  25.8160  25.8415  25.9462  25.9544  25.9979
 26.1197  26.1462  26.2179  26.2989  26.3132  26.4137  26.5819  26.5971
 26.6726  26.7131  26.7833  27.0619 215.7621 215.7746 215.7937 215.8359
215.8562 215.8694
 --------------------------------------------------------------

          Ground-State Mulliken Net Atomic Charges

     Atom                 Charge (a.u.)
  ----------------------------------------
      1 C                    -0.091059
      2 C                    -1.428468
      3 Cl                    0.538718
      4 C                     1.021942
      5 Cl                    0.523049
      6 C                    -0.623919
      7 H                     0.213067
      8 C                    -0.289195
      9 H                     0.205974
     10 C                    -0.547997
     11 Cl                    0.454089
     12 C                    -0.493809
     13 C                    -0.581237
     14 Cl                    0.397299
     15 C                    -0.224165
     16 H                     0.235153
     17 C                     0.326473
     18 Cl                    0.503590
     19 C                    -0.178484
     20 H                     0.235505
     21 C                    -0.597051
     22 Cl                    0.400525
  ----------------------------------------
  Sum of atomic charges =     0.000000

 -----------------------------------------------------------------
                    Cartesian Multipole Moments
 -----------------------------------------------------------------
    Charge (ESU x 10^10)
                -0.0000
    Dipole Moment (Debye)
         X      -1.1916      Y      -0.2985      Z      -0.4249
       Tot       1.2999
    Quadrupole Moments (Debye-Ang)
        XX    -135.9904     XY       0.3021     YY    -145.4806
        XZ      -2.8864     YZ      -1.7435     ZZ    -148.2112
    Octopole Moments (Debye-Ang^2)
       XXX    -407.1683    XXY     -13.9130    XYY    -116.9338
       YYY     -19.7034    XXZ      45.8391    XYZ      -1.7599
       YYZ      33.0758    XZZ    -125.4570    YZZ      -2.3112
       ZZZ     109.6790
    Hexadecapole Moments (Debye-Ang^3)
      XXXX   -4815.3149   XXXY      92.2621   XXYY   -1027.2767
      XYYY      95.2867   YYYY   -1421.6838   XXXZ    1110.7634
      XXYZ     -26.5575   XYYZ     359.9532   YYYZ     -91.0621
      XXZZ   -1447.3747   XYZZ      61.0572   YYZZ    -864.9214
      XZZZ    1128.7788   YZZZ     -76.5527   ZZZZ   -3806.4460
 -----------------------------------------------------------------
 Calculating analytic gradient of the SCF energy
 Gradient of SCF Energy
            1           2           3           4           5           6
    1  -0.0002411   0.0001003   0.0002538  -0.0000095   0.0000538   0.0000555
    2   0.0000547  -0.0002459  -0.0006057  -0.0000332   0.0000253   0.0000093
    3   0.0001251  -0.0002298  -0.0002841   0.0000592  -0.0000314   0.0000003
            7           8           9          10          11          12
    1   0.0000007   0.0000002  -0.0000128   0.0002173   0.0004034   0.0002765
    2   0.0000012   0.0000077   0.0000054   0.0001592   0.0007030  -0.0000740
    3   0.0000167   0.0000061   0.0000303  -0.0000273  -0.0000137  -0.0001716
           13          14          15          16          17          18
    1  -0.0002048  -0.0001096   0.0000053   0.0000093  -0.0000620   0.0000144
    2   0.0002061   0.0006354   0.0000166  -0.0000043   0.0000055  -0.0000075
    3   0.0001475   0.0005267   0.0000044  -0.0000343   0.0000123  -0.0000307
           19          20          21          22
    1  -0.0000071   0.0000095  -0.0001193  -0.0006339
    2  -0.0000195  -0.0000017  -0.0001448  -0.0006928
    3  -0.0000081  -0.0000159   0.0001136  -0.0001951
 Max gradient component =       7.030E-04
 RMS gradient           =       2.251E-04
 Gradient time:  CPU 270.22 s  wall 270.26 s
 Geometry Optimization Parameters
   NAtoms,    NIC,     NZ,  NCons,   NDum,   NFix, NCnnct, MaxDiis
       22     171      22       0       0       0       0       0

 Cartesian Hessian Update
 Hessian updated using BFGS update


** GEOMETRY OPTIMIZATION IN DELOCALIZED INTERNAL COORDINATES **
   Searching for a Minimum

   Optimization Cycle:  14

                       Coordinates (Angstroms)
     ATOM                X               Y               Z
      1  C         0.0026866908   -0.0018681597    0.0116704308
      2  C        -0.0230086920    0.3610222502    1.3687478915
      3  Cl        1.4693352028    0.8035369525    2.1542232169
      4  C        -1.2261264933    0.3697487014    2.0807156777
      5  Cl       -1.2855505153    0.8145527532    3.7681369426
      6  C        -2.4124079827    0.0201993413    1.4421591536
      7  H        -3.3386365656    0.0324208800    2.0018873492
      8  C        -2.4078859542   -0.3386430358    0.1022862732
      9  H        -3.3283698117   -0.6102529176   -0.3969558615
     10  C        -1.2074081558   -0.3479985884   -0.5982725403
     11  Cl       -1.2309322437   -0.8076920369   -2.2895374366
     12  C         1.2816853539   -0.0231536128   -0.7514991932
     13  C         2.1575580914   -1.1141451574   -0.6843766513
     14  Cl        1.7567917227   -2.4834577117    0.3318457026
     15  C         3.3495837414   -1.1600691496   -1.3980822943
     16  H         4.0016597609   -2.0185448158   -1.3244917282
     17  C         3.6769436055   -0.0786637933   -2.2061680767
     18  Cl        5.1729126566   -0.1151699437   -3.1180096549
     19  C         2.8463233313    1.0299989490   -2.3096268537
     20  H         3.1093033918    1.8665847028   -2.9413202624
     21  C         1.6620191505    1.0390879397   -1.5812092860
     22  Cl        0.6205983434    2.4399973189   -1.7257430236
   Point Group: c1    Number of degrees of freedom:    60


   Energy is  -3221.136320761

 Hessian updated using BFGS update

 60 Hessian modes will be used to form the next step
  Hessian Eigenvalues:
     0.002117    0.016319    0.017509    0.020452    0.020578    0.020683
     0.021679    0.022735    0.022749    0.023509    0.024090    0.024090
     0.024114    0.024115    0.024136    0.024137    0.024142    0.024144
     0.055154    0.094276    0.101110    0.159995    0.159996    0.159999
     0.160051    0.215409    0.222229    0.226846    0.227666    0.232859
     0.236641    0.238835    0.246029    0.249970    0.250000    0.250007
     0.251148    0.287730    0.288587    0.290310    0.292927    0.301052
     0.301207    0.317074    0.356665    0.356665    0.356668    0.356690
     0.402496    0.407245    0.417995    0.424943    0.457049    0.458554
     0.466526    0.470897    0.478202    0.478280    0.479163    0.479798

 Minimum search - taking simple RFO step
 Searching for Lamda that Minimizes Along All modes
 Value Taken    Lamda =  -0.00057479
 Calculated Step too Large.  Step scaled by  0.652184
 Step Taken.  Stepsize is  0.300000

                             Maximum     Tolerance    Cnvgd?
         Gradient           0.001058      0.000300      NO
         Displacement       0.246563      0.001200      NO
         Energy change     -0.000464      0.000001      NO


 New Cartesian Coordinates Obtained by Inverse Iteration

 Displacement from previous Coordinates is:  0.393160
 ----------------------------------------------------------------
             Standard Nuclear Orientation (Angstroms)
    I     Atom           X                Y                Z
 ----------------------------------------------------------------
    1      C       0.0038468676    -0.0011604613     0.0137700454
    2      C      -0.0279158448     0.3902025307     1.3626500785
    3      Cl      1.4576940338     0.8677091293     2.1403965033
    4      C      -1.2318781330     0.3977455286     2.0733725769
    5      Cl     -1.2992618976     0.8764172493     3.7512708780
    6      C      -2.4124910554     0.0175712111     1.4418620668
    7      H      -3.3391975683     0.0285520759     2.0008014418
    8      C      -2.4018197882    -0.3700004231     0.1100795172
    9      H      -3.3179343452    -0.6654933312    -0.3835429356
   10      C      -1.2007188183    -0.3772239634    -0.5893804957
   11      Cl     -1.2164394825    -0.8729988290    -2.2708998138
   12      C       1.2832123024    -0.0218664208    -0.7491789449
   13      C       2.1432465771    -1.1266357850    -0.7083005586
   14      Cl      1.7225325521    -2.5145094053     0.2747273996
   15      C       3.3339469244    -1.1733434231    -1.4242150621
   16      H       3.9738507330    -2.0423739487    -1.3705094384
   17      C       3.6754443011    -0.0791002712    -2.2087410918
   18      Cl      5.1690675369    -0.1168334008    -3.1244189048
   19      C       2.8607453448     1.0434684847    -2.2857413775
   20      H       3.1345993776     1.8899466222    -2.8993978755
   21      C       1.6780180080     1.0535137450    -1.5547519987
   22      Cl      0.6585270030     2.4739039526    -1.6634722347
 ----------------------------------------------------------------
 Nuclear Repulsion Energy =        2091.71370636 hartrees
 There are       89 alpha and       89 beta electrons
 Applying Cartesian multipole field
    Component          Value
    ---------          -----
     (2,0,0)        1.00000E-12
     (0,2,0)        2.00000E-11
     (0,0,2)       -3.00000E-11
 Nucleus-field energy     =    -0.0000000591 hartrees
 Requested basis set is 6-311++G(d,p)
 There are 170 shells and 472 basis functions
 A cutoff of  1.0D-15 yielded  11085 shell pairs
 There are     93559 function pairs (    100676 Cartesian)
 Smallest overlap matrix eigenvalue = 1.13E-07
 Linear dependence detected in AO basis
 Number of orthogonalized atomic orbitals = 467
 Maximum deviation from orthogonality = 6.479E-10
 Guess from superposition of atomic densities
 Warning:  Energy on first SCF cycle will be non-variational
 SAD guess density has 178.000000 electrons

 -----------------------------------------------------------------------
  General SCF calculation program by
  Eric Jon Sundstrom, Paul Horn, Yuezhi Mao, Dmitri Zuev, Alec White,
  David Stuck, Shaama M.S., Shane Yost, Joonho Lee, David Small,
  Daniel Levine, Susi Lehtola, Hugh Burton, Evgeny Epifanovsky,
  Bang C. Huynh
 -----------------------------------------------------------------------
 Exchange:     0.2000 Hartree-Fock + 0.0800 Slater + 0.7200 B88
 Correlation:  0.1900 VWN1RPA + 0.8100 LYP
 Using SG-1 standard quadrature grid
 A restricted SCF calculation will be
 performed using DIIS
 SCF converges when DIIS error is below 1.0e-08
 ---------------------------------------
  Cycle       Energy         DIIS error
 ---------------------------------------
    1   -3225.3497784340      2.82e-02  
    2   -3221.0010182358      2.21e-03  
    3   -3220.9198008257      2.72e-03  
    4   -3221.1295043392      4.86e-04  
    5   -3221.1348236427      2.47e-04  
    6   -3221.1363164031      1.04e-04  
    7   -3221.1365940877      2.46e-05  
    8   -3221.1366067791      1.16e-05  
    9   -3221.1366103903      3.59e-06  
   10   -3221.1366107471      8.54e-07  
   11   -3221.1366107670      2.23e-07  
   12   -3221.1366107682      1.14e-07  
   13   -3221.1366107686      3.02e-08  
   14   -3221.1366107684      1.17e-08  
   15   -3221.1366107684      3.89e-09  Convergence criterion met
 ---------------------------------------
 SCF time:   CPU 797.71s  wall 798.00s 
 SCF   energy in the final basis set =    -3221.1366107684
 Total energy in the final basis set =    -3221.1366107684

 --------------------------------------------------------------

                    Orbital Energies (a.u.)
 --------------------------------------------------------------

 Alpha MOs
 -- Occupied --
********-101.5750-101.5748-101.5747-101.5736-101.5729 -10.2749 -10.2734
-10.2733 -10.2711 -10.2687 -10.2682 -10.2381 -10.2355 -10.2189 -10.2176
-10.2175 -10.2155  -9.4899  -9.4897  -9.4895  -9.4894  -9.4882  -9.4876
 -7.2546  -7.2546  -7.2543  -7.2542  -7.2529  -7.2522  -7.2446  -7.2446
 -7.2443  -7.2443  -7.2442  -7.2438  -7.2438  -7.2437  -7.2430  -7.2425
 -7.2424  -7.2421  -0.9550  -0.9371  -0.9057  -0.8982  -0.8970  -0.8792
 -0.8429  -0.8349  -0.8052  -0.7665  -0.7549  -0.7423  -0.6643  -0.6384
 -0.6296  -0.6173  -0.5571  -0.5362  -0.5326  -0.5274  -0.4945  -0.4833
 -0.4672  -0.4663  -0.4633  -0.4467  -0.4454  -0.4304  -0.4131  -0.4123
 -0.4062  -0.3972  -0.3838  -0.3815  -0.3649  -0.3484  -0.3425  -0.3422
 -0.3359  -0.3337  -0.3307  -0.3282  -0.3246  -0.2841  -0.2752  -0.2738
 -0.2640
 -- Virtual --
 -0.0598  -0.0572  -0.0529  -0.0489  -0.0370  -0.0247  -0.0096  -0.0017
  0.0048   0.0110   0.0122   0.0127   0.0194   0.0247   0.0319   0.0429
  0.0453   0.0506   0.0537   0.0567   0.0610   0.0654   0.0661   0.0785
  0.0821   0.0855   0.0878   0.0887   0.0939   0.0993   0.1014   0.1034
  0.1047   0.1087   0.1132   0.1165   0.1176   0.1185   0.1225   0.1243
  0.1289   0.1294   0.1314   0.1328   0.1366   0.1375   0.1470   0.1509
  0.1527   0.1543   0.1600   0.1648   0.1660   0.1719   0.1761   0.1794
  0.1840   0.1892   0.1928   0.2008   0.2094   0.2120   0.2140   0.2153
  0.2211   0.2253   0.2284   0.2300   0.2344   0.2384   0.2410   0.2472
  0.2502   0.2556   0.2617   0.2634   0.2682   0.2689   0.2707   0.2752
  0.2767   0.2804   0.2878   0.2908   0.2942   0.2977   0.3012   0.3077
  0.3102   0.3127   0.3245   0.3351   0.3413   0.3443   0.3552   0.3732
  0.3936   0.4033   0.4101   0.4355   0.4432   0.4466   0.4490   0.4561
  0.4582   0.4664   0.4739   0.4783   0.4802   0.4955   0.4998   0.5044
  0.5087   0.5148   0.5164   0.5194   0.5289   0.5373   0.5408   0.5451
  0.5625   0.5652   0.5754   0.5781   0.5853   0.5948   0.5989   0.6046
  0.6087   0.6140   0.6180   0.6290   0.6354   0.6385   0.6462   0.6499
  0.6608   0.6666   0.6794   0.6830   0.6863   0.6929   0.7018   0.7094
  0.7129   0.7230   0.7734   0.8027   0.8040   0.8097   0.8210   0.8295
  0.8323   0.8363   0.8401   0.8428   0.8453   0.8487   0.8534   0.8556
  0.8576   0.8599   0.8614   0.8722   0.8744   0.8757   0.8848   0.8850
  0.8918   0.9006   0.9040   0.9136   0.9219   0.9271   0.9453   0.9500
  0.9518   0.9559   0.9606   0.9663   0.9704   0.9710   0.9749   0.9816
  0.9853   0.9947   1.0029   1.0141   1.0209   1.0320   1.0371   1.0529
  1.0569   1.0732   1.0746   1.1138   1.1568   1.1836   1.1863   1.1994
  1.2081   1.2204   1.2339   1.2373   1.2421   1.2542   1.2666   1.2910
  1.2981   1.3022   1.3084   1.3231   1.3294   1.3463   1.3597   1.3766
  1.4297   1.4434   1.4787   1.4862   1.4984   1.5092   1.5458   1.5505
  1.5705   1.5768   1.5864   1.5993   1.6136   1.6271   1.6488   1.6705
  1.6934   1.7234   1.7505   1.7617   1.7911   1.8115   1.8141   1.8334
  1.8372   1.8526   1.8618   1.8686   1.9261   1.9264   1.9324   1.9396
  1.9490   1.9699   1.9805   1.9963   2.0208   2.0629   2.0682   2.0837
  2.0930   2.1253   2.1680   2.2039   2.2342   2.2429   2.2450   2.2529
  2.2620   2.2633   2.2968   2.3112   2.3163   2.3237   2.3482   2.3658
  2.3903   2.4008   2.4217   2.4399   2.4472   2.4640   2.4721   2.4775
  2.5144   2.5285   2.5387   2.5418   2.5579   2.5635   2.5743   2.6338
  2.6596   2.6611   2.6864   2.6917   2.6990   2.7082   2.7176   2.7200
  2.7397   2.7540   2.7573   2.7690   2.7732   2.8056   2.8163   2.8247
  2.8344   2.8848   2.9571   2.9695   3.0823   3.0934   3.0991   3.1113
  3.1225   3.1312   3.1842   3.2185   3.2239   3.2518   3.2749   3.3281
  3.3784   3.4172   3.4699   3.5789   3.6367   3.6839   3.7038   3.7804
  3.8487   3.9417   4.0273   4.0536   4.0859   4.3496   4.8011   4.8118
  9.7701   9.7809   9.7982   9.8198   9.8588   9.8630  23.3713  23.5164
 23.8260  23.8516  23.8642  23.8938  23.9415  23.9875  24.0382  24.0730
 24.1082  24.1270  25.7902  25.8161  25.8264  25.9456  25.9516  26.0025
 26.1198  26.1454  26.2206  26.3182  26.3252  26.3974  26.5816  26.5984
 26.6739  26.7049  26.7772  27.0882 215.7625 215.7752 215.7956 215.8214
215.8687 215.8794
 --------------------------------------------------------------

          Ground-State Mulliken Net Atomic Charges

     Atom                 Charge (a.u.)
  ----------------------------------------
      1 C                    -0.090618
      2 C                    -1.476329
      3 Cl                    0.542686
      4 C                     1.032776
      5 Cl                    0.526311
      6 C                    -0.587458
      7 H                     0.214397
      8 C                    -0.322624
      9 H                     0.205095
     10 C                    -0.534583
     11 Cl                    0.461018
     12 C                    -0.493939
     13 C                    -0.589736
     14 Cl                    0.404427
     15 C                    -0.232521
     16 H                     0.235654
     17 C                     0.360288
     18 Cl                    0.505058
     19 C                    -0.201955
     20 H                     0.235822
     21 C                    -0.599847
     22 Cl                    0.406080
  ----------------------------------------
  Sum of atomic charges =     0.000000

 -----------------------------------------------------------------
                    Cartesian Multipole Moments
 -----------------------------------------------------------------
    Charge (ESU x 10^10)
                -0.0000
    Dipole Moment (Debye)
         X      -1.1893      Y      -0.3238      Z      -0.4194
       Tot       1.3020
    Quadrupole Moments (Debye-Ang)
        XX    -136.0321     XY       0.4364     YY    -145.4092
        XZ      -2.9304     YZ      -1.7425     ZZ    -148.2345
    Octopole Moments (Debye-Ang^2)
       XXX    -406.8962    XXY     -14.7181    XYY    -116.6107
       YYY     -21.9054    XXZ      45.8132    XYZ      -1.5437
       YYZ      33.0179    XZZ    -125.4255    YZZ      -3.3166
       ZZZ     110.4926
    Hexadecapole Moments (Debye-Ang^3)
      XXXX   -4804.7376   XXXY      85.4882   XXYY   -1032.8204
      XYYY      85.3339   YYYY   -1476.0088   XXXZ    1121.8916
      XXYZ     -36.0970   XYYZ     363.1611   YYYZ    -120.9169
      XXZZ   -1438.1280   XYZZ      57.2352   YYZZ    -866.8701
      XZZZ    1142.0581   YZZZ    -104.5490   ZZZZ   -3768.7797
 -----------------------------------------------------------------
 Calculating analytic gradient of the SCF energy
 Gradient of SCF Energy
            1           2           3           4           5           6
    1  -0.0001933   0.0001528   0.0001580  -0.0000234   0.0000530   0.0000524
    2   0.0000677  -0.0001864  -0.0002675  -0.0000174   0.0000238   0.0000045
    3   0.0001335  -0.0002311  -0.0001162   0.0000555  -0.0000214   0.0000010
            7           8           9          10          11          12
    1   0.0000064  -0.0000006  -0.0000098   0.0001965   0.0002250   0.0002369
    2   0.0000058   0.0000057   0.0000073   0.0001082   0.0003740  -0.0000642
    3   0.0000233   0.0000141   0.0000408  -0.0000246  -0.0000434  -0.0001424
           13          14          15          16          17          18
    1  -0.0001851  -0.0000858   0.0000144   0.0000122  -0.0000767   0.0000137
    2   0.0001711   0.0002901   0.0000276  -0.0000014  -0.0000061  -0.0000103
    3   0.0001201   0.0003117  -0.0000018  -0.0000246   0.0000174  -0.0000409
           19          20          21          22
    1  -0.0000077  -0.0000012  -0.0001240  -0.0004138
    2  -0.0000294  -0.0000082  -0.0001350  -0.0003600
    3  -0.0000178  -0.0000294   0.0000925  -0.0001162
 Max gradient component =       4.138E-04
 RMS gradient           =       1.378E-04
 Gradient time:  CPU 269.42 s  wall 269.45 s
 Geometry Optimization Parameters
   NAtoms,    NIC,     NZ,  NCons,   NDum,   NFix, NCnnct, MaxDiis
       22     171      22       0       0       0       0       0

 Cartesian Hessian Update
 Hessian updated using BFGS update


** GEOMETRY OPTIMIZATION IN DELOCALIZED INTERNAL COORDINATES **
   Searching for a Minimum

   Optimization Cycle:  15

                       Coordinates (Angstroms)
     ATOM                X               Y               Z
      1  C         0.0038468676   -0.0011604613    0.0137700454
      2  C        -0.0279158448    0.3902025307    1.3626500785
      3  Cl        1.4576940338    0.8677091293    2.1403965033
      4  C        -1.2318781330    0.3977455286    2.0733725769
      5  Cl       -1.2992618976    0.8764172493    3.7512708780
      6  C        -2.4124910554    0.0175712111    1.4418620668
      7  H        -3.3391975683    0.0285520759    2.0008014418
      8  C        -2.4018197882   -0.3700004231    0.1100795172
      9  H        -3.3179343452   -0.6654933312   -0.3835429356
     10  C        -1.2007188183   -0.3772239634   -0.5893804957
     11  Cl       -1.2164394825   -0.8729988290   -2.2708998138
     12  C         1.2832123024   -0.0218664208   -0.7491789449
     13  C         2.1432465771   -1.1266357850   -0.7083005586
     14  Cl        1.7225325521   -2.5145094053    0.2747273996
     15  C         3.3339469244   -1.1733434231   -1.4242150621
     16  H         3.9738507330   -2.0423739487   -1.3705094384
     17  C         3.6754443011   -0.0791002712   -2.2087410918
     18  Cl        5.1690675369   -0.1168334008   -3.1244189048
     19  C         2.8607453448    1.0434684847   -2.2857413775
     20  H         3.1345993776    1.8899466222   -2.8993978755
     21  C         1.6780180080    1.0535137450   -1.5547519987
     22  Cl        0.6585270030    2.4739039526   -1.6634722347
   Point Group: c1    Number of degrees of freedom:    60


   Energy is  -3221.136610768

 Hessian updated using BFGS update

 60 Hessian modes will be used to form the next step
  Hessian Eigenvalues:
     0.001841    0.016319    0.017508    0.020447    0.020577    0.020683
     0.021679    0.022740    0.022755    0.023505    0.024090    0.024090
     0.024114    0.024115    0.024136    0.024137    0.024142    0.024144
     0.055146    0.093872    0.101112    0.159995    0.159996    0.159998
     0.160046    0.215399    0.221807    0.226680    0.227622    0.232844
     0.236622    0.238834    0.246029    0.249958    0.250000    0.250006
     0.251093    0.287710    0.288529    0.290315    0.292928    0.301048
     0.301205    0.317074    0.356665    0.356665    0.356668    0.356689
     0.402381    0.407232    0.417993    0.424935    0.457049    0.458555
     0.466525    0.470840    0.478202    0.478280    0.479163    0.479794

 Minimum search - taking simple RFO step
 Searching for Lamda that Minimizes Along All modes
 Value Taken    Lamda =  -0.00023536
 Calculated Step too Large.  Step scaled by  0.898344
 Step Taken.  Stepsize is  0.300000

                             Maximum     Tolerance    Cnvgd?
         Gradient           0.000575      0.000300      NO
         Displacement       0.246326      0.001200      NO
         Energy change     -0.000290      0.000001      NO


 New Cartesian Coordinates Obtained by Inverse Iteration

 Displacement from previous Coordinates is:  0.396825
 ----------------------------------------------------------------
             Standard Nuclear Orientation (Angstroms)
    I     Atom           X                Y                Z
 ----------------------------------------------------------------
    1      C       0.0050026311    -0.0009687791     0.0161750145
    2      C      -0.0337422842     0.4190862498     1.3563067072
    3      Cl      1.4443680308     0.9311804935     2.1263346247
    4      C      -1.2386863142     0.4259997587     2.0654924279
    5      Cl     -1.3148798061     0.9391378386     3.7328997752
    6      C      -2.4131620397     0.0153076747     1.4417979283
    7      H      -3.3404102380     0.0253397980     1.9998230105
    8      C      -2.3956399917    -0.4013093162     0.1189679964
    9      H      -3.3068990830    -0.7207761038    -0.3686319483
   10      C      -1.1939115668    -0.4065962939    -0.5793454823
   11      Cl     -1.2023331222    -0.9383785185    -2.2502097674
   12      C       1.2848310269    -0.0209262840    -0.7466685411
   13      C       2.1292261833    -1.1386238942    -0.7329979657
   14      Cl      1.6897715935    -2.5446091688     0.2160059101
   15      C       3.3183677197    -1.1858933797    -1.4514764911
   16      H       3.9457989741    -2.0649518875    -1.4181410736
   17      C       3.6743347193    -0.0793797219    -2.2118232171
   18      Cl      5.1654410478    -0.1179298411    -3.1315081887
   19      C       2.8757718075     1.0562122861    -2.2614685279
   20      H       3.1605670157     1.9122752340    -2.8565687780
   21      C       1.6946798244     1.0669899746    -1.5278175671
   22      Cl      0.6985785003     2.5063047473    -1.6007660709
 ----------------------------------------------------------------
 Nuclear Repulsion Energy =        2090.84360730 hartrees
 There are       89 alpha and       89 beta electrons
 Applying Cartesian multipole field
    Component          Value
    ---------          -----
     (2,0,0)        1.00000E-12
     (0,2,0)        2.00000E-11
     (0,0,2)       -3.00000E-11
 Nucleus-field energy     =    -0.0000000572 hartrees
 Requested basis set is 6-311++G(d,p)
 There are 170 shells and 472 basis functions
 A cutoff of  1.0D-15 yielded  11089 shell pairs
 There are     93576 function pairs (    100693 Cartesian)
 Smallest overlap matrix eigenvalue = 1.07E-07
 Linear dependence detected in AO basis
 Number of orthogonalized atomic orbitals = 467
 Maximum deviation from orthogonality = 4.170E-10
 Guess from superposition of atomic densities
 Warning:  Energy on first SCF cycle will be non-variational
 SAD guess density has 178.000000 electrons

 -----------------------------------------------------------------------
  General SCF calculation program by
  Eric Jon Sundstrom, Paul Horn, Yuezhi Mao, Dmitri Zuev, Alec White,
  David Stuck, Shaama M.S., Shane Yost, Joonho Lee, David Small,
  Daniel Levine, Susi Lehtola, Hugh Burton, Evgeny Epifanovsky,
  Bang C. Huynh
 -----------------------------------------------------------------------
 Exchange:     0.2000 Hartree-Fock + 0.0800 Slater + 0.7200 B88
 Correlation:  0.1900 VWN1RPA + 0.8100 LYP
 Using SG-1 standard quadrature grid
 A restricted SCF calculation will be
 performed using DIIS
 SCF converges when DIIS error is below 1.0e-08
 ---------------------------------------
  Cycle       Energy         DIIS error
 ---------------------------------------
    1   -3225.3470483864      2.82e-02  
    2   -3221.0011583683      2.21e-03  
    3   -3220.9199149403      2.72e-03  
    4   -3221.1296226685      4.86e-04  
    5   -3221.1349488475      2.48e-04  
    6   -3221.1364532587      1.04e-04  
    7   -3221.1367306271      2.47e-05  
    8   -3221.1367434421      1.16e-05  
    9   -3221.1367470779      3.59e-06  
   10   -3221.1367474346      8.53e-07  
   11   -3221.1367474538      2.21e-07  
   12   -3221.1367474552      1.14e-07  
   13   -3221.1367474557      2.97e-08  
   14   -3221.1367474555      1.11e-08  
   15   -3221.1367474554      3.60e-09  Convergence criterion met
 ---------------------------------------
 SCF time:   CPU 793.65s  wall 794.00s 
 SCF   energy in the final basis set =    -3221.1367474554
 Total energy in the final basis set =    -3221.1367474554

 --------------------------------------------------------------

                    Orbital Energies (a.u.)
 --------------------------------------------------------------

 Alpha MOs
 -- Occupied --
********-101.5750-101.5748-101.5747-101.5736-101.5730 -10.2750 -10.2734
-10.2734 -10.2711 -10.2687 -10.2683 -10.2382 -10.2356 -10.2189 -10.2176
-10.2175 -10.2155  -9.4899  -9.4898  -9.4896  -9.4895  -9.4882  -9.4877
 -7.2547  -7.2546  -7.2543  -7.2542  -7.2530  -7.2523  -7.2447  -7.2446
 -7.2444  -7.2443  -7.2442  -7.2439  -7.2438  -7.2438  -7.2430  -7.2425
 -7.2425  -7.2421  -0.9550  -0.9371  -0.9056  -0.8981  -0.8971  -0.8792
 -0.8429  -0.8349  -0.8052  -0.7665  -0.7549  -0.7423  -0.6644  -0.6383
 -0.6297  -0.6173  -0.5571  -0.5356  -0.5332  -0.5274  -0.4945  -0.4833
 -0.4672  -0.4663  -0.4633  -0.4465  -0.4455  -0.4304  -0.4128  -0.4126
 -0.4061  -0.3970  -0.3837  -0.3815  -0.3649  -0.3486  -0.3425  -0.3423
 -0.3359  -0.3338  -0.3307  -0.3283  -0.3246  -0.2838  -0.2752  -0.2741
 -0.2640
 -- Virtual --
 -0.0582  -0.0570  -0.0548  -0.0489  -0.0371  -0.0247  -0.0097  -0.0018
  0.0047   0.0110   0.0122   0.0127   0.0193   0.0247   0.0319   0.0429
  0.0452   0.0506   0.0537   0.0569   0.0608   0.0655   0.0658   0.0786
  0.0820   0.0856   0.0882   0.0885   0.0938   0.0996   0.1010   0.1033
  0.1046   0.1086   0.1135   0.1161   0.1178   0.1183   0.1224   0.1244
  0.1289   0.1292   0.1314   0.1329   0.1366   0.1376   0.1470   0.1513
  0.1523   0.1541   0.1599   0.1648   0.1661   0.1716   0.1760   0.1792
  0.1839   0.1891   0.1924   0.2004   0.2091   0.2117   0.2139   0.2151
  0.2228   0.2247   0.2275   0.2287   0.2342   0.2386   0.2408   0.2468
  0.2501   0.2555   0.2615   0.2633   0.2682   0.2693   0.2704   0.2751
  0.2767   0.2801   0.2899   0.2915   0.2947   0.2975   0.3011   0.3079
  0.3085   0.3124   0.3251   0.3355   0.3428   0.3442   0.3565   0.3736
  0.3935   0.4033   0.4100   0.4369   0.4435   0.4465   0.4487   0.4574
  0.4587   0.4668   0.4729   0.4765   0.4794   0.4963   0.5007   0.5036
  0.5092   0.5126   0.5166   0.5191   0.5289   0.5393   0.5404   0.5489
  0.5614   0.5645   0.5757   0.5784   0.5859   0.5951   0.5981   0.6052
  0.6073   0.6129   0.6190   0.6295   0.6370   0.6395   0.6452   0.6478
  0.6614   0.6663   0.6802   0.6842   0.6855   0.6921   0.7015   0.7104
  0.7166   0.7254   0.7731   0.8039   0.8043   0.8099   0.8228   0.8292
  0.8324   0.8369   0.8406   0.8425   0.8459   0.8492   0.8527   0.8559
  0.8583   0.8593   0.8635   0.8686   0.8747   0.8755   0.8845   0.8850
  0.8937   0.8995   0.9028   0.9158   0.9196   0.9262   0.9434   0.9499
  0.9511   0.9563   0.9622   0.9663   0.9684   0.9717   0.9767   0.9804
  0.9832   0.9954   1.0016   1.0150   1.0215   1.0339   1.0368   1.0543
  1.0606   1.0676   1.0731   1.1133   1.1574   1.1838   1.1875   1.1996
  1.2118   1.2220   1.2351   1.2373   1.2417   1.2530   1.2647   1.2931
  1.2983   1.3037   1.3065   1.3219   1.3307   1.3475   1.3593   1.3822
  1.4335   1.4397   1.4801   1.4836   1.4992   1.5097   1.5455   1.5514
  1.5697   1.5772   1.5846   1.5995   1.6201   1.6270   1.6484   1.6706
  1.6944   1.7239   1.7505   1.7616   1.7908   1.8116   1.8136   1.8331
  1.8384   1.8525   1.8619   1.8689   1.9258   1.9264   1.9326   1.9396
  1.9488   1.9708   1.9810   1.9969   2.0212   2.0635   2.0678   2.0834
  2.0922   2.1252   2.1681   2.2052   2.2341   2.2412   2.2441   2.2511
  2.2600   2.2626   2.2965   2.3123   2.3152   2.3247   2.3490   2.3682
  2.3936   2.4007   2.4251   2.4348   2.4475   2.4642   2.4744   2.4767
  2.5088   2.5284   2.5388   2.5420   2.5579   2.5625   2.5739   2.6332
  2.6600   2.6638   2.6874   2.6916   2.6992   2.7079   2.7173   2.7211
  2.7387   2.7545   2.7567   2.7688   2.7732   2.8077   2.8158   2.8253
  2.8315   2.8841   2.9592   2.9673   3.0825   3.0947   3.1003   3.1122
  3.1227   3.1280   3.1852   3.2189   3.2217   3.2520   3.2778   3.3274
  3.3794   3.4178   3.4712   3.5806   3.6368   3.6870   3.7036   3.7811
  3.8489   3.9414   4.0281   4.0536   4.0857   4.3490   4.8028   4.8092
  9.7703   9.7812   9.8010   9.8112   9.8637   9.8711  23.3742  23.5165
 23.8262  23.8506  23.8649  23.8944  23.9412  23.9876  24.0382  24.0732
 24.1084  24.1272  25.7794  25.8162  25.8207  25.9440  25.9502  26.0044
 26.1199  26.1451  26.2246  26.3283  26.3429  26.3774  26.5812  26.5995
 26.6782  26.6967  26.7729  27.1034 215.7627 215.7755 215.7990 215.8110
215.8770 215.8859
 --------------------------------------------------------------

          Ground-State Mulliken Net Atomic Charges

     Atom                 Charge (a.u.)
  ----------------------------------------
      1 C                    -0.086562
      2 C                    -1.505578
      3 Cl                    0.541670
      4 C                     1.038857
      5 Cl                    0.528589
      6 C                    -0.563837
      7 H                     0.215200
      8 C                    -0.342752
      9 H                     0.204576
     10 C                    -0.523236
     11 Cl                    0.461880
     12 C                    -0.484864
     13 C                    -0.600182
     14 Cl                    0.406545
     15 C                    -0.232506
     16 H                     0.235992
     17 C                     0.382013
     18 Cl                    0.505729
     19 C                    -0.221429
     20 H                     0.235932
     21 C                    -0.602252
     22 Cl                    0.406216
  ----------------------------------------
  Sum of atomic charges =     0.000000

 -----------------------------------------------------------------
                    Cartesian Multipole Moments
 -----------------------------------------------------------------
    Charge (ESU x 10^10)
                -0.0000
    Dipole Moment (Debye)
         X      -1.1856      Y      -0.3490      Z      -0.4137
       Tot       1.3034
    Quadrupole Moments (Debye-Ang)
        XX    -136.0748     XY       0.5705     YY    -145.3451
        XZ      -2.9758     YZ      -1.7400     ZZ    -148.2547
    Octopole Moments (Debye-Ang^2)
       XXX    -406.5758    XXY     -15.4996    XYY    -116.3061
       YYY     -24.0966    XXZ      45.8081    XYZ      -1.3140
       YYZ      32.9832    XZZ    -125.3795    YZZ      -4.3389
       ZZZ     111.3299
    Hexadecapole Moments (Debye-Ang^3)
      XXXX   -4795.8890   XXXY      78.7899   XXYY   -1038.9629
      XYYY      75.5660   YYYY   -1531.6330   XXXZ    1133.5303
      XXYZ     -45.7776   XYYZ     366.6120   YYYZ    -150.8837
      XXZZ   -1429.1277   XYZZ      53.2351   YYZZ    -869.0080
      XZZZ    1155.9445   YZZZ    -132.9511   ZZZZ   -3731.0950
 -----------------------------------------------------------------
 Calculating analytic gradient of the SCF energy
 Gradient of SCF Energy
            1           2           3           4           5           6
    1  -0.0001353   0.0001278   0.0000570  -0.0000354   0.0000498   0.0000540
    2   0.0000352  -0.0000782  -0.0000160   0.0000082   0.0000114   0.0000041
    3   0.0001287  -0.0001878   0.0000285   0.0000253   0.0000013   0.0000064
            7           8           9          10          11          12
    1   0.0000126   0.0000012  -0.0000052   0.0001371   0.0000680   0.0001636
    2   0.0000105  -0.0000003   0.0000038   0.0000417   0.0001164  -0.0000390
    3   0.0000286   0.0000081   0.0000500   0.0000297  -0.0000524  -0.0000801
           13          14          15          16          17          18
    1  -0.0001053  -0.0000438   0.0000130   0.0000131  -0.0000812   0.0000083
    2   0.0001153   0.0000048   0.0000285   0.0000049  -0.0000158  -0.0000126
    3   0.0000428   0.0001084  -0.0000150  -0.0000101   0.0000214  -0.0000495
           19          20          21          22
    1  -0.0000109  -0.0000133  -0.0001068  -0.0001683
    2  -0.0000274  -0.0000171  -0.0001115  -0.0000667
    3  -0.0000246  -0.0000440   0.0000444  -0.0000601
 Max gradient component =       1.878E-04
 RMS gradient           =       6.785E-05
 Gradient time:  CPU 272.42 s  wall 272.46 s
 Geometry Optimization Parameters
   NAtoms,    NIC,     NZ,  NCons,   NDum,   NFix, NCnnct, MaxDiis
       22     171      22       0       0       0       0       0

 Cartesian Hessian Update
 Hessian updated using BFGS update


** GEOMETRY OPTIMIZATION IN DELOCALIZED INTERNAL COORDINATES **
   Searching for a Minimum

   Optimization Cycle:  16

                       Coordinates (Angstroms)
     ATOM                X               Y               Z
      1  C         0.0050026311   -0.0009687791    0.0161750145
      2  C        -0.0337422842    0.4190862498    1.3563067072
      3  Cl        1.4443680308    0.9311804935    2.1263346247
      4  C        -1.2386863142    0.4259997587    2.0654924279
      5  Cl       -1.3148798061    0.9391378386    3.7328997752
      6  C        -2.4131620397    0.0153076747    1.4417979283
      7  H        -3.3404102380    0.0253397980    1.9998230105
      8  C        -2.3956399917   -0.4013093162    0.1189679964
      9  H        -3.3068990830   -0.7207761038   -0.3686319483
     10  C        -1.1939115668   -0.4065962939   -0.5793454823
     11  Cl       -1.2023331222   -0.9383785185   -2.2502097674
     12  C         1.2848310269   -0.0209262840   -0.7466685411
     13  C         2.1292261833   -1.1386238942   -0.7329979657
     14  Cl        1.6897715935   -2.5446091688    0.2160059101
     15  C         3.3183677197   -1.1858933797   -1.4514764911
     16  H         3.9457989741   -2.0649518875   -1.4181410736
     17  C         3.6743347193   -0.0793797219   -2.2118232171
     18  Cl        5.1654410478   -0.1179298411   -3.1315081887
     19  C         2.8757718075    1.0562122861   -2.2614685279
     20  H         3.1605670157    1.9122752340   -2.8565687780
     21  C         1.6946798244    1.0669899746   -1.5278175671
     22  Cl        0.6985785003    2.5063047473   -1.6007660709
   Point Group: c1    Number of degrees of freedom:    60


   Energy is  -3221.136747455

 Hessian updated using BFGS update

 60 Hessian modes will be used to form the next step
  Hessian Eigenvalues:
     0.001593    0.016321    0.017508    0.020445    0.020577    0.020682
     0.021679    0.022742    0.022765    0.023517    0.024090    0.024090
     0.024114    0.024115    0.024135    0.024139    0.024142    0.024148
     0.055152    0.093599    0.101106    0.159994    0.159996    0.159997
     0.160038    0.215393    0.221042    0.226512    0.227581    0.232811
     0.236601    0.238833    0.246029    0.249978    0.250000    0.250015
     0.251016    0.287688    0.288430    0.290321    0.292923    0.301044
     0.301199    0.317077    0.356665    0.356665    0.356668    0.356689
     0.402247    0.407230    0.417991    0.424923    0.457046    0.458556
     0.466525    0.470738    0.478202    0.478280    0.479163    0.479790

 Minimum search - taking simple RFO step
 Searching for Lamda that Minimizes Along All modes
 Value Taken    Lamda =  -0.00003137
 Step Taken.  Stepsize is  0.135333

                             Maximum     Tolerance    Cnvgd?
         Gradient           0.000240      0.000300     YES
         Displacement       0.110266      0.001200      NO
         Energy change     -0.000137      0.000001      NO


 New Cartesian Coordinates Obtained by Inverse Iteration

 Displacement from previous Coordinates is:  0.183852
 ----------------------------------------------------------------
             Standard Nuclear Orientation (Angstroms)
    I     Atom           X                Y                Z
 ----------------------------------------------------------------
    1      C       0.0052883995    -0.0014533034     0.0169758020
    2      C      -0.0365762144     0.4317843373     1.3529488558
    3      Cl      1.4383363154     0.9598022311     2.1183257689
    4      C      -1.2418243524     0.4389238208     2.0616440191
    5      Cl     -1.3220979564     0.9691255431     3.7235669340
    6      C      -2.4135861509     0.0144165368     1.4420897497
    7      H      -3.3409967113     0.0243942654     1.9998239612
    8      C      -2.3930633190    -0.4156862737     0.1236503988
    9      H      -3.3020747400    -0.7460061212    -0.3609128706
   10      C      -1.1912355343    -0.4202753413    -0.5744712372
   11      Cl     -1.1967134466    -0.9684511166    -2.2400791227
   12      C       1.2852667320    -0.0209626461    -0.7459224444
   13      C       2.1227220953    -1.1442100597    -0.7449417708
   14      Cl      1.6753356818    -2.5580494728     0.1886639611
   15      C       3.3111862801    -1.1915000109    -1.4645410583
   16      H       3.9327415794    -2.0750146453    -1.4408043608
   17      C       3.6742318499    -0.0792192428    -2.2130176969
   18      Cl      5.1645789741    -0.1175373770    -3.1338126491
   19      C       2.8831123159     1.0620612919    -2.2496716890
   20      H       3.1731877998     1.9227465557    -2.8354699946
   21      C       1.7023868106     1.0726681636    -1.5154117401
   22      Cl      0.7168682202     2.5199337314    -1.5722530404
 ----------------------------------------------------------------
 Nuclear Repulsion Energy =        2090.53894093 hartrees
 There are       89 alpha and       89 beta electrons
 Applying Cartesian multipole field
    Component          Value
    ---------          -----
     (2,0,0)        1.00000E-12
     (0,2,0)        2.00000E-11
     (0,0,2)       -3.00000E-11
 Nucleus-field energy     =    -0.0000000563 hartrees
 Requested basis set is 6-311++G(d,p)
 There are 170 shells and 472 basis functions
 A cutoff of  1.0D-15 yielded  11093 shell pairs
 There are     93596 function pairs (    100717 Cartesian)
 Smallest overlap matrix eigenvalue = 1.06E-07
 Linear dependence detected in AO basis
 Number of orthogonalized atomic orbitals = 467
 Maximum deviation from orthogonality = 2.624E-10
 Guess from superposition of atomic densities
 Warning:  Energy on first SCF cycle will be non-variational
 SAD guess density has 178.000000 electrons

 -----------------------------------------------------------------------
  General SCF calculation program by
  Eric Jon Sundstrom, Paul Horn, Yuezhi Mao, Dmitri Zuev, Alec White,
  David Stuck, Shaama M.S., Shane Yost, Joonho Lee, David Small,
  Daniel Levine, Susi Lehtola, Hugh Burton, Evgeny Epifanovsky,
  Bang C. Huynh
 -----------------------------------------------------------------------
 Exchange:     0.2000 Hartree-Fock + 0.0800 Slater + 0.7200 B88
 Correlation:  0.1900 VWN1RPA + 0.8100 LYP
 Using SG-1 standard quadrature grid
 A restricted SCF calculation will be
 performed using DIIS
 SCF converges when DIIS error is below 1.0e-08
 ---------------------------------------
  Cycle       Energy         DIIS error
 ---------------------------------------
    1   -3225.3458762405      2.82e-02  
    2   -3221.0011991524      2.21e-03  
    3   -3220.9199438584      2.72e-03  
    4   -3221.1296281845      4.87e-04  
    5   -3221.1349587577      2.48e-04  
    6   -3221.1364707675      1.04e-04  
    7   -3221.1367480594      2.47e-05  
    8   -3221.1367609668      1.16e-05  
    9   -3221.1367646163      3.59e-06  
   10   -3221.1367649729      8.52e-07  
   11   -3221.1367649925      2.21e-07  
   12   -3221.1367649936      1.14e-07  
   13   -3221.1367649939      2.96e-08  
   14   -3221.1367649940      1.10e-08  
   15   -3221.1367649937      3.51e-09  Convergence criterion met
 ---------------------------------------
 SCF time:   CPU 789.58s  wall 790.00s 
 SCF   energy in the final basis set =    -3221.1367649937
 Total energy in the final basis set =    -3221.1367649937

 --------------------------------------------------------------

                    Orbital Energies (a.u.)
 --------------------------------------------------------------

 Alpha MOs
 -- Occupied --
********-101.5751-101.5748-101.5747-101.5737-101.5730 -10.2750 -10.2735
-10.2734 -10.2711 -10.2687 -10.2683 -10.2382 -10.2357 -10.2189 -10.2176
-10.2175 -10.2155  -9.4899  -9.4898  -9.4896  -9.4895  -9.4882  -9.4877
 -7.2547  -7.2546  -7.2543  -7.2542  -7.2530  -7.2523  -7.2447  -7.2447
 -7.2444  -7.2444  -7.2442  -7.2439  -7.2438  -7.2438  -7.2430  -7.2425
 -7.2425  -7.2421  -0.9549  -0.9371  -0.9056  -0.8980  -0.8971  -0.8792
 -0.8429  -0.8349  -0.8052  -0.7665  -0.7549  -0.7423  -0.6644  -0.6382
 -0.6297  -0.6173  -0.5571  -0.5355  -0.5333  -0.5274  -0.4945  -0.4833
 -0.4672  -0.4662  -0.4633  -0.4465  -0.4455  -0.4305  -0.4127  -0.4126
 -0.4061  -0.3970  -0.3837  -0.3815  -0.3649  -0.3486  -0.3426  -0.3423
 -0.3360  -0.3338  -0.3307  -0.3284  -0.3246  -0.2837  -0.2752  -0.2742
 -0.2640
 -- Virtual --
 -0.0579  -0.0566  -0.0557  -0.0489  -0.0371  -0.0247  -0.0097  -0.0018
  0.0047   0.0110   0.0123   0.0127   0.0193   0.0247   0.0319   0.0429
  0.0452   0.0507   0.0537   0.0570   0.0608   0.0655   0.0657   0.0786
  0.0820   0.0856   0.0883   0.0885   0.0938   0.0997   0.1008   0.1032
  0.1046   0.1085   0.1136   0.1160   0.1179   0.1183   0.1223   0.1244
  0.1289   0.1292   0.1314   0.1329   0.1366   0.1377   0.1469   0.1515
  0.1522   0.1541   0.1598   0.1648   0.1662   0.1716   0.1760   0.1792
  0.1839   0.1890   0.1924   0.2003   0.2091   0.2116   0.2138   0.2151
  0.2235   0.2245   0.2269   0.2285   0.2341   0.2386   0.2407   0.2467
  0.2501   0.2555   0.2614   0.2633   0.2681   0.2694   0.2703   0.2750
  0.2768   0.2800   0.2904   0.2916   0.2948   0.2974   0.3011   0.3078
  0.3082   0.3123   0.3252   0.3356   0.3431   0.3442   0.3567   0.3736
  0.3934   0.4033   0.4100   0.4372   0.4435   0.4465   0.4487   0.4579
  0.4586   0.4671   0.4723   0.4762   0.4793   0.4965   0.5009   0.5033
  0.5094   0.5120   0.5167   0.5190   0.5289   0.5396   0.5403   0.5500
  0.5610   0.5644   0.5757   0.5784   0.5860   0.5952   0.5978   0.6055
  0.6068   0.6126   0.6192   0.6296   0.6373   0.6398   0.6448   0.6474
  0.6615   0.6663   0.6803   0.6845   0.6853   0.6920   0.7015   0.7104
  0.7175   0.7263   0.7729   0.8041   0.8044   0.8100   0.8233   0.8291
  0.8323   0.8370   0.8408   0.8422   0.8461   0.8494   0.8525   0.8559
  0.8586   0.8590   0.8649   0.8668   0.8749   0.8753   0.8845   0.8851
  0.8943   0.8992   0.9024   0.9169   0.9184   0.9260   0.9430   0.9499
  0.9509   0.9564   0.9627   0.9662   0.9678   0.9718   0.9772   0.9799
  0.9828   0.9956   1.0012   1.0151   1.0217   1.0342   1.0367   1.0546
  1.0624   1.0650   1.0730   1.1132   1.1575   1.1839   1.1877   1.1997
  1.2125   1.2223   1.2354   1.2373   1.2417   1.2526   1.2643   1.2937
  1.2983   1.3040   1.3060   1.3215   1.3310   1.3476   1.3591   1.3835
  1.4352   1.4381   1.4810   1.4824   1.4993   1.5098   1.5455   1.5515
  1.5695   1.5771   1.5842   1.5995   1.6212   1.6269   1.6483   1.6706
  1.6946   1.7240   1.7505   1.7616   1.7906   1.8115   1.8134   1.8329
  1.8387   1.8524   1.8619   1.8691   1.9257   1.9263   1.9327   1.9396
  1.9488   1.9709   1.9810   1.9970   2.0213   2.0637   2.0677   2.0833
  2.0920   2.1252   2.1680   2.2054   2.2340   2.2404   2.2444   2.2506
  2.2595   2.2625   2.2964   2.3125   2.3149   2.3248   2.3490   2.3687
  2.3943   2.4006   2.4268   2.4328   2.4476   2.4642   2.4752   2.4763
  2.5076   2.5283   2.5388   2.5420   2.5579   2.5622   2.5738   2.6331
  2.6599   2.6642   2.6875   2.6916   2.6992   2.7078   2.7172   2.7212
  2.7385   2.7543   2.7568   2.7687   2.7733   2.8080   2.8157   2.8254
  2.8309   2.8839   2.9596   2.9667   3.0825   3.0949   3.1005   3.1123
  3.1227   3.1271   3.1853   3.2191   3.2210   3.2520   3.2784   3.3272
  3.3795   3.4178   3.4714   3.5809   3.6367   3.6875   3.7035   3.7813
  3.8489   3.9410   4.0282   4.0536   4.0857   4.3491   4.8032   4.8084
  9.7703   9.7812   9.8023   9.8088   9.8647   9.8727  23.3748  23.5163
 23.8261  23.8502  23.8650  23.8944  23.9408  23.9876  24.0381  24.0729
 24.1083  24.1271  25.7770  25.8162  25.8198  25.9435  25.9499  26.0046
 26.1199  26.1450  26.2257  26.3300  26.3513  26.3686  26.5810  26.5999
 26.6799  26.6940  26.7720  27.1060 215.7628 215.7756 215.8007 215.8080
215.8786 215.8872
 --------------------------------------------------------------

          Ground-State Mulliken Net Atomic Charges

     Atom                 Charge (a.u.)
  ----------------------------------------
      1 C                    -0.086499
      2 C                    -1.511222
      3 Cl                    0.541415
      4 C                     1.040384
      5 Cl                    0.528979
      6 C                    -0.558859
      7 H                     0.215369
      8 C                    -0.346953
      9 H                     0.204486
     10 C                    -0.518366
     11 Cl                    0.461658
     12 C                    -0.481717
     13 C                    -0.604696
     14 Cl                    0.407208
     15 C                    -0.229780
     16 H                     0.236087
     17 C                     0.385665
     18 Cl                    0.505741
     19 C                    -0.228088
     20 H                     0.235904
     21 C                    -0.602789
     22 Cl                    0.406074
  ----------------------------------------
  Sum of atomic charges =     0.000000

 -----------------------------------------------------------------
                    Cartesian Multipole Moments
 -----------------------------------------------------------------
    Charge (ESU x 10^10)
                 0.0000
    Dipole Moment (Debye)
         X      -1.1835      Y      -0.3604      Z      -0.4109
       Tot       1.3036
    Quadrupole Moments (Debye-Ang)
        XX    -136.0930     XY       0.6320     YY    -145.3164
        XZ      -3.0011     YZ      -1.7370     ZZ    -148.2632
    Octopole Moments (Debye-Ang^2)
       XXX    -406.4178    XXY     -15.8364    XYY    -116.1656
       YYY     -25.0949    XXZ      45.8246    XYZ      -1.2032
       YYZ      32.9888    XZZ    -125.3674    YZZ      -4.8220
       ZZZ     111.7737
    Hexadecapole Moments (Debye-Ang^3)
      XXXX   -4793.0944   XXXY      75.7152   XXYY   -1042.0442
      XYYY      71.0979   YYYY   -1557.4275   XXXZ    1138.6335
      XXYZ     -50.2489   XYYZ     368.1443   YYYZ    -164.6045
      XXZZ   -1425.0051   XYZZ      51.2835   YYZZ    -869.7957
      XZZZ    1162.1700   YZZZ    -146.0108   ZZZZ   -3712.6851
 -----------------------------------------------------------------
 Calculating analytic gradient of the SCF energy
 Gradient of SCF Energy
            1           2           3           4           5           6
    1  -0.0000496   0.0000759   0.0000293  -0.0000194   0.0000272   0.0000272
    2   0.0000122  -0.0000345   0.0000630   0.0000111   0.0000149   0.0000107
    3   0.0000869  -0.0001048   0.0000181   0.0000213   0.0000134   0.0000295
            7           8           9          10          11          12
    1   0.0000144  -0.0000003  -0.0000009   0.0000511   0.0000245   0.0000621
    2   0.0000127  -0.0000103  -0.0000020   0.0000050   0.0000378   0.0000131
    3   0.0000288   0.0000006   0.0000425   0.0000447  -0.0000176  -0.0000205
           13          14          15          16          17          18
    1  -0.0000346  -0.0000143   0.0000058   0.0000041  -0.0000452  -0.0000025
    2   0.0000456  -0.0000716  -0.0000033   0.0000044  -0.0000153  -0.0000105
    3  -0.0000074   0.0000259  -0.0000199  -0.0000042  -0.0000031  -0.0000437
           19          20          21          22
    1  -0.0000132  -0.0000205  -0.0000691  -0.0000519
    2  -0.0000021  -0.0000170  -0.0000669   0.0000029
    3  -0.0000255  -0.0000398   0.0000090  -0.0000342
 Max gradient component =       1.048E-04
 RMS gradient           =       3.527E-05
 Gradient time:  CPU 272.73 s  wall 272.77 s
 Geometry Optimization Parameters
   NAtoms,    NIC,     NZ,  NCons,   NDum,   NFix, NCnnct, MaxDiis
       22     171      22       0       0       0       0       0

 Cartesian Hessian Update
 Hessian updated using BFGS update


** GEOMETRY OPTIMIZATION IN DELOCALIZED INTERNAL COORDINATES **
   Searching for a Minimum

   Optimization Cycle:  17

                       Coordinates (Angstroms)
     ATOM                X               Y               Z
      1  C         0.0052883995   -0.0014533034    0.0169758020
      2  C        -0.0365762144    0.4317843373    1.3529488558
      3  Cl        1.4383363154    0.9598022311    2.1183257689
      4  C        -1.2418243524    0.4389238208    2.0616440191
      5  Cl       -1.3220979564    0.9691255431    3.7235669340
      6  C        -2.4135861509    0.0144165368    1.4420897497
      7  H        -3.3409967113    0.0243942654    1.9998239612
      8  C        -2.3930633190   -0.4156862737    0.1236503988
      9  H        -3.3020747400   -0.7460061212   -0.3609128706
     10  C        -1.1912355343   -0.4202753413   -0.5744712372
     11  Cl       -1.1967134466   -0.9684511166   -2.2400791227
     12  C         1.2852667320   -0.0209626461   -0.7459224444
     13  C         2.1227220953   -1.1442100597   -0.7449417708
     14  Cl        1.6753356818   -2.5580494728    0.1886639611
     15  C         3.3111862801   -1.1915000109   -1.4645410583
     16  H         3.9327415794   -2.0750146453   -1.4408043608
     17  C         3.6742318499   -0.0792192428   -2.2130176969
     18  Cl        5.1645789741   -0.1175373770   -3.1338126491
     19  C         2.8831123159    1.0620612919   -2.2496716890
     20  H         3.1731877998    1.9227465557   -2.8354699946
     21  C         1.7023868106    1.0726681636   -1.5154117401
     22  Cl        0.7168682202    2.5199337314   -1.5722530404
   Point Group: c1    Number of degrees of freedom:    60


   Energy is  -3221.136764994

 Hessian updated using BFGS update

 60 Hessian modes will be used to form the next step
  Hessian Eigenvalues:
     0.001407    0.016311    0.017511    0.020445    0.020580    0.020682
     0.021680    0.022730    0.022762    0.023512    0.024089    0.024090
     0.024112    0.024115    0.024126    0.024138    0.024143    0.024144
     0.055153    0.093204    0.100975    0.159974    0.159995    0.159996
     0.160024    0.215394    0.219268    0.226591    0.227540    0.232653
     0.236595    0.238791    0.246029    0.249906    0.250000    0.250038
     0.251060    0.287606    0.288182    0.290262    0.292922    0.301039
     0.301166    0.317081    0.356663    0.356665    0.356668    0.356689
     0.401953    0.407266    0.417988    0.424919    0.457033    0.458572
     0.466529    0.470499    0.478199    0.478284    0.479164    0.479838

 Minimum search - taking simple RFO step
 Searching for Lamda that Minimizes Along All modes
 Value Taken    Lamda =  -0.00000104
 Step Taken.  Stepsize is  0.023252

                             Maximum     Tolerance    Cnvgd?
         Gradient           0.000098      0.000300     YES
         Displacement       0.018575      0.001200      NO
         Energy change     -0.000018      0.000001      NO


 New Cartesian Coordinates Obtained by Inverse Iteration

 Displacement from previous Coordinates is:  0.032339
 ----------------------------------------------------------------
             Standard Nuclear Orientation (Angstroms)
    I     Atom           X                Y                Z
 ----------------------------------------------------------------
    1      C       0.0051721502    -0.0017186106     0.0168811323
    2      C      -0.0371687188     0.4338581249     1.3522192476
    3      Cl      1.4372397059     0.9641679724     2.1169159747
    4      C      -1.2423606474     0.4412808130     2.0609181875
    5      Cl     -1.3230398794     0.9747785322     3.7217675970
    6      C      -2.4137613429     0.0144360865     1.4423118293
    7      H      -3.3411195389     0.0244836774     2.0001223444
    8      C      -2.3928767366    -0.4181110068     0.1247123769
    9      H      -3.3015543901    -0.7503189061    -0.3591980912
   10      C      -1.1911508888    -0.4227328535    -0.5735852449
   11      Cl     -1.1965814661    -0.9740305207    -2.2380879466
   12      C       1.2851951782    -0.0211987372    -0.7461467638
   13      C       2.1216879213    -1.1452151894    -0.7472793641
   14      Cl      1.6730853234    -2.5603607411     0.1835299051
   15      C       3.3101170351    -1.1923814452    -1.4669283576
   16      H       3.9305975852    -2.0766942968    -1.4449471518
   17      C       3.6745715041    -0.0789993124    -2.2130566843
   18      Cl      5.1649865314    -0.1170552962    -3.1336689752
   19      C       2.8846644529     1.0631657512    -2.2474400446
   20      H       3.1757531382     1.9248148775    -2.8313130608
   21      C       1.7037680402     1.0734886163    -1.5134586872
   22      Cl      0.7198496715     2.5218333311    -1.5678884470
 ----------------------------------------------------------------
 Nuclear Repulsion Energy =        2090.46594255 hartrees
 There are       89 alpha and       89 beta electrons
 Applying Cartesian multipole field
    Component          Value
    ---------          -----
     (2,0,0)        1.00000E-12
     (0,2,0)        2.00000E-11
     (0,0,2)       -3.00000E-11
 Nucleus-field energy     =    -0.0000000562 hartrees
 Requested basis set is 6-311++G(d,p)
 There are 170 shells and 472 basis functions
 A cutoff of  1.0D-15 yielded  11095 shell pairs
 There are     93604 function pairs (    100725 Cartesian)
 Smallest overlap matrix eigenvalue = 1.06E-07
 Linear dependence detected in AO basis
 Number of orthogonalized atomic orbitals = 467
 Maximum deviation from orthogonality = 3.296E-10
 Guess from superposition of atomic densities
 Warning:  Energy on first SCF cycle will be non-variational
 SAD guess density has 178.000000 electrons

 -----------------------------------------------------------------------
  General SCF calculation program by
  Eric Jon Sundstrom, Paul Horn, Yuezhi Mao, Dmitri Zuev, Alec White,
  David Stuck, Shaama M.S., Shane Yost, Joonho Lee, David Small,
  Daniel Levine, Susi Lehtola, Hugh Burton, Evgeny Epifanovsky,
  Bang C. Huynh
 -----------------------------------------------------------------------
 Exchange:     0.2000 Hartree-Fock + 0.0800 Slater + 0.7200 B88
 Correlation:  0.1900 VWN1RPA + 0.8100 LYP
 Using SG-1 standard quadrature grid
 A restricted SCF calculation will be
 performed using DIIS
 SCF converges when DIIS error is below 1.0e-08
 ---------------------------------------
  Cycle       Energy         DIIS error
 ---------------------------------------
    1   -3225.3458669655      2.82e-02  
    2   -3221.0012047733      2.21e-03  
    3   -3220.9199437606      2.72e-03  
    4   -3221.1296240250      4.87e-04  
    5   -3221.1349561528      2.49e-04  
    6   -3221.1364711759      1.04e-04  
    7   -3221.1367485733      2.48e-05  
    8   -3221.1367615332      1.16e-05  
    9   -3221.1367651877      3.59e-06  
   10   -3221.1367655442      8.51e-07  
   11   -3221.1367655635      2.21e-07  
   12   -3221.1367655648      1.14e-07  
   13   -3221.1367655651      2.96e-08  
   14   -3221.1367655651      1.10e-08  
   15   -3221.1367655649      3.50e-09  Convergence criterion met
 ---------------------------------------
 SCF time:   CPU 793.10s  wall 793.00s 
 SCF   energy in the final basis set =    -3221.1367655649
 Total energy in the final basis set =    -3221.1367655649

 --------------------------------------------------------------

                    Orbital Energies (a.u.)
 --------------------------------------------------------------

 Alpha MOs
 -- Occupied --
********-101.5751-101.5748-101.5747-101.5736-101.5730 -10.2750 -10.2735
-10.2734 -10.2711 -10.2687 -10.2683 -10.2383 -10.2357 -10.2189 -10.2176
-10.2175 -10.2155  -9.4899  -9.4898  -9.4895  -9.4895  -9.4882  -9.4877
 -7.2547  -7.2546  -7.2543  -7.2542  -7.2530  -7.2523  -7.2447  -7.2447
 -7.2444  -7.2444  -7.2442  -7.2439  -7.2438  -7.2438  -7.2430  -7.2425
 -7.2425  -7.2421  -0.9549  -0.9371  -0.9056  -0.8981  -0.8971  -0.8792
 -0.8429  -0.8349  -0.8052  -0.7664  -0.7549  -0.7423  -0.6644  -0.6382
 -0.6297  -0.6173  -0.5571  -0.5355  -0.5334  -0.5274  -0.4945  -0.4833
 -0.4672  -0.4662  -0.4633  -0.4465  -0.4455  -0.4305  -0.4127  -0.4126
 -0.4061  -0.3970  -0.3837  -0.3815  -0.3649  -0.3486  -0.3426  -0.3423
 -0.3360  -0.3338  -0.3307  -0.3284  -0.3246  -0.2837  -0.2752  -0.2742
 -0.2640
 -- Virtual --
 -0.0579  -0.0566  -0.0558  -0.0489  -0.0371  -0.0247  -0.0097  -0.0018
  0.0047   0.0110   0.0123   0.0127   0.0193   0.0247   0.0319   0.0429
  0.0452   0.0507   0.0537   0.0570   0.0608   0.0655   0.0657   0.0786
  0.0820   0.0856   0.0883   0.0885   0.0938   0.0997   0.1008   0.1032
  0.1046   0.1085   0.1136   0.1160   0.1179   0.1183   0.1223   0.1244
  0.1289   0.1292   0.1314   0.1329   0.1366   0.1377   0.1469   0.1515
  0.1522   0.1541   0.1598   0.1648   0.1662   0.1716   0.1760   0.1792
  0.1839   0.1890   0.1924   0.2003   0.2090   0.2116   0.2138   0.2150
  0.2236   0.2245   0.2269   0.2285   0.2341   0.2386   0.2407   0.2467
  0.2501   0.2555   0.2614   0.2633   0.2681   0.2694   0.2703   0.2750
  0.2768   0.2800   0.2904   0.2916   0.2949   0.2974   0.3011   0.3078
  0.3081   0.3122   0.3252   0.3356   0.3432   0.3441   0.3567   0.3736
  0.3934   0.4033   0.4100   0.4373   0.4435   0.4465   0.4487   0.4579
  0.4586   0.4671   0.4722   0.4762   0.4792   0.4965   0.5009   0.5033
  0.5094   0.5120   0.5167   0.5190   0.5289   0.5396   0.5403   0.5501
  0.5610   0.5644   0.5757   0.5784   0.5860   0.5952   0.5978   0.6055
  0.6067   0.6126   0.6192   0.6296   0.6373   0.6398   0.6447   0.6474
  0.6615   0.6663   0.6803   0.6845   0.6853   0.6920   0.7015   0.7104
  0.7175   0.7264   0.7729   0.8041   0.8044   0.8100   0.8234   0.8290
  0.8323   0.8370   0.8407   0.8421   0.8461   0.8494   0.8524   0.8559
  0.8587   0.8589   0.8651   0.8665   0.8749   0.8753   0.8845   0.8851
  0.8944   0.8991   0.9024   0.9170   0.9182   0.9260   0.9430   0.9499
  0.9508   0.9564   0.9627   0.9662   0.9677   0.9718   0.9772   0.9799
  0.9828   0.9956   1.0012   1.0151   1.0217   1.0342   1.0367   1.0546
  1.0628   1.0645   1.0729   1.1131   1.1575   1.1839   1.1877   1.1997
  1.2125   1.2223   1.2354   1.2373   1.2416   1.2526   1.2643   1.2938
  1.2984   1.3040   1.3060   1.3214   1.3311   1.3475   1.3591   1.3836
  1.4354   1.4379   1.4812   1.4822   1.4994   1.5098   1.5455   1.5515
  1.5695   1.5770   1.5842   1.5996   1.6212   1.6269   1.6483   1.6706
  1.6947   1.7240   1.7505   1.7615   1.7906   1.8115   1.8134   1.8329
  1.8387   1.8524   1.8619   1.8690   1.9256   1.9263   1.9327   1.9397
  1.9487   1.9709   1.9809   1.9970   2.0213   2.0637   2.0677   2.0833
  2.0920   2.1252   2.1680   2.2054   2.2340   2.2404   2.2445   2.2505
  2.2595   2.2625   2.2964   2.3125   2.3148   2.3248   2.3490   2.3688
  2.3943   2.4006   2.4270   2.4326   2.4476   2.4642   2.4753   2.4762
  2.5074   2.5283   2.5388   2.5420   2.5579   2.5622   2.5738   2.6331
  2.6599   2.6642   2.6875   2.6915   2.6992   2.7078   2.7172   2.7212
  2.7385   2.7542   2.7568   2.7687   2.7733   2.8079   2.8157   2.8253
  2.8309   2.8838   2.9596   2.9666   3.0824   3.0948   3.1004   3.1123
  3.1227   3.1270   3.1853   3.2191   3.2210   3.2520   3.2784   3.3272
  3.3795   3.4178   3.4714   3.5810   3.6366   3.6875   3.7034   3.7813
  3.8489   3.9409   4.0281   4.0536   4.0857   4.3492   4.8032   4.8083
  9.7704   9.7812   9.8025   9.8085   9.8648   9.8728  23.3748  23.5163
 23.8260  23.8501  23.8650  23.8944  23.9407  23.9876  24.0382  24.0727
 24.1083  24.1271  25.7768  25.8162  25.8198  25.9434  25.9499  26.0046
 26.1199  26.1450  26.2258  26.3301  26.3524  26.3674  26.5810  26.5999
 26.6800  26.6938  26.7718  27.1061 215.7628 215.7756 215.8009 215.8077
215.8786 215.8873
 --------------------------------------------------------------

          Ground-State Mulliken Net Atomic Charges

     Atom                 Charge (a.u.)
  ----------------------------------------
      1 C                    -0.086664
      2 C                    -1.511235
      3 Cl                    0.541641
      4 C                     1.040295
      5 Cl                    0.528952
      6 C                    -0.558942
      7 H                     0.215378
      8 C                    -0.347371
      9 H                     0.204485
     10 C                    -0.517765
     11 Cl                    0.461686
     12 C                    -0.481301
     13 C                    -0.605243
     14 Cl                    0.407477
     15 C                    -0.229054
     16 H                     0.236096
     17 C                     0.385724
     18 Cl                    0.505683
     19 C                    -0.228997
     20 H                     0.235893
     21 C                    -0.602780
     22 Cl                    0.406042
  ----------------------------------------
  Sum of atomic charges =     0.000000

 -----------------------------------------------------------------
                    Cartesian Multipole Moments
 -----------------------------------------------------------------
    Charge (ESU x 10^10)
                -0.0000
    Dipole Moment (Debye)
         X      -1.1830      Y      -0.3624      Z      -0.4102
       Tot       1.3035
    Quadrupole Moments (Debye-Ang)
        XX    -136.0949     XY       0.6424     YY    -145.3108
        XZ      -3.0072     YZ      -1.7357     ZZ    -148.2638
    Octopole Moments (Debye-Ang^2)
       XXX    -406.3846    XXY     -15.8838    XYY    -116.1380
       YYY     -25.2490    XXZ      45.8327    XYZ      -1.1822
       YYZ      32.9950    XZZ    -125.3635    YZZ      -4.9041
       ZZZ     111.8775
    Hexadecapole Moments (Debye-Ang^3)
      XXXX   -4793.4095   XXXY      75.1595   XXYY   -1042.6947
      XYYY      70.2991   YYYY   -1561.7917   XXXZ    1139.3928
      XXYZ     -51.0288   XYYZ     368.3809   YYYZ    -166.9752
      XXZZ   -1424.3611   XYZZ      50.9197   YYZZ    -869.8536
      XZZZ    1163.2013   YZZZ    -148.2409   ZZZZ   -3709.2272
 -----------------------------------------------------------------
 Calculating analytic gradient of the SCF energy
 Gradient of SCF Energy
            1           2           3           4           5           6
    1  -0.0000072   0.0000246   0.0000002  -0.0000010   0.0000348   0.0000296
    2   0.0000031  -0.0000017   0.0000652   0.0000097   0.0000192   0.0000103
    3   0.0000406  -0.0000175   0.0000299   0.0000100   0.0000071   0.0000266
            7           8           9          10          11          12
    1   0.0000168   0.0000075  -0.0000003  -0.0000161   0.0000046   0.0000257
    2   0.0000098  -0.0000069  -0.0000044  -0.0000127   0.0000294  -0.0000063
    3   0.0000293   0.0000113   0.0000373   0.0000225   0.0000219  -0.0000180
           13          14          15          16          17          18
    1   0.0000016   0.0000093  -0.0000085  -0.0000009  -0.0000314  -0.0000123
    2   0.0000210  -0.0000316  -0.0000066   0.0000014  -0.0000060  -0.0000101
    3  -0.0000054  -0.0000195  -0.0000168  -0.0000094  -0.0000123  -0.0000376
           19          20          21          22
    1  -0.0000090  -0.0000194  -0.0000330  -0.0000156
    2  -0.0000081  -0.0000147  -0.0000348  -0.0000251
    3  -0.0000220  -0.0000339  -0.0000114  -0.0000326
 Max gradient component =       6.519E-05
 RMS gradient           =       2.114E-05
 Gradient time:  CPU 268.92 s  wall 268.96 s
 Geometry Optimization Parameters
   NAtoms,    NIC,     NZ,  NCons,   NDum,   NFix, NCnnct, MaxDiis
       22     171      22       0       0       0       0       0

 Cartesian Hessian Update
 Hessian updated using BFGS update


** GEOMETRY OPTIMIZATION IN DELOCALIZED INTERNAL COORDINATES **
   Searching for a Minimum

   Optimization Cycle:  18

                       Coordinates (Angstroms)
     ATOM                X               Y               Z
      1  C         0.0051721502   -0.0017186106    0.0168811323
      2  C        -0.0371687188    0.4338581249    1.3522192476
      3  Cl        1.4372397059    0.9641679724    2.1169159747
      4  C        -1.2423606474    0.4412808130    2.0609181875
      5  Cl       -1.3230398794    0.9747785322    3.7217675970
      6  C        -2.4137613429    0.0144360865    1.4423118293
      7  H        -3.3411195389    0.0244836774    2.0001223444
      8  C        -2.3928767366   -0.4181110068    0.1247123769
      9  H        -3.3015543901   -0.7503189061   -0.3591980912
     10  C        -1.1911508888   -0.4227328535   -0.5735852449
     11  Cl       -1.1965814661   -0.9740305207   -2.2380879466
     12  C         1.2851951782   -0.0211987372   -0.7461467638
     13  C         2.1216879213   -1.1452151894   -0.7472793641
     14  Cl        1.6730853234   -2.5603607411    0.1835299051
     15  C         3.3101170351   -1.1923814452   -1.4669283576
     16  H         3.9305975852   -2.0766942968   -1.4449471518
     17  C         3.6745715041   -0.0789993124   -2.2130566843
     18  Cl        5.1649865314   -0.1170552962   -3.1336689752
     19  C         2.8846644529    1.0631657512   -2.2474400446
     20  H         3.1757531382    1.9248148775   -2.8313130608
     21  C         1.7037680402    1.0734886163   -1.5134586872
     22  Cl        0.7198496715    2.5218333311   -1.5678884470
   Point Group: c1    Number of degrees of freedom:    60


   Energy is  -3221.136765565

 Hessian updated using BFGS update

 60 Hessian modes will be used to form the next step
  Hessian Eigenvalues:
     0.001250    0.016159    0.017471    0.020459    0.020589    0.020720
     0.021713    0.022285    0.022761    0.023477    0.023994    0.024090
     0.024092    0.024115    0.024116    0.024136    0.024142    0.024144
     0.055158    0.095295    0.104419    0.159732    0.159995    0.160001
     0.160015    0.215271    0.217643    0.226603    0.228759    0.233999
     0.236837    0.238893    0.246233    0.248194    0.250000    0.250033
     0.251312    0.287828    0.289519    0.289928    0.292927    0.300881
     0.301126    0.317250    0.356658    0.356665    0.356668    0.356689
     0.401732    0.407898    0.417954    0.424976    0.456949    0.458176
     0.466813    0.469517    0.478092    0.478274    0.479163    0.480261

 Minimum search - taking simple RFO step
 Searching for Lamda that Minimizes Along All modes
 Value Taken    Lamda =   0.00000000
 Step Taken.  Stepsize is  0.004872

                             Maximum     Tolerance    Cnvgd?
         Gradient           0.000046      0.000300     YES
         Displacement       0.003500      0.001200      NO
         Energy change     -0.000001      0.000001     YES

 Final energy is   -3221.1367655649292     


 ******************************
 **  OPTIMIZATION CONVERGED  **
 ******************************

                       Coordinates (Angstroms)
     ATOM                X               Y               Z
      1  C         0.0051721502   -0.0017186106    0.0168811323
      2  C        -0.0371687188    0.4338581249    1.3522192476
      3  Cl        1.4372397059    0.9641679724    2.1169159747
      4  C        -1.2423606474    0.4412808130    2.0609181875
      5  Cl       -1.3230398794    0.9747785322    3.7217675970
      6  C        -2.4137613429    0.0144360865    1.4423118293
      7  H        -3.3411195389    0.0244836774    2.0001223444
      8  C        -2.3928767366   -0.4181110068    0.1247123769
      9  H        -3.3015543901   -0.7503189061   -0.3591980912
     10  C        -1.1911508888   -0.4227328535   -0.5735852449
     11  Cl       -1.1965814661   -0.9740305207   -2.2380879466
     12  C         1.2851951782   -0.0211987372   -0.7461467638
     13  C         2.1216879213   -1.1452151894   -0.7472793641
     14  Cl        1.6730853234   -2.5603607411    0.1835299051
     15  C         3.3101170351   -1.1923814452   -1.4669283576
     16  H         3.9305975852   -2.0766942968   -1.4449471518
     17  C         3.6745715041   -0.0789993124   -2.2130566843
     18  Cl        5.1649865314   -0.1170552962   -3.1336689752
     19  C         2.8846644529    1.0631657512   -2.2474400446
     20  H         3.1757531382    1.9248148775   -2.8313130608
     21  C         1.7037680402    1.0734886163   -1.5134586872
     22  Cl        0.7198496715    2.5218333311   -1.5678884470

Z-matrix Print:
$molecule
0 1
Cl
C  1 1.743522
C  2 1.398141 1 120.332335
C  3 1.391779 2 119.906107 1 -179.917335 0
H  4 1.082242 3 119.292411 2 -179.989227 0
C  4 1.386940 3 120.346246 2 -0.041956 0
H  6 1.081770 4 120.536939 3 -179.985984 0
C  6 1.389887 4 119.429459 3 0.041491 0
C  8 1.398961 6 121.757482 4 0.012566 0
C  9 1.490319 8 120.960747 6 179.656881 0
C  10 1.400825 9 121.794370 8 89.092542 0
C  11 1.390450 10 122.487564 9 -178.973779 0
H  12 1.080777 11 120.530579 10 179.809739 0
C  12 1.389128 11 118.422856 10 -0.042678 0
C  14 1.388940 12 121.545938 11 -0.111017 0
H  15 1.080504 14 121.084488 12 -179.953586 0
C  15 1.390138 14 118.373723 12 0.182947 0
Cl 3 1.746296 2 121.569405 1 -0.012272 0
Cl 11 1.751788 10 119.688649 9 0.990734 0
Cl 17 1.752223 15 117.805363 14 179.754588 0
Cl 14 1.752231 12 119.243587 11 179.827501 0
Cl 8 1.753433 6 118.378857 4 -179.960647 0
$end


 --------------------------------------------------------------

                    Orbital Energies (a.u.)
 --------------------------------------------------------------

 Alpha MOs
 -- Occupied --
********-101.5751-101.5748-101.5747-101.5736-101.5730 -10.2750 -10.2735
-10.2734 -10.2711 -10.2687 -10.2683 -10.2383 -10.2357 -10.2189 -10.2176
-10.2175 -10.2155  -9.4899  -9.4898  -9.4895  -9.4895  -9.4882  -9.4877
 -7.2547  -7.2546  -7.2543  -7.2542  -7.2530  -7.2523  -7.2447  -7.2447
 -7.2444  -7.2444  -7.2442  -7.2439  -7.2438  -7.2438  -7.2430  -7.2425
 -7.2425  -7.2421  -0.9549  -0.9371  -0.9056  -0.8981  -0.8971  -0.8792
 -0.8429  -0.8349  -0.8052  -0.7664  -0.7549  -0.7423  -0.6644  -0.6382
 -0.6297  -0.6173  -0.5571  -0.5355  -0.5334  -0.5274  -0.4945  -0.4833
 -0.4672  -0.4662  -0.4633  -0.4465  -0.4455  -0.4305  -0.4127  -0.4126
 -0.4061  -0.3970  -0.3837  -0.3815  -0.3649  -0.3486  -0.3426  -0.3423
 -0.3360  -0.3338  -0.3307  -0.3284  -0.3246  -0.2837  -0.2752  -0.2742
 -0.2640
 -- Virtual --
 -0.0579  -0.0566  -0.0558  -0.0489  -0.0371  -0.0247  -0.0097  -0.0018
  0.0047   0.0110   0.0123   0.0127   0.0193   0.0247   0.0319   0.0429
  0.0452   0.0507   0.0537   0.0570   0.0608   0.0655   0.0657   0.0786
  0.0820   0.0856   0.0883   0.0885   0.0938   0.0997   0.1008   0.1032
  0.1046   0.1085   0.1136   0.1160   0.1179   0.1183   0.1223   0.1244
  0.1289   0.1292   0.1314   0.1329   0.1366   0.1377   0.1469   0.1515
  0.1522   0.1541   0.1598   0.1648   0.1662   0.1716   0.1760   0.1792
  0.1839   0.1890   0.1924   0.2003   0.2090   0.2116   0.2138   0.2150
  0.2236   0.2245   0.2269   0.2285   0.2341   0.2386   0.2407   0.2467
  0.2501   0.2555   0.2614   0.2633   0.2681   0.2694   0.2703   0.2750
  0.2768   0.2800   0.2904   0.2916   0.2949   0.2974   0.3011   0.3078
  0.3081   0.3122   0.3252   0.3356   0.3432   0.3441   0.3567   0.3736
  0.3934   0.4033   0.4100   0.4373   0.4435   0.4465   0.4487   0.4579
  0.4586   0.4671   0.4722   0.4762   0.4792   0.4965   0.5009   0.5033
  0.5094   0.5120   0.5167   0.5190   0.5289   0.5396   0.5403   0.5501
  0.5610   0.5644   0.5757   0.5784   0.5860   0.5952   0.5978   0.6055
  0.6067   0.6126   0.6192   0.6296   0.6373   0.6398   0.6447   0.6474
  0.6615   0.6663   0.6803   0.6845   0.6853   0.6920   0.7015   0.7104
  0.7175   0.7264   0.7729   0.8041   0.8044   0.8100   0.8234   0.8290
  0.8323   0.8370   0.8407   0.8421   0.8461   0.8494   0.8524   0.8559
  0.8587   0.8589   0.8651   0.8665   0.8749   0.8753   0.8845   0.8851
  0.8944   0.8991   0.9024   0.9170   0.9182   0.9260   0.9430   0.9499
  0.9508   0.9564   0.9627   0.9662   0.9677   0.9718   0.9772   0.9799
  0.9828   0.9956   1.0012   1.0151   1.0217   1.0342   1.0367   1.0546
  1.0628   1.0645   1.0729   1.1131   1.1575   1.1839   1.1877   1.1997
  1.2125   1.2223   1.2354   1.2373   1.2416   1.2526   1.2643   1.2938
  1.2984   1.3040   1.3060   1.3214   1.3311   1.3475   1.3591   1.3836
  1.4354   1.4379   1.4812   1.4822   1.4994   1.5098   1.5455   1.5515
  1.5695   1.5770   1.5842   1.5996   1.6212   1.6269   1.6483   1.6706
  1.6947   1.7240   1.7505   1.7615   1.7906   1.8115   1.8134   1.8329
  1.8387   1.8524   1.8619   1.8690   1.9256   1.9263   1.9327   1.9397
  1.9487   1.9709   1.9809   1.9970   2.0213   2.0637   2.0677   2.0833
  2.0920   2.1252   2.1680   2.2054   2.2340   2.2404   2.2445   2.2505
  2.2595   2.2625   2.2964   2.3125   2.3148   2.3248   2.3490   2.3688
  2.3943   2.4006   2.4270   2.4326   2.4476   2.4642   2.4753   2.4762
  2.5074   2.5283   2.5388   2.5420   2.5579   2.5622   2.5738   2.6331
  2.6599   2.6642   2.6875   2.6915   2.6992   2.7078   2.7172   2.7212
  2.7385   2.7542   2.7568   2.7687   2.7733   2.8079   2.8157   2.8253
  2.8309   2.8838   2.9596   2.9666   3.0824   3.0948   3.1004   3.1123
  3.1227   3.1270   3.1853   3.2191   3.2210   3.2520   3.2784   3.3272
  3.3795   3.4178   3.4714   3.5810   3.6366   3.6875   3.7034   3.7813
  3.8489   3.9409   4.0281   4.0536   4.0857   4.3492   4.8032   4.8083
  9.7704   9.7812   9.8025   9.8085   9.8648   9.8728  23.3748  23.5163
 23.8260  23.8501  23.8650  23.8944  23.9407  23.9876  24.0382  24.0727
 24.1083  24.1271  25.7768  25.8162  25.8198  25.9434  25.9499  26.0046
 26.1199  26.1450  26.2258  26.3301  26.3524  26.3674  26.5810  26.5999
 26.6800  26.6938  26.7718  27.1061 215.7628 215.7756 215.8009 215.8077
215.8786 215.8873
 --------------------------------------------------------------

          Ground-State Mulliken Net Atomic Charges

     Atom                 Charge (a.u.)
  ----------------------------------------
      1 C                    -0.086664
      2 C                    -1.511235
      3 Cl                    0.541641
      4 C                     1.040295
      5 Cl                    0.528952
      6 C                    -0.558942
      7 H                     0.215378
      8 C                    -0.347371
      9 H                     0.204485
     10 C                    -0.517765
     11 Cl                    0.461686
     12 C                    -0.481301
     13 C                    -0.605243
     14 Cl                    0.407477
     15 C                    -0.229054
     16 H                     0.236096
     17 C                     0.385724
     18 Cl                    0.505683
     19 C                    -0.228997
     20 H                     0.235893
     21 C                    -0.602780
     22 Cl                    0.406042
  ----------------------------------------
  Sum of atomic charges =     0.000000

 -----------------------------------------------------------------
                    Cartesian Multipole Moments
 -----------------------------------------------------------------
    Charge (ESU x 10^10)
                -0.0000
    Dipole Moment (Debye)
         X      -1.1830      Y      -0.3624      Z      -0.4102
       Tot       1.3035
    Quadrupole Moments (Debye-Ang)
        XX    -136.0949     XY       0.6424     YY    -145.3108
        XZ      -3.0072     YZ      -1.7357     ZZ    -148.2638
    Octopole Moments (Debye-Ang^2)
       XXX    -406.3846    XXY     -15.8838    XYY    -116.1380
       YYY     -25.2490    XXZ      45.8327    XYZ      -1.1822
       YYZ      32.9950    XZZ    -125.3635    YZZ      -4.9041
       ZZZ     111.8775
    Hexadecapole Moments (Debye-Ang^3)
      XXXX   -4793.4095   XXXY      75.1595   XXYY   -1042.6947
      XYYY      70.2991   YYYY   -1561.7917   XXXZ    1139.3928
      XXYZ     -51.0288   XYYZ     368.3809   YYYZ    -166.9752
      XXZZ   -1424.3611   XYZZ      50.9197   YYZZ    -869.8536
      XZZZ    1163.2013   YZZZ    -148.2409   ZZZZ   -3709.2272
 -----------------------------------------------------------------
Archival summary:
1\1\november\OPT\ProcedureUnspecified\BasisUnspecified\l6124\taweetha\TueJan1410:21:002020TueJan1410:21:002020\0\\#,OPT,ProcedureUnspecified,BasisUnspecified,\\0,1\Cl\C,1,1.74352\C,2,1.39814,1,120.332\C,3,1.39178,2,119.906,1,-179.917,0\H,4,1.08224,3,119.292,2,-179.989,0\C,4,1.38694,3,120.346,2,-0.0419558,0\H,6,1.08177,4,120.537,3,-179.986,0\C,6,1.38989,4,119.429,3,0.0414911,0\C,8,1.39896,6,121.757,4,0.0125664,0\C,9,1.49032,8,120.961,6,179.657,0\C,10,1.40083,9,121.794,8,89.0925,0\C,11,1.39045,10,122.488,9,-178.974,0\H,12,1.08078,11,120.531,10,179.81,0\C,12,1.38913,11,118.423,10,-0.0426776,0\C,14,1.38894,12,121.546,11,-0.111017,0\H,15,1.0805,14,121.084,12,-179.954,0\C,15,1.39014,14,118.374,12,0.182947,0\Cl,3,1.7463,2,121.569,1,-0.0122716,0\Cl,11,1.75179,10,119.689,9,0.990734,0\Cl,17,1.75222,15,117.805,14,179.755,0\Cl,14,1.75223,12,119.244,11,179.828,0\Cl,8,1.75343,6,118.379,4,-179.961,0\\\@

 Total job time:  19278.49s(wall), 19275.94s(cpu) 
 Tue Jan 14 10:21:00 2020

        *************************************************************
        *                                                           *
        *  Thank you very much for using Q-Chem.  Have a nice day.  *
        *                                                           *
        *************************************************************


 
User input: 2 of 2 
 
                  Welcome to Q-Chem
     A Quantum Leap Into The Future Of Chemistry


 Q-Chem 5.2 (devel), Q-Chem, Inc., Pleasanton, CA (2019)

 Yihan Shao,  Zhengting Gan,  E. Epifanovsky,  A. T. B. Gilbert,  M. Wormit,  
 J. Kussmann,  A. W. Lange,  A. Behn,  Jia Deng,  Xintian Feng,  D. Ghosh,  
 M. Goldey,  P. R. Horn,  L. D. Jacobson,  I. Kaliman,  T. Kus,  A. Landau,  
 Jie Liu,  E. I. Proynov,  R. M. Richard,  R. P. Steele,  E. J. Sundstrom,  
 H. L. Woodcock III,  P. M. Zimmerman,  D. Zuev,  B. Albrecht,  E. Alguire,  
 S. A. Baeppler,  D. Barton,  Z. Benda,  Y. A. Bernard,  E. J. Berquist,  
 K. B. Bravaya,  H. Burton,  D. Casanova,  Chun-Min Chang,  Yunqing Chen,  
 A. Chien,  K. D. Closser,  M. P. Coons,  S. Coriani,  S. Dasgupta,  
 A. L. Dempwolff,  M. Diedenhofen,  Hainam Do,  R. G. Edgar,  Po-Tung Fang,  
 S. Faraji,  S. Fatehi,  Qingguo Feng,  K. D. Fenk,  J. Fosso-Tande,  
 J. Gayvert,  Qinghui Ge,  A. Ghysels,  G. Gidofalvi,  J. Gomes,  
 J. Gonthier,  A. Gunina,  D. Hait,  M. W. D. Hanson-Heine,  
 P. H. P. Harbach,  A. W. Hauser,  M. F. Herbst,  J. E. Herr,  
 E. G. Hohenstein,  Z. C. Holden,  Kerwin Hui,  B. C. Huynh,  T.-C. Jagau,  
 Hyunjun Ji,  B. Kaduk,  K. Khistyaev,  Jaehoon Kim,  P. Klunzinger,  K. Koh,  
 D. Kosenkov,  L. Koulias,  T. Kowalczyk,  C. M. Krauter,  A. Kunitsa,  
 Ka Un Lao,  A. Laurent,  K. V. Lawler,  Joonho Lee,  D. Lefrancois,  
 S. Lehtola,  D. S. Levine,  Yi-Pei Li,  You-Sheng Lin,  Fenglai Liu,  
 E. Livshits,  A. Luenser,  P. Manohar,  E. Mansoor,  S. F. Manzer,  
 Shan-Ping Mao,  Yuezhi Mao,  N. Mardirossian,  A. V. Marenich,  
 T. Markovich,  L. A. Martinez-Martinez,  S. A. Maurer,  N. J. Mayhall,  
 S. C. McKenzie,  J.-M. Mewes,  P. Morgante,  A. F. Morrison,  
 J. W. Mullinax,  K. Nanda,  T. S. Nguyen-Beck,  R. Olivares-Amaya,  
 J. A. Parkhill,  Zheng Pei,  T. M. Perrine,  F. Plasser,  P. Pokhilko,  
 S. Prager,  A. Prociuk,  E. Ramos,  D. R. Rehn,  F. Rob,  M. Scheurer,  
 M. Schneider,  N. Sergueev,  S. M. Sharada,  S. Sharma,  D. W. Small,  
 T. Stauch,  T. Stein,  Yu-Chuan Su,  A. J. W. Thom,  A. Tkatchenko,  
 T. Tsuchimochi,  N. M. Tubman,  L. Vogt,  M. L. Vidal,  O. Vydrov,  
 M. A. Watson,  J. Wenzel,  M. de Wergifosse,  T. A. Wesolowski,  A. White,  
 J. Witte,  A. Yamada,  Jun Yang,  K. Yao,  S. Yeganeh,  S. R. Yost,  
 Zhi-Qiang You,  A. Zech,  Igor Ying Zhang,  Xing Zhang,  Yan Zhao,  
 Ying Zhu,  B. R. Brooks,  G. K. L. Chan,  C. J. Cramer,  M. S. Gordon,  
 W. J. Hehre,  A. Klamt,  M. W. Schmidt,  C. D. Sherrill,  D. G. Truhlar,  
 A. Aspuru-Guzik,  R. Baer,  A. T. Bell,  N. A. Besley,  Jeng-Da Chai,  
 A. E. DePrince, III,  R. A. DiStasio Jr.,  A. Dreuw,  B. D. Dunietz,  
 T. R. Furlani,  Chao-Ping Hsu,  Yousung Jung,  Jing Kong,  D. S. Lambrecht,  
 WanZhen Liang,  C. Ochsenfeld,  V. A. Rassolov,  L. V. Slipchenko,  
 J. E. Subotnik,  T. Van Voorhis,  J. M. Herbert,  A. I. Krylov,  
 P. M. W. Gill,  M. Head-Gordon

 Contributors to earlier versions of Q-Chem not listed above: 
 R. D. Adamson,  B. Austin,  J. Baker,  G. J. O. Beran,  K. Brandhorst,  
 S. T. Brown,  E. F. C. Byrd,  A. K. Chakraborty,  C.-L. Cheng,  
 Siu Hung Chien,  D. M. Chipman,  D. L. Crittenden,  H. Dachsel,  
 R. J. Doerksen,  A. D. Dutoi,  L. Fusti-Molnar,  W. A. Goddard III,  
 A. Golubeva-Zadorozhnaya,  S. R. Gwaltney,  G. Hawkins,  A. Heyden,  
 S. Hirata,  G. Kedziora,  F. J. Keil,  C. Kelley,  Jihan Kim,  R. A. King,  
 R. Z. Khaliullin,  P. P. Korambath,  W. Kurlancheek,  A. M. Lee,  M. S. Lee,  
 S. V. Levchenko,  Ching Yeh Lin,  D. Liotard,  R. C. Lochan,  I. Lotan,  
 P. E. Maslen,  N. Nair,  D. P. O'Neill,  D. Neuhauser,  E. Neuscamman,  
 C. M. Oana,  R. Olson,  B. Peters,  R. Peverati,  P. A. Pieniazek,  
 Y. M. Rhee,  J. Ritchie,  M. A. Rohrdanz,  E. Rosta,  N. J. Russ,  
 H. F. Schaefer III,  N. E. Schultz,  N. Shenvi,  A. C. Simmonett,  A. Sodt,  
 D. Stuck,  K. S. Thanthiriwatte,  V. Vanovschi,  Tao Wang,  A. Warshel,  
 C. F. Williams,  Q. Wu,  X. Xu,  W. Zhang

 Please cite Q-Chem as follows:
 Y. Shao et al., Mol. Phys. 113, 184-215 (2015)
 DOI: 10.1080/00268976.2014.952696

 Q-Chem 5.2.1 for Intel X86 EM64T Linux

 Parts of Q-Chem use Armadillo 8.300.2 (Tropical Shenanigans).
 http://arma.sourceforge.net/

 Q-Chem begins on Tue Jan 14 10:21:00 2020  

Host: 
0

     Scratch files written to /scratch/taweetham/qchem17160//
NAlpha2: 178
NElect   178
Mult     1
The previous job contains 0 fragments, simply inherited here

 Q-Chem warning in module libgen/rem_setup.C, line 2168:

 Setting Thresh to 1e-14


Checking the input file for inconsistencies... 	...done.

--------------------------------------------------------------
User input:
--------------------------------------------------------------

$MOLECULE
READ
$END

$REM
   JOB_TYPE 	FREQUENCY
   BASIS 	6-311++G**
   METHOD	B3LYP
   SCF_GUESS_ALWAYS     TRUE
   S2THRESH     15
   THRESH       15
   MEM_TOTAL    10000
$END

--------------------------------------------------------------
 ----------------------------------------------------------------
             Standard Nuclear Orientation (Angstroms)
    I     Atom           X                Y                Z
 ----------------------------------------------------------------
    1      C       0.8234588269    -0.4080999249    -0.0120647242
    2      C       1.7828754213     0.6176306989     0.0331482139
    3      Cl      1.2472724395     2.2750814777     0.1096739172
    4      C       3.1481735137     0.3169050471     0.0152019116
    5      Cl      4.3614935329     1.5717576128     0.0676355373
    6      C       3.5658526199    -1.0092295724    -0.0477343382
    7      H       4.6251095754    -1.2306959621    -0.0609286176
    8      C       2.6344062857    -2.0359008738    -0.0919524008
    9      H       2.9556148540    -3.0677328393    -0.1406797856
   10      C       1.2788516572    -1.7294261279    -0.0737638698
   11      Cl      0.1252960382    -3.0487869315    -0.1296598135
   12      C      -0.6344853522    -0.0993461578    -0.0011157593
   13      C      -1.3494304997     0.1083788027    -1.1880606415
   14      Cl     -0.5162799652     0.0262832967    -2.7273486697
   15      C      -2.7130027707     0.3784706537    -1.2023484608
   16      H      -3.2323790000     0.5329539809    -2.1371595327
   17      C      -3.3862225165     0.4411006016     0.0109144856
   18      Cl     -5.1065745403     0.7737410163     0.0180887500
   19      C      -2.7279093373     0.2449918796     1.2183255692
   20      H      -3.2599012305     0.2949543045     2.1577764302
   21      C      -1.3634685366    -0.0214442221     1.1925450115
   22      Cl     -0.5490333916    -0.2659390786     2.7241056625
 ----------------------------------------------------------------
 Molecular Point Group                 C1    NOp =  1
 Largest Abelian Subgroup              C1    NOp =  1
 Nuclear Repulsion Energy =        2090.46594255 hartrees
 There are       89 alpha and       89 beta electrons
 Requested basis set is 6-311++G(d,p)
 There are 170 shells and 472 basis functions

 Total QAlloc Memory Limit  10000 MB
 Mega-Array Size       188 MB
 MEM_STATIC part       192 MB
 A cutoff of  1.0D-15 yielded  11095 shell pairs
 There are     93604 function pairs (    100725 Cartesian)
 Smallest overlap matrix eigenvalue = 1.06E-07
 Linear dependence detected in AO basis
 Number of orthogonalized atomic orbitals = 467
 Maximum deviation from orthogonality = 2.574E-10
 Guess from superposition of atomic densities
 Warning:  Energy on first SCF cycle will be non-variational
 SAD guess density has 178.000000 electrons

 -----------------------------------------------------------------------
  General SCF calculation program by
  Eric Jon Sundstrom, Paul Horn, Yuezhi Mao, Dmitri Zuev, Alec White,
  David Stuck, Shaama M.S., Shane Yost, Joonho Lee, David Small,
  Daniel Levine, Susi Lehtola, Hugh Burton, Evgeny Epifanovsky,
  Bang C. Huynh
 -----------------------------------------------------------------------
 Exchange:     0.2000 Hartree-Fock + 0.0800 Slater + 0.7200 B88
 Correlation:  0.1900 VWN1RPA + 0.8100 LYP
 Using SG-1 standard quadrature grid
 A restricted SCF calculation will be
 performed using DIIS
 SCF converges when DIIS error is below 1.0e-08
 ---------------------------------------
  Cycle       Energy         DIIS error
 ---------------------------------------
    1   -3225.3461315401      2.82e-02  
    2   -3221.0011777649      2.21e-03  
    3   -3220.9198930099      2.72e-03  
    4   -3221.1295981803      4.87e-04  
    5   -3221.1349289093      2.49e-04  
    6   -3221.1364445176      1.04e-04  
    7   -3221.1367218825      2.48e-05  
    8   -3221.1367348524      1.16e-05  
    9   -3221.1367385065      3.59e-06  
   10   -3221.1367388632      8.51e-07  
   11   -3221.1367388823      2.22e-07  
   12   -3221.1367388837      1.14e-07  
   13   -3221.1367388840      2.96e-08  
   14   -3221.1367388842      1.10e-08  
   15   -3221.1367388842      3.50e-09  Convergence criterion met
 ---------------------------------------
 SCF time:   CPU 791.97s  wall 792.00s 
 SCF   energy in the final basis set =    -3221.1367388842
 Total energy in the final basis set =    -3221.1367388842

 --------------------------------------------------------------

                    Orbital Energies (a.u.)
 --------------------------------------------------------------

 Alpha MOs
 -- Occupied --
********-101.5750-101.5749-101.5748-101.5737-101.5729 -10.2750 -10.2735
-10.2734 -10.2711 -10.2687 -10.2683 -10.2383 -10.2357 -10.2189 -10.2176
-10.2176 -10.2154  -9.4899  -9.4898  -9.4896  -9.4895  -9.4882  -9.4877
 -7.2546  -7.2545  -7.2543  -7.2542  -7.2532  -7.2524  -7.2448  -7.2447
 -7.2444  -7.2444  -7.2444  -7.2439  -7.2439  -7.2438  -7.2431  -7.2425
 -7.2423  -7.2419  -0.9549  -0.9371  -0.9056  -0.8981  -0.8971  -0.8792
 -0.8429  -0.8349  -0.8052  -0.7665  -0.7549  -0.7423  -0.6644  -0.6382
 -0.6297  -0.6173  -0.5571  -0.5355  -0.5333  -0.5274  -0.4945  -0.4833
 -0.4672  -0.4662  -0.4633  -0.4465  -0.4455  -0.4305  -0.4127  -0.4127
 -0.4061  -0.3970  -0.3838  -0.3815  -0.3649  -0.3486  -0.3426  -0.3423
 -0.3359  -0.3338  -0.3307  -0.3284  -0.3246  -0.2837  -0.2752  -0.2742
 -0.2640
 -- Virtual --
 -0.0579  -0.0566  -0.0558  -0.0489  -0.0371  -0.0247  -0.0097  -0.0018
  0.0047   0.0110   0.0123   0.0127   0.0193   0.0246   0.0319   0.0428
  0.0452   0.0505   0.0537   0.0570   0.0607   0.0655   0.0656   0.0786
  0.0819   0.0856   0.0882   0.0885   0.0937   0.0996   0.1008   0.1034
  0.1045   0.1086   0.1135   0.1160   0.1179   0.1183   0.1223   0.1243
  0.1289   0.1291   0.1313   0.1329   0.1367   0.1377   0.1468   0.1515
  0.1522   0.1543   0.1597   0.1646   0.1662   0.1714   0.1760   0.1791
  0.1836   0.1888   0.1925   0.2001   0.2092   0.2116   0.2136   0.2150
  0.2232   0.2245   0.2269   0.2285   0.2342   0.2387   0.2406   0.2467
  0.2502   0.2555   0.2612   0.2632   0.2681   0.2695   0.2702   0.2751
  0.2765   0.2799   0.2902   0.2917   0.2949   0.2975   0.3010   0.3077
  0.3082   0.3120   0.3253   0.3357   0.3430   0.3440   0.3568   0.3736
  0.3935   0.4033   0.4100   0.4372   0.4435   0.4465   0.4486   0.4580
  0.4585   0.4671   0.4723   0.4763   0.4794   0.4966   0.5009   0.5030
  0.5093   0.5120   0.5169   0.5190   0.5289   0.5396   0.5401   0.5502
  0.5610   0.5644   0.5756   0.5783   0.5860   0.5955   0.5977   0.6054
  0.6066   0.6126   0.6191   0.6296   0.6373   0.6398   0.6446   0.6473
  0.6615   0.6662   0.6804   0.6845   0.6852   0.6921   0.7014   0.7102
  0.7175   0.7263   0.7729   0.8041   0.8043   0.8100   0.8235   0.8291
  0.8323   0.8370   0.8407   0.8421   0.8461   0.8495   0.8524   0.8560
  0.8588   0.8590   0.8651   0.8666   0.8749   0.8752   0.8845   0.8850
  0.8944   0.8991   0.9024   0.9170   0.9182   0.9259   0.9430   0.9498
  0.9508   0.9564   0.9628   0.9662   0.9677   0.9718   0.9773   0.9798
  0.9828   0.9956   1.0012   1.0150   1.0217   1.0341   1.0367   1.0545
  1.0628   1.0645   1.0729   1.1131   1.1575   1.1839   1.1876   1.1996
  1.2126   1.2222   1.2354   1.2373   1.2416   1.2525   1.2644   1.2939
  1.2984   1.3040   1.3060   1.3214   1.3310   1.3476   1.3589   1.3837
  1.4354   1.4379   1.4812   1.4823   1.4994   1.5098   1.5455   1.5515
  1.5695   1.5771   1.5842   1.5995   1.6211   1.6269   1.6484   1.6706
  1.6947   1.7240   1.7505   1.7615   1.7906   1.8115   1.8134   1.8329
  1.8387   1.8524   1.8619   1.8691   1.9256   1.9263   1.9327   1.9397
  1.9487   1.9709   1.9809   1.9970   2.0213   2.0636   2.0677   2.0833
  2.0920   2.1252   2.1680   2.2054   2.2340   2.2404   2.2445   2.2506
  2.2595   2.2625   2.2964   2.3126   2.3149   2.3249   2.3490   2.3688
  2.3943   2.4006   2.4271   2.4326   2.4477   2.4642   2.4753   2.4762
  2.5074   2.5283   2.5388   2.5420   2.5579   2.5622   2.5738   2.6331
  2.6599   2.6642   2.6876   2.6916   2.6992   2.7078   2.7171   2.7212
  2.7385   2.7543   2.7568   2.7687   2.7733   2.8079   2.8157   2.8253
  2.8309   2.8839   2.9596   2.9667   3.0824   3.0949   3.1004   3.1123
  3.1227   3.1270   3.1853   3.2191   3.2210   3.2520   3.2784   3.3272
  3.3795   3.4178   3.4714   3.5809   3.6366   3.6875   3.7034   3.7813
  3.8489   3.9408   4.0281   4.0536   4.0856   4.3492   4.8031   4.8083
  9.7704   9.7812   9.8025   9.8086   9.8649   9.8728  23.3748  23.5163
 23.8260  23.8501  23.8650  23.8945  23.9407  23.9876  24.0381  24.0727
 24.1083  24.1272  25.7771  25.8164  25.8201  25.9436  25.9502  26.0048
 26.1204  26.1453  26.2260  26.3302  26.3524  26.3678  26.5811  26.6001
 26.6799  26.6939  26.7720  27.1062 215.7627 215.7756 215.8009 215.8077
215.8786 215.8873
 --------------------------------------------------------------

          Ground-State Mulliken Net Atomic Charges

     Atom                 Charge (a.u.)
  ----------------------------------------
      1 C                    -0.094038
      2 C                    -1.506351
      3 Cl                    0.541231
      4 C                     1.039111
      5 Cl                    0.530071
      6 C                    -0.560424
      7 H                     0.215382
      8 C                    -0.345938
      9 H                     0.204364
     10 C                    -0.511090
     11 Cl                    0.460580
     12 C                    -0.477248
     13 C                    -0.604899
     14 Cl                    0.407927
     15 C                    -0.230391
     16 H                     0.236050
     17 C                     0.386029
     18 Cl                    0.505916
     19 C                    -0.233582
     20 H                     0.235925
     21 C                    -0.605032
     22 Cl                    0.406407
  ----------------------------------------
  Sum of atomic charges =     0.000000

 -----------------------------------------------------------------
                    Cartesian Multipole Moments
 -----------------------------------------------------------------
    Charge (ESU x 10^10)
                -0.0000
    Dipole Moment (Debye)
         X       0.5678      Y      -1.1702      Z      -0.0583
       Tot       1.3020
    Quadrupole Moments (Debye-Ang)
        XX    -137.9527     XY      -7.3765     YY    -144.9472
        XZ      -0.3663     YZ      -0.0342     ZZ    -144.8458
    Octopole Moments (Debye-Ang^2)
       XXX      32.9012    XXY     -24.9668    XYY      12.6450
       YYY       4.2882    XXZ      -1.0781    XYZ       1.3233
       YYZ      -0.3707    XZZ     -12.9863    YZZ       5.5950
       ZZZ       0.7058
    Hexadecapole Moments (Debye-Ang^3)
      XXXX   -5969.6294   XXXY     -67.7319   XXYY   -1275.6176
      XYYY      15.5760   YYYY   -1790.9576   XXXZ      -4.6330
      XXYZ       0.3767   XYYZ       0.2855   YYYZ       4.5573
      XXZZ   -1242.7060   XYZZ       4.2650   YYZZ    -576.5449
      XZZZ       0.5680   YZZZ      -4.9426   ZZZZ   -1479.0228
 -----------------------------------------------------------------
 Calculating MO derivatives via CPSCF
    1     0    69    0.0181658  
    2     0    69    0.0057176  
    3     0    69    0.0006642  
    4     0    69    0.0000599  
    5    63     6    0.0000037  
    6    69     0    0.0000002  Converged
 Time for AOints: 1270.7 s (CPU) 1270.7 s (wall)
 ------------------------------------------------------------------------------
                     AOints        : Timing summary (seconds)
 ------------------------------------------------------------------------------
     job step          cpu (% of tot)      sys (% of tot)     wall (% of tot)
 ------------------------------------------------------------------------------
  AOints            0.1271E+04 ( 9.7)   0.6000E-05 ( 1.5)   0.1271E+04 ( 9.7)
 ------------------------------------------------------------------------------
   Grand Totals     0.1312E+05          0.3970E-03          0.1312E+05
 ------------------------------------------------------------------------------
 Polarizability Matrix (a.u.)
            1           2           3
    1-280.2628640   3.0572807   0.3292491
    2   3.0572807-190.1895512   0.0672264
    3   0.3292491   0.0672264-177.5266996
 Calculating analytic Hessian of the SCF energy

 Direct stationary perturbation theory relativistic correction:

 rels  =       4.761468481438
 relv  =     -18.412029509946
 rel2e =       5.106428356625
 E_rel =      -8.544132671883

 Hessian of the SCF Energy
            1           2           3           4           5           6
    1   0.6358641  -0.0129713  -0.0006902  -0.2000961  -0.1201998  -0.0050998
    2  -0.0129713   0.6118133   0.0190287  -0.0575204  -0.1916831  -0.0058349
    3  -0.0006902   0.0190287   0.1719492  -0.0021993  -0.0056587  -0.0577090
    4  -0.2000961  -0.0575204  -0.0021993   0.6044203   0.0213178   0.0000787
    5  -0.1201998  -0.1916831  -0.0056587   0.0213178   0.5037685   0.0175922
    6  -0.0050998  -0.0058349  -0.0577090   0.0000787   0.0175922   0.1180660
    7   0.0067115  -0.0105362  -0.0005312  -0.0507296   0.0334286   0.0012323
    8   0.0097918  -0.0422992  -0.0021517   0.0368417  -0.1467870  -0.0059895
    9   0.0004270  -0.0020304   0.0038628   0.0013266  -0.0059307  -0.0230606
   10  -0.0419963  -0.0615467  -0.0027155  -0.2903825   0.0743915   0.0041127
   11  -0.0075341   0.0504841   0.0020469   0.0101909  -0.1057353  -0.0021611
   12  -0.0002367   0.0022457   0.0048587   0.0011673  -0.0023415  -0.0580568
   13  -0.0018375   0.0049468   0.0002373  -0.0278536  -0.0298969  -0.0012445
   14   0.0007769   0.0001441  -0.0001689  -0.0059192  -0.0076286  -0.0004306
   15   0.0000489  -0.0001875   0.0037516  -0.0001977  -0.0003639   0.0024853
   16  -0.0027665  -0.0124087  -0.0005296  -0.0004372   0.0315111   0.0014178
   17  -0.0122486  -0.0629883  -0.0028500   0.0866887   0.0063180  -0.0002424
   18  -0.0005719  -0.0028270  -0.0009163   0.0040349  -0.0000827   0.0051859
   19   0.0004865  -0.0003597  -0.0000222   0.0009356   0.0012026   0.0000614
   20  -0.0004013  -0.0010879   0.0000033   0.0002872  -0.0041146  -0.0004324
   21  -0.0000233   0.0000115  -0.0011178  -0.0000010  -0.0004496   0.0052498
   22  -0.0018139   0.0796928   0.0037406  -0.0653414  -0.0184065  -0.0006077
   23   0.0329952   0.0076577  -0.0000045  -0.0184830  -0.0038874  -0.0000667
   24   0.0015304  -0.0001151   0.0065602  -0.0006716  -0.0000593  -0.0012254
   25  -0.0050980   0.0001230   0.0000285  -0.0011321  -0.0007368  -0.0000332
   26   0.0006697   0.0014111  -0.0001715  -0.0005370   0.0003885   0.0000596
   27   0.0000625  -0.0001659   0.0050763  -0.0000112   0.0000568  -0.0007384
   28  -0.1347890   0.0357367   0.0015344   0.0617009   0.0026984  -0.0001619
   29   0.0969781  -0.2692947  -0.0093827  -0.0574354  -0.0572414  -0.0026068
   30   0.0045376  -0.0093560  -0.0603471  -0.0028558  -0.0028675   0.0050706
   31  -0.0008515  -0.0055117  -0.0002658  -0.0013227   0.0013985   0.0001061
   32  -0.0277485  -0.0321627  -0.0015639   0.0047097  -0.0002122  -0.0001973
   33  -0.0012545  -0.0016296   0.0035110   0.0002489  -0.0001942   0.0041778
   34  -0.2109017   0.0293753   0.0014085  -0.0284301  -0.0044563  -0.0001333
   35   0.0282149  -0.0819330   0.0000387  -0.0199182   0.0106327   0.0002601
   36   0.0010931   0.0000186  -0.0769101  -0.0008728   0.0003194   0.0039459
   37  -0.0212301   0.0063952  -0.0262270  -0.0003468   0.0029118   0.0002435
   38   0.0059828   0.0017651   0.0051907  -0.0005028  -0.0013610   0.0012928
   39  -0.0107528   0.0020560   0.0052871   0.0030545  -0.0013009  -0.0009458
   40  -0.0020923   0.0000815  -0.0027554   0.0002308  -0.0000031  -0.0013982
   41  -0.0002698  -0.0023059   0.0005832  -0.0006098  -0.0000915  -0.0003200
   42   0.0024346  -0.0005671  -0.0016264  -0.0010520   0.0008724  -0.0008838
   43   0.0018170   0.0008847  -0.0019405  -0.0004063   0.0005982   0.0000361
   44   0.0009515   0.0054207   0.0009610   0.0008942  -0.0006468  -0.0001633
   45  -0.0018087   0.0007877  -0.0043749  -0.0000140   0.0008704   0.0000743
   46  -0.0001469   0.0001404  -0.0011775  -0.0001016   0.0003276   0.0000086
   47   0.0000685   0.0002680   0.0002267   0.0000953   0.0000721  -0.0000491
   48   0.0001434  -0.0000270   0.0002992   0.0000237   0.0000024   0.0000263
   49  -0.0007590  -0.0000843   0.0000055   0.0003160  -0.0003556  -0.0000225
   50  -0.0000576  -0.0009733   0.0000357  -0.0002591   0.0002603   0.0000257
   51  -0.0000117   0.0000096  -0.0015959  -0.0000170   0.0000156   0.0000532
   52   0.0011815  -0.0002319  -0.0000082  -0.0003853   0.0005253   0.0000235
   53  -0.0003043  -0.0003163  -0.0000323   0.0000516  -0.0001263  -0.0000043
   54  -0.0000097  -0.0000311   0.0002103   0.0000001  -0.0000023   0.0000019
   55   0.0018111   0.0006872   0.0020952  -0.0003952   0.0005923   0.0000266
   56   0.0007262   0.0055013   0.0001407   0.0009055  -0.0005442   0.0000721
   57   0.0019607   0.0003269  -0.0044007   0.0001259  -0.0009364   0.0000012
   58  -0.0001516   0.0000070   0.0011839  -0.0001053   0.0003251   0.0000196
   59   0.0000932   0.0002927  -0.0002213   0.0000991   0.0000623   0.0000484
   60  -0.0001397   0.0000283   0.0002947  -0.0000129   0.0000075   0.0000303
   61  -0.0214657   0.0034058   0.0262968  -0.0003946   0.0029368   0.0000177
   62   0.0045215   0.0026134  -0.0054413  -0.0001326  -0.0013917  -0.0012732
   63   0.0109647  -0.0022560   0.0047768  -0.0030837   0.0012198  -0.0009509
   64  -0.0018750  -0.0003001   0.0025279   0.0002520  -0.0001113   0.0013158
   65  -0.0000335  -0.0023283  -0.0006097  -0.0007591  -0.0000531   0.0004201
   66  -0.0026023   0.0005132  -0.0014437   0.0009282  -0.0007678  -0.0007992
            7           8           9          10          11          12
    1   0.0067115   0.0097918   0.0004270  -0.0419963  -0.0075341  -0.0002367
    2  -0.0105362  -0.0422992  -0.0020304  -0.0615467   0.0504841   0.0022457
    3  -0.0005312  -0.0021517   0.0038628  -0.0027155   0.0020469   0.0048587
    4  -0.0507296   0.0368417   0.0013266  -0.2903825   0.0101909   0.0011673
    5   0.0334286  -0.1467870  -0.0059307   0.0743915  -0.1057353  -0.0023415
    6   0.0012323  -0.0059895  -0.0230606   0.0041127  -0.0021611  -0.0580568
    7   0.0669672  -0.0526601  -0.0020666  -0.0096095   0.0328168   0.0015265
    8  -0.0526601   0.2145694   0.0097366   0.0087819  -0.0281627  -0.0014632
    9  -0.0020666   0.0097366   0.0118100   0.0004691  -0.0015435   0.0032574
   10  -0.0096095   0.0087819   0.0004691   0.5644712  -0.0594121  -0.0042311
   11   0.0328168  -0.0281627  -0.0015435  -0.0594121   0.5707344   0.0214187
   12   0.0015265  -0.0014632   0.0032574  -0.0042311   0.0214187   0.1114799
   13  -0.0057269  -0.0010383  -0.0000394  -0.0937616  -0.0569609  -0.0022801
   14   0.0053490   0.0032116   0.0001592  -0.0607781  -0.0997234  -0.0036465
   15   0.0002778   0.0001928  -0.0009201  -0.0024409  -0.0036540  -0.0203242
   16  -0.0048973   0.0025950   0.0001553  -0.1379625   0.1039971   0.0050863
   17  -0.0031958   0.0040498   0.0000323   0.0366080  -0.2941025  -0.0108493
   18  -0.0001300   0.0000025   0.0039012   0.0018416  -0.0110115  -0.0594344
   19   0.0000432  -0.0000411  -0.0000014  -0.0062621  -0.0011638  -0.0000278
   20   0.0013819  -0.0010131  -0.0000570   0.0297755  -0.0039689  -0.0004390
   21   0.0000685  -0.0000563   0.0001203   0.0014231  -0.0003284   0.0031139
   22   0.0010657   0.0004552  -0.0000080   0.0583243  -0.0538968  -0.0026382
   23   0.0009175  -0.0024074  -0.0000714   0.0002235  -0.0527291  -0.0027132
   24   0.0000406  -0.0000714  -0.0008493  -0.0001987  -0.0025302   0.0063504
   25   0.0001212   0.0000161  -0.0000009  -0.0017709  -0.0027299  -0.0000953
   26   0.0000273   0.0000330   0.0000186  -0.0028911  -0.0003887  -0.0003219
   27  -0.0000006   0.0000221  -0.0003767  -0.0001148  -0.0003189   0.0067578
   28  -0.0025966  -0.0040967  -0.0001643  -0.0430354   0.0388558   0.0019431
   29  -0.0010158   0.0029735  -0.0000874   0.0365658  -0.0339334  -0.0015533
   30  -0.0000389  -0.0000746   0.0043648   0.0018766  -0.0015860  -0.0030009
   31   0.0003487  -0.0004877  -0.0000224   0.0017648  -0.0013996  -0.0000792
   32  -0.0004835  -0.0020369  -0.0000992  -0.0000269   0.0001470   0.0000338
   33  -0.0000219  -0.0000934   0.0001231  -0.0000260   0.0000493  -0.0006436
   34  -0.0022632   0.0025349   0.0000674  -0.0000104  -0.0032930  -0.0001571
   35  -0.0033436  -0.0017992  -0.0000202  -0.0021718  -0.0024024  -0.0003595
   36  -0.0001632   0.0000091  -0.0024224  -0.0000783  -0.0003388   0.0056528
   37  -0.0000832  -0.0012916  -0.0008632  -0.0004530   0.0000781   0.0007666
   38  -0.0015168  -0.0004254  -0.0005680   0.0001253  -0.0001346  -0.0001663
   39   0.0000378   0.0006690  -0.0001595  -0.0000371   0.0001697  -0.0002262
   40  -0.0000577   0.0002301  -0.0000346   0.0004945   0.0000883   0.0001645
   41   0.0000023   0.0002121  -0.0000968   0.0000868  -0.0001681   0.0000880
   42   0.0001335  -0.0001151   0.0003032   0.0002137  -0.0001601  -0.0000007
   43   0.0004188  -0.0000655   0.0002297   0.0001404   0.0001579   0.0000453
   44  -0.0000042   0.0000510   0.0000392   0.0000007   0.0001934   0.0000391
   45   0.0001544  -0.0003778  -0.0001897   0.0000255   0.0001044   0.0002257
   46   0.0000351  -0.0001363  -0.0000353   0.0000017   0.0000092   0.0000613
   47  -0.0000168  -0.0000936   0.0000132   0.0000211  -0.0000042  -0.0000418
   48  -0.0000148  -0.0000042   0.0000032  -0.0000223  -0.0000155  -0.0000336
   49  -0.0000134   0.0000329   0.0000011  -0.0004062  -0.0004560  -0.0000227
   50   0.0001994   0.0000672  -0.0000095   0.0000889   0.0000319  -0.0000209
   51   0.0000341   0.0000133   0.0001944   0.0000023  -0.0000043   0.0000667
   52  -0.0001164  -0.0001750  -0.0000087   0.0003183   0.0002213   0.0000113
   53   0.0000087   0.0000489   0.0000017  -0.0000735  -0.0000480  -0.0000027
   54  -0.0000008  -0.0000001   0.0000010  -0.0000023  -0.0000013  -0.0000031
   55   0.0003840  -0.0000808  -0.0002346   0.0001407   0.0001623  -0.0000278
   56   0.0000406   0.0000093  -0.0000154  -0.0000042   0.0002154  -0.0000267
   57  -0.0001668   0.0003738  -0.0001611  -0.0000222  -0.0000953   0.0002220
   58   0.0000359  -0.0001375   0.0000224   0.0000014   0.0000138  -0.0000626
   59  -0.0000183  -0.0000905  -0.0000203   0.0000199  -0.0000093   0.0000449
   60   0.0000128  -0.0000090   0.0000019   0.0000226   0.0000181  -0.0000289
   61  -0.0000056  -0.0013054   0.0007724  -0.0004451   0.0001180  -0.0007599
   62  -0.0014536  -0.0003969   0.0005562   0.0001051  -0.0001156   0.0001745
   63  -0.0002399  -0.0007060  -0.0001453   0.0000682  -0.0001679  -0.0002330
   64  -0.0000325   0.0002358   0.0000081   0.0004424   0.0001339  -0.0001530
   65   0.0000724   0.0002864  -0.0000071   0.0001064  -0.0001770  -0.0000985
   66  -0.0001440   0.0000928   0.0003415  -0.0001635   0.0001115   0.0000006
           13          14          15          16          17          18
    1  -0.0018375   0.0007769   0.0000489  -0.0027665  -0.0122486  -0.0005719
    2   0.0049468   0.0001441  -0.0001875  -0.0124087  -0.0629883  -0.0028270
    3   0.0002373  -0.0001689   0.0037516  -0.0005296  -0.0028500  -0.0009163
    4  -0.0278536  -0.0059192  -0.0001977  -0.0004372   0.0866887   0.0040349
    5  -0.0298969  -0.0076286  -0.0003639   0.0315111   0.0063180  -0.0000827
    6  -0.0012445  -0.0004306   0.0024853   0.0014178  -0.0002424   0.0051859
    7  -0.0057269   0.0053490   0.0002778  -0.0048973  -0.0031958  -0.0001300
    8  -0.0010383   0.0032116   0.0001928   0.0025950   0.0040498   0.0000025
    9  -0.0000394   0.0001592  -0.0009201   0.0001553   0.0000323   0.0039012
   10  -0.0937616  -0.0607781  -0.0024409  -0.1379625   0.0366080   0.0018416
   11  -0.0569609  -0.0997234  -0.0036540   0.1039971  -0.2941025  -0.0110115
   12  -0.0022801  -0.0036465  -0.0203242   0.0050863  -0.0108493  -0.0594344
   13   0.1308607   0.0920176   0.0037171  -0.0026090  -0.0085271  -0.0003690
   14   0.0920176   0.1409673   0.0059126  -0.0331995  -0.0351812  -0.0016701
   15   0.0037171   0.0059126   0.0098607  -0.0014942  -0.0017902   0.0039731
   16  -0.0026090  -0.0331995  -0.0014942   0.7471514  -0.0030508  -0.0019677
   17  -0.0085271  -0.0351812  -0.0017902  -0.0030508   0.6602502   0.0243220
   18  -0.0003690  -0.0016701   0.0039731  -0.0019677   0.0243220   0.1286419
   19   0.0009810  -0.0008337  -0.0000424  -0.3306180   0.0599416   0.0036036
   20   0.0008193   0.0005878   0.0001600   0.0571357  -0.0677795  -0.0016915
   21   0.0000243   0.0001306  -0.0024976   0.0034362  -0.0016826  -0.0356737
   22   0.0016892   0.0061304   0.0002959  -0.2266121  -0.0745119  -0.0029147
   23   0.0009981  -0.0014826  -0.0002685  -0.1441791  -0.2475781  -0.0080541
   24   0.0000632  -0.0002793   0.0043291  -0.0061304  -0.0082615  -0.0594510
   25  -0.0002745  -0.0011677  -0.0000525   0.0099997  -0.0216772  -0.0010107
   26  -0.0001131  -0.0008714  -0.0000462   0.0080846  -0.0163515  -0.0009446
   27  -0.0000039  -0.0000446   0.0001305   0.0003538  -0.0008528   0.0034323
   28   0.0002182  -0.0011916  -0.0000594  -0.0486624  -0.0660913  -0.0028155
   29   0.0002255   0.0011648   0.0000813  -0.0103868   0.0517722   0.0020445
   30   0.0000020   0.0000742  -0.0005450  -0.0003430   0.0022479   0.0068751
   31  -0.0009216  -0.0011901  -0.0000529  -0.0025730   0.0062919   0.0003113
   32  -0.0011272  -0.0010557  -0.0000270   0.0002688   0.0023098  -0.0000885
   33  -0.0000491  -0.0000244  -0.0003992   0.0000287  -0.0001248   0.0042549
   34  -0.0001733   0.0004322   0.0000189   0.0007920  -0.0002324  -0.0000112
   35  -0.0015061  -0.0003148  -0.0000165  -0.0005892  -0.0011512   0.0000076
   36  -0.0000616  -0.0000205   0.0001837  -0.0000292   0.0000133  -0.0011903
   37  -0.0001831  -0.0000651   0.0000588  -0.0002078   0.0000228  -0.0001195
   38  -0.0000296   0.0000431  -0.0000837   0.0000217   0.0000660   0.0000186
   39   0.0007789   0.0004055   0.0000214   0.0004383   0.0000611   0.0001427
   40   0.0000430  -0.0000182  -0.0000132  -0.0001324   0.0000192   0.0001403
   41  -0.0000378   0.0000139   0.0000121   0.0000546   0.0001310  -0.0000573
   42  -0.0002509  -0.0001315  -0.0000381  -0.0002432   0.0000044   0.0001275
   43  -0.0001206  -0.0001282  -0.0000111  -0.0000614  -0.0000289   0.0000073
   44   0.0001383   0.0000388  -0.0000113   0.0000207   0.0000174  -0.0000147
   45  -0.0000265  -0.0000425   0.0000136  -0.0002207   0.0000181  -0.0000489
   46  -0.0000403  -0.0000286   0.0000043  -0.0000473  -0.0000003  -0.0000201
   47  -0.0000006  -0.0000065   0.0000057   0.0000128   0.0000068   0.0000068
   48   0.0000050   0.0000064   0.0000010   0.0000262  -0.0000017   0.0000025
   49   0.0004040   0.0002940   0.0000126   0.0002261   0.0000857   0.0000046
   50  -0.0001054  -0.0000656   0.0000015  -0.0000353  -0.0000191   0.0000101
   51  -0.0000012  -0.0000011  -0.0000136   0.0000001   0.0000004  -0.0000296
   52  -0.0003891  -0.0002449  -0.0000095  -0.0001313  -0.0000894  -0.0000044
   53   0.0000706   0.0000536   0.0000025   0.0000269   0.0000085   0.0000007
   54   0.0000010   0.0000013  -0.0000013   0.0000005  -0.0000002  -0.0000043
   55  -0.0001238  -0.0001277  -0.0000019  -0.0000676  -0.0000280  -0.0000107
   56   0.0001426   0.0000353   0.0000043  -0.0000070   0.0000142   0.0000128
   57   0.0000385   0.0000419   0.0000181   0.0002186  -0.0000093  -0.0000530
   58  -0.0000403  -0.0000279  -0.0000066  -0.0000467  -0.0000026   0.0000213
   59   0.0000003  -0.0000052  -0.0000063   0.0000144   0.0000071  -0.0000072
   60  -0.0000054  -0.0000074  -0.0000002  -0.0000254   0.0000014   0.0000030
   61  -0.0001827  -0.0000568  -0.0000623  -0.0001906   0.0000214   0.0001174
   62   0.0000455   0.0000715   0.0000888   0.0000812   0.0000740  -0.0000249
   63  -0.0007752  -0.0003938   0.0000020  -0.0004289  -0.0000615   0.0001437
   64   0.0000416  -0.0000225   0.0000104  -0.0001443   0.0000068  -0.0001369
   65  -0.0000618   0.0000027  -0.0000066   0.0000297   0.0001248   0.0000483
   66   0.0002394   0.0001299  -0.0000308   0.0002511   0.0000253   0.0001182
           19          20          21          22          23          24
    1   0.0004865  -0.0004013  -0.0000233  -0.0018139   0.0329952   0.0015304
    2  -0.0003597  -0.0010879   0.0000115   0.0796928   0.0076577  -0.0001151
    3  -0.0000222   0.0000033  -0.0011178   0.0037406  -0.0000045   0.0065602
    4   0.0009356   0.0002872  -0.0000010  -0.0653414  -0.0184830  -0.0006716
    5   0.0012026  -0.0041146  -0.0004496  -0.0184065  -0.0038874  -0.0000593
    6   0.0000614  -0.0004324   0.0052498  -0.0006077  -0.0000667  -0.0012254
    7   0.0000432   0.0013819   0.0000685   0.0010657   0.0009175   0.0000406
    8  -0.0000411  -0.0010131  -0.0000563   0.0004552  -0.0024074  -0.0000714
    9  -0.0000014  -0.0000570   0.0001203  -0.0000080  -0.0000714  -0.0008493
   10  -0.0062621   0.0297755   0.0014231   0.0583243   0.0002235  -0.0001987
   11  -0.0011638  -0.0039689  -0.0003284  -0.0538968  -0.0527291  -0.0025302
   12  -0.0000278  -0.0004390   0.0031139  -0.0026382  -0.0027132   0.0063504
   13   0.0009810   0.0008193   0.0000243   0.0016892   0.0009981   0.0000632
   14  -0.0008337   0.0005878   0.0001306   0.0061304  -0.0014826  -0.0002793
   15  -0.0000424   0.0001600  -0.0024976   0.0002959  -0.0002685   0.0043291
   16  -0.3306180   0.0571357   0.0034362  -0.2266121  -0.1441791  -0.0061304
   17   0.0599416  -0.0677795  -0.0016826  -0.0745119  -0.2475781  -0.0082615
   18   0.0036036  -0.0016915  -0.0356737  -0.0029147  -0.0080541  -0.0594510
   19   0.3493102  -0.0615520  -0.0037443  -0.0148135   0.0057137   0.0003164
   20  -0.0615520   0.0705032   0.0023537  -0.0238979   0.0086462   0.0002723
   21  -0.0037443   0.0023537   0.0244860  -0.0010211   0.0002038   0.0039456
   22  -0.0148135  -0.0238979  -0.0010211   0.6660869  -0.0164085  -0.0025921
   23   0.0057137   0.0086462   0.0002038  -0.0164085   0.7490637   0.0286988
   24   0.0003164   0.0002723   0.0039456  -0.0025921   0.0286988   0.1277803
   25   0.0007679   0.0003800  -0.0000007  -0.0822130   0.0815035   0.0040349
   26  -0.0000254   0.0008312   0.0002271   0.0839875  -0.3176879  -0.0135037
   27  -0.0000318   0.0002444  -0.0043033   0.0042875  -0.0135919  -0.0353867
   28  -0.0000505  -0.0026543  -0.0001078  -0.3073030   0.0915525   0.0051044
   29  -0.0027857  -0.0022426  -0.0004029   0.0265167  -0.1280913  -0.0031951
   30  -0.0001099  -0.0004096   0.0068532   0.0018101  -0.0032516  -0.0618562
   31  -0.0007554  -0.0012743  -0.0000548  -0.0306235  -0.0361687  -0.0015282
   32  -0.0001312  -0.0004440  -0.0000225  -0.0101595  -0.0065018  -0.0004714
   33  -0.0000033  -0.0000197   0.0000707  -0.0003351  -0.0003828   0.0044134
   34  -0.0000771   0.0000221   0.0000039   0.0016364   0.0006835   0.0000036
   35   0.0000530   0.0000980   0.0000111   0.0009083  -0.0051491  -0.0004861
   36   0.0000023   0.0000145  -0.0002158   0.0000299  -0.0005129   0.0054770
   37   0.0000160  -0.0000069  -0.0000236  -0.0004402   0.0003129   0.0007762
   38  -0.0000087  -0.0000182   0.0000413   0.0001064  -0.0000076  -0.0002372
   39   0.0000353  -0.0000034   0.0000412   0.0001583  -0.0010355  -0.0003625
   40   0.0000038   0.0000016  -0.0000065   0.0003254  -0.0002889   0.0000437
   41   0.0000027   0.0000095   0.0000010  -0.0002940  -0.0000570  -0.0000541
   42  -0.0000130   0.0000012  -0.0000409   0.0001523   0.0003548   0.0000366
   43   0.0000041  -0.0000036  -0.0000054   0.0000602   0.0001416   0.0000517
   44  -0.0000037   0.0000040  -0.0000199   0.0000113   0.0002528   0.0000410
   45   0.0000081   0.0000003  -0.0000218   0.0000165   0.0000110   0.0002596
   46   0.0000010  -0.0000007  -0.0000040  -0.0000116   0.0000475   0.0000785
   47  -0.0000006  -0.0000027  -0.0000003  -0.0000233  -0.0000280   0.0000133
   48  -0.0000005  -0.0000002   0.0000006  -0.0000141   0.0000135  -0.0000267
   49   0.0000123   0.0000013   0.0000002  -0.0000152  -0.0000759  -0.0000053
   50  -0.0000029  -0.0000036  -0.0000012  -0.0000261  -0.0000387  -0.0000041
   51   0.0000001  -0.0000007   0.0000122  -0.0000024  -0.0000052   0.0000400
   52  -0.0000105  -0.0000013   0.0000001   0.0000430   0.0002325   0.0000101
   53   0.0000031   0.0000008   0.0000001  -0.0000009  -0.0000493  -0.0000005
   54   0.0000001   0.0000001  -0.0000023   0.0000002  -0.0000015  -0.0000008
   55   0.0000045  -0.0000038   0.0000050   0.0000658   0.0001503  -0.0000461
   56  -0.0000024   0.0000017   0.0000230   0.0000165   0.0002511  -0.0000559
   57  -0.0000087   0.0000013  -0.0000175  -0.0000163  -0.0000045   0.0002428
   58   0.0000010  -0.0000009   0.0000036  -0.0000106   0.0000551  -0.0000730
   59  -0.0000006  -0.0000028  -0.0000001  -0.0000230  -0.0000259  -0.0000116
   60   0.0000004  -0.0000002   0.0000006   0.0000119  -0.0000131  -0.0000300
   61   0.0000168  -0.0000077   0.0000220  -0.0004439   0.0003640  -0.0007364
   62  -0.0000061  -0.0000142  -0.0000442   0.0000924  -0.0001274   0.0002538
   63  -0.0000348  -0.0000000   0.0000368  -0.0001454   0.0010722  -0.0002584
   64   0.0000034   0.0000001   0.0000058   0.0003460  -0.0002881  -0.0000709
   65   0.0000009   0.0000096   0.0000047  -0.0002689  -0.0000234   0.0000577
   66   0.0000124   0.0000026  -0.0000401  -0.0002082  -0.0003771   0.0000121
           25          26          27          28          29          30
    1  -0.0050980   0.0006697   0.0000625  -0.1347890   0.0969781   0.0045376
    2   0.0001230   0.0014111  -0.0001659   0.0357367  -0.2692947  -0.0093560
    3   0.0000285  -0.0001715   0.0050763   0.0015344  -0.0093827  -0.0603471
    4  -0.0011321  -0.0005370  -0.0000112   0.0617009  -0.0574354  -0.0028558
    5  -0.0007368   0.0003885   0.0000568   0.0026984  -0.0572414  -0.0028675
    6  -0.0000332   0.0000596  -0.0007384  -0.0001619  -0.0026068   0.0050706
    7   0.0001212   0.0000273  -0.0000006  -0.0025966  -0.0010158  -0.0000389
    8   0.0000161   0.0000330   0.0000221  -0.0040967   0.0029735  -0.0000746
    9  -0.0000009   0.0000186  -0.0003767  -0.0001643  -0.0000874   0.0043648
   10  -0.0017709  -0.0028911  -0.0001148  -0.0430354   0.0365658   0.0018766
   11  -0.0027299  -0.0003887  -0.0003189   0.0388558  -0.0339334  -0.0015860
   12  -0.0000953  -0.0003219   0.0067578   0.0019431  -0.0015533  -0.0030009
   13  -0.0002745  -0.0001131  -0.0000039   0.0002182   0.0002255   0.0000020
   14  -0.0011677  -0.0008714  -0.0000446  -0.0011916   0.0011648   0.0000742
   15  -0.0000525  -0.0000462   0.0001305  -0.0000594   0.0000813  -0.0005450
   16   0.0099997   0.0080846   0.0003538  -0.0486624  -0.0103868  -0.0003430
   17  -0.0216772  -0.0163515  -0.0008528  -0.0660913   0.0517722   0.0022479
   18  -0.0010107  -0.0009446   0.0034323  -0.0028155   0.0020445   0.0068751
   19   0.0007679  -0.0000254  -0.0000318  -0.0000505  -0.0027857  -0.0001099
   20   0.0003800   0.0008312   0.0002444  -0.0026543  -0.0022426  -0.0004096
   21  -0.0000007   0.0002271  -0.0043033  -0.0001078  -0.0004029   0.0068532
   22  -0.0822130   0.0839875   0.0042875  -0.3073030   0.0265167   0.0018101
   23   0.0815035  -0.3176879  -0.0135919   0.0915525  -0.1280913  -0.0032516
   24   0.0040349  -0.0135037  -0.0353867   0.0051044  -0.0031951  -0.0618562
   25   0.0850289  -0.0870183  -0.0043866  -0.0058777   0.0293788   0.0014259
   26  -0.0870183   0.3351188   0.0148194  -0.0013016  -0.0035487  -0.0002922
   27  -0.0043866   0.0148194   0.0250114  -0.0000979  -0.0003197   0.0025707
   28  -0.0058777  -0.0013016  -0.0000979   0.5870486  -0.0696271  -0.0044052
   29   0.0293788  -0.0035487  -0.0003197  -0.0696271   0.5464384   0.0197138
   30   0.0014259  -0.0002922   0.0025707  -0.0044052   0.0197138   0.1216109
   31   0.0007764  -0.0008633  -0.0000612  -0.0885017  -0.0559445  -0.0022279
   32   0.0006153   0.0010521   0.0001732  -0.0552747  -0.1033841  -0.0040061
   33   0.0000322   0.0001685  -0.0024002  -0.0021815  -0.0039498  -0.0224974
   34   0.0000736  -0.0001446  -0.0000012  -0.0135178   0.0152070   0.0006032
   35   0.0012943   0.0000113  -0.0000189   0.0310130  -0.0039405  -0.0004527
   36   0.0000615  -0.0000113   0.0001807   0.0014189  -0.0003735   0.0042917
   37  -0.0001711   0.0000443   0.0000531  -0.0015544  -0.0029187  -0.0003678
   38   0.0000305   0.0000142   0.0000364   0.0000962  -0.0001986  -0.0009992
   39   0.0003089  -0.0000952   0.0001424   0.0033953   0.0000890  -0.0010194
   40   0.0000658  -0.0000026   0.0000083   0.0005121  -0.0001322  -0.0011231
   41   0.0000254  -0.0000018  -0.0000114   0.0005619  -0.0002606   0.0009097
   42  -0.0001115   0.0000339  -0.0001054  -0.0012090  -0.0003907  -0.0007918
   43  -0.0000635   0.0000165   0.0000266  -0.0010018  -0.0004794  -0.0000524
   44  -0.0000681  -0.0000138   0.0000185  -0.0007399   0.0000110  -0.0000062
   45  -0.0000366   0.0000274  -0.0000244  -0.0004626  -0.0007586   0.0000257
   46  -0.0000227   0.0000081  -0.0000009  -0.0002442  -0.0002112   0.0000086
   47   0.0000033   0.0000015  -0.0000044   0.0000305   0.0001824   0.0000469
   48  -0.0000012  -0.0000025   0.0000023   0.0000189   0.0000004   0.0000259
   49   0.0000499  -0.0000208  -0.0000022   0.0005663   0.0003706   0.0000292
   50   0.0000088  -0.0000018  -0.0000017   0.0001699   0.0000101  -0.0000063
   51   0.0000013  -0.0000021   0.0000189   0.0000292   0.0000075   0.0000343
   52  -0.0000772   0.0000071   0.0000012  -0.0006341  -0.0004999  -0.0000276
   53   0.0000181  -0.0000002   0.0000001   0.0001317   0.0000647   0.0000021
   54   0.0000005   0.0000004  -0.0000071   0.0000035   0.0000019   0.0000065
   55  -0.0000643   0.0000208  -0.0000220  -0.0010480  -0.0005123  -0.0000169
   56  -0.0000720  -0.0000095  -0.0000151  -0.0007877  -0.0000756   0.0000011
   57   0.0000272  -0.0000253  -0.0000288   0.0003488   0.0007471   0.0000954
   58  -0.0000227   0.0000079   0.0000020  -0.0002470  -0.0002097  -0.0000292
   59   0.0000035   0.0000012   0.0000043   0.0000320   0.0001887  -0.0000404
   60   0.0000013   0.0000026   0.0000031  -0.0000198   0.0000163   0.0000209
   61  -0.0001624   0.0000456  -0.0000515  -0.0014372  -0.0029321   0.0001352
   62   0.0000588   0.0000118  -0.0000542   0.0004817  -0.0003675   0.0011456
   63  -0.0003076   0.0000838   0.0001512  -0.0034597  -0.0001395  -0.0009250
   64   0.0000668  -0.0000018  -0.0000094   0.0004577  -0.0001532   0.0011692
   65   0.0000108   0.0000007   0.0000243   0.0004042  -0.0002269  -0.0007932
   66   0.0001144  -0.0000246  -0.0001066   0.0013512   0.0004573  -0.0008627
           31          32          33          34          35          36
    1  -0.0008515  -0.0277485  -0.0012545  -0.2109017   0.0282149   0.0010931
    2  -0.0055117  -0.0321627  -0.0016296   0.0293753  -0.0819330   0.0000186
    3  -0.0002658  -0.0015639   0.0035110   0.0014085   0.0000387  -0.0769101
    4  -0.0013227   0.0047097   0.0002489  -0.0284301  -0.0199182  -0.0008728
    5   0.0013985  -0.0002122  -0.0001942  -0.0044563   0.0106327   0.0003194
    6   0.0001061  -0.0001973   0.0041778  -0.0001333   0.0002601   0.0039459
    7   0.0003487  -0.0004835  -0.0000219  -0.0022632  -0.0033436  -0.0001632
    8  -0.0004877  -0.0020369  -0.0000934   0.0025349  -0.0017992   0.0000091
    9  -0.0000224  -0.0000992   0.0001231   0.0000674  -0.0000202  -0.0024224
   10   0.0017648  -0.0000269  -0.0000260  -0.0000104  -0.0021718  -0.0000783
   11  -0.0013996   0.0001470   0.0000493  -0.0032930  -0.0024024  -0.0003388
   12  -0.0000792   0.0000338  -0.0006436  -0.0001571  -0.0003595   0.0056528
   13  -0.0009216  -0.0011272  -0.0000491  -0.0001733  -0.0015061  -0.0000616
   14  -0.0011901  -0.0010557  -0.0000244   0.0004322  -0.0003148  -0.0000205
   15  -0.0000529  -0.0000270  -0.0003992   0.0000189  -0.0000165   0.0001837
   16  -0.0025730   0.0002688   0.0000287   0.0007920  -0.0005892  -0.0000292
   17   0.0062919   0.0023098  -0.0001248  -0.0002324  -0.0011512   0.0000133
   18   0.0003113  -0.0000885   0.0042549  -0.0000112   0.0000076  -0.0011903
   19  -0.0007554  -0.0001312  -0.0000033  -0.0000771   0.0000530   0.0000023
   20  -0.0012743  -0.0004440  -0.0000197   0.0000221   0.0000980   0.0000145
   21  -0.0000548  -0.0000225   0.0000707   0.0000039   0.0000111  -0.0002158
   22  -0.0306235  -0.0101595  -0.0003351   0.0016364   0.0009083   0.0000299
   23  -0.0361687  -0.0065018  -0.0003828   0.0006835  -0.0051491  -0.0005129
   24  -0.0015282  -0.0004714   0.0044134   0.0000036  -0.0004861   0.0054770
   25   0.0007764   0.0006153   0.0000322   0.0000736   0.0012943   0.0000615
   26  -0.0008633   0.0010521   0.0001685  -0.0001446   0.0000113  -0.0000113
   27  -0.0000612   0.0001732  -0.0024002  -0.0000012  -0.0000189   0.0001807
   28  -0.0885017  -0.0552747  -0.0021815  -0.0135178   0.0310130   0.0014189
   29  -0.0559445  -0.1033841  -0.0039498   0.0152070  -0.0039405  -0.0003735
   30  -0.0022279  -0.0040061  -0.0224974   0.0006032  -0.0004527   0.0042917
   31   0.1220417   0.0905292   0.0035783  -0.0018578   0.0031260   0.0001415
   32   0.0905292   0.1463085   0.0063713  -0.0026852  -0.0020118   0.0000021
   33   0.0035783   0.0063713   0.0115309  -0.0001009   0.0000364  -0.0022900
   34  -0.0018578  -0.0026852  -0.0001009   0.6297765  -0.0938495  -0.0060062
   35   0.0031260  -0.0020118   0.0000364  -0.0938495   0.1892808  -0.0228882
   36   0.0001415   0.0000021  -0.0022900  -0.0060062  -0.0228882   0.6036382
   37   0.0009154   0.0006896  -0.0004022  -0.1642837   0.0239624  -0.0538527
   38   0.0008707  -0.0012972   0.0006424   0.0271022  -0.0653885   0.0200183
   39  -0.0000058  -0.0007873  -0.0001874  -0.1141883   0.0322980  -0.2287557
   40  -0.0000734  -0.0000387  -0.0000206   0.0048163   0.0000145  -0.0021027
   41   0.0000704   0.0003217   0.0000615  -0.0012260   0.0040185   0.0025898
   42   0.0001874   0.0000099   0.0003351   0.0197588  -0.0015963  -0.0384075
   43   0.0003518  -0.0000493   0.0001777  -0.0219496   0.0093860  -0.0694999
   44  -0.0001522   0.0000483  -0.0000829   0.0069575   0.0045048   0.0123523
   45   0.0002826   0.0002916  -0.0001346  -0.0244128   0.0035620   0.0320447
   46   0.0000737   0.0000716  -0.0000283  -0.0042402   0.0018053   0.0014493
   47  -0.0000556  -0.0001272  -0.0000135   0.0018335   0.0048794  -0.0000606
   48  -0.0000144  -0.0000039   0.0000007   0.0010706   0.0000155   0.0011166
   49  -0.0000419  -0.0000325  -0.0000024   0.0018094  -0.0007383   0.0004637
   50  -0.0001605   0.0001718   0.0000008  -0.0007725  -0.0019648   0.0038197
   51  -0.0000302   0.0000317   0.0001556   0.0004410   0.0038147  -0.0717673
   52  -0.0000254   0.0002423   0.0000104  -0.0023306   0.0002521  -0.0000163
   53   0.0000227  -0.0000380  -0.0000026   0.0002903  -0.0009231  -0.0001560
   54   0.0000010  -0.0000027   0.0000031  -0.0000115  -0.0001673   0.0021797
   55   0.0003968  -0.0000779  -0.0001822  -0.0230840   0.0018748   0.0694473
   56  -0.0001069   0.0000772   0.0001035   0.0044571   0.0065388  -0.0151443
   57  -0.0002871  -0.0003072  -0.0001512   0.0244487  -0.0063147   0.0311651
   58   0.0000740   0.0000730   0.0000350  -0.0042358   0.0019356  -0.0013085
   59  -0.0000568  -0.0001289   0.0000055   0.0019194   0.0048270   0.0004813
   60   0.0000095  -0.0000096   0.0000023  -0.0009319   0.0004280   0.0011408
   61   0.0008982   0.0007259   0.0004893  -0.1666330   0.0186135   0.0572358
   62   0.0009446  -0.0014019  -0.0008229   0.0149526  -0.0614960  -0.0020679
   63   0.0001918   0.0006825  -0.0002241   0.1174294  -0.0142478  -0.2308124
   64  -0.0000933  -0.0000900   0.0000074   0.0050827  -0.0003345   0.0026486
   65   0.0001178   0.0003658  -0.0000986   0.0008915   0.0036842   0.0019373
   66  -0.0001795  -0.0000094   0.0003493  -0.0192985   0.0060931  -0.0382451
           37          38          39          40          41          42
    1  -0.0212301   0.0059828  -0.0107528  -0.0020923  -0.0002698   0.0024346
    2   0.0063952   0.0017651   0.0020560   0.0000815  -0.0023059  -0.0005671
    3  -0.0262270   0.0051907   0.0052871  -0.0027554   0.0005832  -0.0016264
    4  -0.0003468  -0.0005028   0.0030545   0.0002308  -0.0006098  -0.0010520
    5   0.0029118  -0.0013610  -0.0013009  -0.0000031  -0.0000915   0.0008724
    6   0.0002435   0.0012928  -0.0009458  -0.0013982  -0.0003200  -0.0008838
    7  -0.0000832  -0.0015168   0.0000378  -0.0000577   0.0000023   0.0001335
    8  -0.0012916  -0.0004254   0.0006690   0.0002301   0.0002121  -0.0001151
    9  -0.0008632  -0.0005680  -0.0001595  -0.0000346  -0.0000968   0.0003032
   10  -0.0004530   0.0001253  -0.0000371   0.0004945   0.0000868   0.0002137
   11   0.0000781  -0.0001346   0.0001697   0.0000883  -0.0001681  -0.0001601
   12   0.0007666  -0.0001663  -0.0002262   0.0001645   0.0000880  -0.0000007
   13  -0.0001831  -0.0000296   0.0007789   0.0000430  -0.0000378  -0.0002509
   14  -0.0000651   0.0000431   0.0004055  -0.0000182   0.0000139  -0.0001315
   15   0.0000588  -0.0000837   0.0000214  -0.0000132   0.0000121  -0.0000381
   16  -0.0002078   0.0000217   0.0004383  -0.0001324   0.0000546  -0.0002432
   17   0.0000228   0.0000660   0.0000611   0.0000192   0.0001310   0.0000044
   18  -0.0001195   0.0000186   0.0001427   0.0001403  -0.0000573   0.0001275
   19   0.0000160  -0.0000087   0.0000353   0.0000038   0.0000027  -0.0000130
   20  -0.0000069  -0.0000182  -0.0000034   0.0000016   0.0000095   0.0000012
   21  -0.0000236   0.0000413   0.0000412  -0.0000065   0.0000010  -0.0000409
   22  -0.0004402   0.0001064   0.0001583   0.0003254  -0.0002940   0.0001523
   23   0.0003129  -0.0000076  -0.0010355  -0.0002889  -0.0000570   0.0003548
   24   0.0007762  -0.0002372  -0.0003625   0.0000437  -0.0000541   0.0000366
   25  -0.0001711   0.0000305   0.0003089   0.0000658   0.0000254  -0.0001115
   26   0.0000443   0.0000142  -0.0000952  -0.0000026  -0.0000018   0.0000339
   27   0.0000531   0.0000364   0.0001424   0.0000083  -0.0000114  -0.0001054
   28  -0.0015544   0.0000962   0.0033953   0.0005121   0.0005619  -0.0012090
   29  -0.0029187  -0.0001986   0.0000890  -0.0001322  -0.0002606  -0.0003907
   30  -0.0003678  -0.0009992  -0.0010194  -0.0011231   0.0009097  -0.0007918
   31   0.0009154   0.0008707  -0.0000058  -0.0000734   0.0000704   0.0001874
   32   0.0006896  -0.0012972  -0.0007873  -0.0000387   0.0003217   0.0000099
   33  -0.0004022   0.0006424  -0.0001874  -0.0000206   0.0000615   0.0003351
   34  -0.1642837   0.0271022  -0.1141883   0.0048163  -0.0012260   0.0197588
   35   0.0239624  -0.0653885   0.0322980   0.0000145   0.0040185  -0.0015963
   36  -0.0538527   0.0200183  -0.2287557  -0.0021027   0.0025898  -0.0384075
   37   0.5941092  -0.0962012   0.0477733  -0.0659113   0.0062241   0.0482093
   38  -0.0962012   0.1442647  -0.0314957   0.0060069  -0.0247650  -0.0034415
   39   0.0477733  -0.0314957   0.5146769   0.0491254  -0.0036617  -0.1280752
   40  -0.0659113   0.0060069   0.0491254   0.0850243  -0.0104794  -0.0785438
   41   0.0062241  -0.0247650  -0.0036617  -0.0104794   0.0141617   0.0057607
   42   0.0482093  -0.0034415  -0.1280752  -0.0785438   0.0057607   0.1851965
   43  -0.3140750   0.0489847   0.0157350  -0.0205094   0.0041641   0.0142362
   44   0.0527288  -0.0705341  -0.0003467   0.0029406   0.0042679  -0.0016379
   45  -0.0483693   0.0123968  -0.1119313   0.0381645  -0.0063574  -0.0172512
   46  -0.0109429   0.0041241  -0.0261938   0.0007137  -0.0006636  -0.0005063
   47   0.0024567   0.0017119   0.0050591  -0.0007471  -0.0025430  -0.0001055
   48   0.0028741  -0.0006072   0.0030628   0.0010545  -0.0004083   0.0010063
   49  -0.0316004   0.0058562   0.0258449  -0.0016468   0.0012663  -0.0007226
   50   0.0022789   0.0050883  -0.0065670   0.0015407   0.0042741   0.0001983
   51   0.0877488  -0.0188001   0.0328430  -0.0049283   0.0010098   0.0035621
   52   0.0038391  -0.0000164   0.0026660  -0.0014119   0.0002320   0.0009827
   53   0.0002585   0.0045527  -0.0000747   0.0002129  -0.0000323  -0.0001657
   54  -0.0016614   0.0007733  -0.0033042   0.0009183  -0.0001614  -0.0004044
   55  -0.0506564   0.0114557  -0.0297468   0.0009155  -0.0004177   0.0013634
   56   0.0115026  -0.0040396   0.0067415  -0.0005139  -0.0008674  -0.0002175
   57  -0.0301616   0.0068699  -0.0163844   0.0023021  -0.0003886  -0.0020428
   58  -0.0008671   0.0000358  -0.0008606   0.0001280  -0.0000806   0.0000131
   59  -0.0000018  -0.0009576   0.0000838  -0.0000811  -0.0002665  -0.0000278
   60  -0.0008891   0.0001093   0.0001933   0.0000721  -0.0000347   0.0000662
   61   0.0660181  -0.0136795   0.0313490  -0.0018230   0.0014623  -0.0051356
   62  -0.0102706   0.0076030  -0.0021748   0.0012296   0.0038765   0.0012142
   63  -0.0307961   0.0099373  -0.0661971  -0.0009887   0.0003959   0.0011934
   64  -0.0018955   0.0011549   0.0010861   0.0003845  -0.0000741   0.0001029
   65   0.0008889   0.0040190  -0.0000901  -0.0000606   0.0000720   0.0001069
   66   0.0052268  -0.0009271   0.0011369  -0.0000787   0.0001402  -0.0021588
           43          44          45          46          47          48
    1   0.0018170   0.0009515  -0.0018087  -0.0001469   0.0000685   0.0001434
    2   0.0008847   0.0054207   0.0007877   0.0001404   0.0002680  -0.0000270
    3  -0.0019405   0.0009610  -0.0043749  -0.0011775   0.0002267   0.0002992
    4  -0.0004063   0.0008942  -0.0000140  -0.0001016   0.0000953   0.0000237
    5   0.0005982  -0.0006468   0.0008704   0.0003276   0.0000721   0.0000024
    6   0.0000361  -0.0001633   0.0000743   0.0000086  -0.0000491   0.0000263
    7   0.0004188  -0.0000042   0.0001544   0.0000351  -0.0000168  -0.0000148
    8  -0.0000655   0.0000510  -0.0003778  -0.0001363  -0.0000936  -0.0000042
    9   0.0002297   0.0000392  -0.0001897  -0.0000353   0.0000132   0.0000032
   10   0.0001404   0.0000007   0.0000255   0.0000017   0.0000211  -0.0000223
   11   0.0001579   0.0001934   0.0001044   0.0000092  -0.0000042  -0.0000155
   12   0.0000453   0.0000391   0.0002257   0.0000613  -0.0000418  -0.0000336
   13  -0.0001206   0.0001383  -0.0000265  -0.0000403  -0.0000006   0.0000050
   14  -0.0001282   0.0000388  -0.0000425  -0.0000286  -0.0000065   0.0000064
   15  -0.0000111  -0.0000113   0.0000136   0.0000043   0.0000057   0.0000010
   16  -0.0000614   0.0000207  -0.0002207  -0.0000473   0.0000128   0.0000262
   17  -0.0000289   0.0000174   0.0000181  -0.0000003   0.0000068  -0.0000017
   18   0.0000073  -0.0000147  -0.0000489  -0.0000201   0.0000068   0.0000025
   19   0.0000041  -0.0000037   0.0000081   0.0000010  -0.0000006  -0.0000005
   20  -0.0000036   0.0000040   0.0000003  -0.0000007  -0.0000027  -0.0000002
   21  -0.0000054  -0.0000199  -0.0000218  -0.0000040  -0.0000003   0.0000006
   22   0.0000602   0.0000113   0.0000165  -0.0000116  -0.0000233  -0.0000141
   23   0.0001416   0.0002528   0.0000110   0.0000475  -0.0000280   0.0000135
   24   0.0000517   0.0000410   0.0002596   0.0000785   0.0000133  -0.0000267
   25  -0.0000635  -0.0000681  -0.0000366  -0.0000227   0.0000033  -0.0000012
   26   0.0000165  -0.0000138   0.0000274   0.0000081   0.0000015  -0.0000025
   27   0.0000266   0.0000185  -0.0000244  -0.0000009  -0.0000044   0.0000023
   28  -0.0010018  -0.0007399  -0.0004626  -0.0002442   0.0000305   0.0000189
   29  -0.0004794   0.0000110  -0.0007586  -0.0002112   0.0001824   0.0000004
   30  -0.0000524  -0.0000062   0.0000257   0.0000086   0.0000469   0.0000259
   31   0.0003518  -0.0001522   0.0002826   0.0000737  -0.0000556  -0.0000144
   32  -0.0000493   0.0000483   0.0002916   0.0000716  -0.0001272  -0.0000039
   33   0.0001777  -0.0000829  -0.0001346  -0.0000283  -0.0000135   0.0000007
   34  -0.0219496   0.0069575  -0.0244128  -0.0042402   0.0018335   0.0010706
   35   0.0093860   0.0045048   0.0035620   0.0018053   0.0048794   0.0000155
   36  -0.0694999   0.0123523   0.0320447   0.0014493  -0.0000606   0.0011166
   37  -0.3140750   0.0527288  -0.0483693  -0.0109429   0.0024567   0.0028741
   38   0.0489847  -0.0705341   0.0123968   0.0041241   0.0017119  -0.0006072
   39   0.0157350  -0.0003467  -0.1119313  -0.0261938   0.0050591   0.0030628
   40  -0.0205094   0.0029406   0.0381645   0.0007137  -0.0007471   0.0010545
   41   0.0041641   0.0042679  -0.0063574  -0.0006636  -0.0025430  -0.0004083
   42   0.0142362  -0.0016379  -0.0172512  -0.0005063  -0.0001055   0.0010063
   43   0.6556596  -0.1069346   0.0368120  -0.1210296   0.0241835  -0.1221638
   44  -0.1069346   0.1443493  -0.0417076   0.0240966  -0.0400494   0.0375105
   45   0.0368120  -0.0417076   0.7373629  -0.1218982   0.0375152  -0.2744364
   46  -0.1210296   0.0240966  -0.1218982   0.1268007  -0.0275481   0.1283280
   47   0.0241835  -0.0400494   0.0375152  -0.0275481   0.0311144  -0.0400942
   48  -0.1221638   0.0375105  -0.2744364   0.1283280  -0.0400942   0.2889732
   49  -0.1486663   0.0105135   0.1154796   0.0098916  -0.0006216  -0.0144144
   50   0.0142702  -0.0623068  -0.0098940  -0.0022486   0.0028401   0.0039850
   51   0.0521912   0.0027417  -0.2900364   0.0148322  -0.0017271  -0.0178674
   52  -0.0369917   0.0079669   0.0021282   0.0007592  -0.0006249  -0.0005901
   53   0.0065110   0.0033339  -0.0003149  -0.0006817  -0.0025533  -0.0000676
   54   0.0270295  -0.0051526   0.0028727   0.0003919  -0.0003077   0.0008468
   55   0.0580902  -0.0087422  -0.0211626  -0.0013075   0.0011043   0.0035904
   56  -0.0110609   0.0096130   0.0075731   0.0011195   0.0051778  -0.0002502
   57   0.0216251  -0.0008850  -0.0529041   0.0031947  -0.0001689  -0.0025473
   58  -0.0012205   0.0014502  -0.0030340   0.0006175  -0.0000158  -0.0006831
   59   0.0015071   0.0050360   0.0010206  -0.0000928   0.0003461   0.0001915
   60  -0.0034214   0.0011179  -0.0025029   0.0006916  -0.0000777  -0.0006880
   61  -0.0514077   0.0082350   0.0306797  -0.0008873  -0.0000762   0.0008634
   62   0.0082077  -0.0026455  -0.0052287  -0.0000578  -0.0009207  -0.0002386
   63   0.0302622  -0.0051366  -0.0170067   0.0008371  -0.0002224   0.0001646
   64   0.0009641  -0.0002620  -0.0023092   0.0001279  -0.0000790  -0.0000797
   65  -0.0002638  -0.0009458   0.0005019  -0.0000802  -0.0002718  -0.0000039
   66  -0.0013734   0.0003438  -0.0020127  -0.0000219  -0.0000138   0.0000673
           49          50          51          52          53          54
    1  -0.0007590  -0.0000576  -0.0000117   0.0011815  -0.0003043  -0.0000097
    2  -0.0000843  -0.0009733   0.0000096  -0.0002319  -0.0003163  -0.0000311
    3   0.0000055   0.0000357  -0.0015959  -0.0000082  -0.0000323   0.0002103
    4   0.0003160  -0.0002591  -0.0000170  -0.0003853   0.0000516   0.0000001
    5  -0.0003556   0.0002603   0.0000156   0.0005253  -0.0001263  -0.0000023
    6  -0.0000225   0.0000257   0.0000532   0.0000235  -0.0000043   0.0000019
    7  -0.0000134   0.0001994   0.0000341  -0.0001164   0.0000087  -0.0000008
    8   0.0000329   0.0000672   0.0000133  -0.0001750   0.0000489  -0.0000001
    9   0.0000011  -0.0000095   0.0001944  -0.0000087   0.0000017   0.0000010
   10  -0.0004062   0.0000889   0.0000023   0.0003183  -0.0000735  -0.0000023
   11  -0.0004560   0.0000319  -0.0000043   0.0002213  -0.0000480  -0.0000013
   12  -0.0000227  -0.0000209   0.0000667   0.0000113  -0.0000027  -0.0000031
   13   0.0004040  -0.0001054  -0.0000012  -0.0003891   0.0000706   0.0000010
   14   0.0002940  -0.0000656  -0.0000011  -0.0002449   0.0000536   0.0000013
   15   0.0000126   0.0000015  -0.0000136  -0.0000095   0.0000025  -0.0000013
   16   0.0002261  -0.0000353   0.0000001  -0.0001313   0.0000269   0.0000005
   17   0.0000857  -0.0000191   0.0000004  -0.0000894   0.0000085  -0.0000002
   18   0.0000046   0.0000101  -0.0000296  -0.0000044   0.0000007  -0.0000043
   19   0.0000123  -0.0000029   0.0000001  -0.0000105   0.0000031   0.0000001
   20   0.0000013  -0.0000036  -0.0000007  -0.0000013   0.0000008   0.0000001
   21   0.0000002  -0.0000012   0.0000122   0.0000001   0.0000001  -0.0000023
   22  -0.0000152  -0.0000261  -0.0000024   0.0000430  -0.0000009   0.0000002
   23  -0.0000759  -0.0000387  -0.0000052   0.0002325  -0.0000493  -0.0000015
   24  -0.0000053  -0.0000041   0.0000400   0.0000101  -0.0000005  -0.0000008
   25   0.0000499   0.0000088   0.0000013  -0.0000772   0.0000181   0.0000005
   26  -0.0000208  -0.0000018  -0.0000021   0.0000071  -0.0000002   0.0000004
   27  -0.0000022  -0.0000017   0.0000189   0.0000012   0.0000001  -0.0000071
   28   0.0005663   0.0001699   0.0000292  -0.0006341   0.0001317   0.0000035
   29   0.0003706   0.0000101   0.0000075  -0.0004999   0.0000647   0.0000019
   30   0.0000292  -0.0000063   0.0000343  -0.0000276   0.0000021   0.0000065
   31  -0.0000419  -0.0001605  -0.0000302  -0.0000254   0.0000227   0.0000010
   32  -0.0000325   0.0001718   0.0000317   0.0002423  -0.0000380  -0.0000027
   33  -0.0000024   0.0000008   0.0001556   0.0000104  -0.0000026   0.0000031
   34   0.0018094  -0.0007725   0.0004410  -0.0023306   0.0002903  -0.0000115
   35  -0.0007383  -0.0019648   0.0038147   0.0002521  -0.0009231  -0.0001673
   36   0.0004637   0.0038197  -0.0717673  -0.0000163  -0.0001560   0.0021797
   37  -0.0316004   0.0022789   0.0877488   0.0038391   0.0002585  -0.0016614
   38   0.0058562   0.0050883  -0.0188001  -0.0000164   0.0045527   0.0007733
   39   0.0258449  -0.0065670   0.0328430   0.0026660  -0.0000747  -0.0033042
   40  -0.0016468   0.0015407  -0.0049283  -0.0014119   0.0002129   0.0009183
   41   0.0012663   0.0042741   0.0010098   0.0002320  -0.0000323  -0.0001614
   42  -0.0007226   0.0001983   0.0035621   0.0009827  -0.0001657  -0.0004044
   43  -0.1486663   0.0142702   0.0521912  -0.0369917   0.0065110   0.0270295
   44   0.0105135  -0.0623068   0.0027417   0.0079669   0.0033339  -0.0051526
   45   0.1154796  -0.0098940  -0.2900364   0.0021282  -0.0003149   0.0028727
   46   0.0098916  -0.0022486   0.0148322   0.0007592  -0.0006817   0.0003919
   47  -0.0006216   0.0028401  -0.0017271  -0.0006249  -0.0025533  -0.0003077
   48  -0.0144144   0.0039850  -0.0178674  -0.0005901  -0.0000676   0.0008468
   49   0.4906260  -0.0713159  -0.0051382  -0.1520096   0.0249936   0.0007031
   50  -0.0713159   0.1369710  -0.0288254   0.0248913  -0.0282095   0.0008558
   51  -0.0051382  -0.0288254   0.6534135   0.0006959   0.0008800  -0.0403479
   52  -0.1520096   0.0248913   0.0006959   0.2217400  -0.0407185  -0.0010910
   53   0.0249936  -0.0282095   0.0008800  -0.0407185   0.0195827  -0.0012604
   54   0.0007031   0.0008558  -0.0403479  -0.0010910  -0.0012604   0.0376968
   55  -0.1464944   0.0193952  -0.0485236  -0.0365594   0.0094249  -0.0266181
   56   0.0229240  -0.0660592   0.0220997   0.0080898   0.0026988   0.0052556
   57  -0.1117877   0.0346645  -0.2882344  -0.0017558   0.0003938   0.0031246
   58   0.0099275  -0.0006039  -0.0145835   0.0007168  -0.0006398  -0.0005284
   59  -0.0022491   0.0028175   0.0040161  -0.0006710  -0.0025141  -0.0000905
   60   0.0146163  -0.0016896  -0.0178698   0.0004976  -0.0003402   0.0008148
   61  -0.0304630   0.0117678  -0.0877425   0.0038597   0.0000801   0.0017755
   62   0.0084204   0.0027184   0.0156051   0.0002805   0.0045383   0.0000920
   63  -0.0258371   0.0035292   0.0338700  -0.0025535   0.0009326  -0.0032967
   64  -0.0017119   0.0009766   0.0050037  -0.0013851   0.0003142  -0.0009020
   65   0.0011919   0.0043918  -0.0008794   0.0003320  -0.0000728   0.0001986
   66   0.0007944  -0.0001070   0.0034964  -0.0009621   0.0002083  -0.0003863
           55          56          57          58          59          60
    1   0.0018111   0.0007262   0.0019607  -0.0001516   0.0000932  -0.0001397
    2   0.0006872   0.0055013   0.0003269   0.0000070   0.0002927   0.0000283
    3   0.0020952   0.0001407  -0.0044007   0.0011839  -0.0002213   0.0002947
    4  -0.0003952   0.0009055   0.0001259  -0.0001053   0.0000991  -0.0000129
    5   0.0005923  -0.0005442  -0.0009364   0.0003251   0.0000623   0.0000075
    6   0.0000266   0.0000721   0.0000012   0.0000196   0.0000484   0.0000303
    7   0.0003840   0.0000406  -0.0001668   0.0000359  -0.0000183   0.0000128
    8  -0.0000808   0.0000093   0.0003738  -0.0001375  -0.0000905  -0.0000090
    9  -0.0002346  -0.0000154  -0.0001611   0.0000224  -0.0000203   0.0000019
   10   0.0001407  -0.0000042  -0.0000222   0.0000014   0.0000199   0.0000226
   11   0.0001623   0.0002154  -0.0000953   0.0000138  -0.0000093   0.0000181
   12  -0.0000278  -0.0000267   0.0002220  -0.0000626   0.0000449  -0.0000289
   13  -0.0001238   0.0001426   0.0000385  -0.0000403   0.0000003  -0.0000054
   14  -0.0001277   0.0000353   0.0000419  -0.0000279  -0.0000052  -0.0000074
   15  -0.0000019   0.0000043   0.0000181  -0.0000066  -0.0000063  -0.0000002
   16  -0.0000676  -0.0000070   0.0002186  -0.0000467   0.0000144  -0.0000254
   17  -0.0000280   0.0000142  -0.0000093  -0.0000026   0.0000071   0.0000014
   18  -0.0000107   0.0000128  -0.0000530   0.0000213  -0.0000072   0.0000030
   19   0.0000045  -0.0000024  -0.0000087   0.0000010  -0.0000006   0.0000004
   20  -0.0000038   0.0000017   0.0000013  -0.0000009  -0.0000028  -0.0000002
   21   0.0000050   0.0000230  -0.0000175   0.0000036  -0.0000001   0.0000006
   22   0.0000658   0.0000165  -0.0000163  -0.0000106  -0.0000230   0.0000119
   23   0.0001503   0.0002511  -0.0000045   0.0000551  -0.0000259  -0.0000131
   24  -0.0000461  -0.0000559   0.0002428  -0.0000730  -0.0000116  -0.0000300
   25  -0.0000643  -0.0000720   0.0000272  -0.0000227   0.0000035   0.0000013
   26   0.0000208  -0.0000095  -0.0000253   0.0000079   0.0000012   0.0000026
   27  -0.0000220  -0.0000151  -0.0000288   0.0000020   0.0000043   0.0000031
   28  -0.0010480  -0.0007877   0.0003488  -0.0002470   0.0000320  -0.0000198
   29  -0.0005123  -0.0000756   0.0007471  -0.0002097   0.0001887   0.0000163
   30  -0.0000169   0.0000011   0.0000954  -0.0000292  -0.0000404   0.0000209
   31   0.0003968  -0.0001069  -0.0002871   0.0000740  -0.0000568   0.0000095
   32  -0.0000779   0.0000772  -0.0003072   0.0000730  -0.0001289  -0.0000096
   33  -0.0001822   0.0001035  -0.0001512   0.0000350   0.0000055   0.0000023
   34  -0.0230840   0.0044571   0.0244487  -0.0042358   0.0019194  -0.0009319
   35   0.0018748   0.0065388  -0.0063147   0.0019356   0.0048270   0.0004280
   36   0.0694473  -0.0151443   0.0311651  -0.0013085   0.0004813   0.0011408
   37  -0.0506564   0.0115026  -0.0301616  -0.0008671  -0.0000018  -0.0008891
   38   0.0114557  -0.0040396   0.0068699   0.0000358  -0.0009576   0.0001093
   39  -0.0297468   0.0067415  -0.0163844  -0.0008606   0.0000838   0.0001933
   40   0.0009155  -0.0005139   0.0023021   0.0001280  -0.0000811   0.0000721
   41  -0.0004177  -0.0008674  -0.0003886  -0.0000806  -0.0002665  -0.0000347
   42   0.0013634  -0.0002175  -0.0020428   0.0000131  -0.0000278   0.0000662
   43   0.0580902  -0.0110609   0.0216251  -0.0012205   0.0015071  -0.0034214
   44  -0.0087422   0.0096130  -0.0008850   0.0014502   0.0050360   0.0011179
   45  -0.0211626   0.0075731  -0.0529041  -0.0030340   0.0010206  -0.0025029
   46  -0.0013075   0.0011195   0.0031947   0.0006175  -0.0000928   0.0006916
   47   0.0011043   0.0051778  -0.0001689  -0.0000158   0.0003461  -0.0000777
   48   0.0035904  -0.0002502  -0.0025473  -0.0006831   0.0001915  -0.0006880
   49  -0.1464944   0.0229240  -0.1117877   0.0099275  -0.0022491   0.0146163
   50   0.0193952  -0.0660592   0.0346645  -0.0006039   0.0028175  -0.0016896
   51  -0.0485236   0.0220997  -0.2882344  -0.0145835   0.0040161  -0.0178698
   52  -0.0365594   0.0080898  -0.0017558   0.0007168  -0.0006710   0.0004976
   53   0.0094249   0.0026988   0.0003938  -0.0006398  -0.0025141  -0.0003402
   54  -0.0266181   0.0052556   0.0031246  -0.0005284  -0.0000905   0.0008148
   55   0.6557728  -0.1012998  -0.0493028  -0.1242388   0.0102857   0.1259884
   56  -0.1012998   0.1424922  -0.0251494   0.0104794  -0.0344920  -0.0105093
   57  -0.0493028  -0.0251494   0.7367700   0.1256583  -0.0104211  -0.2758847
   58  -0.1242388   0.0104794   0.1256583   0.1302582  -0.0131344  -0.1325923
   59   0.0102857  -0.0344920  -0.0104211  -0.0131344   0.0252035   0.0104261
   60   0.1259884  -0.0105093  -0.2758847  -0.1325923   0.0104261   0.2905221
   61  -0.3137175   0.0465168   0.0512373  -0.0112582   0.0029351  -0.0027288
   62   0.0505947  -0.0697148  -0.0072913   0.0011763   0.0022539   0.0005304
   63  -0.0128558   0.0054631  -0.1120470   0.0263739  -0.0051850   0.0028827
   64  -0.0198254   0.0069336  -0.0376752   0.0006842  -0.0005808  -0.0011577
   65   0.0055429   0.0031755   0.0085780  -0.0007060  -0.0025433   0.0000049
   66  -0.0137645   0.0038941  -0.0167814   0.0004285  -0.0002909   0.0010277
           61          62          63          64          65          66
    1  -0.0214657   0.0045215   0.0109647  -0.0018750  -0.0000335  -0.0026023
    2   0.0034058   0.0026134  -0.0022560  -0.0003001  -0.0023283   0.0005132
    3   0.0262968  -0.0054413   0.0047768   0.0025279  -0.0006097  -0.0014437
    4  -0.0003946  -0.0001326  -0.0030837   0.0002520  -0.0007591   0.0009282
    5   0.0029368  -0.0013917   0.0012198  -0.0001113  -0.0000531  -0.0007678
    6   0.0000177  -0.0012732  -0.0009509   0.0013158   0.0004201  -0.0007992
    7  -0.0000056  -0.0014536  -0.0002399  -0.0000325   0.0000724  -0.0001440
    8  -0.0013054  -0.0003969  -0.0007060   0.0002358   0.0002864   0.0000928
    9   0.0007724   0.0005562  -0.0001453   0.0000081  -0.0000071   0.0003415
   10  -0.0004451   0.0001051   0.0000682   0.0004424   0.0001064  -0.0001635
   11   0.0001180  -0.0001156  -0.0001679   0.0001339  -0.0001770   0.0001115
   12  -0.0007599   0.0001745  -0.0002330  -0.0001530  -0.0000985   0.0000006
   13  -0.0001827   0.0000455  -0.0007752   0.0000416  -0.0000618   0.0002394
   14  -0.0000568   0.0000715  -0.0003938  -0.0000225   0.0000027   0.0001299
   15  -0.0000623   0.0000888   0.0000020   0.0000104  -0.0000066  -0.0000308
   16  -0.0001906   0.0000812  -0.0004289  -0.0001443   0.0000297   0.0002511
   17   0.0000214   0.0000740  -0.0000615   0.0000068   0.0001248   0.0000253
   18   0.0001174  -0.0000249   0.0001437  -0.0001369   0.0000483   0.0001182
   19   0.0000168  -0.0000061  -0.0000348   0.0000034   0.0000009   0.0000124
   20  -0.0000077  -0.0000142  -0.0000000   0.0000001   0.0000096   0.0000026
   21   0.0000220  -0.0000442   0.0000368   0.0000058   0.0000047  -0.0000401
   22  -0.0004439   0.0000924  -0.0001454   0.0003460  -0.0002689  -0.0002082
   23   0.0003640  -0.0001274   0.0010722  -0.0002881  -0.0000234  -0.0003771
   24  -0.0007364   0.0002538  -0.0002584  -0.0000709   0.0000577   0.0000121
   25  -0.0001624   0.0000588  -0.0003076   0.0000668   0.0000108   0.0001144
   26   0.0000456   0.0000118   0.0000838  -0.0000018   0.0000007  -0.0000246
   27  -0.0000515  -0.0000542   0.0001512  -0.0000094   0.0000243  -0.0001066
   28  -0.0014372   0.0004817  -0.0034597   0.0004577   0.0004042   0.0013512
   29  -0.0029321  -0.0003675  -0.0001395  -0.0001532  -0.0002269   0.0004573
   30   0.0001352   0.0011456  -0.0009250   0.0011692  -0.0007932  -0.0008627
   31   0.0008982   0.0009446   0.0001918  -0.0000933   0.0001178  -0.0001795
   32   0.0007259  -0.0014019   0.0006825  -0.0000900   0.0003658  -0.0000094
   33   0.0004893  -0.0008229  -0.0002241   0.0000074  -0.0000986   0.0003493
   34  -0.1666330   0.0149526   0.1174294   0.0050827   0.0008915  -0.0192985
   35   0.0186135  -0.0614960  -0.0142478  -0.0003345   0.0036842   0.0060931
   36   0.0572358  -0.0020679  -0.2308124   0.0026486   0.0019373  -0.0382451
   37   0.0660181  -0.0102706  -0.0307961  -0.0018955   0.0008889   0.0052268
   38  -0.0136795   0.0076030   0.0099373   0.0011549   0.0040190  -0.0009271
   39   0.0313490  -0.0021748  -0.0661971   0.0010861  -0.0000901   0.0011369
   40  -0.0018230   0.0012296  -0.0009887   0.0003845  -0.0000606  -0.0000787
   41   0.0014623   0.0038765   0.0003959  -0.0000741   0.0000720   0.0001402
   42  -0.0051356   0.0012142   0.0011934   0.0001029   0.0001069  -0.0021588
   43  -0.0514077   0.0082077   0.0302622   0.0009641  -0.0002638  -0.0013734
   44   0.0082350  -0.0026455  -0.0051366  -0.0002620  -0.0009458   0.0003438
   45   0.0306797  -0.0052287  -0.0170067  -0.0023092   0.0005019  -0.0020127
   46  -0.0008873  -0.0000578   0.0008371   0.0001279  -0.0000802  -0.0000219
   47  -0.0000762  -0.0009207  -0.0002224  -0.0000790  -0.0002718  -0.0000138
   48   0.0008634  -0.0002386   0.0001646  -0.0000797  -0.0000039   0.0000673
   49  -0.0304630   0.0084204  -0.0258371  -0.0017119   0.0011919   0.0007944
   50   0.0117678   0.0027184   0.0035292   0.0009766   0.0043918  -0.0001070
   51  -0.0877425   0.0156051   0.0338700   0.0050037  -0.0008794   0.0034964
   52   0.0038597   0.0002805  -0.0025535  -0.0013851   0.0003320  -0.0009621
   53   0.0000801   0.0045383   0.0009326   0.0003142  -0.0000728   0.0002083
   54   0.0017755   0.0000920  -0.0032967  -0.0009020   0.0001986  -0.0003863
   55  -0.3137175   0.0505947  -0.0128558  -0.0198254   0.0055429  -0.0137645
   56   0.0465168  -0.0697148   0.0054631   0.0069336   0.0031755   0.0038941
   57   0.0512373  -0.0072913  -0.1120470  -0.0376752   0.0085780  -0.0167814
   58  -0.0112582   0.0011763   0.0263739   0.0006842  -0.0007060   0.0004285
   59   0.0029351   0.0022539  -0.0051850  -0.0005808  -0.0025433  -0.0002909
   60  -0.0027288   0.0005304   0.0028827  -0.0011577   0.0000049   0.0010277
   61   0.5939095  -0.0900249  -0.0582975  -0.0637873   0.0108548  -0.0454796
   62  -0.0900249   0.1404114  -0.0094951   0.0107519  -0.0255793   0.0144966
   63  -0.0582975  -0.0094951   0.5156453  -0.0463210   0.0146955  -0.1267667
   64  -0.0637873   0.0107519  -0.0463210   0.0818976  -0.0182107   0.0749296
   65   0.0108548  -0.0255793   0.0146955  -0.0182107   0.0160893  -0.0239910
   66  -0.0454796   0.0144966  -0.1267667   0.0749296  -0.0239910   0.1830838
 **********************************************************************
 **                                                                  **
 **                       VIBRATIONAL ANALYSIS                       **
 **                       --------------------                       **
 **                                                                  **
 **        VIBRATIONAL FREQUENCIES (CM**-1) AND NORMAL MODES         **
 **     FORCE CONSTANTS (mDYN/ANGSTROM) AND REDUCED MASSES (AMU)     **
 **                  INFRARED INTENSITIES (KM/MOL)                   **
 **                                                                  **
 **********************************************************************


 Mode:                 1                      2                      3
 Frequency:        26.07                  35.12                  46.48
 Force Cnst:      0.0089                 0.0184                 0.0204
 Red. Mass:      22.1389                25.2720                16.0148
 IR Active:          YES                    YES                    YES
 IR Intens:        0.008                  0.060                  0.220
 Raman Active:       YES                    YES                    YES
               X      Y      Z        X      Y      Z        X      Y      Z
 C          0.000  0.008 -0.073    0.001 -0.108 -0.010    0.000 -0.007  0.110
 C          0.005 -0.003  0.049   -0.085 -0.025  0.005    0.001 -0.007  0.109
 Cl         0.011 -0.006  0.161   -0.228 -0.071  0.027   -0.001 -0.022  0.416
 C          0.004 -0.012  0.091   -0.059  0.095  0.007   -0.000  0.003 -0.138
 Cl         0.012 -0.029  0.313   -0.175  0.206  0.028   -0.001  0.011 -0.305
 C         -0.004 -0.009 -0.024    0.054  0.131 -0.007   -0.002  0.011 -0.306
 H         -0.005 -0.016  0.005    0.073  0.223 -0.006   -0.002  0.019 -0.496
 C         -0.009  0.002 -0.166    0.141  0.052 -0.019   -0.002  0.008 -0.228
 H         -0.014  0.004 -0.254    0.230  0.080 -0.027   -0.003  0.013 -0.343
 C         -0.007  0.010 -0.181    0.113 -0.066 -0.020   -0.001 -0.001 -0.032
 Cl        -0.017  0.024 -0.335    0.227 -0.162 -0.028   -0.002 -0.001 -0.002
 C          0.001  0.010 -0.047   -0.011 -0.171 -0.012    0.001 -0.004  0.099
 C         -0.064 -0.147 -0.035   -0.006 -0.138 -0.010    0.056 -0.044  0.056
 Cl        -0.146 -0.330 -0.069   -0.038 -0.289 -0.020    0.130 -0.093  0.098
 C         -0.068 -0.163  0.005    0.029  0.040  0.001    0.058 -0.045 -0.021
 H         -0.119 -0.286  0.013    0.039  0.092  0.004    0.104 -0.077 -0.052
 C         -0.004 -0.018  0.033    0.058  0.182  0.009    0.000 -0.002 -0.056
 Cl        -0.009 -0.042  0.082    0.127  0.537  0.030   -0.001 -0.003 -0.161
 C          0.063  0.148  0.023    0.038  0.074  0.003   -0.057  0.043 -0.017
 H          0.113  0.264  0.045    0.054  0.152  0.008   -0.102  0.080 -0.045
 C          0.065  0.160 -0.017    0.003 -0.106 -0.008   -0.054  0.041  0.060
 Cl         0.156  0.390 -0.029   -0.019 -0.221 -0.015   -0.126  0.109  0.107
 TransDip  -0.000 -0.000 -0.003    0.005  0.006 -0.000    0.000  0.001 -0.015

 Mode:                 4                      5                      6
 Frequency:        87.02                  91.27                 102.95
 Force Cnst:      0.0757                 0.1342                 0.0655
 Red. Mass:      16.9773                27.3372                10.4919
 IR Active:          YES                    YES                    YES
 IR Intens:        0.194                  0.053                  0.596
 Raman Active:       YES                    YES                    YES
               X      Y      Z        X      Y      Z        X      Y      Z
 C         -0.004 -0.012 -0.136   -0.033 -0.230  0.002    0.000  0.003 -0.051
 C         -0.007 -0.011 -0.090   -0.091 -0.183 -0.002    0.001 -0.002  0.053
 Cl        -0.019 -0.028  0.183   -0.235 -0.232 -0.050   -0.001 -0.012  0.256
 C         -0.006 -0.002 -0.136   -0.077 -0.091  0.018    0.001 -0.006  0.115
 Cl        -0.011 -0.014  0.224   -0.190  0.012 -0.030   -0.001  0.008 -0.188
 C         -0.001  0.009 -0.343    0.004 -0.068  0.059   -0.000 -0.016  0.336
 H         -0.001  0.018 -0.443    0.017 -0.007  0.085    0.000 -0.023  0.456
 C          0.003  0.003 -0.293    0.061 -0.120  0.050   -0.001 -0.017  0.361
 H          0.006  0.006 -0.331    0.124 -0.101  0.066   -0.001 -0.025  0.534
 C          0.001 -0.012 -0.090    0.036 -0.209  0.006   -0.002 -0.004  0.096
 Cl         0.016 -0.050  0.457    0.155 -0.314 -0.072   -0.005  0.003  0.002
 C         -0.002 -0.007 -0.127   -0.020 -0.182  0.003    0.001  0.008 -0.122
 C         -0.031  0.018 -0.108    0.022 -0.008  0.010   -0.032  0.013 -0.102
 Cl        -0.093  0.080 -0.149    0.133  0.447  0.047   -0.114  0.024 -0.149
 C         -0.033  0.019 -0.061    0.030  0.027  0.007   -0.037  0.011 -0.047
 H         -0.059  0.037 -0.044    0.054  0.143  0.013   -0.069  0.015 -0.028
 C         -0.000  0.000 -0.042    0.019 -0.021  0.004    0.001  0.001 -0.025
 Cl        -0.001 -0.004  0.011    0.028  0.021  0.003   -0.000 -0.004  0.045
 C          0.034 -0.007 -0.062    0.019  0.008  0.009    0.038 -0.006 -0.047
 H          0.063 -0.010 -0.045    0.036  0.112  0.013    0.070 -0.013 -0.029
 C          0.032 -0.004 -0.109    0.013 -0.024  0.011    0.034 -0.002 -0.102
 Cl         0.112  0.017 -0.152    0.108  0.439  0.035    0.119 -0.013 -0.152
 TransDip   0.000  0.001 -0.014    0.004  0.006  0.002   -0.000 -0.001  0.025

 Mode:                 7                      8                      9
 Frequency:       140.29                 157.27                 191.48
 Force Cnst:      0.3156                 0.1582                 0.5183
 Red. Mass:      27.2184                10.8552                23.9933
 IR Active:          YES                    YES                    YES
 IR Intens:        0.004                  0.267                  0.072
 Raman Active:       YES                    YES                    YES
               X      Y      Z        X      Y      Z        X      Y      Z
 C          0.039  0.002 -0.002   -0.006 -0.049 -0.002    0.002  0.005 -0.113
 C          0.110 -0.013  0.001   -0.006 -0.050 -0.002    0.001  0.003 -0.063
 Cl         0.283  0.039  0.007   -0.036 -0.062 -0.003   -0.007 -0.005  0.032
 C          0.128 -0.008  0.003   -0.005 -0.023 -0.000    0.001  0.002 -0.028
 Cl         0.219 -0.074 -0.009   -0.054  0.018  0.001    0.002  0.001  0.001
 C          0.162  0.013  0.012    0.011 -0.018  0.000    0.001 -0.001  0.011
 H          0.163  0.021  0.017    0.012 -0.011  0.002    0.001 -0.003  0.054
 C          0.159  0.039  0.011    0.015 -0.022 -0.001    0.001 -0.002  0.022
 H          0.145  0.035  0.017    0.025 -0.019 -0.001    0.002 -0.004  0.082
 C          0.147  0.013  0.000    0.005 -0.047 -0.004    0.001  0.001 -0.042
 Cl         0.416 -0.212 -0.015    0.069 -0.104 -0.008   -0.004  0.003  0.017
 C         -0.039 -0.017 -0.002    0.022  0.092  0.006    0.003  0.009 -0.170
 C         -0.133 -0.009  0.022    0.045  0.225  0.014    0.022 -0.006 -0.196
 Cl        -0.363  0.100 -0.106   -0.034 -0.084 -0.013    0.354 -0.061 -0.059
 C         -0.147 -0.021  0.029    0.078  0.395  0.024   -0.021 -0.008 -0.238
 H         -0.114 -0.015  0.012    0.073  0.361  0.022   -0.015 -0.028 -0.247
 C         -0.182 -0.009 -0.002    0.071  0.364  0.021    0.005  0.014 -0.188
 Cl        -0.178  0.068  0.007   -0.043 -0.225 -0.015    0.000 -0.034  0.564
 C         -0.146 -0.024 -0.035    0.082  0.414  0.022    0.032  0.042 -0.236
 H         -0.114 -0.024 -0.016    0.078  0.394  0.021    0.026  0.064 -0.242
 C         -0.133 -0.010 -0.026    0.047  0.237  0.013   -0.013  0.030 -0.193
 Cl        -0.368  0.094  0.111   -0.031 -0.086  0.004   -0.357  0.064 -0.052
 TransDip  -0.002  0.001  0.000    0.005  0.016  0.001    0.001  0.001 -0.009

 Mode:                10                     11                     12
 Frequency:       204.49                 207.97                 211.76
 Force Cnst:      0.1179                 0.7992                 0.6281
 Red. Mass:       4.7856                31.3641                23.7736
 IR Active:          YES                    YES                    YES
 IR Intens:        0.000                  0.054                  0.385
 Raman Active:       YES                    YES                    YES
               X      Y      Z        X      Y      Z        X      Y      Z
 C          0.002 -0.001 -0.002   -0.076 -0.047  0.001    0.145 -0.093 -0.006
 C          0.001 -0.001 -0.009   -0.007 -0.125  0.006    0.116 -0.118 -0.009
 Cl        -0.001 -0.002 -0.000    0.664  0.066  0.003    0.027 -0.184 -0.009
 C          0.001 -0.000 -0.007   -0.040 -0.137  0.003    0.115 -0.068 -0.005
 Cl        -0.002  0.003  0.002   -0.526  0.287  0.014   -0.168  0.204  0.012
 C          0.001 -0.000 -0.003    0.006 -0.108 -0.007    0.125 -0.074 -0.006
 H          0.001 -0.001 -0.002    0.000 -0.134 -0.015    0.125 -0.082 -0.008
 C          0.001 -0.001  0.004   -0.058 -0.074 -0.011    0.107 -0.101 -0.005
 H          0.001 -0.001  0.006   -0.092 -0.085 -0.020    0.120 -0.099 -0.005
 C          0.001 -0.001  0.006   -0.064 -0.066 -0.005    0.100 -0.089 -0.002
 Cl        -0.003  0.003  0.000   -0.033 -0.130 -0.003   -0.229  0.202  0.013
 C          0.003  0.000 -0.002   -0.064 -0.002 -0.003    0.172 -0.068 -0.002
 C          0.035  0.160  0.006   -0.052 -0.004  0.000    0.153 -0.053 -0.023
 Cl        -0.015 -0.091 -0.009    0.092 -0.022  0.089   -0.253  0.082 -0.283
 C          0.071  0.345  0.015   -0.060 -0.014 -0.011    0.171 -0.063  0.014
 H          0.117  0.579  0.028   -0.056 -0.008 -0.013    0.154 -0.066  0.025
 C          0.005  0.005 -0.003   -0.066 -0.018 -0.005    0.200 -0.047  0.001
 Cl         0.004 -0.004  0.009   -0.075  0.025  0.008    0.258 -0.049 -0.007
 C         -0.063 -0.334 -0.023   -0.061 -0.019  0.001    0.180 -0.017 -0.011
 H         -0.110 -0.572 -0.037   -0.058 -0.017  0.003    0.171  0.014 -0.020
 C         -0.029 -0.158 -0.011   -0.054 -0.004 -0.009    0.159 -0.037  0.023
 Cl         0.007  0.086  0.008    0.089 -0.007 -0.096   -0.250  0.036  0.285
 TransDip   0.000  0.000  0.000   -0.002  0.007 -0.000    0.020 -0.003  0.000

 Mode:                13                     14                     15
 Frequency:       264.69                 280.88                 314.96
 Force Cnst:      0.8201                 0.3435                 0.4089
 Red. Mass:      19.8668                 7.3891                 6.9965
 IR Active:          YES                    YES                    YES
 IR Intens:        0.330                  0.800                  0.193
 Raman Active:       YES                    YES                    YES
               X      Y      Z        X      Y      Z        X      Y      Z
 C         -0.125  0.088  0.014    0.003 -0.012  0.234    0.000 -0.013  0.277
 C         -0.200  0.182  0.027    0.003 -0.023  0.439   -0.001 -0.005  0.103
 Cl         0.026  0.367  0.015   -0.005 -0.003 -0.079   -0.000  0.001 -0.015
 C         -0.249  0.060  0.019    0.005 -0.020  0.415   -0.003  0.008 -0.196
 Cl        -0.090 -0.179 -0.012    0.003  0.004 -0.074   -0.003 -0.006  0.053
 C         -0.285  0.056  0.005    0.004 -0.002  0.021   -0.000  0.014 -0.318
 H         -0.282  0.079 -0.001    0.004  0.010 -0.215   -0.001  0.033 -0.667
 C         -0.232  0.046 -0.007    0.004  0.011 -0.263    0.002 -0.010  0.217
 H         -0.211  0.055 -0.019    0.001  0.029 -0.648    0.002 -0.011  0.214
 C         -0.207  0.038  0.001    0.004 -0.001  0.005    0.003 -0.020  0.437
 Cl         0.062 -0.270 -0.013    0.000  0.004  0.030    0.003  0.006 -0.078
 C         -0.018  0.052  0.003    0.001 -0.001  0.012    0.000 -0.002  0.033
 C          0.085  0.004 -0.071    0.037 -0.008 -0.021    0.051 -0.007 -0.008
 Cl        -0.020  0.010 -0.178   -0.019  0.006 -0.072   -0.019  0.010 -0.073
 C          0.111 -0.040 -0.041    0.029  0.005 -0.023    0.040 -0.012 -0.015
 H          0.034 -0.046  0.003    0.047  0.013 -0.032    0.060 -0.022 -0.028
 C          0.204 -0.061 -0.004   -0.002  0.003 -0.035   -0.000  0.002 -0.032
 Cl         0.304 -0.051  0.001   -0.004 -0.002  0.044   -0.001 -0.002  0.037
 C          0.109 -0.041  0.034   -0.031 -0.001 -0.025   -0.039  0.015 -0.014
 H          0.032 -0.040 -0.011   -0.045 -0.009 -0.033   -0.058  0.027 -0.026
 C          0.081 -0.002  0.069   -0.038  0.012 -0.023   -0.051  0.008 -0.009
 Cl        -0.021 -0.008  0.170    0.018  0.003 -0.075    0.019 -0.001 -0.073
 TransDip  -0.017  0.008 -0.000    0.000  0.001 -0.029   -0.000  0.000 -0.014

 Mode:                16                     17                     18
 Frequency:       328.28                 355.47                 372.60
 Force Cnst:      1.5186                 0.7262                 2.6787
 Red. Mass:      23.9176                 9.7539                32.7489
 IR Active:          YES                    YES                    YES
 IR Intens:        0.004                  0.448                  0.020
 Raman Active:       YES                    YES                    YES
               X      Y      Z        X      Y      Z        X      Y      Z
 C          0.002  0.011 -0.009   -0.013  0.145  0.007   -0.006  0.004  0.000
 C         -0.121  0.018 -0.003    0.093 -0.030 -0.005    0.000 -0.002  0.000
 Cl        -0.015  0.073  0.005   -0.056 -0.148 -0.007    0.001 -0.004 -0.000
 C         -0.194 -0.185 -0.004    0.058 -0.100 -0.006    0.000 -0.000 -0.000
 Cl        -0.349 -0.394 -0.018   -0.106 -0.036 -0.001    0.001  0.001  0.000
 C          0.080 -0.081  0.004   -0.001 -0.114 -0.003   -0.002 -0.001 -0.000
 H          0.126  0.153  0.023   -0.022 -0.213 -0.003   -0.002 -0.004 -0.001
 C          0.187 -0.077 -0.009   -0.125  0.020  0.001   -0.005  0.002  0.001
 H          0.061 -0.113 -0.010   -0.270 -0.024 -0.001   -0.007  0.002  0.001
 C          0.254  0.134 -0.005   -0.092  0.128  0.004   -0.004  0.004  0.001
 Cl         0.301  0.441  0.022    0.143  0.016 -0.000    0.003 -0.002 -0.000
 C         -0.042 -0.223 -0.014    0.070  0.483  0.027    0.005  0.006  0.000
 C         -0.023 -0.111 -0.005    0.049  0.284  0.004   -0.063  0.006  0.160
 Cl         0.001  0.014  0.004    0.001 -0.031 -0.014   -0.271  0.026  0.494
 C          0.013  0.070  0.005   -0.029 -0.132 -0.016    0.024 -0.011  0.040
 H          0.030  0.154  0.009   -0.079 -0.315 -0.019    0.042 -0.019  0.036
 C          0.020  0.104  0.007   -0.035 -0.234 -0.013    0.149 -0.034  0.003
 Cl        -0.005 -0.027 -0.003    0.032  0.048  0.003    0.508 -0.097 -0.003
 C          0.016  0.070  0.003   -0.031 -0.135  0.001    0.026 -0.006 -0.034
 H          0.035  0.157  0.009   -0.081 -0.325 -0.017    0.047 -0.013 -0.029
 C         -0.020 -0.113 -0.007    0.048  0.286  0.027   -0.059  0.024 -0.158
 Cl        -0.000  0.014  0.002    0.001 -0.031  0.010   -0.266  0.079 -0.494
 TransDip   0.002 -0.001  0.000   -0.019 -0.011 -0.000   -0.004  0.000  0.001

 Mode:                19                     20                     21
 Frequency:       426.29                 437.39                 481.23
 Force Cnst:      1.4226                 0.9597                 0.7679
 Red. Mass:      13.2865                 8.5144                 5.6279
 IR Active:          YES                    YES                    YES
 IR Intens:       14.357                  6.563                  2.293
 Raman Active:       YES                    YES                    YES
               X      Y      Z        X      Y      Z        X      Y      Z
 C          0.258 -0.066 -0.003   -0.002 -0.000  0.013   -0.002 -0.014  0.216
 C          0.114  0.077  0.001   -0.001  0.001 -0.033   -0.007  0.007 -0.185
 Cl        -0.122  0.292  0.014    0.001 -0.002  0.002    0.003 -0.004  0.015
 C          0.081 -0.092 -0.006   -0.001  0.002 -0.023   -0.007  0.014 -0.174
 Cl        -0.105 -0.048 -0.002    0.001  0.000  0.001    0.000 -0.004  0.009
 C          0.128 -0.128 -0.004   -0.001 -0.000  0.030    0.001  0.001  0.201
 H          0.152 -0.027  0.004   -0.001 -0.004  0.088    0.003 -0.009  0.584
 C          0.202 -0.230 -0.012   -0.002  0.003 -0.016    0.006  0.011 -0.142
 H          0.254 -0.217 -0.012   -0.002  0.002 -0.011    0.014  0.017 -0.200
 C          0.184 -0.173 -0.009   -0.002  0.002 -0.025    0.004 -0.000 -0.060
 Cl        -0.117 -0.103 -0.004    0.001  0.001  0.002   -0.003 -0.000  0.005
 C          0.281  0.092  0.007   -0.002 -0.000 -0.011   -0.001 -0.011  0.203
 C          0.167  0.110  0.104    0.028 -0.006 -0.015    0.176 -0.028  0.107
 Cl        -0.050 -0.004  0.061    0.135 -0.018 -0.162   -0.026  0.008 -0.065
 C          0.109 -0.063  0.081    0.014 -0.021  0.349    0.175 -0.038 -0.016
 H          0.216 -0.140  0.009   -0.184  0.010  0.465    0.314 -0.069 -0.097
 C         -0.053 -0.113 -0.003   -0.002 -0.018  0.385   -0.000  0.002 -0.112
 Cl        -0.178  0.054  0.001   -0.000  0.003 -0.054   -0.000 -0.002  0.050
 C          0.108 -0.056 -0.079   -0.019 -0.016  0.351   -0.174  0.039 -0.014
 H          0.217 -0.146 -0.013    0.176 -0.063  0.464   -0.311  0.082 -0.093
 C          0.167  0.123 -0.088   -0.029  0.005 -0.013   -0.176  0.023  0.107
 Cl        -0.051  0.003 -0.066   -0.131  0.035 -0.159    0.026 -0.002 -0.066
 TransDip   0.118 -0.030 -0.000   -0.001 -0.004  0.082    0.001 -0.000  0.048

 Mode:                22                     23                     24
 Frequency:       489.68                 533.24                 541.53
 Force Cnst:      0.9201                 1.5196                 0.8856
 Red. Mass:       6.5129                 9.0708                 5.1257
 IR Active:          YES                    YES                    YES
 IR Intens:        5.375                 11.993                  0.244
 Raman Active:       YES                    YES                    YES
               X      Y      Z        X      Y      Z        X      Y      Z
 C         -0.030 -0.125 -0.015   -0.076 -0.087 -0.005   -0.002 -0.002 -0.004
 C         -0.159 -0.026  0.008   -0.004 -0.081  0.000   -0.000  0.001 -0.075
 Cl         0.076 -0.083 -0.004   -0.049  0.132  0.006   -0.001  0.003  0.005
 C         -0.166  0.184  0.014    0.069 -0.134 -0.008    0.002 -0.005  0.051
 Cl        -0.017 -0.116 -0.006    0.038  0.051  0.003    0.000 -0.000 -0.004
 C          0.029  0.322  0.008    0.218 -0.141 -0.009    0.009 -0.002  0.021
 H          0.073  0.547  0.005    0.237 -0.068 -0.005    0.010  0.004 -0.023
 C          0.221  0.154  0.013    0.195 -0.161 -0.005    0.009 -0.000 -0.047
 H          0.464  0.229  0.024    0.147 -0.181  0.002    0.008  0.006 -0.187
 C          0.125 -0.093 -0.006    0.144 -0.090 -0.009    0.006 -0.007  0.090
 Cl        -0.091 -0.023 -0.001   -0.030  0.008  0.001   -0.003 -0.001 -0.004
 C          0.005  0.044 -0.004   -0.236  0.009  0.001   -0.007  0.006 -0.017
 C          0.022  0.156  0.004   -0.194  0.132 -0.081    0.056  0.398  0.009
 Cl        -0.000 -0.011  0.001    0.047 -0.013 -0.047   -0.002 -0.028  0.002
 C         -0.010 -0.004 -0.001   -0.211  0.077 -0.086   -0.048 -0.122 -0.011
 H         -0.016 -0.003  0.003   -0.326  0.189 -0.005   -0.144 -0.521 -0.024
 C         -0.033 -0.168 -0.006   -0.094 -0.156 -0.009   -0.003 -0.005  0.007
 Cl         0.006  0.017 -0.001    0.163 -0.018  0.001    0.005 -0.000 -0.003
 C          0.002 -0.010  0.001   -0.220  0.054  0.093    0.033  0.126  0.009
 H          0.003 -0.020  0.003   -0.345  0.129  0.020    0.119  0.534  0.036
 C          0.035  0.162  0.006   -0.192  0.167  0.096   -0.068 -0.386 -0.028
 Cl        -0.002 -0.011  0.002    0.046 -0.021  0.045    0.005  0.025  0.007
 TransDip   0.031  0.067  0.002   -0.107 -0.028 -0.002   -0.004  0.001 -0.015

 Mode:                25                     26                     27
 Frequency:       556.67                 570.63                 610.61
 Force Cnst:      0.9176                 1.3194                 1.2462
 Red. Mass:       5.0260                 6.8773                 5.6728
 IR Active:          YES                    YES                    YES
 IR Intens:        2.919                  4.589                  0.010
 Raman Active:       YES                    YES                    YES
               X      Y      Z        X      Y      Z        X      Y      Z
 C          0.000 -0.002  0.038    0.035  0.117  0.008    0.000  0.013 -0.264
 C         -0.001  0.015 -0.314    0.119  0.031  0.003    0.001  0.011 -0.217
 Cl         0.001 -0.001  0.027   -0.021 -0.011 -0.001    0.000 -0.000  0.008
 C         -0.000 -0.005  0.130    0.117  0.010 -0.002    0.002 -0.017  0.377
 Cl        -0.000 -0.000 -0.010   -0.081 -0.090 -0.004   -0.001 -0.000 -0.016
 C          0.000 -0.004  0.117    0.222  0.069  0.003    0.000  0.009 -0.175
 H          0.000  0.002  0.025    0.224  0.073  0.007   -0.001  0.031 -0.664
 C          0.000  0.010 -0.199    0.121  0.153  0.007   -0.000 -0.004  0.134
 H         -0.002  0.036 -0.760    0.097  0.145  0.008   -0.001 -0.002  0.092
 C          0.001 -0.018  0.378    0.053  0.090  0.002   -0.001  0.001  0.007
 Cl        -0.000  0.000 -0.020   -0.091 -0.093 -0.004   -0.000 -0.000 -0.006
 C         -0.000  0.003 -0.062   -0.010  0.194  0.010   -0.000 -0.006  0.110
 C         -0.079 -0.079 -0.049   -0.081 -0.110 -0.026    0.120 -0.043  0.095
 Cl         0.005  0.006  0.017    0.014  0.011 -0.010   -0.005  0.004 -0.025
 C         -0.060  0.042 -0.009   -0.084 -0.102 -0.027    0.144 -0.028  0.033
 H         -0.089  0.146  0.024   -0.182 -0.431 -0.028    0.253 -0.032 -0.026
 C         -0.000 -0.002  0.027    0.053  0.404  0.022    0.001  0.004 -0.051
 Cl         0.000  0.001 -0.012    0.035 -0.030 -0.001   -0.000 -0.001  0.021
 C          0.059 -0.040 -0.012   -0.085 -0.106  0.014   -0.143  0.023  0.033
 H          0.088 -0.148  0.009   -0.184 -0.446 -0.023   -0.251  0.031 -0.026
 C          0.078  0.085 -0.038   -0.080 -0.105  0.012   -0.121  0.031  0.097
 Cl        -0.005 -0.007  0.017    0.014  0.009  0.012    0.005 -0.001 -0.025
 TransDip   0.000  0.003 -0.055    0.045  0.052  0.002   -0.000  0.001 -0.003

 Mode:                28                     29                     30
 Frequency:       618.29                 738.26                 756.49
 Force Cnst:      1.0630                 2.2057                 2.9471
 Red. Mass:       4.7193                 6.8686                 8.7405
 IR Active:          YES                    YES                    YES
 IR Intens:       29.918                 16.140                  1.641
 Raman Active:       YES                    YES                    YES
               X      Y      Z        X      Y      Z        X      Y      Z
 C         -0.027 -0.145 -0.009    0.209  0.056  0.002   -0.006 -0.026  0.552
 C         -0.144 -0.052 -0.003    0.063  0.164  0.007   -0.007  0.011 -0.349
 Cl         0.018  0.017  0.001    0.016 -0.053 -0.003    0.000  0.001  0.012
 C         -0.146  0.003  0.002   -0.049  0.110  0.006   -0.003 -0.015  0.245
 Cl         0.063  0.059  0.002   -0.016 -0.007 -0.000    0.002  0.001 -0.004
 C         -0.155 -0.015 -0.000   -0.249  0.049  0.003    0.004  0.006 -0.157
 H         -0.131  0.103  0.004   -0.218  0.202  0.009    0.005  0.010 -0.139
 C          0.025 -0.187 -0.009    0.053 -0.229 -0.010    0.004 -0.007  0.143
 H          0.130 -0.156 -0.007    0.248 -0.171 -0.006    0.004 -0.021  0.439
 C          0.037 -0.160 -0.007    0.092 -0.087 -0.004    0.000  0.014 -0.326
 Cl         0.050  0.067  0.003    0.006 -0.005 -0.000   -0.000  0.000  0.009
 C          0.020  0.092  0.005    0.140  0.312  0.017   -0.001  0.009  0.023
 C          0.012  0.070  0.004   -0.111 -0.190  0.031   -0.095  0.015 -0.025
 Cl         0.001  0.004  0.000    0.020  0.003 -0.019    0.008 -0.001 -0.008
 C         -0.028 -0.136 -0.008   -0.091  0.103  0.028   -0.128  0.030 -0.052
 H         -0.110 -0.546 -0.031   -0.025  0.387  0.036   -0.199  0.050 -0.012
 C          0.052  0.277  0.015   -0.145 -0.060 -0.004    0.004 -0.005  0.028
 Cl        -0.000 -0.009 -0.000    0.057 -0.013 -0.000   -0.002  0.001 -0.012
 C         -0.028 -0.135 -0.008   -0.092  0.104 -0.017    0.134 -0.021 -0.050
 H         -0.109 -0.549 -0.032   -0.026  0.391  0.008    0.204 -0.031 -0.013
 C          0.012  0.067  0.003   -0.112 -0.182 -0.054    0.097 -0.024 -0.021
 Cl         0.001  0.004  0.001    0.019  0.000  0.019   -0.009  0.002 -0.009
 TransDip  -0.095 -0.147 -0.007   -0.049  0.119  0.005    0.002 -0.004  0.041

 Mode:                31                     32                     33
 Frequency:       767.14                 801.88                 808.35
 Force Cnst:      3.1055                 4.1674                 3.7578
 Red. Mass:       8.9564                11.0001                 9.7608
 IR Active:          YES                    YES                    YES
 IR Intens:        8.753                 63.811                 25.448
 Raman Active:       YES                    YES                    YES
               X      Y      Z        X      Y      Z        X      Y      Z
 C         -0.247 -0.094 -0.021    0.003  0.019 -0.132   -0.036  0.309  0.018
 C         -0.196 -0.223 -0.001   -0.001  0.014  0.061   -0.134  0.339  0.015
 Cl        -0.008  0.052  0.002    0.001 -0.005 -0.003    0.024 -0.106 -0.005
 C         -0.109 -0.127 -0.011   -0.006  0.001 -0.038   -0.227 -0.096 -0.007
 Cl         0.049  0.033  0.001    0.001  0.001  0.001    0.037  0.042  0.002
 C          0.195 -0.029  0.003   -0.003 -0.006  0.041    0.007 -0.110  0.001
 H          0.214  0.057  0.002   -0.001  0.017 -0.137    0.096  0.308 -0.027
 C          0.069  0.053 -0.001    0.006 -0.012  0.003    0.166 -0.280 -0.006
 H         -0.010  0.025 -0.013   -0.004 -0.007 -0.181   -0.109 -0.366 -0.059
 C         -0.025 -0.048  0.007    0.010  0.011  0.047    0.234  0.313  0.008
 Cl         0.006  0.023  0.001   -0.002 -0.004 -0.002   -0.058 -0.084 -0.003
[truncated: 26,530 more chars]
