# Supplementary material for: Quantum Chemical Investigation of Polychlorinated Dibenzodioxins, Dibenzofurans and Biphenyls: Relative Stability and Planarity Analysis
Source: Molecules. 2020 Dec 3;25(23):5697. doi: 10.3390/molecules25235697 (PMC7730433; doi:10.3390/molecules25235697)
Supplement: Supplementary file 1 [file molecules-25-05697-s001.zip › PCB/B3LYP/ClClHHClClHClHH.out]

                  Welcome to Q-Chem
     A Quantum Leap Into The Future Of Chemistry


 Q-Chem 5.2 (devel), Q-Chem, Inc., Pleasanton, CA (2019)

 Yihan Shao,  Zhengting Gan,  E. Epifanovsky,  A. T. B. Gilbert,  M. Wormit,  
 J. Kussmann,  A. W. Lange,  A. Behn,  Jia Deng,  Xintian Feng,  D. Ghosh,  
 M. Goldey,  P. R. Horn,  L. D. Jacobson,  I. Kaliman,  T. Kus,  A. Landau,  
 Jie Liu,  E. I. Proynov,  R. M. Richard,  R. P. Steele,  E. J. Sundstrom,  
 H. L. Woodcock III,  P. M. Zimmerman,  D. Zuev,  B. Albrecht,  E. Alguire,  
 S. A. Baeppler,  D. Barton,  Z. Benda,  Y. A. Bernard,  E. J. Berquist,  
 K. B. Bravaya,  H. Burton,  D. Casanova,  Chun-Min Chang,  Yunqing Chen,  
 A. Chien,  K. D. Closser,  M. P. Coons,  S. Coriani,  S. Dasgupta,  
 A. L. Dempwolff,  M. Diedenhofen,  Hainam Do,  R. G. Edgar,  Po-Tung Fang,  
 S. Faraji,  S. Fatehi,  Qingguo Feng,  K. D. Fenk,  J. Fosso-Tande,  
 J. Gayvert,  Qinghui Ge,  A. Ghysels,  G. Gidofalvi,  J. Gomes,  
 J. Gonthier,  A. Gunina,  D. Hait,  M. W. D. Hanson-Heine,  
 P. H. P. Harbach,  A. W. Hauser,  M. F. Herbst,  J. E. Herr,  
 E. G. Hohenstein,  Z. C. Holden,  Kerwin Hui,  B. C. Huynh,  T.-C. Jagau,  
 Hyunjun Ji,  B. Kaduk,  K. Khistyaev,  Jaehoon Kim,  P. Klunzinger,  K. Koh,  
 D. Kosenkov,  L. Koulias,  T. Kowalczyk,  C. M. Krauter,  A. Kunitsa,  
 Ka Un Lao,  A. Laurent,  K. V. Lawler,  Joonho Lee,  D. Lefrancois,  
 S. Lehtola,  D. S. Levine,  Yi-Pei Li,  You-Sheng Lin,  Fenglai Liu,  
 E. Livshits,  A. Luenser,  P. Manohar,  E. Mansoor,  S. F. Manzer,  
 Shan-Ping Mao,  Yuezhi Mao,  N. Mardirossian,  A. V. Marenich,  
 T. Markovich,  L. A. Martinez-Martinez,  S. A. Maurer,  N. J. Mayhall,  
 S. C. McKenzie,  J.-M. Mewes,  P. Morgante,  A. F. Morrison,  
 J. W. Mullinax,  K. Nanda,  T. S. Nguyen-Beck,  R. Olivares-Amaya,  
 J. A. Parkhill,  Zheng Pei,  T. M. Perrine,  F. Plasser,  P. Pokhilko,  
 S. Prager,  A. Prociuk,  E. Ramos,  D. R. Rehn,  F. Rob,  M. Scheurer,  
 M. Schneider,  N. Sergueev,  S. M. Sharada,  S. Sharma,  D. W. Small,  
 T. Stauch,  T. Stein,  Yu-Chuan Su,  A. J. W. Thom,  A. Tkatchenko,  
 T. Tsuchimochi,  N. M. Tubman,  L. Vogt,  M. L. Vidal,  O. Vydrov,  
 M. A. Watson,  J. Wenzel,  M. de Wergifosse,  T. A. Wesolowski,  A. White,  
 J. Witte,  A. Yamada,  Jun Yang,  K. Yao,  S. Yeganeh,  S. R. Yost,  
 Zhi-Qiang You,  A. Zech,  Igor Ying Zhang,  Xing Zhang,  Yan Zhao,  
 Ying Zhu,  B. R. Brooks,  G. K. L. Chan,  C. J. Cramer,  M. S. Gordon,  
 W. J. Hehre,  A. Klamt,  M. W. Schmidt,  C. D. Sherrill,  D. G. Truhlar,  
 A. Aspuru-Guzik,  R. Baer,  A. T. Bell,  N. A. Besley,  Jeng-Da Chai,  
 A. E. DePrince, III,  R. A. DiStasio Jr.,  A. Dreuw,  B. D. Dunietz,  
 T. R. Furlani,  Chao-Ping Hsu,  Yousung Jung,  Jing Kong,  D. S. Lambrecht,  
 WanZhen Liang,  C. Ochsenfeld,  V. A. Rassolov,  L. V. Slipchenko,  
 J. E. Subotnik,  T. Van Voorhis,  J. M. Herbert,  A. I. Krylov,  
 P. M. W. Gill,  M. Head-Gordon

 Contributors to earlier versions of Q-Chem not listed above: 
 R. D. Adamson,  B. Austin,  J. Baker,  G. J. O. Beran,  K. Brandhorst,  
 S. T. Brown,  E. F. C. Byrd,  A. K. Chakraborty,  C.-L. Cheng,  
 Siu Hung Chien,  D. M. Chipman,  D. L. Crittenden,  H. Dachsel,  
 R. J. Doerksen,  A. D. Dutoi,  L. Fusti-Molnar,  W. A. Goddard III,  
 A. Golubeva-Zadorozhnaya,  S. R. Gwaltney,  G. Hawkins,  A. Heyden,  
 S. Hirata,  G. Kedziora,  F. J. Keil,  C. Kelley,  Jihan Kim,  R. A. King,  
 R. Z. Khaliullin,  P. P. Korambath,  W. Kurlancheek,  A. M. Lee,  M. S. Lee,  
 S. V. Levchenko,  Ching Yeh Lin,  D. Liotard,  R. C. Lochan,  I. Lotan,  
 P. E. Maslen,  N. Nair,  D. P. O'Neill,  D. Neuhauser,  E. Neuscamman,  
 C. M. Oana,  R. Olson,  B. Peters,  R. Peverati,  P. A. Pieniazek,  
 Y. M. Rhee,  J. Ritchie,  M. A. Rohrdanz,  E. Rosta,  N. J. Russ,  
 H. F. Schaefer III,  N. E. Schultz,  N. Shenvi,  A. C. Simmonett,  A. Sodt,  
 D. Stuck,  K. S. Thanthiriwatte,  V. Vanovschi,  Tao Wang,  A. Warshel,  
 C. F. Williams,  Q. Wu,  X. Xu,  W. Zhang

 Please cite Q-Chem as follows:
 Y. Shao et al., Mol. Phys. 113, 184-215 (2015)
 DOI: 10.1080/00268976.2014.952696

 Q-Chem 5.2.1 for Intel X86 EM64T Linux

 Parts of Q-Chem use Armadillo 8.300.2 (Tropical Shenanigans).
 http://arma.sourceforge.net/

 Q-Chem begins on Tue Jan 14 07:31:11 2020  

Host: 
0

     Scratch files written to /scratch/taweetham/qchem17708//
NAlpha2: 162
NElect   162
Mult     1

 Q-Chem warning in module libgen/rem_setup.C, line 2168:

 Setting Thresh to 1e-14


Checking the input file for inconsistencies... 	...done.

--------------------------------------------------------------
User input:
--------------------------------------------------------------
$MOLECULE
0 1
C 
C  1 1.394960
Cl  2 CCl 1 119.528007
C  2 1.386606 1 120.846377 3 178.766605 0
Cl  4 CCl 2 119.698148 1 -179.612229 0
C  4 1.387279 2 120.235871 1 -0.083363 0
H  6 CH 4 120.254637 2 -179.958574 0
C  6 1.387279 4 119.490737 2 0.041992 0
H  8 CH 6 120.064298 4 179.568218 0
C  8 1.386606 6 120.235863 4 0.041336 0
Cl  10 CCl 8 119.614146 6 178.681836 0
C  1 1.488550 2 120.827489 3 1.275929 0
C  12 1.394960 1 120.827496 2 44.635695 0
Cl  13 CCl 12 119.528011 1 1.275194 0
C  13 1.386606 12 120.846392 1 -179.957497 0
H  15 CH 13 119.698155 12 -179.612829 0
C  15 1.387278 13 120.235860 12 -0.083872 0
Cl  17 CCl 15 120.254633 13 -179.958492 0
C  17 1.387279 15 119.490737 13 0.041666 0
H  19 CH 17 120.064293 15 179.568399 0
C  19 1.386606 17 120.235874 15 0.041790 0
H  21 CH 19 119.614152 17 178.681599 0

CH=1.08273
CCl=1.75400
$END

$REM
   JOB_TYPE	OPTIMIZATION
   BASIS	6-311++G**
   METHOD	B3LYP
   SYM_IGNORE	TRUE
   SCF_GUESS_ALWAYS     TRUE
   SYM_IGNORE   TRUE
   S2THRESH     15
   THRESH       15
$END

--------------------------------------------------------------
 ----------------------------------------------------------------
             Standard Nuclear Orientation (Angstroms)
    I     Atom           X                Y                Z
 ----------------------------------------------------------------
    1      C       0.0000000000     0.0000000000     0.0000000000
    2      C       0.0000000000     0.0000000000     1.3949600000
    3      Cl      1.5261815140     0.0000000000     2.2594170471
    4      C      -1.1901880373     0.0256249026     2.1059255403
    5      Cl     -1.1548436435     0.0351778398     3.8595433764
    6      C      -2.4041742747     0.0535064326     1.4351028665
    7      H      -3.3336980403     0.0741960811     1.9899557843
    8      C      -2.4180259722     0.0546630380     0.0478935036
    9      H      -3.3603520375     0.0692493833    -0.4851290834
   10      C      -1.2274122092     0.0272853135    -0.6622934626
   11      Cl     -1.2645630159    -0.0058824468    -2.4155862839
   12      C       1.2779219872    -0.0284629571    -0.7628147595
   13      C       2.3095886281    -0.8932703637    -0.3971844912
   14      Cl      2.0841394724    -1.9836059182     0.9581225060
   15      C       3.5004827568    -0.9194878930    -1.1069450245
   16      H       4.2865586447    -1.6026019117    -0.8107285686
   17      C       3.6821124948    -0.0819958503    -2.1978886372
   18      Cl      5.1879324501    -0.1155248115    -3.0967201401
   19      C       2.6636000698     0.7822218600    -2.5724593424
   20      H       2.7980411655     1.4448431951    -3.4181323354
   21      C       1.4736782845     0.8090230106    -1.8610916159
   22      H       0.6936781770     1.5025559907    -2.1490431582
 ----------------------------------------------------------------
 Nuclear Repulsion Energy =        1792.49972023 hartrees
 There are       81 alpha and       81 beta electrons
 Requested basis set is 6-311++G(d,p)
 There are 162 shells and 449 basis functions

 Total QAlloc Memory Limit   2000 MB
 Mega-Array Size       188 MB
 MEM_STATIC part       192 MB
 A cutoff of  1.0D-15 yielded  10302 shell pairs
 There are     85719 function pairs (     92194 Cartesian)
 Smallest overlap matrix eigenvalue = 2.37E-07
 Linear dependence detected in AO basis
 Number of orthogonalized atomic orbitals = 444
 Maximum deviation from orthogonality = 4.142E-10

 Scale SEOQF with 1.000000e-02/1.000000e-01/1.000000e-01

 Standard Electronic Orientation quadrupole field applied
 Nucleus-field energy     =    -0.0000000749 hartrees
 Guess from superposition of atomic densities
 Warning:  Energy on first SCF cycle will be non-variational
 SAD guess density has 162.000000 electrons

 -----------------------------------------------------------------------
  General SCF calculation program by
  Eric Jon Sundstrom, Paul Horn, Yuezhi Mao, Dmitri Zuev, Alec White,
  David Stuck, Shaama M.S., Shane Yost, Joonho Lee, David Small,
  Daniel Levine, Susi Lehtola, Hugh Burton, Evgeny Epifanovsky,
  Bang C. Huynh
 -----------------------------------------------------------------------
 Exchange:     0.2000 Hartree-Fock + 0.0800 Slater + 0.7200 B88
 Correlation:  0.1900 VWN1RPA + 0.8100 LYP
 Using SG-1 standard quadrature grid
 A restricted SCF calculation will be
 performed using DIIS
 SCF converges when DIIS error is below 1.0e-08
 ---------------------------------------
  Cycle       Energy         DIIS error
 ---------------------------------------
    1   -2765.7076898235      2.97e-02  
    2   -2761.3019164210      2.44e-03  
    3   -2761.2021782811      3.06e-03  
    4   -2761.4445870309      5.76e-04  
    5   -2761.4520640617      2.69e-04  
    6   -2761.4537472111      1.08e-04  
    7   -2761.4540177274      2.54e-05  
    8   -2761.4540310771      9.71e-06  
    9   -2761.4540333782      2.73e-06  
   10   -2761.4540335525      1.03e-06  
   11   -2761.4540335772      3.87e-07  
   12   -2761.4540335810      1.49e-07  
   13   -2761.4540335816      5.48e-08  
   14   -2761.4540335817      1.49e-08  
   15   -2761.4540335818      6.76e-09  Convergence criterion met
 ---------------------------------------
 SCF time:   CPU 682.01s  wall 682.00s 
 SCF   energy in the final basis set =    -2761.4540335818
 Total energy in the final basis set =    -2761.4540335818

 --------------------------------------------------------------

                    Orbital Energies (a.u.)
 --------------------------------------------------------------

 Alpha MOs
 -- Occupied --
********-101.5710-101.5698-101.5624-101.5599 -10.2697 -10.2673 -10.2672
-10.2614 -10.2600 -10.2344 -10.2222 -10.2178 -10.2155 -10.2096 -10.2083
-10.2043  -9.4899  -9.4855  -9.4842  -9.4796  -9.4771  -7.2544  -7.2502
 -7.2489  -7.2448  -7.2443  -7.2441  -7.2415  -7.2404  -7.2398  -7.2391
 -7.2387  -7.2343  -7.2334  -7.2317  -7.2312  -0.9561  -0.9253  -0.9098
 -0.8975  -0.8674  -0.8518  -0.8432  -0.8012  -0.7723  -0.7495  -0.7428
 -0.6631  -0.6508  -0.6222  -0.6112  -0.5544  -0.5373  -0.5258  -0.5073
 -0.4942  -0.4787  -0.4653  -0.4618  -0.4594  -0.4508  -0.4402  -0.4242
 -0.4128  -0.4097  -0.3966  -0.3953  -0.3877  -0.3713  -0.3529  -0.3410
 -0.3367  -0.3321  -0.3281  -0.3243  -0.2992  -0.2894  -0.2740  -0.2582
 -0.2447
 -- Virtual --
 -0.0714  -0.0513  -0.0452  -0.0315  -0.0237  -0.0166  -0.0103  -0.0031
  0.0049   0.0126   0.0142   0.0186   0.0246   0.0284   0.0406   0.0468
  0.0508   0.0524   0.0545   0.0609   0.0678   0.0750   0.0783   0.0793
  0.0860   0.0908   0.0934   0.0955   0.0998   0.1023   0.1057   0.1079
  0.1124   0.1155   0.1199   0.1219   0.1244   0.1248   0.1294   0.1328
  0.1335   0.1360   0.1374   0.1410   0.1421   0.1480   0.1554   0.1577
  0.1631   0.1664   0.1710   0.1740   0.1832   0.1887   0.1900   0.1955
  0.2029   0.2043   0.2046   0.2112   0.2161   0.2190   0.2237   0.2288
  0.2322   0.2354   0.2414   0.2450   0.2516   0.2520   0.2536   0.2559
  0.2565   0.2593   0.2637   0.2714   0.2767   0.2779   0.2840   0.2911
  0.2948   0.3008   0.3059   0.3085   0.3131   0.3191   0.3204   0.3260
  0.3294   0.3366   0.3470   0.3630   0.3768   0.3985   0.4178   0.4224
  0.4260   0.4454   0.4524   0.4559   0.4608   0.4627   0.4693   0.4725
  0.4808   0.4911   0.4967   0.5049   0.5124   0.5207   0.5254   0.5281
  0.5432   0.5497   0.5574   0.5579   0.5601   0.5734   0.5788   0.5870
  0.5922   0.5965   0.6062   0.6080   0.6182   0.6221   0.6268   0.6297
  0.6328   0.6430   0.6517   0.6625   0.6756   0.6760   0.6934   0.6960
  0.7143   0.7182   0.7227   0.7365   0.7409   0.7569   0.7751   0.7916
  0.7986   0.8113   0.8187   0.8269   0.8409   0.8433   0.8455   0.8465
  0.8516   0.8562   0.8595   0.8626   0.8642   0.8656   0.8682   0.8751
  0.8878   0.8993   0.9040   0.9133   0.9154   0.9240   0.9262   0.9353
  0.9398   0.9557   0.9589   0.9608   0.9663   0.9702   0.9750   0.9837
  0.9918   1.0003   1.0063   1.0239   1.0345   1.0433   1.0537   1.0690
  1.0791   1.0977   1.1136   1.1260   1.1480   1.1766   1.1985   1.2020
  1.2211   1.2284   1.2374   1.2601   1.2641   1.2809   1.2831   1.3085
  1.3185   1.3355   1.3428   1.3600   1.3649   1.3831   1.4289   1.4664
  1.4907   1.5022   1.5171   1.5195   1.5497   1.5575   1.5720   1.5844
  1.5902   1.6140   1.6348   1.6470   1.6738   1.6797   1.6952   1.7121
  1.7209   1.7429   1.7820   1.8145   1.8255   1.8484   1.8533   1.8665
  1.8830   1.8909   1.9042   1.9111   1.9394   1.9426   1.9526   1.9628
  1.9777   1.9888   2.0042   2.0216   2.0635   2.0779   2.0879   2.1309
  2.1454   2.1630   2.2012   2.2048   2.2293   2.2611   2.2725   2.2749
  2.2879   2.3082   2.3330   2.3528   2.3579   2.3754   2.3873   2.3978
  2.4304   2.4463   2.4591   2.4677   2.4887   2.5189   2.5351   2.5426
  2.5636   2.5733   2.5931   2.6190   2.6293   2.6457   2.6546   2.6840
  2.6953   2.7052   2.7103   2.7299   2.7460   2.7527   2.7609   2.7768
  2.7827   2.8109   2.8130   2.8298   2.8423   2.8614   2.8954   2.9179
  2.9449   2.9688   3.0762   3.0805   3.0962   3.1269   3.1590   3.1733
  3.2017   3.2319   3.2652   3.2709   3.3502   3.3779   3.4073   3.4377
  3.5461   3.5737   3.6379   3.6632   3.8027   3.8446   3.8568   4.0036
  4.0502   4.0644   4.1345   4.4089   4.8147   4.8343   9.7676   9.7753
  9.8127   9.8384   9.8641  23.3645  23.5491  23.8375  23.8701  23.9038
 23.9314  23.9864  24.0073  24.0640  24.0714  24.1305  24.1541  25.7222
 25.8218  25.8380  25.9234  26.0804  26.1264  26.1480  26.2780  26.3672
 26.5123  26.5981  26.6100  26.6930  26.8357  26.9575 215.7610 215.7675
215.8154 215.8400 215.8849
 --------------------------------------------------------------

          Ground-State Mulliken Net Atomic Charges

     Atom                 Charge (a.u.)
  ----------------------------------------
      1 C                    -0.045459
      2 C                    -1.070223
      3 Cl                    0.610849
      4 C                     0.925485
      5 Cl                    0.461315
      6 C                    -0.912927
      7 H                     0.189711
      8 C                    -0.309106
      9 H                     0.208892
     10 C                    -0.249255
     11 Cl                    0.508378
     12 C                     0.172070
     13 C                    -0.388899
     14 Cl                    0.402752
     15 C                    -0.735481
     16 H                     0.216488
     17 C                     0.081655
     18 Cl                    0.464849
     19 C                    -0.379500
     20 H                     0.199024
     21 C                    -0.526724
     22 H                     0.176107
  ----------------------------------------
  Sum of atomic charges =     0.000000

 -----------------------------------------------------------------
                    Cartesian Multipole Moments
 -----------------------------------------------------------------
    Charge (ESU x 10^10)
                 0.0000
    Dipole Moment (Debye)
         X      -1.9779      Y       0.8693      Z      -0.8511
       Tot       2.3220
    Quadrupole Moments (Debye-Ang)
        XX    -128.1336     XY      -0.3334     YY    -134.1265
        XZ      -0.0549     YZ      -4.1201     ZZ    -135.4454
    Octopole Moments (Debye-Ang^2)
       XXX    -413.3648    XXY      19.8552    XYY    -121.9367
       YYY      84.7269    XXZ      30.4143    XYZ      -5.8312
       YYZ       3.1177    XZZ    -126.2023    YZZ      33.8497
       ZZZ      13.8479
    Hexadecapole Moments (Debye-Ang^3)
      XXXX   -4916.6066   XXXY     182.0928   XXYY    -933.4990
      XYYY     239.8625   YYYY    -593.4793   XXXZ    1015.6921
      XXYZ      26.2590   XYYZ     318.4290   YYYZ      81.9979
      XXZZ   -1493.3436   XYZZ      95.3390   YYZZ    -726.6166
      XZZZ     987.2522   YZZZ      44.6955   ZZZZ   -3795.1787
 -----------------------------------------------------------------
 Calculating analytic gradient of the SCF energy
 Gradient of SCF Energy
            1           2           3           4           5           6
    1  -0.0164124  -0.0107745   0.0300015   0.0034112   0.0054019   0.0009115
    2  -0.0009888  -0.0045504  -0.0742147   0.0000701   0.0001386   0.0000763
    3   0.0127277  -0.0100142  -0.0430308  -0.0115782   0.0025335  -0.0011119
            7           8           9          10          11          12
    1  -0.0009447   0.0058184  -0.0001296   0.0030992   0.0149938   0.0111297
    2   0.0000043   0.0001374   0.0000863  -0.0006508   0.0049580   0.0005876
    3  -0.0003117   0.0056482  -0.0001389  -0.0022390   0.0018008  -0.0107775
           13          14          15          16          17          18
    1   0.0004374  -0.0272975  -0.0127940   0.0005109   0.0043892   0.0015025
    2   0.0046745   0.0714014   0.0085648   0.0000067   0.0015491   0.0004545
    3   0.0018502   0.0554028  -0.0023594  -0.0000977  -0.0040571  -0.0013234
           19          20          21          22
    1   0.0011425  -0.0005448  -0.0088640  -0.0049882
    2  -0.0085918  -0.0000465  -0.0037232   0.0000566
    3   0.0077444   0.0000196   0.0001601  -0.0008475
 Max gradient component =       7.421E-02
 RMS gradient           =       1.704E-02
 Gradient time:  CPU 234.82 s  wall 234.84 s
 Geometry Optimization Parameters
   NAtoms,    NIC,     NZ,  NCons,   NDum,   NFix, NCnnct, MaxDiis
       22     163      22       0       0       0       0       0


** GEOMETRY OPTIMIZATION IN DELOCALIZED INTERNAL COORDINATES **
   Searching for a Minimum

   Optimization Cycle:   1

                       Coordinates (Angstroms)
     ATOM                X               Y               Z
      1  C         0.0000000000    0.0000000000    0.0000000000
      2  C         0.0000000000    0.0000000000    1.3949600000
      3  Cl        1.5261815140    0.0000000000    2.2594170471
      4  C        -1.1901880373    0.0256249026    2.1059255403
      5  Cl       -1.1548436435    0.0351778398    3.8595433764
      6  C        -2.4041742747    0.0535064326    1.4351028665
      7  H        -3.3336980403    0.0741960811    1.9899557843
      8  C        -2.4180259722    0.0546630380    0.0478935036
      9  H        -3.3603520375    0.0692493833   -0.4851290834
     10  C        -1.2274122092    0.0272853135   -0.6622934626
     11  Cl       -1.2645630159   -0.0058824468   -2.4155862839
     12  C         1.2779219872   -0.0284629571   -0.7628147595
     13  C         2.3095886281   -0.8932703637   -0.3971844912
     14  Cl        2.0841394724   -1.9836059182    0.9581225060
     15  C         3.5004827568   -0.9194878930   -1.1069450245
     16  H         4.2865586447   -1.6026019117   -0.8107285686
     17  C         3.6821124948   -0.0819958503   -2.1978886372
     18  Cl        5.1879324501   -0.1155248115   -3.0967201401
     19  C         2.6636000698    0.7822218600   -2.5724593424
     20  H         2.7980411655    1.4448431951   -3.4181323354
     21  C         1.4736782845    0.8090230106   -1.8610916159
     22  H         0.6936781770    1.5025559907   -2.1490431582
   Point Group: c1    Number of degrees of freedom:    60


   Energy is  -2761.454033582


 Attempting to generate delocalized internal coordinates
 Initial Hessian constructed with Jon Baker's OPTIMIZE code

 60 Hessian modes will be used to form the next step
  Hessian Eigenvalues:
     0.016296    0.017711    0.019512    0.020643    0.020929    0.022946
     0.023585    0.023588    0.023834    0.023846    0.024090    0.024090
     0.024114    0.024114    0.024135    0.024135    0.024142    0.024143
     0.064520    0.103827    0.159965    0.159995    0.159995    0.159996
     0.160000    0.215449    0.224244    0.225039    0.231110    0.235874
     0.245100    0.246756    0.249943    0.249982    0.249992    0.250000
     0.250000    0.289173    0.292806    0.301033    0.301033    0.301033
     0.328590    0.356665    0.356665    0.356665    0.356665    0.356665
     0.412010    0.416929    0.429744    0.432800    0.461256    0.462579
     0.471087    0.471205    0.478202    0.478203    0.479142    0.479142

 Minimum search - taking simple RFO step
 Searching for Lamda that Minimizes Along All modes
 Value Taken    Lamda =  -0.06422034
 Calculated Step too Large.  Step scaled by  0.493531
 Step Taken.  Stepsize is  0.300000

                             Maximum     Tolerance    Cnvgd?
         Gradient           0.073926      0.000300      NO
         Displacement       0.212690      0.001200      NO
         Energy change     *********      0.000001      NO


 New Cartesian Coordinates Obtained by Inverse Iteration

 Displacement from previous Coordinates is:  0.526399
 ----------------------------------------------------------------
             Standard Nuclear Orientation (Angstroms)
    I     Atom           X                Y                Z
 ----------------------------------------------------------------
    1      C      -0.0051942699    -0.0007241545    -0.0126684622
    2      C      -0.0105611790     0.0271546993     1.3924978638
    3      Cl      1.5048326204     0.0517961719     2.2608197906
    4      C      -1.2024434686     0.0570851854     2.1125789389
    5      Cl     -1.1819834906     0.0990769895     3.8640735034
    6      C      -2.4187477676     0.0624838599     1.4491425617
    7      H      -3.3439372056     0.0851028426     2.0103398414
    8      C      -2.4406828764     0.0330179148     0.0638204558
    9      H      -3.3873475894     0.0223104729    -0.4613062559
   10      C      -1.2562904524     0.0010793304    -0.6583477262
   11      Cl     -1.3863268633    -0.1035217234    -2.4059720291
   12      C       1.2852324929    -0.0349936083    -0.7717954868
   13      C       2.3179744140    -0.9207496033    -0.4321641813
   14      Cl      2.1047709082    -2.0413528649     0.8908477179
   15      C       3.5152727207    -0.9457753930    -1.1347678050
   16      H       4.2916691215    -1.6452249665    -0.8522544034
   17      C       3.7071061775    -0.0796187399    -2.2003390144
   18      Cl      5.2166322079    -0.1076606812    -3.0903656457
   19      C       2.7039431390     0.8115559636    -2.5571309663
   20      H       2.8535864746     1.4978269114    -3.3812093927
   21      C       1.5113491758     0.8302695633    -1.8489233345
   22      H       0.7518041246     1.5483767251    -2.1219722486
 ----------------------------------------------------------------
 Nuclear Repulsion Energy =        1779.47314260 hartrees
 There are       81 alpha and       81 beta electrons
 Applying Cartesian multipole field
    Component          Value
    ---------          -----
     (2,0,0)        1.00000E-12
     (0,2,0)        2.00000E-11
     (0,0,2)       -3.00000E-11
 Nucleus-field energy     =    -0.0000000741 hartrees
 Requested basis set is 6-311++G(d,p)
 There are 162 shells and 449 basis functions
 A cutoff of  1.0D-15 yielded  10262 shell pairs
 There are     85394 function pairs (     91845 Cartesian)
 Smallest overlap matrix eigenvalue = 2.54E-07
 Linear dependence detected in AO basis
 Number of orthogonalized atomic orbitals = 444
 Maximum deviation from orthogonality = 3.677E-10
 Guess from superposition of atomic densities
 Warning:  Energy on first SCF cycle will be non-variational
 SAD guess density has 162.000000 electrons

 -----------------------------------------------------------------------
  General SCF calculation program by
  Eric Jon Sundstrom, Paul Horn, Yuezhi Mao, Dmitri Zuev, Alec White,
  David Stuck, Shaama M.S., Shane Yost, Joonho Lee, David Small,
  Daniel Levine, Susi Lehtola, Hugh Burton, Evgeny Epifanovsky,
  Bang C. Huynh
 -----------------------------------------------------------------------
 Exchange:     0.2000 Hartree-Fock + 0.0800 Slater + 0.7200 B88
 Correlation:  0.1900 VWN1RPA + 0.8100 LYP
 Using SG-1 standard quadrature grid
 A restricted SCF calculation will be
 performed using DIIS
 SCF converges when DIIS error is below 1.0e-08
 ---------------------------------------
  Cycle       Energy         DIIS error
 ---------------------------------------
    1   -2765.6085796874      2.95e-02  
    2   -2761.3296286504      2.41e-03  
    3   -2761.2332414993      3.02e-03  
    4   -2761.4689114998      5.80e-04  
    5   -2761.4764071837      2.76e-04  
    6   -2761.4782096898      1.07e-04  
    7   -2761.4784727574      2.67e-05  
    8   -2761.4784870241      1.18e-05  
    9   -2761.4784905191      3.37e-06  
   10   -2761.4784907879      1.13e-06  
   11   -2761.4784908178      4.13e-07  
   12   -2761.4784908221      1.29e-07  
   13   -2761.4784908227      4.95e-08  
   14   -2761.4784908226      1.49e-08  
   15   -2761.4784908228      6.90e-09  Convergence criterion met
 ---------------------------------------
 SCF time:   CPU 699.96s  wall 700.00s 
 SCF   energy in the final basis set =    -2761.4784908228
 Total energy in the final basis set =    -2761.4784908228

 --------------------------------------------------------------

                    Orbital Energies (a.u.)
 --------------------------------------------------------------

 Alpha MOs
 -- Occupied --
********-101.5713-101.5699-101.5639-101.5610 -10.2715 -10.2688 -10.2670
-10.2628 -10.2606 -10.2387 -10.2256 -10.2170 -10.2144 -10.2102 -10.2099
-10.2054  -9.4893  -9.4858  -9.4844  -9.4805  -9.4777  -7.2538  -7.2505
 -7.2490  -7.2452  -7.2442  -7.2437  -7.2422  -7.2407  -7.2401  -7.2392
 -7.2388  -7.2352  -7.2344  -7.2323  -7.2318  -0.9522  -0.9256  -0.9064
 -0.8964  -0.8699  -0.8511  -0.8420  -0.8002  -0.7714  -0.7485  -0.7415
 -0.6625  -0.6484  -0.6213  -0.6113  -0.5533  -0.5361  -0.5255  -0.5078
 -0.4939  -0.4787  -0.4637  -0.4617  -0.4580  -0.4486  -0.4374  -0.4240
 -0.4101  -0.4087  -0.3962  -0.3944  -0.3868  -0.3706  -0.3508  -0.3406
 -0.3357  -0.3323  -0.3301  -0.3251  -0.2989  -0.2938  -0.2729  -0.2603
 -0.2531
 -- Virtual --
 -0.0719  -0.0516  -0.0453  -0.0309  -0.0261  -0.0155  -0.0097  -0.0018
  0.0044   0.0119   0.0150   0.0193   0.0251   0.0286   0.0408   0.0468
  0.0502   0.0523   0.0544   0.0611   0.0670   0.0745   0.0779   0.0795
  0.0858   0.0901   0.0934   0.0956   0.1001   0.1019   0.1057   0.1069
  0.1121   0.1155   0.1193   0.1213   0.1239   0.1241   0.1296   0.1327
  0.1328   0.1350   0.1364   0.1400   0.1415   0.1482   0.1550   0.1566
  0.1626   0.1661   0.1705   0.1730   0.1820   0.1879   0.1883   0.1937
  0.2014   0.2034   0.2037   0.2106   0.2141   0.2170   0.2238   0.2284
  0.2330   0.2338   0.2398   0.2460   0.2502   0.2507   0.2520   0.2532
  0.2568   0.2577   0.2639   0.2716   0.2757   0.2762   0.2846   0.2903
  0.2935   0.3003   0.3053   0.3072   0.3113   0.3147   0.3194   0.3269
  0.3305   0.3353   0.3456   0.3596   0.3752   0.4025   0.4179   0.4214
  0.4252   0.4450   0.4507   0.4554   0.4592   0.4624   0.4699   0.4737
  0.4826   0.4907   0.4993   0.5062   0.5100   0.5202   0.5230   0.5294
  0.5411   0.5486   0.5563   0.5585   0.5612   0.5745   0.5767   0.5815
  0.5901   0.5958   0.6035   0.6079   0.6151   0.6191   0.6250   0.6289
  0.6355   0.6441   0.6502   0.6627   0.6747   0.6786   0.6903   0.6981
  0.7140   0.7178   0.7214   0.7317   0.7401   0.7625   0.7906   0.7984
  0.8027   0.8164   0.8204   0.8272   0.8393   0.8438   0.8448   0.8466
  0.8482   0.8548   0.8583   0.8630   0.8644   0.8680   0.8689   0.8753
  0.8865   0.8981   0.9021   0.9092   0.9134   0.9224   0.9325   0.9347
  0.9421   0.9543   0.9566   0.9588   0.9635   0.9697   0.9775   0.9798
  0.9862   0.9939   1.0030   1.0218   1.0228   1.0392   1.0474   1.0588
  1.0709   1.0833   1.1094   1.1225   1.1385   1.1750   1.1942   1.1980
  1.2189   1.2240   1.2359   1.2520   1.2611   1.2694   1.2844   1.3087
  1.3153   1.3264   1.3407   1.3548   1.3626   1.3827   1.4309   1.4628
  1.4877   1.5010   1.5148   1.5189   1.5437   1.5578   1.5681   1.5767
  1.5811   1.6111   1.6304   1.6446   1.6735   1.6772   1.6959   1.7112
  1.7187   1.7405   1.7756   1.8085   1.8222   1.8447   1.8521   1.8622
  1.8799   1.8840   1.9045   1.9068   1.9330   1.9416   1.9497   1.9565
  1.9735   1.9865   2.0023   2.0180   2.0607   2.0718   2.0851   2.1306
  2.1393   2.1617   2.1967   2.2187   2.2430   2.2603   2.2713   2.2739
  2.2866   2.3000   2.3246   2.3500   2.3596   2.3713   2.3836   2.3918
  2.4226   2.4431   2.4480   2.4658   2.4848   2.5185   2.5350   2.5428
  2.5580   2.5673   2.5864   2.6140   2.6221   2.6414   2.6527   2.6798
  2.6920   2.7024   2.7050   2.7267   2.7459   2.7506   2.7541   2.7754
  2.7774   2.8036   2.8070   2.8260   2.8364   2.8558   2.8885   2.9085
  2.9352   2.9659   3.0711   3.0764   3.0852   3.1197   3.1465   3.1625
  3.1938   3.2210   3.2579   3.2592   3.3407   3.3714   3.4009   3.4322
  3.5372   3.5698   3.6355   3.6559   3.7969   3.8348   3.8522   3.9928
  4.0507   4.0623   4.1316   4.4061   4.8038   4.8287   9.7616   9.7742
  9.8046   9.8172   9.8679  23.3671  23.5414  23.8240  23.8651  23.8852
 23.9182  23.9634  24.0017  24.0397  24.0671  24.1307  24.1465  25.7931
 25.8220  25.8441  25.9129  26.0765  26.1219  26.1440  26.2588  26.3545
 26.4003  26.5895  26.6045  26.6669  26.8063  26.9324 215.7547 215.7660
215.8044 215.8167 215.8854
 --------------------------------------------------------------

          Ground-State Mulliken Net Atomic Charges

     Atom                 Charge (a.u.)
  ----------------------------------------
      1 C                     0.056729
      2 C                    -1.046526
      3 Cl                    0.610830
      4 C                     0.865870
      5 Cl                    0.458181
      6 C                    -0.925563
      7 H                     0.191831
      8 C                    -0.358220
      9 H                     0.208591
     10 C                    -0.217974
     11 Cl                    0.490707
     12 C                     0.240263
     13 C                    -0.421781
     14 Cl                    0.382418
     15 C                    -0.739157
     16 H                     0.219162
     17 C                     0.078394
     18 Cl                    0.462423
     19 C                    -0.385707
     20 H                     0.198701
     21 C                    -0.542528
     22 H                     0.173357
  ----------------------------------------
  Sum of atomic charges =     0.000000

 -----------------------------------------------------------------
                    Cartesian Multipole Moments
 -----------------------------------------------------------------
    Charge (ESU x 10^10)
                -0.0000
    Dipole Moment (Debye)
         X      -1.8969      Y       0.8867      Z      -0.8098
       Tot       2.2451
    Quadrupole Moments (Debye-Ang)
        XX    -127.9415     XY      -0.2537     YY    -133.7176
        XZ      -0.4093     YZ      -3.9944     ZZ    -135.6482
    Octopole Moments (Debye-Ang^2)
       XXX    -409.8135    XXY      19.6261    XYY    -119.1991
       YYY      85.1628    XXZ      30.2782    XYZ      -5.7441
       YYZ       3.2996    XZZ    -125.4961    YZZ      34.6859
       ZZZ      17.5161
    Hexadecapole Moments (Debye-Ang^3)
      XXXX   -5003.6277   XXXY     180.0725   XXYY    -948.2290
      XYYY     236.3083   YYYY    -615.4588   XXXZ    1023.7148
      XXYZ      17.5818   XYYZ     320.4954   YYYZ      52.7270
      XXZZ   -1503.6121   XYZZ      97.6942   YYZZ    -727.7412
      XZZZ    1000.0313   YZZZ      22.0215   ZZZZ   -3786.8499
 -----------------------------------------------------------------
 Calculating analytic gradient of the SCF energy
 Gradient of SCF Energy
            1           2           3           4           5           6
    1  -0.0081468  -0.0065060   0.0185319   0.0004683   0.0032056   0.0014145
    2   0.0002234  -0.0036219  -0.0497646  -0.0001062   0.0001285  -0.0000175
    3   0.0089538  -0.0044357  -0.0283537  -0.0074064   0.0018956  -0.0003295
            7           8           9          10          11          12
    1  -0.0005721   0.0040262  -0.0003503  -0.0018509   0.0023982   0.0079164
    2  -0.0000494   0.0000380  -0.0000039   0.0007798   0.0014802   0.0006029
    3  -0.0002974   0.0030555   0.0001004  -0.0034023   0.0007726  -0.0061521
           13          14          15          16          17          18
    1   0.0032466  -0.0171141  -0.0078841   0.0006812   0.0034375   0.0006365
    2   0.0015281   0.0491945   0.0056172  -0.0001319   0.0003145   0.0003302
    3   0.0017857   0.0349276  -0.0013983  -0.0001649  -0.0023997  -0.0005909
           19          20          21          22
    1   0.0004397  -0.0002667  -0.0036909  -0.0000208
    2  -0.0059014   0.0001710  -0.0005146  -0.0002968
    3   0.0051900  -0.0001595  -0.0018349   0.0002441
 Max gradient component =       4.976E-02
 RMS gradient           =       1.115E-02
 Gradient time:  CPU 227.62 s  wall 227.64 s
 Geometry Optimization Parameters
   NAtoms,    NIC,     NZ,  NCons,   NDum,   NFix, NCnnct, MaxDiis
       22     163      22       0       0       0       0       0

 Cartesian Hessian Update
 Hessian updated using BFGS update


** GEOMETRY OPTIMIZATION IN DELOCALIZED INTERNAL COORDINATES **
   Searching for a Minimum

   Optimization Cycle:   2

                       Coordinates (Angstroms)
     ATOM                X               Y               Z
      1  C        -0.0051942699   -0.0007241545   -0.0126684622
      2  C        -0.0105611790    0.0271546993    1.3924978638
      3  Cl        1.5048326204    0.0517961719    2.2608197906
      4  C        -1.2024434686    0.0570851854    2.1125789389
      5  Cl       -1.1819834906    0.0990769895    3.8640735034
      6  C        -2.4187477676    0.0624838599    1.4491425617
      7  H        -3.3439372056    0.0851028426    2.0103398414
      8  C        -2.4406828764    0.0330179148    0.0638204558
      9  H        -3.3873475894    0.0223104729   -0.4613062559
     10  C        -1.2562904524    0.0010793304   -0.6583477262
     11  Cl       -1.3863268633   -0.1035217234   -2.4059720291
     12  C         1.2852324929   -0.0349936083   -0.7717954868
     13  C         2.3179744140   -0.9207496033   -0.4321641813
     14  Cl        2.1047709082   -2.0413528649    0.8908477179
     15  C         3.5152727207   -0.9457753930   -1.1347678050
     16  H         4.2916691215   -1.6452249665   -0.8522544034
     17  C         3.7071061775   -0.0796187399   -2.2003390144
     18  Cl        5.2166322079   -0.1076606812   -3.0903656457
     19  C         2.7039431390    0.8115559636   -2.5571309663
     20  H         2.8535864746    1.4978269114   -3.3812093927
     21  C         1.5113491758    0.8302695633   -1.8489233345
     22  H         0.7518041246    1.5483767251   -2.1219722486
   Point Group: c1    Number of degrees of freedom:    60


   Energy is  -2761.478490823

 Hessian updated using BFGS update

 56 Hessian modes will be used to form the next step
  Hessian Eigenvalues:
     0.017052    0.017725    0.019927    0.020622    0.020930    0.022948
     0.023581    0.023823    0.023845    0.024089    0.024090    0.024110
     0.024114    0.024128    0.024135    0.024141    0.024142    0.024230
     0.064171    0.087693    0.159981    0.159994    0.159995    0.159998
     0.160216    0.215511    0.224205    0.225344    0.231165    0.234661
     0.245048    0.247276    0.249238    0.249974    0.249997    0.250000
     0.285355    0.289430    0.300829    0.300957    0.304164    0.350612
     0.356655    0.360874    0.412443    0.424666    0.429933    0.453931
     0.462006    0.464810    0.470867    0.477688    0.478199    0.478519
     0.479142    0.515469

 Minimum search - taking simple RFO step
 Searching for Lamda that Minimizes Along All modes
 Value Taken    Lamda =  -0.03233671
 Calculated Step too Large.  Step scaled by  0.567004
 Step Taken.  Stepsize is  0.300000

                             Maximum     Tolerance    Cnvgd?
         Gradient           0.049920      0.000300      NO
         Displacement       0.241508      0.001200      NO
         Energy change     -0.024457      0.000001      NO


 New Cartesian Coordinates Obtained by Inverse Iteration

 Displacement from previous Coordinates is:  0.452104
 ----------------------------------------------------------------
             Standard Nuclear Orientation (Angstroms)
    I     Atom           X                Y                Z
 ----------------------------------------------------------------
    1      C       0.0177193726    -0.0098802534     0.0183911513
    2      C      -0.0115126929     0.0421015380     1.4273780934
    3      Cl      1.4862326534     0.0933492700     2.3131324748
    4      C      -1.2230106696     0.0780515989     2.1256507913
    5      Cl     -1.2622937770     0.1455056674     3.8735686188
    6      C      -2.4266509502     0.0737428023     1.4347889109
    7      H      -3.3612367814     0.1039795266     1.9792111866
    8      C      -2.4236566848     0.0311587410     0.0485624742
    9      H      -3.3578716809     0.0191712795    -0.4976701164
   10      C      -1.2215527156    -0.0101265176    -0.6446294457
   11      Cl     -1.3059963237    -0.1168079520    -2.3959230872
   12      C       1.2983582833    -0.0517362753    -0.7432815277
   13      C       2.3370058659    -0.9482685220    -0.4403318812
   14      Cl      2.1575010680    -2.1030908012     0.8552017111
   15      C       3.5241086721    -0.9632741282    -1.1641150664
   16      H       4.3036116851    -1.6686844242    -0.9091066461
   17      C       3.6893417974    -0.0758401260    -2.2184765460
   18      Cl      5.1809512535    -0.0932106647    -3.1370132855
   19      C       2.6808161504     0.8217702633    -2.5512882396
   20      H       2.8143712669     1.5164447869    -3.3706570821
   21      C       1.5031963859     0.8242363563    -1.8178271208
   22      H       0.7312262357     1.5389227294    -2.0706616463
 ----------------------------------------------------------------
 Nuclear Repulsion Energy =        1773.68549808 hartrees
 There are       81 alpha and       81 beta electrons
 Applying Cartesian multipole field
    Component          Value
    ---------          -----
     (2,0,0)        1.00000E-12
     (0,2,0)        2.00000E-11
     (0,0,2)       -3.00000E-11
 Nucleus-field energy     =    -0.0000000746 hartrees
 Requested basis set is 6-311++G(d,p)
 There are 162 shells and 449 basis functions
 A cutoff of  1.0D-15 yielded  10261 shell pairs
 There are     85367 function pairs (     91801 Cartesian)
 Smallest overlap matrix eigenvalue = 2.56E-07
 Linear dependence detected in AO basis
 Number of orthogonalized atomic orbitals = 444
 Maximum deviation from orthogonality = 3.836E-10
 Guess from superposition of atomic densities
 Warning:  Energy on first SCF cycle will be non-variational
 SAD guess density has 162.000000 electrons

 -----------------------------------------------------------------------
  General SCF calculation program by
  Eric Jon Sundstrom, Paul Horn, Yuezhi Mao, Dmitri Zuev, Alec White,
  David Stuck, Shaama M.S., Shane Yost, Joonho Lee, David Small,
  Daniel Levine, Susi Lehtola, Hugh Burton, Evgeny Epifanovsky,
  Bang C. Huynh
 -----------------------------------------------------------------------
 Exchange:     0.2000 Hartree-Fock + 0.0800 Slater + 0.7200 B88
 Correlation:  0.1900 VWN1RPA + 0.8100 LYP
 Using SG-1 standard quadrature grid
 A restricted SCF calculation will be
 performed using DIIS
 SCF converges when DIIS error is below 1.0e-08
 ---------------------------------------
  Cycle       Energy         DIIS error
 ---------------------------------------
    1   -2765.5721925070      2.94e-02  
    2   -2761.3446387714      2.41e-03  
    3   -2761.2482882856      3.01e-03  
    4   -2761.4829617542      5.85e-04  
    5   -2761.4905412238      2.82e-04  
    6   -2761.4924366062      1.03e-04  
    7   -2761.4926821440      2.56e-05  
    8   -2761.4926950079      1.17e-05  
    9   -2761.4926984309      3.21e-06  
   10   -2761.4926986722      1.15e-06  
   11   -2761.4926987037      4.06e-07  
   12   -2761.4926987080      1.26e-07  
   13   -2761.4926987083      4.73e-08  
   14   -2761.4926987086      1.53e-08  
   15   -2761.4926987086      6.89e-09  Convergence criterion met
 ---------------------------------------
 SCF time:   CPU 681.27s  wall 681.00s 
 SCF   energy in the final basis set =    -2761.4926987086
 Total energy in the final basis set =    -2761.4926987086

 --------------------------------------------------------------

                    Orbital Energies (a.u.)
 --------------------------------------------------------------

 Alpha MOs
 -- Occupied --
********-101.5721-101.5692-101.5662-101.5627 -10.2729 -10.2682 -10.2677
-10.2635 -10.2608 -10.2385 -10.2253 -10.2172 -10.2147 -10.2102 -10.2099
-10.2055  -9.4886  -9.4866  -9.4837  -9.4824  -9.4789  -7.2531  -7.2513
 -7.2484  -7.2471  -7.2435  -7.2435  -7.2430  -7.2415  -7.2409  -7.2386
 -7.2381  -7.2371  -7.2363  -7.2336  -7.2330  -0.9505  -0.9252  -0.9059
 -0.8951  -0.8727  -0.8499  -0.8421  -0.8003  -0.7704  -0.7482  -0.7406
 -0.6617  -0.6480  -0.6211  -0.6109  -0.5532  -0.5354  -0.5254  -0.5077
 -0.4940  -0.4794  -0.4634  -0.4614  -0.4582  -0.4473  -0.4350  -0.4236
 -0.4102  -0.4070  -0.3962  -0.3930  -0.3854  -0.3700  -0.3508  -0.3411
 -0.3356  -0.3318  -0.3286  -0.3266  -0.3029  -0.2949  -0.2723  -0.2623
 -0.2562
 -- Virtual --
 -0.0720  -0.0520  -0.0453  -0.0297  -0.0266  -0.0146  -0.0092  -0.0016
  0.0047   0.0120   0.0155   0.0193   0.0253   0.0284   0.0406   0.0469
  0.0501   0.0524   0.0541   0.0613   0.0668   0.0744   0.0786   0.0793
  0.0859   0.0890   0.0933   0.0954   0.1000   0.1018   0.1053   0.1069
  0.1125   0.1157   0.1191   0.1208   0.1240   0.1243   0.1296   0.1322
  0.1330   0.1345   0.1364   0.1400   0.1413   0.1478   0.1545   0.1560
  0.1625   0.1662   0.1702   0.1727   0.1811   0.1875   0.1878   0.1926
  0.2009   0.2034   0.2047   0.2115   0.2137   0.2168   0.2233   0.2275
  0.2325   0.2333   0.2391   0.2453   0.2483   0.2511   0.2520   0.2529
  0.2563   0.2575   0.2649   0.2715   0.2745   0.2763   0.2849   0.2915
  0.2926   0.2993   0.3044   0.3062   0.3116   0.3147   0.3189   0.3270
  0.3310   0.3356   0.3455   0.3582   0.3759   0.4032   0.4177   0.4214
  0.4252   0.4440   0.4512   0.4552   0.4599   0.4630   0.4688   0.4745
  0.4842   0.4904   0.4998   0.5050   0.5092   0.5194   0.5229   0.5290
  0.5401   0.5485   0.5555   0.5588   0.5593   0.5709   0.5756   0.5803
  0.5903   0.5949   0.6033   0.6109   0.6152   0.6170   0.6269   0.6282
  0.6352   0.6442   0.6500   0.6619   0.6761   0.6777   0.6885   0.6975
  0.7124   0.7167   0.7192   0.7316   0.7394   0.7667   0.7920   0.7981
  0.8077   0.8191   0.8248   0.8317   0.8388   0.8431   0.8454   0.8471
  0.8504   0.8556   0.8566   0.8611   0.8642   0.8698   0.8730   0.8760
  0.8876   0.9000   0.9051   0.9107   0.9117   0.9255   0.9318   0.9381
  0.9410   0.9554   0.9567   0.9581   0.9610   0.9676   0.9781   0.9818
  0.9891   0.9916   0.9998   1.0128   1.0218   1.0368   1.0471   1.0544
  1.0731   1.0870   1.1015   1.1219   1.1355   1.1735   1.1922   1.1959
  1.2177   1.2255   1.2387   1.2474   1.2644   1.2671   1.2873   1.3059
  1.3126   1.3213   1.3386   1.3513   1.3607   1.3806   1.4300   1.4644
  1.4896   1.4995   1.5147   1.5173   1.5442   1.5556   1.5683   1.5758
  1.5787   1.6079   1.6298   1.6425   1.6721   1.6777   1.6953   1.7117
  1.7197   1.7418   1.7745   1.8068   1.8209   1.8452   1.8504   1.8622
  1.8787   1.8816   1.9044   1.9081   1.9330   1.9423   1.9479   1.9539
  1.9734   1.9860   2.0017   2.0174   2.0591   2.0712   2.0847   2.1304
  2.1392   2.1617   2.1944   2.2222   2.2587   2.2654   2.2708   2.2739
  2.2929   2.2996   2.3229   2.3409   2.3562   2.3719   2.3740   2.3929
  2.4158   2.4419   2.4465   2.4745   2.4839   2.5207   2.5353   2.5406
  2.5582   2.5608   2.5828   2.6105   2.6190   2.6401   2.6524   2.6804
  2.6903   2.7009   2.7036   2.7283   2.7453   2.7494   2.7551   2.7735
  2.7772   2.8054   2.8067   2.8266   2.8365   2.8524   2.8861   2.9088
  2.9363   2.9671   3.0695   3.0746   3.0864   3.1200   3.1414   3.1587
  3.1928   3.2195   3.2544   3.2581   3.3376   3.3678   3.4004   3.4335
  3.5333   3.5691   3.6353   3.6545   3.7911   3.8329   3.8504   3.9931
  4.0512   4.0653   4.1333   4.4063   4.7989   4.8252   9.7588   9.7748
  9.8073   9.8087   9.8630  23.3695  23.5450  23.8213  23.8632  23.8818
 23.9129  23.9564  23.9946  24.0351  24.0624  24.1261  24.1428  25.8213
 25.8227  25.9061  25.9255  26.0523  26.1166  26.1478  26.2212  26.3175
 26.3789  26.5822  26.5985  26.6620  26.7929  26.9215 215.7523 215.7665
215.8066 215.8099 215.8756
 --------------------------------------------------------------

          Ground-State Mulliken Net Atomic Charges

     Atom                 Charge (a.u.)
  ----------------------------------------
      1 C                     0.116754
      2 C                    -0.926387
      3 Cl                    0.609545
      4 C                     0.800000
      5 Cl                    0.460593
      6 C                    -0.953115
      7 H                     0.194059
      8 C                    -0.336568
      9 H                     0.210439
     10 C                    -0.342883
     11 Cl                    0.489614
     12 C                     0.255500
     13 C                    -0.405502
     14 Cl                    0.378992
     15 C                    -0.743646
     16 H                     0.221163
     17 C                     0.066200
     18 Cl                    0.464877
     19 C                    -0.366055
     20 H                     0.199526
     21 C                    -0.569744
     22 H                     0.176637
  ----------------------------------------
  Sum of atomic charges =     0.000000

 -----------------------------------------------------------------
                    Cartesian Multipole Moments
 -----------------------------------------------------------------
    Charge (ESU x 10^10)
                -0.0000
    Dipole Moment (Debye)
         X      -1.9261      Y       0.8936      Z      -0.8123
       Tot       2.2733
    Quadrupole Moments (Debye-Ang)
        XX    -128.1453     XY      -0.3769     YY    -133.4726
        XZ      -0.2927     YZ      -3.7722     ZZ    -135.8330
    Octopole Moments (Debye-Ang^2)
       XXX    -410.8943    XXY      19.0296    XYY    -118.6384
       YYY      83.6957    XXZ      29.9429    XYZ      -5.0383
       YYZ       3.0553    XZZ    -126.4179    YZZ      34.9744
       ZZZ      17.8222
    Hexadecapole Moments (Debye-Ang^3)
      XXXX   -4984.8668   XXXY     187.2335   XXYY    -946.1256
      XYYY     243.6649   YYYY    -636.0827   XXXZ    1051.7800
      XXYZ      15.2171   XYYZ     328.8998   YYYZ      37.7065
      XXZZ   -1509.4699   XYZZ     101.1042   YYZZ    -738.0565
      XZZZ    1025.5666   YZZZ      10.2029   ZZZZ   -3827.0035
 -----------------------------------------------------------------
 Calculating analytic gradient of the SCF energy
 Gradient of SCF Energy
            1           2           3           4           5           6
    1  -0.0039686  -0.0019159   0.0111152  -0.0007210   0.0006915   0.0002821
    2   0.0007484  -0.0021808  -0.0313319  -0.0002357   0.0001449  -0.0000989
    3   0.0032570  -0.0018217  -0.0187351  -0.0023882   0.0012842   0.0008375
            7           8           9          10          11          12
    1  -0.0002313   0.0022217  -0.0001908   0.0000966   0.0055780   0.0014898
    2   0.0000093   0.0001193   0.0000402   0.0007503   0.0028357   0.0007660
    3  -0.0003007   0.0014917  -0.0000079  -0.0017331   0.0012274  -0.0041659
           13          14          15          16          17          18
    1   0.0030995  -0.0099957  -0.0037668   0.0002890   0.0024044  -0.0003043
    2  -0.0007967   0.0315176   0.0022668  -0.0001665   0.0004679   0.0001442
    3   0.0019026   0.0209432   0.0001794  -0.0000141  -0.0015045  -0.0000015
           19          20          21          22
    1   0.0000917  -0.0003383  -0.0042287  -0.0016979
    2  -0.0027786   0.0002238  -0.0023983  -0.0000469
    3   0.0020650  -0.0001763  -0.0018477  -0.0004913
 Max gradient component =       3.152E-02
 RMS gradient           =       6.954E-03
 Gradient time:  CPU 228.49 s  wall 228.51 s
 Geometry Optimization Parameters
   NAtoms,    NIC,     NZ,  NCons,   NDum,   NFix, NCnnct, MaxDiis
       22     163      22       0       0       0       0       0

 Cartesian Hessian Update
 Hessian updated using BFGS update


** GEOMETRY OPTIMIZATION IN DELOCALIZED INTERNAL COORDINATES **
   Searching for a Minimum

   Optimization Cycle:   3

                       Coordinates (Angstroms)
     ATOM                X               Y               Z
      1  C         0.0177193726   -0.0098802534    0.0183911513
      2  C        -0.0115126929    0.0421015380    1.4273780934
      3  Cl        1.4862326534    0.0933492700    2.3131324748
      4  C        -1.2230106696    0.0780515989    2.1256507913
      5  Cl       -1.2622937770    0.1455056674    3.8735686188
      6  C        -2.4266509502    0.0737428023    1.4347889109
      7  H        -3.3612367814    0.1039795266    1.9792111866
      8  C        -2.4236566848    0.0311587410    0.0485624742
      9  H        -3.3578716809    0.0191712795   -0.4976701164
     10  C        -1.2215527156   -0.0101265176   -0.6446294457
     11  Cl       -1.3059963237   -0.1168079520   -2.3959230872
     12  C         1.2983582833   -0.0517362753   -0.7432815277
     13  C         2.3370058659   -0.9482685220   -0.4403318812
     14  Cl        2.1575010680   -2.1030908012    0.8552017111
     15  C         3.5241086721   -0.9632741282   -1.1641150664
     16  H         4.3036116851   -1.6686844242   -0.9091066461
     17  C         3.6893417974   -0.0758401260   -2.2184765460
     18  Cl        5.1809512535   -0.0932106647   -3.1370132855
     19  C         2.6808161504    0.8217702633   -2.5512882396
     20  H         2.8143712669    1.5164447869   -3.3706570821
     21  C         1.5031963859    0.8242363563   -1.8178271208
     22  H         0.7312262357    1.5389227294   -2.0706616463
   Point Group: c1    Number of degrees of freedom:    60


   Energy is  -2761.492698709

 Hessian updated using BFGS update

 58 Hessian modes will be used to form the next step
  Hessian Eigenvalues:
     0.017215    0.017753    0.019673    0.020858    0.020934    0.022946
     0.023580    0.023831    0.023846    0.024090    0.024090    0.024113
     0.024114    0.024135    0.024135    0.024142    0.024143    0.025258
     0.059035    0.087123    0.159974    0.159995    0.159997    0.160012
     0.160189    0.217384    0.224164    0.225859    0.231398    0.235696
     0.245031    0.247311    0.249712    0.249974    0.250000    0.252420
     0.287520    0.289433    0.300701    0.300878    0.301305    0.302859
     0.352987    0.356646    0.356681    0.365330    0.412324    0.425275
     0.430018    0.455570    0.462439    0.467841    0.471462    0.478130
     0.478222    0.479044    0.481358    0.521885

 Minimum search - taking simple RFO step
 Searching for Lamda that Minimizes Along All modes
 Value Taken    Lamda =  -0.02020822
 Calculated Step too Large.  Step scaled by  0.573706
 Step Taken.  Stepsize is  0.300000

                             Maximum     Tolerance    Cnvgd?
         Gradient           0.031038      0.000300      NO
         Displacement       0.200910      0.001200      NO
         Energy change     -0.014208      0.000001      NO


 New Cartesian Coordinates Obtained by Inverse Iteration

 Displacement from previous Coordinates is:  0.613069
 ----------------------------------------------------------------
             Standard Nuclear Orientation (Angstroms)
    I     Atom           X                Y                Z
 ----------------------------------------------------------------
    1      C       0.0144796164    -0.0141245675     0.0071658435
    2      C      -0.0090425215     0.0786388318     1.4157067543
    3      Cl      1.4902291920     0.1575203765     2.2904060329
    4      C      -1.2169858492     0.1242096496     2.1197401045
    5      Cl     -1.2511641111     0.2405342437     3.8627066387
    6      C      -2.4255288788     0.0857784515     1.4360174609
    7      H      -3.3555723534     0.1212888175     1.9878646336
    8      C      -2.4318399843    -0.0076130809     0.0524692632
    9      H      -3.3678813321    -0.0566786886    -0.4877342318
   10      C      -1.2316315785    -0.0576001975    -0.6451460013
   11      Cl     -1.3442435626    -0.2621035308    -2.3888406692
   12      C       1.2938155030    -0.0589815508    -0.7500298872
   13      C       2.3150940970    -0.9831446501    -0.4758315216
   14      Cl      2.1199919415    -2.1732506964     0.7871181682
   15      C       3.5067348660    -0.9960250765    -1.1955489360
   16      H       4.2714319333    -1.7238096561    -0.9628420542
   17      C       3.6914748433    -0.0695086949    -2.2128217478
   18      Cl      5.1898495612    -0.0804168711    -3.1222933825
   19      C       2.7075032337     0.8667213676    -2.5134576070
   20      H       2.8631875122     1.5929167885    -3.3001766641
   21      C       1.5273798042     0.8596542673    -1.7838431648
   22      H       0.7733764818     1.6035093622    -2.0057253111
 ----------------------------------------------------------------
 Nuclear Repulsion Energy =        1769.43483028 hartrees
 There are       81 alpha and       81 beta electrons
 Applying Cartesian multipole field
    Component          Value
    ---------          -----
     (2,0,0)        1.00000E-12
     (0,2,0)        2.00000E-11
     (0,0,2)       -3.00000E-11
 Nucleus-field energy     =    -0.0000000729 hartrees
 Requested basis set is 6-311++G(d,p)
 There are 162 shells and 449 basis functions
 A cutoff of  1.0D-15 yielded  10250 shell pairs
 There are     85298 function pairs (     91731 Cartesian)
 Smallest overlap matrix eigenvalue = 2.55E-07
 Linear dependence detected in AO basis
 Number of orthogonalized atomic orbitals = 445
 Maximum deviation from orthogonality = 7.982E-10
 Guess from superposition of atomic densities
 Warning:  Energy on first SCF cycle will be non-variational
 SAD guess density has 162.000000 electrons

 -----------------------------------------------------------------------
  General SCF calculation program by
  Eric Jon Sundstrom, Paul Horn, Yuezhi Mao, Dmitri Zuev, Alec White,
  David Stuck, Shaama M.S., Shane Yost, Joonho Lee, David Small,
  Daniel Levine, Susi Lehtola, Hugh Burton, Evgeny Epifanovsky,
  Bang C. Huynh
 -----------------------------------------------------------------------
 Exchange:     0.2000 Hartree-Fock + 0.0800 Slater + 0.7200 B88
 Correlation:  0.1900 VWN1RPA + 0.8100 LYP
 Using SG-1 standard quadrature grid
 A restricted SCF calculation will be
 performed using DIIS
 SCF converges when DIIS error is below 1.0e-08
 ---------------------------------------
  Cycle       Energy         DIIS error
 ---------------------------------------
    1   -2765.5431291891      2.92e-02  
    2   -2761.3551981970      2.39e-03  
    3   -2761.2614562578      2.98e-03  
    4   -2761.4925394778      5.78e-04  
    5   -2761.4999562502      2.79e-04  
    6   -2761.5018154807      1.02e-04  
    7   -2761.5020566161      2.55e-05  
    8   -2761.5020693250      1.19e-05  
    9   -2761.5020729290      3.19e-06  
   10   -2761.5020731662      1.16e-06  
   11   -2761.5020731990      3.98e-07  
   12   -2761.5020732030      1.24e-07  
   13   -2761.5020732035      4.55e-08  
   14   -2761.5020732036      1.61e-08  
   15   -2761.5020732034      6.67e-09  Convergence criterion met
 ---------------------------------------
 SCF time:   CPU 687.68s  wall 688.00s 
 SCF   energy in the final basis set =    -2761.5020732034
 Total energy in the final basis set =    -2761.5020732034

 --------------------------------------------------------------

                    Orbital Energies (a.u.)
 --------------------------------------------------------------

 Alpha MOs
 -- Occupied --
********-101.5722-101.5690-101.5676-101.5639 -10.2730 -10.2684 -10.2675
-10.2641 -10.2613 -10.2385 -10.2255 -10.2171 -10.2144 -10.2108 -10.2108
-10.2062  -9.4878  -9.4868  -9.4835  -9.4835  -9.4798  -7.2523  -7.2515
 -7.2483  -7.2482  -7.2444  -7.2427  -7.2422  -7.2417  -7.2411  -7.2384
 -7.2383  -7.2380  -7.2374  -7.2345  -7.2340  -0.9498  -0.9254  -0.9044
 -0.8942  -0.8742  -0.8495  -0.8413  -0.8005  -0.7702  -0.7485  -0.7399
 -0.6617  -0.6473  -0.6214  -0.6108  -0.5533  -0.5347  -0.5251  -0.5092
 -0.4936  -0.4796  -0.4632  -0.4611  -0.4583  -0.4463  -0.4340  -0.4234
 -0.4100  -0.4048  -0.3964  -0.3927  -0.3838  -0.3690  -0.3496  -0.3405
 -0.3349  -0.3319  -0.3295  -0.3268  -0.3082  -0.2938  -0.2727  -0.2646
 -0.2574
 -- Virtual --
 -0.0709  -0.0523  -0.0454  -0.0310  -0.0276  -0.0148  -0.0090  -0.0011
  0.0045   0.0113   0.0154   0.0195   0.0252   0.0283   0.0407   0.0467
  0.0496   0.0524   0.0543   0.0607   0.0660   0.0737   0.0781   0.0792
  0.0858   0.0883   0.0937   0.0951   0.0995   0.1017   0.1052   0.1067
  0.1118   0.1152   0.1183   0.1201   0.1230   0.1244   0.1298   0.1301
  0.1322   0.1334   0.1358   0.1386   0.1411   0.1469   0.1534   0.1551
  0.1627   0.1654   0.1687   0.1719   0.1796   0.1855   0.1868   0.1908
  0.1991   0.2017   0.2047   0.2088   0.2118   0.2142   0.2213   0.2267
  0.2312   0.2346   0.2366   0.2441   0.2473   0.2499   0.2511   0.2530
  0.2563   0.2592   0.2648   0.2715   0.2730   0.2762   0.2829   0.2854
  0.2908   0.2934   0.3010   0.3029   0.3095   0.3123   0.3140   0.3217
  0.3272   0.3340   0.3369   0.3463   0.3590   0.3749   0.4121   0.4198
  0.4220   0.4269   0.4454   0.4496   0.4550   0.4601   0.4683   0.4723
  0.4776   0.4872   0.4919   0.5000   0.5027   0.5077   0.5154   0.5218
  0.5294   0.5398   0.5492   0.5558   0.5608   0.5676   0.5748   0.5810
  0.5866   0.5927   0.6026   0.6072   0.6119   0.6132   0.6172   0.6266
  0.6287   0.6416   0.6467   0.6555   0.6641   0.6786   0.6824   0.6877
  0.7000   0.7142   0.7183   0.7223   0.7294   0.7398   0.7727   0.7917
  0.8037   0.8080   0.8222   0.8259   0.8386   0.8423   0.8435   0.8460
  0.8468   0.8538   0.8555   0.8570   0.8604   0.8701   0.8738   0.8771
  0.8820   0.8895   0.8985   0.9031   0.9110   0.9214   0.9264   0.9328
  0.9388   0.9446   0.9535   0.9553   0.9599   0.9606   0.9682   0.9789
  0.9825   0.9872   0.9943   0.9969   1.0076   1.0185   1.0384   1.0446
  1.0524   1.0715   1.0801   1.1032   1.1241   1.1353   1.1740   1.1898
  1.1936   1.2153   1.2259   1.2375   1.2445   1.2625   1.2703   1.2892
  1.3024   1.3126   1.3204   1.3358   1.3535   1.3585   1.3852   1.4332
  1.4707   1.4889   1.4999   1.5153   1.5179   1.5457   1.5564   1.5667
  1.5747   1.5810   1.6063   1.6285   1.6445   1.6701   1.6789   1.6967
  1.7125   1.7187   1.7424   1.7711   1.8056   1.8201   1.8425   1.8514
  1.8605   1.8753   1.8833   1.9078   1.9116   1.9321   1.9422   1.9496
  1.9564   1.9761   1.9836   2.0014   2.0173   2.0576   2.0691   2.0855
  2.1305   2.1374   2.1633   2.1909   2.2253   2.2594   2.2666   2.2726
  2.2758   2.2886   2.3052   2.3210   2.3272   2.3564   2.3746   2.3754
  2.3955   2.4188   2.4404   2.4501   2.4803   2.4827   2.5203   2.5356
  2.5407   2.5570   2.5622   2.5815   2.6102   2.6178   2.6410   2.6603
  2.6838   2.6881   2.7025   2.7034   2.7287   2.7462   2.7508   2.7546
  2.7714   2.7787   2.7996   2.8054   2.8292   2.8330   2.8503   2.8841
  2.9057   2.9417   2.9745   3.0698   3.0744   3.0843   3.1200   3.1364
  3.1562   3.1925   3.2180   3.2514   3.2561   3.3374   3.3675   3.3992
  3.4340   3.5313   3.5704   3.6382   3.6589   3.7885   3.8320   3.8502
  3.9932   4.0528   4.0672   4.1309   4.3978   4.7951   4.8241   9.7587
  9.7748   9.8062   9.8151   9.8574  23.3713  23.5470  23.8212  23.8631
 23.8834  23.9174  23.9527  23.9916  24.0377  24.0593  24.1249  24.1408
 25.8214  25.8228  25.9152  25.9589  26.0064  26.1201  26.1445  26.1789
 26.3163  26.4018  26.5792  26.5946  26.6695  26.7915  26.9206 215.7529
215.7665 215.8065 215.8173 215.8662
 --------------------------------------------------------------

          Ground-State Mulliken Net Atomic Charges

     Atom                 Charge (a.u.)
  ----------------------------------------
      1 C                     0.035712
      2 C                    -0.957095
      3 Cl                    0.594013
      4 C                     0.789876
      5 Cl                    0.466632
      6 C                    -0.945252
      7 H                     0.195258
      8 C                    -0.346151
      9 H                     0.211431
     10 C                    -0.264389
     11 Cl                    0.434582
     12 C                     0.536398
     13 C                    -0.781120
     14 Cl                    0.356202
     15 C                    -0.601731
     16 H                     0.215842
     17 C                     0.473295
     18 Cl                    0.452900
     19 C                    -0.462698
     20 H                     0.197885
     21 C                    -0.781933
     22 H                     0.180343
  ----------------------------------------
  Sum of atomic charges =     0.000000

 -----------------------------------------------------------------
                    Cartesian Multipole Moments
 -----------------------------------------------------------------
    Charge (ESU x 10^10)
                 0.0000
    Dipole Moment (Debye)
         X      -1.8867      Y       0.9320      Z      -0.7580
       Tot       2.2367
    Quadrupole Moments (Debye-Ang)
        XX    -128.1234     XY      -0.2551     YY    -133.0620
        XZ      -0.5182     YZ      -3.7557     ZZ    -136.0707
    Octopole Moments (Debye-Ang^2)
       XXX    -409.6996    XXY      19.0691    XYY    -116.6761
       YYY      85.1072    XXZ      30.3871    XYZ      -4.9343
       YYZ       3.4295    XZZ    -126.2377    YZZ      35.4326
       ZZZ      23.2200
    Hexadecapole Moments (Debye-Ang^3)
      XXXX   -4994.0122   XXXY     178.9143   XXYY    -949.4846
      XYYY     232.7187   YYYY    -675.0008   XXXZ    1052.6374
      XXYZ       3.1514   XYYZ     327.3545   YYYZ      -2.5535
      XXZZ   -1502.2302   XYZZ      99.6132   YYZZ    -736.0173
      XZZZ    1029.9005   YZZZ     -21.6349   ZZZZ   -3789.5494
 -----------------------------------------------------------------
 Calculating analytic gradient of the SCF energy
 Gradient of SCF Energy
            1           2           3           4           5           6
    1   0.0008020  -0.0002726   0.0052986  -0.0000919   0.0003999   0.0000034
    2   0.0014854  -0.0017259  -0.0217950  -0.0003485   0.0000244   0.0000625
    3   0.0008387  -0.0000648  -0.0131410  -0.0006540   0.0001543   0.0007479
            7           8           9          10          11          12
    1  -0.0001019   0.0007957   0.0000192  -0.0003474   0.0003596  -0.0012844
    2  -0.0000816  -0.0001578  -0.0000280   0.0017471   0.0005807  -0.0003396
    3  -0.0001494  -0.0002342  -0.0000017  -0.0006722   0.0001723  -0.0008711
           13          14          15          16          17          18
    1   0.0016822  -0.0054638  -0.0008888  -0.0000580   0.0009477  -0.0002638
    2  -0.0005027   0.0218477   0.0008025   0.0000355   0.0001414   0.0001283
    3   0.0016915   0.0138697   0.0001957   0.0000358  -0.0009958   0.0001436
           19          20          21          22
    1  -0.0001129  -0.0001923  -0.0013851   0.0001545
    2  -0.0007302   0.0000471  -0.0014653   0.0002718
    3   0.0004637   0.0000034  -0.0015663   0.0000336
 Max gradient component =       2.185E-02
 RMS gradient           =       4.618E-03
 Gradient time:  CPU 238.44 s  wall 238.45 s
 Geometry Optimization Parameters
   NAtoms,    NIC,     NZ,  NCons,   NDum,   NFix, NCnnct, MaxDiis
       22     163      22       0       0       0       0       0

 Cartesian Hessian Update
 Hessian updated using BFGS update


** GEOMETRY OPTIMIZATION IN DELOCALIZED INTERNAL COORDINATES **
   Searching for a Minimum

   Optimization Cycle:   4

                       Coordinates (Angstroms)
     ATOM                X               Y               Z
      1  C         0.0144796164   -0.0141245675    0.0071658435
      2  C        -0.0090425215    0.0786388318    1.4157067543
      3  Cl        1.4902291920    0.1575203765    2.2904060329
      4  C        -1.2169858492    0.1242096496    2.1197401045
      5  Cl       -1.2511641111    0.2405342437    3.8627066387
      6  C        -2.4255288788    0.0857784515    1.4360174609
      7  H        -3.3555723534    0.1212888175    1.9878646336
      8  C        -2.4318399843   -0.0076130809    0.0524692632
      9  H        -3.3678813321   -0.0566786886   -0.4877342318
     10  C        -1.2316315785   -0.0576001975   -0.6451460013
     11  Cl       -1.3442435626   -0.2621035308   -2.3888406692
     12  C         1.2938155030   -0.0589815508   -0.7500298872
     13  C         2.3150940970   -0.9831446501   -0.4758315216
     14  Cl        2.1199919415   -2.1732506964    0.7871181682
     15  C         3.5067348660   -0.9960250765   -1.1955489360
     16  H         4.2714319333   -1.7238096561   -0.9628420542
     17  C         3.6914748433   -0.0695086949   -2.2128217478
     18  Cl        5.1898495612   -0.0804168711   -3.1222933825
     19  C         2.7075032337    0.8667213676   -2.5134576070
     20  H         2.8631875122    1.5929167885   -3.3001766641
     21  C         1.5273798042    0.8596542673   -1.7838431648
     22  H         0.7733764818    1.6035093622   -2.0057253111
   Point Group: c1    Number of degrees of freedom:    60


   Energy is  -2761.502073203

 Hessian updated using BFGS update

 59 Hessian modes will be used to form the next step
  Hessian Eigenvalues:
     0.017665    0.018337    0.019616    0.020920    0.021028    0.022925
     0.023577    0.023831    0.023839    0.024089    0.024090    0.024113
     0.024115    0.024135    0.024135    0.024142    0.024143    0.027730
     0.045782    0.076520    0.159990    0.159997    0.160004    0.160040
     0.160248    0.217593    0.224578    0.225861    0.231415    0.236334
     0.245132    0.247329    0.249742    0.250000    0.250014    0.252506
     0.289188    0.289798    0.300865    0.301059    0.301312    0.313150
     0.353575    0.356665    0.356672    0.356712    0.368023    0.412332
     0.425993    0.429999    0.456614    0.462442    0.467869    0.471681
     0.478118    0.478259    0.479090    0.481403    0.560461

 Minimum search - taking simple RFO step
 Searching for Lamda that Minimizes Along All modes
 Value Taken    Lamda =  -0.01187941
 Calculated Step too Large.  Step scaled by  0.643523
 Step Taken.  Stepsize is  0.300000

                             Maximum     Tolerance    Cnvgd?
         Gradient           0.020977      0.000300      NO
         Displacement       0.230968      0.001200      NO
         Energy change     -0.009374      0.000001      NO


 New Cartesian Coordinates Obtained by Inverse Iteration

 Displacement from previous Coordinates is:  0.479367
 ----------------------------------------------------------------
             Standard Nuclear Orientation (Angstroms)
    I     Atom           X                Y                Z
 ----------------------------------------------------------------
    1      C       0.0163554093    -0.0302745863     0.0117303456
    2      C      -0.0082764913     0.1045206531     1.4172340494
    3      Cl      1.4918271773     0.2200706298     2.2875034430
    4      C      -1.2180734717     0.1625600105     2.1169639180
    5      Cl     -1.2594975500     0.3315091333     3.8545390634
    6      C      -2.4254739571     0.0953127354     1.4310051763
    7      H      -3.3555327640     0.1433421638     1.9820030254
    8      C      -2.4305514381    -0.0402238426     0.0513530014
    9      H      -3.3648753914    -0.1089777484    -0.4893942553
   10      C      -1.2265284028    -0.1038745797    -0.6403605046
   11      Cl     -1.3248590981    -0.3491979808    -2.3809166132
   12      C       1.2965364017    -0.0678367522    -0.7435948645
   13      C       2.3042003988    -1.0131300942    -0.5027437093
   14      Cl      2.0945349183    -2.2446481781     0.7210415943
   15      C       3.4944326680    -1.0203391866    -1.2262320421
   16      H       4.2492905221    -1.7663527538    -1.0217149323
   17      C       3.6883396631    -0.0605713219    -2.2100680627
   18      Cl      5.1849826753    -0.0642399160    -3.1251950475
   19      C       2.7173635314     0.8990208800    -2.4795202214
   20      H       2.8823160693     1.6465199745    -3.2437412369
   21      C       1.5380794404     0.8804889226    -1.7481658144
   22      H       0.7860681037     1.6338367327    -1.9468225910
 ----------------------------------------------------------------
 Nuclear Repulsion Energy =        1766.17398810 hartrees
 There are       81 alpha and       81 beta electrons
 Applying Cartesian multipole field
    Component          Value
    ---------          -----
     (2,0,0)        1.00000E-12
     (0,2,0)        2.00000E-11
     (0,0,2)       -3.00000E-11
 Nucleus-field energy     =    -0.0000000717 hartrees
 Requested basis set is 6-311++G(d,p)
 There are 162 shells and 449 basis functions
 A cutoff of  1.0D-15 yielded  10250 shell pairs
 There are     85339 function pairs (     91777 Cartesian)
 Smallest overlap matrix eigenvalue = 2.53E-07
 Linear dependence detected in AO basis
 Number of orthogonalized atomic orbitals = 445
 Maximum deviation from orthogonality = 4.766E-10
 Guess from superposition of atomic densities
 Warning:  Energy on first SCF cycle will be non-variational
 SAD guess density has 162.000000 electrons

 -----------------------------------------------------------------------
  General SCF calculation program by
  Eric Jon Sundstrom, Paul Horn, Yuezhi Mao, Dmitri Zuev, Alec White,
  David Stuck, Shaama M.S., Shane Yost, Joonho Lee, David Small,
  Daniel Levine, Susi Lehtola, Hugh Burton, Evgeny Epifanovsky,
  Bang C. Huynh
 -----------------------------------------------------------------------
 Exchange:     0.2000 Hartree-Fock + 0.0800 Slater + 0.7200 B88
 Correlation:  0.1900 VWN1RPA + 0.8100 LYP
 Using SG-1 standard quadrature grid
 A restricted SCF calculation will be
 performed using DIIS
 SCF converges when DIIS error is below 1.0e-08
 ---------------------------------------
  Cycle       Energy         DIIS error
 ---------------------------------------
    1   -2765.5239036443      2.92e-02  
    2   -2761.3620024704      2.39e-03  
    3   -2761.2700064169      2.97e-03  
    4   -2761.4989281736      5.73e-04  
    5   -2761.5061806201      2.76e-04  
    6   -2761.5080036517      1.01e-04  
    7   -2761.5082403545      2.49e-05  
    8   -2761.5082523570      1.19e-05  
    9   -2761.5082559242      3.11e-06  
   10   -2761.5082561485      1.16e-06  
   11   -2761.5082561815      3.91e-07  
   12   -2761.5082561852      1.23e-07  
   13   -2761.5082561858      4.42e-08  
   14   -2761.5082561859      1.66e-08  
   15   -2761.5082561858      6.41e-09  Convergence criterion met
 ---------------------------------------
 SCF time:   CPU 701.96s  wall 702.00s 
 SCF   energy in the final basis set =    -2761.5082561858
 Total energy in the final basis set =    -2761.5082561858

 --------------------------------------------------------------

                    Orbital Energies (a.u.)
 --------------------------------------------------------------

 Alpha MOs
 -- Occupied --
********-101.5725-101.5691-101.5687-101.5650 -10.2732 -10.2684 -10.2676
-10.2642 -10.2614 -10.2382 -10.2252 -10.2174 -10.2147 -10.2111 -10.2110
-10.2065  -9.4874  -9.4871  -9.4846  -9.4833  -9.4805  -7.2520  -7.2518
 -7.2495  -7.2479  -7.2452  -7.2423  -7.2420  -7.2418  -7.2414  -7.2394
 -7.2386  -7.2381  -7.2377  -7.2352  -7.2348  -0.9493  -0.9254  -0.9039
 -0.8931  -0.8752  -0.8489  -0.8413  -0.8006  -0.7701  -0.7489  -0.7398
 -0.6616  -0.6470  -0.6222  -0.6106  -0.5534  -0.5342  -0.5251  -0.5103
 -0.4932  -0.4798  -0.4632  -0.4609  -0.4583  -0.4456  -0.4331  -0.4235
 -0.4101  -0.4030  -0.3965  -0.3921  -0.3820  -0.3681  -0.3491  -0.3405
 -0.3347  -0.3321  -0.3296  -0.3271  -0.3132  -0.2925  -0.2734  -0.2657
 -0.2585
 -- Virtual --
 -0.0696  -0.0527  -0.0452  -0.0326  -0.0282  -0.0151  -0.0090  -0.0011
  0.0046   0.0109   0.0153   0.0194   0.0251   0.0281   0.0407   0.0465
  0.0493   0.0523   0.0544   0.0603   0.0655   0.0734   0.0776   0.0798
  0.0856   0.0879   0.0938   0.0947   0.0990   0.1019   0.1051   0.1067
  0.1117   0.1152   0.1180   0.1198   0.1226   0.1246   0.1288   0.1298
  0.1316   0.1332   0.1354   0.1380   0.1409   0.1466   0.1528   0.1544
  0.1628   0.1651   0.1684   0.1715   0.1784   0.1844   0.1864   0.1899
  0.1979   0.2020   0.2056   0.2086   0.2123   0.2151   0.2208   0.2261
  0.2305   0.2346   0.2369   0.2432   0.2477   0.2490   0.2507   0.2534
  0.2565   0.2610   0.2654   0.2700   0.2733   0.2778   0.2815   0.2853
  0.2893   0.2948   0.2976   0.3023   0.3093   0.3124   0.3146   0.3212
  0.3274   0.3337   0.3406   0.3458   0.3577   0.3743   0.4117   0.4190
  0.4224   0.4273   0.4455   0.4478   0.4546   0.4605   0.4697   0.4726
  0.4795   0.4900   0.4935   0.4994   0.5029   0.5047   0.5127   0.5196
  0.5295   0.5392   0.5492   0.5552   0.5616   0.5692   0.5742   0.5834
  0.5901   0.5923   0.6034   0.6091   0.6092   0.6145   0.6174   0.6270
  0.6289   0.6442   0.6489   0.6568   0.6640   0.6782   0.6849   0.6879
  0.7005   0.7136   0.7175   0.7225   0.7292   0.7378   0.7767   0.7924
  0.8066   0.8090   0.8216   0.8264   0.8367   0.8430   0.8439   0.8466
  0.8476   0.8543   0.8557   0.8565   0.8601   0.8703   0.8757   0.8765
  0.8827   0.8910   0.8986   0.9000   0.9134   0.9190   0.9285   0.9331
  0.9406   0.9456   0.9470   0.9536   0.9577   0.9621   0.9664   0.9716
  0.9846   0.9894   0.9944   0.9980   1.0074   1.0152   1.0351   1.0437
  1.0499   1.0706   1.0790   1.1023   1.1289   1.1373   1.1749   1.1885
  1.1928   1.2159   1.2280   1.2376   1.2445   1.2609   1.2721   1.2916
  1.2982   1.3116   1.3192   1.3350   1.3533   1.3598   1.3880   1.4356
  1.4709   1.4895   1.5001   1.5151   1.5182   1.5472   1.5554   1.5667
  1.5748   1.5824   1.6056   1.6276   1.6448   1.6692   1.6806   1.6969
  1.7124   1.7181   1.7420   1.7694   1.8051   1.8191   1.8409   1.8508
  1.8596   1.8736   1.8815   1.9117   1.9157   1.9324   1.9421   1.9497
  1.9554   1.9786   1.9834   2.0014   2.0175   2.0563   2.0676   2.0867
  2.1296   2.1370   2.1636   2.1892   2.2270   2.2579   2.2636   2.2727
  2.2782   2.2848   2.3060   2.3091   2.3285   2.3564   2.3764   2.3782
  2.3991   2.4222   2.4401   2.4508   2.4803   2.4818   2.5206   2.5348
  2.5393   2.5559   2.5629   2.5774   2.6088   2.6158   2.6434   2.6629
  2.6852   2.6877   2.7029   2.7040   2.7286   2.7460   2.7478   2.7529
  2.7681   2.7818   2.7957   2.8037   2.8280   2.8326   2.8510   2.8807
  2.9045   2.9456   2.9773   3.0702   3.0749   3.0848   3.1197   3.1338
  3.1538   3.1932   3.2169   3.2491   3.2565   3.3371   3.3672   3.4002
  3.4355   3.5304   3.5716   3.6383   3.6606   3.7876   3.8325   3.8498
  3.9939   4.0533   4.0682   4.1300   4.3895   4.7946   4.8244   9.7612
  9.7751   9.8047   9.8295   9.8468  23.3724  23.5473  23.8206  23.8636
 23.8849  23.9201  23.9525  23.9888  24.0436  24.0587  24.1244  24.1407
 25.8171  25.8227  25.9122  25.9456  25.9814  26.1197  26.1431  26.1743
 26.3261  26.4015  26.5745  26.5916  26.6715  26.7882  26.9186 215.7556
215.7671 215.8044 215.8360 215.8518
 --------------------------------------------------------------

          Ground-State Mulliken Net Atomic Charges

     Atom                 Charge (a.u.)
  ----------------------------------------
      1 C                     0.041238
      2 C                    -1.051939
      3 Cl                    0.559808
      4 C                     0.872747
      5 Cl                    0.470788
      6 C                    -0.885736
      7 H                     0.196907
      8 C                    -0.359062
      9 H                     0.211125
     10 C                    -0.240666
     11 Cl                    0.427725
     12 C                     0.439669
     13 C                    -0.790067
     14 Cl                    0.322584
     15 C                    -0.532957
     16 H                     0.216157
     17 C                     0.487640
     18 Cl                    0.457308
     19 C                    -0.442722
     20 H                     0.198916
     21 C                    -0.781386
     22 H                     0.181922
  ----------------------------------------
  Sum of atomic charges =     0.000000

 -----------------------------------------------------------------
                    Cartesian Multipole Moments
 -----------------------------------------------------------------
    Charge (ESU x 10^10)
                 0.0000
    Dipole Moment (Debye)
         X      -1.9030      Y       0.9558      Z      -0.7393
       Tot       2.2542
    Quadrupole Moments (Debye-Ang)
        XX    -128.1752     XY      -0.2279     YY    -132.7955
        XZ      -0.6070     YZ      -3.6638     ZZ    -136.2802
    Octopole Moments (Debye-Ang^2)
       XXX    -409.8818    XXY      18.7922    XYY    -115.6187
       YYY      84.8475    XXZ      30.6651    XYZ      -4.4896
       YYZ       3.8010    XZZ    -126.5014    YZZ      35.4729
       ZZZ      26.8531
    Hexadecapole Moments (Debye-Ang^3)
      XXXX   -4982.3109   XXXY     174.2894   XXYY    -950.7746
      XYYY     226.6539   YYYY    -714.4647   XXXZ    1061.2835
      XXYZ      -5.6837   XYYZ     328.8802   YYYZ     -35.8815
      XXZZ   -1496.1169   XYZZ      98.3699   YYZZ    -738.0377
      XZZZ    1040.9118   YZZZ     -48.2931   ZZZZ   -3770.1971
 -----------------------------------------------------------------
 Calculating analytic gradient of the SCF energy
 Gradient of SCF Energy
            1           2           3           4           5           6
    1   0.0014032   0.0002570   0.0026288  -0.0000115   0.0001651  -0.0001329
    2   0.0008303  -0.0011677  -0.0138841  -0.0002583   0.0000082   0.0000197
    3  -0.0007280   0.0008005  -0.0084314   0.0001503  -0.0002232   0.0002395
            7           8           9          10          11          12
    1   0.0000040  -0.0000864   0.0000740  -0.0000976   0.0001290  -0.0015896
    2  -0.0000314  -0.0000103   0.0000400   0.0014318   0.0003435  -0.0003734
    3  -0.0000149  -0.0002674   0.0000252   0.0003790  -0.0004910   0.0004696
           13          14          15          16          17          18
    1   0.0007921  -0.0028325   0.0001544  -0.0000935   0.0001745  -0.0000026
    2   0.0003584   0.0136185   0.0002209   0.0000557  -0.0000290  -0.0000100
    3   0.0011397   0.0087451  -0.0002291  -0.0000006  -0.0000483  -0.0000242
           19          20          21          22
    1  -0.0001590  -0.0000771  -0.0006420  -0.0000578
    2   0.0001211  -0.0000773  -0.0014854   0.0002787
    3  -0.0002109   0.0000573  -0.0013932   0.0000561
 Max gradient component =       1.388E-02
 RMS gradient           =       2.910E-03
 Gradient time:  CPU 237.56 s  wall 237.57 s
 Geometry Optimization Parameters
   NAtoms,    NIC,     NZ,  NCons,   NDum,   NFix, NCnnct, MaxDiis
       22     163      22       0       0       0       0       0

 Cartesian Hessian Update
 Hessian updated using BFGS update


** GEOMETRY OPTIMIZATION IN DELOCALIZED INTERNAL COORDINATES **
   Searching for a Minimum

   Optimization Cycle:   5

                       Coordinates (Angstroms)
     ATOM                X               Y               Z
      1  C         0.0163554093   -0.0302745863    0.0117303456
      2  C        -0.0082764913    0.1045206531    1.4172340494
      3  Cl        1.4918271773    0.2200706298    2.2875034430
      4  C        -1.2180734717    0.1625600105    2.1169639180
      5  Cl       -1.2594975500    0.3315091333    3.8545390634
      6  C        -2.4254739571    0.0953127354    1.4310051763
      7  H        -3.3555327640    0.1433421638    1.9820030254
      8  C        -2.4305514381   -0.0402238426    0.0513530014
      9  H        -3.3648753914   -0.1089777484   -0.4893942553
     10  C        -1.2265284028   -0.1038745797   -0.6403605046
     11  Cl       -1.3248590981   -0.3491979808   -2.3809166132
     12  C         1.2965364017   -0.0678367522   -0.7435948645
     13  C         2.3042003988   -1.0131300942   -0.5027437093
     14  Cl        2.0945349183   -2.2446481781    0.7210415943
     15  C         3.4944326680   -1.0203391866   -1.2262320421
     16  H         4.2492905221   -1.7663527538   -1.0217149323
     17  C         3.6883396631   -0.0605713219   -2.2100680627
     18  Cl        5.1849826753   -0.0642399160   -3.1251950475
     19  C         2.7173635314    0.8990208800   -2.4795202214
     20  H         2.8823160693    1.6465199745   -3.2437412369
     21  C         1.5380794404    0.8804889226   -1.7481658144
     22  H         0.7860681037    1.6338367327   -1.9468225910
   Point Group: c1    Number of degrees of freedom:    60


   Energy is  -2761.508256186

 Hessian updated using BFGS update

 60 Hessian modes will be used to form the next step
  Hessian Eigenvalues:
     0.017615    0.017796    0.019456    0.020917    0.021001    0.022919
     0.023567    0.023828    0.023866    0.024089    0.024094    0.024114
     0.024116    0.024135    0.024136    0.024143    0.024145    0.027683
     0.034127    0.076084    0.159996    0.160000    0.160011    0.160040
     0.160251    0.217590    0.224660    0.225912    0.231425    0.236592
     0.245180    0.247358    0.249841    0.250006    0.250013    0.252546
     0.289172    0.289807    0.300923    0.301080    0.301394    0.313241
     0.353533    0.356665    0.356666    0.356672    0.356714    0.367937
     0.412404    0.426083    0.430014    0.456632    0.462453    0.467906
     0.471687    0.478194    0.478323    0.479138    0.481495    0.560293

 Minimum search - taking simple RFO step
 Searching for Lamda that Minimizes Along All modes
 Value Taken    Lamda =  -0.00724934
 Calculated Step too Large.  Step scaled by  0.669321
 Step Taken.  Stepsize is  0.300000

                             Maximum     Tolerance    Cnvgd?
         Gradient           0.013003      0.000300      NO
         Displacement       0.221695      0.001200      NO
         Energy change     -0.006183      0.000001      NO


 New Cartesian Coordinates Obtained by Inverse Iteration

 Displacement from previous Coordinates is:  0.534935
 ----------------------------------------------------------------
             Standard Nuclear Orientation (Angstroms)
    I     Atom           X                Y                Z
 ----------------------------------------------------------------
    1      C       0.0148569258    -0.0385148387     0.0115370575
    2      C      -0.0060110395     0.1396481593     1.4113422022
    3      Cl      1.4997399144     0.2913408140     2.2703051682
    4      C      -1.2148085168     0.2052112599     2.1112175883
    5      Cl     -1.2569313138     0.4256743275     3.8430357407
    6      C      -2.4224946244     0.0999566333     1.4286557119
    7      H      -3.3517202856     0.1539725175     1.9806951766
    8      C      -2.4292738312    -0.0815415102     0.0544305144
    9      H      -3.3633687085    -0.1799475245    -0.4821700037
   10      C      -1.2244140474    -0.1508188801    -0.6361800926
   11      Cl     -1.3084848681    -0.4468592201    -2.3690208261
   12      C       1.2951299973    -0.0718747476    -0.7448136908
   13      C       2.2821901693    -1.0432691928    -0.5363261453
   14      Cl      2.0453505817    -2.3107571011     0.6486158469
   15      C       3.4737611106    -1.0471759709    -1.2574145667
   16      H       4.2150920705    -1.8132152835    -1.0792032728
   17      C       3.6860840361    -0.0543254100    -2.2042813116
   18      Cl      5.1856256605    -0.0510473452    -3.1161944836
   19      C       2.7339279968     0.9327025789    -2.4410469736
   20      H       2.9151611207     1.7034129131    -3.1780820220
   21      C       1.5524353107     0.9084270841    -1.7130380902
   22      H       0.8088107554     1.6765156321    -1.8871598062
 ----------------------------------------------------------------
 Nuclear Repulsion Energy =        1764.26102671 hartrees
 There are       81 alpha and       81 beta electrons
 Applying Cartesian multipole field
    Component          Value
    ---------          -----
     (2,0,0)        1.00000E-12
     (0,2,0)        2.00000E-11
     (0,0,2)       -3.00000E-11
 Nucleus-field energy     =    -0.0000000701 hartrees
 Requested basis set is 6-311++G(d,p)
 There are 162 shells and 449 basis functions
 A cutoff of  1.0D-15 yielded  10251 shell pairs
 There are     85358 function pairs (     91804 Cartesian)
 Smallest overlap matrix eigenvalue = 2.52E-07
 Linear dependence detected in AO basis
 Number of orthogonalized atomic orbitals = 445
 Maximum deviation from orthogonality = 3.126E-10
 Guess from superposition of atomic densities
 Warning:  Energy on first SCF cycle will be non-variational
 SAD guess density has 162.000000 electrons

 -----------------------------------------------------------------------
  General SCF calculation program by
  Eric Jon Sundstrom, Paul Horn, Yuezhi Mao, Dmitri Zuev, Alec White,
  David Stuck, Shaama M.S., Shane Yost, Joonho Lee, David Small,
  Daniel Levine, Susi Lehtola, Hugh Burton, Evgeny Epifanovsky,
  Bang C. Huynh
 -----------------------------------------------------------------------
 Exchange:     0.2000 Hartree-Fock + 0.0800 Slater + 0.7200 B88
 Correlation:  0.1900 VWN1RPA + 0.8100 LYP
 Using SG-1 standard quadrature grid
 A restricted SCF calculation will be
 performed using DIIS
 SCF converges when DIIS error is below 1.0e-08
 ---------------------------------------
  Cycle       Energy         DIIS error
 ---------------------------------------
    1   -2765.5131279424      2.92e-02  
    2   -2761.3662179637      2.38e-03  
    3   -2761.2756556775      2.96e-03  
    4   -2761.5031027178      5.66e-04  
    5   -2761.5101807548      2.72e-04  
    6   -2761.5119494112      1.00e-04  
    7   -2761.5121826845      2.40e-05  
    8   -2761.5121936635      1.16e-05  
    9   -2761.5121970526      2.97e-06  
   10   -2761.5121972540      1.17e-06  
   11   -2761.5121972875      3.85e-07  
   12   -2761.5121972913      1.23e-07  
   13   -2761.5121972916      4.36e-08  
   14   -2761.5121972917      1.72e-08  
   15   -2761.5121972917      6.15e-09  Convergence criterion met
 ---------------------------------------
 SCF time:   CPU 694.62s  wall 695.00s 
 SCF   energy in the final basis set =    -2761.5121972917
 Total energy in the final basis set =    -2761.5121972917

 --------------------------------------------------------------

                    Orbital Energies (a.u.)
 --------------------------------------------------------------

 Alpha MOs
 -- Occupied --
********-101.5725-101.5702-101.5686-101.5659 -10.2734 -10.2681 -10.2678
-10.2641 -10.2615 -10.2375 -10.2247 -10.2177 -10.2149 -10.2113 -10.2112
-10.2068  -9.4873  -9.4872  -9.4855  -9.4831  -9.4812  -7.2520  -7.2518
 -7.2504  -7.2478  -7.2459  -7.2421  -7.2421  -7.2416  -7.2416  -7.2403
 -7.2395  -7.2380  -7.2376  -7.2359  -7.2355  -0.9490  -0.9254  -0.9036
 -0.8923  -0.8758  -0.8485  -0.8413  -0.8006  -0.7701  -0.7493  -0.7398
 -0.6615  -0.6466  -0.6231  -0.6103  -0.5533  -0.5338  -0.5251  -0.5116
 -0.4927  -0.4799  -0.4631  -0.4609  -0.4585  -0.4451  -0.4326  -0.4236
 -0.4102  -0.4013  -0.3967  -0.3918  -0.3806  -0.3672  -0.3485  -0.3404
 -0.3345  -0.3324  -0.3298  -0.3273  -0.3172  -0.2909  -0.2743  -0.2661
 -0.2596
 -- Virtual --
 -0.0676  -0.0530  -0.0450  -0.0348  -0.0288  -0.0153  -0.0091  -0.0010
  0.0047   0.0105   0.0151   0.0194   0.0249   0.0277   0.0407   0.0462
  0.0491   0.0523   0.0546   0.0598   0.0649   0.0726   0.0772   0.0803
  0.0854   0.0878   0.0939   0.0946   0.0984   0.1021   0.1053   0.1066
  0.1115   0.1152   0.1175   0.1199   0.1220   0.1249   0.1274   0.1295
  0.1314   0.1329   0.1352   0.1375   0.1408   0.1459   0.1528   0.1539
  0.1626   0.1645   0.1680   0.1711   0.1775   0.1831   0.1863   0.1897
  0.1970   0.2020   0.2068   0.2087   0.2129   0.2165   0.2204   0.2255
  0.2296   0.2341   0.2376   0.2422   0.2477   0.2489   0.2504   0.2540
  0.2575   0.2622   0.2667   0.2688   0.2733   0.2788   0.2804   0.2852
  0.2860   0.2942   0.2966   0.3025   0.3085   0.3125   0.3157   0.3205
  0.3270   0.3336   0.3422   0.3457   0.3566   0.3737   0.4114   0.4179
  0.4227   0.4282   0.4458   0.4463   0.4545   0.4606   0.4710   0.4734
  0.4800   0.4919   0.4957   0.4982   0.5023   0.5047   0.5133   0.5189
  0.5290   0.5384   0.5493   0.5553   0.5617   0.5712   0.5734   0.5837
  0.5912   0.5936   0.6032   0.6080   0.6108   0.6169   0.6195   0.6277
  0.6303   0.6461   0.6512   0.6569   0.6661   0.6778   0.6830   0.6927
  0.7011   0.7119   0.7165   0.7237   0.7298   0.7365   0.7803   0.7944
  0.8093   0.8109   0.8202   0.8276   0.8346   0.8430   0.8440   0.8477
  0.8492   0.8525   0.8556   0.8578   0.8606   0.8693   0.8730   0.8789
  0.8828   0.8916   0.8964   0.9006   0.9139   0.9159   0.9229   0.9343
  0.9376   0.9458   0.9483   0.9523   0.9581   0.9631   0.9663   0.9705
  0.9875   0.9902   0.9945   0.9977   1.0087   1.0122   1.0334   1.0425
  1.0479   1.0667   1.0785   1.1055   1.1340   1.1404   1.1764   1.1887
  1.1927   1.2161   1.2308   1.2383   1.2459   1.2589   1.2743   1.2922
  1.2962   1.3112   1.3209   1.3348   1.3537   1.3612   1.3924   1.4379
  1.4687   1.4894   1.5007   1.5136   1.5192   1.5497   1.5549   1.5678
  1.5751   1.5846   1.6054   1.6267   1.6461   1.6683   1.6826   1.6970
  1.7117   1.7174   1.7411   1.7674   1.8056   1.8170   1.8389   1.8508
  1.8579   1.8713   1.8800   1.9162   1.9205   1.9327   1.9431   1.9494
  1.9570   1.9807   1.9851   2.0014   2.0187   2.0553   2.0667   2.0883
  2.1287   2.1374   2.1633   2.1888   2.2292   2.2557   2.2609   2.2721
  2.2781   2.2828   2.2998   2.3072   2.3329   2.3555   2.3769   2.3811
  2.4045   2.4278   2.4402   2.4519   2.4747   2.4816   2.5186   2.5346
  2.5389   2.5559   2.5616   2.5739   2.6058   2.6147   2.6475   2.6666
  2.6855   2.6891   2.7030   2.7048   2.7285   2.7423   2.7452   2.7531
  2.7650   2.7857   2.7922   2.8010   2.8270   2.8326   2.8522   2.8759
  2.9037   2.9504   2.9809   3.0718   3.0765   3.0865   3.1205   3.1323
  3.1523   3.1948   3.2168   3.2479   3.2580   3.3369   3.3679   3.4022
  3.4373   3.5312   3.5733   3.6384   3.6635   3.7879   3.8342   3.8499
  3.9953   4.0534   4.0687   4.1294   4.3791   4.7961   4.8256   9.7638
  9.7757   9.8035   9.8360   9.8465  23.3736  23.5479  23.8213  23.8648
 23.8869  23.9228  23.9540  23.9872  24.0515  24.0590  24.1239  24.1418
 25.8126  25.8225  25.9065  25.9184  25.9837  26.1220  26.1435  26.1813
 26.3433  26.3765  26.5715  26.5901  26.6773  26.7825  26.9145 215.7579
215.7681 215.8026 215.8386 215.8566
 --------------------------------------------------------------

          Ground-State Mulliken Net Atomic Charges

     Atom                 Charge (a.u.)
  ----------------------------------------
      1 C                     0.024785
      2 C                    -1.135937
      3 Cl                    0.527155
      4 C                     0.955603
      5 Cl                    0.476451
      6 C                    -0.821383
      7 H                     0.198639
      8 C                    -0.367430
      9 H                     0.210726
     10 C                    -0.214651
     11 Cl                    0.424510
     12 C                     0.352908
     13 C                    -0.810405
     14 Cl                    0.303130
     15 C                    -0.467001
     16 H                     0.216448
     17 C                     0.507943
     18 Cl                    0.461425
     19 C                    -0.460974
     20 H                     0.199715
     21 C                    -0.765694
     22 H                     0.184038
  ----------------------------------------
  Sum of atomic charges =     0.000000

 -----------------------------------------------------------------
                    Cartesian Multipole Moments
 -----------------------------------------------------------------
    Charge (ESU x 10^10)
                -0.0000
    Dipole Moment (Debye)
         X      -1.9132      Y       0.9675      Z      -0.7221
       Tot       2.2622
    Quadrupole Moments (Debye-Ang)
        XX    -128.2061     XY      -0.1214     YY    -132.5164
        XZ      -0.7211     YZ      -3.6196     ZZ    -136.4782
    Octopole Moments (Debye-Ang^2)
       XXX    -409.6755    XXY      18.3448    XYY    -114.4514
       YYY      84.4329    XXZ      31.0907    XYZ      -4.1192
       YYZ       4.2421    XZZ    -126.5864    YZZ      35.1520
       ZZZ      30.9110
    Hexadecapole Moments (Debye-Ang^3)
      XXXX   -4964.9064   XXXY     167.1107   XXYY    -951.8087
      XYYY     216.6687   YYYY    -759.0595   XXXZ    1066.9793
      XXYZ     -16.2374   XYYZ     329.4037   YYYZ     -72.7129
      XXZZ   -1485.9089   XYZZ      95.6335   YYZZ    -738.2917
      XZZZ    1049.5928   YZZZ     -78.3813   ZZZZ   -3736.5934
 -----------------------------------------------------------------
 Calculating analytic gradient of the SCF energy
 Gradient of SCF Energy
            1           2           3           4           5           6
    1   0.0006883   0.0001758   0.0016969   0.0001329   0.0000356  -0.0001944
    2   0.0003388  -0.0007134  -0.0091722  -0.0000710  -0.0000532   0.0000380
    3  -0.0013269   0.0006843  -0.0054642   0.0002672  -0.0001542  -0.0000735
            7           8           9          10          11          12
    1   0.0000284  -0.0002106   0.0000939   0.0002595   0.0001930  -0.0011069
    2  -0.0000206  -0.0000544   0.0000183   0.0013642  -0.0000158  -0.0005005
    3   0.0000661  -0.0001722  -0.0000027   0.0008848  -0.0005504   0.0005840
           13          14          15          16          17          18
    1   0.0001707  -0.0015228   0.0003786  -0.0000927  -0.0001900   0.0001409
    2   0.0009180   0.0084708   0.0000402   0.0000333  -0.0002079  -0.0000081
    3   0.0006159   0.0059417  -0.0001996   0.0000310   0.0002258  -0.0000947
           19          20          21          22
    1  -0.0002938  -0.0000362  -0.0001973  -0.0001498
    2   0.0003824  -0.0000636  -0.0008972   0.0001741
    3  -0.0002305   0.0000533  -0.0011444   0.0000593
 Max gradient component =       9.172E-03
 RMS gradient           =       1.902E-03
 Gradient time:  CPU 227.46 s  wall 227.47 s
 Geometry Optimization Parameters
   NAtoms,    NIC,     NZ,  NCons,   NDum,   NFix, NCnnct, MaxDiis
       22     163      22       0       0       0       0       0

 Cartesian Hessian Update
 Hessian updated using BFGS update


** GEOMETRY OPTIMIZATION IN DELOCALIZED INTERNAL COORDINATES **
   Searching for a Minimum

   Optimization Cycle:   6

                       Coordinates (Angstroms)
     ATOM                X               Y               Z
      1  C         0.0148569258   -0.0385148387    0.0115370575
      2  C        -0.0060110395    0.1396481593    1.4113422022
      3  Cl        1.4997399144    0.2913408140    2.2703051682
      4  C        -1.2148085168    0.2052112599    2.1112175883
      5  Cl       -1.2569313138    0.4256743275    3.8430357407
      6  C        -2.4224946244    0.0999566333    1.4286557119
      7  H        -3.3517202856    0.1539725175    1.9806951766
      8  C        -2.4292738312   -0.0815415102    0.0544305144
      9  H        -3.3633687085   -0.1799475245   -0.4821700037
     10  C        -1.2244140474   -0.1508188801   -0.6361800926
     11  Cl       -1.3084848681   -0.4468592201   -2.3690208261
     12  C         1.2951299973   -0.0718747476   -0.7448136908
     13  C         2.2821901693   -1.0432691928   -0.5363261453
     14  Cl        2.0453505817   -2.3107571011    0.6486158469
     15  C         3.4737611106   -1.0471759709   -1.2574145667
     16  H         4.2150920705   -1.8132152835   -1.0792032728
     17  C         3.6860840361   -0.0543254100   -2.2042813116
     18  Cl        5.1856256605   -0.0510473452   -3.1161944836
     19  C         2.7339279968    0.9327025789   -2.4410469736
     20  H         2.9151611207    1.7034129131   -3.1780820220
     21  C         1.5524353107    0.9084270841   -1.7130380902
     22  H         0.8088107554    1.6765156321   -1.8871598062
   Point Group: c1    Number of degrees of freedom:    60


   Energy is  -2761.512197292

 Hessian updated using BFGS update

 60 Hessian modes will be used to form the next step
  Hessian Eigenvalues:
     0.015930    0.017717    0.018979    0.020909    0.020967    0.022948
     0.023586    0.023818    0.023866    0.024085    0.024093    0.024113
     0.024116    0.024130    0.024137    0.024141    0.024148    0.025643
     0.027875    0.075045    0.159996    0.160001    0.160014    0.160043
     0.160252    0.217715    0.224647    0.225912    0.231434    0.236699
     0.245178    0.247362    0.249949    0.250005    0.250023    0.252547
     0.289243    0.289830    0.300912    0.301076    0.301399    0.313182
     0.353497    0.356665    0.356666    0.356672    0.356709    0.367786
     0.412459    0.426117    0.430034    0.456628    0.462454    0.467885
     0.471691    0.478205    0.478334    0.479143    0.481495    0.560098

 Minimum search - taking simple RFO step
 Searching for Lamda that Minimizes Along All modes
 Value Taken    Lamda =  -0.00473148
 Calculated Step too Large.  Step scaled by  0.673509
 Step Taken.  Stepsize is  0.300000

                             Maximum     Tolerance    Cnvgd?
         Gradient           0.008435      0.000300      NO
         Displacement       0.225840      0.001200      NO
         Energy change     -0.003941      0.000001      NO


 New Cartesian Coordinates Obtained by Inverse Iteration

 Displacement from previous Coordinates is:  0.512399
 ----------------------------------------------------------------
             Standard Nuclear Orientation (Angstroms)
    I     Atom           X                Y                Z
 ----------------------------------------------------------------
    1      C       0.0133958737    -0.0450526703     0.0121197419
    2      C      -0.0053479853     0.1740151930     1.4048858614
    3      Cl      1.5036005788     0.3690898984     2.2529767771
    4      C      -1.2130646393     0.2431833543     2.1049300205
    5      Cl     -1.2552434987     0.5173531957     3.8291700649
    6      C      -2.4202023387     0.0986319991     1.4275286365
    7      H      -3.3490780733     0.1570858542     1.9798241401
    8      C      -2.4277045633    -0.1242962580     0.0595346157
    9      H      -3.3616012104    -0.2503100533    -0.4718203438
   10      C      -1.2224327265    -0.1958212427    -0.6310417126
   11      Cl     -1.2951231329    -0.5280218220    -2.3564720240
   12      C       1.2949377559    -0.0735429034    -0.7452907219
   13      C       2.2612159713    -1.0698009871    -0.5689439034
   14      Cl      1.9957480373    -2.3695957302     0.5764289657
   15      C       3.4536642402    -1.0719960012    -1.2881616586
   16      H       4.1810032486    -1.8569419043    -1.1363247542
   17      C       3.6853789652    -0.0500781061    -2.1993381044
   18      Cl      5.1863956011    -0.0430220836    -3.1094501607
   19      C       2.7521586224     0.9618008302    -2.4036740147
   20      H       2.9493147625     1.7526050290    -3.1150102336
   21      C       1.5685583990     0.9346838173    -1.6782081748
   22      H       0.8350845267     1.7175454859    -1.8287592959
 ----------------------------------------------------------------
 Nuclear Repulsion Energy =        1762.51215321 hartrees
 There are       81 alpha and       81 beta electrons
 Applying Cartesian multipole field
    Component          Value
    ---------          -----
     (2,0,0)        1.00000E-12
     (0,2,0)        2.00000E-11
     (0,0,2)       -3.00000E-11
 Nucleus-field energy     =    -0.0000000684 hartrees
 Requested basis set is 6-311++G(d,p)
 There are 162 shells and 449 basis functions
 A cutoff of  1.0D-15 yielded  10263 shell pairs
 There are     85469 function pairs (     91916 Cartesian)
 Smallest overlap matrix eigenvalue = 2.50E-07
 Linear dependence detected in AO basis
 Number of orthogonalized atomic orbitals = 445
 Maximum deviation from orthogonality = 2.994E-10
 Guess from superposition of atomic densities
 Warning:  Energy on first SCF cycle will be non-variational
 SAD guess density has 162.000000 electrons

 -----------------------------------------------------------------------
  General SCF calculation program by
  Eric Jon Sundstrom, Paul Horn, Yuezhi Mao, Dmitri Zuev, Alec White,
  David Stuck, Shaama M.S., Shane Yost, Joonho Lee, David Small,
  Daniel Levine, Susi Lehtola, Hugh Burton, Evgeny Epifanovsky,
  Bang C. Huynh
 -----------------------------------------------------------------------
 Exchange:     0.2000 Hartree-Fock + 0.0800 Slater + 0.7200 B88
 Correlation:  0.1900 VWN1RPA + 0.8100 LYP
 Using SG-1 standard quadrature grid
 A restricted SCF calculation will be
 performed using DIIS
 SCF converges when DIIS error is below 1.0e-08
 ---------------------------------------
  Cycle       Energy         DIIS error
 ---------------------------------------
    1   -2765.5062690730      2.92e-02  
    2   -2761.3688869457      2.38e-03  
    3   -2761.2793436972      2.95e-03  
    4   -2761.5059078670      5.60e-04  
    5   -2761.5128151480      2.69e-04  
    6   -2761.5145303996      9.97e-05  
    7   -2761.5147619964      2.33e-05  
    8   -2761.5147722308      1.13e-05  
    9   -2761.5147754831      2.84e-06  
   10   -2761.5147756647      1.17e-06  
   11   -2761.5147756980      3.80e-07  
   12   -2761.5147757018      1.24e-07  
   13   -2761.5147757021      4.32e-08  
   14   -2761.5147757020      1.76e-08  
   15   -2761.5147757023      5.91e-09  Convergence criterion met
 ---------------------------------------
 SCF time:   CPU 684.55s  wall 685.00s 
 SCF   energy in the final basis set =    -2761.5147757023
 Total energy in the final basis set =    -2761.5147757023

 --------------------------------------------------------------

                    Orbital Energies (a.u.)
 --------------------------------------------------------------

 Alpha MOs
 -- Occupied --
********-101.5725-101.5711-101.5685-101.5667 -10.2734 -10.2680 -10.2679
-10.2640 -10.2615 -10.2369 -10.2244 -10.2178 -10.2150 -10.2114 -10.2112
-10.2069  -9.4874  -9.4872  -9.4862  -9.4830  -9.4817  -7.2521  -7.2517
 -7.2511  -7.2477  -7.2464  -7.2423  -7.2420  -7.2417  -7.2416  -7.2410
 -7.2402  -7.2379  -7.2375  -7.2364  -7.2361  -0.9489  -0.9254  -0.9035
 -0.8917  -0.8763  -0.8482  -0.8415  -0.8004  -0.7701  -0.7497  -0.7398
 -0.6614  -0.6462  -0.6238  -0.6101  -0.5533  -0.5333  -0.5251  -0.5127
 -0.4924  -0.4799  -0.4630  -0.4608  -0.4585  -0.4448  -0.4322  -0.4238
 -0.4103  -0.3999  -0.3971  -0.3916  -0.3795  -0.3664  -0.3479  -0.3405
 -0.3343  -0.3328  -0.3301  -0.3275  -0.3202  -0.2894  -0.2753  -0.2661
 -0.2606
 -- Virtual --
 -0.0655  -0.0533  -0.0446  -0.0368  -0.0295  -0.0154  -0.0092  -0.0009
  0.0049   0.0102   0.0150   0.0194   0.0247   0.0273   0.0408   0.0460
  0.0490   0.0524   0.0549   0.0594   0.0644   0.0716   0.0770   0.0806
  0.0852   0.0879   0.0939   0.0946   0.0977   0.1022   0.1054   0.1065
  0.1114   0.1150   0.1172   0.1199   0.1215   0.1252   0.1261   0.1290
  0.1312   0.1329   0.1349   0.1372   0.1409   0.1450   0.1529   0.1538
  0.1622   0.1640   0.1679   0.1708   0.1769   0.1822   0.1858   0.1902
  0.1964   0.2017   0.2081   0.2089   0.2138   0.2177   0.2200   0.2248
  0.2287   0.2332   0.2378   0.2418   0.2467   0.2490   0.2504   0.2544
  0.2585   0.2627   0.2671   0.2696   0.2724   0.2770   0.2807   0.2837
  0.2857   0.2929   0.2976   0.3032   0.3075   0.3116   0.3169   0.3201
  0.3260   0.3339   0.3405   0.3467   0.3556   0.3732   0.4110   0.4171
  0.4228   0.4296   0.4443   0.4475   0.4546   0.4602   0.4712   0.4750
  0.4800   0.4929   0.4948   0.4975   0.5055   0.5062   0.5146   0.5194
  0.5285   0.5374   0.5490   0.5563   0.5612   0.5714   0.5744   0.5833
  0.5904   0.5934   0.6017   0.6083   0.6118   0.6186   0.6229   0.6287
  0.6328   0.6469   0.6526   0.6566   0.6707   0.6778   0.6816   0.6953
  0.7010   0.7086   0.7156   0.7243   0.7308   0.7366   0.7830   0.7965
  0.8091   0.8141   0.8201   0.8293   0.8337   0.8429   0.8440   0.8471
  0.8498   0.8527   0.8553   0.8596   0.8608   0.8688   0.8702   0.8818
  0.8828   0.8900   0.8947   0.9009   0.9088   0.9143   0.9187   0.9325
  0.9396   0.9465   0.9495   0.9525   0.9603   0.9634   0.9695   0.9702
  0.9876   0.9924   0.9954   0.9975   1.0086   1.0108   1.0331   1.0415
  1.0468   1.0620   1.0786   1.1099   1.1361   1.1434   1.1787   1.1902
  1.1932   1.2173   1.2317   1.2399   1.2476   1.2588   1.2744   1.2914
  1.2966   1.3117   1.3232   1.3351   1.3534   1.3620   1.3965   1.4389
  1.4652   1.4880   1.5013   1.5105   1.5208   1.5516   1.5552   1.5694
  1.5749   1.5868   1.6056   1.6254   1.6470   1.6678   1.6846   1.6966
  1.7102   1.7174   1.7394   1.7656   1.8066   1.8142   1.8370   1.8504
  1.8555   1.8681   1.8789   1.9196   1.9250   1.9328   1.9440   1.9483
  1.9598   1.9821   1.9874   2.0014   2.0205   2.0549   2.0655   2.0888
  2.1279   2.1380   2.1623   2.1897   2.2317   2.2543   2.2597   2.2714
  2.2747   2.2851   2.2995   2.3041   2.3367   2.3533   2.3765   2.3828
  2.4091   2.4338   2.4409   2.4540   2.4670   2.4812   2.5156   2.5348
  2.5382   2.5543   2.5615   2.5708   2.6019   2.6142   2.6516   2.6698
  2.6850   2.6914   2.7016   2.7058   2.7284   2.7394   2.7433   2.7540
  2.7632   2.7840   2.7958   2.7977   2.8271   2.8332   2.8537   2.8701
  2.9028   2.9547   2.9839   3.0738   3.0788   3.0888   3.1216   3.1311
  3.1512   3.1964   3.2172   3.2475   3.2594   3.3359   3.3689   3.4041
  3.4387   3.5328   3.5749   3.6383   3.6664   3.7886   3.8359   3.8501
  3.9966   4.0534   4.0688   4.1291   4.3698   4.7980   4.8264   9.7663
  9.7765   9.8030   9.8271   9.8566  23.3752  23.5480  23.8217  23.8657
 23.8881  23.9244  23.9555  23.9862  24.0553  24.0621  24.1237  24.1431
 25.8108  25.8222  25.9017  25.9199  25.9747  26.1244  26.1451  26.1943
 26.3363  26.3632  26.5703  26.5886  26.6865  26.7727  26.9121 215.7600
215.7694 215.8014 215.8290 215.8683
 --------------------------------------------------------------

          Ground-State Mulliken Net Atomic Charges

     Atom                 Charge (a.u.)
  ----------------------------------------
      1 C                     0.006877
      2 C                    -1.198420
      3 Cl                    0.507365
      4 C                     1.004714
      5 Cl                    0.483637
      6 C                    -0.758716
      7 H                     0.200590
      8 C                    -0.378901
      9 H                     0.210409
     10 C                    -0.190869
     11 Cl                    0.432644
     12 C                     0.291974
     13 C                    -0.868968
     14 Cl                    0.306490
     15 C                    -0.411287
     16 H                     0.217132
     17 C                     0.526672
     18 Cl                    0.464455
     19 C                    -0.502429
     20 H                     0.200059
     21 C                    -0.729807
     22 H                     0.186378
  ----------------------------------------
  Sum of atomic charges =     0.000000

 -----------------------------------------------------------------
                    Cartesian Multipole Moments
 -----------------------------------------------------------------
    Charge (ESU x 10^10)
                 0.0000
    Dipole Moment (Debye)
         X      -1.9204      Y       0.9674      Z      -0.7063
       Tot       2.2633
    Quadrupole Moments (Debye-Ang)
        XX    -128.2314     XY       0.0161     YY    -132.2678
        XZ      -0.8173     YZ      -3.5760     ZZ    -136.6475
    Octopole Moments (Debye-Ang^2)
       XXX    -409.1790    XXY      17.7555    XYY    -113.3081
       YYY      83.3719    XXZ      31.5513    XYZ      -3.7345
       YYZ       4.7741    XZZ    -126.4974    YZZ      34.5326
       ZZZ      34.8265
    Hexadecapole Moments (Debye-Ang^3)
      XXXX   -4948.9017   XXXY     160.7403   XXYY    -953.4353
      XYYY     207.1333   YYYY    -804.0262   XXXZ    1073.1351
      XXYZ     -26.6570   XYYZ     330.2959   YYYZ    -108.5926
      XXZZ   -1475.8348   XYZZ      92.6882   YYZZ    -738.9273
      XZZZ    1059.0640   YZZZ    -108.1806   ZZZZ   -3703.4655
 -----------------------------------------------------------------
 Calculating analytic gradient of the SCF energy
 Gradient of SCF Energy
            1           2           3           4           5           6
    1  -0.0001222  -0.0000700   0.0011383   0.0003831   0.0000801  -0.0001678
    2  -0.0000416  -0.0004163  -0.0058844  -0.0000038  -0.0000188  -0.0000127
    3  -0.0010224   0.0004251  -0.0033471   0.0000850  -0.0000968  -0.0003115
            7           8           9          10          11          12
    1   0.0000336  -0.0002723   0.0000442   0.0003285   0.0002341  -0.0001604
    2   0.0000266   0.0000262   0.0000132   0.0008477   0.0000174  -0.0003915
    3   0.0000760   0.0000291  -0.0000098   0.0007354  -0.0004110   0.0003253
           13          14          15          16          17          18
    1  -0.0001950  -0.0008349   0.0003425  -0.0000591  -0.0002568   0.0001673
    2   0.0012115   0.0050860  -0.0000521   0.0000301  -0.0001670  -0.0000043
    3   0.0003881   0.0039438  -0.0001627  -0.0000030   0.0003169  -0.0001263
           19          20          21          22
    1  -0.0002156   0.0000213  -0.0001692  -0.0002496
    2   0.0002723  -0.0000683  -0.0004458  -0.0000243
    3  -0.0001667   0.0000277  -0.0007435   0.0000484
 Max gradient component =       5.884E-03
 RMS gradient           =       1.206E-03
 Gradient time:  CPU 229.32 s  wall 229.33 s
 Geometry Optimization Parameters
   NAtoms,    NIC,     NZ,  NCons,   NDum,   NFix, NCnnct, MaxDiis
       22     163      22       0       0       0       0       0

 Cartesian Hessian Update
 Hessian updated using BFGS update


** GEOMETRY OPTIMIZATION IN DELOCALIZED INTERNAL COORDINATES **
   Searching for a Minimum

   Optimization Cycle:   7

                       Coordinates (Angstroms)
     ATOM                X               Y               Z
      1  C         0.0133958737   -0.0450526703    0.0121197419
      2  C        -0.0053479853    0.1740151930    1.4048858614
      3  Cl        1.5036005788    0.3690898984    2.2529767771
      4  C        -1.2130646393    0.2431833543    2.1049300205
      5  Cl       -1.2552434987    0.5173531957    3.8291700649
      6  C        -2.4202023387    0.0986319991    1.4275286365
      7  H        -3.3490780733    0.1570858542    1.9798241401
      8  C        -2.4277045633   -0.1242962580    0.0595346157
      9  H        -3.3616012104   -0.2503100533   -0.4718203438
     10  C        -1.2224327265   -0.1958212427   -0.6310417126
     11  Cl       -1.2951231329   -0.5280218220   -2.3564720240
     12  C         1.2949377559   -0.0735429034   -0.7452907219
     13  C         2.2612159713   -1.0698009871   -0.5689439034
     14  Cl        1.9957480373   -2.3695957302    0.5764289657
     15  C         3.4536642402   -1.0719960012   -1.2881616586
     16  H         4.1810032486   -1.8569419043   -1.1363247542
     17  C         3.6853789652   -0.0500781061   -2.1993381044
     18  Cl        5.1863956011   -0.0430220836   -3.1094501607
     19  C         2.7521586224    0.9618008302   -2.4036740147
     20  H         2.9493147625    1.7526050290   -3.1150102336
     21  C         1.5685583990    0.9346838173   -1.6782081748
     22  H         0.8350845267    1.7175454859   -1.8287592959
   Point Group: c1    Number of degrees of freedom:    60


   Energy is  -2761.514775702

 Hessian updated using BFGS update

 60 Hessian modes will be used to form the next step
  Hessian Eigenvalues:
     0.012027    0.017785    0.018862    0.020890    0.020949    0.022740
     0.023016    0.023627    0.023849    0.023897    0.024091    0.024098
     0.024116    0.024116    0.024136    0.024142    0.024148    0.024159
     0.027921    0.074571    0.159996    0.160001    0.160014    0.160045
     0.160275    0.217801    0.224649    0.225912    0.231428    0.236687
     0.245166    0.247363    0.249978    0.250007    0.250061    0.252591
     0.289253    0.289800    0.300884    0.301073    0.301344    0.313262
     0.353490    0.356665    0.356666    0.356672    0.356706    0.367763
     0.412453    0.426168    0.430043    0.456638    0.462403    0.467873
     0.471696    0.478186    0.478343    0.479142    0.481589    0.559610

 Minimum search - taking simple RFO step
 Searching for Lamda that Minimizes Along All modes
 Value Taken    Lamda =  -0.00296374
 Calculated Step too Large.  Step scaled by  0.693102
 Step Taken.  Stepsize is  0.300000

                             Maximum     Tolerance    Cnvgd?
         Gradient           0.005359      0.000300      NO
         Displacement       0.224289      0.001200      NO
         Energy change     -0.002578      0.000001      NO


 New Cartesian Coordinates Obtained by Inverse Iteration

 Displacement from previous Coordinates is:  0.518219
 ----------------------------------------------------------------
             Standard Nuclear Orientation (Angstroms)
    I     Atom           X                Y                Z
 ----------------------------------------------------------------
    1      C       0.0125790166    -0.0431509951     0.0129520027
    2      C      -0.0058369880     0.2135183597     1.3981140244
    3      Cl      1.5047568168     0.4554405990     2.2339851150
    4      C      -1.2131325467     0.2793035223     2.0990466990
    5      Cl     -1.2581523031     0.6015410935     3.8150222605
    6      C      -2.4181880952     0.0914019409     1.4280672533
    7      H      -3.3472085018     0.1470388225     1.9805030066
    8      C      -2.4244366301    -0.1689638167     0.0666379473
    9      H      -3.3570516532    -0.3268440835    -0.4585595043
   10      C      -1.2190289081    -0.2349947646    -0.6247860441
   11      Cl     -1.2801942658    -0.6056419487    -2.3412146405
   12      C       1.2946435049    -0.0698107924    -0.7459768150
   13      C       2.2375082860    -1.0923611673    -0.6022070725
   14      Cl      1.9410507534    -2.4196586205     0.5046627912
   15      C       3.4303874971    -1.0966379304    -1.3200767936
   16      H       4.1415237461    -1.9008236250    -1.1938394313
   17      C       3.6843862638    -0.0497625929    -2.1969285084
   18      Cl      5.1865095924    -0.0443412783    -3.1052892152
   19      C       2.7734569112     0.9879693292    -2.3680231250
   20      H       2.9884103981     1.7968432147    -3.0535854711
   21      C       1.5883393990     0.9629536575    -1.6439466477
   22      H       0.8703361210     1.7644959713    -1.7696541101
 ----------------------------------------------------------------
 Nuclear Repulsion Energy =        1761.08114301 hartrees
 There are       81 alpha and       81 beta electrons
 Applying Cartesian multipole field
    Component          Value
    ---------          -----
     (2,0,0)        1.00000E-12
     (0,2,0)        2.00000E-11
     (0,0,2)       -3.00000E-11
 Nucleus-field energy     =    -0.0000000668 hartrees
 Requested basis set is 6-311++G(d,p)
 There are 162 shells and 449 basis functions
 A cutoff of  1.0D-15 yielded  10265 shell pairs
 There are     85469 function pairs (     91918 Cartesian)
 Smallest overlap matrix eigenvalue = 2.47E-07
 Linear dependence detected in AO basis
 Number of orthogonalized atomic orbitals = 445
 Maximum deviation from orthogonality = 4.500E-10
 Guess from superposition of atomic densities
 Warning:  Energy on first SCF cycle will be non-variational
 SAD guess density has 162.000000 electrons

 -----------------------------------------------------------------------
  General SCF calculation program by
  Eric Jon Sundstrom, Paul Horn, Yuezhi Mao, Dmitri Zuev, Alec White,
  David Stuck, Shaama M.S., Shane Yost, Joonho Lee, David Small,
  Daniel Levine, Susi Lehtola, Hugh Burton, Evgeny Epifanovsky,
  Bang C. Huynh
 -----------------------------------------------------------------------
 Exchange:     0.2000 Hartree-Fock + 0.0800 Slater + 0.7200 B88
 Correlation:  0.1900 VWN1RPA + 0.8100 LYP
 Using SG-1 standard quadrature grid
 A restricted SCF calculation will be
 performed using DIIS
 SCF converges when DIIS error is below 1.0e-08
 ---------------------------------------
  Cycle       Energy         DIIS error
 ---------------------------------------
    1   -2765.5015393272      2.92e-02  
    2   -2761.3704459786      2.38e-03  
    3   -2761.2814400105      2.95e-03  
    4   -2761.5077060045      5.55e-04  
    5   -2761.5144822114      2.66e-04  
    6   -2761.5161545189      9.92e-05  
    7   -2761.5163846354      2.27e-05  
    8   -2761.5163942505      1.11e-05  
    9   -2761.5163973619      2.70e-06  
   10   -2761.5163975233      1.17e-06  
   11   -2761.5163975563      3.74e-07  
   12   -2761.5163975599      1.26e-07  
   13   -2761.5163975603      4.31e-08  
   14   -2761.5163975602      1.80e-08  
   15   -2761.5163975603      5.71e-09  Convergence criterion met
 ---------------------------------------
 SCF time:   CPU 678.80s  wall 679.00s 
 SCF   energy in the final basis set =    -2761.5163975603
 Total energy in the final basis set =    -2761.5163975603

 --------------------------------------------------------------

                    Orbital Energies (a.u.)
 --------------------------------------------------------------

 Alpha MOs
 -- Occupied --
********-101.5724-101.5718-101.5684-101.5673 -10.2734 -10.2679 -10.2677
-10.2639 -10.2614 -10.2364 -10.2241 -10.2179 -10.2150 -10.2115 -10.2112
-10.2070  -9.4875  -9.4871  -9.4868  -9.4829  -9.4822  -7.2522  -7.2517
 -7.2516  -7.2476  -7.2469  -7.2424  -7.2420  -7.2418  -7.2416  -7.2415
 -7.2408  -7.2378  -7.2374  -7.2369  -7.2365  -0.9487  -0.9255  -0.9035
 -0.8913  -0.8767  -0.8479  -0.8415  -0.8003  -0.7701  -0.7498  -0.7397
 -0.6613  -0.6456  -0.6245  -0.6100  -0.5532  -0.5328  -0.5251  -0.5137
 -0.4922  -0.4799  -0.4630  -0.4607  -0.4585  -0.4444  -0.4320  -0.4239
 -0.4104  -0.3986  -0.3974  -0.3916  -0.3786  -0.3657  -0.3474  -0.3408
 -0.3342  -0.3332  -0.3304  -0.3277  -0.3221  -0.2878  -0.2762  -0.2659
 -0.2615
 -- Virtual --
 -0.0634  -0.0536  -0.0444  -0.0388  -0.0300  -0.0155  -0.0093  -0.0009
  0.0051   0.0100   0.0149   0.0194   0.0246   0.0270   0.0410   0.0459
  0.0489   0.0525   0.0552   0.0591   0.0640   0.0706   0.0768   0.0808
  0.0850   0.0880   0.0938   0.0948   0.0972   0.1022   0.1055   0.1064
  0.1112   0.1148   0.1171   0.1199   0.1212   0.1251   0.1257   0.1287
  0.1307   0.1331   0.1347   0.1369   0.1410   0.1442   0.1527   0.1542
  0.1617   0.1634   0.1678   0.1708   0.1763   0.1814   0.1851   0.1910
  0.1958   0.2013   0.2089   0.2099   0.2147   0.2184   0.2201   0.2240
  0.2276   0.2321   0.2376   0.2417   0.2451   0.2490   0.2507   0.2545
  0.2592   0.2633   0.2665   0.2694   0.2726   0.2761   0.2808   0.2836
  0.2866   0.2914   0.2980   0.3036   0.3063   0.3095   0.3185   0.3206
  0.3251   0.3344   0.3375   0.3486   0.3547   0.3730   0.4106   0.4163
  0.4229   0.4317   0.4432   0.4491   0.4547   0.4597   0.4705   0.4756
  0.4813   0.4923   0.4936   0.4981   0.5076   0.5084   0.5158   0.5205
  0.5279   0.5363   0.5486   0.5575   0.5606   0.5704   0.5762   0.5825
  0.5888   0.5918   0.6015   0.6089   0.6116   0.6191   0.6258   0.6300
  0.6344   0.6483   0.6529   0.6570   0.6740   0.6788   0.6815   0.6961
  0.6992   0.7063   0.7146   0.7238   0.7318   0.7371   0.7853   0.7977
  0.8081   0.8159   0.8208   0.8309   0.8340   0.8424   0.8446   0.8460
  0.8506   0.8531   0.8552   0.8605   0.8620   0.8682   0.8703   0.8826
  0.8841   0.8869   0.8931   0.8992   0.9079   0.9106   0.9198   0.9317
  0.9420   0.9467   0.9507   0.9533   0.9615   0.9647   0.9700   0.9729
  0.9876   0.9925   0.9965   0.9996   1.0086   1.0102   1.0346   1.0402
  1.0469   1.0583   1.0792   1.1139   1.1341   1.1481   1.1807   1.1927
  1.1945   1.2179   1.2315   1.2415   1.2472   1.2602   1.2733   1.2917
  1.2965   1.3131   1.3262   1.3349   1.3521   1.3620   1.4006   1.4361
  1.4625   1.4854   1.5018   1.5065   1.5230   1.5526   1.5568   1.5715
  1.5742   1.5886   1.6059   1.6241   1.6480   1.6671   1.6864   1.6962
  1.7083   1.7183   1.7374   1.7645   1.8079   1.8110   1.8348   1.8489
  1.8533   1.8646   1.8784   1.9222   1.9279   1.9326   1.9447   1.9472
  1.9632   1.9833   1.9893   2.0013   2.0228   2.0547   2.0644   2.0884
  2.1274   2.1387   2.1608   2.1913   2.2337   2.2541   2.2598   2.2697
  2.2720   2.2881   2.3003   2.3039   2.3396   2.3501   2.3766   2.3829
  2.4119   2.4387   2.4420   2.4550   2.4628   2.4804   2.5128   2.5345
  2.5370   2.5509   2.5622   2.5681   2.5982   2.6150   2.6550   2.6726
  2.6850   2.6942   2.6995   2.7064   2.7280   2.7386   2.7423   2.7546
  2.7628   2.7804   2.7932   2.8026   2.8284   2.8341   2.8553   2.8638
  2.9018   2.9587   2.9863   3.0762   3.0820   3.0920   3.1230   3.1299
  3.1498   3.1971   3.2180   3.2480   3.2603   3.3341   3.3704   3.4059
  3.4399   3.5347   3.5767   3.6382   3.6698   3.7892   3.8373   3.8502
  3.9978   4.0532   4.0687   4.1289   4.3618   4.7999   4.8261   9.7688
  9.7775   9.8026   9.8228   9.8562  23.3772  23.5484  23.8222  23.8664
 23.8883  23.9248  23.9567  23.9853  24.0555  24.0671  24.1234  24.1444
 25.8110  25.8221  25.8996  25.9366  25.9588  26.1251  26.1462  26.2131
 26.2987  26.3780  26.5687  26.5871  26.6950  26.7603  26.9178 215.7620
215.7709 215.8001 215.8260 215.8669
 --------------------------------------------------------------

          Ground-State Mulliken Net Atomic Charges

     Atom                 Charge (a.u.)
  ----------------------------------------
      1 C                    -0.008090
      2 C                    -1.210005
      3 Cl                    0.506713
      4 C                     1.005249
      5 Cl                    0.491988
      6 C                    -0.706730
      7 H                     0.202821
      8 C                    -0.376708
      9 H                     0.209844
     10 C                    -0.182258
     11 Cl                    0.446579
     12 C                     0.251548
     13 C                    -0.972969
     14 Cl                    0.335589
     15 C                    -0.359018
     16 H                     0.218770
     17 C                     0.530669
     18 Cl                    0.466982
     19 C                    -0.561773
     20 H                     0.200165
     21 C                    -0.678478
     22 H                     0.189109
  ----------------------------------------
  Sum of atomic charges =     0.000000

 -----------------------------------------------------------------
                    Cartesian Multipole Moments
 -----------------------------------------------------------------
    Charge (ESU x 10^10)
                -0.0000
    Dipole Moment (Debye)
         X      -1.9201      Y       0.9566      Z      -0.6863
       Tot       2.2523
    Quadrupole Moments (Debye-Ang)
        XX    -128.2564     XY       0.2214     YY    -132.0226
        XZ      -0.9150     YZ      -3.5535     ZZ    -136.8070
    Octopole Moments (Debye-Ang^2)
       XXX    -408.2447    XXY      17.0734    XYY    -112.0663
       YYY      82.0402    XXZ      32.0838    XYZ      -3.3898
       YYZ       5.3138    XZZ    -126.2386    YZZ      33.6508
       ZZZ      38.7237
    Hexadecapole Moments (Debye-Ang^3)
      XXXX   -4931.1131   XXXY     155.1150   XXYY    -954.7756
      XYYY     197.3959   YYYY    -849.5093   XXXZ    1081.3253
      XXYZ     -37.6524   XYYZ     331.9685   YYYZ    -144.7249
      XXZZ   -1465.4578   XYZZ      89.5249   YYZZ    -740.0221
      XZZZ    1070.3886   YZZZ    -138.9107   ZZZZ   -3672.0968
 -----------------------------------------------------------------
 Calculating analytic gradient of the SCF energy
 Gradient of SCF Energy
            1           2           3           4           5           6
    1  -0.0006540  -0.0001452   0.0008888   0.0003508  -0.0000040  -0.0001491
    2  -0.0001817  -0.0002033  -0.0035789   0.0000676   0.0000027  -0.0000582
    3  -0.0006355   0.0000963  -0.0018839  -0.0000002  -0.0000056  -0.0002994
            7           8           9          10          11          12
    1   0.0000138  -0.0001954   0.0000227   0.0004407   0.0002720   0.0003628
    2   0.0000320   0.0000648  -0.0000312   0.0006074   0.0000238  -0.0003010
    3   0.0000617   0.0001979  -0.0000069   0.0003192  -0.0001545   0.0000369
           13          14          15          16          17          18
    1  -0.0002966  -0.0004053   0.0002041  -0.0000234  -0.0002254   0.0001334
    2   0.0010368   0.0027871  -0.0000723   0.0000194  -0.0000549   0.0000082
    3   0.0002396   0.0024693  -0.0000266  -0.0000165   0.0002039  -0.0000884
           19          20          21          22
    1  -0.0001203   0.0000495  -0.0002812  -0.0002387
    2   0.0001310  -0.0000536  -0.0001773  -0.0000683
    3  -0.0000784   0.0000117  -0.0004444   0.0000038
 Max gradient component =       3.579E-03
 RMS gradient           =       7.307E-04
 Gradient time:  CPU 228.89 s  wall 228.90 s
 Geometry Optimization Parameters
   NAtoms,    NIC,     NZ,  NCons,   NDum,   NFix, NCnnct, MaxDiis
       22     163      22       0       0       0       0       0

 Cartesian Hessian Update
 Hessian updated using BFGS update


** GEOMETRY OPTIMIZATION IN DELOCALIZED INTERNAL COORDINATES **
   Searching for a Minimum

   Optimization Cycle:   8

                       Coordinates (Angstroms)
     ATOM                X               Y               Z
      1  C         0.0125790166   -0.0431509951    0.0129520027
      2  C        -0.0058369880    0.2135183597    1.3981140244
      3  Cl        1.5047568168    0.4554405990    2.2339851150
      4  C        -1.2131325467    0.2793035223    2.0990466990
      5  Cl       -1.2581523031    0.6015410935    3.8150222605
      6  C        -2.4181880952    0.0914019409    1.4280672533
      7  H        -3.3472085018    0.1470388225    1.9805030066
      8  C        -2.4244366301   -0.1689638167    0.0666379473
      9  H        -3.3570516532   -0.3268440835   -0.4585595043
     10  C        -1.2190289081   -0.2349947646   -0.6247860441
     11  Cl       -1.2801942658   -0.6056419487   -2.3412146405
     12  C         1.2946435049   -0.0698107924   -0.7459768150
     13  C         2.2375082860   -1.0923611673   -0.6022070725
     14  Cl        1.9410507534   -2.4196586205    0.5046627912
     15  C         3.4303874971   -1.0966379304   -1.3200767936
     16  H         4.1415237461   -1.9008236250   -1.1938394313
     17  C         3.6843862638   -0.0497625929   -2.1969285084
     18  Cl        5.1865095924   -0.0443412783   -3.1052892152
     19  C         2.7734569112    0.9879693292   -2.3680231250
     20  H         2.9884103981    1.7968432147   -3.0535854711
     21  C         1.5883393990    0.9629536575   -1.6439466477
     22  H         0.8703361210    1.7644959713   -1.7696541101
   Point Group: c1    Number of degrees of freedom:    60


   Energy is  -2761.516397560

 Hessian updated using BFGS update

 60 Hessian modes will be used to form the next step
  Hessian Eigenvalues:
     0.008786    0.017816    0.018779    0.020862    0.020937    0.022174
     0.023015    0.023628    0.023841    0.023882    0.024090    0.024096
     0.024116    0.024116    0.024137    0.024142    0.024146    0.024154
     0.027917    0.074340    0.159996    0.160002    0.160006    0.160047
     0.160251    0.217727    0.224663    0.225929    0.231424    0.236642
     0.245178    0.247370    0.249940    0.250016    0.250027    0.252554
     0.289273    0.289740    0.300877    0.301074    0.301301    0.313437
     0.353487    0.356665    0.356666    0.356673    0.356705    0.367751
     0.412434    0.426151    0.430042    0.456638    0.462341    0.467875
     0.471697    0.478178    0.478317    0.479141    0.481549    0.558984

 Minimum search - taking simple RFO step
 Searching for Lamda that Minimizes Along All modes
 Value Taken    Lamda =  -0.00161961
 Calculated Step too Large.  Step scaled by  0.771511
 Step Taken.  Stepsize is  0.300000

                             Maximum     Tolerance    Cnvgd?
         Gradient           0.003259      0.000300      NO
         Displacement       0.224397      0.001200      NO
         Energy change     -0.001622      0.000001      NO


 New Cartesian Coordinates Obtained by Inverse Iteration

 Displacement from previous Coordinates is:  0.521127
 ----------------------------------------------------------------
             Standard Nuclear Orientation (Angstroms)
    I     Atom           X                Y                Z
 ----------------------------------------------------------------
    1      C       0.0121341665    -0.0375054609     0.0136410783
    2      C      -0.0078806255     0.2545716443     1.3906466589
    3      Cl      1.5016227456     0.5491765755     2.2130814717
    4      C      -1.2147162049     0.3121077520     2.0930350698
    5      Cl     -1.2631205756     0.6799453419     3.7997111219
    6      C      -2.4163664065     0.0797651755     1.4296503370
    7      H      -3.3455661695     0.1295109517     1.9823654940
    8      C      -2.4201125420    -0.2151189840     0.0750693715
    9      H      -3.3505579063    -0.4048428884    -0.4434957340
   10      C      -1.2147858407    -0.2724516025    -0.6174733436
   11      Cl     -1.2652526774    -0.6785623535    -2.3248493680
   12      C       1.2946385527    -0.0624011406    -0.7460203931
   13      C       2.2127419911    -1.1107715621    -0.6349077277
   14      Cl      1.8837517344    -2.4616302715     0.4343176312
   15      C       3.4053962153    -1.1201141565    -1.3525402667
   16      H       4.0985076624    -1.9434705665    -1.2516422396
   17      C       3.6833904270    -0.0519146862    -2.1962758329
   18      Cl      5.1851789204    -0.0528809689    -3.1050347102
   19      C       2.7972464322     1.0117790972    -2.3331360520
   20      H       3.0307750174     1.8365606256    -2.9933739385
   21      C       1.6114651468     0.9920799613    -1.6089696967
   22      H       0.9121683507     1.8136824115    -1.7088952100
 ----------------------------------------------------------------
 Nuclear Repulsion Energy =        1759.99263376 hartrees
 There are       81 alpha and       81 beta electrons
 Applying Cartesian multipole field
    Component          Value
    ---------          -----
     (2,0,0)        1.00000E-12
     (0,2,0)        2.00000E-11
     (0,0,2)       -3.00000E-11
 Nucleus-field energy     =    -0.0000000653 hartrees
 Requested basis set is 6-311++G(d,p)
 There are 162 shells and 449 basis functions
 A cutoff of  1.0D-15 yielded  10272 shell pairs
 There are     85502 function pairs (     91952 Cartesian)
 Smallest overlap matrix eigenvalue = 2.41E-07
 Linear dependence detected in AO basis
 Number of orthogonalized atomic orbitals = 445
 Maximum deviation from orthogonality = 5.121E-10
 Guess from superposition of atomic densities
 Warning:  Energy on first SCF cycle will be non-variational
 SAD guess density has 162.000000 electrons

 -----------------------------------------------------------------------
  General SCF calculation program by
  Eric Jon Sundstrom, Paul Horn, Yuezhi Mao, Dmitri Zuev, Alec White,
  David Stuck, Shaama M.S., Shane Yost, Joonho Lee, David Small,
  Daniel Levine, Susi Lehtola, Hugh Burton, Evgeny Epifanovsky,
  Bang C. Huynh
 -----------------------------------------------------------------------
 Exchange:     0.2000 Hartree-Fock + 0.0800 Slater + 0.7200 B88
 Correlation:  0.1900 VWN1RPA + 0.8100 LYP
 Using SG-1 standard quadrature grid
 A restricted SCF calculation will be
 performed using DIIS
 SCF converges when DIIS error is below 1.0e-08
 ---------------------------------------
  Cycle       Energy         DIIS error
 ---------------------------------------
    1   -2765.4988758145      2.92e-02  
    2   -2761.3713114944      2.38e-03  
    3   -2761.2827097064      2.95e-03  
    4   -2761.5088306724      5.50e-04  
    5   -2761.5154888779      2.63e-04  
    6   -2761.5171189120      9.89e-05  
    7   -2761.5173481148      2.21e-05  
    8   -2761.5173572484      1.08e-05  
    9   -2761.5173602417      2.56e-06  
   10   -2761.5173603851      1.15e-06  
   11   -2761.5173604172      3.67e-07  
   12   -2761.5173604206      1.29e-07  
   13   -2761.5173604208      4.31e-08  
   14   -2761.5173604208      1.83e-08  
   15   -2761.5173604208      5.54e-09  Convergence criterion met
 ---------------------------------------
 SCF time:   CPU 682.81s  wall 682.00s 
 SCF   energy in the final basis set =    -2761.5173604208
 Total energy in the final basis set =    -2761.5173604208

 --------------------------------------------------------------

                    Orbital Energies (a.u.)
 --------------------------------------------------------------

 Alpha MOs
 -- Occupied --
********-101.5724-101.5723-101.5683-101.5677 -10.2734 -10.2680 -10.2675
-10.2637 -10.2614 -10.2359 -10.2239 -10.2179 -10.2150 -10.2115 -10.2111
-10.2071  -9.4876  -9.4872  -9.4870  -9.4829  -9.4825  -7.2523  -7.2521
 -7.2516  -7.2475  -7.2472  -7.2425  -7.2421  -7.2419  -7.2419  -7.2414
 -7.2413  -7.2377  -7.2374  -7.2373  -7.2369  -0.9486  -0.9255  -0.9035
 -0.8910  -0.8771  -0.8477  -0.8415  -0.8002  -0.7701  -0.7499  -0.7397
 -0.6613  -0.6451  -0.6251  -0.6098  -0.5531  -0.5324  -0.5251  -0.5145
 -0.4920  -0.4800  -0.4631  -0.4607  -0.4585  -0.4442  -0.4318  -0.4241
 -0.4105  -0.3978  -0.3976  -0.3916  -0.3779  -0.3652  -0.3470  -0.3410
 -0.3344  -0.3333  -0.3308  -0.3280  -0.3232  -0.2862  -0.2770  -0.2657
 -0.2623
 -- Virtual --
 -0.0613  -0.0537  -0.0442  -0.0407  -0.0305  -0.0155  -0.0094  -0.0008
  0.0052   0.0098   0.0148   0.0194   0.0245   0.0267   0.0412   0.0459
  0.0490   0.0526   0.0557   0.0588   0.0635   0.0697   0.0766   0.0808
  0.0848   0.0883   0.0936   0.0951   0.0967   0.1022   0.1056   0.1063
  0.1110   0.1146   0.1170   0.1198   0.1209   0.1244   0.1261   0.1286
  0.1303   0.1334   0.1347   0.1366   0.1412   0.1437   0.1525   0.1546
  0.1613   0.1629   0.1676   0.1710   0.1758   0.1810   0.1843   0.1914
  0.1949   0.2009   0.2090   0.2117   0.2158   0.2181   0.2206   0.2228
  0.2264   0.2311   0.2373   0.2410   0.2436   0.2495   0.2510   0.2546
  0.2593   0.2641   0.2657   0.2676   0.2749   0.2764   0.2809   0.2841
  0.2877   0.2900   0.2982   0.3017   0.3055   0.3079   0.3197   0.3204
  0.3272   0.3348   0.3357   0.3510   0.3546   0.3731   0.4103   0.4157
  0.4229   0.4347   0.4427   0.4506   0.4546   0.4593   0.4688   0.4749
  0.4841   0.4905   0.4933   0.4993   0.5093   0.5108   0.5162   0.5207
  0.5277   0.5353   0.5483   0.5589   0.5602   0.5693   0.5771   0.5821
  0.5867   0.5913   0.6020   0.6096   0.6112   0.6185   0.6264   0.6316
  0.6355   0.6512   0.6537   0.6567   0.6726   0.6823   0.6841   0.6954
  0.6977   0.7054   0.7134   0.7226   0.7319   0.7381   0.7871   0.7980
  0.8070   0.8163   0.8227   0.8323   0.8341   0.8416   0.8450   0.8466
  0.8515   0.8526   0.8551   0.8601   0.8643   0.8677   0.8725   0.8817
  0.8830   0.8862   0.8918   0.8981   0.9086   0.9099   0.9203   0.9313
  0.9441   0.9481   0.9523   0.9540   0.9619   0.9654   0.9701   0.9744
  0.9874   0.9925   0.9970   1.0012   1.0099   1.0118   1.0365   1.0391
  1.0494   1.0557   1.0801   1.1148   1.1302   1.1557   1.1824   1.1952
  1.1978   1.2192   1.2308   1.2432   1.2461   1.2625   1.2719   1.2917
  1.2977   1.3146   1.3276   1.3336   1.3506   1.3623   1.4042   1.4318
  1.4620   1.4826   1.5015   1.5029   1.5255   1.5531   1.5584   1.5719
  1.5755   1.5905   1.6062   1.6233   1.6488   1.6667   1.6880   1.6962
  1.7063   1.7198   1.7355   1.7641   1.8071   1.8103   1.8324   1.8455
  1.8527   1.8617   1.8780   1.9241   1.9296   1.9326   1.9444   1.9461
  1.9669   1.9845   1.9908   2.0014   2.0249   2.0546   2.0640   2.0878
  2.1273   2.1393   2.1595   2.1929   2.2347   2.2542   2.2606   2.2665
  2.2709   2.2883   2.2991   2.3103   2.3388   2.3501   2.3777   2.3818
  2.4133   2.4393   2.4423   2.4530   2.4685   2.4789   2.5109   2.5320
  2.5366   2.5478   2.5603   2.5673   2.5957   2.6175   2.6571   2.6746
  2.6856   2.6973   2.6977   2.7066   2.7277   2.7391   2.7432   2.7551
  2.7623   2.7769   2.7889   2.8084   2.8305   2.8352   2.8572   2.8579
  2.9005   2.9625   2.9875   3.0785   3.0862   3.0954   3.1243   3.1292
  3.1480   3.1976   3.2189   3.2496   3.2618   3.3319   3.3722   3.4078
  3.4408   3.5370   3.5789   3.6383   3.6740   3.7898   3.8385   3.8506
  3.9991   4.0531   4.0687   4.1289   4.3555   4.8017   4.8247   9.7711
  9.7785   9.8023   9.8252   9.8499  23.3798  23.5490  23.8226  23.8670
 23.8883  23.9248  23.9576  23.9848  24.0551  24.0714  24.1230  24.1456
 25.8111  25.8220  25.8957  25.9415  25.9572  26.1248  26.1468  26.2337
 26.2718  26.3853  26.5674  26.5862  26.6985  26.7484  26.9345 215.7639
215.7723 215.7994 215.8306 215.8586
 --------------------------------------------------------------

          Ground-State Mulliken Net Atomic Charges

     Atom                 Charge (a.u.)
  ----------------------------------------
      1 C                    -0.016057
      2 C                    -1.211890
      3 Cl                    0.516125
      4 C                     0.984286
      5 Cl                    0.500933
      6 C                    -0.657637
      7 H                     0.205371
      8 C                    -0.368323
      9 H                     0.208648
     10 C                    -0.186276
     11 Cl                    0.461576
     12 C                     0.231095
     13 C                    -1.094610
     14 Cl                    0.370030
     15 C                    -0.297799
     16 H                     0.221329
     17 C                     0.525933
     18 Cl                    0.469691
     19 C                    -0.628889
     20 H                     0.200162
     21 C                    -0.625642
     22 H                     0.191943
  ----------------------------------------
  Sum of atomic charges =     0.000000

 -----------------------------------------------------------------
                    Cartesian Multipole Moments
 -----------------------------------------------------------------
    Charge (ESU x 10^10)
                -0.0000
    Dipole Moment (Debye)
         X      -1.9128      Y       0.9409      Z      -0.6601
       Tot       2.2315
    Quadrupole Moments (Debye-Ang)
        XX    -128.2768     XY       0.4662     YY    -131.7897
        XZ      -1.0060     YZ      -3.5417     ZZ    -136.9565
    Octopole Moments (Debye-Ang^2)
       XXX    -406.9290    XXY      16.3870    XYY    -110.7507
       YYY      80.4817    XXZ      32.6974    XYZ      -3.0677
       YYZ       5.9309    XZZ    -125.8247    YZZ      32.5894
       ZZZ      42.7062
    Hexadecapole Moments (Debye-Ang^3)
      XXXX   -4911.8774   XXXY     149.8037   XXYY    -955.8452
      XYYY     187.5366   YYYY    -895.3193   XXXZ    1090.8684
      XXYZ     -48.9213   XYYZ     334.1919   YYYZ    -180.5611
      XXZZ   -1454.9843   XYZZ      86.0783   YYZZ    -741.5372
      XZZZ    1082.9663   YZZZ    -169.9744   ZZZZ   -3642.2397
 -----------------------------------------------------------------
 Calculating analytic gradient of the SCF energy
 Gradient of SCF Energy
            1           2           3           4           5           6
    1  -0.0007333  -0.0002257   0.0006874   0.0003226   0.0000064  -0.0001077
    2  -0.0001958  -0.0000887  -0.0021190   0.0000023   0.0000531  -0.0000576
    3  -0.0002501  -0.0000587  -0.0010357  -0.0000256   0.0000030  -0.0002305
            7           8           9          10          11          12
    1   0.0000008  -0.0001464  -0.0000054   0.0003945   0.0001826   0.0005144
    2   0.0000279   0.0001046  -0.0000388   0.0002753   0.0000285  -0.0001294
    3   0.0000264   0.0002328  -0.0000112  -0.0000859   0.0000734  -0.0001312
           13          14          15          16          17          18
    1  -0.0002928  -0.0001856   0.0000718   0.0000036  -0.0001312   0.0000785
    2   0.0007078   0.0015026  -0.0000612   0.0000063   0.0000533   0.0000030
    3   0.0001166   0.0015379   0.0000446  -0.0000239   0.0000678  -0.0000373
           19          20          21          22
    1  -0.0000138   0.0000444  -0.0003345  -0.0001305
    2   0.0000179  -0.0000316  -0.0000471  -0.0000133
    3  -0.0000325  -0.0000094  -0.0001628  -0.0000076
 Max gradient component =       2.119E-03
 RMS gradient           =       4.445E-04
 Gradient time:  CPU 227.74 s  wall 227.75 s
 Geometry Optimization Parameters
   NAtoms,    NIC,     NZ,  NCons,   NDum,   NFix, NCnnct, MaxDiis
       22     163      22       0       0       0       0       0

 Cartesian Hessian Update
 Hessian updated using BFGS update


** GEOMETRY OPTIMIZATION IN DELOCALIZED INTERNAL COORDINATES **
   Searching for a Minimum

   Optimization Cycle:   9

                       Coordinates (Angstroms)
     ATOM                X               Y               Z
      1  C         0.0121341665   -0.0375054609    0.0136410783
      2  C        -0.0078806255    0.2545716443    1.3906466589
      3  Cl        1.5016227456    0.5491765755    2.2130814717
      4  C        -1.2147162049    0.3121077520    2.0930350698
      5  Cl       -1.2631205756    0.6799453419    3.7997111219
      6  C        -2.4163664065    0.0797651755    1.4296503370
      7  H        -3.3455661695    0.1295109517    1.9823654940
      8  C        -2.4201125420   -0.2151189840    0.0750693715
      9  H        -3.3505579063   -0.4048428884   -0.4434957340
     10  C        -1.2147858407   -0.2724516025   -0.6174733436
     11  Cl       -1.2652526774   -0.6785623535   -2.3248493680
     12  C         1.2946385527   -0.0624011406   -0.7460203931
     13  C         2.2127419911   -1.1107715621   -0.6349077277
     14  Cl        1.8837517344   -2.4616302715    0.4343176312
     15  C         3.4053962153   -1.1201141565   -1.3525402667
     16  H         4.0985076624   -1.9434705665   -1.2516422396
     17  C         3.6833904270   -0.0519146862   -2.1962758329
     18  Cl        5.1851789204   -0.0528809689   -3.1050347102
     19  C         2.7972464322    1.0117790972   -2.3331360520
     20  H         3.0307750174    1.8365606256   -2.9933739385
     21  C         1.6114651468    0.9920799613   -1.6089696967
     22  H         0.9121683507    1.8136824115   -1.7088952100
   Point Group: c1    Number of degrees of freedom:    60


   Energy is  -2761.517360421

 Hessian updated using BFGS update

 60 Hessian modes will be used to form the next step
  Hessian Eigenvalues:
     0.005837    0.017846    0.018732    0.020831    0.020933    0.021850
     0.023017    0.023628    0.023839    0.023886    0.024091    0.024096
     0.024116    0.024117    0.024139    0.024141    0.024145    0.024159
     0.027921    0.074116    0.159995    0.159997    0.160004    0.160048
     0.160249    0.217527    0.224669    0.225931    0.231405    0.236587
     0.245199    0.247363    0.249628    0.250008    0.250039    0.252522
     0.289227    0.289687    0.300914    0.301073    0.301305    0.313397
     0.353500    0.356665    0.356667    0.356672    0.356708    0.367781
     0.412432    0.426131    0.430040    0.456640    0.462294    0.467875
     0.471697    0.478184    0.478284    0.479141    0.481504    0.558094

 Minimum search - taking simple RFO step
 Searching for Lamda that Minimizes Along All modes
 Value Taken    Lamda =  -0.00086411
 Calculated Step too Large.  Step scaled by  0.844498
 Step Taken.  Stepsize is  0.300000

                             Maximum     Tolerance    Cnvgd?
         Gradient           0.001968      0.000300      NO
         Displacement       0.227061      0.001200      NO
         Energy change     -0.000963      0.000001      NO


 New Cartesian Coordinates Obtained by Inverse Iteration

 Displacement from previous Coordinates is:  0.508214
 ----------------------------------------------------------------
             Standard Nuclear Orientation (Angstroms)
    I     Atom           X                Y                Z
 ----------------------------------------------------------------
    1      C       0.0125702456    -0.0275167604     0.0148478166
    2      C      -0.0114174638     0.2974248099     1.3836294049
    3      Cl      1.4932384909     0.6478784589     2.1937098806
    4      C      -1.2181765934     0.3425335460     2.0874226336
    5      Cl     -1.2720978967     0.7485908716     3.7851739792
    6      C      -2.4146199738     0.0649636102     1.4321733033
    7      H      -3.3439214789     0.1048366341     1.9855279017
    8      C      -2.4140776853    -0.2604638816     0.0844124296
    9      H      -3.3410790871    -0.4821220011    -0.4275737010
   10      C      -1.2088928545    -0.3051572475    -0.6091207718
   11      Cl     -1.2485096197    -0.7432922931    -2.3080223990
   12      C       1.2956661080    -0.0520309691    -0.7446598311
   13      C       2.1883798214    -1.1248429052    -0.6654608403
   14      Cl      1.8251979429    -2.4974391272     0.3646064424
   15      C       3.3800995534    -1.1415909936    -1.3840722267
   16      H       4.0538427481    -1.9835235792    -1.3080585320
   17      C       3.6824651810    -0.0560591987    -2.1970502661
   18      Cl      5.1821545495    -0.0670682473    -3.1090637811
   19      C       2.8222031122     1.0321494056    -2.3006088033
   20      H       3.0740216991     1.8698523012    -2.9375693984
   21      C       1.6367690496     1.0200438410    -1.5749404316
   22      H       0.9568425655     1.8603486204    -1.6503990881
 ----------------------------------------------------------------
 Nuclear Repulsion Energy =        1759.08568411 hartrees
 There are       81 alpha and       81 beta electrons
 Applying Cartesian multipole field
    Component          Value
    ---------          -----
     (2,0,0)        1.00000E-12
     (0,2,0)        2.00000E-11
     (0,0,2)       -3.00000E-11
 Nucleus-field energy     =    -0.0000000639 hartrees
 Requested basis set is 6-311++G(d,p)
 There are 162 shells and 449 basis functions
 A cutoff of  1.0D-15 yielded  10279 shell pairs
 There are     85492 function pairs (     91932 Cartesian)
 Smallest overlap matrix eigenvalue = 2.31E-07
 Linear dependence detected in AO basis
 Number of orthogonalized atomic orbitals = 445
 Maximum deviation from orthogonality = 3.490E-10
 Guess from superposition of atomic densities
 Warning:  Energy on first SCF cycle will be non-variational
 SAD guess density has 162.000000 electrons

 -----------------------------------------------------------------------
  General SCF calculation program by
  Eric Jon Sundstrom, Paul Horn, Yuezhi Mao, Dmitri Zuev, Alec White,
  David Stuck, Shaama M.S., Shane Yost, Joonho Lee, David Small,
  Daniel Levine, Susi Lehtola, Hugh Burton, Evgeny Epifanovsky,
  Bang C. Huynh
 -----------------------------------------------------------------------
 Exchange:     0.2000 Hartree-Fock + 0.0800 Slater + 0.7200 B88
 Correlation:  0.1900 VWN1RPA + 0.8100 LYP
 Using SG-1 standard quadrature grid
 A restricted SCF calculation will be
 performed using DIIS
 SCF converges when DIIS error is below 1.0e-08
 ---------------------------------------
  Cycle       Energy         DIIS error
 ---------------------------------------
    1   -2765.4972908531      2.91e-02  
    2   -2761.3717445976      2.38e-03  
    3   -2761.2833807874      2.95e-03  
    4   -2761.5095236238      5.47e-04  
    5   -2761.5160878428      2.60e-04  
    6   -2761.5176816384      9.86e-05  
    7   -2761.5179102234      2.18e-05  
    8   -2761.5179190322      1.07e-05  
    9   -2761.5179219474      2.46e-06  
   10   -2761.5179220781      1.13e-06  
   11   -2761.5179221092      3.59e-07  
   12   -2761.5179221122      1.32e-07  
   13   -2761.5179221127      4.33e-08  
   14   -2761.5179221129      1.86e-08  
   15   -2761.5179221130      5.41e-09  Convergence criterion met
 ---------------------------------------
 SCF time:   CPU 681.81s  wall 682.00s 
 SCF   energy in the final basis set =    -2761.5179221130
 Total energy in the final basis set =    -2761.5179221130

 --------------------------------------------------------------

                    Orbital Energies (a.u.)
 --------------------------------------------------------------

 Alpha MOs
 -- Occupied --
********-101.5728-101.5722-101.5683-101.5680 -10.2734 -10.2680 -10.2674
-10.2636 -10.2614 -10.2356 -10.2237 -10.2180 -10.2150 -10.2116 -10.2111
-10.2071  -9.4877  -9.4876  -9.4869  -9.4828  -9.4828  -7.2525  -7.2524
 -7.2514  -7.2475  -7.2475  -7.2425  -7.2425  -7.2420  -7.2417  -7.2417
 -7.2413  -7.2376  -7.2375  -7.2373  -7.2372  -0.9486  -0.9256  -0.9034
 -0.8908  -0.8775  -0.8476  -0.8415  -0.8002  -0.7701  -0.7500  -0.7396
 -0.6613  -0.6445  -0.6256  -0.6097  -0.5531  -0.5320  -0.5251  -0.5152
 -0.4919  -0.4800  -0.4631  -0.4606  -0.4584  -0.4440  -0.4317  -0.4241
 -0.4105  -0.3981  -0.3968  -0.3916  -0.3774  -0.3649  -0.3469  -0.3413
 -0.3348  -0.3332  -0.3312  -0.3282  -0.3236  -0.2849  -0.2778  -0.2655
 -0.2629
 -- Virtual --
 -0.0593  -0.0538  -0.0443  -0.0423  -0.0307  -0.0154  -0.0094  -0.0007
  0.0054   0.0096   0.0147   0.0194   0.0245   0.0264   0.0414   0.0460
  0.0491   0.0525   0.0560   0.0588   0.0632   0.0689   0.0764   0.0808
  0.0845   0.0886   0.0934   0.0953   0.0964   0.1020   0.1055   0.1063
  0.1107   0.1146   0.1168   0.1197   0.1207   0.1240   0.1263   0.1286
  0.1301   0.1336   0.1348   0.1361   0.1413   0.1433   0.1526   0.1550
  0.1610   0.1626   0.1673   0.1713   0.1753   0.1809   0.1837   0.1911
  0.1939   0.2006   0.2090   0.2134   0.2167   0.2174   0.2206   0.2216
  0.2257   0.2303   0.2370   0.2389   0.2434   0.2499   0.2516   0.2547
  0.2589   0.2642   0.2653   0.2669   0.2761   0.2763   0.2808   0.2856
  0.2883   0.2902   0.2979   0.2986   0.3053   0.3075   0.3189   0.3210
  0.3316   0.3334   0.3366   0.3520   0.3570   0.3735   0.4101   0.4153
  0.4231   0.4382   0.4427   0.4521   0.4545   0.4593   0.4664   0.4745
  0.4851   0.4899   0.4933   0.5003   0.5099   0.5138   0.5156   0.5197
  0.5282   0.5347   0.5481   0.5596   0.5612   0.5679   0.5771   0.5825
  0.5856   0.5913   0.6033   0.6096   0.6116   0.6171   0.6254   0.6334
  0.6373   0.6528   0.6552   0.6561   0.6704   0.6832   0.6897   0.6950
  0.6978   0.7056   0.7121   0.7214   0.7312   0.7401   0.7883   0.7979
  0.8067   0.8162   0.8253   0.8327   0.8346   0.8412   0.8444   0.8486
  0.8513   0.8527   0.8550   0.8599   0.8654   0.8678   0.8742   0.8794
  0.8833   0.8857   0.8924   0.8978   0.9077   0.9118   0.9196   0.9313
  0.9455   0.9503   0.9535   0.9545   0.9617   0.9651   0.9697   0.9737
  0.9869   0.9928   0.9966   1.0025   1.0123   1.0155   1.0380   1.0383
  1.0527   1.0560   1.0807   1.1109   1.1274   1.1651   1.1837   1.1975
  1.2029   1.2205   1.2302   1.2445   1.2458   1.2645   1.2709   1.2909
  1.3000   1.3164   1.3249   1.3354   1.3510   1.3628   1.4077   1.4295
  1.4620   1.4806   1.4976   1.5028   1.5279   1.5536   1.5586   1.5703
  1.5788   1.5936   1.6065   1.6231   1.6494   1.6665   1.6890   1.6969
  1.7051   1.7218   1.7343   1.7642   1.8045   1.8128   1.8298   1.8420
  1.8527   1.8596   1.8779   1.9255   1.9305   1.9329   1.9435   1.9451
  1.9702   1.9850   1.9927   2.0017   2.0264   2.0544   2.0646   2.0875
  2.1276   2.1397   2.1588   2.1942   2.2353   2.2531   2.2620   2.2635
  2.2698   2.2841   2.3022   2.3155   2.3360   2.3527   2.3795   2.3806
  2.4138   2.4349   2.4424   2.4539   2.4755   2.4778   2.5097   2.5275
  2.5368   2.5456   2.5571   2.5674   2.5943   2.6214   2.6582   2.6761
  2.6865   2.6963   2.7002   2.7070   2.7277   2.7395   2.7461   2.7559
  2.7613   2.7737   2.7852   2.8125   2.8322   2.8361   2.8507   2.8615
  2.8990   2.9657   2.9876   3.0805   3.0906   3.0987   3.1244   3.1299
  3.1454   3.1980   3.2191   3.2512   3.2653   3.3300   3.3742   3.4098
  3.4414   3.5396   3.5817   3.6386   3.6788   3.7903   3.8393   3.8511
  4.0002   4.0531   4.0689   4.1293   4.3511   4.8035   4.8223   9.7729
  9.7791   9.8031   9.8321   9.8443  23.3829  23.5497  23.8229  23.8679
 23.8881  23.9247  23.9582  23.9848  24.0548  24.0745  24.1228  24.1469
 25.8099  25.8221  25.8812  25.9335  25.9717  26.1244  26.1467  26.2355
 26.2756  26.3837  26.5668  26.5863  26.6947  26.7387  26.9589 215.7655
215.7732 215.8006 215.8400 215.8508
 --------------------------------------------------------------

          Ground-State Mulliken Net Atomic Charges

     Atom                 Charge (a.u.)
  ----------------------------------------
      1 C                    -0.017407
      2 C                    -1.212820
      3 Cl                    0.525393
      4 C                     0.957512
      5 Cl                    0.509660
      6 C                    -0.612713
      7 H                     0.208006
      8 C                    -0.356402
      9 H                     0.206930
     10 C                    -0.203855
     11 Cl                    0.471982
     12 C                     0.232565
     13 C                    -1.215958
     14 Cl                    0.393218
     15 C                    -0.233811
     16 H                     0.224407
     17 C                     0.520924
     18 Cl                    0.472644
     19 C                    -0.694090
     20 H                     0.200167
     21 C                    -0.570855
     22 H                     0.194504
  ----------------------------------------
  Sum of atomic charges =     0.000000

 -----------------------------------------------------------------
                    Cartesian Multipole Moments
 -----------------------------------------------------------------
    Charge (ESU x 10^10)
                 0.0000
    Dipole Moment (Debye)
         X      -1.8992      Y       0.9189      Z      -0.6307
       Tot       2.2020
    Quadrupole Moments (Debye-Ang)
        XX    -128.2967     XY       0.7375     YY    -131.5787
        XZ      -1.0858     YZ      -3.5390     ZZ    -137.0900
    Octopole Moments (Debye-Ang^2)
       XXX    -405.2496    XXY      15.6557    XYY    -109.4012
       YYY      78.6435    XXZ      33.3580    XYZ      -2.7568
       YYZ       6.5875    XZZ    -125.2714    YZZ      31.3986
       ZZZ      46.5547
    Hexadecapole Moments (Debye-Ang^3)
      XXXX   -4891.4072   XXXY     145.2715   XXYY    -956.5343
      XYYY     178.1575   YYYY    -940.3673   XXXZ    1102.2375
      XXYZ     -60.0714   XYYZ     337.1706   YYYZ    -214.8726
      XXZZ   -1444.9932   XYZZ      82.6481   YYZZ    -743.9102
      XZZZ    1097.0018   YZZZ    -200.4068   ZZZZ   -3616.5480
 -----------------------------------------------------------------
 Calculating analytic gradient of the SCF energy
 Gradient of SCF Energy
            1           2           3           4           5           6
    1  -0.0006239  -0.0001903   0.0005337   0.0001917   0.0000329  -0.0000170
    2  -0.0001235  -0.0001035  -0.0012439   0.0000060   0.0000462  -0.0000623
    3  -0.0000875  -0.0000658  -0.0006037  -0.0000017  -0.0000260  -0.0001656
            7           8           9          10          11          12
    1  -0.0000091  -0.0000969  -0.0000157   0.0002372   0.0001156   0.0004883
    2   0.0000144   0.0000792  -0.0000224   0.0000714   0.0000308   0.0000472
    3   0.0000120   0.0002322   0.0000026  -0.0003044   0.0001929  -0.0002248
           13          14          15          16          17          18
    1  -0.0002293  -0.0001104  -0.0000193   0.0000187  -0.0000803   0.0000239
    2   0.0004099   0.0009245  -0.0000521  -0.0000028   0.0001222  -0.0000144
    3   0.0000499   0.0009691   0.0000642  -0.0000296  -0.0000242  -0.0000172
           19          20          21          22
    1   0.0000972   0.0000192  -0.0003016  -0.0000646
    2  -0.0000708  -0.0000075  -0.0000263  -0.0000223
    3   0.0000022  -0.0000239   0.0000641  -0.0000147
 Max gradient component =       1.244E-03
 RMS gradient           =       2.881E-04
 Gradient time:  CPU 229.44 s  wall 229.46 s
 Geometry Optimization Parameters
   NAtoms,    NIC,     NZ,  NCons,   NDum,   NFix, NCnnct, MaxDiis
       22     163      22       0       0       0       0       0

 Cartesian Hessian Update
 Hessian updated using BFGS update


** GEOMETRY OPTIMIZATION IN DELOCALIZED INTERNAL COORDINATES **
   Searching for a Minimum

   Optimization Cycle:  10

                       Coordinates (Angstroms)
     ATOM                X               Y               Z
      1  C         0.0125702456   -0.0275167604    0.0148478166
      2  C        -0.0114174638    0.2974248099    1.3836294049
      3  Cl        1.4932384909    0.6478784589    2.1937098806
      4  C        -1.2181765934    0.3425335460    2.0874226336
      5  Cl       -1.2720978967    0.7485908716    3.7851739792
      6  C        -2.4146199738    0.0649636102    1.4321733033
      7  H        -3.3439214789    0.1048366341    1.9855279017
      8  C        -2.4140776853   -0.2604638816    0.0844124296
      9  H        -3.3410790871   -0.4821220011   -0.4275737010
     10  C        -1.2088928545   -0.3051572475   -0.6091207718
     11  Cl       -1.2485096197   -0.7432922931   -2.3080223990
     12  C         1.2956661080   -0.0520309691   -0.7446598311
     13  C         2.1883798214   -1.1248429052   -0.6654608403
     14  Cl        1.8251979429   -2.4974391272    0.3646064424
     15  C         3.3800995534   -1.1415909936   -1.3840722267
     16  H         4.0538427481   -1.9835235792   -1.3080585320
     17  C         3.6824651810   -0.0560591987   -2.1970502661
     18  Cl        5.1821545495   -0.0670682473   -3.1090637811
     19  C         2.8222031122    1.0321494056   -2.3006088033
     20  H         3.0740216991    1.8698523012   -2.9375693984
     21  C         1.6367690496    1.0200438410   -1.5749404316
     22  H         0.9568425655    1.8603486204   -1.6503990881
   Point Group: c1    Number of degrees of freedom:    60


   Energy is  -2761.517922113

 Hessian updated using BFGS update

 60 Hessian modes will be used to form the next step
  Hessian Eigenvalues:
     0.003412    0.017845    0.018696    0.020804    0.020929    0.021671
     0.023027    0.023628    0.023839    0.023886    0.024091    0.024096
     0.024116    0.024117    0.024138    0.024141    0.024145    0.024157
     0.027921    0.073865    0.159992    0.159996    0.160005    0.160047
     0.160247    0.217195    0.224666    0.225908    0.231387    0.236567
     0.245202    0.247350    0.249289    0.250011    0.250042    0.252473
     0.289103    0.289682    0.300934    0.301074    0.301342    0.313251
     0.353501    0.356665    0.356666    0.356672    0.356710    0.367798
     0.412426    0.426074    0.430041    0.456640    0.462297    0.467875
     0.471729    0.478195    0.478240    0.479138    0.481439    0.557599

 Minimum search - taking simple RFO step
 Searching for Lamda that Minimizes Along All modes
 Value Taken    Lamda =  -0.00051187
 Calculated Step too Large.  Step scaled by  0.839705
 Step Taken.  Stepsize is  0.300000

                             Maximum     Tolerance    Cnvgd?
         Gradient           0.001244      0.000300      NO
         Displacement       0.230508      0.001200      NO
         Energy change     -0.000562      0.000001      NO


 New Cartesian Coordinates Obtained by Inverse Iteration

 Displacement from previous Coordinates is:  0.488155
 ----------------------------------------------------------------
             Standard Nuclear Orientation (Angstroms)
    I     Atom           X                Y                Z
 ----------------------------------------------------------------
    1      C       0.0140030825    -0.0178968313     0.0171804423
    2      C      -0.0158934960     0.3389297666     1.3773971203
    3      Cl      1.4803011410     0.7448661845     2.1775493281
    4      C      -1.2230126348     0.3718002251     2.0818539496
    5      Cl     -1.2844651501     0.8133967187     3.7704610983
    6      C      -2.4130407126     0.0512991235     1.4348604470
    7      H      -3.3424151614     0.0815738482     1.9886807094
    8      C      -2.4066929413    -0.3030319097     0.0942839758
    9      H      -3.3292547174    -0.5550472465    -0.4115351146
   10      C      -1.2014633694    -0.3357079519    -0.5993669992
   11      Cl     -1.2305732667    -0.8037977021    -2.2901660805
   12      C       1.2974398274    -0.0428462386    -0.7421807874
   13      C       2.1657410593    -1.1374887297    -0.6949326199
   14      Cl      1.7692174575    -2.5321032069     0.2927255220
   15      C       3.3562658695    -1.1606682963    -1.4151011008
   16      H       4.0110569464    -2.0192376538    -1.3637951006
   17      C       3.6816171532    -0.0601078965    -2.1985833478
   18      Cl      5.1787554107    -0.0798709362    -3.1146315405
   19      C       2.8458803830     1.0494331603    -2.2700664845
   20      H       3.1147582916     1.8983664916    -2.8848476438
   21      C       1.6617091294     1.0442648602    -1.5418358355
   22      H       1.0007241121     1.9013891159    -1.5930462162
 ----------------------------------------------------------------
 Nuclear Repulsion Energy =        1758.17789062 hartrees
 There are       81 alpha and       81 beta electrons
 Applying Cartesian multipole field
    Component          Value
    ---------          -----
     (2,0,0)        1.00000E-12
     (0,2,0)        2.00000E-11
     (0,0,2)       -3.00000E-11
 Nucleus-field energy     =    -0.0000000625 hartrees
 Requested basis set is 6-311++G(d,p)
 There are 162 shells and 449 basis functions
 A cutoff of  1.0D-15 yielded  10278 shell pairs
 There are     85481 function pairs (     91919 Cartesian)
 Smallest overlap matrix eigenvalue = 2.21E-07
 Linear dependence detected in AO basis
 Number of orthogonalized atomic orbitals = 445
 Maximum deviation from orthogonality = 4.328E-10
 Guess from superposition of atomic densities
 Warning:  Energy on first SCF cycle will be non-variational
 SAD guess density has 162.000000 electrons

 -----------------------------------------------------------------------
  General SCF calculation program by
  Eric Jon Sundstrom, Paul Horn, Yuezhi Mao, Dmitri Zuev, Alec White,
  David Stuck, Shaama M.S., Shane Yost, Joonho Lee, David Small,
  Daniel Levine, Susi Lehtola, Hugh Burton, Evgeny Epifanovsky,
  Bang C. Huynh
 -----------------------------------------------------------------------
 Exchange:     0.2000 Hartree-Fock + 0.0800 Slater + 0.7200 B88
 Correlation:  0.1900 VWN1RPA + 0.8100 LYP
 Using SG-1 standard quadrature grid
 A restricted SCF calculation will be
 performed using DIIS
 SCF converges when DIIS error is below 1.0e-08
 ---------------------------------------
  Cycle       Energy         DIIS error
 ---------------------------------------
    1   -2765.4957272668      2.91e-02  
    2   -2761.3719651169      2.39e-03  
    3   -2761.2837484801      2.95e-03  
    4   -2761.5099531634      5.44e-04  
    5   -2761.5164462216      2.58e-04  
    6   -2761.5180097651      9.84e-05  
    7   -2761.5182379069      2.16e-05  
    8   -2761.5182465053      1.06e-05  
    9   -2761.5182493843      2.40e-06  
   10   -2761.5182495079      1.11e-06  
   11   -2761.5182495379      3.52e-07  
   12   -2761.5182495408      1.34e-07  
   13   -2761.5182495414      4.34e-08  
   14   -2761.5182495415      1.88e-08  
   15   -2761.5182495416      5.30e-09  Convergence criterion met
 ---------------------------------------
 SCF time:   CPU 677.63s  wall 678.00s 
 SCF   energy in the final basis set =    -2761.5182495416
 Total energy in the final basis set =    -2761.5182495416

 --------------------------------------------------------------

                    Orbital Energies (a.u.)
 --------------------------------------------------------------

 Alpha MOs
 -- Occupied --
********-101.5732-101.5720-101.5683-101.5682 -10.2735 -10.2680 -10.2673
-10.2636 -10.2613 -10.2354 -10.2236 -10.2180 -10.2149 -10.2116 -10.2110
-10.2071  -9.4880  -9.4877  -9.4867  -9.4830  -9.4828  -7.2528  -7.2525
 -7.2513  -7.2477  -7.2474  -7.2429  -7.2426  -7.2421  -7.2420  -7.2416
 -7.2411  -7.2378  -7.2376  -7.2374  -7.2373  -0.9485  -0.9256  -0.9034
 -0.8906  -0.8779  -0.8475  -0.8415  -0.8001  -0.7701  -0.7500  -0.7396
 -0.6614  -0.6441  -0.6260  -0.6097  -0.5531  -0.5317  -0.5252  -0.5156
 -0.4919  -0.4800  -0.4632  -0.4606  -0.4584  -0.4439  -0.4316  -0.4242
 -0.4105  -0.3984  -0.3962  -0.3915  -0.3771  -0.3647  -0.3469  -0.3415
 -0.3351  -0.3331  -0.3316  -0.3284  -0.3237  -0.2838  -0.2784  -0.2655
 -0.2633
 -- Virtual --
 -0.0576  -0.0538  -0.0454  -0.0430  -0.0310  -0.0153  -0.0095  -0.0006
  0.0055   0.0095   0.0146   0.0194   0.0244   0.0262   0.0415   0.0461
  0.0493   0.0524   0.0562   0.0589   0.0629   0.0682   0.0763   0.0808
  0.0843   0.0889   0.0931   0.0955   0.0963   0.1019   0.1054   0.1063
  0.1104   0.1148   0.1166   0.1195   0.1206   0.1239   0.1262   0.1285
  0.1303   0.1337   0.1350   0.1356   0.1415   0.1430   0.1528   0.1554
  0.1609   0.1625   0.1670   0.1716   0.1748   0.1810   0.1832   0.1902
  0.1930   0.2005   0.2088   0.2146   0.2160   0.2183   0.2203   0.2208
  0.2254   0.2297   0.2367   0.2369   0.2435   0.2499   0.2525   0.2550
  0.2585   0.2636   0.2655   0.2666   0.2752   0.2770   0.2811   0.2866
  0.2887   0.2919   0.2955   0.2985   0.3047   0.3075   0.3175   0.3220
  0.3321   0.3360   0.3380   0.3519   0.3607   0.3739   0.4100   0.4150
  0.4233   0.4410   0.4434   0.4526   0.4551   0.4598   0.4642   0.4746
  0.4833   0.4912   0.4934   0.5010   0.5103   0.5121   0.5165   0.5191
  0.5296   0.5347   0.5480   0.5594   0.5640   0.5667   0.5773   0.5833
  0.5850   0.5912   0.6052   0.6092   0.6118   0.6152   0.6243   0.6347
  0.6394   0.6519   0.6552   0.6576   0.6689   0.6840   0.6903   0.6977
  0.6988   0.7092   0.7113   0.7207   0.7304   0.7428   0.7892   0.7977
  0.8070   0.8159   0.8285   0.8309   0.8369   0.8411   0.8439   0.8491
  0.8508   0.8535   0.8553   0.8596   0.8654   0.8680   0.8758   0.8769
  0.8835   0.8871   0.8925   0.8989   0.9070   0.9131   0.9183   0.9313
  0.9462   0.9522   0.9533   0.9550   0.9605   0.9655   0.9686   0.9717
  0.9872   0.9914   0.9962   1.0047   1.0143   1.0192   1.0384   1.0391
  1.0523   1.0618   1.0805   1.1048   1.1258   1.1729   1.1852   1.2009
  1.2078   1.2216   1.2301   1.2454   1.2463   1.2660   1.2705   1.2909
  1.3015   1.3187   1.3210   1.3407   1.3525   1.3634   1.4109   1.4288
  1.4618   1.4797   1.4935   1.5029   1.5297   1.5542   1.5572   1.5690
  1.5810   1.5984   1.6068   1.6233   1.6494   1.6667   1.6893   1.6984
  1.7046   1.7234   1.7343   1.7646   1.8023   1.8161   1.8270   1.8399
  1.8528   1.8584   1.8781   1.9265   1.9310   1.9335   1.9425   1.9443
  1.9728   1.9849   1.9950   2.0022   2.0270   2.0540   2.0662   2.0877
  2.1281   2.1397   2.1587   2.1951   2.2357   2.2507   2.2608   2.2636
  2.2683   2.2802   2.3058   2.3181   2.3345   2.3550   2.3771   2.3845
  2.4140   2.4303   2.4427   2.4538   2.4750   2.4839   2.5090   2.5215
  2.5373   2.5444   2.5546   2.5673   2.5936   2.6249   2.6585   2.6773
  2.6874   2.6954   2.7016   2.7078   2.7277   2.7399   2.7496   2.7562
  2.7604   2.7717   2.7823   2.8160   2.8330   2.8362   2.8448   2.8658
  2.8975   2.9681   2.9870   3.0820   3.0945   3.1015   3.1239   3.1315
  3.1424   3.1982   3.2188   3.2517   3.2713   3.3285   3.3762   3.4122
  3.4417   3.5422   3.5844   3.6389   3.6838   3.7908   3.8398   3.8517
  4.0011   4.0532   4.0693   4.1298   4.3483   4.8052   4.8195   9.7742
  9.7794   9.8049   9.8369   9.8463  23.3863  23.5503  23.8233  23.8686
 23.8879  23.9245  23.9584  23.9852  24.0547  24.0766  24.1228  24.1478
 25.8066  25.8221  25.8598  25.9348  25.9779  26.1243  26.1464  26.2295
 26.2953  26.3744  26.5667  26.5873  26.6858  26.7329  26.9833 215.7667
215.7735 215.8030 215.8455 215.8532
 --------------------------------------------------------------

          Ground-State Mulliken Net Atomic Charges

     Atom                 Charge (a.u.)
  ----------------------------------------
      1 C                    -0.010328
      2 C                    -1.214820
      3 Cl                    0.531392
      4 C                     0.936272
      5 Cl                    0.516981
      6 C                    -0.578679
      7 H                     0.210451
      8 C                    -0.347998
      9 H                     0.205075
     10 C                    -0.235203
     11 Cl                    0.474831
     12 C                     0.259605
     13 C                    -1.319249
     14 Cl                    0.399127
     15 C                    -0.177348
     16 H                     0.227402
     17 C                     0.521372
     18 Cl                    0.475380
     19 C                    -0.749540
     20 H                     0.200181
     21 C                    -0.521605
     22 H                     0.196703
  ----------------------------------------
  Sum of atomic charges =     0.000000

 -----------------------------------------------------------------
                    Cartesian Multipole Moments
 -----------------------------------------------------------------
    Charge (ESU x 10^10)
                 0.0000
    Dipole Moment (Debye)
         X      -1.8813      Y       0.8960      Z      -0.6002
       Tot       2.1685
    Quadrupole Moments (Debye-Ang)
        XX    -128.3160     XY       1.0034     YY    -131.3971
        XZ      -1.1497     YZ      -3.5342     ZZ    -137.2141
    Octopole Moments (Debye-Ang^2)
       XXX    -403.3734    XXY      14.9696    XYY    -108.0948
       YYY      76.7567    XXZ      34.0364    XYZ      -2.4494
       YYZ       7.2895    XZZ    -124.6484    YZZ      30.1829
       ZZZ      50.2405
    Hexadecapole Moments (Debye-Ang^3)
      XXXX   -4871.4389   XXXY     141.3168   XXYY    -957.6131
      XYYY     169.7035   YYYY    -986.4277   XXXZ    1114.6343
      XXYZ     -70.9856   XYYZ     340.6613   YYYZ    -247.9159
      XXZZ   -1435.6242   XYZZ      79.2428   YYZZ    -747.0708
      XZZZ    1111.9033   YZZZ    -230.1468   ZZZZ   -3593.3823
 -----------------------------------------------------------------
 Calculating analytic gradient of the SCF energy
 Gradient of SCF Energy
            1           2           3           4           5           6
    1  -0.0004839  -0.0000443   0.0003280   0.0000904   0.0000790   0.0000501
    2  -0.0000236  -0.0002157  -0.0005732  -0.0000192   0.0000336  -0.0000371
    3  -0.0000632  -0.0000588  -0.0002778   0.0000414  -0.0000496  -0.0001333
            7           8           9          10          11          12
    1  -0.0000059  -0.0000467  -0.0000183   0.0001002   0.0001059   0.0003798
    2   0.0000058   0.0000373   0.0000016  -0.0000599   0.0000696   0.0001692
    3   0.0000146   0.0001966   0.0000218  -0.0002888   0.0001892  -0.0002605
           13          14          15          16          17          18
    1  -0.0001592  -0.0001063  -0.0000716   0.0000201  -0.0000822  -0.0000033
    2   0.0001898   0.0005691  -0.0000485   0.0000007   0.0001608  -0.0000210
    3   0.0000645   0.0005657   0.0000766  -0.0000301  -0.0000609  -0.0000252
           19          20          21          22
    1   0.0001599  -0.0000027  -0.0002348  -0.0000542
    2  -0.0001365   0.0000089  -0.0000703  -0.0000415
    3  -0.0000212  -0.0000229   0.0001486  -0.0000267
 Max gradient component =       5.732E-04
 RMS gradient           =       1.819E-04
 Gradient time:  CPU 228.18 s  wall 228.19 s
 Geometry Optimization Parameters
   NAtoms,    NIC,     NZ,  NCons,   NDum,   NFix, NCnnct, MaxDiis
       22     163      22       0       0       0       0       0

 Cartesian Hessian Update
 Hessian updated using BFGS update


** GEOMETRY OPTIMIZATION IN DELOCALIZED INTERNAL COORDINATES **
   Searching for a Minimum

   Optimization Cycle:  11

                       Coordinates (Angstroms)
     ATOM                X               Y               Z
      1  C         0.0140030825   -0.0178968313    0.0171804423
      2  C        -0.0158934960    0.3389297666    1.3773971203
      3  Cl        1.4803011410    0.7448661845    2.1775493281
      4  C        -1.2230126348    0.3718002251    2.0818539496
      5  Cl       -1.2844651501    0.8133967187    3.7704610983
      6  C        -2.4130407126    0.0512991235    1.4348604470
      7  H        -3.3424151614    0.0815738482    1.9886807094
      8  C        -2.4066929413   -0.3030319097    0.0942839758
      9  H        -3.3292547174   -0.5550472465   -0.4115351146
     10  C        -1.2014633694   -0.3357079519   -0.5993669992
     11  Cl       -1.2305732667   -0.8037977021   -2.2901660805
     12  C         1.2974398274   -0.0428462386   -0.7421807874
     13  C         2.1657410593   -1.1374887297   -0.6949326199
     14  Cl        1.7692174575   -2.5321032069    0.2927255220
     15  C         3.3562658695   -1.1606682963   -1.4151011008
     16  H         4.0110569464   -2.0192376538   -1.3637951006
     17  C         3.6816171532   -0.0601078965   -2.1985833478
     18  Cl        5.1787554107   -0.0798709362   -3.1146315405
     19  C         2.8458803830    1.0494331603   -2.2700664845
     20  H         3.1147582916    1.8983664916   -2.8848476438
     21  C         1.6617091294    1.0442648602   -1.5418358355
     22  H         1.0007241121    1.9013891159   -1.5930462162
   Point Group: c1    Number of degrees of freedom:    60


   Energy is  -2761.518249542

 Hessian updated using BFGS update

 60 Hessian modes will be used to form the next step
  Hessian Eigenvalues:
     0.002148    0.017856    0.018662    0.020824    0.020927    0.021608
     0.023055    0.023628    0.023836    0.023887    0.024091    0.024097
     0.024116    0.024118    0.024138    0.024142    0.024146    0.024155
     0.027947    0.073291    0.159995    0.159997    0.160005    0.160044
     0.160244    0.216764    0.224657    0.225892    0.231620    0.236649
     0.245170    0.247347    0.249572    0.250024    0.250042    0.252424
     0.289083    0.289689    0.300910    0.301069    0.301344    0.313049
     0.353506    0.356665    0.356666    0.356672    0.356708    0.367797
     0.412419    0.426007    0.430028    0.456635    0.462319    0.467876
     0.471730    0.478141    0.478245    0.479130    0.481365    0.557194

 Minimum search - taking simple RFO step
 Searching for Lamda that Minimizes Along All modes
 Value Taken    Lamda =  -0.00025909
 Calculated Step too Large.  Step scaled by  0.927771
 Step Taken.  Stepsize is  0.300000

                             Maximum     Tolerance    Cnvgd?
         Gradient           0.000701      0.000300      NO
         Displacement       0.231280      0.001200      NO
         Energy change     -0.000327      0.000001      NO


 New Cartesian Coordinates Obtained by Inverse Iteration

 Displacement from previous Coordinates is:  0.485310
 ----------------------------------------------------------------
             Standard Nuclear Orientation (Angstroms)
    I     Atom           X                Y                Z
 ----------------------------------------------------------------
    1      C       0.0162660609    -0.0113658845     0.0207897082
    2      C      -0.0210128771     0.3788984605     1.3712879015
    3      Cl      1.4652037569     0.8356980780     2.1630774184
    4      C      -1.2291777016     0.4033070856     2.0752164521
    5      Cl     -1.3004895480     0.8816345824     3.7535511882
    6      C      -2.4119757511     0.0418384589     1.4369593571
    7      H      -3.3415928558     0.0650580465     1.9906694362
    8      C      -2.3984199308    -0.3432298662     0.1048225919
    9      H      -3.3156790787    -0.6250684836    -0.3947402242
   10      C      -1.1927877624    -0.3670576094    -0.5878553573
   11      Cl     -1.2113047507    -0.8686979058    -2.2691787469
   12      C       1.2996020461    -0.0370838949    -0.7388520849
   13      C       2.1446002902    -1.1510299376    -0.7257038653
   14      Cl      1.7170457466    -2.5685057991     0.2159440404
   15      C       3.3337821128    -1.1780005314    -1.4479283965
   16      H       3.9703993203    -2.0512323266    -1.4225785447
   17      C       3.6807441750    -0.0627096763    -2.2006258458
   18      Cl      5.1753464366    -0.0876017540    -3.1207328182
   19      C       2.8680066731     1.0653825106    -2.2388386662
   20      H       3.1528022254     1.9253583869    -2.8306670785
   21      C       1.6857787563     1.0647201156    -1.5073515750
   22      H       1.0435210701     1.9372028395    -1.5323611691
 ----------------------------------------------------------------
 Nuclear Repulsion Energy =        1757.25773936 hartrees
 There are       81 alpha and       81 beta electrons
 Applying Cartesian multipole field
    Component          Value
    ---------          -----
     (2,0,0)        1.00000E-12
     (0,2,0)        2.00000E-11
     (0,0,2)       -3.00000E-11
 Nucleus-field energy     =    -0.0000000610 hartrees
 Requested basis set is 6-311++G(d,p)
 There are 162 shells and 449 basis functions
 A cutoff of  1.0D-15 yielded  10280 shell pairs
 There are     85448 function pairs (     91878 Cartesian)
 Smallest overlap matrix eigenvalue = 2.10E-07
 Linear dependence detected in AO basis
 Number of orthogonalized atomic orbitals = 445
 Maximum deviation from orthogonality = 3.744E-10
 Guess from superposition of atomic densities
 Warning:  Energy on first SCF cycle will be non-variational
 SAD guess density has 162.000000 electrons

 -----------------------------------------------------------------------
  General SCF calculation program by
  Eric Jon Sundstrom, Paul Horn, Yuezhi Mao, Dmitri Zuev, Alec White,
  David Stuck, Shaama M.S., Shane Yost, Joonho Lee, David Small,
  Daniel Levine, Susi Lehtola, Hugh Burton, Evgeny Epifanovsky,
  Bang C. Huynh
 -----------------------------------------------------------------------
 Exchange:     0.2000 Hartree-Fock + 0.0800 Slater + 0.7200 B88
 Correlation:  0.1900 VWN1RPA + 0.8100 LYP
 Using SG-1 standard quadrature grid
 A restricted SCF calculation will be
 performed using DIIS
 SCF converges when DIIS error is below 1.0e-08
 ---------------------------------------
  Cycle       Energy         DIIS error
 ---------------------------------------
    1   -2765.4936496829      2.91e-02  
    2   -2761.3720450727      2.39e-03  
    3   -2761.2838753792      2.95e-03  
    4   -2761.5101887306      5.42e-04  
    5   -2761.5166301901      2.57e-04  
    6   -2761.5181681659      9.83e-05  
    7   -2761.5183958660      2.14e-05  
    8   -2761.5184043274      1.06e-05  
    9   -2761.5184072001      2.37e-06  
   10   -2761.5184073203      1.11e-06  
   11   -2761.5184073498      3.48e-07  
   12   -2761.5184073526      1.36e-07  
   13   -2761.5184073529      4.35e-08  
   14   -2761.5184073535      1.90e-08  
   15   -2761.5184073533      5.21e-09  Convergence criterion met
 ---------------------------------------
 SCF time:   CPU 682.87s  wall 683.00s 
 SCF   energy in the final basis set =    -2761.5184073533
 Total energy in the final basis set =    -2761.5184073533

 --------------------------------------------------------------

                    Orbital Energies (a.u.)
 --------------------------------------------------------------

 Alpha MOs
 -- Occupied --
********-101.5732-101.5718-101.5684-101.5683 -10.2737 -10.2681 -10.2672
-10.2637 -10.2613 -10.2354 -10.2237 -10.2180 -10.2149 -10.2116 -10.2110
-10.2071  -9.4882  -9.4878  -9.4865  -9.4831  -9.4828  -7.2531  -7.2525
 -7.2511  -7.2478  -7.2474  -7.2431  -7.2426  -7.2423  -7.2421  -7.2414
 -7.2409  -7.2379  -7.2376  -7.2375  -7.2373  -0.9485  -0.9257  -0.9033
 -0.8904  -0.8781  -0.8475  -0.8415  -0.8002  -0.7701  -0.7501  -0.7396
 -0.6614  -0.6437  -0.6263  -0.6096  -0.5531  -0.5315  -0.5251  -0.5159
 -0.4919  -0.4801  -0.4632  -0.4605  -0.4584  -0.4438  -0.4316  -0.4242
 -0.4105  -0.3987  -0.3959  -0.3914  -0.3768  -0.3647  -0.3471  -0.3415
 -0.3352  -0.3330  -0.3318  -0.3285  -0.3237  -0.2831  -0.2789  -0.2656
 -0.2634
 -- Virtual --
 -0.0563  -0.0537  -0.0468  -0.0431  -0.0312  -0.0153  -0.0095  -0.0006
  0.0055   0.0095   0.0146   0.0194   0.0244   0.0260   0.0416   0.0461
  0.0496   0.0523   0.0561   0.0593   0.0627   0.0676   0.0763   0.0809
  0.0840   0.0892   0.0928   0.0956   0.0963   0.1017   0.1052   0.1063
  0.1101   0.1148   0.1165   0.1193   0.1205   0.1239   0.1259   0.1283
  0.1307   0.1335   0.1350   0.1357   0.1416   0.1427   0.1531   0.1559
  0.1608   0.1625   0.1668   0.1719   0.1744   0.1812   0.1830   0.1890
  0.1921   0.2005   0.2084   0.2148   0.2159   0.2188   0.2200   0.2208
  0.2250   0.2293   0.2354   0.2364   0.2436   0.2498   0.2532   0.2553
  0.2585   0.2628   0.2655   0.2670   0.2741   0.2775   0.2814   0.2869
  0.2896   0.2924   0.2945   0.2990   0.3038   0.3077   0.3165   0.3227
  0.3314   0.3376   0.3404   0.3518   0.3638   0.3742   0.4099   0.4148
  0.4236   0.4419   0.4445   0.4521   0.4562   0.4611   0.4626   0.4747
  0.4808   0.4924   0.4944   0.5012   0.5085   0.5110   0.5149   0.5204
  0.5313   0.5351   0.5479   0.5592   0.5652   0.5680   0.5783   0.5836
  0.5848   0.5904   0.6068   0.6090   0.6111   0.6144   0.6236   0.6353
  0.6415   0.6497   0.6554   0.6588   0.6678   0.6845   0.6894   0.6979
  0.6998   0.7108   0.7166   0.7204   0.7297   0.7461   0.7900   0.7978
  0.8075   0.8156   0.8285   0.8317   0.8397   0.8411   0.8442   0.8477
  0.8500   0.8549   0.8560   0.8592   0.8648   0.8685   0.8742   0.8766
  0.8834   0.8884   0.8932   0.9007   0.9065   0.9123   0.9184   0.9307
  0.9463   0.9520   0.9530   0.9553   0.9602   0.9663   0.9676   0.9700
  0.9871   0.9902   0.9960   1.0061   1.0157   1.0216   1.0390   1.0403
  1.0517   1.0677   1.0798   1.0991   1.1246   1.1770   1.1865   1.2046
  1.2119   1.2222   1.2304   1.2461   1.2468   1.2656   1.2708   1.2925
  1.3016   1.3171   1.3217   1.3461   1.3546   1.3648   1.4135   1.4288
  1.4613   1.4798   1.4900   1.5030   1.5309   1.5545   1.5558   1.5683
  1.5817   1.6033   1.6070   1.6235   1.6488   1.6673   1.6892   1.7000
  1.7049   1.7239   1.7355   1.7648   1.8008   1.8196   1.8246   1.8395
  1.8528   1.8577   1.8783   1.9274   1.9314   1.9340   1.9416   1.9437
  1.9746   1.9845   1.9971   2.0031   2.0270   2.0534   2.0681   2.0883
  2.1289   2.1395   2.1592   2.1958   2.2359   2.2478   2.2585   2.2643
  2.2679   2.2782   2.3085   2.3185   2.3347   2.3563   2.3731   2.3896
  2.4142   2.4274   2.4428   2.4517   2.4738   2.4901   2.5088   2.5153
  2.5378   2.5437   2.5529   2.5672   2.5934   2.6265   2.6583   2.6780
  2.6877   2.6950   2.7019   2.7086   2.7275   2.7401   2.7523   2.7556
  2.7603   2.7714   2.7804   2.8188   2.8323   2.8356   2.8408   2.8696
  2.8962   2.9696   2.9863   3.0830   3.0974   3.1036   3.1235   3.1328
  3.1398   3.1982   3.2182   3.2514   3.2778   3.3275   3.3777   3.4145
  3.4420   3.5441   3.5867   3.6392   3.6881   3.7911   3.8399   3.8523
  4.0018   4.0534   4.0697   4.1302   4.3467   4.8068   4.8168   9.7748
  9.7794   9.8063   9.8382   9.8543  23.3893  23.5506  23.8237  23.8691
 23.8875  23.9242  23.9582  23.9858  24.0546  24.0777  24.1229  24.1484
 25.8004  25.8221  25.8441  25.9396  25.9772  26.1245  26.1458  26.2289
 26.3148  26.3582  26.5661  26.5887  26.6748  26.7321  26.9998 215.7673
215.7734 215.8045 215.8464 215.8627
 --------------------------------------------------------------

          Ground-State Mulliken Net Atomic Charges

     Atom                 Charge (a.u.)
  ----------------------------------------
      1 C                     0.002973
      2 C                    -1.209635
      3 Cl                    0.537395
      4 C                     0.925007
      5 Cl                    0.521366
      6 C                    -0.562331
      7 H                     0.212401
      8 C                    -0.345267
      9 H                     0.203506
     10 C                    -0.274002
     11 Cl                    0.469876
     12 C                     0.296971
     13 C                    -1.390384
     14 Cl                    0.395150
     15 C                    -0.134947
     16 H                     0.229647
     17 C                     0.525131
     18 Cl                    0.477269
     19 C                    -0.790402
     20 H                     0.200140
     21 C                    -0.488222
     22 H                     0.198360
  ----------------------------------------
  Sum of atomic charges =     0.000000

 -----------------------------------------------------------------
                    Cartesian Multipole Moments
 -----------------------------------------------------------------
    Charge (ESU x 10^10)
                -0.0000
    Dipole Moment (Debye)
         X      -1.8606      Y       0.8744      Z      -0.5686
       Tot       2.1330
    Quadrupole Moments (Debye-Ang)
        XX    -128.3306     XY       1.2540     YY    -131.2425
        XZ      -1.2029     YZ      -3.5166     ZZ    -137.3403
    Octopole Moments (Debye-Ang^2)
       XXX    -401.3955    XXY      14.3901    XYY    -106.8496
       YYY      75.0396    XXZ      34.7550    XYZ      -2.1279
       YYZ       8.0580    XZZ    -124.0147    YZZ      28.9584
       ZZZ      53.9550
    Hexadecapole Moments (Debye-Ang^3)
      XXXX   -4852.8018   XXXY     137.7068   XXYY    -959.7123
      XYYY     162.1768   YYYY   -1036.2007   XXXZ    1127.7978
      XXYZ     -81.9807   XYYZ     344.5454   YYYZ    -281.1512
      XXZZ   -1426.4419   XYZZ      75.6652   YYZZ    -750.7879
      XZZZ    1127.6131   YZZZ    -260.3352   ZZZZ   -3569.5559
 -----------------------------------------------------------------
 Calculating analytic gradient of the SCF energy
 Gradient of SCF Energy
            1           2           3           4           5           6
    1  -0.0003388   0.0001642   0.0001532  -0.0000029   0.0000685   0.0000557
    2   0.0000156  -0.0002739  -0.0000226  -0.0000120   0.0000087  -0.0000198
    3  -0.0000418  -0.0001597   0.0000143   0.0000686  -0.0000273  -0.0000740
            7           8           9          10          11          12
    1   0.0000030  -0.0000023  -0.0000119   0.0000449   0.0001256   0.0001862
    2  -0.0000016  -0.0000039   0.0000128  -0.0000449   0.0000707   0.0002355
    3   0.0000254   0.0001365   0.0000387  -0.0001429   0.0001197  -0.0002483
           13          14          15          16          17          18
    1  -0.0000643  -0.0001388  -0.0000742   0.0000181  -0.0000840  -0.0000057
    2   0.0000355   0.0001877  -0.0000279   0.0000085   0.0001383  -0.0000182
    3   0.0000728   0.0002434   0.0000695  -0.0000213  -0.0000469  -0.0000437
           19          20          21          22
    1   0.0001440  -0.0000244  -0.0001787  -0.0000373
    2  -0.0001513   0.0000073  -0.0001335  -0.0000111
    3  -0.0000525  -0.0000237   0.0001105  -0.0000175
 Max gradient component =       3.388E-04
 RMS gradient           =       1.100E-04
 Gradient time:  CPU 227.83 s  wall 227.83 s
 Geometry Optimization Parameters
   NAtoms,    NIC,     NZ,  NCons,   NDum,   NFix, NCnnct, MaxDiis
       22     163      22       0       0       0       0       0

 Cartesian Hessian Update
 Hessian updated using BFGS update


** GEOMETRY OPTIMIZATION IN DELOCALIZED INTERNAL COORDINATES **
   Searching for a Minimum

   Optimization Cycle:  12

                       Coordinates (Angstroms)
     ATOM                X               Y               Z
      1  C         0.0162660609   -0.0113658845    0.0207897082
      2  C        -0.0210128771    0.3788984605    1.3712879015
      3  Cl        1.4652037569    0.8356980780    2.1630774184
      4  C        -1.2291777016    0.4033070856    2.0752164521
      5  Cl       -1.3004895480    0.8816345824    3.7535511882
      6  C        -2.4119757511    0.0418384589    1.4369593571
      7  H        -3.3415928558    0.0650580465    1.9906694362
      8  C        -2.3984199308   -0.3432298662    0.1048225919
      9  H        -3.3156790787   -0.6250684836   -0.3947402242
     10  C        -1.1927877624   -0.3670576094   -0.5878553573
     11  Cl       -1.2113047507   -0.8686979058   -2.2691787469
     12  C         1.2996020461   -0.0370838949   -0.7388520849
     13  C         2.1446002902   -1.1510299376   -0.7257038653
     14  Cl        1.7170457466   -2.5685057991    0.2159440404
     15  C         3.3337821128   -1.1780005314   -1.4479283965
     16  H         3.9703993203   -2.0512323266   -1.4225785447
     17  C         3.6807441750   -0.0627096763   -2.2006258458
     18  Cl        5.1753464366   -0.0876017540   -3.1207328182
     19  C         2.8680066731    1.0653825106   -2.2388386662
     20  H         3.1528022254    1.9253583869   -2.8306670785
     21  C         1.6857787563    1.0647201156   -1.5073515750
     22  H         1.0435210701    1.9372028395   -1.5323611691
   Point Group: c1    Number of degrees of freedom:    60


   Energy is  -2761.518407353

 Hessian updated using BFGS update

 60 Hessian modes will be used to form the next step
  Hessian Eigenvalues:
     0.001745    0.017855    0.018612    0.020859    0.020930    0.021715
     0.023031    0.023632    0.023838    0.023889    0.024091    0.024097
     0.024116    0.024117    0.024139    0.024142    0.024147    0.024164
     0.027964    0.072336    0.159995    0.160001    0.160006    0.160033
     0.160245    0.216004    0.224639    0.225884    0.231751    0.236738
     0.245147    0.247348    0.249993    0.250035    0.250327    0.252280
     0.289160    0.289691    0.300860    0.301049    0.301338    0.312772
     0.353520    0.356665    0.356666    0.356671    0.356707    0.367852
     0.412412    0.425968    0.429976    0.456662    0.462334    0.467875
     0.471636    0.478021    0.478236    0.479118    0.481289    0.556761

 Minimum search - taking simple RFO step
 Searching for Lamda that Minimizes Along All modes
 Value Taken    Lamda =  -0.00004731
 Step Taken.  Stepsize is  0.151603

                             Maximum     Tolerance    Cnvgd?
         Gradient           0.000428      0.000300      NO
         Displacement       0.115919      0.001200      NO
         Energy change     -0.000158      0.000001      NO


 New Cartesian Coordinates Obtained by Inverse Iteration

 Displacement from previous Coordinates is:  0.249070
 ----------------------------------------------------------------
             Standard Nuclear Orientation (Angstroms)
    I     Atom           X                Y                Z
 ----------------------------------------------------------------
    1      C       0.0181981027    -0.0126426443     0.0243011026
    2      C      -0.0239795430     0.3964849312     1.3689928884
    3      Cl      1.4571790158     0.8743628492     2.1576261675
    4      C      -1.2334792051     0.4217973591     2.0709976154
    5      Cl     -1.3110876153     0.9228261284     3.7425600467
    6      C      -2.4126247209     0.0420556145     1.4368671235
    7      H      -3.3429850493     0.0658598221     1.9892576536
    8      C      -2.3944135779    -0.3615787925     0.1102402677
    9      H      -3.3088123575    -0.6571704490    -0.3865642079
   10      C      -1.1878747711    -0.3855158477    -0.5804830098
   11      Cl     -1.2016177378    -0.9069200699    -2.2559995889
   12      C       1.3013360415    -0.0384831499    -0.7360095616
   13      C       2.1364247230    -1.1601687121    -0.7426826888
   14      Cl      1.6976477130    -2.5903740937     0.1741554245
   15      C       3.3243448368    -1.1860637302    -1.4671300275
   16      H       3.9529623765    -2.0653524020    -1.4566289637
   17      C       3.6802824186    -0.0622175950    -2.2024989748
   18      Cl      5.1732616161    -0.0856736055    -3.1252407945
   19      C       2.8774778284     1.0735177330    -2.2214100016
   20      H       3.1687363085     1.9400072211    -2.8004263310
   21      C       1.6968471269     1.0719648308    -1.4875106635
   22      H       1.0628348843     1.9507994976    -1.4975097549
 ----------------------------------------------------------------
 Nuclear Repulsion Energy =        1756.60288681 hartrees
 There are       81 alpha and       81 beta electrons
 Applying Cartesian multipole field
    Component          Value
    ---------          -----
     (2,0,0)        1.00000E-12
     (0,2,0)        2.00000E-11
     (0,0,2)       -3.00000E-11
 Nucleus-field energy     =    -0.0000000602 hartrees
 Requested basis set is 6-311++G(d,p)
 There are 162 shells and 449 basis functions
 A cutoff of  1.0D-15 yielded  10280 shell pairs
 There are     85443 function pairs (     91879 Cartesian)
 Smallest overlap matrix eigenvalue = 2.06E-07
 Linear dependence detected in AO basis
 Number of orthogonalized atomic orbitals = 445
 Maximum deviation from orthogonality = 3.496E-10
 Guess from superposition of atomic densities
 Warning:  Energy on first SCF cycle will be non-variational
 SAD guess density has 162.000000 electrons

 -----------------------------------------------------------------------
  General SCF calculation program by
  Eric Jon Sundstrom, Paul Horn, Yuezhi Mao, Dmitri Zuev, Alec White,
  David Stuck, Shaama M.S., Shane Yost, Joonho Lee, David Small,
  Daniel Levine, Susi Lehtola, Hugh Burton, Evgeny Epifanovsky,
  Bang C. Huynh
 -----------------------------------------------------------------------
 Exchange:     0.2000 Hartree-Fock + 0.0800 Slater + 0.7200 B88
 Correlation:  0.1900 VWN1RPA + 0.8100 LYP
 Using SG-1 standard quadrature grid
 A restricted SCF calculation will be
 performed using DIIS
 SCF converges when DIIS error is below 1.0e-08
 ---------------------------------------
  Cycle       Energy         DIIS error
 ---------------------------------------
    1   -2765.4923447283      2.91e-02  
    2   -2761.3720635198      2.39e-03  
    3   -2761.2838882120      2.95e-03  
    4   -2761.5102510386      5.41e-04  
    5   -2761.5166724042      2.56e-04  
    6   -2761.5181975445      9.82e-05  
    7   -2761.5184250332      2.14e-05  
    8   -2761.5184334572      1.06e-05  
    9   -2761.5184363502      2.38e-06  
   10   -2761.5184364715      1.11e-06  
   11   -2761.5184365012      3.49e-07  
   12   -2761.5184365043      1.35e-07  
   13   -2761.5184365046      4.36e-08  
   14   -2761.5184365049      1.91e-08  
   15   -2761.5184365048      5.16e-09  Convergence criterion met
 ---------------------------------------
 SCF time:   CPU 710.35s  wall 710.00s 
 SCF   energy in the final basis set =    -2761.5184365048
 Total energy in the final basis set =    -2761.5184365048

 --------------------------------------------------------------

                    Orbital Energies (a.u.)
 --------------------------------------------------------------

 Alpha MOs
 -- Occupied --
********-101.5732-101.5717-101.5684-101.5683 -10.2738 -10.2681 -10.2671
-10.2637 -10.2613 -10.2355 -10.2238 -10.2180 -10.2149 -10.2116 -10.2111
-10.2071  -9.4884  -9.4878  -9.4864  -9.4831  -9.4828  -7.2532  -7.2526
 -7.2510  -7.2478  -7.2475  -7.2433  -7.2426  -7.2424  -7.2421  -7.2412
 -7.2408  -7.2379  -7.2376  -7.2375  -7.2373  -0.9485  -0.9257  -0.9032
 -0.8903  -0.8783  -0.8475  -0.8414  -0.8002  -0.7701  -0.7501  -0.7396
 -0.6615  -0.6436  -0.6264  -0.6096  -0.5532  -0.5315  -0.5251  -0.5160
 -0.4919  -0.4801  -0.4632  -0.4605  -0.4584  -0.4438  -0.4315  -0.4242
 -0.4105  -0.3988  -0.3958  -0.3913  -0.3767  -0.3647  -0.3472  -0.3413
 -0.3353  -0.3330  -0.3319  -0.3285  -0.3237  -0.2830  -0.2789  -0.2657
 -0.2634
 -- Virtual --
 -0.0558  -0.0538  -0.0473  -0.0431  -0.0312  -0.0152  -0.0095  -0.0006
  0.0055   0.0096   0.0146   0.0194   0.0245   0.0259   0.0416   0.0461
  0.0497   0.0523   0.0560   0.0597   0.0625   0.0674   0.0763   0.0810
  0.0839   0.0893   0.0927   0.0956   0.0964   0.1017   0.1051   0.1062
  0.1100   0.1147   0.1165   0.1192   0.1205   0.1239   0.1257   0.1283
  0.1308   0.1332   0.1350   0.1359   0.1417   0.1426   0.1533   0.1562
  0.1608   0.1625   0.1667   0.1720   0.1742   0.1813   0.1829   0.1884
  0.1918   0.2006   0.2082   0.2147   0.2162   0.2188   0.2199   0.2212
  0.2247   0.2292   0.2350   0.2363   0.2436   0.2499   0.2533   0.2554
  0.2587   0.2625   0.2652   0.2674   0.2736   0.2774   0.2816   0.2866
  0.2901   0.2921   0.2945   0.2992   0.3033   0.3077   0.3161   0.3230
  0.3313   0.3379   0.3414   0.3517   0.3648   0.3743   0.4099   0.4147
  0.4238   0.4420   0.4447   0.4516   0.4564   0.4618   0.4623   0.4745
  0.4797   0.4926   0.4952   0.5010   0.5069   0.5111   0.5142   0.5207
  0.5317   0.5351   0.5480   0.5592   0.5650   0.5694   0.5790   0.5834
  0.5848   0.5897   0.6064   0.6094   0.6109   0.6144   0.6233   0.6351
  0.6423   0.6485   0.6556   0.6593   0.6674   0.6845   0.6888   0.6977
  0.7001   0.7109   0.7190   0.7208   0.7294   0.7473   0.7905   0.7979
  0.8077   0.8154   0.8274   0.8330   0.8407   0.8413   0.8449   0.8466
  0.8496   0.8554   0.8566   0.8589   0.8647   0.8685   0.8727   0.8766
  0.8835   0.8884   0.8940   0.9018   0.9064   0.9110   0.9189   0.9300
  0.9460   0.9515   0.9529   0.9553   0.9613   0.9667   0.9673   0.9695
  0.9860   0.9904   0.9960   1.0060   1.0163   1.0220   1.0390   1.0408
  1.0514   1.0698   1.0793   1.0971   1.1239   1.1779   1.1868   1.2054
  1.2132   1.2226   1.2305   1.2463   1.2469   1.2650   1.2713   1.2937
  1.3016   1.3154   1.3223   1.3475   1.3550   1.3657   1.4145   1.4289
  1.4611   1.4802   1.4888   1.5029   1.5310   1.5537   1.5563   1.5681
  1.5815   1.6047   1.6071   1.6237   1.6482   1.6677   1.6892   1.7004
  1.7053   1.7235   1.7361   1.7646   1.8002   1.8201   1.8242   1.8400
  1.8527   1.8574   1.8782   1.9278   1.9314   1.9341   1.9412   1.9436
  1.9753   1.9840   1.9980   2.0036   2.0267   2.0528   2.0688   2.0888
  2.1293   2.1393   2.1595   2.1959   2.2358   2.2465   2.2578   2.2645
  2.2682   2.2778   2.3093   2.3183   2.3353   2.3566   2.3706   2.3922
  2.4144   2.4266   2.4426   2.4502   2.4734   2.4922   2.5088   2.5130
  2.5379   2.5435   2.5522   2.5671   2.5934   2.6262   2.6581   2.6779
  2.6875   2.6948   2.7020   2.7088   2.7273   2.7399   2.7531   2.7553
  2.7602   2.7719   2.7801   2.8196   2.8310   2.8352   2.8403   2.8706
  2.8958   2.9698   2.9859   3.0832   3.0981   3.1042   3.1231   3.1329
  3.1389   3.1981   3.2178   3.2510   3.2801   3.3271   3.3782   3.4152
  3.4422   3.5444   3.5874   3.6392   3.6894   3.7912   3.8397   3.8525
  4.0018   4.0535   4.0699   4.1302   4.3465   4.8073   4.8157   9.7750
  9.7792   9.8065   9.8389   9.8569  23.3903  23.5504  23.8238  23.8691
 23.8872  23.9239  23.9577  23.9862  24.0546  24.0777  24.1230  24.1483
 25.7972  25.8220  25.8404  25.9419  25.9755  26.1247  26.1455  26.2298
 26.3238  26.3478  26.5654  26.5894  26.6698  26.7334  27.0027 215.7674
215.7731 215.8047 215.8474 215.8656
 --------------------------------------------------------------

          Ground-State Mulliken Net Atomic Charges

     Atom                 Charge (a.u.)
  ----------------------------------------
      1 C                     0.009224
      2 C                    -1.201372
      3 Cl                    0.542511
      4 C                     0.922711
      5 Cl                    0.521777
      6 C                    -0.565965
      7 H                     0.213083
      8 C                    -0.343443
      9 H                     0.203058
     10 C                    -0.296852
     11 Cl                    0.465826
     12 C                     0.311737
     13 C                    -1.393484
     14 Cl                    0.393078
     15 C                    -0.125258
     16 H                     0.230274
     17 C                     0.527361
     18 Cl                    0.477650
     19 C                    -0.802158
     20 H                     0.200039
     21 C                    -0.488672
     22 H                     0.198877
  ----------------------------------------
  Sum of atomic charges =     0.000000

 -----------------------------------------------------------------
                    Cartesian Multipole Moments
 -----------------------------------------------------------------
    Charge (ESU x 10^10)
                -0.0000
    Dipole Moment (Debye)
         X      -1.8506      Y       0.8667      Z      -0.5517
       Tot       2.1167
    Quadrupole Moments (Debye-Ang)
        XX    -128.3303     XY       1.3531     YY    -131.1845
        XZ      -1.2212     YZ      -3.4898     ZZ    -137.4110
    Octopole Moments (Debye-Ang^2)
       XXX    -400.5009    XXY      14.2140    XYY    -106.2951
       YYY      74.4035    XXZ      35.1246    XYZ      -1.9433
       YYZ       8.4888    XZZ    -123.7426    YZZ      28.3690
       ZZZ      55.8883
    Hexadecapole Moments (Debye-Ang^3)
      XXXX   -4845.6271   XXXY     136.3838   XXYY    -961.9183
      XYYY     159.4743   YYYY   -1064.5130   XXXZ    1134.9302
      XXYZ     -87.5270   XYYZ     346.7352   YYYZ    -298.5774
      XXZZ   -1422.1437   XYZZ      73.8484   YYZZ    -753.0019
      XZZZ    1136.2611   YZZZ    -276.1402   ZZZZ   -3556.8630
 -----------------------------------------------------------------
 Calculating analytic gradient of the SCF energy
 Gradient of SCF Energy
            1           2           3           4           5           6
    1  -0.0001436   0.0001749  -0.0000140  -0.0000090   0.0000421   0.0000435
    2   0.0000936  -0.0002083   0.0001219  -0.0000077   0.0000106   0.0000060
    3   0.0000951  -0.0001528   0.0000819   0.0000456   0.0000012  -0.0000185
            7           8           9          10          11          12
    1   0.0000140   0.0000165  -0.0000056  -0.0000011   0.0000748  -0.0000017
    2   0.0000029  -0.0000154   0.0000104  -0.0000308   0.0000424   0.0001608
    3   0.0000289   0.0000687   0.0000380  -0.0000184   0.0000503  -0.0002136
           13          14          15          16          17          18
    1   0.0000431  -0.0000664  -0.0000614   0.0000121  -0.0000720   0.0000004
    2  -0.0000704   0.0000627  -0.0000316   0.0000119   0.0000793  -0.0000115
    3   0.0000318   0.0000533   0.0000419  -0.0000135  -0.0000243  -0.0000446
           19          20          21          22
    1   0.0000920  -0.0000284  -0.0000876  -0.0000227
    2  -0.0001074  -0.0000104  -0.0001156   0.0000066
    3  -0.0000458  -0.0000303   0.0000433  -0.0000180
 Max gradient component =       2.136E-04
 RMS gradient           =       7.203E-05
 Gradient time:  CPU 225.84 s  wall 225.85 s
 Geometry Optimization Parameters
   NAtoms,    NIC,     NZ,  NCons,   NDum,   NFix, NCnnct, MaxDiis
       22     163      22       0       0       0       0       0

 Cartesian Hessian Update
 Hessian updated using BFGS update


** GEOMETRY OPTIMIZATION IN DELOCALIZED INTERNAL COORDINATES **
   Searching for a Minimum

   Optimization Cycle:  13

                       Coordinates (Angstroms)
     ATOM                X               Y               Z
      1  C         0.0181981027   -0.0126426443    0.0243011026
      2  C        -0.0239795430    0.3964849312    1.3689928884
      3  Cl        1.4571790158    0.8743628492    2.1576261675
      4  C        -1.2334792051    0.4217973591    2.0709976154
      5  Cl       -1.3110876153    0.9228261284    3.7425600467
      6  C        -2.4126247209    0.0420556145    1.4368671235
      7  H        -3.3429850493    0.0658598221    1.9892576536
      8  C        -2.3944135779   -0.3615787925    0.1102402677
      9  H        -3.3088123575   -0.6571704490   -0.3865642079
     10  C        -1.1878747711   -0.3855158477   -0.5804830098
     11  Cl       -1.2016177378   -0.9069200699   -2.2559995889
     12  C         1.3013360415   -0.0384831499   -0.7360095616
     13  C         2.1364247230   -1.1601687121   -0.7426826888
     14  Cl        1.6976477130   -2.5903740937    0.1741554245
     15  C         3.3243448368   -1.1860637302   -1.4671300275
     16  H         3.9529623765   -2.0653524020   -1.4566289637
     17  C         3.6802824186   -0.0622175950   -2.2024989748
     18  Cl        5.1732616161   -0.0856736055   -3.1252407945
     19  C         2.8774778284    1.0735177330   -2.2214100016
     20  H         3.1687363085    1.9400072211   -2.8004263310
     21  C         1.6968471269    1.0719648308   -1.4875106635
     22  H         1.0628348843    1.9507994976   -1.4975097549
   Point Group: c1    Number of degrees of freedom:    60


   Energy is  -2761.518436505

 Hessian updated using BFGS update

 60 Hessian modes will be used to form the next step
  Hessian Eigenvalues:
     0.001456    0.017559    0.018476    0.020815    0.020930    0.021729
     0.022880    0.023628    0.023840    0.023888    0.024089    0.024098
     0.024114    0.024117    0.024139    0.024141    0.024145    0.024160
     0.027913    0.071649    0.159968    0.159997    0.160005    0.160009
     0.160252    0.213203    0.224508    0.225912    0.229931    0.236310
     0.245132    0.247385    0.248712    0.250006    0.250052    0.252536
     0.289381    0.289693    0.300774    0.301029    0.301352    0.312011
     0.353488    0.356665    0.356666    0.356671    0.356709    0.367748
     0.412545    0.425956    0.429909    0.456660    0.462272    0.467886
     0.471230    0.477709    0.478221    0.479104    0.481238    0.553888

 Minimum search - taking simple RFO step
 Searching for Lamda that Minimizes Along All modes
 Value Taken    Lamda =  -0.00000667
 Step Taken.  Stepsize is  0.050453

                             Maximum     Tolerance    Cnvgd?
         Gradient           0.000366      0.000300      NO
         Displacement       0.036356      0.001200      NO
         Energy change     -0.000029      0.000001      NO


 New Cartesian Coordinates Obtained by Inverse Iteration

 Displacement from previous Coordinates is:  0.094007
 ----------------------------------------------------------------
             Standard Nuclear Orientation (Angstroms)
    I     Atom           X                Y                Z
 ----------------------------------------------------------------
    1      C       0.0190959588    -0.0158595543     0.0259024947
    2      C      -0.0248358096     0.4011890916     1.3681188911
    3      Cl      1.4557810249     0.8833036582     2.1552631228
    4      C      -1.2350541863     0.4296856450     2.0688477313
    5      Cl     -1.3149627936     0.9409808626     3.7372491336
    6      C      -2.4132100188     0.0446465100     1.4360856728
    7      H      -3.3440858336     0.0708169569     1.9874838928
    8      C      -2.3932807310    -0.3671722293     0.1119342875
    9      H      -3.3068132650    -0.6670017344    -0.3839191239
   10      C      -1.1861891478    -0.3935971854    -0.5776573965
   11      Cl     -1.1987323694    -0.9237632405    -2.2505328368
   12      C       1.3022508447    -0.0408977745    -0.7342804375
   13      C       2.1346012865    -1.1644991405    -0.7489928486
   14      Cl      1.6935127673    -2.5997209388     0.1589210041
   15      C       3.3218755890    -1.1885513968    -1.4746886849
   16      H       3.9482058029    -2.0695221160    -1.4702854257
   17      C       3.6799945284    -0.0609246830    -2.2031028816
   18      Cl      5.1721307551    -0.0820708515    -3.1271619968
   19      C       2.8798347532     1.0769203348    -2.2140751581
   20      H       3.1726233516     1.9463376996    -2.7879093595
   21      C       1.6999554577     1.0734387654    -1.4791442183
   22      H       1.0679604494     1.9537762158    -1.4831521411
 ----------------------------------------------------------------
 Nuclear Repulsion Energy =        1756.34836486 hartrees
 There are       81 alpha and       81 beta electrons
 Applying Cartesian multipole field
    Component          Value
    ---------          -----
     (2,0,0)        1.00000E-12
     (0,2,0)        2.00000E-11
     (0,0,2)       -3.00000E-11
 Nucleus-field energy     =    -0.0000000599 hartrees
 Requested basis set is 6-311++G(d,p)
 There are 162 shells and 449 basis functions
 A cutoff of  1.0D-15 yielded  10281 shell pairs
 There are     85435 function pairs (     91871 Cartesian)
 Smallest overlap matrix eigenvalue = 2.04E-07
 Linear dependence detected in AO basis
 Number of orthogonalized atomic orbitals = 445
 Maximum deviation from orthogonality = 5.036E-10
 Guess from superposition of atomic densities
 Warning:  Energy on first SCF cycle will be non-variational
 SAD guess density has 162.000000 electrons

 -----------------------------------------------------------------------
  General SCF calculation program by
  Eric Jon Sundstrom, Paul Horn, Yuezhi Mao, Dmitri Zuev, Alec White,
  David Stuck, Shaama M.S., Shane Yost, Joonho Lee, David Small,
  Daniel Levine, Susi Lehtola, Hugh Burton, Evgeny Epifanovsky,
  Bang C. Huynh
 -----------------------------------------------------------------------
 Exchange:     0.2000 Hartree-Fock + 0.0800 Slater + 0.7200 B88
 Correlation:  0.1900 VWN1RPA + 0.8100 LYP
 Using SG-1 standard quadrature grid
 A restricted SCF calculation will be
 performed using DIIS
 SCF converges when DIIS error is below 1.0e-08
 ---------------------------------------
  Cycle       Energy         DIIS error
 ---------------------------------------
    1   -2765.4916582607      2.91e-02  
    2   -2761.3720804642      2.39e-03  
    3   -2761.2839083496      2.95e-03  
    4   -2761.5102699568      5.40e-04  
    5   -2761.5166826258      2.55e-04  
    6   -2761.5182017940      9.82e-05  
    7   -2761.5184291889      2.14e-05  
    8   -2761.5184375903      1.06e-05  
    9   -2761.5184404841      2.37e-06  
   10   -2761.5184406047      1.11e-06  
   11   -2761.5184406343      3.48e-07  
   12   -2761.5184406372      1.36e-07  
   13   -2761.5184406379      4.36e-08  
   14   -2761.5184406376      1.91e-08  
   15   -2761.5184406377      5.15e-09  Convergence criterion met
 ---------------------------------------
 SCF time:   CPU 680.82s  wall 681.00s 
 SCF   energy in the final basis set =    -2761.5184406377
 Total energy in the final basis set =    -2761.5184406377

 --------------------------------------------------------------

                    Orbital Energies (a.u.)
 --------------------------------------------------------------

 Alpha MOs
 -- Occupied --
********-101.5733-101.5717-101.5684-101.5683 -10.2738 -10.2681 -10.2671
-10.2638 -10.2613 -10.2355 -10.2238 -10.2180 -10.2149 -10.2116 -10.2111
-10.2072  -9.4884  -9.4878  -9.4863  -9.4831  -9.4828  -7.2533  -7.2526
 -7.2510  -7.2478  -7.2475  -7.2433  -7.2426  -7.2424  -7.2422  -7.2412
 -7.2407  -7.2379  -7.2376  -7.2375  -7.2373  -0.9484  -0.9257  -0.9032
 -0.8903  -0.8784  -0.8475  -0.8414  -0.8002  -0.7701  -0.7501  -0.7396
 -0.6615  -0.6436  -0.6264  -0.6096  -0.5532  -0.5315  -0.5251  -0.5160
 -0.4919  -0.4801  -0.4632  -0.4605  -0.4584  -0.4438  -0.4315  -0.4242
 -0.4105  -0.3988  -0.3958  -0.3913  -0.3767  -0.3647  -0.3472  -0.3413
 -0.3353  -0.3330  -0.3320  -0.3285  -0.3237  -0.2830  -0.2789  -0.2658
 -0.2634
 -- Virtual --
 -0.0557  -0.0538  -0.0474  -0.0430  -0.0313  -0.0152  -0.0095  -0.0006
  0.0055   0.0096   0.0146   0.0193   0.0245   0.0259   0.0416   0.0460
  0.0498   0.0523   0.0559   0.0598   0.0625   0.0673   0.0763   0.0810
  0.0838   0.0893   0.0927   0.0956   0.0964   0.1016   0.1051   0.1062
  0.1099   0.1147   0.1166   0.1191   0.1205   0.1238   0.1257   0.1283
  0.1309   0.1332   0.1350   0.1360   0.1417   0.1426   0.1533   0.1564
  0.1608   0.1624   0.1667   0.1721   0.1742   0.1814   0.1828   0.1882
  0.1917   0.2007   0.2081   0.2147   0.2163   0.2188   0.2198   0.2214
  0.2246   0.2292   0.2348   0.2362   0.2436   0.2499   0.2533   0.2554
  0.2589   0.2623   0.2651   0.2675   0.2735   0.2772   0.2817   0.2864
  0.2902   0.2920   0.2946   0.2993   0.3031   0.3077   0.3161   0.3230
  0.3313   0.3380   0.3417   0.3517   0.3650   0.3743   0.4099   0.4146
  0.4237   0.4420   0.4447   0.4514   0.4564   0.4616   0.4626   0.4744
  0.4794   0.4927   0.4955   0.5009   0.5064   0.5112   0.5140   0.5208
  0.5318   0.5350   0.5479   0.5593   0.5650   0.5697   0.5792   0.5832
  0.5848   0.5894   0.6061   0.6095   0.6110   0.6145   0.6231   0.6350
  0.6425   0.6481   0.6557   0.6594   0.6673   0.6843   0.6886   0.6976
  0.7002   0.7110   0.7193   0.7212   0.7293   0.7476   0.7907   0.7979
  0.8077   0.8153   0.8271   0.8333   0.8407   0.8416   0.8450   0.8464
  0.8495   0.8557   0.8567   0.8588   0.8647   0.8683   0.8722   0.8766
  0.8836   0.8882   0.8943   0.9022   0.9065   0.9104   0.9190   0.9297
  0.9459   0.9514   0.9529   0.9554   0.9618   0.9667   0.9673   0.9695
  0.9856   0.9905   0.9961   1.0058   1.0164   1.0219   1.0389   1.0410
  1.0512   1.0703   1.0792   1.0966   1.1237   1.1781   1.1870   1.2054
  1.2136   1.2227   1.2306   1.2464   1.2468   1.2648   1.2715   1.2942
  1.3016   1.3147   1.3222   1.3477   1.3550   1.3660   1.4147   1.4290
  1.4611   1.4803   1.4885   1.5029   1.5310   1.5534   1.5566   1.5681
  1.5814   1.6050   1.6071   1.6236   1.6480   1.6677   1.6891   1.7004
  1.7054   1.7232   1.7363   1.7644   1.8000   1.8198   1.8243   1.8403
  1.8527   1.8573   1.8781   1.9279   1.9314   1.9341   1.9410   1.9435
  1.9757   1.9838   1.9982   2.0038   2.0264   2.0526   2.0689   2.0890
  2.1294   2.1392   2.1596   2.1959   2.2358   2.2462   2.2576   2.2646
  2.2683   2.2777   2.3095   2.3181   2.3356   2.3566   2.3697   2.3929
  2.4144   2.4264   2.4425   2.4497   2.4733   2.4928   2.5088   2.5125
  2.5379   2.5434   2.5520   2.5670   2.5934   2.6258   2.6580   2.6778
  2.6874   2.6948   2.7019   2.7088   2.7273   2.7398   2.7532   2.7553
  2.7601   2.7722   2.7801   2.8198   2.8306   2.8351   2.8403   2.8709
  2.8957   2.9699   2.9858   3.0832   3.0982   3.1042   3.1230   3.1328
  3.1388   3.1982   3.2176   3.2508   3.2806   3.3269   3.3783   3.4153
  3.4424   3.5443   3.5876   3.6392   3.6896   3.7912   3.8397   3.8525
  4.0017   4.0535   4.0700   4.1302   4.3465   4.8073   4.8155   9.7750
  9.7791   9.8065   9.8392   9.8573  23.3906  23.5504  23.8237  23.8689
 23.8873  23.9239  23.9574  23.9863  24.0546  24.0776  24.1229  24.1482
 25.7963  25.8220  25.8400  25.9425  25.9749  26.1247  26.1453  26.2302
 26.3266  26.3442  26.5649  26.5896  26.6683  26.7341  27.0028 215.7675
215.7730 215.8047 215.8477 215.8661
 --------------------------------------------------------------

          Ground-State Mulliken Net Atomic Charges

     Atom                 Charge (a.u.)
  ----------------------------------------
      1 C                     0.011080
      2 C                    -1.202524
      3 Cl                    0.544843
      4 C                     0.926074
      5 Cl                    0.521387
      6 C                    -0.568147
      7 H                     0.213285
      8 C                    -0.343371
      9 H                     0.202977
     10 C                    -0.303836
     11 Cl                    0.464403
     12 C                     0.312795
     13 C                    -1.381614
     14 Cl                    0.392431
     15 C                    -0.125225
     16 H                     0.230373
     17 C                     0.528242
     18 Cl                    0.477742
     19 C                    -0.803766
     20 H                     0.199996
     21 C                    -0.496064
     22 H                     0.198921
  ----------------------------------------
  Sum of atomic charges =     0.000000

 -----------------------------------------------------------------
                    Cartesian Multipole Moments
 -----------------------------------------------------------------
    Charge (ESU x 10^10)
                 0.0000
    Dipole Moment (Debye)
         X      -1.8480      Y       0.8663      Z      -0.5457
       Tot       2.1126
    Quadrupole Moments (Debye-Ang)
        XX    -128.3247     XY       1.3734     YY    -131.1723
        XZ      -1.2262     YZ      -3.4727     ZZ    -137.4399
    Octopole Moments (Debye-Ang^2)
       XXX    -400.2759    XXY      14.2188    XYY    -106.1465
       YYY      74.3424    XXZ      35.2646    XYZ      -1.8712
       YYZ       8.6619    XZZ    -123.6925    YZZ      28.1897
       ZZZ      56.6285
    Hexadecapole Moments (Debye-Ang^3)
      XXXX   -4843.8080   XXXY     135.9290   XXYY    -963.1455
      XYYY     158.8180   YYYY   -1075.7320   XXXZ    1137.1179
      XXYZ     -89.4085   XYYZ     347.3982   YYYZ    -304.9036
      XXZZ   -1420.5492   XYZZ      73.1384   YYZZ    -753.7061
      XZZZ    1139.0566   YZZZ    -281.7936   ZZZZ   -3551.0631
 -----------------------------------------------------------------
 Calculating analytic gradient of the SCF energy
 Gradient of SCF Energy
            1           2           3           4           5           6
    1   0.0000046   0.0001235   0.0000126  -0.0000165   0.0000140   0.0000163
    2  -0.0000013  -0.0001046   0.0001068   0.0000041   0.0000165   0.0000140
    3   0.0001075  -0.0001163   0.0000221   0.0000233   0.0000169   0.0000414
            7           8           9          10          11          12
    1   0.0000162   0.0000098   0.0000001  -0.0000224   0.0000194  -0.0000371
    2   0.0000076  -0.0000176   0.0000007   0.0000051   0.0000073   0.0001437
    3   0.0000279   0.0000057   0.0000313   0.0000089   0.0000097  -0.0000559
           13          14          15          16          17          18
    1   0.0000434  -0.0000427  -0.0000393  -0.0000013  -0.0000283  -0.0000098
    2  -0.0000862   0.0000110  -0.0000242   0.0000027   0.0000349  -0.0000108
    3  -0.0000013   0.0000231   0.0000125  -0.0000075  -0.0000247  -0.0000364
           19          20          21          22
    1   0.0000290  -0.0000278  -0.0000428  -0.0000207
    2  -0.0000346  -0.0000116  -0.0000676   0.0000040
    3  -0.0000380  -0.0000318   0.0000049  -0.0000233
 Max gradient component =       1.437E-04
 RMS gradient           =       4.387E-05
 Gradient time:  CPU 225.87 s  wall 225.88 s
 Geometry Optimization Parameters
   NAtoms,    NIC,     NZ,  NCons,   NDum,   NFix, NCnnct, MaxDiis
       22     163      22       0       0       0       0       0

 Cartesian Hessian Update
 Hessian updated using BFGS update


** GEOMETRY OPTIMIZATION IN DELOCALIZED INTERNAL COORDINATES **
   Searching for a Minimum

   Optimization Cycle:  14

                       Coordinates (Angstroms)
     ATOM                X               Y               Z
      1  C         0.0190959588   -0.0158595543    0.0259024947
      2  C        -0.0248358096    0.4011890916    1.3681188911
      3  Cl        1.4557810249    0.8833036582    2.1552631228
      4  C        -1.2350541863    0.4296856450    2.0688477313
      5  Cl       -1.3149627936    0.9409808626    3.7372491336
      6  C        -2.4132100188    0.0446465100    1.4360856728
      7  H        -3.3440858336    0.0708169569    1.9874838928
      8  C        -2.3932807310   -0.3671722293    0.1119342875
      9  H        -3.3068132650   -0.6670017344   -0.3839191239
     10  C        -1.1861891478   -0.3935971854   -0.5776573965
     11  Cl       -1.1987323694   -0.9237632405   -2.2505328368
     12  C         1.3022508447   -0.0408977745   -0.7342804375
     13  C         2.1346012865   -1.1644991405   -0.7489928486
     14  Cl        1.6935127673   -2.5997209388    0.1589210041
     15  C         3.3218755890   -1.1885513968   -1.4746886849
     16  H         3.9482058029   -2.0695221160   -1.4702854257
     17  C         3.6799945284   -0.0609246830   -2.2031028816
     18  Cl        5.1721307551   -0.0820708515   -3.1271619968
     19  C         2.8798347532    1.0769203348   -2.2140751581
     20  H         3.1726233516    1.9463376996   -2.7879093595
     21  C         1.6999554577    1.0734387654   -1.4791442183
     22  H         1.0679604494    1.9537762158   -1.4831521411
   Point Group: c1    Number of degrees of freedom:    60


   Energy is  -2761.518440638

 Hessian updated using BFGS update

 60 Hessian modes will be used to form the next step
  Hessian Eigenvalues:
     0.001506    0.015811    0.018387    0.020037    0.020928    0.021482
     0.022699    0.023629    0.023841    0.023897    0.024084    0.024098
     0.024105    0.024119    0.024123    0.024141    0.024145    0.024152
     0.027630    0.070140    0.159820    0.159997    0.160007    0.160037
     0.160235    0.201798    0.223083    0.225513    0.225933    0.235535
     0.243093    0.245242    0.247455    0.250008    0.250406    0.253113
     0.288419    0.289713    0.300927    0.301041    0.301402    0.311301
     0.353460    0.356665    0.356666    0.356672    0.356708    0.367434
     0.412236    0.425939    0.429817    0.456353    0.461285    0.467957
     0.471086    0.477191    0.478239    0.479116    0.482070    0.548928

 Minimum search - taking simple RFO step
 Searching for Lamda that Minimizes Along All modes
 Value Taken    Lamda =  -0.00000139
 Step Taken.  Stepsize is  0.012323

                             Maximum     Tolerance    Cnvgd?
         Gradient           0.000188      0.000300     YES
         Displacement       0.006787      0.001200      NO
         Energy change     -0.000004      0.000001      NO


 New Cartesian Coordinates Obtained by Inverse Iteration

 Displacement from previous Coordinates is:  0.031057
 ----------------------------------------------------------------
             Standard Nuclear Orientation (Angstroms)
    I     Atom           X                Y                Z
 ----------------------------------------------------------------
    1      C       0.0193723289    -0.0178219276     0.0265581818
    2      C      -0.0251648403     0.4015114824     1.3681649078
    3      Cl      1.4556589414     0.8818546930     2.1558435418
    4      C      -1.2357186414     0.4325349724     2.0680530623
    5      Cl     -1.3160283477     0.9473761892     3.7353440074
    6      C      -2.4137922149     0.0471020474     1.4354050787
    7      H      -3.3449867343     0.0751272413     1.9861697255
    8      C      -2.3932635225    -0.3677878749     0.1122422053
    9      H      -3.3066451809    -0.6683503190    -0.3834487430
   10      C      -1.1858317123    -0.3963246739    -0.5766915982
   11      Cl     -1.1981194742    -0.9299451262    -2.2484809335
   12      C       1.3025548638    -0.0428838168    -0.7337459203
   13      C       2.1350802563    -1.1662065400    -0.7507604908
   14      Cl      1.6949536641    -2.6031023355     0.1547590471
   15      C       3.3220744076    -1.1888826836    -1.4770494623
   16      H       3.9483518823    -2.0699034103    -1.4744947042
   17      C       3.6799146785    -0.0599935890    -2.2035177414
   18      Cl      5.1716663546    -0.0794175191    -3.1281715668
   19      C       2.8797532382     1.0779156503    -2.2119345377
   20      H       3.1724032068     1.9484561185    -2.7841359629
   21      C       1.7002033196     1.0729579215    -1.4765944370
   22      H       1.0682219406     1.9532983950    -1.4786099381
 ----------------------------------------------------------------
 Nuclear Repulsion Energy =        1756.23005938 hartrees
 There are       81 alpha and       81 beta electrons
 Applying Cartesian multipole field
    Component          Value
    ---------          -----
     (2,0,0)        1.00000E-12
     (0,2,0)        2.00000E-11
     (0,0,2)       -3.00000E-11
 Nucleus-field energy     =    -0.0000000598 hartrees
 Requested basis set is 6-311++G(d,p)
 There are 162 shells and 449 basis functions
 A cutoff of  1.0D-15 yielded  10282 shell pairs
 There are     85433 function pairs (     91869 Cartesian)
 Smallest overlap matrix eigenvalue = 2.04E-07
 Linear dependence detected in AO basis
 Number of orthogonalized atomic orbitals = 445
 Maximum deviation from orthogonality = 4.076E-10
 Guess from superposition of atomic densities
 Warning:  Energy on first SCF cycle will be non-variational
 SAD guess density has 162.000000 electrons

 -----------------------------------------------------------------------
  General SCF calculation program by
  Eric Jon Sundstrom, Paul Horn, Yuezhi Mao, Dmitri Zuev, Alec White,
  David Stuck, Shaama M.S., Shane Yost, Joonho Lee, David Small,
  Daniel Levine, Susi Lehtola, Hugh Burton, Evgeny Epifanovsky,
  Bang C. Huynh
 -----------------------------------------------------------------------
 Exchange:     0.2000 Hartree-Fock + 0.0800 Slater + 0.7200 B88
 Correlation:  0.1900 VWN1RPA + 0.8100 LYP
 Using SG-1 standard quadrature grid
 A restricted SCF calculation will be
 performed using DIIS
 SCF converges when DIIS error is below 1.0e-08
 ---------------------------------------
  Cycle       Energy         DIIS error
 ---------------------------------------
    1   -2765.4917319940      2.91e-02  
    2   -2761.3720890479      2.39e-03  
    3   -2761.2839300061      2.95e-03  
    4   -2761.5102754148      5.40e-04  
    5   -2761.5166858134      2.55e-04  
    6   -2761.5182025815      9.82e-05  
    7   -2761.5184299766      2.14e-05  
    8   -2761.5184383730      1.06e-05  
    9   -2761.5184412696      2.37e-06  
   10   -2761.5184413904      1.11e-06  
   11   -2761.5184414202      3.48e-07  
   12   -2761.5184414232      1.35e-07  
   13   -2761.5184414235      4.36e-08  
   14   -2761.5184414235      1.91e-08  
   15   -2761.5184414237      5.14e-09  Convergence criterion met
 ---------------------------------------
 SCF time:   CPU 677.61s  wall 677.00s 
 SCF   energy in the final basis set =    -2761.5184414237
 Total energy in the final basis set =    -2761.5184414237

 --------------------------------------------------------------

                    Orbital Energies (a.u.)
 --------------------------------------------------------------

 Alpha MOs
 -- Occupied --
********-101.5733-101.5717-101.5684-101.5683 -10.2739 -10.2681 -10.2672
-10.2638 -10.2613 -10.2356 -10.2238 -10.2180 -10.2149 -10.2116 -10.2111
-10.2072  -9.4884  -9.4878  -9.4863  -9.4831  -9.4828  -7.2533  -7.2526
 -7.2510  -7.2478  -7.2475  -7.2433  -7.2427  -7.2424  -7.2422  -7.2412
 -7.2407  -7.2379  -7.2376  -7.2375  -7.2373  -0.9485  -0.9257  -0.9032
 -0.8903  -0.8784  -0.8475  -0.8414  -0.8002  -0.7701  -0.7501  -0.7396
 -0.6615  -0.6436  -0.6264  -0.6096  -0.5532  -0.5315  -0.5251  -0.5160
 -0.4919  -0.4801  -0.4632  -0.4605  -0.4584  -0.4438  -0.4315  -0.4243
 -0.4105  -0.3988  -0.3958  -0.3913  -0.3767  -0.3647  -0.3473  -0.3412
 -0.3353  -0.3330  -0.3320  -0.3285  -0.3237  -0.2830  -0.2789  -0.2658
 -0.2634
 -- Virtual --
 -0.0557  -0.0538  -0.0475  -0.0430  -0.0313  -0.0152  -0.0095  -0.0006
  0.0055   0.0096   0.0146   0.0193   0.0245   0.0259   0.0416   0.0460
  0.0498   0.0524   0.0559   0.0598   0.0625   0.0673   0.0763   0.0810
  0.0838   0.0893   0.0927   0.0956   0.0964   0.1016   0.1051   0.1062
  0.1099   0.1146   0.1166   0.1190   0.1205   0.1238   0.1257   0.1283
  0.1309   0.1332   0.1350   0.1360   0.1417   0.1426   0.1533   0.1565
  0.1608   0.1624   0.1667   0.1722   0.1741   0.1814   0.1828   0.1882
  0.1917   0.2007   0.2080   0.2147   0.2164   0.2188   0.2198   0.2214
  0.2246   0.2291   0.2348   0.2362   0.2436   0.2500   0.2532   0.2555
  0.2589   0.2623   0.2650   0.2676   0.2735   0.2771   0.2817   0.2864
  0.2902   0.2920   0.2946   0.2993   0.3030   0.3077   0.3161   0.3231
  0.3314   0.3380   0.3418   0.3516   0.3650   0.3742   0.4099   0.4146
  0.4237   0.4420   0.4446   0.4514   0.4565   0.4616   0.4626   0.4744
  0.4793   0.4927   0.4956   0.5008   0.5064   0.5112   0.5140   0.5208
  0.5318   0.5349   0.5479   0.5594   0.5650   0.5698   0.5792   0.5831
  0.5848   0.5893   0.6061   0.6095   0.6109   0.6145   0.6231   0.6349
  0.6425   0.6480   0.6558   0.6594   0.6673   0.6843   0.6884   0.6976
  0.7002   0.7110   0.7194   0.7213   0.7293   0.7477   0.7908   0.7979
  0.8076   0.8153   0.8271   0.8334   0.8407   0.8417   0.8450   0.8465
  0.8495   0.8557   0.8568   0.8587   0.8647   0.8683   0.8720   0.8765
  0.8836   0.8882   0.8944   0.9023   0.9065   0.9101   0.9191   0.9297
  0.9458   0.9513   0.9529   0.9554   0.9619   0.9667   0.9674   0.9696
  0.9856   0.9904   0.9961   1.0057   1.0165   1.0218   1.0387   1.0411
  1.0511   1.0703   1.0792   1.0965   1.1236   1.1781   1.1871   1.2054
  1.2136   1.2228   1.2306   1.2464   1.2468   1.2647   1.2717   1.2944
  1.3016   1.3146   1.3221   1.3476   1.3549   1.3660   1.4148   1.4290
  1.4612   1.4804   1.4884   1.5029   1.5309   1.5533   1.5567   1.5681
  1.5813   1.6049   1.6071   1.6236   1.6480   1.6677   1.6891   1.7005
  1.7055   1.7231   1.7363   1.7642   1.8000   1.8198   1.8243   1.8405
  1.8527   1.8573   1.8781   1.9280   1.9313   1.9340   1.9410   1.9436
  1.9757   1.9837   1.9983   2.0038   2.0264   2.0525   2.0690   2.0891
  2.1295   2.1392   2.1597   2.1959   2.2358   2.2462   2.2576   2.2646
  2.2684   2.2778   2.3096   2.3181   2.3357   2.3566   2.3695   2.3930
  2.4144   2.4264   2.4425   2.4496   2.4733   2.4928   2.5088   2.5124
  2.5379   2.5434   2.5519   2.5670   2.5935   2.6256   2.6580   2.6777
  2.6873   2.6947   2.7019   2.7087   2.7273   2.7397   2.7532   2.7552
  2.7601   2.7723   2.7802   2.8197   2.8305   2.8350   2.8403   2.8709
  2.8957   2.9698   2.9857   3.0831   3.0982   3.1042   3.1229   3.1326
  3.1388   3.1983   3.2176   3.2507   3.2806   3.3268   3.3783   3.4153
  3.4425   3.5442   3.5877   3.6391   3.6897   3.7913   3.8397   3.8525
  4.0016   4.0535   4.0700   4.1302   4.3465   4.8073   4.8154   9.7750
  9.7791   9.8065   9.8392   9.8574  23.3906  23.5503  23.8236  23.8688
 23.8874  23.9241  23.9572  23.9863  24.0547  24.0775  24.1229  24.1482
 25.7961  25.8219  25.8400  25.9426  25.9748  26.1248  26.1453  26.2302
 26.3272  26.3433  26.5648  26.5896  26.6680  26.7343  27.0025 215.7675
215.7730 215.8047 215.8477 215.8661
 --------------------------------------------------------------

          Ground-State Mulliken Net Atomic Charges

     Atom                 Charge (a.u.)
  ----------------------------------------
      1 C                     0.010474
      2 C                    -1.203747
      3 Cl                    0.545629
      4 C                     0.927900
      5 Cl                    0.521130
      6 C                    -0.569286
      7 H                     0.213319
      8 C                    -0.342500
      9 H                     0.202983
     10 C                    -0.307000
     11 Cl                    0.464201
     12 C                     0.311042
     13 C                    -1.369809
     14 Cl                    0.392598
     15 C                    -0.126779
     16 H                     0.230372
     17 C                     0.528860
     18 Cl                    0.477728
     19 C                    -0.803270
     20 H                     0.199965
     21 C                    -0.502684
     22 H                     0.198875
  ----------------------------------------
  Sum of atomic charges =     0.000000

 -----------------------------------------------------------------
                    Cartesian Multipole Moments
 -----------------------------------------------------------------
    Charge (ESU x 10^10)
                 0.0000
    Dipole Moment (Debye)
         X      -1.8481      Y       0.8677      Z      -0.5438
       Tot       2.1128
    Quadrupole Moments (Debye-Ang)
        XX    -128.3199     XY       1.3679     YY    -131.1744
        XZ      -1.2245     YZ      -3.4630     ZZ    -137.4487
    Octopole Moments (Debye-Ang^2)
       XXX    -400.2872    XXY      14.2647    XYY    -106.1440
       YYY      74.4521    XXZ      35.2941    XYZ      -1.8499
       YYZ       8.7055    XZZ    -123.7033    YZZ      28.1766
       ZZZ      56.8169
    Hexadecapole Moments (Debye-Ang^3)
      XXXX   -4843.9923   XXXY     135.9883   XXYY    -963.7332
      XYYY     159.0259   YYYY   -1078.9771   XXXZ    1137.6637
      XXYZ     -89.8194   XYYZ     347.5685   YYYZ    -306.5485
      XXZZ   -1420.2982   XYZZ      73.0071   YYZZ    -753.9353
      XZZZ    1139.8450   YZZZ    -283.1932   ZZZZ   -3549.6483
 -----------------------------------------------------------------
 Calculating analytic gradient of the SCF energy
 Gradient of SCF Energy
            1           2           3           4           5           6
    1   0.0000292   0.0000275  -0.0000211   0.0000015   0.0000314   0.0000233
    2   0.0000394  -0.0000196   0.0000533   0.0000063   0.0000227   0.0000226
    3   0.0000621  -0.0000193   0.0000159   0.0000020   0.0000131   0.0000387
            7           8           9          10          11          12
    1   0.0000182   0.0000177   0.0000013  -0.0000205   0.0000016  -0.0000421
    2   0.0000076  -0.0000095  -0.0000053   0.0000004  -0.0000062  -0.0000044
    3   0.0000282   0.0000088   0.0000313   0.0000241   0.0000110  -0.0000525
           13          14          15          16          17          18
    1   0.0000438   0.0000069  -0.0000250  -0.0000029  -0.0000218  -0.0000159
    2  -0.0000452   0.0000344  -0.0000111  -0.0000017   0.0000066  -0.0000114
    3   0.0000003  -0.0000188  -0.0000009  -0.0000110  -0.0000245  -0.0000299
           19          20          21          22
    1   0.0000025  -0.0000212  -0.0000168  -0.0000175
    2  -0.0000230  -0.0000147  -0.0000363  -0.0000048
    3  -0.0000238  -0.0000308  -0.0000055  -0.0000186
 Max gradient component =       6.211E-05
 RMS gradient           =       2.394E-05
 Gradient time:  CPU 228.25 s  wall 228.27 s
 Geometry Optimization Parameters
   NAtoms,    NIC,     NZ,  NCons,   NDum,   NFix, NCnnct, MaxDiis
       22     163      22       0       0       0       0       0

 Cartesian Hessian Update
 Hessian updated using BFGS update


** GEOMETRY OPTIMIZATION IN DELOCALIZED INTERNAL COORDINATES **
   Searching for a Minimum

   Optimization Cycle:  15

                       Coordinates (Angstroms)
     ATOM                X               Y               Z
      1  C         0.0193723289   -0.0178219276    0.0265581818
      2  C        -0.0251648403    0.4015114824    1.3681649078
      3  Cl        1.4556589414    0.8818546930    2.1558435418
      4  C        -1.2357186414    0.4325349724    2.0680530623
      5  Cl       -1.3160283477    0.9473761892    3.7353440074
      6  C        -2.4137922149    0.0471020474    1.4354050787
      7  H        -3.3449867343    0.0751272413    1.9861697255
      8  C        -2.3932635225   -0.3677878749    0.1122422053
      9  H        -3.3066451809   -0.6683503190   -0.3834487430
     10  C        -1.1858317123   -0.3963246739   -0.5766915982
     11  Cl       -1.1981194742   -0.9299451262   -2.2484809335
     12  C         1.3025548638   -0.0428838168   -0.7337459203
     13  C         2.1350802563   -1.1662065400   -0.7507604908
     14  Cl        1.6949536641   -2.6031023355    0.1547590471
     15  C         3.3220744076   -1.1888826836   -1.4770494623
     16  H         3.9483518823   -2.0699034103   -1.4744947042
     17  C         3.6799146785   -0.0599935890   -2.2035177414
     18  Cl        5.1716663546   -0.0794175191   -3.1281715668
     19  C         2.8797532382    1.0779156503   -2.2119345377
     20  H         3.1724032068    1.9484561185   -2.7841359629
     21  C         1.7002033196    1.0729579215   -1.4765944370
     22  H         1.0682219406    1.9532983950   -1.4786099381
   Point Group: c1    Number of degrees of freedom:    60


   Energy is  -2761.518441424

 Hessian updated using BFGS update

 60 Hessian modes will be used to form the next step
  Hessian Eigenvalues:
     0.001641    0.012439    0.018316    0.019137    0.020936    0.021516
     0.022902    0.023629    0.023846    0.023893    0.024069    0.024094
     0.024109    0.024119    0.024130    0.024142    0.024146    0.024164
     0.027311    0.083690    0.159475    0.160004    0.160010    0.160048
     0.160255    0.183754    0.222887    0.224894    0.226360    0.235178
     0.240737    0.245274    0.247475    0.250011    0.250699    0.254071
     0.287878    0.290753    0.300916    0.301052    0.301415    0.311352
     0.353369    0.356666    0.356671    0.356673    0.356708    0.366612
     0.411389    0.425893    0.429727    0.454598    0.460684    0.467928
     0.471082    0.476723    0.478240    0.479121    0.482662    0.545584

 Minimum search - taking simple RFO step
 Searching for Lamda that Minimizes Along All modes
 Value Taken    Lamda =   0.00000000
 Step Taken.  Stepsize is  0.004075

                             Maximum     Tolerance    Cnvgd?
         Gradient           0.000071      0.000300     YES
         Displacement       0.002331      0.001200      NO
         Energy change     -0.000001      0.000001     YES

 Final energy is   -2761.5184414237101     


 ******************************
 **  OPTIMIZATION CONVERGED  **
 ******************************

                       Coordinates (Angstroms)
     ATOM                X               Y               Z
      1  C         0.0193723289   -0.0178219276    0.0265581818
      2  C        -0.0251648403    0.4015114824    1.3681649078
      3  Cl        1.4556589414    0.8818546930    2.1558435418
      4  C        -1.2357186414    0.4325349724    2.0680530623
      5  Cl       -1.3160283477    0.9473761892    3.7353440074
      6  C        -2.4137922149    0.0471020474    1.4354050787
      7  H        -3.3449867343    0.0751272413    1.9861697255
      8  C        -2.3932635225   -0.3677878749    0.1122422053
      9  H        -3.3066451809   -0.6683503190   -0.3834487430
     10  C        -1.1858317123   -0.3963246739   -0.5766915982
     11  Cl       -1.1981194742   -0.9299451262   -2.2484809335
     12  C         1.3025548638   -0.0428838168   -0.7337459203
     13  C         2.1350802563   -1.1662065400   -0.7507604908
     14  Cl        1.6949536641   -2.6031023355    0.1547590471
     15  C         3.3220744076   -1.1888826836   -1.4770494623
     16  H         3.9483518823   -2.0699034103   -1.4744947042
     17  C         3.6799146785   -0.0599935890   -2.2035177414
     18  Cl        5.1716663546   -0.0794175191   -3.1281715668
     19  C         2.8797532382    1.0779156503   -2.2119345377
     20  H         3.1724032068    1.9484561185   -2.7841359629
     21  C         1.7002033196    1.0729579215   -1.4765944370
     22  H         1.0682219406    1.9532983950   -1.4786099381

Z-matrix Print:
$molecule
0 1
Cl
C  1 1.744708
C  2 1.398659 1 120.171015
C  3 1.391639 2 119.937716 1 -179.937250 0
H  4 1.082243 3 119.331358 2 -179.986178 0
C  4 1.386836 3 120.268997 2 -0.021689 0
H  6 1.081810 4 120.516535 3 179.994778 0
C  6 1.390444 4 119.453876 3 0.043278 0
C  8 1.399890 6 121.907367 4 0.042209 0
C  9 1.491726 8 121.090561 6 -179.401752 0
C  10 1.398231 9 120.133052 8 87.867507 0
H  11 1.083699 10 118.909154 9 0.742010 0
C  11 1.389996 10 121.684471 9 -179.078454 0
H  13 1.082081 11 120.805163 10 179.824396 0
C  13 1.391103 11 118.815827 10 -0.009420 0
C  15 1.389315 13 121.310192 11 -0.088867 0
H  16 1.080938 15 120.949174 13 -179.987687 0
C  16 1.391749 15 118.640286 13 0.139679 0
Cl 3 1.746817 2 121.597401 1 0.062874 0
Cl 18 1.754522 16 118.030098 15 179.716764 0
Cl 8 1.754931 6 118.174864 4 179.880301 0
Cl 15 1.755188 13 119.652118 11 179.817796 0
$end


 --------------------------------------------------------------

                    Orbital Energies (a.u.)
 --------------------------------------------------------------

 Alpha MOs
 -- Occupied --
********-101.5733-101.5717-101.5684-101.5683 -10.2739 -10.2681 -10.2672
-10.2638 -10.2613 -10.2356 -10.2238 -10.2180 -10.2149 -10.2116 -10.2111
-10.2072  -9.4884  -9.4878  -9.4863  -9.4831  -9.4828  -7.2533  -7.2526
 -7.2510  -7.2478  -7.2475  -7.2433  -7.2427  -7.2424  -7.2422  -7.2412
 -7.2407  -7.2379  -7.2376  -7.2375  -7.2373  -0.9485  -0.9257  -0.9032
 -0.8903  -0.8784  -0.8475  -0.8414  -0.8002  -0.7701  -0.7501  -0.7396
 -0.6615  -0.6436  -0.6264  -0.6096  -0.5532  -0.5315  -0.5251  -0.5160
 -0.4919  -0.4801  -0.4632  -0.4605  -0.4584  -0.4438  -0.4315  -0.4243
 -0.4105  -0.3988  -0.3958  -0.3913  -0.3767  -0.3647  -0.3473  -0.3412
 -0.3353  -0.3330  -0.3320  -0.3285  -0.3237  -0.2830  -0.2789  -0.2658
 -0.2634
 -- Virtual --
 -0.0557  -0.0538  -0.0475  -0.0430  -0.0313  -0.0152  -0.0095  -0.0006
  0.0055   0.0096   0.0146   0.0193   0.0245   0.0259   0.0416   0.0460
  0.0498   0.0524   0.0559   0.0598   0.0625   0.0673   0.0763   0.0810
  0.0838   0.0893   0.0927   0.0956   0.0964   0.1016   0.1051   0.1062
  0.1099   0.1146   0.1166   0.1190   0.1205   0.1238   0.1257   0.1283
  0.1309   0.1332   0.1350   0.1360   0.1417   0.1426   0.1533   0.1565
  0.1608   0.1624   0.1667   0.1722   0.1741   0.1814   0.1828   0.1882
  0.1917   0.2007   0.2080   0.2147   0.2164   0.2188   0.2198   0.2214
  0.2246   0.2291   0.2348   0.2362   0.2436   0.2500   0.2532   0.2555
  0.2589   0.2623   0.2650   0.2676   0.2735   0.2771   0.2817   0.2864
  0.2902   0.2920   0.2946   0.2993   0.3030   0.3077   0.3161   0.3231
  0.3314   0.3380   0.3418   0.3516   0.3650   0.3742   0.4099   0.4146
  0.4237   0.4420   0.4446   0.4514   0.4565   0.4616   0.4626   0.4744
  0.4793   0.4927   0.4956   0.5008   0.5064   0.5112   0.5140   0.5208
  0.5318   0.5349   0.5479   0.5594   0.5650   0.5698   0.5792   0.5831
  0.5848   0.5893   0.6061   0.6095   0.6109   0.6145   0.6231   0.6349
  0.6425   0.6480   0.6558   0.6594   0.6673   0.6843   0.6884   0.6976
  0.7002   0.7110   0.7194   0.7213   0.7293   0.7477   0.7908   0.7979
  0.8076   0.8153   0.8271   0.8334   0.8407   0.8417   0.8450   0.8465
  0.8495   0.8557   0.8568   0.8587   0.8647   0.8683   0.8720   0.8765
  0.8836   0.8882   0.8944   0.9023   0.9065   0.9101   0.9191   0.9297
  0.9458   0.9513   0.9529   0.9554   0.9619   0.9667   0.9674   0.9696
  0.9856   0.9904   0.9961   1.0057   1.0165   1.0218   1.0387   1.0411
  1.0511   1.0703   1.0792   1.0965   1.1236   1.1781   1.1871   1.2054
  1.2136   1.2228   1.2306   1.2464   1.2468   1.2647   1.2717   1.2944
  1.3016   1.3146   1.3221   1.3476   1.3549   1.3660   1.4148   1.4290
  1.4612   1.4804   1.4884   1.5029   1.5309   1.5533   1.5567   1.5681
  1.5813   1.6049   1.6071   1.6236   1.6480   1.6677   1.6891   1.7005
  1.7055   1.7231   1.7363   1.7642   1.8000   1.8198   1.8243   1.8405
  1.8527   1.8573   1.8781   1.9280   1.9313   1.9340   1.9410   1.9436
  1.9757   1.9837   1.9983   2.0038   2.0264   2.0525   2.0690   2.0891
  2.1295   2.1392   2.1597   2.1959   2.2358   2.2462   2.2576   2.2646
  2.2684   2.2778   2.3096   2.3181   2.3357   2.3566   2.3695   2.3930
  2.4144   2.4264   2.4425   2.4496   2.4733   2.4928   2.5088   2.5124
  2.5379   2.5434   2.5519   2.5670   2.5935   2.6256   2.6580   2.6777
  2.6873   2.6947   2.7019   2.7087   2.7273   2.7397   2.7532   2.7552
  2.7601   2.7723   2.7802   2.8197   2.8305   2.8350   2.8403   2.8709
  2.8957   2.9698   2.9857   3.0831   3.0982   3.1042   3.1229   3.1326
  3.1388   3.1983   3.2176   3.2507   3.2806   3.3268   3.3783   3.4153
  3.4425   3.5442   3.5877   3.6391   3.6897   3.7913   3.8397   3.8525
  4.0016   4.0535   4.0700   4.1302   4.3465   4.8073   4.8154   9.7750
  9.7791   9.8065   9.8392   9.8574  23.3906  23.5503  23.8236  23.8688
 23.8874  23.9241  23.9572  23.9863  24.0547  24.0775  24.1229  24.1482
 25.7961  25.8219  25.8400  25.9426  25.9748  26.1248  26.1453  26.2302
 26.3272  26.3433  26.5648  26.5896  26.6680  26.7343  27.0025 215.7675
215.7730 215.8047 215.8477 215.8661
 --------------------------------------------------------------

          Ground-State Mulliken Net Atomic Charges

     Atom                 Charge (a.u.)
  ----------------------------------------
      1 C                     0.010474
      2 C                    -1.203747
      3 Cl                    0.545629
      4 C                     0.927900
      5 Cl                    0.521130
      6 C                    -0.569286
      7 H                     0.213319
      8 C                    -0.342500
      9 H                     0.202983
     10 C                    -0.307000
     11 Cl                    0.464201
     12 C                     0.311042
     13 C                    -1.369809
     14 Cl                    0.392598
     15 C                    -0.126779
     16 H                     0.230372
     17 C                     0.528860
     18 Cl                    0.477728
     19 C                    -0.803270
     20 H                     0.199965
     21 C                    -0.502684
     22 H                     0.198875
  ----------------------------------------
  Sum of atomic charges =     0.000000

 -----------------------------------------------------------------
                    Cartesian Multipole Moments
 -----------------------------------------------------------------
    Charge (ESU x 10^10)
                 0.0000
    Dipole Moment (Debye)
         X      -1.8481      Y       0.8677      Z      -0.5438
       Tot       2.1128
    Quadrupole Moments (Debye-Ang)
        XX    -128.3199     XY       1.3679     YY    -131.1744
        XZ      -1.2245     YZ      -3.4630     ZZ    -137.4487
    Octopole Moments (Debye-Ang^2)
       XXX    -400.2872    XXY      14.2647    XYY    -106.1440
       YYY      74.4521    XXZ      35.2941    XYZ      -1.8499
       YYZ       8.7055    XZZ    -123.7033    YZZ      28.1766
       ZZZ      56.8169
    Hexadecapole Moments (Debye-Ang^3)
      XXXX   -4843.9923   XXXY     135.9883   XXYY    -963.7332
      XYYY     159.0259   YYYY   -1078.9771   XXXZ    1137.6637
      XXYZ     -89.8194   XYYZ     347.5685   YYYZ    -306.5485
      XXZZ   -1420.2982   XYZZ      73.0071   YYZZ    -753.9353
      XZZZ    1139.8450   YZZZ    -283.1932   ZZZZ   -3549.6483
 -----------------------------------------------------------------
Archival summary:
1\1\november\OPT\ProcedureUnspecified\BasisUnspecified\l5125\taweetha\TueJan1411:20:362020TueJan1411:20:362020\0\\#,OPT,ProcedureUnspecified,BasisUnspecified,\\0,1\Cl\C,1,1.74471\C,2,1.39866,1,120.171\C,3,1.39164,2,119.938,1,-179.937,0\H,4,1.08224,3,119.331,2,-179.986,0\C,4,1.38684,3,120.269,2,-0.0216888,0\H,6,1.08181,4,120.517,3,179.995,0\C,6,1.39044,4,119.454,3,0.0432779,0\C,8,1.39989,6,121.907,4,0.0422087,0\C,9,1.49173,8,121.091,6,-179.402,0\C,10,1.39823,9,120.133,8,87.8675,0\H,11,1.0837,10,118.909,9,0.74201,0\C,11,1.39,10,121.684,9,-179.078,0\H,13,1.08208,11,120.805,10,179.824,0\C,13,1.3911,11,118.816,10,-0.00942025,0\C,15,1.38932,13,121.31,11,-0.0888669,0\H,16,1.08094,15,120.949,13,-179.988,0\C,16,1.39175,15,118.64,13,0.139679,0\Cl,3,1.74682,2,121.597,1,0.0628738,0\Cl,18,1.75452,16,118.03,15,179.717,0\Cl,8,1.75493,6,118.175,4,179.88,0\Cl,15,1.75519,13,119.652,11,179.818,0\\\@

 Total job time:  13765.51s(wall), 13764.54s(cpu) 
 Tue Jan 14 11:20:36 2020

        *************************************************************
        *                                                           *
        *  Thank you very much for using Q-Chem.  Have a nice day.  *
        *                                                           *
        *************************************************************


 
User input: 2 of 2 
 
                  Welcome to Q-Chem
     A Quantum Leap Into The Future Of Chemistry


 Q-Chem 5.2 (devel), Q-Chem, Inc., Pleasanton, CA (2019)

 Yihan Shao,  Zhengting Gan,  E. Epifanovsky,  A. T. B. Gilbert,  M. Wormit,  
 J. Kussmann,  A. W. Lange,  A. Behn,  Jia Deng,  Xintian Feng,  D. Ghosh,  
 M. Goldey,  P. R. Horn,  L. D. Jacobson,  I. Kaliman,  T. Kus,  A. Landau,  
 Jie Liu,  E. I. Proynov,  R. M. Richard,  R. P. Steele,  E. J. Sundstrom,  
 H. L. Woodcock III,  P. M. Zimmerman,  D. Zuev,  B. Albrecht,  E. Alguire,  
 S. A. Baeppler,  D. Barton,  Z. Benda,  Y. A. Bernard,  E. J. Berquist,  
 K. B. Bravaya,  H. Burton,  D. Casanova,  Chun-Min Chang,  Yunqing Chen,  
 A. Chien,  K. D. Closser,  M. P. Coons,  S. Coriani,  S. Dasgupta,  
 A. L. Dempwolff,  M. Diedenhofen,  Hainam Do,  R. G. Edgar,  Po-Tung Fang,  
 S. Faraji,  S. Fatehi,  Qingguo Feng,  K. D. Fenk,  J. Fosso-Tande,  
 J. Gayvert,  Qinghui Ge,  A. Ghysels,  G. Gidofalvi,  J. Gomes,  
 J. Gonthier,  A. Gunina,  D. Hait,  M. W. D. Hanson-Heine,  
 P. H. P. Harbach,  A. W. Hauser,  M. F. Herbst,  J. E. Herr,  
 E. G. Hohenstein,  Z. C. Holden,  Kerwin Hui,  B. C. Huynh,  T.-C. Jagau,  
 Hyunjun Ji,  B. Kaduk,  K. Khistyaev,  Jaehoon Kim,  P. Klunzinger,  K. Koh,  
 D. Kosenkov,  L. Koulias,  T. Kowalczyk,  C. M. Krauter,  A. Kunitsa,  
 Ka Un Lao,  A. Laurent,  K. V. Lawler,  Joonho Lee,  D. Lefrancois,  
 S. Lehtola,  D. S. Levine,  Yi-Pei Li,  You-Sheng Lin,  Fenglai Liu,  
 E. Livshits,  A. Luenser,  P. Manohar,  E. Mansoor,  S. F. Manzer,  
 Shan-Ping Mao,  Yuezhi Mao,  N. Mardirossian,  A. V. Marenich,  
 T. Markovich,  L. A. Martinez-Martinez,  S. A. Maurer,  N. J. Mayhall,  
 S. C. McKenzie,  J.-M. Mewes,  P. Morgante,  A. F. Morrison,  
 J. W. Mullinax,  K. Nanda,  T. S. Nguyen-Beck,  R. Olivares-Amaya,  
 J. A. Parkhill,  Zheng Pei,  T. M. Perrine,  F. Plasser,  P. Pokhilko,  
 S. Prager,  A. Prociuk,  E. Ramos,  D. R. Rehn,  F. Rob,  M. Scheurer,  
 M. Schneider,  N. Sergueev,  S. M. Sharada,  S. Sharma,  D. W. Small,  
 T. Stauch,  T. Stein,  Yu-Chuan Su,  A. J. W. Thom,  A. Tkatchenko,  
 T. Tsuchimochi,  N. M. Tubman,  L. Vogt,  M. L. Vidal,  O. Vydrov,  
 M. A. Watson,  J. Wenzel,  M. de Wergifosse,  T. A. Wesolowski,  A. White,  
 J. Witte,  A. Yamada,  Jun Yang,  K. Yao,  S. Yeganeh,  S. R. Yost,  
 Zhi-Qiang You,  A. Zech,  Igor Ying Zhang,  Xing Zhang,  Yan Zhao,  
 Ying Zhu,  B. R. Brooks,  G. K. L. Chan,  C. J. Cramer,  M. S. Gordon,  
 W. J. Hehre,  A. Klamt,  M. W. Schmidt,  C. D. Sherrill,  D. G. Truhlar,  
 A. Aspuru-Guzik,  R. Baer,  A. T. Bell,  N. A. Besley,  Jeng-Da Chai,  
 A. E. DePrince, III,  R. A. DiStasio Jr.,  A. Dreuw,  B. D. Dunietz,  
 T. R. Furlani,  Chao-Ping Hsu,  Yousung Jung,  Jing Kong,  D. S. Lambrecht,  
 WanZhen Liang,  C. Ochsenfeld,  V. A. Rassolov,  L. V. Slipchenko,  
 J. E. Subotnik,  T. Van Voorhis,  J. M. Herbert,  A. I. Krylov,  
 P. M. W. Gill,  M. Head-Gordon

 Contributors to earlier versions of Q-Chem not listed above: 
 R. D. Adamson,  B. Austin,  J. Baker,  G. J. O. Beran,  K. Brandhorst,  
 S. T. Brown,  E. F. C. Byrd,  A. K. Chakraborty,  C.-L. Cheng,  
 Siu Hung Chien,  D. M. Chipman,  D. L. Crittenden,  H. Dachsel,  
 R. J. Doerksen,  A. D. Dutoi,  L. Fusti-Molnar,  W. A. Goddard III,  
 A. Golubeva-Zadorozhnaya,  S. R. Gwaltney,  G. Hawkins,  A. Heyden,  
 S. Hirata,  G. Kedziora,  F. J. Keil,  C. Kelley,  Jihan Kim,  R. A. King,  
 R. Z. Khaliullin,  P. P. Korambath,  W. Kurlancheek,  A. M. Lee,  M. S. Lee,  
 S. V. Levchenko,  Ching Yeh Lin,  D. Liotard,  R. C. Lochan,  I. Lotan,  
 P. E. Maslen,  N. Nair,  D. P. O'Neill,  D. Neuhauser,  E. Neuscamman,  
 C. M. Oana,  R. Olson,  B. Peters,  R. Peverati,  P. A. Pieniazek,  
 Y. M. Rhee,  J. Ritchie,  M. A. Rohrdanz,  E. Rosta,  N. J. Russ,  
 H. F. Schaefer III,  N. E. Schultz,  N. Shenvi,  A. C. Simmonett,  A. Sodt,  
 D. Stuck,  K. S. Thanthiriwatte,  V. Vanovschi,  Tao Wang,  A. Warshel,  
 C. F. Williams,  Q. Wu,  X. Xu,  W. Zhang

 Please cite Q-Chem as follows:
 Y. Shao et al., Mol. Phys. 113, 184-215 (2015)
 DOI: 10.1080/00268976.2014.952696

 Q-Chem 5.2.1 for Intel X86 EM64T Linux

 Parts of Q-Chem use Armadillo 8.300.2 (Tropical Shenanigans).
 http://arma.sourceforge.net/

 Q-Chem begins on Tue Jan 14 11:20:36 2020  

Host: 
0

     Scratch files written to /scratch/taweetham/qchem17708//
NAlpha2: 162
NElect   162
Mult     1
The previous job contains 0 fragments, simply inherited here

 Q-Chem warning in module libgen/rem_setup.C, line 2168:

 Setting Thresh to 1e-14


Checking the input file for inconsistencies... 	...done.

--------------------------------------------------------------
User input:
--------------------------------------------------------------

$MOLECULE
READ
$END

$REM
   JOB_TYPE 	FREQUENCY
   BASIS 	6-311++G**
   METHOD	B3LYP
   SCF_GUESS_ALWAYS     TRUE
   S2THRESH     15
   THRESH       15
   MEM_TOTAL    10000
$END

--------------------------------------------------------------
 ----------------------------------------------------------------
             Standard Nuclear Orientation (Angstroms)
    I     Atom           X                Y                Z
 ----------------------------------------------------------------
    1      C       0.7752633518    -0.4201438335     0.2465203717
    2      C       1.7356200012     0.6067859092     0.2171420596
    3      Cl      1.2006800232     2.2672492241     0.1905506493
    4      C       3.1019912955     0.3081981001     0.2061330938
    5      Cl      4.3134300489     1.5660914411     0.1675233448
    6      C       3.5232648676    -1.0179950513     0.2261245433
    7      H       4.5829111513    -1.2378297524     0.2175923601
    8      C       2.5934104764    -2.0464439747     0.2574085257
    9      H       2.9164351842    -3.0787844937     0.2729469924
   10      C       1.2368388543    -1.7415786916     0.2677189162
   11      Cl      0.0894963440    -3.0690022896     0.3042307381
   12      C      -0.6844052540    -0.1135547845     0.2713912350
   13      C      -1.4329807876     0.0359485740    -0.9001570489
   14      Cl     -0.6581353780    -0.1181390466    -2.4667515000
   15      C      -2.7983110120     0.3040691056    -0.8693390044
   16      H      -3.3550692744     0.4148414725    -1.7892179328
   17      C      -3.4259628478     0.4226989777     0.3644261817
   18      Cl     -5.1487253397     0.7546203190     0.4154425404
   19      C      -2.7167383879     0.2818064654     1.5528354442
   20      H      -3.2210930310     0.3759638550     2.5055473429
   21      C      -1.3538711388     0.0153526048     1.4921489145
   22      H      -0.7925774134    -0.0989855048     2.4120837087
 ----------------------------------------------------------------
 Molecular Point Group                 C1    NOp =  1
 Largest Abelian Subgroup              C1    NOp =  1
 Nuclear Repulsion Energy =        1756.23005938 hartrees
 There are       81 alpha and       81 beta electrons
 Requested basis set is 6-311++G(d,p)
 There are 162 shells and 449 basis functions

 Total QAlloc Memory Limit  10000 MB
 Mega-Array Size       188 MB
 MEM_STATIC part       192 MB
 A cutoff of  1.0D-15 yielded  10282 shell pairs
 There are     85433 function pairs (     91869 Cartesian)
 Smallest overlap matrix eigenvalue = 2.04E-07
 Linear dependence detected in AO basis
 Number of orthogonalized atomic orbitals = 445
 Maximum deviation from orthogonality = 2.435E-10
 Guess from superposition of atomic densities
 Warning:  Energy on first SCF cycle will be non-variational
 SAD guess density has 162.000000 electrons

 -----------------------------------------------------------------------
  General SCF calculation program by
  Eric Jon Sundstrom, Paul Horn, Yuezhi Mao, Dmitri Zuev, Alec White,
  David Stuck, Shaama M.S., Shane Yost, Joonho Lee, David Small,
  Daniel Levine, Susi Lehtola, Hugh Burton, Evgeny Epifanovsky,
  Bang C. Huynh
 -----------------------------------------------------------------------
 Exchange:     0.2000 Hartree-Fock + 0.0800 Slater + 0.7200 B88
 Correlation:  0.1900 VWN1RPA + 0.8100 LYP
 Using SG-1 standard quadrature grid
 A restricted SCF calculation will be
 performed using DIIS
 SCF converges when DIIS error is below 1.0e-08
 ---------------------------------------
  Cycle       Energy         DIIS error
 ---------------------------------------
    1   -2765.4920584335      2.91e-02  
    2   -2761.3720991281      2.39e-03  
    3   -2761.2839069479      2.95e-03  
    4   -2761.5102815957      5.40e-04  
    5   -2761.5166922561      2.55e-04  
    6   -2761.5182096321      9.82e-05  
    7   -2761.5184369744      2.14e-05  
    8   -2761.5184453791      1.06e-05  
    9   -2761.5184482764      2.37e-06  
   10   -2761.5184483974      1.11e-06  
   11   -2761.5184484270      3.48e-07  
   12   -2761.5184484301      1.36e-07  
   13   -2761.5184484304      4.36e-08  
   14   -2761.5184484305      1.92e-08  
   15   -2761.5184484303      5.14e-09  Convergence criterion met
 ---------------------------------------
 SCF time:   CPU 686.38s  wall 686.00s 
 SCF   energy in the final basis set =    -2761.5184484303
 Total energy in the final basis set =    -2761.5184484303

 --------------------------------------------------------------

                    Orbital Energies (a.u.)
 --------------------------------------------------------------

 Alpha MOs
 -- Occupied --
********-101.5733-101.5716-101.5685-101.5683 -10.2738 -10.2681 -10.2671
-10.2638 -10.2614 -10.2356 -10.2239 -10.2180 -10.2149 -10.2116 -10.2111
-10.2072  -9.4884  -9.4879  -9.4863  -9.4832  -9.4829  -7.2532  -7.2528
 -7.2511  -7.2478  -7.2474  -7.2433  -7.2427  -7.2425  -7.2419  -7.2412
 -7.2405  -7.2381  -7.2377  -7.2375  -7.2374  -0.9484  -0.9258  -0.9032
 -0.8903  -0.8784  -0.8475  -0.8414  -0.8002  -0.7701  -0.7501  -0.7396
 -0.6615  -0.6436  -0.6264  -0.6097  -0.5532  -0.5315  -0.5252  -0.5161
 -0.4919  -0.4801  -0.4632  -0.4605  -0.4584  -0.4438  -0.4316  -0.4242
 -0.4105  -0.3988  -0.3958  -0.3913  -0.3767  -0.3647  -0.3472  -0.3412
 -0.3353  -0.3330  -0.3320  -0.3285  -0.3237  -0.2830  -0.2789  -0.2658
 -0.2634
 -- Virtual --
 -0.0557  -0.0538  -0.0475  -0.0430  -0.0313  -0.0153  -0.0096  -0.0006
  0.0055   0.0095   0.0146   0.0193   0.0245   0.0259   0.0415   0.0459
  0.0498   0.0523   0.0558   0.0597   0.0624   0.0672   0.0763   0.0809
  0.0838   0.0893   0.0927   0.0956   0.0963   0.1015   0.1050   0.1061
  0.1099   0.1146   0.1166   0.1190   0.1205   0.1238   0.1257   0.1283
  0.1308   0.1331   0.1350   0.1359   0.1416   0.1425   0.1534   0.1564
  0.1606   0.1624   0.1667   0.1721   0.1739   0.1812   0.1827   0.1883
  0.1914   0.2006   0.2077   0.2148   0.2161   0.2188   0.2197   0.2213
  0.2247   0.2292   0.2347   0.2362   0.2435   0.2500   0.2533   0.2554
  0.2588   0.2623   0.2650   0.2676   0.2734   0.2772   0.2816   0.2864
  0.2903   0.2917   0.2946   0.2992   0.3030   0.3074   0.3161   0.3230
  0.3313   0.3379   0.3415   0.3516   0.3651   0.3742   0.4098   0.4147
  0.4237   0.4419   0.4445   0.4515   0.4564   0.4616   0.4626   0.4744
  0.4794   0.4928   0.4954   0.5007   0.5065   0.5112   0.5140   0.5209
  0.5318   0.5347   0.5479   0.5595   0.5649   0.5699   0.5792   0.5831
  0.5848   0.5893   0.6059   0.6093   0.6108   0.6144   0.6231   0.6348
  0.6425   0.6479   0.6558   0.6591   0.6672   0.6843   0.6884   0.6977
  0.7001   0.7109   0.7193   0.7213   0.7292   0.7476   0.7909   0.7978
  0.8077   0.8153   0.8270   0.8335   0.8407   0.8417   0.8450   0.8465
  0.8495   0.8557   0.8568   0.8588   0.8648   0.8683   0.8720   0.8765
  0.8836   0.8882   0.8943   0.9023   0.9065   0.9101   0.9190   0.9296
  0.9458   0.9513   0.9528   0.9554   0.9619   0.9667   0.9673   0.9697
  0.9855   0.9904   0.9961   1.0057   1.0165   1.0217   1.0387   1.0411
  1.0511   1.0702   1.0792   1.0965   1.1236   1.1780   1.1871   1.2054
  1.2136   1.2228   1.2306   1.2464   1.2468   1.2648   1.2717   1.2945
  1.3016   1.3146   1.3220   1.3476   1.3547   1.3661   1.4148   1.4290
  1.4612   1.4804   1.4884   1.5029   1.5309   1.5533   1.5567   1.5681
  1.5813   1.6049   1.6071   1.6236   1.6480   1.6678   1.6891   1.7005
  1.7055   1.7231   1.7363   1.7642   1.7999   1.8198   1.8244   1.8405
  1.8527   1.8573   1.8781   1.9280   1.9314   1.9340   1.9410   1.9436
  1.9757   1.9837   1.9983   2.0038   2.0263   2.0524   2.0689   2.0891
  2.1295   2.1392   2.1596   2.1959   2.2358   2.2462   2.2576   2.2646
  2.2684   2.2778   2.3096   2.3181   2.3358   2.3566   2.3695   2.3931
  2.4144   2.4264   2.4425   2.4497   2.4733   2.4928   2.5088   2.5124
  2.5379   2.5434   2.5519   2.5670   2.5935   2.6255   2.6580   2.6777
  2.6874   2.6947   2.7019   2.7087   2.7272   2.7397   2.7532   2.7553
  2.7600   2.7723   2.7802   2.8197   2.8305   2.8350   2.8403   2.8709
  2.8957   2.9699   2.9857   3.0832   3.0983   3.1042   3.1229   3.1326
  3.1388   3.1983   3.2176   3.2508   3.2806   3.3268   3.3783   3.4153
  3.4425   3.5442   3.5877   3.6391   3.6897   3.7912   3.8397   3.8525
  4.0016   4.0535   4.0699   4.1301   4.3465   4.8073   4.8154   9.7751
  9.7791   9.8065   9.8392   9.8574  23.3906  23.5503  23.8236  23.8688
 23.8874  23.9241  23.9572  23.9863  24.0547  24.0775  24.1229  24.1482
 25.7965  25.8222  25.8403  25.9430  25.9751  26.1252  26.1457  26.2303
 26.3273  26.3433  26.5649  26.5898  26.6678  26.7343  27.0026 215.7674
215.7730 215.8047 215.8476 215.8661
 --------------------------------------------------------------

          Ground-State Mulliken Net Atomic Charges

     Atom                 Charge (a.u.)
  ----------------------------------------
      1 C                     0.002470
      2 C                    -1.200329
      3 Cl                    0.545783
      4 C                     0.926520
      5 Cl                    0.522387
      6 C                    -0.570482
      7 H                     0.213349
      8 C                    -0.341913
      9 H                     0.202800
     10 C                    -0.301857
     11 Cl                    0.463511
     12 C                     0.304669
     13 C                    -1.363791
     14 Cl                    0.392740
     15 C                    -0.125039
     16 H                     0.230290
     17 C                     0.528867
     18 Cl                    0.478028
     19 C                    -0.805979
     20 H                     0.199988
     21 C                    -0.500989
     22 H                     0.198975
  ----------------------------------------
  Sum of atomic charges =     0.000000

 -----------------------------------------------------------------
                    Cartesian Multipole Moments
 -----------------------------------------------------------------
    Charge (ESU x 10^10)
                 0.0000
    Dipole Moment (Debye)
         X       1.1070      Y      -1.2775      Z       1.2652
       Tot       2.1115
    Quadrupole Moments (Debye-Ang)
        XX    -130.0751     XY      -6.8437     YY    -133.8268
        XZ      -0.2338     YZ      -0.5200     ZZ    -129.4889
    Octopole Moments (Debye-Ang^2)
       XXX      46.2380    XXY     -25.8088    XYY      13.7202
       YYY       5.2752    XXZ      -6.1339    XYZ      -0.8748
       YYZ      -4.2359    XZZ     -15.4548    YZZ       5.4202
       ZZZ       1.8946
    Hexadecapole Moments (Debye-Ang^3)
      XXXX   -6020.7640   XXXY     -56.4793   XXYY   -1274.2520
      XYYY      16.3873   YYYY   -1782.6998   XXXZ      25.9125
      XXYZ      -8.6287   XYYZ       4.5587   YYYZ       0.0633
      XXZZ   -1144.1052   XYZZ       6.2473   YYZZ    -475.4239
      XZZZ     -28.2627   YZZZ       5.9244   ZZZZ    -871.4451
 -----------------------------------------------------------------
 Calculating MO derivatives via CPSCF
    1     0    69    0.0193135  
    2     0    69    0.0058428  
    3     0    69    0.0006725  
    4     1    68    0.0000515  
    5    64     5    0.0000033  
    6    69     0    0.0000002  Converged
 Time for AOints: 1061.3 s (CPU) 1061.4 s (wall)
 ------------------------------------------------------------------------------
                     AOints        : Timing summary (seconds)
 ------------------------------------------------------------------------------
     job step          cpu (% of tot)      sys (% of tot)     wall (% of tot)
 ------------------------------------------------------------------------------
  AOints            0.1061E+04 ( 9.3)   0.9000E-05 ( 3.0)   0.1061E+04 ( 9.3)
 ------------------------------------------------------------------------------
   Grand Totals     0.1145E+05          0.3040E-03          0.1145E+05
 ------------------------------------------------------------------------------
 Polarizability Matrix (a.u.)
            1           2           3
    1-270.7815090   2.0256484   7.9623189
    2   2.0256484-185.6358903   0.1779940
    3   7.9623189   0.1779940-153.6134051
 Calculating analytic Hessian of the SCF energy

 Direct stationary perturbation theory relativistic correction:

 rels  =       3.985180117640
 relv  =     -15.314517676449
 rel2e =       4.180634170257
 E_rel =      -7.148703388552

 Hessian of the SCF Energy
            1           2           3           4           5           6
    1   0.6344216  -0.0138369  -0.0054122  -0.1992649  -0.1183145   0.0030546
    2  -0.0138369   0.6087081  -0.0086973  -0.0570228  -0.1904564   0.0025753
    3  -0.0054122  -0.0086973   0.1719011   0.0023629   0.0030422  -0.0586449
    4  -0.1992649  -0.0570228   0.0023629   0.6022115   0.0208165  -0.0053145
    5  -0.1183145  -0.1904564   0.0030422   0.0208165   0.5006016  -0.0073295
    6   0.0030546   0.0025753  -0.0586449  -0.0053145  -0.0073295   0.1149926
    7   0.0065888  -0.0103847   0.0000948  -0.0505291   0.0331072  -0.0001352
    8   0.0096157  -0.0424470   0.0009100   0.0366951  -0.1447309   0.0021071
    9  -0.0000114   0.0010412   0.0041442  -0.0004831   0.0026123  -0.0220341
   10  -0.0415395  -0.0614225   0.0015085  -0.2897585   0.0740931   0.0008055
   11  -0.0081814   0.0503776  -0.0009230   0.0100541  -0.1055736   0.0011163
   12   0.0007288   0.0001086   0.0046734   0.0025384  -0.0001098  -0.0573328
   13  -0.0019633   0.0050458  -0.0000230  -0.0276528  -0.0299705   0.0009948
   14   0.0007395   0.0002137   0.0000534  -0.0059154  -0.0077693   0.0003918
   15   0.0000581  -0.0000314   0.0037328   0.0004950   0.0005497   0.0024698
   16  -0.0023320  -0.0123056   0.0006165  -0.0007755   0.0313947  -0.0007009
   17  -0.0121133  -0.0628193   0.0013153   0.0864708   0.0064753  -0.0015588
   18   0.0001279   0.0013485  -0.0005482  -0.0013986  -0.0004437   0.0050276
   19   0.0004571  -0.0003500  -0.0000191   0.0009549   0.0012177   0.0000284
   20  -0.0003911  -0.0010743   0.0000040   0.0002775  -0.0041233   0.0001800
   21   0.0000086   0.0000025  -0.0011797   0.0000083   0.0001828   0.0052608
   22  -0.0018314   0.0791789  -0.0015942  -0.0650963  -0.0183024   0.0015702
   23   0.0334851   0.0078040  -0.0002389  -0.0186706  -0.0040027   0.0001704
   24  -0.0006076  -0.0011193   0.0061801   0.0011599   0.0003493  -0.0012599
   25  -0.0051768   0.0001022   0.0001193  -0.0011256  -0.0007435   0.0000220
   26   0.0007023   0.0014031   0.0000517  -0.0005383   0.0003969  -0.0000148
   27   0.0001146   0.0000808   0.0051079   0.0000368  -0.0000249  -0.0008179
   28  -0.1353156   0.0366690   0.0003543   0.0613338   0.0026386  -0.0012094
   29   0.0964311  -0.2672983   0.0035341  -0.0568000  -0.0574052   0.0025281
   30  -0.0010970   0.0039794  -0.0609986  -0.0002834   0.0007945   0.0062440
   31  -0.0008294  -0.0055312  -0.0000285  -0.0012158   0.0014335   0.0000972
   32  -0.0274445  -0.0323600   0.0008744   0.0048157  -0.0001895  -0.0000792
   33   0.0007581   0.0006349   0.0037334   0.0000723   0.0001202   0.0039801
   34  -0.2111445   0.0290641   0.0012748  -0.0278103  -0.0051215   0.0015483
   35   0.0280328  -0.0818423   0.0002165  -0.0202546   0.0104760  -0.0007014
   36   0.0022430   0.0000946  -0.0783691   0.0005880   0.0006697   0.0039096
   37  -0.0216574   0.0049876  -0.0256363  -0.0003430   0.0030727  -0.0001127
   38   0.0054309   0.0018743   0.0051252  -0.0006218  -0.0014229   0.0017063
   39  -0.0088350   0.0017801   0.0056287   0.0030416  -0.0013950  -0.0010365
   40  -0.0017652  -0.0001657  -0.0023583   0.0002058  -0.0001390  -0.0012398
   41  -0.0001863  -0.0023151   0.0005469  -0.0006020  -0.0000835  -0.0002492
   42   0.0026333  -0.0005494  -0.0009055  -0.0010750   0.0008394  -0.0007268
   43   0.0013274   0.0008842  -0.0023678  -0.0003816   0.0005535   0.0001365
   44   0.0009663   0.0054249   0.0004897   0.0009539  -0.0006117  -0.0001496
   45  -0.0019429   0.0002726  -0.0042234  -0.0000483   0.0009124  -0.0000673
   46  -0.0001713   0.0000842  -0.0011732  -0.0001049   0.0003345  -0.0000139
   47   0.0000775   0.0002880   0.0002197   0.0001317   0.0000734  -0.0001003
   48   0.0001958  -0.0000370   0.0003130   0.0000183  -0.0000080   0.0000178
   49  -0.0009968   0.0000044   0.0000065   0.0003288  -0.0002555   0.0000764
   50   0.0000073  -0.0008171   0.0000111  -0.0002841   0.0002515  -0.0000246
   51  -0.0006337   0.0001317  -0.0018185   0.0000276  -0.0000641   0.0002481
   52   0.0013363  -0.0002959   0.0000829  -0.0004191   0.0005489  -0.0000163
   53  -0.0003704  -0.0004817  -0.0000223   0.0000282  -0.0001222   0.0000432
   54  -0.0000142  -0.0000031   0.0002463   0.0000124   0.0000040   0.0000097
   55   0.0027155   0.0007837   0.0025996  -0.0003581   0.0006478  -0.0002932
   56   0.0008444   0.0064365  -0.0004479   0.0010605  -0.0006625  -0.0002591
   57   0.0021940  -0.0002629  -0.0039018   0.0001586  -0.0005887   0.0000626
   58  -0.0001338   0.0000391   0.0011020  -0.0001373   0.0003356  -0.0000045
   59   0.0000558   0.0001327  -0.0002055   0.0000915   0.0000763   0.0000251
   60  -0.0000503   0.0000078   0.0001139  -0.0000090  -0.0000465  -0.0000088
   61  -0.0235379   0.0053277   0.0280198   0.0000430   0.0029047   0.0005306
   62   0.0054051   0.0028892  -0.0057538  -0.0000185  -0.0019092  -0.0005428
   63   0.0080967  -0.0015868   0.0039433  -0.0023832  -0.0001996  -0.0003153
   64   0.0008111  -0.0008561   0.0004689  -0.0001012  -0.0002541   0.0001762
   65  -0.0009561  -0.0036414  -0.0001032  -0.0006667   0.0007075   0.0001651
   66  -0.0016166   0.0002317   0.0008773   0.0004787   0.0001317   0.0000267
            7           8           9          10          11          12
    1   0.0065888   0.0096157  -0.0000114  -0.0415395  -0.0081814   0.0007288
    2  -0.0103847  -0.0424470   0.0010412  -0.0614225   0.0503776   0.0001086
    3   0.0000948   0.0009100   0.0041442   0.0015085  -0.0009230   0.0046734
    4  -0.0505291   0.0366951  -0.0004831  -0.2897585   0.0100541   0.0025384
    5   0.0331072  -0.1447309   0.0026123   0.0740931  -0.1055736  -0.0001098
    6  -0.0001352   0.0021071  -0.0220341   0.0008055   0.0011163  -0.0573328
    7   0.0669953  -0.0523360   0.0003173  -0.0096516   0.0327863  -0.0004959
    8  -0.0523360   0.2128151  -0.0037896   0.0086869  -0.0282819   0.0005416
    9   0.0003173  -0.0037896   0.0107383   0.0001166   0.0000876   0.0032280
   10  -0.0096516   0.0086869   0.0001166   0.5632453  -0.0604551  -0.0044776
   11   0.0327863  -0.0282819   0.0000876  -0.0604551   0.5714146  -0.0082584
   12  -0.0004959   0.0005416   0.0032280  -0.0044776  -0.0082584   0.1101333
   13  -0.0058565  -0.0010175   0.0000829  -0.0930157  -0.0564910   0.0019293
   14   0.0054085   0.0032385  -0.0001517  -0.0603145  -0.0995822   0.0024212
   15  -0.0000486  -0.0000551  -0.0008976   0.0021060   0.0024799  -0.0200825
   16  -0.0048641   0.0025958   0.0000992  -0.1382453   0.1047700  -0.0009670
   17  -0.0031339   0.0039230   0.0001514   0.0373999  -0.2944951   0.0040476
   18   0.0001623  -0.0000418   0.0039153   0.0002203   0.0032352  -0.0587175
   19   0.0000389  -0.0000348   0.0000043  -0.0063547  -0.0011824   0.0001419
   20   0.0013809  -0.0010236   0.0000030   0.0298119  -0.0039316  -0.0002452
   21  -0.0000185   0.0000134   0.0001326  -0.0004586   0.0000960   0.0030919
   22   0.0009888   0.0005794  -0.0001349   0.0583146  -0.0538323   0.0004528
   23   0.0008949  -0.0023817   0.0000176   0.0005337  -0.0530884   0.0011996
   24  -0.0000332   0.0000754  -0.0008342  -0.0006398   0.0017342   0.0062932
   25   0.0001191   0.0000206  -0.0000084  -0.0017620  -0.0027291   0.0001575
   26   0.0000270   0.0000329  -0.0000065  -0.0029015  -0.0004084   0.0001752
   27  -0.0000120  -0.0000342  -0.0003535   0.0001720   0.0001989   0.0068038
   28  -0.0025278  -0.0042201   0.0002546  -0.0430932   0.0388692  -0.0002605
   29  -0.0010839   0.0030398  -0.0001122   0.0363404  -0.0338750   0.0000160
   30   0.0001235   0.0001296   0.0041643   0.0002229  -0.0000688  -0.0031185
   31   0.0003457  -0.0004461  -0.0000184   0.0016713  -0.0013277  -0.0000357
   32  -0.0005084  -0.0020398   0.0000392  -0.0001044   0.0002206  -0.0000341
   33  -0.0000044   0.0000725   0.0001286  -0.0001043   0.0000431  -0.0006195
   34  -0.0022802   0.0025711  -0.0001636   0.0001019  -0.0027595   0.0004087
   35  -0.0035326  -0.0018620   0.0005690  -0.0020680  -0.0027115   0.0002698
   36  -0.0000093  -0.0002822  -0.0023485   0.0000183  -0.0000643   0.0057548
   37  -0.0000041  -0.0013586  -0.0008446  -0.0003827   0.0000810   0.0008701
   38  -0.0015756  -0.0002897  -0.0006783   0.0002400  -0.0002002  -0.0002074
   39   0.0001468   0.0007795  -0.0002560  -0.0000825   0.0001693  -0.0002118
   40  -0.0000849   0.0002466  -0.0000654   0.0004692   0.0000816   0.0001152
   41   0.0000278   0.0002260  -0.0001106   0.0000671  -0.0001449   0.0000660
   42   0.0001579  -0.0001241   0.0003310   0.0002013  -0.0001393  -0.0000518
   43   0.0003401  -0.0000737   0.0002694   0.0001409   0.0001442   0.0000880
   44  -0.0000002   0.0000353  -0.0000111   0.0000043   0.0001828   0.0000181
   45   0.0001379  -0.0004188  -0.0001701   0.0000253   0.0000895   0.0002265
   46   0.0000359  -0.0001460  -0.0000216   0.0000028   0.0000123   0.0000607
   47  -0.0000148  -0.0001079   0.0000421  -0.0000074   0.0000098  -0.0000384
   48  -0.0000138   0.0000042   0.0000039  -0.0000221  -0.0000155  -0.0000361
   49  -0.0000070   0.0000147  -0.0000245  -0.0003858  -0.0004355  -0.0000141
   50   0.0002210   0.0000615  -0.0000022   0.0000930   0.0000691   0.0000464
   51  -0.0000577   0.0000374   0.0002515   0.0000266   0.0000086   0.0000660
   52  -0.0001068  -0.0001850   0.0000058   0.0003417   0.0002363  -0.0000028
   53   0.0000079   0.0000568  -0.0000196  -0.0000770  -0.0000620  -0.0000214
   54   0.0000059  -0.0000006  -0.0000023  -0.0000058  -0.0000032  -0.0000156
   55   0.0004228  -0.0000938  -0.0002785   0.0000428   0.0001473  -0.0000119
   56  -0.0000346   0.0000320   0.0001682   0.0000271   0.0001749   0.0001646
   57  -0.0001352   0.0002960  -0.0002339  -0.0000183  -0.0000264   0.0001912
   58   0.0000405  -0.0001464   0.0000276   0.0000360   0.0000319  -0.0000658
   59  -0.0000178  -0.0001019   0.0000024  -0.0000071   0.0000043   0.0000359
   60   0.0000138   0.0000132  -0.0000019  -0.0000010  -0.0000032  -0.0000183
   61  -0.0000302  -0.0010792   0.0008591  -0.0000304   0.0002524  -0.0010995
   62  -0.0014594   0.0000453   0.0001925   0.0001231   0.0000030  -0.0001595
   63  -0.0001906  -0.0002626   0.0000954   0.0002540   0.0000672  -0.0001939
   64   0.0000256   0.0001112   0.0000174  -0.0001420  -0.0000697  -0.0000608
   65   0.0002200  -0.0002401  -0.0000448  -0.0000646  -0.0000961  -0.0000379
   66  -0.0000058   0.0000289  -0.0000008   0.0001307   0.0001790  -0.0000677
           13          14          15          16          17          18
    1  -0.0019633   0.0007395   0.0000581  -0.0023320  -0.0121133   0.0001279
    2   0.0050458   0.0002137  -0.0000314  -0.0123056  -0.0628193   0.0013485
    3  -0.0000230   0.0000534   0.0037328   0.0006165   0.0013153  -0.0005482
    4  -0.0276528  -0.0059154   0.0004950  -0.0007755   0.0864708  -0.0013986
    5  -0.0299705  -0.0077693   0.0005497   0.0313947   0.0064753  -0.0004437
    6   0.0009948   0.0003918   0.0024698  -0.0007009  -0.0015588   0.0050276
    7  -0.0058565   0.0054085  -0.0000486  -0.0048641  -0.0031339   0.0001623
    8  -0.0010175   0.0032385  -0.0000551   0.0025958   0.0039230  -0.0000418
    9   0.0000829  -0.0001517  -0.0008976   0.0000992   0.0001514   0.0039153
   10  -0.0930157  -0.0603145   0.0021060  -0.1382453   0.0373999   0.0002203
   11  -0.0564910  -0.0995822   0.0024799   0.1047700  -0.2944951   0.0032352
   12   0.0019293   0.0024212  -0.0200825  -0.0009670   0.0040476  -0.0587175
   13   0.1300576   0.0915164  -0.0032021  -0.0025656  -0.0084665   0.0002815
   14   0.0915164   0.1410848  -0.0038608  -0.0331992  -0.0353328   0.0011504
   15  -0.0032021  -0.0038608   0.0095417   0.0006950   0.0008458   0.0040319
   16  -0.0025656  -0.0331992   0.0006950   0.7473411  -0.0031999  -0.0076101
   17  -0.0084665  -0.0353328   0.0008458  -0.0031999   0.6613239  -0.0099962
   18   0.0002815   0.0011504   0.0040319  -0.0076101  -0.0099962   0.1273412
   19   0.0009900  -0.0008379  -0.0000357  -0.3307483   0.0595489   0.0023828
   20   0.0008171   0.0005866  -0.0000755   0.0567115  -0.0675811  -0.0000470
   21  -0.0000636  -0.0000388  -0.0025072   0.0024906  -0.0001128  -0.0354500
   22   0.0016715   0.0061344  -0.0001057  -0.2264012  -0.0747486   0.0034552
   23   0.0009856  -0.0015012   0.0000824  -0.1443633  -0.2481708   0.0052247
   24  -0.0000146   0.0000283   0.0043793   0.0048703   0.0043555  -0.0589020
   25  -0.0002731  -0.0011714   0.0000280   0.0100199  -0.0216428   0.0003313
   26  -0.0001131  -0.0008788   0.0000176   0.0081523  -0.0164273   0.0002609
   27   0.0000082   0.0000380   0.0001387  -0.0002575   0.0006672   0.0034335
   28   0.0002405  -0.0011671   0.0000345  -0.0484335  -0.0661049   0.0020736
   29   0.0002211   0.0011485  -0.0000157  -0.0104963   0.0515397  -0.0007400
   30   0.0000440   0.0000378  -0.0006088   0.0008505   0.0004213   0.0066326
   31  -0.0009123  -0.0011885   0.0000277  -0.0026094   0.0061536  -0.0000161
   32  -0.0011425  -0.0010718   0.0000400   0.0001988   0.0022105   0.0000525
   33   0.0000226   0.0000248  -0.0003777   0.0000832  -0.0001336   0.0042803
   34  -0.0000372   0.0004838  -0.0000494   0.0004100  -0.0001678  -0.0000982
   35  -0.0014938  -0.0002785   0.0000372  -0.0004678  -0.0009884   0.0000735
   36  -0.0001385  -0.0000737   0.0001742   0.0001912  -0.0000488  -0.0011752
   37  -0.0002093  -0.0000915   0.0000737  -0.0001686   0.0000209  -0.0002499
   38   0.0000003   0.0000411  -0.0000884   0.0000545   0.0001984   0.0000016
   39   0.0008195   0.0004280   0.0000042   0.0004545   0.0000705   0.0000650
   40   0.0000439  -0.0000109  -0.0000146  -0.0000943   0.0000390   0.0001364
   41  -0.0000500   0.0000095   0.0000078   0.0000254   0.0000981  -0.0000499
   42  -0.0002757  -0.0001508  -0.0000158  -0.0002483   0.0000176   0.0001035
   43  -0.0001123  -0.0001183  -0.0000278  -0.0000685  -0.0000182   0.0000067
   44   0.0001294   0.0000502  -0.0000145   0.0000143   0.0000048  -0.0000080
   45  -0.0000569  -0.0000546   0.0000219  -0.0002260   0.0000083  -0.0000457
   46  -0.0000433  -0.0000304   0.0000049  -0.0000477  -0.0000067  -0.0000162
   47   0.0000041  -0.0000042   0.0000087   0.0000091  -0.0000183   0.0000080
   48   0.0000046   0.0000063   0.0000009   0.0000256  -0.0000028   0.0000091
   49   0.0004071   0.0002907  -0.0000099   0.0002278   0.0000837   0.0000185
   50  -0.0001082  -0.0000846  -0.0000028  -0.0000408  -0.0000113  -0.0000038
   51   0.0000106   0.0000051  -0.0000384   0.0000167   0.0000035   0.0000082
   52  -0.0004154  -0.0002638   0.0000106  -0.0001620  -0.0000918  -0.0000153
   53   0.0000721   0.0000583  -0.0000005   0.0000349   0.0000098   0.0000012
   54   0.0000063   0.0000044   0.0000006  -0.0000029   0.0000005  -0.0000076
   55  -0.0001265  -0.0001214   0.0000231  -0.0000698  -0.0000229  -0.0000003
   56   0.0001872   0.0000664  -0.0000028   0.0000097   0.0000432   0.0000146
   57  -0.0000569  -0.0000203   0.0000212   0.0001455  -0.0000345  -0.0000551
   58  -0.0000564  -0.0000426  -0.0000027  -0.0000641  -0.0000083   0.0000205
   59   0.0000006  -0.0000047  -0.0000057   0.0000098  -0.0000130  -0.0000019
   60   0.0000099   0.0000049   0.0000026  -0.0000057   0.0000048   0.0000055
   61  -0.0002057  -0.0001312  -0.0000615  -0.0003978   0.0000038   0.0001812
   62  -0.0000309   0.0000895   0.0000814   0.0000996   0.0000613  -0.0000382
   63  -0.0003313  -0.0001812   0.0000096  -0.0004458   0.0000045   0.0000652
   64   0.0000350   0.0000306   0.0000013   0.0000439   0.0000068   0.0000070
   65  -0.0000954  -0.0000793   0.0000024  -0.0000074  -0.0000313   0.0000004
   66  -0.0000513  -0.0000628  -0.0000014  -0.0000749  -0.0000272  -0.0000157
           19          20          21          22          23          24
    1   0.0004571  -0.0003911   0.0000086  -0.0018314   0.0334851  -0.0006076
    2  -0.0003500  -0.0010743   0.0000025   0.0791789   0.0078040  -0.0011193
    3  -0.0000191   0.0000040  -0.0011797  -0.0015942  -0.0002389   0.0061801
    4   0.0009549   0.0002775   0.0000083  -0.0650963  -0.0186706   0.0011599
    5   0.0012177  -0.0041233   0.0001828  -0.0183024  -0.0040027   0.0003493
    6   0.0000284   0.0001800   0.0052608   0.0015702   0.0001704  -0.0012599
    7   0.0000389   0.0013809  -0.0000185   0.0009888   0.0008949  -0.0000332
    8  -0.0000348  -0.0010236   0.0000134   0.0005794  -0.0023817   0.0000754
    9   0.0000043   0.0000030   0.0001326  -0.0001349   0.0000176  -0.0008342
   10  -0.0063547   0.0298119  -0.0004586   0.0583146   0.0005337  -0.0006398
   11  -0.0011824  -0.0039316   0.0000960  -0.0538323  -0.0530884   0.0017342
   12   0.0001419  -0.0002452   0.0030919   0.0004528   0.0011996   0.0062932
   13   0.0009900   0.0008171  -0.0000636   0.0016715   0.0009856  -0.0000146
   14  -0.0008379   0.0005866  -0.0000388   0.0061344  -0.0015012   0.0000283
   15  -0.0000357  -0.0000755  -0.0025072  -0.0001057   0.0000824   0.0043793
   16  -0.3307483   0.0567115   0.0024906  -0.2264012  -0.1443633   0.0048703
   17   0.0595489  -0.0675811  -0.0001128  -0.0747486  -0.2481708   0.0043555
   18   0.0023828  -0.0000470  -0.0354500   0.0034552   0.0052247  -0.0589020
   19   0.3494657  -0.0611275  -0.0027315  -0.0147898   0.0056960   0.0001404
   20  -0.0611275   0.0703071  -0.0001514  -0.0239608   0.0086379   0.0002033
   21  -0.0027315  -0.0001514   0.0243592   0.0007089  -0.0001189   0.0038534
   22  -0.0147898  -0.0239608   0.0007089   0.6655309  -0.0160692  -0.0061821
   23   0.0056960   0.0086379  -0.0001189  -0.0160692   0.7500848  -0.0114700
   24   0.0001404   0.0002033   0.0038534  -0.0061821  -0.0114700   0.1262997
   25   0.0007639   0.0003804  -0.0000747  -0.0824911   0.0819370  -0.0009580
   26  -0.0000343   0.0008436  -0.0000809   0.0844222  -0.3178276   0.0043909
   27  -0.0000607  -0.0000988  -0.0043096  -0.0010496   0.0043674  -0.0348445
   28  -0.0000148  -0.0026261   0.0000903  -0.3068291   0.0909707   0.0011073
   29  -0.0027875  -0.0022694   0.0002089   0.0262126  -0.1277939   0.0009889
   30   0.0001435   0.0002078   0.0068621   0.0018043  -0.0001065  -0.0609834
   31  -0.0007563  -0.0012720   0.0000433  -0.0304575  -0.0362870   0.0010191
   32  -0.0001399  -0.0004561   0.0000157  -0.0101592  -0.0068350   0.0002658
   33   0.0000146   0.0000272   0.0000822   0.0007722   0.0006847   0.0042969
   34  -0.0000544   0.0000165   0.0000060   0.0015775   0.0000558   0.0002468
   35   0.0000526   0.0000923  -0.0000318   0.0007457  -0.0050114   0.0000325
   36  -0.0000214  -0.0000028  -0.0001812  -0.0000644   0.0006982   0.0056319
   37   0.0000128  -0.0000073  -0.0000155  -0.0003829   0.0004364   0.0008478
   38  -0.0000084  -0.0000007   0.0000490   0.0000003  -0.0001782  -0.0002418
   39   0.0000366   0.0000003   0.0000425   0.0001487  -0.0010740  -0.0002650
   40   0.0000048   0.0000018  -0.0000087   0.0002708  -0.0002698   0.0000509
   41   0.0000012   0.0000069  -0.0000022  -0.0002394  -0.0000314  -0.0000216
   42  -0.0000136  -0.0000024  -0.0000343   0.0001020   0.0003631  -0.0000038
   43   0.0000041  -0.0000057  -0.0000045   0.0000469   0.0001424   0.0000671
   44  -0.0000010  -0.0000034  -0.0000220   0.0000066   0.0002867   0.0000530
   45   0.0000058  -0.0000008  -0.0000212   0.0000186   0.0000515   0.0002540
   46   0.0000006  -0.0000010  -0.0000040  -0.0000019   0.0000603   0.0000680
   47  -0.0000007  -0.0000032  -0.0000002   0.0000016  -0.0000208   0.0000048
   48  -0.0000006   0.0000000  -0.0000005  -0.0000114   0.0000124  -0.0000340
   49   0.0000141   0.0000013  -0.0000014   0.0000027  -0.0000826  -0.0000276
   50  -0.0000044   0.0000015   0.0000007  -0.0000256  -0.0000502  -0.0000324
   51   0.0000002   0.0000010   0.0000044  -0.0000029  -0.0000208   0.0000411
   52  -0.0000112  -0.0000020   0.0000032   0.0000498   0.0002423   0.0000027
   53   0.0000028   0.0000004  -0.0000006  -0.0000069  -0.0000562   0.0000245
   54   0.0000004  -0.0000000  -0.0000006   0.0000018  -0.0000066  -0.0000060
   55   0.0000027  -0.0000021   0.0000103  -0.0000136   0.0001887  -0.0001248
   56  -0.0000000   0.0000007   0.0000206   0.0000006   0.0002815  -0.0002471
   57  -0.0000143   0.0000007  -0.0000001  -0.0000411   0.0000671   0.0001682
   58   0.0000010  -0.0000006   0.0000034   0.0000177   0.0000422  -0.0000749
   59  -0.0000005  -0.0000020   0.0000003   0.0000009  -0.0000305  -0.0000125
   60  -0.0000001   0.0000001  -0.0000003   0.0000019  -0.0000131  -0.0000123
   61   0.0000223  -0.0000017   0.0000027  -0.0000973   0.0001173  -0.0008976
   62  -0.0000068   0.0000048  -0.0000188  -0.0000124   0.0001240   0.0005107
   63  -0.0000007  -0.0000026  -0.0000097   0.0000940   0.0002302  -0.0002029
   64  -0.0000034  -0.0000013   0.0000056  -0.0000765  -0.0000481  -0.0000196
   65  -0.0000031  -0.0000132  -0.0000115   0.0000710  -0.0002392   0.0001254
   66  -0.0000011  -0.0000008   0.0000051   0.0000535  -0.0001196  -0.0000525
           25          26          27          28          29          30
    1  -0.0051768   0.0007023   0.0001146  -0.1353156   0.0964311  -0.0010970
    2   0.0001022   0.0014031   0.0000808   0.0366690  -0.2672983   0.0039794
    3   0.0001193   0.0000517   0.0051079   0.0003543   0.0035341  -0.0609986
    4  -0.0011256  -0.0005383   0.0000368   0.0613338  -0.0568000  -0.0002834
    5  -0.0007435   0.0003969  -0.0000249   0.0026386  -0.0574052   0.0007945
    6   0.0000220  -0.0000148  -0.0008179  -0.0012094   0.0025281   0.0062440
    7   0.0001191   0.0000270  -0.0000120  -0.0025278  -0.0010839   0.0001235
    8   0.0000206   0.0000329  -0.0000342  -0.0042201   0.0030398   0.0001296
    9  -0.0000084  -0.0000065  -0.0003535   0.0002546  -0.0001122   0.0041643
   10  -0.0017620  -0.0029015   0.0001720  -0.0430932   0.0363404   0.0002229
   11  -0.0027291  -0.0004084   0.0001989   0.0388692  -0.0338750  -0.0000688
   12   0.0001575   0.0001752   0.0068038  -0.0002605   0.0000160  -0.0031185
   13  -0.0002731  -0.0001131   0.0000082   0.0002405   0.0002211   0.0000440
   14  -0.0011714  -0.0008788   0.0000380  -0.0011671   0.0011485   0.0000378
   15   0.0000280   0.0000176   0.0001387   0.0000345  -0.0000157  -0.0006088
   16   0.0100199   0.0081523  -0.0002575  -0.0484335  -0.0104963   0.0008505
   17  -0.0216428  -0.0164273   0.0006672  -0.0661049   0.0515397   0.0004213
   18   0.0003313   0.0002609   0.0034335   0.0020736  -0.0007400   0.0066326
   19   0.0007639  -0.0000343  -0.0000607  -0.0000148  -0.0027875   0.0001435
   20   0.0003804   0.0008436  -0.0000988  -0.0026261  -0.0022694   0.0002078
   21  -0.0000747  -0.0000809  -0.0043096   0.0000903   0.0002089   0.0068621
   22  -0.0824911   0.0844222  -0.0010496  -0.3068291   0.0262126   0.0018043
   23   0.0819370  -0.3178276   0.0043674   0.0909707  -0.1277939  -0.0001065
   24  -0.0009580   0.0043909  -0.0348445   0.0011073   0.0009889  -0.0609834
   25   0.0853213  -0.0874472   0.0009226  -0.0058611   0.0293721  -0.0004570
   26  -0.0874472   0.3353385  -0.0048678  -0.0013283  -0.0035529   0.0001139
   27   0.0009226  -0.0048678   0.0244780   0.0001786  -0.0002424   0.0025196
   28  -0.0058611  -0.0013283   0.0001786   0.5857568  -0.0699507  -0.0032484
   29   0.0293721  -0.0035529  -0.0002424  -0.0699507   0.5443683  -0.0078970
   30  -0.0004570   0.0001139   0.0025196  -0.0032484  -0.0078970   0.1186438
   31   0.0007406  -0.0009111  -0.0000277  -0.0876745  -0.0552605   0.0016412
   32   0.0006242   0.0010749  -0.0000580  -0.0548756  -0.1031953   0.0024028
   33  -0.0000549  -0.0000578  -0.0023720   0.0012166   0.0021963  -0.0219760
   34   0.0001606  -0.0001791  -0.0000359  -0.0129238   0.0154572   0.0007048
   35   0.0012580   0.0000148  -0.0000097   0.0308972  -0.0043088   0.0000472
   36  -0.0001224   0.0000218   0.0001544  -0.0009769  -0.0006300   0.0043587
   37  -0.0001808   0.0000575   0.0000722  -0.0016341  -0.0030874  -0.0003755
   38   0.0000586   0.0000030   0.0000582   0.0005637  -0.0003039  -0.0013184
   39   0.0003158  -0.0000896   0.0001469   0.0033725   0.0000860  -0.0009879
   40   0.0000625  -0.0000028   0.0000018   0.0004916  -0.0001921  -0.0009982
   41   0.0000164  -0.0000008  -0.0000146   0.0004317  -0.0001972   0.0006896
   42  -0.0001175   0.0000281  -0.0001016  -0.0012248  -0.0004346  -0.0006454
   43  -0.0000605   0.0000127  -0.0000001  -0.0009533  -0.0004309   0.0001042
   44  -0.0000734  -0.0000051   0.0000133  -0.0008495  -0.0000520  -0.0000446
   45  -0.0000414   0.0000326  -0.0000108  -0.0004474  -0.0007569   0.0000018
   46  -0.0000244   0.0000082  -0.0000016  -0.0002661  -0.0002055   0.0000379
   47   0.0000027   0.0000006  -0.0000067   0.0000061   0.0002047   0.0000905
   48  -0.0000007  -0.0000025   0.0000035   0.0000187  -0.0000005   0.0000105
   49   0.0000507  -0.0000234  -0.0000051   0.0005432   0.0002835   0.0000936
   50   0.0000110  -0.0000022   0.0000078   0.0001964   0.0000612  -0.0000169
   51   0.0000087  -0.0000118  -0.0000180   0.0001194   0.0000606   0.0002144
   52  -0.0000828   0.0000114   0.0000039  -0.0006637  -0.0005188  -0.0000138
   53   0.0000217  -0.0000018  -0.0000044   0.0001712   0.0000610  -0.0000288
   54   0.0000015   0.0000006  -0.0000048   0.0000131   0.0000017   0.0000082
   55  -0.0000825   0.0000330   0.0000248  -0.0011366  -0.0006217  -0.0001752
   56  -0.0000921  -0.0000080  -0.0000100  -0.0009332  -0.0000926   0.0003837
   57   0.0000031  -0.0000129   0.0000031   0.0003065   0.0004343   0.0000730
   58  -0.0000221   0.0000092   0.0000026  -0.0002690  -0.0002106  -0.0000090
   59   0.0000066   0.0000017   0.0000052   0.0000488   0.0002036  -0.0000315
   60   0.0000038   0.0000016   0.0000029   0.0000145   0.0000547  -0.0000145
   61  -0.0001157   0.0000449  -0.0000869  -0.0011998  -0.0030945   0.0008406
   62   0.0000363   0.0000108  -0.0000463  -0.0002171  -0.0006212   0.0004550
   63  -0.0000971   0.0000472   0.0000458  -0.0021787   0.0009928  -0.0004300
   64   0.0000198  -0.0000018  -0.0000010   0.0004309   0.0004226   0.0000476
   65   0.0000515  -0.0000077  -0.0000192   0.0008143   0.0003407  -0.0002413
   66   0.0000185   0.0000024  -0.0000051   0.0003974  -0.0002728   0.0000315
           31          32          33          34          35          36
    1  -0.0008294  -0.0274445   0.0007581  -0.2111445   0.0280328   0.0022430
    2  -0.0055312  -0.0323600   0.0006349   0.0290641  -0.0818423   0.0000946
    3  -0.0000285   0.0008744   0.0037334   0.0012748   0.0002165  -0.0783691
    4  -0.0012158   0.0048157   0.0000723  -0.0278103  -0.0202546   0.0005880
    5   0.0014335  -0.0001895   0.0001202  -0.0051215   0.0104760   0.0006697
    6   0.0000972  -0.0000792   0.0039801   0.0015483  -0.0007014   0.0039096
    7   0.0003457  -0.0005084  -0.0000044  -0.0022802  -0.0035326  -0.0000093
    8  -0.0004461  -0.0020398   0.0000725   0.0025711  -0.0018620  -0.0002822
    9  -0.0000184   0.0000392   0.0001286  -0.0001636   0.0005690  -0.0023485
   10   0.0016713  -0.0001044  -0.0001043   0.0001019  -0.0020680   0.0000183
   11  -0.0013277   0.0002206   0.0000431  -0.0027595  -0.0027115  -0.0000643
   12  -0.0000357  -0.0000341  -0.0006195   0.0004087   0.0002698   0.0057548
   13  -0.0009123  -0.0011425   0.0000226  -0.0000372  -0.0014938  -0.0001385
   14  -0.0011885  -0.0010718   0.0000248   0.0004838  -0.0002785  -0.0000737
   15   0.0000277   0.0000400  -0.0003777  -0.0000494   0.0000372   0.0001742
   16  -0.0026094   0.0001988   0.0000832   0.0004100  -0.0004678   0.0001912
   17   0.0061536   0.0022105  -0.0001336  -0.0001678  -0.0009884  -0.0000488
   18  -0.0000161   0.0000525   0.0042803  -0.0000982   0.0000735  -0.0011752
   19  -0.0007563  -0.0001399   0.0000146  -0.0000544   0.0000526  -0.0000214
   20  -0.0012720  -0.0004561   0.0000272   0.0000165   0.0000923  -0.0000028
   21   0.0000433   0.0000157   0.0000822   0.0000060  -0.0000318  -0.0001812
   22  -0.0304575  -0.0101592   0.0007722   0.0015775   0.0007457  -0.0000644
   23  -0.0362870  -0.0068350   0.0006847   0.0000558  -0.0050114   0.0006982
   24   0.0010191   0.0002658   0.0042969   0.0002468   0.0000325   0.0056319
   25   0.0007406   0.0006242  -0.0000549   0.0001606   0.0012580  -0.0001224
   26  -0.0009111   0.0010749  -0.0000578  -0.0001791   0.0000148   0.0000218
   27  -0.0000277  -0.0000580  -0.0023720  -0.0000359  -0.0000097   0.0001544
   28  -0.0876745  -0.0548756   0.0012166  -0.0129238   0.0308972  -0.0009769
   29  -0.0552605  -0.1031953   0.0021963   0.0154572  -0.0043088  -0.0006300
   30   0.0016412   0.0024028  -0.0219760   0.0007048   0.0000472   0.0043587
   31   0.1210281   0.0899414  -0.0026222  -0.0018392   0.0033506  -0.0001172
   32   0.0899414   0.1466999  -0.0034472  -0.0027384  -0.0021741   0.0003838
   33  -0.0026222  -0.0034472   0.0109488  -0.0001801  -0.0004892  -0.0021896
   34  -0.0018392  -0.0027384  -0.0001801   0.6269200  -0.0916262  -0.0030440
   35   0.0033506  -0.0021741  -0.0004892  -0.0916262   0.1945697  -0.0012340
   36  -0.0001172   0.0003838  -0.0021896  -0.0030440  -0.0012340   0.6220233
   37   0.0010221   0.0005865  -0.0005036  -0.1708793   0.0214303  -0.0587781
   38   0.0008825  -0.0010609   0.0008420   0.0211221  -0.0685176   0.0119973
   39   0.0000019  -0.0008445  -0.0002561  -0.1196350   0.0244803  -0.2300216
   40  -0.0000852  -0.0000561  -0.0000135   0.0052771  -0.0001041  -0.0035237
   41   0.0000734   0.0003718   0.0000253  -0.0001834   0.0041997   0.0005833
   42   0.0001753  -0.0000049   0.0003789   0.0200943  -0.0039881  -0.0381497
   43   0.0002376   0.0000851   0.0002365  -0.0267709   0.0070060  -0.0687153
   44  -0.0001079   0.0000253  -0.0000732   0.0071019   0.0077823   0.0135018
   45   0.0002977   0.0002713  -0.0001550  -0.0226953   0.0045949   0.0359655
   46   0.0000709   0.0000698  -0.0000390  -0.0043623   0.0019249   0.0015493
   47  -0.0000626  -0.0001474  -0.0000259   0.0019396   0.0050311  -0.0002846
   48  -0.0000125  -0.0000010   0.0000032   0.0011467  -0.0002203   0.0012086
   49  -0.0000394  -0.0000220  -0.0000221   0.0016540  -0.0014877  -0.0042175
   50  -0.0001835   0.0001650   0.0000275  -0.0015163  -0.0057043   0.0009658
   51  -0.0001506   0.0001354   0.0002250  -0.0029186   0.0006247  -0.0744496
   52  -0.0000130   0.0002519   0.0000027  -0.0020992   0.0002400   0.0007080
   53   0.0000193  -0.0000316   0.0000129   0.0002729  -0.0007749  -0.0001276
   54   0.0000060  -0.0000104  -0.0000001   0.0002479  -0.0000458   0.0021996
   55   0.0005279  -0.0001872  -0.0003067  -0.0220609   0.0057940   0.0765321
   56  -0.0000731   0.0000741  -0.0000823   0.0058825   0.0070802  -0.0151099
   57  -0.0002115  -0.0003159  -0.0001995   0.0288398  -0.0057468   0.0296725
   58   0.0000825   0.0000808   0.0000184  -0.0042912   0.0021819  -0.0007869
   59  -0.0000626  -0.0001435  -0.0000007   0.0021936   0.0064225   0.0001567
   60   0.0000051  -0.0000218   0.0000006  -0.0008659   0.0002036   0.0018200
   61   0.0008476   0.0008608   0.0005987  -0.1592101   0.0193649   0.0445040
   62   0.0011708  -0.0010873  -0.0004985   0.0191405  -0.0655064  -0.0084287
   63  -0.0000457   0.0003753   0.0000594   0.1098742  -0.0216947  -0.2668868
   64  -0.0001421  -0.0001368   0.0000549   0.0096648  -0.0012443   0.0141876
   65  -0.0003111  -0.0000496   0.0000972  -0.0010178   0.0040118  -0.0027953
   66  -0.0000288  -0.0000391   0.0000281  -0.0147383   0.0030190  -0.0191281
           37          38          39          40          41          42
    1  -0.0216574   0.0054309  -0.0088350  -0.0017652  -0.0001863   0.0026333
    2   0.0049876   0.0018743   0.0017801  -0.0001657  -0.0023151  -0.0005494
    3  -0.0256363   0.0051252   0.0056287  -0.0023583   0.0005469  -0.0009055
    4  -0.0003430  -0.0006218   0.0030416   0.0002058  -0.0006020  -0.0010750
    5   0.0030727  -0.0014229  -0.0013950  -0.0001390  -0.0000835   0.0008394
    6  -0.0001127   0.0017063  -0.0010365  -0.0012398  -0.0002492  -0.0007268
    7  -0.0000041  -0.0015756   0.0001468  -0.0000849   0.0000278   0.0001579
    8  -0.0013586  -0.0002897   0.0007795   0.0002466   0.0002260  -0.0001241
    9  -0.0008446  -0.0006783  -0.0002560  -0.0000654  -0.0001106   0.0003310
   10  -0.0003827   0.0002400  -0.0000825   0.0004692   0.0000671   0.0002013
   11   0.0000810  -0.0002002   0.0001693   0.0000816  -0.0001449  -0.0001393
   12   0.0008701  -0.0002074  -0.0002118   0.0001152   0.0000660  -0.0000518
   13  -0.0002093   0.0000003   0.0008195   0.0000439  -0.0000500  -0.0002757
   14  -0.0000915   0.0000411   0.0004280  -0.0000109   0.0000095  -0.0001508
   15   0.0000737  -0.0000884   0.0000042  -0.0000146   0.0000078  -0.0000158
   16  -0.0001686   0.0000545   0.0004545  -0.0000943   0.0000254  -0.0002483
   17   0.0000209   0.0001984   0.0000705   0.0000390   0.0000981   0.0000176
   18  -0.0002499   0.0000016   0.0000650   0.0001364  -0.0000499   0.0001035
   19   0.0000128  -0.0000084   0.0000366   0.0000048   0.0000012  -0.0000136
   20  -0.0000073  -0.0000007   0.0000003   0.0000018   0.0000069  -0.0000024
   21  -0.0000155   0.0000490   0.0000425  -0.0000087  -0.0000022  -0.0000343
   22  -0.0003829   0.0000003   0.0001487   0.0002708  -0.0002394   0.0001020
   23   0.0004364  -0.0001782  -0.0010740  -0.0002698  -0.0000314   0.0003631
   24   0.0008478  -0.0002418  -0.0002650   0.0000509  -0.0000216  -0.0000038
   25  -0.0001808   0.0000586   0.0003158   0.0000625   0.0000164  -0.0001175
   26   0.0000575   0.0000030  -0.0000896  -0.0000028  -0.0000008   0.0000281
   27   0.0000722   0.0000582   0.0001469   0.0000018  -0.0000146  -0.0001016
   28  -0.0016341   0.0005637   0.0033725   0.0004916   0.0004317  -0.0012248
   29  -0.0030874  -0.0003039   0.0000860  -0.0001921  -0.0001972  -0.0004346
   30  -0.0003755  -0.0013184  -0.0009879  -0.0009982   0.0006896  -0.0006454
   31   0.0010221   0.0008825   0.0000019  -0.0000852   0.0000734   0.0001753
   32   0.0005865  -0.0010609  -0.0008445  -0.0000561   0.0003718  -0.0000049
   33  -0.0005036   0.0008420  -0.0002561  -0.0000135   0.0000253   0.0003789
   34  -0.1708793   0.0211221  -0.1196350   0.0052771  -0.0001834   0.0200943
   35   0.0214303  -0.0685176   0.0244803  -0.0001041   0.0041997  -0.0039881
   36  -0.0587781   0.0119973  -0.2300216  -0.0035237   0.0005833  -0.0381497
   37   0.5948479  -0.0929770   0.0524029  -0.0616271   0.0081889   0.0436136
   38  -0.0929770   0.1447726  -0.0112739   0.0080999  -0.0250336  -0.0083416
   39   0.0524029  -0.0112739   0.5182152   0.0448141  -0.0086031  -0.1296121
   40  -0.0616271   0.0080999   0.0448141   0.0775332  -0.0134755  -0.0731640
   41   0.0081889  -0.0250336  -0.0086031  -0.0134755   0.0145835   0.0142729
   42   0.0436136  -0.0083416  -0.1296121  -0.0731640   0.0142729   0.1878876
   43  -0.3130381   0.0487360   0.0223291  -0.0181560   0.0044322   0.0136003
   44   0.0491970  -0.0720601  -0.0045024   0.0044694   0.0036008  -0.0026980
   45  -0.0421361   0.0083066  -0.1114937   0.0378183  -0.0074694  -0.0186662
   46  -0.0116963   0.0029267  -0.0258841   0.0007329  -0.0006970  -0.0004950
   47   0.0027490   0.0021928   0.0049704  -0.0006726  -0.0025592   0.0000941
   48   0.0032517  -0.0006542   0.0035087   0.0009190  -0.0001894   0.0010235
   49  -0.0261466   0.0065177   0.0280025  -0.0016692   0.0012626  -0.0008399
   50   0.0062446   0.0057942  -0.0054562   0.0013061   0.0045298   0.0001501
   51   0.0896121  -0.0176207   0.0306485  -0.0047625   0.0009376   0.0034729
   52   0.0037486   0.0001779   0.0019695  -0.0013761   0.0002824   0.0011603
   53   0.0002225   0.0047493  -0.0003687   0.0002595  -0.0000284  -0.0002198
   54  -0.0019976   0.0004100  -0.0033020   0.0009474  -0.0001890  -0.0004450
   55  -0.0532937   0.0095589  -0.0310205   0.0008683  -0.0002886   0.0015295
   56   0.0095261  -0.0074289   0.0061865  -0.0003151  -0.0006015  -0.0003076
   57  -0.0308819   0.0061683  -0.0160167   0.0021037  -0.0004142  -0.0016130
   58  -0.0010115   0.0000652  -0.0008443   0.0001155  -0.0001343   0.0000864
   59   0.0000359  -0.0007277   0.0001519  -0.0001336  -0.0005565  -0.0000193
   60  -0.0009549   0.0001845   0.0002564   0.0001056  -0.0000237   0.0000504
   61   0.0634011  -0.0105078   0.0262020  -0.0013063   0.0010396  -0.0071673
   62  -0.0105334   0.0118872  -0.0050353   0.0010278   0.0037854   0.0014630
   63  -0.0311755   0.0061160  -0.0628962  -0.0007367   0.0001834  -0.0008944
   64  -0.0003847   0.0012554   0.0022419   0.0000885   0.0000077   0.0012673
   65   0.0012229   0.0057118  -0.0004507   0.0000072   0.0001401  -0.0002481
   66   0.0029473  -0.0005517  -0.0021547  -0.0001253   0.0000235  -0.0013826
           43          44          45          46          47          48
    1   0.0013274   0.0009663  -0.0019429  -0.0001713   0.0000775   0.0001958
    2   0.0008842   0.0054249   0.0002726   0.0000842   0.0002880  -0.0000370
    3  -0.0023678   0.0004897  -0.0042234  -0.0011732   0.0002197   0.0003130
    4  -0.0003816   0.0009539  -0.0000483  -0.0001049   0.0001317   0.0000183
    5   0.0005535  -0.0006117   0.0009124   0.0003345   0.0000734  -0.0000080
    6   0.0001365  -0.0001496  -0.0000673  -0.0000139  -0.0001003   0.0000178
    7   0.0003401  -0.0000002   0.0001379   0.0000359  -0.0000148  -0.0000138
    8  -0.0000737   0.0000353  -0.0004188  -0.0001460  -0.0001079   0.0000042
    9   0.0002694  -0.0000111  -0.0001701  -0.0000216   0.0000421   0.0000039
   10   0.0001409   0.0000043   0.0000253   0.0000028  -0.0000074  -0.0000221
   11   0.0001442   0.0001828   0.0000895   0.0000123   0.0000098  -0.0000155
   12   0.0000880   0.0000181   0.0002265   0.0000607  -0.0000384  -0.0000361
   13  -0.0001123   0.0001294  -0.0000569  -0.0000433   0.0000041   0.0000046
   14  -0.0001183   0.0000502  -0.0000546  -0.0000304  -0.0000042   0.0000063
   15  -0.0000278  -0.0000145   0.0000219   0.0000049   0.0000087   0.0000009
   16  -0.0000685   0.0000143  -0.0002260  -0.0000477   0.0000091   0.0000256
   17  -0.0000182   0.0000048   0.0000083  -0.0000067  -0.0000183  -0.0000028
   18   0.0000067  -0.0000080  -0.0000457  -0.0000162   0.0000080   0.0000091
   19   0.0000041  -0.0000010   0.0000058   0.0000006  -0.0000007  -0.0000006
   20  -0.0000057  -0.0000034  -0.0000008  -0.0000010  -0.0000032   0.0000000
   21  -0.0000045  -0.0000220  -0.0000212  -0.0000040  -0.0000002  -0.0000005
   22   0.0000469   0.0000066   0.0000186  -0.0000019   0.0000016  -0.0000114
   23   0.0001424   0.0002867   0.0000515   0.0000603  -0.0000208   0.0000124
   24   0.0000671   0.0000530   0.0002540   0.0000680   0.0000048  -0.0000340
   25  -0.0000605  -0.0000734  -0.0000414  -0.0000244   0.0000027  -0.0000007
   26   0.0000127  -0.0000051   0.0000326   0.0000082   0.0000006  -0.0000025
   27  -0.0000001   0.0000133  -0.0000108  -0.0000016  -0.0000067   0.0000035
   28  -0.0009533  -0.0008495  -0.0004474  -0.0002661   0.0000061   0.0000187
   29  -0.0004309  -0.0000520  -0.0007569  -0.0002055   0.0002047  -0.0000005
   30   0.0001042  -0.0000446   0.0000018   0.0000379   0.0000905   0.0000105
   31   0.0002376  -0.0001079   0.0002977   0.0000709  -0.0000626  -0.0000125
   32   0.0000851   0.0000253   0.0002713   0.0000698  -0.0001474  -0.0000010
   33   0.0002365  -0.0000732  -0.0001550  -0.0000390  -0.0000259   0.0000032
   34  -0.0267709   0.0071019  -0.0226953  -0.0043623   0.0019396   0.0011467
   35   0.0070060   0.0077823   0.0045949   0.0019249   0.0050311  -0.0002203
   36  -0.0687153   0.0135018   0.0359655   0.0015493  -0.0002846   0.0012086
   37  -0.3130381   0.0491970  -0.0421361  -0.0116963   0.0027490   0.0032517
   38   0.0487360  -0.0720601   0.0083066   0.0029267   0.0021928  -0.0006542
   39   0.0223291  -0.0045024  -0.1114937  -0.0258841   0.0049704   0.0035087
   40  -0.0181560   0.0044694   0.0378183   0.0007329  -0.0006726   0.0009190
   41   0.0044322   0.0036008  -0.0074694  -0.0006970  -0.0025592  -0.0001894
   42   0.0136003  -0.0026980  -0.0186662  -0.0004950   0.0000941   0.0010235
   43   0.6577896  -0.1037951   0.0438526  -0.1311801   0.0192537  -0.1284150
   44  -0.1037951   0.1460549  -0.0094344   0.0191427  -0.0379354   0.0253174
   45   0.0438526  -0.0094344   0.7337620  -0.1282612   0.0253306  -0.2662041
   46  -0.1311801   0.0191427  -0.1282612   0.1374969  -0.0224816   0.1353825
   47   0.0192537  -0.0379354   0.0253306  -0.0224816   0.0282531  -0.0267463
   48  -0.1284150   0.0253174  -0.2662041   0.1353825  -0.0267463   0.2806730
   49  -0.1433088   0.0150557   0.1094920   0.0097617  -0.0012788  -0.0156596
   50   0.0154272  -0.0659086  -0.0209996  -0.0013670   0.0032091   0.0031103
   51   0.0459234  -0.0083826  -0.2948360   0.0137102  -0.0026144  -0.0180184
   52  -0.0359364   0.0078378   0.0030693   0.0007917  -0.0006844  -0.0004821
   53   0.0077223   0.0030642  -0.0005850  -0.0006460  -0.0026075   0.0001210
   54   0.0281118  -0.0054202   0.0018061   0.0004895  -0.0000902   0.0009319
   55   0.0583241  -0.0095188  -0.0245417  -0.0009665   0.0012675   0.0036003
   56  -0.0094687   0.0116244   0.0049191   0.0012539   0.0053097  -0.0006798
   57   0.0191832  -0.0036437  -0.0535990   0.0031437  -0.0005814  -0.0028540
   58  -0.0012833   0.0013044  -0.0031523   0.0005955  -0.0000567  -0.0007380
   59   0.0013346   0.0051859   0.0006241  -0.0000594   0.0003112   0.0001474
   60  -0.0037208   0.0007523  -0.0026503   0.0006884  -0.0001332  -0.0007729
   61  -0.0463318   0.0082389   0.0280597  -0.0006393  -0.0001063   0.0008551
   62   0.0082133  -0.0057406  -0.0055279  -0.0001021  -0.0011200  -0.0001729
   63   0.0286397  -0.0055943  -0.0200332   0.0008325  -0.0001571   0.0002323
   64  -0.0006289  -0.0000767   0.0007703   0.0000150  -0.0000769  -0.0000624
   65  -0.0000360  -0.0010051  -0.0001678  -0.0000746  -0.0003595   0.0000111
   66   0.0007078  -0.0001480   0.0001342  -0.0000580   0.0000097  -0.0000198
           49          50          51          52          53          54
    1  -0.0009968   0.0000073  -0.0006337   0.0013363  -0.0003704  -0.0000142
    2   0.0000044  -0.0008171   0.0001317  -0.0002959  -0.0004817  -0.0000031
    3   0.0000065   0.0000111  -0.0018185   0.0000829  -0.0000223   0.0002463
    4   0.0003288  -0.0002841   0.0000276  -0.0004191   0.0000282   0.0000124
    5  -0.0002555   0.0002515  -0.0000641   0.0005489  -0.0001222   0.0000040
    6   0.0000764  -0.0000246   0.0002481  -0.0000163   0.0000432   0.0000097
    7  -0.0000070   0.0002210  -0.0000577  -0.0001068   0.0000079   0.0000059
    8   0.0000147   0.0000615   0.0000374  -0.0001850   0.0000568  -0.0000006
    9  -0.0000245  -0.0000022   0.0002515   0.0000058  -0.0000196  -0.0000023
   10  -0.0003858   0.0000930   0.0000266   0.0003417  -0.0000770  -0.0000058
   11  -0.0004355   0.0000691   0.0000086   0.0002363  -0.0000620  -0.0000032
   12  -0.0000141   0.0000464   0.0000660  -0.0000028  -0.0000214  -0.0000156
   13   0.0004071  -0.0001082   0.0000106  -0.0004154   0.0000721   0.0000063
   14   0.0002907  -0.0000846   0.0000051  -0.0002638   0.0000583   0.0000044
   15  -0.0000099  -0.0000028  -0.0000384   0.0000106  -0.0000005   0.0000006
   16   0.0002278  -0.0000408   0.0000167  -0.0001620   0.0000349  -0.0000029
   17   0.0000837  -0.0000113   0.0000035  -0.0000918   0.0000098   0.0000005
   18   0.0000185  -0.0000038   0.0000082  -0.0000153   0.0000012  -0.0000076
   19   0.0000141  -0.0000044   0.0000002  -0.0000112   0.0000028   0.0000004
   20   0.0000013   0.0000015   0.0000010  -0.0000020   0.0000004  -0.0000000
   21  -0.0000014   0.0000007   0.0000044   0.0000032  -0.0000006  -0.0000006
   22   0.0000027  -0.0000256  -0.0000029   0.0000498  -0.0000069   0.0000018
   23  -0.0000826  -0.0000502  -0.0000208   0.0002423  -0.0000562  -0.0000066
   24  -0.0000276  -0.0000324   0.0000411   0.0000027   0.0000245  -0.0000060
   25   0.0000507   0.0000110   0.0000087  -0.0000828   0.0000217   0.0000015
   26  -0.0000234  -0.0000022  -0.0000118   0.0000114  -0.0000018   0.0000006
   27  -0.0000051   0.0000078  -0.0000180   0.0000039  -0.0000044  -0.0000048
   28   0.0005432   0.0001964   0.0001194  -0.0006637   0.0001712   0.0000131
   29   0.0002835   0.0000612   0.0000606  -0.0005188   0.0000610   0.0000017
   30   0.0000936  -0.0000169   0.0002144  -0.0000138  -0.0000288   0.0000082
   31  -0.0000394  -0.0001835  -0.0001506  -0.0000130   0.0000193   0.0000060
   32  -0.0000220   0.0001650   0.0001354   0.0002519  -0.0000316  -0.0000104
   33  -0.0000221   0.0000275   0.0002250   0.0000027   0.0000129  -0.0000001
   34   0.0016540  -0.0015163  -0.0029186  -0.0020992   0.0002729   0.0002479
   35  -0.0014877  -0.0057043   0.0006247   0.0002400  -0.0007749  -0.0000458
   36  -0.0042175   0.0009658  -0.0744496   0.0007080  -0.0001276   0.0021996
   37  -0.0261466   0.0062446   0.0896121   0.0037486   0.0002225  -0.0019976
   38   0.0065177   0.0057942  -0.0176207   0.0001779   0.0047493   0.0004100
   39   0.0280025  -0.0054562   0.0306485   0.0019695  -0.0003687  -0.0033020
   40  -0.0016692   0.0013061  -0.0047625  -0.0013761   0.0002595   0.0009474
   41   0.0012626   0.0045298   0.0009376   0.0002824  -0.0000284  -0.0001890
   42  -0.0008399   0.0001501   0.0034729   0.0011603  -0.0002198  -0.0004450
   43  -0.1433088   0.0154272   0.0459234  -0.0359364   0.0077223   0.0281118
   44   0.0150557  -0.0659086  -0.0083826   0.0078378   0.0030642  -0.0054202
   45   0.1094920  -0.0209996  -0.2948360   0.0030693  -0.0005850   0.0018061
   46   0.0097617  -0.0013670   0.0137102   0.0007917  -0.0006460   0.0004895
   47  -0.0012788   0.0032091  -0.0026144  -0.0006844  -0.0026075  -0.0000902
   48  -0.0156596   0.0031103  -0.0180184  -0.0004821   0.0001210   0.0009319
   49   0.4882601  -0.0703416   0.0032127  -0.1487347   0.0243217   0.0033498
   50  -0.0703416   0.1387292  -0.0023319   0.0242563  -0.0281056  -0.0004030
   51   0.0032127  -0.0023319   0.6521043   0.0030338  -0.0002634  -0.0405690
   52  -0.1487347   0.0242563   0.0030338   0.2186554  -0.0400873  -0.0057276
   53   0.0243217  -0.0281056  -0.0002634  -0.0400873   0.0193185   0.0007913
   54   0.0033498  -0.0004030  -0.0405690  -0.0057276   0.0007913   0.0376831
   55  -0.1515723   0.0169328  -0.0526249  -0.0375387   0.0081621  -0.0253955
   56   0.0171323  -0.0678820   0.0109089   0.0081316   0.0029952   0.0049219
   57  -0.1159173   0.0233537  -0.2792862   0.0008912  -0.0001836   0.0044265
   58   0.0092885  -0.0012595  -0.0158330   0.0009306  -0.0006911  -0.0004360
   59  -0.0014048   0.0026308   0.0031164  -0.0006499  -0.0023892   0.0000978
   60   0.0148013  -0.0027996  -0.0188108   0.0004559  -0.0001461   0.0008685
   61  -0.0339606   0.0083657  -0.0797963   0.0030330   0.0003000   0.0011960
   62   0.0082900   0.0066203   0.0154861   0.0002948   0.0043697  -0.0002183
   63  -0.0231185   0.0045316   0.0389534  -0.0054619   0.0010578  -0.0039167
   64  -0.0037170   0.0020695   0.0010758  -0.0013281   0.0002596  -0.0008100
   65   0.0020730   0.0064422  -0.0001463   0.0002673  -0.0000222   0.0001584
   66   0.0008046  -0.0001326   0.0016123   0.0003200  -0.0000601   0.0000891
           55          56          57          58          59          60
    1   0.0027155   0.0008444   0.0021940  -0.0001338   0.0000558  -0.0000503
    2   0.0007837   0.0064365  -0.0002629   0.0000391   0.0001327   0.0000078
    3   0.0025996  -0.0004479  -0.0039018   0.0011020  -0.0002055   0.0001139
    4  -0.0003581   0.0010605   0.0001586  -0.0001373   0.0000915  -0.0000090
    5   0.0006478  -0.0006625  -0.0005887   0.0003356   0.0000763  -0.0000465
    6  -0.0002932  -0.0002591   0.0000626  -0.0000045   0.0000251  -0.0000088
    7   0.0004228  -0.0000346  -0.0001352   0.0000405  -0.0000178   0.0000138
    8  -0.0000938   0.0000320   0.0002960  -0.0001464  -0.0001019   0.0000132
    9  -0.0002785   0.0001682  -0.0002339   0.0000276   0.0000024  -0.0000019
   10   0.0000428   0.0000271  -0.0000183   0.0000360  -0.0000071  -0.0000010
   11   0.0001473   0.0001749  -0.0000264   0.0000319   0.0000043  -0.0000032
   12  -0.0000119   0.0001646   0.0001912  -0.0000658   0.0000359  -0.0000183
   13  -0.0001265   0.0001872  -0.0000569  -0.0000564   0.0000006   0.0000099
   14  -0.0001214   0.0000664  -0.0000203  -0.0000426  -0.0000047   0.0000049
   15   0.0000231  -0.0000028   0.0000212  -0.0000027  -0.0000057   0.0000026
   16  -0.0000698   0.0000097   0.0001455  -0.0000641   0.0000098  -0.0000057
   17  -0.0000229   0.0000432  -0.0000345  -0.0000083  -0.0000130   0.0000048
   18  -0.0000003   0.0000146  -0.0000551   0.0000205  -0.0000019   0.0000055
   19   0.0000027  -0.0000000  -0.0000143   0.0000010  -0.0000005  -0.0000001
   20  -0.0000021   0.0000007   0.0000007  -0.0000006  -0.0000020   0.0000001
   21   0.0000103   0.0000206  -0.0000001   0.0000034   0.0000003  -0.0000003
   22  -0.0000136   0.0000006  -0.0000411   0.0000177   0.0000009   0.0000019
   23   0.0001887   0.0002815   0.0000671   0.0000422  -0.0000305  -0.0000131
   24  -0.0001248  -0.0002471   0.0001682  -0.0000749  -0.0000125  -0.0000123
   25  -0.0000825  -0.0000921   0.0000031  -0.0000221   0.0000066   0.0000038
   26   0.0000330  -0.0000080  -0.0000129   0.0000092   0.0000017   0.0000016
   27   0.0000248  -0.0000100   0.0000031   0.0000026   0.0000052   0.0000029
   28  -0.0011366  -0.0009332   0.0003065  -0.0002690   0.0000488   0.0000145
   29  -0.0006217  -0.0000926   0.0004343  -0.0002106   0.0002036   0.0000547
   30  -0.0001752   0.0003837   0.0000730  -0.0000090  -0.0000315  -0.0000145
   31   0.0005279  -0.0000731  -0.0002115   0.0000825  -0.0000626   0.0000051
   32  -0.0001872   0.0000741  -0.0003159   0.0000808  -0.0001435  -0.0000218
   33  -0.0003067  -0.0000823  -0.0001995   0.0000184  -0.0000007   0.0000006
   34  -0.0220609   0.0058825   0.0288398  -0.0042912   0.0021936  -0.0008659
   35   0.0057940   0.0070802  -0.0057468   0.0021819   0.0064225   0.0002036
   36   0.0765321  -0.0151099   0.0296725  -0.0007869   0.0001567   0.0018200
   37  -0.0532937   0.0095261  -0.0308819  -0.0010115   0.0000359  -0.0009549
   38   0.0095589  -0.0074289   0.0061683   0.0000652  -0.0007277   0.0001845
   39  -0.0310205   0.0061865  -0.0160167  -0.0008443   0.0001519   0.0002564
   40   0.0008683  -0.0003151   0.0021037   0.0001155  -0.0001336   0.0001056
   41  -0.0002886  -0.0006015  -0.0004142  -0.0001343  -0.0005565  -0.0000237
   42   0.0015295  -0.0003076  -0.0016130   0.0000864  -0.0000193   0.0000504
   43   0.0583241  -0.0094687   0.0191832  -0.0012833   0.0013346  -0.0037208
   44  -0.0095188   0.0116244  -0.0036437   0.0013044   0.0051859   0.0007523
   45  -0.0245417   0.0049191  -0.0535990  -0.0031523   0.0006241  -0.0026503
   46  -0.0009665   0.0012539   0.0031437   0.0005955  -0.0000594   0.0006884
   47   0.0012675   0.0053097  -0.0005814  -0.0000567   0.0003112  -0.0001332
   48   0.0036003  -0.0006798  -0.0028540  -0.0007380   0.0001474  -0.0007729
   49  -0.1515723   0.0171323  -0.1159173   0.0092885  -0.0014048   0.0148013
   50   0.0169328  -0.0678820   0.0233537  -0.0012595   0.0026308  -0.0027996
   51  -0.0526249   0.0109089  -0.2792862  -0.0158330   0.0031164  -0.0188108
   52  -0.0375387   0.0081316   0.0008912   0.0009306  -0.0006499   0.0004559
   53   0.0081621   0.0029952  -0.0001836  -0.0006911  -0.0023892  -0.0001461
   54  -0.0253955   0.0049219   0.0044265  -0.0004360   0.0000978   0.0008685
   55   0.6605971  -0.1031565  -0.0445842  -0.1168660   0.0153557   0.1157561
   56  -0.1031565   0.1491899   0.0065520   0.0154428  -0.0376154  -0.0214098
   57  -0.0445842   0.0065520   0.7265301   0.1181765  -0.0218124  -0.2803010
   58  -0.1168660   0.0154428   0.1181765   0.1215807  -0.0182888  -0.1247324
   59   0.0153557  -0.0376154  -0.0218124  -0.0182888   0.0279912   0.0230996
   60   0.1157561  -0.0214098  -0.2803010  -0.1247324   0.0230996   0.2950500
   61  -0.3278751   0.0513730   0.0436715  -0.0093875   0.0025036  -0.0017529
   62   0.0522584  -0.0723696  -0.0084808   0.0022965   0.0026950   0.0003460
   63  -0.0236740   0.0049101  -0.1280069   0.0275025  -0.0054121   0.0037447
   64  -0.0115403   0.0032014  -0.0269549   0.0008335  -0.0010129   0.0002370
   65   0.0028842   0.0033517   0.0052551  -0.0009908  -0.0040706  -0.0000760
   66   0.0029567  -0.0005938   0.0049233  -0.0002601   0.0000389   0.0006755
           61          62          63          64          65          66
    1  -0.0235379   0.0054051   0.0080967   0.0008111  -0.0009561  -0.0016166
    2   0.0053277   0.0028892  -0.0015868  -0.0008561  -0.0036414   0.0002317
    3   0.0280198  -0.0057538   0.0039433   0.0004689  -0.0001032   0.0008773
    4   0.0000430  -0.0000185  -0.0023832  -0.0001012  -0.0006667   0.0004787
    5   0.0029047  -0.0019092  -0.0001996  -0.0002541   0.0007075   0.0001317
    6   0.0005306  -0.0005428  -0.0003153   0.0001762   0.0001651   0.0000267
    7  -0.0000302  -0.0014594  -0.0001906   0.0000256   0.0002200  -0.0000058
    8  -0.0010792   0.0000453  -0.0002626   0.0001112  -0.0002401   0.0000289
    9   0.0008591   0.0001925   0.0000954   0.0000174  -0.0000448  -0.0000008
   10  -0.0000304   0.0001231   0.0002540  -0.0001420  -0.0000646   0.0001307
   11   0.0002524   0.0000030   0.0000672  -0.0000697  -0.0000961   0.0001790
   12  -0.0010995  -0.0001595  -0.0001939  -0.0000608  -0.0000379  -0.0000677
   13  -0.0002057  -0.0000309  -0.0003313   0.0000350  -0.0000954  -0.0000513
   14  -0.0001312   0.0000895  -0.0001812   0.0000306  -0.0000793  -0.0000628
   15  -0.0000615   0.0000814   0.0000096   0.0000013   0.0000024  -0.0000014
   16  -0.0003978   0.0000996  -0.0004458   0.0000439  -0.0000074  -0.0000749
   17   0.0000038   0.0000613   0.0000045   0.0000068  -0.0000313  -0.0000272
   18   0.0001812  -0.0000382   0.0000652   0.0000070   0.0000004  -0.0000157
   19   0.0000223  -0.0000068  -0.0000007  -0.0000034  -0.0000031  -0.0000011
   20  -0.0000017   0.0000048  -0.0000026  -0.0000013  -0.0000132  -0.0000008
   21   0.0000027  -0.0000188  -0.0000097   0.0000056  -0.0000115   0.0000051
   22  -0.0000973  -0.0000124   0.0000940  -0.0000765   0.0000710   0.0000535
   23   0.0001173   0.0001240   0.0002302  -0.0000481  -0.0002392  -0.0001196
   24  -0.0008976   0.0005107  -0.0002029  -0.0000196   0.0001254  -0.0000525
   25  -0.0001157   0.0000363  -0.0000971   0.0000198   0.0000515   0.0000185
   26   0.0000449   0.0000108   0.0000472  -0.0000018  -0.0000077   0.0000024
   27  -0.0000869  -0.0000463   0.0000458  -0.0000010  -0.0000192  -0.0000051
   28  -0.0011998  -0.0002171  -0.0021787   0.0004309   0.0008143   0.0003974
   29  -0.0030945  -0.0006212   0.0009928   0.0004226   0.0003407  -0.0002728
   30   0.0008406   0.0004550  -0.0004300   0.0000476  -0.0002413   0.0000315
   31   0.0008476   0.0011708  -0.0000457  -0.0001421  -0.0003111  -0.0000288
   32   0.0008608  -0.0010873   0.0003753  -0.0001368  -0.0000496  -0.0000391
   33   0.0005987  -0.0004985   0.0000594   0.0000549   0.0000972   0.0000281
   34  -0.1592101   0.0191405   0.1098742   0.0096648  -0.0010178  -0.0147383
   35   0.0193649  -0.0655064  -0.0216947  -0.0012443   0.0040118   0.0030190
   36   0.0445040  -0.0084287  -0.2668868   0.0141876  -0.0027953  -0.0191281
   37   0.0634011  -0.0105334  -0.0311755  -0.0003847   0.0012229   0.0029473
   38  -0.0105078   0.0118872   0.0061160   0.0012554   0.0057118  -0.0005517
   39   0.0262020  -0.0050353  -0.0628962   0.0022419  -0.0004507  -0.0021547
   40  -0.0013063   0.0010278  -0.0007367   0.0000885   0.0000072  -0.0001253
   41   0.0010396   0.0037854   0.0001834   0.0000077   0.0001401   0.0000235
   42  -0.0071673   0.0014630  -0.0008944   0.0012673  -0.0002481  -0.0013826
   43  -0.0463318   0.0082133   0.0286397  -0.0006289  -0.0000360   0.0007078
   44   0.0082389  -0.0057406  -0.0055943  -0.0000767  -0.0010051  -0.0001480
   45   0.0280597  -0.0055279  -0.0200332   0.0007703  -0.0001678   0.0001342
   46  -0.0006393  -0.0001021   0.0008325   0.0000150  -0.0000746  -0.0000580
   47  -0.0001063  -0.0011200  -0.0001571  -0.0000769  -0.0003595   0.0000097
   48   0.0008551  -0.0001729   0.0002323  -0.0000624   0.0000111  -0.0000198
   49  -0.0339606   0.0082900  -0.0231185  -0.0037170   0.0020730   0.0008046
   50   0.0083657   0.0066203   0.0045316   0.0020695   0.0064422  -0.0001326
   51  -0.0797963   0.0154861   0.0389534   0.0010758  -0.0001463   0.0016123
   52   0.0030330   0.0002948  -0.0054619  -0.0013281   0.0002673   0.0003200
   53   0.0003000   0.0043697   0.0010578   0.0002596  -0.0000222  -0.0000601
   54   0.0011960  -0.0002183  -0.0039167  -0.0008100   0.0001584   0.0000891
   55  -0.3278751   0.0522584  -0.0236740  -0.0115403   0.0028842   0.0029567
   56   0.0513730  -0.0723696   0.0049101   0.0032014   0.0033517  -0.0005938
   57   0.0436715  -0.0084808  -0.1280069  -0.0269549   0.0052551   0.0049233
   58  -0.0093875   0.0022965   0.0275025   0.0008335  -0.0009908  -0.0002601
   59   0.0025036   0.0026950  -0.0054121  -0.0010129  -0.0040706   0.0000389
   60  -0.0017529   0.0003460   0.0037447   0.0002370  -0.0000760   0.0006755
   61   0.6689948  -0.1050463   0.0385631  -0.1320174   0.0192697  -0.1232246
   62  -0.1050463   0.1566598  -0.0085533   0.0190715  -0.0408918   0.0249434
   63   0.0385631  -0.0085533   0.6971506  -0.1240198   0.0251268  -0.2605058
   64  -0.1320174   0.0190715  -0.1240198   0.1381134  -0.0226576   0.1313697
   65   0.0192697  -0.0408918   0.0251268  -0.0226576   0.0300413  -0.0265999
   66  -0.1232246   0.0249434  -0.2605058   0.1313697  -0.0265999   0.2749308
 **********************************************************************
 **                                                                  **
 **                       VIBRATIONAL ANALYSIS                       **
 **                       --------------------                       **
 **                                                                  **
 **        VIBRATIONAL FREQUENCIES (CM**-1) AND NORMAL MODES         **
 **     FORCE CONSTANTS (mDYN/ANGSTROM) AND REDUCED MASSES (AMU)     **
 **                  INFRARED INTENSITIES (KM/MOL)                   **
 **                                                                  **
 **********************************************************************


 Mode:                 1                      2                      3
 Frequency:        24.98                  40.20                  46.28
 Force Cnst:      0.0057                 0.0163                 0.0198
 Red. Mass:      15.6123                17.0893                15.7256
 IR Active:          YES                    YES                    YES
 IR Intens:        0.091                  0.013                  0.151
 Raman Active:       YES                    YES                    YES
               X      Y      Z        X      Y      Z        X      Y      Z
 C         -0.013 -0.016  0.056   -0.010 -0.152  0.023   -0.012  0.027  0.122
 C          0.000 -0.031 -0.030   -0.090 -0.075  0.005   -0.005  0.020  0.118
 Cl         0.021 -0.026 -0.100   -0.226 -0.119  0.021    0.011  0.031  0.433
 C         -0.005 -0.050 -0.057   -0.068  0.036 -0.024   -0.010  0.006 -0.126
 Cl         0.012 -0.072 -0.211   -0.178  0.141 -0.074   -0.003 -0.007 -0.299
 C         -0.022 -0.055  0.024    0.039  0.070 -0.019   -0.022 -0.000 -0.282
 H         -0.025 -0.070  0.004    0.056  0.155 -0.039   -0.026 -0.011 -0.468
 C         -0.034 -0.040  0.124    0.121 -0.003  0.012   -0.028  0.007 -0.197
 H         -0.047 -0.043  0.186    0.204  0.022  0.016   -0.036  0.003 -0.298
 C         -0.030 -0.021  0.135    0.095 -0.114  0.029   -0.023  0.021 -0.006
 Cl        -0.045 -0.007  0.239    0.205 -0.207  0.049   -0.034  0.033  0.055
 C         -0.011 -0.007  0.035   -0.021 -0.209  0.018   -0.010  0.031  0.107
 C          0.047  0.163  0.019    0.024 -0.045  0.010    0.047 -0.036  0.060
 Cl         0.137  0.433  0.037    0.055  0.025  0.019    0.126 -0.118  0.106
 C          0.040  0.125 -0.012    0.053  0.108 -0.005    0.044 -0.048 -0.027
 H          0.085  0.250 -0.024    0.094  0.261 -0.011    0.090 -0.102 -0.061
 C         -0.028 -0.083 -0.026    0.037  0.091 -0.012   -0.020  0.010 -0.066
 Cl        -0.043 -0.153 -0.066    0.098  0.407 -0.029   -0.029 -0.016 -0.185
 C         -0.086 -0.241 -0.011   -0.019 -0.134 -0.005   -0.079  0.082 -0.022
 H         -0.137 -0.394 -0.023   -0.035 -0.161 -0.010   -0.130  0.127 -0.053
 C         -0.077 -0.205  0.020   -0.047 -0.280  0.010   -0.071  0.092  0.065
 H         -0.124 -0.337  0.033   -0.083 -0.411  0.016   -0.118  0.145  0.100
 TransDip  -0.004 -0.008  0.003    0.003 -0.002 -0.000   -0.003  0.002 -0.012

 Mode:                 4                      5                      6
 Frequency:        87.94                 107.18                 133.97
 Force Cnst:      0.0596                 0.0767                 0.0793
 Red. Mass:      13.0906                11.3256                 7.5017
 IR Active:          YES                    YES                    YES
 IR Intens:        0.423                  0.323                  0.674
 Raman Active:       YES                    YES                    YES
               X      Y      Z        X      Y      Z        X      Y      Z
 C          0.008 -0.008 -0.136    0.018 -0.001 -0.114   -0.010 -0.083 -0.010
 C          0.008 -0.008 -0.112    0.026 -0.000  0.008   -0.026 -0.076  0.002
 Cl         0.011 -0.003  0.080    0.043  0.010  0.258   -0.097 -0.102  0.017
 C          0.009 -0.006 -0.149    0.028  0.001  0.083   -0.024 -0.039  0.006
 Cl         0.011  0.005  0.249    0.034 -0.010 -0.143   -0.084  0.011 -0.005
 C          0.008 -0.009 -0.368    0.033  0.006  0.282    0.001 -0.031  0.014
 H          0.008 -0.009 -0.465    0.034  0.008  0.403    0.005 -0.015  0.023
 C          0.010 -0.009 -0.337    0.033  0.009  0.310    0.015 -0.046  0.012
 H          0.010 -0.010 -0.400    0.033  0.012  0.489    0.035 -0.039  0.022
 C          0.012 -0.007 -0.119    0.029  0.003  0.058    0.004 -0.080 -0.004
 Cl         0.022 -0.003  0.380    0.046 -0.011  0.054    0.064 -0.135  0.002
 C          0.007 -0.008 -0.109    0.010 -0.009 -0.188    0.015  0.024 -0.014
 C         -0.024  0.006 -0.091   -0.050  0.008 -0.154    0.015  0.027 -0.013
 Cl        -0.090  0.031 -0.130   -0.205  0.027 -0.240    0.031  0.118 -0.016
 C         -0.023  0.008 -0.050   -0.053  0.009 -0.070    0.018  0.040 -0.006
 H         -0.046  0.020 -0.035   -0.097  0.024 -0.041   -0.006 -0.053 -0.003
 C          0.008 -0.004 -0.034    0.004 -0.009 -0.041    0.049  0.159 -0.001
 Cl         0.011  0.000  0.018    0.011  0.007  0.075   -0.005 -0.129  0.011
 C          0.038 -0.018 -0.054    0.061 -0.039 -0.080    0.101  0.410 -0.003
 H          0.063 -0.028 -0.040    0.110 -0.060 -0.052    0.140  0.594 -0.001
 C          0.035 -0.019 -0.093    0.052 -0.035 -0.159    0.081  0.310 -0.010
 H          0.057 -0.030 -0.108    0.097 -0.054 -0.188    0.112  0.434 -0.014
 TransDip   0.003 -0.001 -0.021    0.005 -0.002  0.017    0.008  0.025  0.001

 Mode:                 7                      8                      9
 Frequency:       154.12                 175.23                 206.68
 Force Cnst:      0.2920                 0.1188                 0.5113
 Red. Mass:      20.8675                 6.5665                20.3151
 IR Active:          YES                    YES                    YES
 IR Intens:        0.061                  0.004                  0.374
 Raman Active:       YES                    YES                    YES
               X      Y      Z        X      Y      Z        X      Y      Z
 C         -0.017  0.014  0.116    0.000 -0.012  0.002   -0.113  0.022 -0.098
 C          0.054 -0.004  0.060    0.001 -0.012 -0.007   -0.060 -0.004 -0.065
 Cl         0.236  0.052 -0.059   -0.002 -0.014 -0.002    0.316  0.125  0.018
 C          0.069 -0.003  0.011   -0.000 -0.004 -0.006   -0.073 -0.033 -0.030
 Cl         0.161 -0.076  0.010   -0.024  0.017  0.002   -0.163  0.034  0.004
 C          0.097  0.016 -0.053    0.004 -0.003 -0.003   -0.055 -0.014  0.014
 H          0.097  0.021 -0.112    0.004 -0.002 -0.004   -0.057 -0.023  0.058
 C          0.093  0.045 -0.057    0.004 -0.004  0.003   -0.077  0.017  0.024
 H          0.076  0.039 -0.131    0.007 -0.003  0.003   -0.100  0.012  0.082
 C          0.084  0.021  0.035    0.001 -0.011  0.007   -0.079  0.012 -0.037
 Cl         0.367 -0.219 -0.028    0.007 -0.017  0.000    0.115 -0.173  0.012
 C         -0.086  0.019  0.129    0.015  0.049  0.005   -0.125  0.034 -0.130
 C         -0.130  0.025  0.136    0.056  0.258  0.006   -0.096  0.030 -0.149
 Cl        -0.299  0.069  0.069   -0.039 -0.153  0.000    0.342 -0.077  0.050
 C         -0.132  0.026  0.095    0.101  0.484  0.007   -0.138  0.041 -0.213
 H         -0.073  0.006  0.058    0.131  0.633  0.007   -0.113  0.041 -0.231
 C         -0.216  0.056  0.037    0.050  0.222  0.005   -0.148  0.029 -0.176
 Cl        -0.249  0.043 -0.214   -0.016 -0.119 -0.011   -0.170  0.031  0.342
 C         -0.220  0.079  0.048   -0.006 -0.056  0.005   -0.128  0.013 -0.196
 H         -0.217  0.097  0.049   -0.052 -0.288  0.004   -0.148  0.002 -0.206
 C         -0.195  0.065  0.088   -0.011 -0.083  0.005   -0.139  0.024 -0.150
 H         -0.260  0.094  0.133   -0.048 -0.271  0.005   -0.167  0.021 -0.134
 TransDip  -0.006  0.004  0.002    0.001 -0.001  0.001   -0.014  0.007 -0.011

 Mode:                10                     11                     12
 Frequency:       209.06                 263.67                 275.62
 Force Cnst:      0.6887                 0.6872                 0.3451
 Red. Mass:      26.7432                16.7770                 7.7110
 IR Active:          YES                    YES                    YES
 IR Intens:        0.164                  0.276                  1.023
 Raman Active:       YES                    YES                    YES
               X      Y      Z        X      Y      Z        X      Y      Z
 C          0.035 -0.088  0.048   -0.123  0.084 -0.044   -0.003  0.012  0.255
 C          0.063 -0.158  0.031   -0.192  0.171 -0.070   -0.009  0.023  0.439
 Cl         0.488 -0.062 -0.016    0.028  0.349  0.006    0.000  0.027 -0.080
 C          0.038 -0.138  0.015   -0.238  0.055 -0.049   -0.014  0.011  0.379
 Cl        -0.484  0.329 -0.003   -0.084 -0.172  0.014   -0.012 -0.013 -0.067
 C          0.077 -0.122 -0.001   -0.270  0.053  0.013   -0.023  0.003 -0.013
 H          0.072 -0.145 -0.018   -0.267  0.075  0.059   -0.026 -0.001 -0.269
 C          0.020 -0.116 -0.005   -0.221  0.046  0.036   -0.022 -0.003 -0.241
 H          0.004 -0.122 -0.029   -0.201  0.054  0.092   -0.023 -0.009 -0.610
 C          0.013 -0.101  0.020   -0.197  0.037 -0.011   -0.016  0.001  0.039
 Cl        -0.171  0.032 -0.005    0.065 -0.259  0.002    0.002 -0.023  0.023
 C          0.062 -0.044  0.069   -0.023  0.049  0.016    0.004  0.010  0.013
 C          0.048 -0.048  0.078    0.037  0.012 -0.000    0.062 -0.009 -0.048
 Cl        -0.174  0.053 -0.028   -0.024  0.001 -0.023   -0.025  0.002 -0.134
 C          0.067 -0.079  0.114    0.077 -0.027  0.071    0.053 -0.002 -0.063
 H          0.047 -0.089  0.127   -0.020 -0.018  0.133    0.073  0.003 -0.075
 C          0.082 -0.049  0.098    0.184 -0.061  0.110    0.023 -0.008 -0.074
 Cl         0.105 -0.008 -0.182    0.269 -0.042 -0.112    0.043 -0.007  0.076
 C          0.075 -0.010  0.109    0.127 -0.055  0.141   -0.029 -0.007 -0.055
 H          0.090  0.022  0.114    0.104 -0.072  0.129   -0.072 -0.012 -0.078
 C          0.079 -0.021  0.082    0.115 -0.007  0.082   -0.042  0.014 -0.016
 H          0.099 -0.017  0.071    0.216 -0.017  0.018   -0.060  0.017 -0.004
 TransDip   0.012  0.003  0.005   -0.013  0.008  0.007   -0.003  0.001 -0.032

 Mode:                13                     14                     15
 Frequency:       307.44                 326.97                 342.62
 Force Cnst:      0.4063                 1.1336                 0.5827
 Red. Mass:       7.2963                17.9972                 8.4256
 IR Active:          YES                    YES                    YES
 IR Intens:        0.141                  0.026                  0.082
 Raman Active:       YES                    YES                    YES
               X      Y      Z        X      Y      Z        X      Y      Z
 C          0.005  0.007  0.242    0.001 -0.014  0.011   -0.003  0.109 -0.009
 C          0.003  0.003  0.021   -0.120  0.023  0.012    0.059 -0.027 -0.010
 Cl        -0.003  0.001 -0.003    0.002  0.093 -0.004   -0.053 -0.113  0.004
 C         -0.003 -0.005 -0.264   -0.174 -0.134  0.001    0.021 -0.108  0.002
 Cl        -0.001  0.003  0.065   -0.269 -0.325  0.011   -0.137 -0.083  0.002
 C         -0.008 -0.008 -0.311    0.064 -0.044 -0.015    0.016 -0.104  0.011
 H         -0.013 -0.017 -0.599    0.105  0.167 -0.039    0.007 -0.144  0.024
 C         -0.003  0.003  0.241    0.174 -0.062  0.007   -0.064 -0.003 -0.004
 H         -0.002  0.004  0.296    0.094 -0.085  0.005   -0.190 -0.041  0.001
 C         -0.001  0.007  0.423    0.226  0.095  0.012   -0.032  0.107 -0.010
 Cl        -0.004 -0.010 -0.083    0.226  0.374 -0.012    0.152  0.062 -0.002
 C          0.008  0.012  0.044   -0.051 -0.276  0.001    0.057  0.356 -0.001
 C          0.067 -0.002 -0.017   -0.026 -0.153  0.000    0.035  0.213 -0.004
 Cl        -0.025  0.006 -0.104    0.001  0.020 -0.005   -0.003 -0.024  0.001
 C          0.054 -0.020 -0.049    0.008  0.028 -0.002   -0.005 -0.009 -0.001
 H          0.083 -0.037 -0.069    0.016  0.046 -0.004   -0.012 -0.001  0.004
 C          0.010 -0.012 -0.069    0.034  0.182 -0.003   -0.042 -0.260  0.003
 Cl         0.027 -0.003  0.060   -0.011 -0.043  0.003    0.028  0.053 -0.003
 C         -0.047  0.007 -0.045    0.033  0.179 -0.003   -0.045 -0.243  0.006
 H         -0.094  0.017 -0.072    0.060  0.331 -0.004   -0.087 -0.445  0.004
 C         -0.056  0.018  0.010   -0.039 -0.186 -0.001    0.057  0.291  0.004
 H         -0.089  0.030  0.031   -0.060 -0.270  0.001    0.097  0.449 -0.001
 TransDip  -0.003  0.002 -0.012    0.002 -0.005 -0.000   -0.007  0.005  0.001

 Mode:                16                     17                     18
 Frequency:       396.88                 421.45                 436.60
 Force Cnst:      0.8912                 0.9046                 0.7111
 Red. Mass:       9.6037                 8.6437                 6.3313
 IR Active:          YES                    YES                    YES
 IR Intens:        3.682                  9.570                  5.693
 Raman Active:       YES                    YES                    YES
               X      Y      Z        X      Y      Z        X      Y      Z
 C         -0.047  0.011 -0.002    0.179 -0.091  0.021    0.016 -0.015 -0.103
 C         -0.012 -0.021 -0.064    0.044  0.048 -0.056    0.005  0.007  0.197
 Cl         0.020 -0.054  0.007   -0.074  0.225  0.001   -0.006  0.024 -0.016
 C         -0.003  0.008 -0.033    0.028 -0.043 -0.037    0.005 -0.001  0.141
 Cl         0.022  0.014  0.001   -0.064 -0.041  0.004   -0.005 -0.004 -0.007
 C         -0.006  0.015  0.057    0.099 -0.051  0.048    0.014 -0.007 -0.188
 H         -0.009 -0.001  0.164    0.125  0.066  0.141    0.013  0.002 -0.549
 C         -0.025  0.034 -0.026    0.193 -0.166 -0.022    0.029 -0.016  0.103
 H         -0.038  0.030 -0.002    0.272 -0.143 -0.007    0.040 -0.013  0.075
 C         -0.025  0.028 -0.062    0.168 -0.158 -0.040    0.025 -0.017  0.144
 Cl         0.021  0.021  0.005   -0.106 -0.067  0.005   -0.014 -0.007 -0.011
 C         -0.055 -0.003  0.075    0.176 -0.042  0.067    0.008 -0.017 -0.222
 C         -0.020 -0.006  0.064    0.141 -0.025  0.095   -0.164  0.011 -0.078
 Cl        -0.171  0.035  0.213   -0.069  0.015  0.046   -0.032  0.008  0.195
 C          0.013 -0.013 -0.266    0.136  0.053 -0.048   -0.147  0.057 -0.031
 H          0.160 -0.059 -0.358    0.334  0.184 -0.153   -0.203  0.125  0.011
 C          0.044  0.014 -0.322   -0.050 -0.123 -0.136   -0.006 -0.023  0.029
 Cl         0.250 -0.052  0.074   -0.114  0.038  0.040    0.003  0.002 -0.047
 C         -0.101  0.042 -0.269    0.000 -0.099 -0.155    0.166 -0.057 -0.065
 H         -0.308  0.098 -0.388   -0.026 -0.130 -0.166    0.299 -0.092  0.007
 C         -0.138 -0.006  0.015    0.076  0.172 -0.009    0.172  0.009 -0.198
 H         -0.287 -0.005  0.104   -0.017  0.403  0.077    0.271  0.050 -0.255
 TransDip  -0.050  0.007 -0.035    0.099 -0.002 -0.002    0.027  0.001 -0.071

 Mode:                19                     20                     21
 Frequency:       453.14                 496.68                 525.19
 Force Cnst:      0.4770                 0.8542                 1.4025
 Red. Mass:       3.9431                 5.8774                 8.6298
 IR Active:          YES                    YES                    YES
 IR Intens:        6.392                  4.787                  7.503
 Raman Active:       YES                    YES                    YES
               X      Y      Z        X      Y      Z        X      Y      Z
 C         -0.064 -0.071  0.005   -0.006 -0.081 -0.001   -0.043 -0.076 -0.016
 C         -0.100 -0.029 -0.004   -0.118 -0.008 -0.002    0.013 -0.066  0.003
 Cl         0.052 -0.048  0.001    0.063 -0.084  0.001   -0.049  0.123 -0.002
 C         -0.084  0.073 -0.010   -0.136  0.167  0.007    0.072 -0.109  0.015
 Cl         0.032 -0.018  0.001   -0.031 -0.113  0.002    0.017  0.025 -0.002
 C         -0.012  0.123  0.001    0.018  0.287 -0.006    0.228 -0.102 -0.010
 H          0.002  0.199  0.012    0.054  0.470 -0.019    0.249 -0.014 -0.032
 C          0.061  0.061 -0.000    0.175  0.155 -0.008    0.218 -0.131  0.005
 H          0.145  0.088  0.010    0.381  0.219 -0.026    0.196 -0.143  0.004
 C          0.033 -0.031 -0.004    0.093 -0.062  0.007    0.157 -0.089  0.001
 Cl        -0.018  0.025 -0.000   -0.080 -0.033  0.001   -0.049 -0.010  0.001
 C         -0.089 -0.148  0.005    0.048  0.105 -0.001   -0.186  0.056 -0.034
 C         -0.069 -0.177 -0.019    0.077  0.280  0.008   -0.163  0.247 -0.081
 Cl         0.021  0.011 -0.026   -0.011 -0.018  0.009    0.055 -0.026 -0.043
 C          0.005  0.176  0.008   -0.001 -0.109 -0.003   -0.212  0.000  0.025
 H          0.040  0.561  0.033   -0.034 -0.370 -0.014   -0.403 -0.078  0.130
 C         -0.019 -0.109  0.026   -0.010 -0.078 -0.011   -0.090 -0.098  0.099
 Cl         0.044 -0.001 -0.004   -0.020  0.016  0.001    0.180 -0.024 -0.014
 C         -0.060 -0.109  0.044    0.036  0.056 -0.019   -0.194  0.085  0.144
 H         -0.076 -0.113  0.036    0.053  0.098 -0.014   -0.204  0.183  0.130
 C         -0.001  0.221  0.022    0.018 -0.051 -0.008   -0.218  0.032  0.008
 H          0.095  0.583  0.008   -0.027 -0.240 -0.004   -0.170 -0.035 -0.030
 TransDip  -0.030  0.075  0.011    0.048  0.051 -0.006   -0.082 -0.023  0.019

 Mode:                22                     23                     24
 Frequency:       547.19                 568.55                 598.23
 Force Cnst:      0.8504                 1.2661                 1.1403
 Red. Mass:       4.8208                 6.6477                 5.4081
 IR Active:          YES                    YES                    YES
 IR Intens:        2.486                  5.064                  0.354
 Raman Active:       YES                    YES                    YES
               X      Y      Z        X      Y      Z        X      Y      Z
 C         -0.003 -0.004  0.090    0.044  0.113  0.017   -0.001  0.001 -0.297
 C         -0.007 -0.008 -0.320    0.113  0.037 -0.020    0.005 -0.002 -0.210
 Cl         0.001  0.002  0.027   -0.017 -0.017  0.003   -0.001 -0.001  0.008
 C         -0.002 -0.001  0.094    0.104  0.020 -0.016    0.011  0.008  0.399
 Cl         0.005  0.006 -0.009   -0.078 -0.088  0.003   -0.004 -0.004 -0.017
 C         -0.006 -0.005  0.149    0.190  0.075  0.016    0.005 -0.002 -0.181
 H         -0.007 -0.007  0.133    0.191  0.078  0.041   -0.002 -0.016 -0.709
 C         -0.009 -0.012 -0.228    0.102  0.148 -0.026    0.002  0.012  0.128
 H         -0.018 -0.024 -0.783    0.087  0.142 -0.060   -0.004  0.009  0.043
 C          0.001  0.005  0.367    0.044  0.086  0.023   -0.001  0.009  0.052
 Cl         0.004  0.005 -0.019   -0.083 -0.088  0.001   -0.003 -0.004 -0.009
 C         -0.006 -0.021 -0.049    0.013  0.189 -0.015    0.003  0.002  0.094
 C         -0.030  0.017 -0.033   -0.099 -0.274 -0.018    0.057 -0.024  0.076
 Cl        -0.002  0.000  0.021    0.013  0.021 -0.003    0.005  0.000 -0.036
 C         -0.034  0.012 -0.003   -0.057 -0.044  0.009    0.070 -0.016  0.002
 H         -0.060  0.028  0.014   -0.117 -0.173  0.029    0.134 -0.032 -0.038
 C         -0.003 -0.019  0.016    0.046  0.364  0.022    0.006  0.015 -0.038
 Cl        -0.001  0.001 -0.007    0.030 -0.027 -0.003   -0.003 -0.000  0.012
 C          0.042 -0.001 -0.008   -0.070 -0.138  0.021   -0.074  0.007  0.016
 H          0.091  0.027  0.015   -0.157 -0.628  0.023   -0.177  0.009 -0.038
 C          0.033 -0.007 -0.056   -0.033  0.060 -0.017   -0.050  0.014  0.131
 H          0.070  0.019 -0.076   -0.057 -0.098 -0.022   -0.117  0.030  0.176
 TransDip   0.005  0.001 -0.050    0.053  0.049  0.001   -0.014  0.007 -0.010

 Mode:                25                     26                     27
 Frequency:       621.15                 680.28                 741.39
 Force Cnst:      1.1062                 2.0659                 2.0265
 Red. Mass:       4.8664                 7.5767                 6.2576
 IR Active:          YES                    YES                    YES
 IR Intens:       32.574                  1.658                 20.276
 Raman Active:       YES                    YES                    YES
               X      Y      Z        X      Y      Z        X      Y      Z
 C         -0.025 -0.154  0.002   -0.116 -0.015 -0.006   -0.215 -0.067  0.034
 C         -0.153 -0.055 -0.003   -0.046 -0.068  0.042   -0.086 -0.178 -0.014
 Cl         0.019  0.018 -0.000   -0.008  0.024 -0.002   -0.014  0.054 -0.001
 C         -0.157  0.004  0.007    0.001 -0.060 -0.036    0.023 -0.112  0.016
 Cl         0.066  0.061 -0.002    0.016  0.011  0.001    0.022  0.012 -0.001
 C         -0.165 -0.013  0.001    0.121 -0.029  0.020    0.238 -0.044 -0.013
 H         -0.138  0.119 -0.008    0.124 -0.021  0.045    0.215 -0.157 -0.005
 C          0.032 -0.201  0.004    0.040  0.032 -0.019   -0.031  0.198  0.005
 H          0.149 -0.166 -0.003   -0.027  0.009 -0.043   -0.201  0.146  0.040
 C          0.043 -0.173  0.006    0.006  0.021  0.031   -0.080  0.058 -0.025
 Cl         0.052  0.070 -0.002   -0.009 -0.000 -0.001   -0.004  0.009  0.001
 C          0.029  0.129 -0.002   -0.126  0.023  0.169   -0.127 -0.197 -0.067
 C         -0.001  0.005 -0.001   -0.178  0.053  0.054    0.179  0.142 -0.118
 Cl         0.002  0.007  0.001    0.019 -0.004 -0.062   -0.034  0.003  0.051
 C         -0.023 -0.109  0.002   -0.204  0.026 -0.277    0.183 -0.110  0.011
 H         -0.092 -0.446  0.003   -0.239 -0.025 -0.265    0.099 -0.461  0.022
 C          0.044  0.248  0.003    0.133 -0.002 -0.101    0.146  0.097 -0.004
 Cl         0.001 -0.008  0.000   -0.064  0.012 -0.016   -0.052  0.009  0.010
 C         -0.029 -0.129 -0.000    0.230 -0.060 -0.041   -0.012 -0.105  0.067
 H         -0.118 -0.608  0.000   -0.044 -0.059 -0.183   -0.013 -0.174  0.072
 C          0.018  0.113 -0.006    0.264 -0.035  0.402   -0.005  0.093 -0.067
 H         -0.024 -0.097 -0.006    0.274 -0.053  0.397    0.180  0.306 -0.158
 TransDip  -0.098 -0.154  0.002   -0.009 -0.031  0.026    0.055 -0.109 -0.076

 Mode:                28                     29                     30
 Frequency:       756.71                 764.24                 802.66
 Force Cnst:      2.9322                 1.5591                 3.0407
 Red. Mass:       8.6913                 4.5308                 8.0104
 IR Active:          YES                    YES                    YES
 IR Intens:        0.471                 14.689                 42.189
 Raman Active:       YES                    YES                    YES
               X      Y      Z        X      Y      Z        X      Y      Z
 C         -0.012  0.010  0.562   -0.128 -0.049 -0.050   -0.001  0.269 -0.008
 C         -0.021 -0.015 -0.352   -0.104 -0.112  0.028   -0.089  0.308 -0.002
 Cl         0.000  0.001  0.012   -0.004  0.025 -0.001    0.022 -0.095  0.002
 C         -0.011 -0.003  0.244   -0.063 -0.065 -0.017   -0.181 -0.059  0.002
 Cl         0.004  0.003 -0.004    0.027  0.018 -0.000    0.026  0.032 -0.001
 C          0.007 -0.005 -0.158    0.095 -0.014  0.014   -0.031 -0.083  0.001
 H          0.013  0.019 -0.123    0.108  0.046 -0.003    0.046  0.279  0.012
 C          0.018 -0.010  0.144    0.045  0.012 -0.013    0.151 -0.270  0.000
 H          0.020 -0.006  0.427    0.012 -0.001 -0.052   -0.036 -0.331  0.017
 C          0.004 -0.011 -0.330   -0.006 -0.029  0.033    0.209  0.245 -0.006
 Cl        -0.000  0.000  0.009    0.003  0.011 -0.002   -0.047 -0.071  0.002
 C         -0.006  0.070 -0.015   -0.010  0.315 -0.037   -0.123 -0.028 -0.051
 C         -0.060 -0.037 -0.068    0.043 -0.223 -0.086    0.073  0.020 -0.169
 Cl        -0.002  0.002  0.012   -0.020  0.010  0.031   -0.028  0.004  0.045
 C         -0.071  0.032 -0.044    0.132  0.046 -0.018    0.097 -0.021 -0.112
 H         -0.125  0.145 -0.000    0.191  0.464 -0.003   -0.028 -0.084 -0.044
 C          0.015 -0.037  0.021    0.071 -0.160 -0.009    0.192 -0.001 -0.016
 Cl        -0.007  0.002 -0.007   -0.035  0.009  0.007   -0.051  0.008  0.007
 C          0.090  0.014 -0.018    0.019  0.137  0.068   -0.039 -0.040  0.159
 H          0.154 -0.013  0.016   -0.047 -0.033  0.050   -0.104  0.256  0.097
 C          0.050 -0.031 -0.066   -0.031 -0.060 -0.007   -0.035 -0.019  0.042
 H          0.093 -0.148 -0.109   -0.044 -0.638 -0.072    0.207  0.281 -0.068
 TransDip   0.019 -0.009  0.006    0.019 -0.101 -0.066    0.087  0.173 -0.075

 Mode:                31                     32                     33
 Frequency:       821.77                 838.41                 843.15
 Force Cnst:      0.5406                 0.7733                 1.5685
 Red. Mass:       1.3586                 1.8671                 3.7448
 IR Active:          YES                    YES                    YES
 IR Intens:       29.508                 24.239                 64.071
 Raman Active:       YES                    YES                    YES
               X      Y      Z        X      Y      Z        X      Y      Z
 C          0.001 -0.002 -0.016    0.025 -0.042  0.001    0.098 -0.040  0.005
 C          0.002 -0.002  0.003    0.048 -0.050  0.001    0.151  0.007 -0.004
 Cl        -0.000  0.001 -0.000   -0.004  0.014 -0.000   -0.004  0.007  0.000
 C          0.002  0.003  0.061    0.053  0.044 -0.003    0.145  0.116 -0.005
 Cl        -0.000 -0.000 -0.004   -0.011 -0.011  0.000   -0.034 -0.028  0.001
 C         -0.003 -0.001 -0.105   -0.042  0.034  0.002   -0.119  0.051  0.001
 H          0.007  0.012  0.691   -0.052 -0.016 -0.013   -0.148 -0.087 -0.000
 C         -0.002 -0.001 -0.108   -0.008  0.001  0.002   -0.035 -0.010  0.002
 H          0.012  0.015  0.700    0.103  0.035 -0.017    0.144  0.047 -0.013
 C         -0.000 -0.001  0.071   -0.026 -0.085 -0.000   -0.022 -0.091 -0.000
 Cl         0.000  0.001 -0.005    0.011  0.015 -0.000    0.013  0.015 -0.000
 C          0.000  0.003 -0.000   -0.001  0.100 -0.015   -0.064 -0.093 -0.037
 C          0.001 -0.001  0.000    0.003 -0.020 -0.057    0.016  0.021 -0.143
 Cl        -0.000  0.000 -0.000   -0.007  0.002  0.013   -0.018  0.003  0.032
 C          0.002 -0.000 -0.000    0.006  0.003 -0.055    0.005 -0.004 -0.146
 H          0.003  0.002 -0.001   -0.044  0.023 -0.023   -0.141 -0.019 -0.063
 C          0.001 -0.000 -0.001    0.073  0.043 -0.004    0.149 -0.074 -0.011
 Cl        -0.000 -0.000  0.000   -0.014 -0.002  0.002   -0.031  0.010  0.004
 C         -0.002  0.000  0.002   -0.043 -0.099  0.067   -0.046  0.097  0.176
 H         -0.005  0.009 -0.000    0.063  0.746  0.042   -0.326 -0.590  0.099
 C         -0.001 -0.002  0.003   -0.034 -0.096  0.021   -0.021  0.092  0.057
 H         -0.001  0.004  0.004    0.154  0.565 -0.010    0.005 -0.469 -0.023
 TransDip   0.006  0.002  0.174    0.142  0.053 -0.043    0.224 -0.101 -0.074

 Mode:                34                     35                     36
 Frequency:       891.01                 962.00                 974.80
 Force Cnst:      0.6819                 0.7225                 0.7574
 Red. Mass:       1.4578                 1.3251                 1.3528
 IR Active:          YES                    YES                    YES
 IR Intens:       13.761                  0.026                  0.223
 Raman Active:       YES                    YES                    YES
               X      Y      Z        X      Y      Z        X      Y      Z
 C          0.001  0.001  0.000   -0.001 -0.000 -0.013   -0.003  0.003 -0.000
 C          0.001  0.002  0.000    0.000 -0.001  0.011   -0.003 -0.009  0.001
 Cl        -0.000 -0.001 -0.000   -0.000  0.000 -0.000   -0.000  0.001 -0.000
 C          0.001  0.001 -0.000    0.001  0.001  0.015   -0.003 -0.002  0.000
 Cl        -0.000 -0.000  0.000   -0.000 -0.000 -0.002    0.001  0.000 -0.000
 C         -0.001 -0.000  0.000   -0.001 -0.002 -0.119    0.001  0.003 -0.001
 H         -0.001 -0.001 -0.000    0.008  0.014  0.702    0.004  0.016  0.006
 C         -0.000 -0.000 -0.000    0.001  0.002  0.118    0.004 -0.004  0.001
 H         -0.001 -0.001  0.000   -0.009 -0.014 -0.692    0.015 -0.001 -0.008
 C          0.001  0.001  0.000    0.000  0.000 -0.014   -0.003 -0.008 -0.000
 Cl        -0.000 -0.000  0.000   -0.000 -0.000  0.002    0.000  0.001  0.000
 C         -0.003 -0.012 -0.001   -0.001 -0.000 -0.002    0.003  0.027  0.000
 C          0.012  0.063 -0.001    0.001 -0.000  0.002    0.002  0.007  0.001
 Cl        -0.001 -0.004  0.000    0.000 -0.000 -0.000   -0.000 -0.000 -0.000
 C         -0.035 -0.174 -0.002    0.002 -0.000  0.002   -0.002 -0.015  0.002
 H          0.189  0.959 -0.002    0.005 -0.001 -0.000    0.018  0.075  0.001
 C          0.013  0.064  0.000   -0.001  0.000 -0.001   -0.004 -0.012 -0.000
 Cl        -0.001 -0.004 -0.000    0.000 -0.000  0.000    0.000  0.001 -0.000
 C         -0.003 -0.013  0.002   -0.002 -0.001 -0.000    0.023  0.112 -0.002
 H          0.002  0.017  0.001   -0.003  0.007 -0.002   -0.118 -0.627 -0.004
 C          0.004  0.019  0.001    0.000  0.002  0.003   -0.025 -0.128 -0.000
 H         -0.008 -0.052 -0.001   -0.002 -0.006  0.003    0.146  0.731  0.001
 TransDip   0.025  0.116 -0.001   -0.003  0.001  0.004   -0.008 -0.013  0.001

 Mode:                37                     38                     39
 Frequency:      1031.61                1083.64                1113.25
 Force Cnst:      4.8698                 2.3501                 2.5956
 Red. Mass:       7.7666                 3.3967                 3.5547
 IR Active:          YES                    YES                    YES
 IR Intens:       15.358                 32.122                 56.362
 Raman Active:       YES                    YES                    YES
               X      Y      Z        X      Y      Z        X      Y      Z
 C          0.226 -0.070 -0.004   -0.117  0.027 -0.004   -0.017  0.005 -0.016
 C         -0.125  0.162 -0.001    0.033 -0.163  0.003   -0.002  0.022  0.002
 Cl         0.007 -0.016  0.000   -0.005  0.016 -0.000    0.001 -0.003 -0.000
 C         -0.224 -0.186  0.007    0.081  0.069 -0.002    0.016  0.020 -0.000
 Cl         0.025  0.024 -0.001   -0.005 -0.006  0.000   -0.002 -0.002  0.000
 C          0.163 -0.063 -0.003   -0.091  0.032  0.001    0.017 -0.001 -0.001
 H          0.164 -0.045  0.010   -0.087  0.052 -0.001    0.021  0.008  0.003
 C         -0.095  0.198 -0.001    0.036 -0.078  0.001    0.006 -0.019  0.001
 H         -0.247  0.155 -0.008   -0.029 -0.097  0.004    0.011 -0.020 -0.004
 C         -0.087 -0.097  0.003    0.086  0.130 -0.003   -0.021 -0.018  0.003
 Cl         0.006  0.007 -0.000   -0.010 -0.012  0.000    0.002  0.002 -0.000
 C          0.290 -0.044  0.008   -0.024  0.003  0.034   -0.010  0.001  0.064
 C         -0.041  0.006  0.178   -0.055  0.011  0.245   -0.077  0.015  0.136
 Cl         0.004 -0.001 -0.013    0.008 -0.002 -0.025    0.009 -0.002 -0.017
 C         -0.143  0.028 -0.270    0.007 -0.001 -0.119   -0.020  0.003  0.068
 H         -0.013  0.006 -0.363    0.483 -0.098 -0.417   -0.524  0.106  0.405
 C          0.088 -0.017 -0.006    0.023 -0.004 -0.012    0.353 -0.068  0.026
 Cl        -0.003  0.001  0.000   -0.003  0.001  0.000   -0.039  0.008 -0.001
 C         -0.113  0.023  0.276    0.021 -0.005  0.117    0.069 -0.013 -0.122
 H         -0.023 -0.003  0.338    0.352 -0.067  0.299   -0.001  0.000 -0.188
 C         -0.047  0.003 -0.132   -0.038  0.008 -0.153   -0.144  0.028 -0.132
 H          0.025  0.025 -0.164    0.187 -0.040 -0.305   -0.518  0.102  0.087
 TransDip  -0.056 -0.078  0.080    0.126  0.050  0.121    0.222 -0.032  0.087

 Mode:                40                     41                     42
 Frequency:      1124.47                1161.02                1164.79
 Force Cnst:      3.8712                 1.1740                 1.0835
 Red. Mass:       5.1963                 1.4782                 1.3554
 IR Active:          YES                    YES                    YES
 IR Intens:       15.761                  3.177                  5.362
 Raman Active:       YES                    YES                    YES
               X      Y      Z        X      Y      Z        X      Y      Z
 C         -0.097  0.039  0.002   -0.007  0.019  0.005   -0.014  0.010 -0.015
 C         -0.025  0.298 -0.006    0.004  0.047 -0.002   -0.001  0.031  0.001
 Cl         0.010 -0.034  0.001   -0.001 -0.003  0.000    0.000 -0.003 -0.000
 C          0.084  0.137 -0.004   -0.016 -0.094  0.002    0.001 -0.021  0.001
 Cl        -0.017 -0.019  0.001    0.004  0.008 -0.000    0.000  0.001 -0.000
 C          0.200 -0.022 -0.002   -0.080 -0.044  0.002   -0.016 -0.017  0.000
 H          0.243  0.083 -0.004   -0.190 -0.527  0.012   -0.053 -0.185  0.007
 C          0.027 -0.127  0.002    0.043  0.092 -0.002    0.017  0.022 -0.000
 H          0.188 -0.103  0.000    0.661  0.294 -0.013    0.246  0.095 -0.008
 C         -0.261 -0.252  0.007    0.039 -0.018 -0.001   -0.002 -0.017  0.002
 Cl         0.028  0.029 -0.001   -0.004 -0.001  0.000    0.000  0.001 -0.000
 C         -0.169  0.021  0.002   -0.052  0.013 -0.013   -0.022  0.004  0.048
 C         -0.052  0.011  0.105   -0.043  0.008  0.045    0.061 -0.012 -0.061
 Cl         0.005 -0.001 -0.012    0.003 -0.001 -0.005   -0.005  0.001  0.006
 C          0.080 -0.015  0.015    0.029 -0.006  0.032   -0.014  0.003 -0.061
 H          0.504 -0.103 -0.246    0.148 -0.029 -0.036   -0.057  0.011 -0.043
 C         -0.028  0.005 -0.014    0.024 -0.005 -0.006   -0.047  0.009  0.015
 Cl         0.001 -0.000  0.001   -0.003  0.001  0.001    0.004 -0.001 -0.002
 C          0.043 -0.009  0.001   -0.008  0.002 -0.013    0.076 -0.015  0.007
 H          0.176 -0.034  0.072   -0.168  0.033 -0.102    0.691 -0.135  0.340
 C          0.001  0.003 -0.041    0.013 -0.003 -0.013   -0.069  0.013  0.007
 H          0.299 -0.076 -0.239    0.193 -0.037 -0.129   -0.430  0.084  0.231
 TransDip  -0.118  0.024  0.041   -0.032 -0.038  0.028   -0.070 -0.002 -0.024

 Mode:                43                     44                     45
 Frequency:      1190.33                1259.09                1278.51
 Force Cnst:      1.6398                 1.8963                 9.1311
 Red. Mass:       1.9643                 2.0303                 9.4812
 IR Active:          YES                    YES                    YES
 IR Intens:       57.077                  1.449                  0.174
 Raman Active:       YES                    YES                    YES
               X      Y      Z        X      Y      Z        X      Y      Z
 C          0.020  0.096 -0.002    0.111 -0.049  0.010    0.073  0.401 -0.015
 C          0.131 -0.072 -0.000    0.018  0.024 -0.002   -0.377 -0.089  0.005
 Cl        -0.008  0.009 -0.000   -0.000  0.000  0.000    0.000 -0.005  0.000
 C         -0.063 -0.171  0.004   -0.017 -0.060  0.001    0.304 -0.212  0.001
 Cl         0.009  0.012 -0.000    0.002  0.003 -0.000   -0.002 -0.004  0.000
 C         -0.040  0.051 -0.000   -0.022  0.026  0.000    0.042  0.293 -0.006
 H          0.119  0.853 -0.018   -0.012  0.108 -0.003   -0.034 -0.064  0.002
 C          0.016 -0.011  0.000   -0.057  0.067 -0.001   -0.280 -0.068  0.004
 H          0.394  0.105 -0.007   -0.460 -0.050  0.008    0.011  0.025  0.000
 C         -0.115 -0.029  0.002    0.104 -0.045 -0.002    0.240 -0.285  0.006
 Cl         0.006  0.004 -0.000   -0.004 -0.001  0.000    0.003  0.002 -0.000
 C         -0.028 -0.025  0.001   -0.114  0.031 -0.044   -0.024 -0.025  0.035
 C         -0.008  0.006  0.006   -0.137  0.026 -0.033    0.055 -0.005  0.023
 Cl         0.000 -0.000 -0.001    0.003 -0.001 -0.002   -0.001 -0.000 -0.001
 C          0.009 -0.001  0.004    0.069 -0.014  0.044   -0.010  0.004 -0.008
 H          0.046 -0.014 -0.019    0.653 -0.128 -0.312   -0.285  0.051  0.161
 C          0.004 -0.001  0.000    0.046 -0.009  0.050   -0.020  0.003 -0.039
 Cl        -0.001  0.000  0.000   -0.005  0.001 -0.000    0.002 -0.000  0.000
 C          0.008 -0.001 -0.004    0.037 -0.007 -0.031   -0.002  0.002 -0.001
 H          0.036 -0.009  0.011    0.082 -0.015 -0.012    0.091 -0.020  0.050
 C         -0.005  0.008 -0.002   -0.023  0.003  0.023   -0.008  0.011 -0.007
 H         -0.009 -0.032 -0.006   -0.301  0.066  0.196    0.248 -0.096 -0.178
 TransDip  -0.138 -0.198  0.009   -0.021  0.007  0.031    0.010 -0.008 -0.004

 Mode:                46                     47                     48
 Frequency:      1288.68                1296.33                1396.50
 Force Cnst:      1.8004                 7.9728                 4.3010
 Red. Mass:       1.8401                 8.0524                 3.7431
 IR Active:          YES                    YES                    YES
 IR Intens:        2.534                  1.238                 38.818
 Raman Active:       YES                    YES                    YES
               X      Y      Z        X      Y      Z        X      Y      Z
 C          0.053 -0.076 -0.021   -0.046  0.073 -0.035    0.204  0.122  0.010
 C          0.061  0.046  0.001   -0.062 -0.047  0.008   -0.009 -0.184  0.002
 Cl        -0.000 -0.000 -0.000    0.000  0.001 -0.000   -0.001  0.008 -0.000
 C         -0.031 -0.037  0.002    0.027  0.038  0.001   -0.175  0.113 -0.000
 Cl         0.001  0.003 -0.000   -0.001 -0.003 -0.000    0.006 -0.001 -0.000
 C         -0.030 -0.010  0.000    0.034  0.009 -0.002    0.101  0.032 -0.002
 H         -0.012  0.112 -0.000    0.017 -0.106  0.005   -0.002 -0.519  0.009
 C         -0.008  0.061 -0.000    0.005 -0.062  0.003    0.007 -0.076  0.001
 H         -0.321 -0.029  0.002    0.325  0.030 -0.012    0.129 -0.054  0.001
 C          0.057 -0.019  0.003   -0.061  0.023  0.007   -0.100  0.031 -0.001
 Cl        -0.003 -0.000 -0.000    0.003  0.000 -0.000    0.003 -0.002  0.000
 C         -0.118  0.032  0.158    0.126 -0.036  0.364   -0.035 -0.016 -0.056
 C          0.014 -0.004 -0.004   -0.212  0.044 -0.223   -0.158  0.034  0.012
 Cl        -0.002  0.000 -0.002   -0.005  0.001  0.006    0.004 -0.001 -0.003
 C          0.053 -0.011 -0.027    0.173 -0.033 -0.189    0.122 -0.023  0.055
 H         -0.367  0.074  0.236    0.181 -0.035 -0.207   -0.106  0.019  0.221
 C         -0.023  0.005 -0.007    0.004 -0.002  0.382    0.034 -0.007 -0.133
 Cl         0.001 -0.000  0.001    0.001 -0.000 -0.001   -0.003  0.001  0.005
 C         -0.026  0.005 -0.056   -0.217  0.043 -0.127   -0.108  0.022 -0.013
 H          0.311 -0.060  0.122   -0.179  0.035 -0.110    0.513 -0.102  0.332
 C         -0.008 -0.000 -0.041    0.230 -0.043 -0.189    0.031 -0.002  0.071
 H          0.563 -0.102 -0.410   -0.306  0.055  0.149    0.127 -0.045  0.020
 TransDip  -0.042  0.018 -0.022    0.029 -0.011 -0.018    0.029 -0.182  0.076

 Mode:                49                     50                     51
 Frequency:      1409.22                1458.17                1507.27
 Force Cnst:      4.0723                 3.2260                 3.9203
 Red. Mass:       3.4804                 2.5752                 2.9288
 IR Active:          YES                    YES                    YES
 IR Intens:       41.036                101.919                 57.356
 Raman Active:       YES                    YES                    YES
               X      Y      Z        X      Y      Z        X      Y      Z
 C          0.145  0.091 -0.028    0.124 -0.125 -0.003   -0.108  0.027 -0.006
 C          0.021 -0.119  0.004   -0.142 -0.002  0.002    0.017  0.024  0.000
 Cl        -0.001  0.005 -0.000    0.004 -0.000 -0.000   -0.001 -0.001 -0.000
 C         -0.139  0.065  0.001    0.092  0.065 -0.002    0.023 -0.043  0.001
 Cl         0.005 -0.000 -0.000   -0.003 -0.004  0.000   -0.000  0.001 -0.000
 C          0.063  0.036 -0.002    0.043 -0.113  0.001   -0.033  0.037 -0.000
 H         -0.021 -0.399  0.009    0.181  0.476 -0.011   -0.065 -0.083  0.003
 C          0.014 -0.040  0.002   -0.158 -0.031  0.003    0.073  0.009 -0.001
 H         -0.026 -0.063 -0.001    0.648  0.230 -0.013   -0.184 -0.074  0.003
 C         -0.056 -0.007  0.003    0.012  0.154 -0.003   -0.021 -0.030  0.002
 Cl         0.002 -0.001 -0.000   -0.002 -0.006  0.000    0.000  0.002 -0.000
 C         -0.087  0.000  0.111   -0.005  0.017  0.028    0.187 -0.040  0.051
 C          0.157 -0.029 -0.056   -0.016  0.002 -0.045   -0.033  0.007 -0.129
 Cl        -0.005  0.001  0.004    0.000  0.000  0.001    0.002 -0.000  0.005
 C         -0.156  0.032 -0.010   -0.035  0.006  0.041   -0.143  0.028  0.128
 H          0.325 -0.066 -0.334    0.171 -0.032 -0.085    0.452 -0.089 -0.237
 C         -0.004 -0.000  0.139    0.036 -0.007 -0.006    0.138 -0.027 -0.037
 Cl         0.000  0.000 -0.006   -0.002  0.000 -0.000   -0.005  0.001  0.000
 C          0.168 -0.032 -0.036    0.006 -0.002 -0.034   -0.100  0.020 -0.091
 H         -0.365  0.070 -0.346    0.135 -0.025  0.028    0.436 -0.086  0.187
 C         -0.142  0.031 -0.039   -0.062  0.010  0.033   -0.081  0.016  0.093
 H          0.213 -0.058 -0.289    0.216 -0.030 -0.142    0.458 -0.091 -0.236
 TransDip   0.037 -0.161 -0.122    0.256  0.193 -0.045    0.208 -0.070 -0.104

 Mode:                52                     53                     54
 Frequency:      1584.47                1590.34                1602.96
 Force Cnst:      9.8145                11.4383                11.9995
 Red. Mass:       6.6351                 7.6759                 7.9263
 IR Active:          YES                    YES                    YES
 IR Intens:       10.452                 17.409                  3.656
 Raman Active:       YES                    YES                    YES
               X      Y      Z        X      Y      Z        X      Y      Z
 C         -0.009 -0.279  0.004    0.007 -0.022  0.027    0.241 -0.034 -0.003
 C          0.086  0.126 -0.003    0.000  0.007 -0.003   -0.323 -0.023  0.004
 Cl        -0.003  0.003  0.000   -0.000  0.000  0.000    0.004  0.001 -0.000
 C          0.011 -0.246  0.005    0.005 -0.019 -0.001    0.277 -0.146 -0.001
 Cl         0.000  0.001 -0.000    0.000  0.000  0.000   -0.002  0.003 -0.000
 C          0.110  0.453 -0.010    0.005  0.031 -0.000   -0.189  0.013  0.002
 H         -0.115 -0.628  0.013   -0.010 -0.040  0.000   -0.212  0.026  0.003
 C         -0.110 -0.237  0.006   -0.002 -0.016 -0.001    0.422  0.063 -0.006
 H          0.225 -0.161  0.000    0.012 -0.013  0.003   -0.493 -0.238  0.010
 C         -0.093  0.227 -0.003   -0.010  0.020 -0.003   -0.331  0.133  0.001
 Cl         0.004 -0.001 -0.000    0.000 -0.000  0.000    0.002 -0.002  0.000
 C         -0.006  0.021  0.019   -0.020  0.006 -0.352   -0.026  0.002  0.001
 C         -0.017  0.001 -0.010    0.140 -0.028  0.209   -0.053  0.011 -0.006
 Cl         0.000  0.000 -0.000   -0.003  0.001 -0.000    0.000 -0.000  0.001
 C          0.011 -0.003  0.007    0.043 -0.008 -0.229    0.070 -0.013 -0.028
 H         -0.006  0.003  0.019   -0.216  0.043 -0.092   -0.072  0.014  0.063
 C         -0.011  0.003 -0.024    0.052 -0.011  0.427   -0.043  0.008  0.007
 Cl         0.000 -0.000  0.000   -0.001  0.000 -0.005    0.000 -0.000 -0.000
 C          0.024 -0.006  0.021   -0.178  0.036 -0.285    0.078 -0.015  0.017
 H         -0.043  0.010 -0.015    0.425 -0.083  0.015   -0.077  0.015 -0.069
 C         -0.005 -0.002 -0.013   -0.078  0.015  0.234   -0.065  0.013  0.015
 H         -0.019  0.023 -0.004    0.374 -0.072 -0.033    0.040 -0.010 -0.056
 TransDip  -0.076  0.070 -0.006    0.007  0.005  0.133   -0.054  0.021  0.019

 Mode:                55                     56                     57
 Frequency:      1626.27                3186.91                3202.41
 Force Cnst:     10.4094                 6.5202                 6.5788
 Red. Mass:       6.6802                 1.0896                 1.0888
 IR Active:          YES                    YES                    YES
 IR Intens:       45.263                  2.196                  0.050
 Raman Active:       YES                    YES                    YES
               X      Y      Z        X      Y      Z        X      Y      Z
 C          0.099 -0.026 -0.000    0.000 -0.000 -0.000    0.000  0.000 -0.000
 C         -0.045 -0.003  0.000    0.000 -0.000  0.000    0.000  0.000 -0.000
 Cl         0.001  0.000 -0.000   -0.000  0.000 -0.000   -0.000  0.000 -0.000
 C          0.031 -0.020 -0.000   -0.000  0.000 -0.000   -0.000 -0.002  0.000
 Cl        -0.000  0.000  0.000    0.000 -0.000  0.000    0.000  0.000 -0.000
 C         -0.019  0.008  0.000   -0.000  0.000 -0.000   -0.066  0.016  0.000
 H         -0.024 -0.004  0.000    0.001 -0.000  0.000    0.775 -0.164 -0.006
 C          0.045  0.004 -0.001    0.000 -0.000  0.000    0.018 -0.049  0.001
 H         -0.048 -0.028  0.001   -0.000  0.001 -0.000   -0.184  0.576 -0.009
 C         -0.047  0.027  0.000    0.000 -0.000  0.000   -0.002 -0.000  0.000
 Cl         0.001 -0.000  0.000   -0.000 -0.000 -0.000    0.000  0.000 -0.000
 C         -0.263  0.053  0.021   -0.002  0.000  0.002   -0.000  0.000 -0.000
 C          0.276 -0.054  0.065    0.000 -0.000  0.001    0.000 -0.000 -0.000
 Cl        -0.002  0.000 -0.004    0.000  0.000 -0.000    0.000 -0.000  0.000
 C         -0.274  0.053  0.111   -0.001  0.000 -0.001   -0.000  0.000 -0.000
 H          0.243 -0.049 -0.220    0.008 -0.002  0.014    0.000 -0.000  0.000
 C          0.141 -0.027 -0.050   -0.001  0.000 -0.000   -0.000  0.000  0.000
 Cl         0.002 -0.000  0.001    0.000 -0.000 -0.000    0.000  0.000 -0.000
 C         -0.289  0.056 -0.035   -0.009  0.002  0.022    0.000 -0.000 -0.000
 H          0.212 -0.041  0.253    0.133 -0.025 -0.261   -0.001  0.000  0.002
 C          0.343 -0.067 -0.135   -0.042  0.009 -0.071    0.000 -0.000  0.000
 H         -0.380  0.076  0.331    0.492 -0.099  0.809   -0.001  0.000 -0.001
 TransDip   0.203 -0.037 -0.062   -0.036  0.007 -0.030   -0.006 -0.004  0.001

 Mode:                58                     59                     60
 Frequency:      3211.85                3215.98                3223.38
 Force Cnst:      6.6509                 6.6772                 6.6885
 Red. Mass:       1.0943                 1.0958                 1.0926
 IR Active:          YES                    YES                    YES
 IR Intens:        0.394                  0.041                  0.994
 Raman Active:       YES                    YES                    YES
               X      Y      Z        X      Y      Z        X      Y      Z
 C          0.000 -0.000 -0.000   -0.000  0.001 -0.000    0.000 -0.000 -0.000
 C          0.000 -0.000  0.000   -0.000  0.000  0.000   -0.000  0.000  0.000
 Cl         0.000  0.000 -0.000   -0.000  0.000 -0.000   -0.000 -0.000 -0.000
 C         -0.000  0.000 -0.000   -0.000  0.003 -0.000   -0.000 -0.000 -0.000
 Cl         0.000  0.000 -0.000   -0.000 -0.000  0.000   -0.000  0.000 -0.000
 C          0.000 -0.000 -0.000    0.054 -0.009 -0.000    0.000 -0.000 -0.000
 H         -0.002  0.000  0.000   -0.592  0.121  0.005   -0.000  0.000 -0.000
 C         -0.000 -0.000  0.000    0.020 -0.068  0.001   -0.000  0.000 -0.000
 H         -0.000  0.000 -0.000   -0.236  0.756 -0.012    0.000 -0.000  0.000
 C          0.000  0.000 -0.000   -0.003 -0.000  0.000   -0.000 -0.000  0.000
 Cl        -0.000 -0.000 -0.000    0.000  0.000 -0.000    0.000  0.000 -0.000
 C         -0.001  0.000  0.001    0.000 -0.000  0.000    0.000 -0.000  0.000
 C          0.000 -0.000  0.000    0.000  0.000 -0.000    0.003 -0.001 -0.001
 Cl        -0.000  0.000  0.000   -0.000 -0.000  0.000   -0.000  0.000  0.000
 C         -0.002  0.000 -0.002    0.000 -0.000  0.000   -0.045  0.009 -0.075
 H          0.015 -0.003  0.024   -0.000  0.000 -0.000    0.513 -0.101  0.847
 C          0.003 -0.001  0.003   -0.000 -0.000 -0.000   -0.002  0.000  0.003
 Cl        -0.000  0.000 -0.000    0.000 -0.000 -0.000    0.000 -0.000 -0.000
 C          0.039 -0.007 -0.074   -0.000  0.000  0.000   -0.001  0.000  0.002
 H         -0.442  0.082  0.840    0.001 -0.000 -0.001    0.010 -0.002 -0.020
 C         -0.016  0.003 -0.021    0.000 -0.000  0.000    0.001 -0.000  0.002
 H          0.153 -0.031  0.245   -0.000  0.000 -0.000   -0.013  0.003 -0.020
 TransDip   0.007 -0.001 -0.019    0.006 -0.002  0.001    0.015 -0.003  0.028

 STANDARD THERMODYNAMIC QUANTITIES AT   298.15 K  AND     1.00 ATM

   This Molecule has  0 Imaginary Frequencies
   Zero point vibrational energy:       82.988 kcal/mol

   Atom    1 Element C  Has Mass   12.00000
   Atom    2 Element C  Has Mass   12.00000
   Atom    3 Element Cl Has Mass   34.96885
   Atom    4 Element C  Has Mass   12.00000
   Atom    5 Element Cl Has Mass   34.96885
   Atom    6 Element C  Has Mass   12.00000
   Atom    7 Element H  Has Mass    1.00783
   Atom    8 Element C  Has Mass   12.00000
   Atom    9 Element H  Has Mass    1.00783
   Atom   10 Element C  Has Mass   12.00000
   Atom   11 Element Cl Has Mass   34.96885
   Atom   12 Element C  Has Mass   12.00000
   Atom   13 Element C  Has Mass   12.00000
   Atom   14 Element Cl Has Mass   34.96885
   Atom   15 Element C  Has Mass   12.00000
   Atom   16 Element H  Has Mass    1.00783
   Atom   17 Element C  Has Mass   12.00000
   Atom   18 Element Cl Has Mass   34.96885
   Atom   19 Element C  Has Mass   12.00000
   Atom   20 Element H  Has Mass    1.00783
   Atom   21 Element C  Has Mass   12.00000
   Atom   22 Element H  Has Mass    1.00783
   Molecular Mass:   323.883400 amu
   Principal axes and moments of inertia in amu*Bohr^2:
                             1           2           3
    Eigenvalues --     3779.09469  9996.03320 11484.24196
          X               0.99992    -0.01280    -0.00117
          Y               0.01280     0.99991    -0.00370
          Z               0.00122     0.00369     0.99999
   Rotational Symmetry Number is   1
   The Molecule is an Asymmetric Top
   Translational Enthalpy:        0.889 kcal/mol
   Rotational Enthalpy:           0.889 kcal/mol
   Vibrational Enthalpy:         90.819 kcal/mol
   gas constant (RT):             0.592 kcal/mol
   Translational Entropy:        43.221  cal/mol.K
   Rotational Entropy:           34.427  cal/mol.K
   Vibrational Entropy:          51.967  cal/mol.K

   Total Enthalpy:               93.189 kcal/mol
   Total Entropy:               129.615  cal/mol.K

 ======================================================================

 STANDARD THERMODYNAMIC QUANTITIES FOR ANHARMONIC VIBRATION -- TOSH

   Zero point vibrational energy: ************ kcal/mol

   Vibrational Enthalpy:       Infinity kcal/mol
   Vibrational Entropy:             NaN  cal/mol.K

   Total Enthalpy:             Infinity kcal/mol
   Total Entropy:                   NaN  cal/mol.K

 ======================================================================

 STANDARD THERMODYNAMIC QUANTITIES FOR ANHARMONIC VIBRATION -- VPT2

   Zero point vibrational energy: ************ kcal/mol

   Vibrational Enthalpy:       Infinity kcal/mol
   Vibrational Entropy:             NaN  cal/mol.K

   Total Enthalpy:             Infinity kcal/mol
   Total Entropy:                   NaN  cal/mol.K

 ======================================================================

Archival summary:
1\1\november\FREQ\ProcedureUnspecified\BasisUnspecified\l5125\taweetha\TueJan1415:11:132020TueJan1415:11:132020\0\\#,FREQ,ProcedureUnspecified,BasisUnspecified,\\0,1\Cl\C,1,1.74471\C,2,1.39866,1,120.171\C,3,1.39164,2,119.938,1,-179.937,0\H,4,1.08224,3,119.331,2,-179.986,0\C,4,1.38684,3,120.269,2,-0.0216888,0\H,6,1.08181,4,120.517,3,179.995,0\C,6,1.39044,4,119.454,3,0.0432779,0\C,8,1.39989,6,121.907,4,0.0422087,0\C,9,1.49173,8,121.091,6,-179.402,0\C,10,1.39823,9,120.133,8,87.8675,0\H,11,1.0837,10,118.909,9,0.74201,0\C,11,1.39,10,121.684,9,-179.078,0\H,13,1.08208,11,120.805,10,179.824,0\C,13,1.3911,11,118.816,10,-0.00942025,0\C,15,1.38932,13,121.31,11,-0.0888669,0\H,16,1.08094,15,120.949,13,-179.988,0\C,16,1.39175,15,118.64,13,0.139679,0\Cl,3,1.74682,2,121.597,1,0.0628738,0\Cl,18,1.75452,16,118.03,15,179.717,0\Cl,8,1.75493,6,118.175,4,179.88,0\Cl,15,1.75519,13,119.652,11,179.818,0\\\@

 Total job time:  13836.47s(wall), 13835.17s(cpu) 
 Tue Jan 14 15:11:13 2020

        *************************************************************
        *                                                           *
        *  Thank you very much for using Q-Chem.  Have a nice day.  *
        *                                                           *
        *************************************************************
