# Supplementary material for: Quantum Chemical Investigation of Polychlorinated Dibenzodioxins, Dibenzofurans and Biphenyls: Relative Stability and Planarity Analysis
Source: Molecules. 2020 Dec 3;25(23):5697. doi: 10.3390/molecules25235697 (PMC7730433; doi:10.3390/molecules25235697)
Supplement: Supplementary file 1 [file molecules-25-05697-s001.zip › PCB/B3LYP/ClClHHClClHHHCl.out]

                  Welcome to Q-Chem
     A Quantum Leap Into The Future Of Chemistry


 Q-Chem 5.2 (devel), Q-Chem, Inc., Pleasanton, CA (2019)

 Yihan Shao,  Zhengting Gan,  E. Epifanovsky,  A. T. B. Gilbert,  M. Wormit,  
 J. Kussmann,  A. W. Lange,  A. Behn,  Jia Deng,  Xintian Feng,  D. Ghosh,  
 M. Goldey,  P. R. Horn,  L. D. Jacobson,  I. Kaliman,  T. Kus,  A. Landau,  
 Jie Liu,  E. I. Proynov,  R. M. Richard,  R. P. Steele,  E. J. Sundstrom,  
 H. L. Woodcock III,  P. M. Zimmerman,  D. Zuev,  B. Albrecht,  E. Alguire,  
 S. A. Baeppler,  D. Barton,  Z. Benda,  Y. A. Bernard,  E. J. Berquist,  
 K. B. Bravaya,  H. Burton,  D. Casanova,  Chun-Min Chang,  Yunqing Chen,  
 A. Chien,  K. D. Closser,  M. P. Coons,  S. Coriani,  S. Dasgupta,  
 A. L. Dempwolff,  M. Diedenhofen,  Hainam Do,  R. G. Edgar,  Po-Tung Fang,  
 S. Faraji,  S. Fatehi,  Qingguo Feng,  K. D. Fenk,  J. Fosso-Tande,  
 J. Gayvert,  Qinghui Ge,  A. Ghysels,  G. Gidofalvi,  J. Gomes,  
 J. Gonthier,  A. Gunina,  D. Hait,  M. W. D. Hanson-Heine,  
 P. H. P. Harbach,  A. W. Hauser,  M. F. Herbst,  J. E. Herr,  
 E. G. Hohenstein,  Z. C. Holden,  Kerwin Hui,  B. C. Huynh,  T.-C. Jagau,  
 Hyunjun Ji,  B. Kaduk,  K. Khistyaev,  Jaehoon Kim,  P. Klunzinger,  K. Koh,  
 D. Kosenkov,  L. Koulias,  T. Kowalczyk,  C. M. Krauter,  A. Kunitsa,  
 Ka Un Lao,  A. Laurent,  K. V. Lawler,  Joonho Lee,  D. Lefrancois,  
 S. Lehtola,  D. S. Levine,  Yi-Pei Li,  You-Sheng Lin,  Fenglai Liu,  
 E. Livshits,  A. Luenser,  P. Manohar,  E. Mansoor,  S. F. Manzer,  
 Shan-Ping Mao,  Yuezhi Mao,  N. Mardirossian,  A. V. Marenich,  
 T. Markovich,  L. A. Martinez-Martinez,  S. A. Maurer,  N. J. Mayhall,  
 S. C. McKenzie,  J.-M. Mewes,  P. Morgante,  A. F. Morrison,  
 J. W. Mullinax,  K. Nanda,  T. S. Nguyen-Beck,  R. Olivares-Amaya,  
 J. A. Parkhill,  Zheng Pei,  T. M. Perrine,  F. Plasser,  P. Pokhilko,  
 S. Prager,  A. Prociuk,  E. Ramos,  D. R. Rehn,  F. Rob,  M. Scheurer,  
 M. Schneider,  N. Sergueev,  S. M. Sharada,  S. Sharma,  D. W. Small,  
 T. Stauch,  T. Stein,  Yu-Chuan Su,  A. J. W. Thom,  A. Tkatchenko,  
 T. Tsuchimochi,  N. M. Tubman,  L. Vogt,  M. L. Vidal,  O. Vydrov,  
 M. A. Watson,  J. Wenzel,  M. de Wergifosse,  T. A. Wesolowski,  A. White,  
 J. Witte,  A. Yamada,  Jun Yang,  K. Yao,  S. Yeganeh,  S. R. Yost,  
 Zhi-Qiang You,  A. Zech,  Igor Ying Zhang,  Xing Zhang,  Yan Zhao,  
 Ying Zhu,  B. R. Brooks,  G. K. L. Chan,  C. J. Cramer,  M. S. Gordon,  
 W. J. Hehre,  A. Klamt,  M. W. Schmidt,  C. D. Sherrill,  D. G. Truhlar,  
 A. Aspuru-Guzik,  R. Baer,  A. T. Bell,  N. A. Besley,  Jeng-Da Chai,  
 A. E. DePrince, III,  R. A. DiStasio Jr.,  A. Dreuw,  B. D. Dunietz,  
 T. R. Furlani,  Chao-Ping Hsu,  Yousung Jung,  Jing Kong,  D. S. Lambrecht,  
 WanZhen Liang,  C. Ochsenfeld,  V. A. Rassolov,  L. V. Slipchenko,  
 J. E. Subotnik,  T. Van Voorhis,  J. M. Herbert,  A. I. Krylov,  
 P. M. W. Gill,  M. Head-Gordon

 Contributors to earlier versions of Q-Chem not listed above: 
 R. D. Adamson,  B. Austin,  J. Baker,  G. J. O. Beran,  K. Brandhorst,  
 S. T. Brown,  E. F. C. Byrd,  A. K. Chakraborty,  C.-L. Cheng,  
 Siu Hung Chien,  D. M. Chipman,  D. L. Crittenden,  H. Dachsel,  
 R. J. Doerksen,  A. D. Dutoi,  L. Fusti-Molnar,  W. A. Goddard III,  
 A. Golubeva-Zadorozhnaya,  S. R. Gwaltney,  G. Hawkins,  A. Heyden,  
 S. Hirata,  G. Kedziora,  F. J. Keil,  C. Kelley,  Jihan Kim,  R. A. King,  
 R. Z. Khaliullin,  P. P. Korambath,  W. Kurlancheek,  A. M. Lee,  M. S. Lee,  
 S. V. Levchenko,  Ching Yeh Lin,  D. Liotard,  R. C. Lochan,  I. Lotan,  
 P. E. Maslen,  N. Nair,  D. P. O'Neill,  D. Neuhauser,  E. Neuscamman,  
 C. M. Oana,  R. Olson,  B. Peters,  R. Peverati,  P. A. Pieniazek,  
 Y. M. Rhee,  J. Ritchie,  M. A. Rohrdanz,  E. Rosta,  N. J. Russ,  
 H. F. Schaefer III,  N. E. Schultz,  N. Shenvi,  A. C. Simmonett,  A. Sodt,  
 D. Stuck,  K. S. Thanthiriwatte,  V. Vanovschi,  Tao Wang,  A. Warshel,  
 C. F. Williams,  Q. Wu,  X. Xu,  W. Zhang

 Please cite Q-Chem as follows:
 Y. Shao et al., Mol. Phys. 113, 184-215 (2015)
 DOI: 10.1080/00268976.2014.952696

 Q-Chem 5.2.1 for Intel X86 EM64T Linux

 Parts of Q-Chem use Armadillo 8.300.2 (Tropical Shenanigans).
 http://arma.sourceforge.net/

 Q-Chem begins on Tue Jan 14 11:24:58 2020  

Host: 
0

     Scratch files written to /scratch/taweetham/qchem17992//
NAlpha2: 162
NElect   162
Mult     1

 Q-Chem warning in module libgen/rem_setup.C, line 2168:

 Setting Thresh to 1e-14


Checking the input file for inconsistencies... 	...done.

--------------------------------------------------------------
User input:
--------------------------------------------------------------
$MOLECULE
0 1
C 
C  1 1.394960
Cl  2 CCl 1 119.528007
C  2 1.386606 1 120.846377 3 178.766605 0
Cl  4 CCl 2 119.698148 1 -179.612229 0
C  4 1.387279 2 120.235871 1 -0.083363 0
H  6 CH 4 120.254637 2 -179.958574 0
C  6 1.387279 4 119.490737 2 0.041992 0
H  8 CH 6 120.064298 4 179.568218 0
C  8 1.386606 6 120.235863 4 0.041336 0
Cl  10 CCl 8 119.614146 6 178.681836 0
C  1 1.488550 2 120.827489 3 1.275929 0
C  12 1.394960 1 120.827496 2 44.635695 0
Cl  13 CCl 12 119.528011 1 1.275194 0
C  13 1.386606 12 120.846392 1 -179.957497 0
H  15 CH 13 119.698155 12 -179.612829 0
C  15 1.387278 13 120.235860 12 -0.083872 0
H  17 CH 15 120.254633 13 -179.958492 0
C  17 1.387279 15 119.490737 13 0.041666 0
H  19 CH 17 120.064293 15 179.568399 0
C  19 1.386606 17 120.235874 15 0.041790 0
Cl  21 CCl 19 119.614152 17 178.681599 0

CH=1.08273
CCl=1.75400
$END

$REM
   JOB_TYPE	OPTIMIZATION
   BASIS	6-311++G**
   METHOD	B3LYP
   SYM_IGNORE	TRUE
   SCF_GUESS_ALWAYS     TRUE
   SYM_IGNORE   TRUE
   S2THRESH     15
   THRESH       15
$END

--------------------------------------------------------------
 ----------------------------------------------------------------
             Standard Nuclear Orientation (Angstroms)
    I     Atom           X                Y                Z
 ----------------------------------------------------------------
    1      C       0.0000000000     0.0000000000     0.0000000000
    2      C       0.0000000000     0.0000000000     1.3949600000
    3      Cl      1.5261815140     0.0000000000     2.2594170471
    4      C      -1.1901880373     0.0256249026     2.1059255403
    5      Cl     -1.1548436435     0.0351778398     3.8595433764
    6      C      -2.4041742747     0.0535064326     1.4351028665
    7      H      -3.3336980403     0.0741960811     1.9899557843
    8      C      -2.4180259722     0.0546630380     0.0478935036
    9      H      -3.3603520375     0.0692493833    -0.4851290834
   10      C      -1.2274122092     0.0272853135    -0.6622934626
   11      Cl     -1.2645630159    -0.0058824468    -2.4155862839
   12      C       1.2779219872    -0.0284629571    -0.7628147595
   13      C       2.3095886281    -0.8932703637    -0.3971844912
   14      Cl      2.0841394724    -1.9836059182     0.9581225060
   15      C       3.5004827568    -0.9194878930    -1.1069450245
   16      H       4.2865586447    -1.6026019117    -0.8107285686
   17      C       3.6821124948    -0.0819958503    -2.1978886372
   18      H       4.6116429624    -0.1026930066    -2.7527300472
   19      C       2.6636000698     0.7822218600    -2.5724593424
   20      H       2.7980411655     1.4448431951    -3.4181323354
   21      C       1.4736782845     0.8090230106    -1.8610916159
   22      Cl      0.2100943914     1.9325319622    -2.3275671039
 ----------------------------------------------------------------
 Nuclear Repulsion Energy =        1880.29843807 hartrees
 There are       81 alpha and       81 beta electrons
 Requested basis set is 6-311++G(d,p)
 There are 162 shells and 449 basis functions

 Total QAlloc Memory Limit   2000 MB
 Mega-Array Size       188 MB
 MEM_STATIC part       192 MB
 A cutoff of  1.0D-15 yielded  10485 shell pairs
 There are     87243 function pairs (     93932 Cartesian)
 Smallest overlap matrix eigenvalue = 2.53E-07
 Linear dependence detected in AO basis
 Number of orthogonalized atomic orbitals = 444
 Maximum deviation from orthogonality = 6.280E-10

 Scale SEOQF with 1.000000e-01/1.000000e-01/1.000000e-01

 Standard Electronic Orientation quadrupole field applied
 Nucleus-field energy     =    -0.0000000464 hartrees
 Guess from superposition of atomic densities
 Warning:  Energy on first SCF cycle will be non-variational
 SAD guess density has 162.000000 electrons

 -----------------------------------------------------------------------
  General SCF calculation program by
  Eric Jon Sundstrom, Paul Horn, Yuezhi Mao, Dmitri Zuev, Alec White,
  David Stuck, Shaama M.S., Shane Yost, Joonho Lee, David Small,
  Daniel Levine, Susi Lehtola, Hugh Burton, Evgeny Epifanovsky,
  Bang C. Huynh
 -----------------------------------------------------------------------
 Exchange:     0.2000 Hartree-Fock + 0.0800 Slater + 0.7200 B88
 Correlation:  0.1900 VWN1RPA + 0.8100 LYP
 Using SG-1 standard quadrature grid
 A restricted SCF calculation will be
 performed using DIIS
 SCF converges when DIIS error is below 1.0e-08
 ---------------------------------------
  Cycle       Energy         DIIS error
 ---------------------------------------
    1   -2765.8140998327      2.99e-02  
    2   -2761.2432638370      2.47e-03  
    3   -2761.1256778308      3.17e-03  
    4   -2761.3889558428      6.22e-04  
    5   -2761.3970251708      3.26e-04  
    6   -2761.3995502266      1.18e-04  
    7   -2761.3998768325      2.40e-05  
    8   -2761.3998868555      1.21e-05  
    9   -2761.3998904232      3.01e-06  
   10   -2761.3998906364      1.14e-06  
   11   -2761.3998906670      3.19e-07  
   12   -2761.3998906694      1.29e-07  
   13   -2761.3998906698      5.09e-08  
   14   -2761.3998906699      1.71e-08  
   15   -2761.3998906698      5.36e-09  Convergence criterion met
 ---------------------------------------
 SCF time:   CPU 747.15s  wall 747.00s 
 SCF   energy in the final basis set =    -2761.3998906698
 Total energy in the final basis set =    -2761.3998906698

 --------------------------------------------------------------

                    Orbital Energies (a.u.)
 --------------------------------------------------------------

 Alpha MOs
 -- Occupied --
********-101.5605-101.5603-101.5593-101.5589 -10.2672 -10.2634 -10.2626
-10.2609 -10.2606 -10.2321 -10.2279 -10.2144 -10.2113 -10.2069 -10.2048
-10.2046  -9.4826  -9.4776  -9.4775  -9.4765  -9.4761  -7.2473  -7.2420
 -7.2418  -7.2409  -7.2405  -7.2375  -7.2369  -7.2323  -7.2322  -7.2319
 -7.2313  -7.2310  -7.2306  -7.2306  -7.2302  -0.9580  -0.9253  -0.9166
 -0.8850  -0.8685  -0.8529  -0.8325  -0.8100  -0.7585  -0.7530  -0.7403
 -0.6695  -0.6402  -0.6204  -0.6105  -0.5535  -0.5357  -0.5251  -0.5067
 -0.4946  -0.4739  -0.4642  -0.4623  -0.4579  -0.4469  -0.4410  -0.4321
 -0.4184  -0.4055  -0.3966  -0.3941  -0.3874  -0.3771  -0.3563  -0.3391
 -0.3328  -0.3283  -0.3233  -0.3015  -0.2926  -0.2770  -0.2671  -0.2562
 -0.2341
 -- Virtual --
 -0.0687  -0.0493  -0.0442  -0.0290  -0.0219  -0.0174  -0.0087  -0.0012
  0.0038   0.0128   0.0160   0.0226   0.0282   0.0296   0.0389   0.0473
  0.0519   0.0558   0.0560   0.0652   0.0703   0.0752   0.0811   0.0840
  0.0860   0.0889   0.0953   0.1004   0.1032   0.1045   0.1053   0.1109
  0.1131   0.1190   0.1220   0.1236   0.1271   0.1291   0.1305   0.1318
  0.1351   0.1389   0.1431   0.1447   0.1469   0.1554   0.1558   0.1673
  0.1686   0.1717   0.1778   0.1805   0.1848   0.1881   0.1938   0.1954
  0.2004   0.2082   0.2147   0.2190   0.2214   0.2232   0.2257   0.2319
  0.2334   0.2383   0.2433   0.2490   0.2509   0.2551   0.2568   0.2605
  0.2645   0.2667   0.2713   0.2747   0.2833   0.2843   0.2890   0.2899
  0.2927   0.3022   0.3050   0.3061   0.3116   0.3156   0.3215   0.3243
  0.3300   0.3349   0.3474   0.3660   0.3786   0.4006   0.4195   0.4290
  0.4346   0.4456   0.4483   0.4605   0.4667   0.4708   0.4731   0.4852
  0.4932   0.4965   0.5032   0.5143   0.5167   0.5213   0.5330   0.5400
  0.5427   0.5516   0.5541   0.5573   0.5706   0.5768   0.5876   0.5926
  0.5951   0.6001   0.6084   0.6107   0.6151   0.6249   0.6290   0.6324
  0.6376   0.6410   0.6486   0.6564   0.6667   0.6798   0.6915   0.6972
  0.7155   0.7242   0.7267   0.7320   0.7458   0.7604   0.7802   0.7827
  0.7931   0.7979   0.8199   0.8220   0.8292   0.8369   0.8422   0.8479
  0.8497   0.8581   0.8586   0.8646   0.8679   0.8715   0.8815   0.8953
  0.9060   0.9117   0.9152   0.9224   0.9283   0.9307   0.9393   0.9495
  0.9526   0.9634   0.9655   0.9720   0.9762   0.9859   0.9897   0.9965
  1.0080   1.0130   1.0312   1.0333   1.0369   1.0515   1.0645   1.0744
  1.0798   1.0829   1.1142   1.1188   1.1639   1.1862   1.1905   1.2260
  1.2339   1.2456   1.2545   1.2693   1.2902   1.2971   1.3191   1.3281
  1.3346   1.3369   1.3484   1.3689   1.3778   1.3919   1.4336   1.4742
  1.4910   1.4928   1.5113   1.5291   1.5566   1.5681   1.5743   1.5805
  1.5885   1.6261   1.6378   1.6553   1.6582   1.6806   1.6896   1.7184
  1.7351   1.7652   1.7859   1.7974   1.8076   1.8515   1.8635   1.8772
  1.8848   1.8903   1.8989   1.9049   1.9139   1.9356   1.9527   1.9646
  1.9712   1.9767   2.0071   2.0265   2.0360   2.0590   2.1046   2.1432
  2.1644   2.1928   2.2006   2.2035   2.2167   2.2557   2.2745   2.2870
  2.3214   2.3333   2.3453   2.3543   2.3716   2.3881   2.3950   2.4115
  2.4420   2.4576   2.4728   2.4737   2.4930   2.5250   2.5410   2.5462
  2.5499   2.5749   2.6133   2.6304   2.6445   2.6601   2.6669   2.6949
  2.6999   2.7146   2.7243   2.7259   2.7461   2.7531   2.7584   2.7765
  2.7860   2.7922   2.8113   2.8303   2.8326   2.8396   2.9039   2.9092
  2.9309   2.9699   3.0788   3.0827   3.1072   3.1658   3.1786   3.1869
  3.2323   3.2427   3.2629   3.2808   3.3687   3.3811   3.4055   3.4188
  3.5175   3.5805   3.6508   3.6934   3.7284   3.8591   3.9583   4.0042
  4.0427   4.0567   4.0926   4.4125   4.8225   4.8350   9.7741   9.8325
  9.8426   9.8613   9.8722  23.3622  23.5427  23.8424  23.8734  23.9071
 23.9281  23.9888  24.0117  24.0613  24.0713  24.1358  24.1614  25.7156
 25.7374  25.8424  26.0723  26.1057  26.1854  26.2698  26.3942  26.4682
 26.5595  26.6001  26.7075  26.8215  26.8982  26.9785 215.7675 215.8351
215.8422 215.8797 215.8968
 --------------------------------------------------------------

          Ground-State Mulliken Net Atomic Charges

     Atom                 Charge (a.u.)
  ----------------------------------------
      1 C                     0.063292
      2 C                    -0.965637
      3 Cl                    0.548585
      4 C                     0.683460
      5 Cl                    0.468927
      6 C                    -1.015337
      7 H                     0.188585
      8 C                    -0.267716
      9 H                     0.205696
     10 C                    -0.284324
     11 Cl                    0.400992
     12 C                    -0.095887
     13 C                    -0.134284
     14 Cl                    0.361259
     15 C                    -0.147236
     16 H                     0.201067
     17 C                    -0.739140
     18 H                     0.164923
     19 C                    -0.131890
     20 H                     0.202620
     21 C                    -0.101680
     22 Cl                    0.393724
  ----------------------------------------
  Sum of atomic charges =     0.000000

 -----------------------------------------------------------------
                    Cartesian Multipole Moments
 -----------------------------------------------------------------
    Charge (ESU x 10^10)
                 0.0000
    Dipole Moment (Debye)
         X       0.3771      Y      -0.0064      Z      -1.5007
       Tot       1.5474
    Quadrupole Moments (Debye-Ang)
        XX    -114.0511     XY      -1.7659     YY    -137.5352
        XZ      -8.2522     YZ      -1.8439     ZZ    -132.7213
    Octopole Moments (Debye-Ang^2)
       XXX    -158.9158    XXY      -2.5966    XYY     -65.1866
       YYY       3.9755    XXZ     -24.6724    XYZ      -1.1478
       YYZ       0.6508    XZZ     -40.0717    YZZ       4.0922
       ZZZ     -27.3239
    Hexadecapole Moments (Debye-Ang^3)
      XXXX   -2609.8488   XXXY     142.1930   XXYY    -648.2083
      XYYY     193.1068   YYYY    -885.6020   XXXZ     233.5772
      XXYZ      81.7296   XYYZ     136.2477   YYYZ     272.7251
      XXZZ    -986.7110   XYZZ      70.9848   YYZZ    -736.3605
      XZZZ     342.3480   YZZZ     233.3230   ZZZZ   -3452.3247
 -----------------------------------------------------------------
 Calculating analytic gradient of the SCF energy
 Gradient of SCF Energy
            1           2           3           4           5           6
    1  -0.0167038  -0.0103090   0.0297592   0.0016915   0.0053535   0.0015694
    2   0.0002962  -0.0042362  -0.0742457   0.0001895   0.0001016  -0.0001561
    3   0.0128905  -0.0111096  -0.0430511  -0.0112686   0.0022935   0.0005640
            7           8           9          10          11          12
    1  -0.0009292   0.0065136  -0.0003696   0.0058273   0.0598073   0.0208875
    2   0.0000344  -0.0003436   0.0001972   0.0036565   0.0722567  -0.0004286
    3  -0.0003298   0.0037207  -0.0000058   0.0034451  -0.0049081  -0.0135390
           13          14          15          16          17          18
    1  -0.0052093  -0.0260432  -0.0082157   0.0007677   0.0034294  -0.0000552
    2   0.0067761   0.0708673   0.0072104   0.0005722  -0.0000006   0.0000141
    3   0.0019898   0.0554109  -0.0037696  -0.0008178  -0.0020306   0.0000044
           19          20          21          22
    1  -0.0010860   0.0011156  -0.0044789  -0.0633221
    2  -0.0070767  -0.0005368  -0.0062537  -0.0688940
    3   0.0092584  -0.0002729   0.0038116  -0.0022860
 Max gradient component =       7.425E-02
 RMS gradient           =       2.356E-02
 Gradient time:  CPU 267.37 s  wall 267.38 s
 Geometry Optimization Parameters
   NAtoms,    NIC,     NZ,  NCons,   NDum,   NFix, NCnnct, MaxDiis
       22     171      22       0       0       0       0       0


** GEOMETRY OPTIMIZATION IN DELOCALIZED INTERNAL COORDINATES **
   Searching for a Minimum

   Optimization Cycle:   1

                       Coordinates (Angstroms)
     ATOM                X               Y               Z
      1  C         0.0000000000    0.0000000000    0.0000000000
      2  C         0.0000000000    0.0000000000    1.3949600000
      3  Cl        1.5261815140    0.0000000000    2.2594170471
      4  C        -1.1901880373    0.0256249026    2.1059255403
      5  Cl       -1.1548436435    0.0351778398    3.8595433764
      6  C        -2.4041742747    0.0535064326    1.4351028665
      7  H        -3.3336980403    0.0741960811    1.9899557843
      8  C        -2.4180259722    0.0546630380    0.0478935036
      9  H        -3.3603520375    0.0692493833   -0.4851290834
     10  C        -1.2274122092    0.0272853135   -0.6622934626
     11  Cl       -1.2645630159   -0.0058824468   -2.4155862839
     12  C         1.2779219872   -0.0284629571   -0.7628147595
     13  C         2.3095886281   -0.8932703637   -0.3971844912
     14  Cl        2.0841394724   -1.9836059182    0.9581225060
     15  C         3.5004827568   -0.9194878930   -1.1069450245
     16  H         4.2865586447   -1.6026019117   -0.8107285686
     17  C         3.6821124948   -0.0819958503   -2.1978886372
     18  H         4.6116429624   -0.1026930066   -2.7527300472
     19  C         2.6636000698    0.7822218600   -2.5724593424
     20  H         2.7980411655    1.4448431951   -3.4181323354
     21  C         1.4736782845    0.8090230106   -1.8610916159
     22  Cl        0.2100943914    1.9325319622   -2.3275671039
   Point Group: c1    Number of degrees of freedom:    60


   Energy is  -2761.399890670


 Attempting to generate delocalized internal coordinates
 Initial Hessian constructed with Jon Baker's OPTIMIZE code

 60 Hessian modes will be used to form the next step
  Hessian Eigenvalues:
     0.016315    0.017505    0.019760    0.020575    0.020682    0.021678
     0.022463    0.022740    0.023494    0.024090    0.024090    0.024114
     0.024114    0.024135    0.024135    0.024142    0.024143    0.055147
     0.085013    0.101101    0.107963    0.159994    0.159995    0.159995
     0.160000    0.160000    0.215367    0.219250    0.222122    0.226269
     0.227286    0.232612    0.238777    0.245995    0.249646    0.249991
     0.249999    0.286924    0.287914    0.290204    0.292883    0.301033
     0.315665    0.356665    0.356665    0.356665    0.356665    0.356665
     0.398923    0.406366    0.417939    0.424848    0.456961    0.458435
     0.466408    0.468735    0.478201    0.478202    0.479142    0.479142

 Minimum search - taking simple RFO step
 Searching for Lamda that Minimizes Along All modes
 Value Taken    Lamda =  -0.08975148
 Calculated Step too Large.  Step scaled by  0.447289
 Step Taken.  Stepsize is  0.300000

                             Maximum     Tolerance    Cnvgd?
         Gradient           0.109120      0.000300      NO
         Displacement       0.249823      0.001200      NO
         Energy change     *********      0.000001      NO


 New Cartesian Coordinates Obtained by Inverse Iteration

 Displacement from previous Coordinates is:  0.298332
 ----------------------------------------------------------------
             Standard Nuclear Orientation (Angstroms)
    I     Atom           X                Y                Z
 ----------------------------------------------------------------
    1      C      -0.0000204011     0.0002880881     0.0050286643
    2      C      -0.0094541548     0.0167983976     1.4080371422
    3      Cl      1.5056156129     0.0409813072     2.2797322341
    4      C      -1.2066558739     0.0400744283     2.1178217230
    5      Cl     -1.1966653478     0.0684041482     3.8701159210
    6      C      -2.4190856881     0.0527902299     1.4435758014
    7      H      -3.3486365784     0.0725772697     1.9977648798
    8      C      -2.4316729536     0.0398601918     0.0573929086
    9      H      -3.3730338435     0.0417401086    -0.4771660351
   10      C      -1.2390577473     0.0116140044    -0.6506301488
   11      Cl     -1.3010338873    -0.0431558591    -2.3977803287
   12      C       1.2817911843    -0.0285300927    -0.7621571821
   13      C       2.3199888503    -0.9058330353    -0.4173960300
   14      Cl      2.1103396183    -2.0183275312     0.9156418353
   15      C       3.5116343070    -0.9327088815    -1.1277176195
   16      H       4.2916172001    -1.6261775746    -0.8395323657
   17      C       3.6954863696    -0.0828239183    -2.2093132910
   18      H       4.6239701326    -0.1037356427    -2.7659478101
   19      C       2.6834466623     0.7939341413    -2.5740346265
   20      H       2.8192094565     1.4666537745    -3.4114754050
   21      C       1.4952933734     0.8204332846    -1.8577505656
   22      Cl      0.2577088495     1.9654658324    -2.3238398333
 ----------------------------------------------------------------
 Nuclear Repulsion Energy =        1868.43509555 hartrees
 There are       81 alpha and       81 beta electrons
 Applying Cartesian multipole field
    Component          Value
    ---------          -----
     (2,0,0)        1.00000E-11
     (0,2,0)        2.00000E-11
     (0,0,2)       -3.00000E-11
 Nucleus-field energy     =    -0.0000000458 hartrees
 Requested basis set is 6-311++G(d,p)
 There are 162 shells and 449 basis functions
 A cutoff of  1.0D-15 yielded  10453 shell pairs
 There are     86915 function pairs (     93583 Cartesian)
 Smallest overlap matrix eigenvalue = 2.65E-07
 Linear dependence detected in AO basis
 Number of orthogonalized atomic orbitals = 444
 Maximum deviation from orthogonality = 2.742E-10
 Guess from superposition of atomic densities
 Warning:  Energy on first SCF cycle will be non-variational
 SAD guess density has 162.000000 electrons

 -----------------------------------------------------------------------
  General SCF calculation program by
  Eric Jon Sundstrom, Paul Horn, Yuezhi Mao, Dmitri Zuev, Alec White,
  David Stuck, Shaama M.S., Shane Yost, Joonho Lee, David Small,
  Daniel Levine, Susi Lehtola, Hugh Burton, Evgeny Epifanovsky,
  Bang C. Huynh
 -----------------------------------------------------------------------
 Exchange:     0.2000 Hartree-Fock + 0.0800 Slater + 0.7200 B88
 Correlation:  0.1900 VWN1RPA + 0.8100 LYP
 Using SG-1 standard quadrature grid
 A restricted SCF calculation will be
 performed using DIIS
 SCF converges when DIIS error is below 1.0e-08
 ---------------------------------------
  Cycle       Energy         DIIS error
 ---------------------------------------
    1   -2765.7185161989      2.97e-02  
    2   -2761.2803537375      2.44e-03  
    3   -2761.1639929748      3.15e-03  
    4   -2761.4219123353      6.55e-04  
    5   -2761.4308910029      3.43e-04  
    6   -2761.4337753498      1.09e-04  
    7   -2761.4340502663      2.40e-05  
    8   -2761.4340598674      1.29e-05  
    9   -2761.4340640652      2.84e-06  
   10   -2761.4340642528      1.10e-06  
   11   -2761.4340642814      3.02e-07  
   12   -2761.4340642835      1.26e-07  
   13   -2761.4340642839      4.91e-08  
   14   -2761.4340642839      1.72e-08  
   15   -2761.4340642840      4.97e-09  Convergence criterion met
 ---------------------------------------
 SCF time:   CPU 717.65s  wall 718.00s 
 SCF   energy in the final basis set =    -2761.4340642840
 Total energy in the final basis set =    -2761.4340642840

 --------------------------------------------------------------

                    Orbital Energies (a.u.)
 --------------------------------------------------------------

 Alpha MOs
 -- Occupied --
********-101.5615-101.5611-101.5598-101.5595 -10.2687 -10.2637 -10.2632
-10.2616 -10.2614 -10.2347 -10.2303 -10.2141 -10.2108 -10.2070 -10.2047
-10.2045  -9.4830  -9.4783  -9.4778  -9.4766  -9.4763  -7.2477  -7.2429
 -7.2421  -7.2412  -7.2408  -7.2379  -7.2373  -7.2330  -7.2325  -7.2321
 -7.2321  -7.2312  -7.2309  -7.2307  -7.2304  -0.9542  -0.9241  -0.9125
 -0.8860  -0.8697  -0.8502  -0.8341  -0.8083  -0.7566  -0.7523  -0.7393
 -0.6686  -0.6368  -0.6203  -0.6102  -0.5522  -0.5345  -0.5250  -0.5063
 -0.4943  -0.4741  -0.4627  -0.4609  -0.4564  -0.4457  -0.4383  -0.4257
 -0.4183  -0.4051  -0.3961  -0.3933  -0.3850  -0.3745  -0.3549  -0.3392
 -0.3323  -0.3286  -0.3240  -0.3011  -0.2968  -0.2748  -0.2683  -0.2658
 -0.2411
 -- Virtual --
 -0.0697  -0.0491  -0.0437  -0.0280  -0.0234  -0.0157  -0.0084  -0.0002
  0.0049   0.0131   0.0175   0.0232   0.0283   0.0299   0.0388   0.0477
  0.0519   0.0557   0.0562   0.0658   0.0699   0.0749   0.0815   0.0840
  0.0858   0.0888   0.0945   0.1000   0.1030   0.1045   0.1055   0.1110
  0.1126   0.1191   0.1217   0.1239   0.1273   0.1290   0.1306   0.1326
  0.1351   0.1390   0.1423   0.1439   0.1466   0.1543   0.1555   0.1670
  0.1689   0.1710   0.1775   0.1791   0.1844   0.1868   0.1932   0.1943
  0.1990   0.2070   0.2141   0.2181   0.2201   0.2228   0.2249   0.2323
  0.2330   0.2379   0.2426   0.2483   0.2497   0.2536   0.2553   0.2587
  0.2644   0.2661   0.2708   0.2749   0.2832   0.2837   0.2881   0.2887
  0.2922   0.3016   0.3041   0.3056   0.3119   0.3155   0.3212   0.3232
  0.3286   0.3335   0.3483   0.3634   0.3781   0.4044   0.4195   0.4293
  0.4341   0.4455   0.4485   0.4604   0.4665   0.4713   0.4737   0.4853
  0.4931   0.5043   0.5073   0.5124   0.5145   0.5200   0.5320   0.5399
  0.5426   0.5494   0.5542   0.5571   0.5697   0.5754   0.5785   0.5888
  0.5947   0.5970   0.6088   0.6132   0.6158   0.6250   0.6264   0.6279
  0.6359   0.6415   0.6480   0.6553   0.6689   0.6787   0.6937   0.6978
  0.7133   0.7232   0.7259   0.7279   0.7449   0.7633   0.7877   0.7939
  0.8024   0.8139   0.8213   0.8245   0.8299   0.8390   0.8439   0.8500
  0.8510   0.8574   0.8587   0.8645   0.8675   0.8711   0.8815   0.8949
  0.9083   0.9125   0.9156   0.9237   0.9253   0.9353   0.9427   0.9461
  0.9527   0.9615   0.9650   0.9707   0.9762   0.9835   0.9903   0.9976
  1.0037   1.0064   1.0237   1.0307   1.0341   1.0481   1.0557   1.0685
  1.0758   1.0808   1.1069   1.1107   1.1547   1.1814   1.1886   1.2241
  1.2347   1.2392   1.2525   1.2644   1.2834   1.2906   1.3201   1.3205
  1.3281   1.3330   1.3491   1.3631   1.3752   1.3909   1.4355   1.4712
  1.4890   1.4903   1.5102   1.5274   1.5562   1.5660   1.5683   1.5724
  1.5851   1.6227   1.6372   1.6529   1.6575   1.6801   1.6896   1.7174
  1.7329   1.7609   1.7817   1.7941   1.8036   1.8496   1.8611   1.8715
  1.8832   1.8853   1.8987   1.9064   1.9106   1.9311   1.9527   1.9624
  1.9675   1.9728   2.0069   2.0238   2.0323   2.0574   2.1058   2.1415
  2.1652   2.1904   2.2008   2.2165   2.2401   2.2576   2.2726   2.2883
  2.3150   2.3271   2.3482   2.3557   2.3671   2.3818   2.3923   2.4022
  2.4361   2.4479   2.4533   2.4777   2.4962   2.5137   2.5412   2.5445
  2.5472   2.5716   2.6108   2.6245   2.6395   2.6551   2.6632   2.6932
  2.6962   2.7109   2.7205   2.7239   2.7428   2.7497   2.7577   2.7701
  2.7820   2.7892   2.8082   2.8235   2.8305   2.8340   2.8979   2.9024
  2.9254   2.9675   3.0757   3.0784   3.1025   3.1568   3.1689   3.1814
  3.2230   3.2379   3.2562   3.2746   3.3620   3.3742   3.3997   3.4152
  3.5149   3.5758   3.6478   3.6874   3.7242   3.8543   3.9446   4.0017
  4.0400   4.0571   4.0929   4.4144   4.8145   4.8303   9.7692   9.8127
  9.8229   9.8653   9.8747  23.3647  23.5370  23.8328  23.8612  23.8936
 23.9211  23.9709  24.0054  24.0473  24.0580  24.1342  24.1575  25.7734
 25.7938  25.8466  26.0678  26.0970  26.1818  26.2739  26.3625  26.3965
 26.4866  26.5895  26.6733  26.8021  26.8731  26.9586 215.7623 215.8117
215.8211 215.8813 215.8965
 --------------------------------------------------------------

          Ground-State Mulliken Net Atomic Charges

     Atom                 Charge (a.u.)
  ----------------------------------------
      1 C                     0.110384
      2 C                    -0.842449
      3 Cl                    0.539264
      4 C                     0.624333
      5 Cl                    0.469057
      6 C                    -1.034890
      7 H                     0.190197
      8 C                    -0.226539
      9 H                     0.207567
     10 C                    -0.384393
     11 Cl                    0.389483
     12 C                    -0.073846
     13 C                    -0.173434
     14 Cl                    0.349528
     15 C                    -0.120516
     16 H                     0.202082
     17 C                    -0.737697
     18 H                     0.165682
     19 C                    -0.106272
     20 H                     0.203231
     21 C                    -0.129050
     22 Cl                    0.378278
  ----------------------------------------
  Sum of atomic charges =     0.000000

 -----------------------------------------------------------------
                    Cartesian Multipole Moments
 -----------------------------------------------------------------
    Charge (ESU x 10^10)
                 0.0000
    Dipole Moment (Debye)
         X       0.3802      Y      -0.0249      Z      -1.4916
       Tot       1.5395
    Quadrupole Moments (Debye-Ang)
        XX    -113.9681     XY      -1.5693     YY    -137.1517
        XZ      -8.4361     YZ      -1.6362     ZZ    -132.8294
    Octopole Moments (Debye-Ang^2)
       XXX    -158.6636    XXY      -3.5238    XYY     -64.0341
       YYY       2.6757    XXZ     -25.5798    XYZ      -1.2710
       YYZ      -0.0572    XZZ     -39.9767    YZZ       3.9817
       ZZZ     -27.0294
    Hexadecapole Moments (Debye-Ang^3)
      XXXX   -2648.7992   XXXY     140.5642   XXYY    -656.9249
      XYYY     189.5364   YYYY    -903.5819   XXXZ     249.3887
      XXYZ      78.8445   XYYZ     141.8320   YYYZ     257.9612
      XXZZ    -992.4924   XYZZ      72.9711   YYZZ    -740.0224
      XZZZ     360.1183   YZZZ     223.9486   ZZZZ   -3460.2664
 -----------------------------------------------------------------
 Calculating analytic gradient of the SCF energy
 Gradient of SCF Energy
            1           2           3           4           5           6
    1  -0.0108885  -0.0070373   0.0212566   0.0000550   0.0033879   0.0012339
    2   0.0002705  -0.0034804  -0.0539035   0.0000038   0.0001434  -0.0001245
    3   0.0089125  -0.0062263  -0.0314106  -0.0073399   0.0019485   0.0005329
            7           8           9          10          11          12
    1  -0.0006493   0.0045147  -0.0004613   0.0013696   0.0431953   0.0142389
    2   0.0000120  -0.0000384   0.0001085   0.0029078   0.0524802  -0.0003995
    3  -0.0004041   0.0024663   0.0001484   0.0014075  -0.0023021  -0.0093694
           13          14          15          16          17          18
    1  -0.0014143  -0.0183552  -0.0057253   0.0008076   0.0025226  -0.0001700
    2   0.0031759   0.0522576   0.0048624   0.0003384   0.0000039   0.0000160
    3   0.0022915   0.0390204  -0.0020500  -0.0007132  -0.0015086   0.0000694
           19          20          21          22
    1  -0.0012272   0.0010390  -0.0027700  -0.0449226
    2  -0.0047536  -0.0002996  -0.0027940  -0.0507872
    3   0.0062043  -0.0003779   0.0002479  -0.0015475
 Max gradient component =       5.390E-02
 RMS gradient           =       1.698E-02
 Gradient time:  CPU 243.44 s  wall 243.48 s
 Geometry Optimization Parameters
   NAtoms,    NIC,     NZ,  NCons,   NDum,   NFix, NCnnct, MaxDiis
       22     171      22       0       0       0       0       0

 Cartesian Hessian Update
 Hessian updated using BFGS update


** GEOMETRY OPTIMIZATION IN DELOCALIZED INTERNAL COORDINATES **
   Searching for a Minimum

   Optimization Cycle:   2

                       Coordinates (Angstroms)
     ATOM                X               Y               Z
      1  C        -0.0000204011    0.0002880881    0.0050286643
      2  C        -0.0094541548    0.0167983976    1.4080371422
      3  Cl        1.5056156129    0.0409813072    2.2797322341
      4  C        -1.2066558739    0.0400744283    2.1178217230
      5  Cl       -1.1966653478    0.0684041482    3.8701159210
      6  C        -2.4190856881    0.0527902299    1.4435758014
      7  H        -3.3486365784    0.0725772697    1.9977648798
      8  C        -2.4316729536    0.0398601918    0.0573929086
      9  H        -3.3730338435    0.0417401086   -0.4771660351
     10  C        -1.2390577473    0.0116140044   -0.6506301488
     11  Cl       -1.3010338873   -0.0431558591   -2.3977803287
     12  C         1.2817911843   -0.0285300927   -0.7621571821
     13  C         2.3199888503   -0.9058330353   -0.4173960300
     14  Cl        2.1103396183   -2.0183275312    0.9156418353
     15  C         3.5116343070   -0.9327088815   -1.1277176195
     16  H         4.2916172001   -1.6261775746   -0.8395323657
     17  C         3.6954863696   -0.0828239183   -2.2093132910
     18  H         4.6239701326   -0.1037356427   -2.7659478101
     19  C         2.6834466623    0.7939341413   -2.5740346265
     20  H         2.8192094565    1.4666537745   -3.4114754050
     21  C         1.4952933734    0.8204332846   -1.8577505656
     22  Cl        0.2577088495    1.9654658324   -2.3238398333
   Point Group: c1    Number of degrees of freedom:    60


   Energy is  -2761.434064284

 Hessian updated using BFGS update

 57 Hessian modes will be used to form the next step
  Hessian Eigenvalues:
     0.016315    0.017505    0.019848    0.020575    0.020682    0.021678
     0.022492    0.022740    0.023495    0.024090    0.024090    0.024114
     0.024114    0.024135    0.024135    0.024142    0.024143    0.055149
     0.082428    0.101100    0.124146    0.159982    0.159995    0.159999
     0.160000    0.160042    0.215367    0.220028    0.223820    0.227278
     0.228324    0.232698    0.238778    0.245988    0.249460    0.249986
     0.250214    0.287747    0.288414    0.290328    0.292934    0.300989
     0.316480    0.356660    0.356683    0.400568    0.406365    0.417915
     0.424813    0.457038    0.458546    0.466435    0.469419    0.478202
     0.478248    0.479058    0.479399

 Minimum search - taking simple RFO step
 Searching for Lamda that Minimizes Along All modes
 Value Taken    Lamda =  -0.05234713
 Calculated Step too Large.  Step scaled by  0.541331
 Step Taken.  Stepsize is  0.300000

                             Maximum     Tolerance    Cnvgd?
         Gradient           0.079693      0.000300      NO
         Displacement       0.254692      0.001200      NO
         Energy change     -0.034174      0.000001      NO


 New Cartesian Coordinates Obtained by Inverse Iteration

 Displacement from previous Coordinates is:  0.296996
 ----------------------------------------------------------------
             Standard Nuclear Orientation (Angstroms)
    I     Atom           X                Y                Z
 ----------------------------------------------------------------
    1      C       0.0022085692     0.0005168747     0.0072979630
    2      C      -0.0115969622     0.0384514425     1.4148616957
    3      Cl      1.4945051211     0.0916854575     2.2895244493
    4      C      -1.2131526099     0.0599140104     2.1237262809
    5      Cl     -1.2227489694     0.1130404610     3.8732747077
    6      C      -2.4250672215     0.0512230612     1.4469562653
    7      H      -3.3537473394     0.0698778881     2.0022805393
    8      C      -2.4373736709     0.0183652912     0.0613677642
    9      H      -3.3768133053     0.0033961687    -0.4755725463
   10      C      -1.2426502618    -0.0091586584    -0.6444053565
   11      Cl     -1.3230055789    -0.0908514895    -2.3873952743
   12      C       1.2814529929    -0.0285329633    -0.7595147121
   13      C       2.3190400742    -0.9209349675    -0.4359460235
   14      Cl      2.1162620925    -2.0590250911     0.8735612698
   15      C       3.5115088175    -0.9496599517    -1.1468037382
   16      H       4.2820737992    -1.6566293299    -0.8676347675
   17      C       3.7009524373    -0.0832493485    -2.2150732137
   18      H       4.6288995754    -0.1042196786    -2.7732037678
   19      C       2.6977076192     0.8100559159    -2.5660603683
   20      H       2.8347694719     1.4963273156    -3.3916654290
   21      C       1.5107876497     0.8347260589    -1.8457125425
   22      Cl      0.2967728404     2.0050042042    -2.3034933272
 ----------------------------------------------------------------
 Nuclear Repulsion Energy =        1860.06393794 hartrees
 There are       81 alpha and       81 beta electrons
 Applying Cartesian multipole field
    Component          Value
    ---------          -----
     (2,0,0)        1.00000E-11
     (0,2,0)        2.00000E-11
     (0,0,2)       -3.00000E-11
 Nucleus-field energy     =    -0.0000000449 hartrees
 Requested basis set is 6-311++G(d,p)
 There are 162 shells and 449 basis functions
 A cutoff of  1.0D-15 yielded  10449 shell pairs
 There are     86883 function pairs (     93542 Cartesian)
 Smallest overlap matrix eigenvalue = 2.69E-07
 Linear dependence detected in AO basis
 Number of orthogonalized atomic orbitals = 444
 Maximum deviation from orthogonality = 2.503E-10
 Guess from superposition of atomic densities
 Warning:  Energy on first SCF cycle will be non-variational
 SAD guess density has 162.000000 electrons

 -----------------------------------------------------------------------
  General SCF calculation program by
  Eric Jon Sundstrom, Paul Horn, Yuezhi Mao, Dmitri Zuev, Alec White,
  David Stuck, Shaama M.S., Shane Yost, Joonho Lee, David Small,
  Daniel Levine, Susi Lehtola, Hugh Burton, Evgeny Epifanovsky,
  Bang C. Huynh
 -----------------------------------------------------------------------
 Exchange:     0.2000 Hartree-Fock + 0.0800 Slater + 0.7200 B88
 Correlation:  0.1900 VWN1RPA + 0.8100 LYP
 Using SG-1 standard quadrature grid
 A restricted SCF calculation will be
 performed using DIIS
 SCF converges when DIIS error is below 1.0e-08
 ---------------------------------------
  Cycle       Energy         DIIS error
 ---------------------------------------
    1   -2765.6595458918      2.96e-02  
    2   -2761.3061362988      2.43e-03  
    3   -2761.1910339644      3.13e-03  
    4   -2761.4454904824      6.69e-04  
    5   -2761.4549152278      3.49e-04  
    6   -2761.4579473705      1.04e-04  
    7   -2761.4581950759      2.45e-05  
    8   -2761.4582050345      1.35e-05  
    9   -2761.4582096625      2.72e-06  
   10   -2761.4582098315      1.08e-06  
   11   -2761.4582098597      2.93e-07  
   12   -2761.4582098613      1.26e-07  
   13   -2761.4582098619      4.73e-08  
   14   -2761.4582098619      1.73e-08  
   15   -2761.4582098619      4.71e-09  Convergence criterion met
 ---------------------------------------
 SCF time:   CPU 711.05s  wall 711.00s 
 SCF   energy in the final basis set =    -2761.4582098619
 Total energy in the final basis set =    -2761.4582098619

 --------------------------------------------------------------

                    Orbital Energies (a.u.)
 --------------------------------------------------------------

 Alpha MOs
 -- Occupied --
********-101.5630-101.5619-101.5606-101.5604 -10.2696 -10.2638 -10.2635
-10.2621 -10.2619 -10.2357 -10.2313 -10.2139 -10.2105 -10.2073 -10.2047
-10.2046  -9.4834  -9.4794  -9.4783  -9.4770  -9.4769  -7.2480  -7.2441
 -7.2427  -7.2416  -7.2414  -7.2382  -7.2377  -7.2341  -7.2333  -7.2330
 -7.2326  -7.2316  -7.2315  -7.2311  -7.2310  -0.9521  -0.9237  -0.9093
 -0.8869  -0.8713  -0.8478  -0.8353  -0.8077  -0.7554  -0.7518  -0.7387
 -0.6682  -0.6348  -0.6204  -0.6101  -0.5516  -0.5336  -0.5250  -0.5065
 -0.4942  -0.4746  -0.4623  -0.4597  -0.4553  -0.4450  -0.4363  -0.4212
 -0.4174  -0.4051  -0.3957  -0.3930  -0.3830  -0.3719  -0.3533  -0.3393
 -0.3319  -0.3288  -0.3246  -0.3026  -0.3000  -0.2777  -0.2727  -0.2654
 -0.2461
 -- Virtual --
 -0.0703  -0.0491  -0.0434  -0.0273  -0.0246  -0.0146  -0.0081   0.0004
  0.0056   0.0133   0.0184   0.0238   0.0282   0.0301   0.0388   0.0480
  0.0518   0.0556   0.0563   0.0660   0.0697   0.0747   0.0817   0.0839
  0.0855   0.0886   0.0937   0.0996   0.1029   0.1044   0.1057   0.1112
  0.1124   0.1193   0.1212   0.1240   0.1273   0.1287   0.1308   0.1334
  0.1353   0.1391   0.1414   0.1432   0.1461   0.1536   0.1554   0.1665
  0.1691   0.1704   0.1769   0.1782   0.1836   0.1853   0.1927   0.1933
  0.1978   0.2062   0.2134   0.2176   0.2194   0.2228   0.2247   0.2321
  0.2337   0.2382   0.2418   0.2478   0.2492   0.2529   0.2545   0.2571
  0.2645   0.2662   0.2701   0.2755   0.2827   0.2833   0.2874   0.2880
  0.2920   0.3014   0.3035   0.3053   0.3129   0.3157   0.3215   0.3236
  0.3277   0.3333   0.3486   0.3612   0.3784   0.4068   0.4203   0.4290
  0.4338   0.4456   0.4504   0.4598   0.4666   0.4716   0.4756   0.4855
  0.4930   0.5055   0.5071   0.5141   0.5158   0.5197   0.5297   0.5382
  0.5427   0.5475   0.5546   0.5567   0.5678   0.5689   0.5765   0.5847
  0.5945   0.5968   0.6085   0.6150   0.6162   0.6220   0.6243   0.6295
  0.6353   0.6417   0.6484   0.6552   0.6713   0.6765   0.6948   0.6980
  0.7119   0.7225   0.7247   0.7254   0.7442   0.7668   0.7868   0.7964
  0.8084   0.8216   0.8263   0.8305   0.8331   0.8402   0.8467   0.8511
  0.8554   0.8589   0.8603   0.8650   0.8689   0.8726   0.8830   0.8963
  0.9067   0.9128   0.9182   0.9235   0.9267   0.9399   0.9448   0.9472
  0.9526   0.9609   0.9633   0.9710   0.9768   0.9841   0.9905   0.9955
  1.0009   1.0025   1.0154   1.0266   1.0317   1.0392   1.0509   1.0663
  1.0722   1.0855   1.0993   1.1065   1.1493   1.1780   1.1873   1.2216
  1.2321   1.2355   1.2499   1.2624   1.2754   1.2914   1.3124   1.3195
  1.3257   1.3324   1.3500   1.3591   1.3734   1.3916   1.4384   1.4713
  1.4876   1.4887   1.5096   1.5268   1.5556   1.5644   1.5655   1.5690
  1.5840   1.6211   1.6367   1.6514   1.6570   1.6792   1.6895   1.7170
  1.7319   1.7586   1.7794   1.7920   1.8016   1.8481   1.8599   1.8672
  1.8793   1.8851   1.8976   1.9089   1.9101   1.9291   1.9527   1.9615
  1.9656   1.9708   2.0065   2.0220   2.0306   2.0563   2.1073   2.1402
  2.1659   2.1882   2.1988   2.2340   2.2575   2.2660   2.2781   2.2902
  2.3107   2.3242   2.3512   2.3542   2.3648   2.3726   2.3854   2.3996
  2.4213   2.4451   2.4478   2.4836   2.5008   2.5102   2.5392   2.5430
  2.5486   2.5680   2.6080   2.6208   2.6334   2.6518   2.6630   2.6919
  2.6944   2.7072   2.7189   2.7219   2.7410   2.7483   2.7580   2.7686
  2.7802   2.7874   2.8066   2.8200   2.8297   2.8315   2.8942   2.8989
  2.9257   2.9685   3.0744   3.0762   3.0996   3.1500   3.1630   3.1799
  3.2203   3.2351   3.2518   3.2716   3.3580   3.3699   3.3964   3.4133
  3.5140   3.5738   3.6470   3.6831   3.7215   3.8519   3.9376   4.0015
  4.0395   4.0580   4.0938   4.4151   4.8076   4.8269   9.7644   9.8018
  9.8141   9.8656   9.8738  23.3668  23.5374  23.8274  23.8552  23.8891
 23.9163  23.9620  24.0012  24.0355  24.0551  24.1329  24.1544  25.8210
 25.8594  25.8903  26.0627  26.0839  26.1733  26.2521  26.3029  26.3910
 26.4040  26.5865  26.6606  26.7856  26.8570  26.9494 215.7580 215.8001
215.8128 215.8787 215.8922
 --------------------------------------------------------------

          Ground-State Mulliken Net Atomic Charges

     Atom                 Charge (a.u.)
  ----------------------------------------
      1 C                     0.143238
      2 C                    -0.753091
      3 Cl                    0.518649
      4 C                     0.589384
      5 Cl                    0.471790
      6 C                    -1.045133
      7 H                     0.191877
      8 C                    -0.198210
      9 H                     0.209095
     10 C                    -0.445155
     11 Cl                    0.370220
     12 C                    -0.046077
     13 C                    -0.201809
     14 Cl                    0.330189
     15 C                    -0.093814
     16 H                     0.203360
     17 C                    -0.739049
     18 H                     0.166607
     19 C                    -0.080625
     20 H                     0.204096
     21 C                    -0.151600
     22 Cl                    0.356058
  ----------------------------------------
  Sum of atomic charges =     0.000000

 -----------------------------------------------------------------
                    Cartesian Multipole Moments
 -----------------------------------------------------------------
    Charge (ESU x 10^10)
                -0.0000
    Dipole Moment (Debye)
         X       0.3860      Y      -0.0464      Z      -1.4734
       Tot       1.5238
    Quadrupole Moments (Debye-Ang)
        XX    -113.9354     XY      -1.3771     YY    -136.8313
        XZ      -8.5788     YZ      -1.4816     ZZ    -132.8956
    Octopole Moments (Debye-Ang^2)
       XXX    -158.7971    XXY      -4.6006    XYY     -63.0347
       YYY       0.9956    XXZ     -26.2308    XYZ      -1.3678
       YYZ      -0.6084    XZZ     -40.0992    YZZ       3.7143
       ZZZ     -26.1831
    Hexadecapole Moments (Debye-Ang^3)
      XXXX   -2668.0131   XXXY     137.7368   XXYY    -662.6446
      XYYY     184.2325   YYYY    -929.0316   XXXZ     260.9519
      XXYZ      74.3664   XYYZ     145.1859   YYYZ     238.8662
      XXZZ    -992.5094   XYZZ      74.2168   YYZZ    -742.0055
      XZZZ     372.6069   YZZZ     210.1524   ZZZZ   -3451.7528
 -----------------------------------------------------------------
 Calculating analytic gradient of the SCF energy
 Gradient of SCF Energy
            1           2           3           4           5           6
    1  -0.0053717  -0.0037999   0.0137327  -0.0002165   0.0019110   0.0007931
    2   0.0002365  -0.0029275  -0.0392369  -0.0001112   0.0001328  -0.0000900
    3   0.0050950  -0.0030860  -0.0229591  -0.0041445   0.0011432   0.0006834
            7           8           9          10          11          12
    1  -0.0003940   0.0027980  -0.0002507  -0.0002268   0.0302239   0.0075917
    2  -0.0000075   0.0001238   0.0000531   0.0024440   0.0382169  -0.0002812
    3  -0.0003008   0.0011292   0.0001173   0.0000926  -0.0002278  -0.0052629
           13          14          15          16          17          18
    1   0.0000198  -0.0120828  -0.0033226   0.0004913   0.0015934  -0.0000978
    2   0.0014794   0.0385770   0.0028150   0.0002248  -0.0000011   0.0000200
    3   0.0023960   0.0269968  -0.0009093  -0.0004673  -0.0009686   0.0000231
           19          20          21          22
    1  -0.0009893   0.0006511  -0.0020311  -0.0310230
    2  -0.0027082  -0.0001761  -0.0012161  -0.0375673
    3   0.0035005  -0.0002134  -0.0010741  -0.0015633
 Max gradient component =       3.924E-02
 RMS gradient           =       1.209E-02
 Gradient time:  CPU 236.99 s  wall 237.00 s
 Geometry Optimization Parameters
   NAtoms,    NIC,     NZ,  NCons,   NDum,   NFix, NCnnct, MaxDiis
       22     171      22       0       0       0       0       0

 Cartesian Hessian Update
 Hessian updated using BFGS update


** GEOMETRY OPTIMIZATION IN DELOCALIZED INTERNAL COORDINATES **
   Searching for a Minimum

   Optimization Cycle:   3

                       Coordinates (Angstroms)
     ATOM                X               Y               Z
      1  C         0.0022085692    0.0005168747    0.0072979630
      2  C        -0.0115969622    0.0384514425    1.4148616957
      3  Cl        1.4945051211    0.0916854575    2.2895244493
      4  C        -1.2131526099    0.0599140104    2.1237262809
      5  Cl       -1.2227489694    0.1130404610    3.8732747077
      6  C        -2.4250672215    0.0512230612    1.4469562653
      7  H        -3.3537473394    0.0698778881    2.0022805393
      8  C        -2.4373736709    0.0183652912    0.0613677642
      9  H        -3.3768133053    0.0033961687   -0.4755725463
     10  C        -1.2426502618   -0.0091586584   -0.6444053565
     11  Cl       -1.3230055789   -0.0908514895   -2.3873952743
     12  C         1.2814529929   -0.0285329633   -0.7595147121
     13  C         2.3190400742   -0.9209349675   -0.4359460235
     14  Cl        2.1162620925   -2.0590250911    0.8735612698
     15  C         3.5115088175   -0.9496599517   -1.1468037382
     16  H         4.2820737992   -1.6566293299   -0.8676347675
     17  C         3.7009524373   -0.0832493485   -2.2150732137
     18  H         4.6288995754   -0.1042196786   -2.7732037678
     19  C         2.6977076192    0.8100559159   -2.5660603683
     20  H         2.8347694719    1.4963273156   -3.3916654290
     21  C         1.5107876497    0.8347260589   -1.8457125425
     22  Cl        0.2967728404    2.0050042042   -2.3034933272
   Point Group: c1    Number of degrees of freedom:    60


   Energy is  -2761.458209862

 Hessian updated using BFGS update

 58 Hessian modes will be used to form the next step
  Hessian Eigenvalues:
     0.016316    0.017505    0.019821    0.020575    0.020682    0.021678
     0.022486    0.022740    0.023495    0.024090    0.024090    0.024114
     0.024114    0.024135    0.024135    0.024142    0.024143    0.055148
     0.071083    0.101099    0.107246    0.159988    0.159995    0.160000
     0.160000    0.160023    0.215382    0.220035    0.224021    0.227278
     0.229016    0.232930    0.238793    0.245991    0.249500    0.249994
     0.250504    0.287841    0.288920    0.290383    0.292940    0.301008
     0.316568    0.356664    0.356665    0.356682    0.401222    0.406379
     0.417906    0.424818    0.457063    0.458582    0.466437    0.470312
     0.478202    0.478280    0.479059    0.479509

 Minimum search - taking simple RFO step
 Searching for Lamda that Minimizes Along All modes
 Value Taken    Lamda =  -0.03706354
 Calculated Step too Large.  Step scaled by  0.539411
 Step Taken.  Stepsize is  0.300000

                             Maximum     Tolerance    Cnvgd?
         Gradient           0.057348      0.000300      NO
         Displacement       0.252414      0.001200      NO
         Energy change     -0.024146      0.000001      NO


 New Cartesian Coordinates Obtained by Inverse Iteration

 Displacement from previous Coordinates is:  0.328059
 ----------------------------------------------------------------
             Standard Nuclear Orientation (Angstroms)
    I     Atom           X                Y                Z
 ----------------------------------------------------------------
    1      C       0.0036013582     0.0005184871     0.0083688009
    2      C      -0.0116526347     0.0638154948     1.4176915279
    3      Cl      1.4901249119     0.1491366700     2.2911321302
    4      C      -1.2155832352     0.0838905909     2.1261078566
    5      Cl     -1.2374097410     0.1665284914     3.8728223191
    6      C      -2.4274109636     0.0491530534     1.4480699805
    7      H      -3.3551142103     0.0667993402     2.0048925761
    8      C      -2.4398877853    -0.0083052678     0.0635402177
    9      H      -3.3778459979    -0.0432451081    -0.4745691512
   10      C      -1.2432156757    -0.0343572601    -0.6406127098
   11      Cl     -1.3323417938    -0.1467633961    -2.3814231881
   12      C       1.2804197953    -0.0284262863    -0.7573242211
   13      C       2.3117358094    -0.9382202035    -0.4550157160
   14      Cl      2.1056677676    -2.1029624468     0.8310962669
   15      C       3.5047691289    -0.9688386778    -1.1664481421
   16      H       4.2648945237    -1.6910479795    -0.8989848907
   17      C       3.7030453484    -0.0832350915    -2.2177607800
   18      H       4.6307134520    -0.1041943965    -2.7767998753
   19      C       2.7106739572     0.8291329547    -2.5516908944
   20      H       2.8519412097     1.5307372407    -3.3631614467
   21      C       1.5242236250     0.8517713162    -1.8288470379
   22      Cl      0.3294362912     2.0484351461    -2.2707137541
 ----------------------------------------------------------------
 Nuclear Repulsion Energy =        1853.68174700 hartrees
 There are       81 alpha and       81 beta electrons
 Applying Cartesian multipole field
    Component          Value
    ---------          -----
     (2,0,0)        1.00000E-11
     (0,2,0)        2.00000E-11
     (0,0,2)       -3.00000E-11
 Nucleus-field energy     =    -0.0000000438 hartrees
 Requested basis set is 6-311++G(d,p)
 There are 162 shells and 449 basis functions
 A cutoff of  1.0D-15 yielded  10443 shell pairs
 There are     86857 function pairs (     93516 Cartesian)
 Smallest overlap matrix eigenvalue = 2.71E-07
 Linear dependence detected in AO basis
 Number of orthogonalized atomic orbitals = 444
 Maximum deviation from orthogonality = 3.700E-10
 Guess from superposition of atomic densities
 Warning:  Energy on first SCF cycle will be non-variational
 SAD guess density has 162.000000 electrons

 -----------------------------------------------------------------------
  General SCF calculation program by
  Eric Jon Sundstrom, Paul Horn, Yuezhi Mao, Dmitri Zuev, Alec White,
  David Stuck, Shaama M.S., Shane Yost, Joonho Lee, David Small,
  Daniel Levine, Susi Lehtola, Hugh Burton, Evgeny Epifanovsky,
  Bang C. Huynh
 -----------------------------------------------------------------------
 Exchange:     0.2000 Hartree-Fock + 0.0800 Slater + 0.7200 B88
 Correlation:  0.1900 VWN1RPA + 0.8100 LYP
 Using SG-1 standard quadrature grid
 A restricted SCF calculation will be
 performed using DIIS
 SCF converges when DIIS error is below 1.0e-08
 ---------------------------------------
  Cycle       Energy         DIIS error
 ---------------------------------------
    1   -2765.6157757486      2.94e-02  
    2   -2761.3243666767      2.42e-03  
    3   -2761.2108230351      3.12e-03  
    4   -2761.4623789940      6.75e-04  
    5   -2761.4719531124      3.52e-04  
    6   -2761.4750582681      1.01e-04  
    7   -2761.4752894067      2.51e-05  
    8   -2761.4753000173      1.38e-05  
    9   -2761.4753048842      2.64e-06  
   10   -2761.4753050421      1.07e-06  
   11   -2761.4753050693      2.87e-07  
   12   -2761.4753050712      1.25e-07  
   13   -2761.4753050717      4.58e-08  
   14   -2761.4753050716      1.73e-08  
   15   -2761.4753050717      4.54e-09  Convergence criterion met
 ---------------------------------------
 SCF time:   CPU 712.43s  wall 713.00s 
 SCF   energy in the final basis set =    -2761.4753050717
 Total energy in the final basis set =    -2761.4753050717

 --------------------------------------------------------------

                    Orbital Energies (a.u.)
 --------------------------------------------------------------

 Alpha MOs
 -- Occupied --
********-101.5643-101.5629-101.5614-101.5613 -10.2701 -10.2639 -10.2637
-10.2624 -10.2623 -10.2360 -10.2317 -10.2140 -10.2105 -10.2076 -10.2048
-10.2047  -9.4837  -9.4804  -9.4789  -9.4775  -9.4775  -7.2483  -7.2452
 -7.2434  -7.2422  -7.2421  -7.2386  -7.2380  -7.2352  -7.2343  -7.2336
 -7.2332  -7.2322  -7.2321  -7.2316  -7.2316  -0.9508  -0.9236  -0.9067
 -0.8875  -0.8725  -0.8460  -0.8362  -0.8075  -0.7549  -0.7515  -0.7384
 -0.6679  -0.6336  -0.6206  -0.6104  -0.5513  -0.5329  -0.5251  -0.5070
 -0.4939  -0.4750  -0.4621  -0.4590  -0.4545  -0.4443  -0.4348  -0.4197
 -0.4146  -0.4053  -0.3953  -0.3930  -0.3812  -0.3695  -0.3515  -0.3395
 -0.3314  -0.3291  -0.3251  -0.3067  -0.3010  -0.2846  -0.2714  -0.2652
 -0.2497
 -- Virtual --
 -0.0702  -0.0491  -0.0433  -0.0274  -0.0256  -0.0141  -0.0079   0.0006
  0.0059   0.0132   0.0187   0.0241   0.0280   0.0302   0.0389   0.0481
  0.0517   0.0554   0.0563   0.0656   0.0696   0.0744   0.0819   0.0836
  0.0853   0.0885   0.0931   0.0994   0.1028   0.1044   0.1058   0.1115
  0.1124   0.1192   0.1208   0.1238   0.1272   0.1282   0.1309   0.1341
  0.1355   0.1390   0.1404   0.1425   0.1454   0.1531   0.1554   0.1659
  0.1691   0.1701   0.1756   0.1778   0.1825   0.1843   0.1919   0.1927
  0.1968   0.2057   0.2122   0.2175   0.2191   0.2229   0.2251   0.2321
  0.2347   0.2385   0.2410   0.2476   0.2488   0.2523   0.2540   0.2560
  0.2646   0.2666   0.2696   0.2757   0.2818   0.2828   0.2867   0.2872
  0.2922   0.3014   0.3026   0.3048   0.3141   0.3169   0.3219   0.3248
  0.3272   0.3347   0.3484   0.3594   0.3786   0.4086   0.4211   0.4286
  0.4336   0.4456   0.4534   0.4583   0.4670   0.4725   0.4780   0.4862
  0.4937   0.5029   0.5069   0.5145   0.5188   0.5198   0.5262   0.5349
  0.5419   0.5465   0.5541   0.5573   0.5641   0.5689   0.5760   0.5837
  0.5942   0.5972   0.6079   0.6160   0.6164   0.6199   0.6234   0.6301
  0.6370   0.6412   0.6497   0.6563   0.6726   0.6755   0.6946   0.6973
  0.7111   0.7214   0.7231   0.7242   0.7437   0.7716   0.7860   0.7980
  0.8076   0.8227   0.8269   0.8332   0.8371   0.8447   0.8480   0.8536
  0.8564   0.8590   0.8624   0.8644   0.8707   0.8766   0.8863   0.8986
  0.9051   0.9138   0.9206   0.9236   0.9302   0.9422   0.9450   0.9500
  0.9531   0.9603   0.9618   0.9703   0.9759   0.9873   0.9875   0.9934
  0.9990   0.9995   1.0111   1.0164   1.0277   1.0362   1.0490   1.0665
  1.0675   1.0907   1.0944   1.1044   1.1473   1.1757   1.1858   1.2178
  1.2247   1.2361   1.2468   1.2627   1.2738   1.2920   1.3078   1.3163
  1.3256   1.3323   1.3502   1.3567   1.3721   1.3932   1.4415   1.4728
  1.4868   1.4880   1.5093   1.5264   1.5552   1.5634   1.5642   1.5672
  1.5837   1.6203   1.6359   1.6503   1.6569   1.6782   1.6893   1.7171
  1.7313   1.7576   1.7781   1.7905   1.8007   1.8471   1.8589   1.8637
  1.8761   1.8856   1.8962   1.9107   1.9128   1.9282   1.9523   1.9610
  1.9642   1.9689   2.0054   2.0211   2.0296   2.0554   2.1084   2.1389
  2.1665   2.1867   2.1968   2.2459   2.2635   2.2664   2.2894   2.3012
  2.3065   2.3232   2.3370   2.3461   2.3611   2.3699   2.3810   2.4054
  2.4161   2.4424   2.4482   2.4894   2.5019   2.5142   2.5363   2.5440
  2.5495   2.5647   2.6051   2.6186   2.6269   2.6509   2.6636   2.6910
  2.6937   2.7045   2.7180   2.7205   2.7400   2.7479   2.7584   2.7686
  2.7795   2.7862   2.8055   2.8176   2.8297   2.8300   2.8913   2.8973
  2.9280   2.9704   3.0739   3.0754   3.0973   3.1450   3.1592   3.1786
  3.2189   3.2325   3.2481   3.2698   3.3559   3.3671   3.3947   3.4124
  3.5141   3.5730   3.6466   3.6802   3.7194   3.8506   3.9340   4.0020
  4.0395   4.0584   4.0943   4.4129   4.8025   4.8251   9.7615   9.7988
  9.8157   9.8622   9.8695  23.3683  23.5385  23.8247  23.8530  23.8880
 23.9139  23.9575  23.9977  24.0323  24.0530  24.1319  24.1524  25.8259
 25.9201  25.9535  26.0445  26.0550  26.1403  26.1789  26.3271  26.3424
 26.4176  26.5844  26.6562  26.7730  26.8470  26.9463 215.7559 215.7979
215.8168 215.8721 215.8842
 --------------------------------------------------------------

          Ground-State Mulliken Net Atomic Charges

     Atom                 Charge (a.u.)
  ----------------------------------------
      1 C                     0.173499
      2 C                    -0.705208
      3 Cl                    0.488999
      4 C                     0.579339
      5 Cl                    0.476727
      6 C                    -1.044085
      7 H                     0.193479
      8 C                    -0.173068
      9 H                     0.210139
     10 C                    -0.487345
     11 Cl                    0.345387
     12 C                    -0.013567
     13 C                    -0.225574
     14 Cl                    0.305264
     15 C                    -0.064351
     16 H                     0.204569
     17 C                    -0.736682
     18 H                     0.167463
     19 C                    -0.053144
     20 H                     0.204924
     21 C                    -0.175191
     22 Cl                    0.328425
  ----------------------------------------
  Sum of atomic charges =     0.000000

 -----------------------------------------------------------------
                    Cartesian Multipole Moments
 -----------------------------------------------------------------
    Charge (ESU x 10^10)
                -0.0000
    Dipole Moment (Debye)
         X       0.3901      Y      -0.0703      Z      -1.4569
       Tot       1.5099
    Quadrupole Moments (Debye-Ang)
        XX    -113.8845     XY      -1.1866     YY    -136.5743
        XZ      -8.7323     YZ      -1.3597     ZZ    -132.9644
    Octopole Moments (Debye-Ang^2)
       XXX    -159.0684    XXY      -5.7248    XYY     -62.1865
       YYY      -0.9493    XXZ     -26.8083    XYZ      -1.4170
       YYZ      -1.0501    XZZ     -40.2545    YZZ       3.2651
       ZZZ     -25.1468
    Hexadecapole Moments (Debye-Ang^3)
      XXXX   -2673.5930   XXXY     133.8298   XXYY    -666.8286
      XYYY     177.4173   YYYY    -960.6336   XXXZ     269.8323
      XXYZ      68.6170   XYYZ     147.4012   YYYZ     216.2963
      XXZZ    -988.8423   XYZZ      74.7015   YYZZ    -743.2702
      XZZZ     382.5922   YZZZ     192.8355   ZZZZ   -3433.2837
 -----------------------------------------------------------------
 Calculating analytic gradient of the SCF energy
 Gradient of SCF Energy
            1           2           3           4           5           6
    1  -0.0018382  -0.0016309   0.0083963  -0.0001722   0.0009907   0.0003282
    2   0.0001928  -0.0024670  -0.0286372  -0.0001611   0.0000936  -0.0000668
    3   0.0023374  -0.0011590  -0.0167403  -0.0020443   0.0005262   0.0005700
            7           8           9          10          11          12
    1  -0.0002132   0.0014974  -0.0000913  -0.0005367   0.0208733   0.0030110
    2  -0.0000213   0.0001924   0.0000226   0.0021522   0.0279022  -0.0001802
    3  -0.0001770   0.0005154   0.0000629  -0.0003989   0.0007645  -0.0023812
           13          14          15          16          17          18
    1   0.0005780  -0.0075999  -0.0016463   0.0002277   0.0009349  -0.0000338
    2   0.0008884   0.0282238   0.0015929   0.0001398  -0.0000113   0.0000211
    3   0.0020982   0.0188490  -0.0004515  -0.0002632  -0.0005878  -0.0000129
           19          20          21          22
    1  -0.0005168   0.0003240  -0.0014719  -0.0214102
    2  -0.0014802  -0.0000926  -0.0007067  -0.0275973
    3   0.0017511  -0.0000685  -0.0014293  -0.0017609
 Max gradient component =       2.864E-02
 RMS gradient           =       8.606E-03
 Gradient time:  CPU 239.05 s  wall 239.09 s
 Geometry Optimization Parameters
   NAtoms,    NIC,     NZ,  NCons,   NDum,   NFix, NCnnct, MaxDiis
       22     171      22       0       0       0       0       0

 Cartesian Hessian Update
 Hessian updated using BFGS update


** GEOMETRY OPTIMIZATION IN DELOCALIZED INTERNAL COORDINATES **
   Searching for a Minimum

   Optimization Cycle:   4

                       Coordinates (Angstroms)
     ATOM                X               Y               Z
      1  C         0.0036013582    0.0005184871    0.0083688009
      2  C        -0.0116526347    0.0638154948    1.4176915279
      3  Cl        1.4901249119    0.1491366700    2.2911321302
      4  C        -1.2155832352    0.0838905909    2.1261078566
      5  Cl       -1.2374097410    0.1665284914    3.8728223191
      6  C        -2.4274109636    0.0491530534    1.4480699805
      7  H        -3.3551142103    0.0667993402    2.0048925761
      8  C        -2.4398877853   -0.0083052678    0.0635402177
      9  H        -3.3778459979   -0.0432451081   -0.4745691512
     10  C        -1.2432156757   -0.0343572601   -0.6406127098
     11  Cl       -1.3323417938   -0.1467633961   -2.3814231881
     12  C         1.2804197953   -0.0284262863   -0.7573242211
     13  C         2.3117358094   -0.9382202035   -0.4550157160
     14  Cl        2.1056677676   -2.1029624468    0.8310962669
     15  C         3.5047691289   -0.9688386778   -1.1664481421
     16  H         4.2648945237   -1.6910479795   -0.8989848907
     17  C         3.7030453484   -0.0832350915   -2.2177607800
     18  H         4.6307134520   -0.1041943965   -2.7767998753
     19  C         2.7106739572    0.8291329547   -2.5516908944
     20  H         2.8519412097    1.5307372407   -3.3631614467
     21  C         1.5242236250    0.8517713162   -1.8288470379
     22  Cl        0.3294362912    2.0484351461   -2.2707137541
   Point Group: c1    Number of degrees of freedom:    60


   Energy is  -2761.475305072

 Hessian updated using BFGS update

 59 Hessian modes will be used to form the next step
  Hessian Eigenvalues:
     0.016316    0.017505    0.019758    0.020575    0.020682    0.021678
     0.022469    0.022741    0.023494    0.024090    0.024090    0.024114
     0.024114    0.024135    0.024135    0.024142    0.024143    0.055142
     0.055267    0.101078    0.102174    0.159995    0.159995    0.160000
     0.160001    0.160045    0.215396    0.220035    0.224044    0.227280
     0.229202    0.233140    0.238811    0.245996    0.249590    0.249999
     0.250823    0.287882    0.288949    0.290363    0.292936    0.301040
     0.316796    0.356665    0.356665    0.356667    0.356684    0.401863
     0.406386    0.417931    0.424857    0.457066    0.458588    0.466437
     0.470947    0.478202    0.478280    0.479133    0.479749

 Minimum search - taking simple RFO step
 Searching for Lamda that Minimizes Along All modes
 Value Taken    Lamda =  -0.02663505
 Calculated Step too Large.  Step scaled by  0.534968
 Step Taken.  Stepsize is  0.300000

                             Maximum     Tolerance    Cnvgd?
         Gradient           0.041013      0.000300      NO
         Displacement       0.247950      0.001200      NO
         Energy change     -0.017095      0.000001      NO


 New Cartesian Coordinates Obtained by Inverse Iteration

 Displacement from previous Coordinates is:  0.362208
 ----------------------------------------------------------------
             Standard Nuclear Orientation (Angstroms)
    I     Atom           X                Y                Z
 ----------------------------------------------------------------
    1      C       0.0040486484     0.0001185698     0.0086333812
    2      C      -0.0106202813     0.0919979372     1.4172272953
    3      Cl      1.4909251189     0.2112476617     2.2855825384
    4      C      -1.2153535183     0.1111430702     2.1257228753
    5      Cl     -1.2438611510     0.2272469233     3.8695394448
    6      C      -2.4270175178     0.0467233295     1.4476605295
    7      H      -3.3538418675     0.0636461983     2.0059181881
    8      C      -2.4400075207    -0.0391636753     0.0647044417
    9      H      -3.3769345992    -0.0964454762    -0.4730571130
   10      C      -1.2419048352    -0.0633843592    -0.6383129728
   11      Cl     -1.3316110303    -0.2085520445    -2.3777810867
   12      C       1.2795079850    -0.0282992625    -0.7560457894
   13      C       2.2997995449    -0.9572292419    -0.4749900532
   14      Cl      2.0810476729    -2.1479907702     0.7872676520
   15      C       3.4931756003    -0.9896089206    -1.1865639705
   16      H       4.2424361042    -1.7279152262    -0.9333935431
   17      C       3.7026558752    -0.0827654806    -2.2179652736
   18      H       4.6302570914    -0.1035558447    -2.7773636974
   19      C       2.7228484021     0.8504347769    -2.5324813045
   20      H       2.8713045720     1.5683031196    -3.3280673943
   21      C       1.5365363483     0.8709496234    -1.8084552599
   22      Cl      0.3573944984     2.0934217635    -2.2274090194
 ----------------------------------------------------------------
 Nuclear Repulsion Energy =        1848.96575906 hartrees
 There are       81 alpha and       81 beta electrons
 Applying Cartesian multipole field
    Component          Value
    ---------          -----
     (2,0,0)        1.00000E-11
     (0,2,0)        2.00000E-11
     (0,0,2)       -3.00000E-11
 Nucleus-field energy     =    -0.0000000426 hartrees
 Requested basis set is 6-311++G(d,p)
 There are 162 shells and 449 basis functions
 A cutoff of  1.0D-15 yielded  10435 shell pairs
 There are     86826 function pairs (     93486 Cartesian)
 Smallest overlap matrix eigenvalue = 2.70E-07
 Linear dependence detected in AO basis
 Number of orthogonalized atomic orbitals = 444
 Maximum deviation from orthogonality = 3.606E-10
 Guess from superposition of atomic densities
 Warning:  Energy on first SCF cycle will be non-variational
 SAD guess density has 162.000000 electrons

 -----------------------------------------------------------------------
  General SCF calculation program by
  Eric Jon Sundstrom, Paul Horn, Yuezhi Mao, Dmitri Zuev, Alec White,
  David Stuck, Shaama M.S., Shane Yost, Joonho Lee, David Small,
  Daniel Levine, Susi Lehtola, Hugh Burton, Evgeny Epifanovsky,
  Bang C. Huynh
 -----------------------------------------------------------------------
 Exchange:     0.2000 Hartree-Fock + 0.0800 Slater + 0.7200 B88
 Correlation:  0.1900 VWN1RPA + 0.8100 LYP
 Using SG-1 standard quadrature grid
 A restricted SCF calculation will be
 performed using DIIS
 SCF converges when DIIS error is below 1.0e-08
 ---------------------------------------
  Cycle       Energy         DIIS error
 ---------------------------------------
    1   -2765.5838829838      2.94e-02  
    2   -2761.3374088839      2.42e-03  
    3   -2761.2259894736      3.10e-03  
    4   -2761.4746573277      6.72e-04  
    5   -2761.4841212815      3.53e-04  
    6   -2761.4872551559      9.96e-05  
    7   -2761.4874759530      2.56e-05  
    8   -2761.4874872199      1.40e-05  
    9   -2761.4874921939      2.59e-06  
   10   -2761.4874923447      1.06e-06  
   11   -2761.4874923714      2.80e-07  
   12   -2761.4874923734      1.23e-07  
   13   -2761.4874923736      4.45e-08  
   14   -2761.4874923736      1.73e-08  
   15   -2761.4874923738      4.40e-09  Convergence criterion met
 ---------------------------------------
 SCF time:   CPU 705.37s  wall 706.00s 
 SCF   energy in the final basis set =    -2761.4874923738
 Total energy in the final basis set =    -2761.4874923738

 --------------------------------------------------------------

                    Orbital Energies (a.u.)
 --------------------------------------------------------------

 Alpha MOs
 -- Occupied --
********-101.5655-101.5638-101.5623-101.5622 -10.2705 -10.2641 -10.2639
-10.2626 -10.2625 -10.2359 -10.2316 -10.2141 -10.2106 -10.2079 -10.2049
-10.2048  -9.4839  -9.4814  -9.4796  -9.4781  -9.4780  -7.2486  -7.2462
 -7.2441  -7.2428  -7.2427  -7.2388  -7.2383  -7.2361  -7.2353  -7.2343
 -7.2339  -7.2328  -7.2327  -7.2322  -7.2322  -0.9499  -0.9235  -0.9047
 -0.8877  -0.8733  -0.8446  -0.8369  -0.8073  -0.7548  -0.7514  -0.7384
 -0.6677  -0.6327  -0.6208  -0.6108  -0.5511  -0.5323  -0.5251  -0.5077
 -0.4936  -0.4752  -0.4620  -0.4587  -0.4541  -0.4438  -0.4337  -0.4194
 -0.4112  -0.4054  -0.3949  -0.3929  -0.3797  -0.3673  -0.3498  -0.3397
 -0.3311  -0.3294  -0.3255  -0.3108  -0.3030  -0.2887  -0.2705  -0.2652
 -0.2525
 -- Virtual --
 -0.0697  -0.0492  -0.0431  -0.0284  -0.0264  -0.0139  -0.0078   0.0006
  0.0060   0.0131   0.0187   0.0241   0.0278   0.0302   0.0389   0.0481
  0.0516   0.0553   0.0563   0.0650   0.0693   0.0742   0.0820   0.0832
  0.0850   0.0885   0.0927   0.0994   0.1027   0.1042   0.1058   0.1117
  0.1126   0.1188   0.1207   0.1235   0.1270   0.1278   0.1309   0.1346
  0.1358   0.1387   0.1393   0.1418   0.1445   0.1527   0.1555   0.1653
  0.1688   0.1698   0.1741   0.1777   0.1813   0.1837   0.1907   0.1924
  0.1959   0.2054   0.2104   0.2180   0.2195   0.2233   0.2259   0.2322
  0.2359   0.2388   0.2404   0.2474   0.2485   0.2519   0.2538   0.2555
  0.2648   0.2673   0.2692   0.2754   0.2808   0.2818   0.2855   0.2868
  0.2926   0.3010   0.3019   0.3045   0.3151   0.3187   0.3226   0.3253
  0.3277   0.3375   0.3477   0.3578   0.3786   0.4099   0.4217   0.4282
  0.4332   0.4454   0.4557   0.4575   0.4676   0.4744   0.4809   0.4875
  0.4951   0.5016   0.5059   0.5145   0.5170   0.5192   0.5230   0.5322
  0.5400   0.5470   0.5534   0.5593   0.5627   0.5700   0.5796   0.5839
  0.5939   0.5982   0.6076   0.6161   0.6169   0.6186   0.6231   0.6301
  0.6383   0.6420   0.6510   0.6590   0.6710   0.6785   0.6931   0.6961
  0.7110   0.7201   0.7216   0.7243   0.7432   0.7767   0.7860   0.7989
  0.8062   0.8234   0.8265   0.8326   0.8400   0.8458   0.8490   0.8555
  0.8560   0.8611   0.8628   0.8645   0.8714   0.8773   0.8887   0.8995
  0.9055   0.9149   0.9217   0.9256   0.9344   0.9415   0.9458   0.9500
  0.9540   0.9573   0.9609   0.9662   0.9742   0.9822   0.9886   0.9935
  0.9954   1.0025   1.0081   1.0110   1.0246   1.0353   1.0470   1.0631
  1.0675   1.0892   1.0954   1.1067   1.1480   1.1743   1.1837   1.2122
  1.2208   1.2370   1.2444   1.2636   1.2766   1.2926   1.3074   1.3127
  1.3257   1.3330   1.3494   1.3560   1.3714   1.3957   1.4447   1.4751
  1.4867   1.4880   1.5092   1.5257   1.5550   1.5631   1.5643   1.5666
  1.5842   1.6199   1.6350   1.6495   1.6573   1.6772   1.6892   1.7174
  1.7311   1.7578   1.7774   1.7897   1.8006   1.8465   1.8582   1.8608
  1.8735   1.8862   1.8949   1.9128   1.9176   1.9279   1.9517   1.9606
  1.9630   1.9674   2.0036   2.0208   2.0291   2.0551   2.1091   2.1377
  2.1673   2.1856   2.1953   2.2521   2.2642   2.2701   2.2888   2.3020
  2.3164   2.3175   2.3272   2.3282   2.3619   2.3712   2.3814   2.4126
  2.4175   2.4412   2.4494   2.4921   2.5013   2.5181   2.5348   2.5444
  2.5500   2.5635   2.6034   2.6167   2.6212   2.6517   2.6647   2.6905
  2.6936   2.7027   2.7173   2.7200   2.7396   2.7481   2.7588   2.7687
  2.7792   2.7852   2.8048   2.8158   2.8286   2.8304   2.8883   2.8968
  2.9314   2.9729   3.0741   3.0758   3.0955   3.1416   3.1569   3.1774
  3.2181   3.2303   3.2458   3.2688   3.3547   3.3658   3.3940   3.4121
  3.5150   3.5732   3.6464   3.6787   3.7181   3.8500   3.9332   4.0026
  4.0397   4.0586   4.0948   4.4080   4.7996   4.8248   9.7613   9.7995
  9.8289   9.8561   9.8630  23.3695  23.5396  23.8242  23.8537  23.8887
 23.9138  23.9562  23.9954  24.0353  24.0517  24.1309  24.1510  25.8250
 25.9582  25.9936  25.9958  26.0070  26.1105  26.1605  26.3090  26.3745
 26.4228  26.5828  26.6569  26.7651  26.8415  26.9459 215.7564 215.7996
215.8346 215.8628 215.8742
 --------------------------------------------------------------

          Ground-State Mulliken Net Atomic Charges

     Atom                 Charge (a.u.)
  ----------------------------------------
      1 C                     0.204344
      2 C                    -0.696971
      3 Cl                    0.450609
      4 C                     0.593664
      5 Cl                    0.483545
      6 C                    -1.031415
      7 H                     0.195046
      8 C                    -0.145718
      9 H                     0.210672
     10 C                    -0.522577
     11 Cl                    0.315461
     12 C                     0.021873
     13 C                    -0.250455
     14 Cl                    0.275357
     15 C                    -0.027481
     16 H                     0.205598
     17 C                    -0.727762
     18 H                     0.168227
     19 C                    -0.020930
     20 H                     0.205615
     21 C                    -0.202066
     22 Cl                    0.295365
  ----------------------------------------
  Sum of atomic charges =     0.000000

 -----------------------------------------------------------------
                    Cartesian Multipole Moments
 -----------------------------------------------------------------
    Charge (ESU x 10^10)
                -0.0000
    Dipole Moment (Debye)
         X       0.3915      Y      -0.0962      Z      -1.4448
       Tot       1.5000
    Quadrupole Moments (Debye-Ang)
        XX    -113.8292     XY      -1.0003     YY    -136.3546
        XZ      -8.8799     YZ      -1.2706     ZZ    -133.0363
    Octopole Moments (Debye-Ang^2)
       XXX    -159.4017    XXY      -6.8716    XYY     -61.4491
       YYY      -3.0972    XXZ     -27.2908    XYZ      -1.4298
       YYZ      -1.4129    XZZ     -40.4336    YZZ       2.6655
       ZZZ     -24.0295
    Hexadecapole Moments (Debye-Ang^3)
      XXXX   -2668.7518   XXXY     128.8700   XXYY    -669.8743
      XYYY     169.2103   YYYY    -997.1226   XXXZ     277.0964
      XXYZ      61.7241   XYYZ     148.8703   YYYZ     190.6896
      XXZZ    -982.3196   XYZZ      74.4382   YYZZ    -743.8810
      XZZZ     391.0988   YZZZ     172.3749   ZZZZ   -3406.4062
 -----------------------------------------------------------------
 Calculating analytic gradient of the SCF energy
 Gradient of SCF Energy
            1           2           3           4           5           6
    1  -0.0001258  -0.0005252   0.0050557   0.0000144   0.0004813  -0.0000257
    2   0.0001225  -0.0020809  -0.0207714  -0.0001624   0.0000527  -0.0000591
    3   0.0006498  -0.0001613  -0.0120331  -0.0008714   0.0001973   0.0003408
            7           8           9          10          11          12
    1  -0.0000936   0.0006815   0.0000063  -0.0003187   0.0142811   0.0005356
    2  -0.0000296   0.0001951   0.0000077   0.0019441   0.0202420  -0.0001115
    3  -0.0000789   0.0002618   0.0000082  -0.0003586   0.0010001  -0.0007431
           13          14          15          16          17          18
    1   0.0007209  -0.0046427  -0.0007094   0.0000599   0.0005569  -0.0000043
    2   0.0009147   0.0202852   0.0008661   0.0000675  -0.0000158   0.0000212
    3   0.0016115   0.0132959  -0.0002152  -0.0001132  -0.0003730  -0.0000259
           19          20          21          22
    1  -0.0002208   0.0000929  -0.0009998  -0.0148206
    2  -0.0007486  -0.0000245  -0.0008006  -0.0199144
    3   0.0007681   0.0000122  -0.0013433  -0.0018287
 Max gradient component =       2.077E-02
 RMS gradient           =       6.115E-03
 Gradient time:  CPU 239.90 s  wall 239.93 s
 Geometry Optimization Parameters
   NAtoms,    NIC,     NZ,  NCons,   NDum,   NFix, NCnnct, MaxDiis
       22     171      22       0       0       0       0       0

 Cartesian Hessian Update
 Hessian updated using BFGS update


** GEOMETRY OPTIMIZATION IN DELOCALIZED INTERNAL COORDINATES **
   Searching for a Minimum

   Optimization Cycle:   5

                       Coordinates (Angstroms)
     ATOM                X               Y               Z
      1  C         0.0040486484    0.0001185698    0.0086333812
      2  C        -0.0106202813    0.0919979372    1.4172272953
      3  Cl        1.4909251189    0.2112476617    2.2855825384
      4  C        -1.2153535183    0.1111430702    2.1257228753
      5  Cl       -1.2438611510    0.2272469233    3.8695394448
      6  C        -2.4270175178    0.0467233295    1.4476605295
      7  H        -3.3538418675    0.0636461983    2.0059181881
      8  C        -2.4400075207   -0.0391636753    0.0647044417
      9  H        -3.3769345992   -0.0964454762   -0.4730571130
     10  C        -1.2419048352   -0.0633843592   -0.6383129728
     11  Cl       -1.3316110303   -0.2085520445   -2.3777810867
     12  C         1.2795079850   -0.0282992625   -0.7560457894
     13  C         2.2997995449   -0.9572292419   -0.4749900532
     14  Cl        2.0810476729   -2.1479907702    0.7872676520
     15  C         3.4931756003   -0.9896089206   -1.1865639705
     16  H         4.2424361042   -1.7279152262   -0.9333935431
     17  C         3.7026558752   -0.0827654806   -2.2179652736
     18  H         4.6302570914   -0.1035558447   -2.7773636974
     19  C         2.7228484021    0.8504347769   -2.5324813045
     20  H         2.8713045720    1.5683031196   -3.3280673943
     21  C         1.5365363483    0.8709496234   -1.8084552599
     22  Cl        0.3573944984    2.0934217635   -2.2274090194
   Point Group: c1    Number of degrees of freedom:    60


   Energy is  -2761.487492374

 Hessian updated using BFGS update

 60 Hessian modes will be used to form the next step
  Hessian Eigenvalues:
     0.016316    0.017505    0.019647    0.020575    0.020682    0.021678
     0.022433    0.022741    0.023493    0.024090    0.024090    0.024114
     0.024114    0.024135    0.024135    0.024142    0.024143    0.042758
     0.055149    0.100011    0.101129    0.159995    0.159996    0.160000
     0.160001    0.160087    0.215405    0.220038    0.224018    0.227285
     0.229161    0.233223    0.238818    0.246000    0.249653    0.250001
     0.251021    0.287893    0.288862    0.290343    0.292936    0.301054
     0.316917    0.356665    0.356665    0.356665    0.356668    0.356684
     0.402092    0.406392    0.417966    0.424902    0.457064    0.458583
     0.466436    0.471250    0.478202    0.478285    0.479150    0.479897

 Minimum search - taking simple RFO step
 Searching for Lamda that Minimizes Along All modes
 Value Taken    Lamda =  -0.01892162
 Calculated Step too Large.  Step scaled by  0.539947
 Step Taken.  Stepsize is  0.300000

                             Maximum     Tolerance    Cnvgd?
         Gradient           0.029151      0.000300      NO
         Displacement       0.244116      0.001200      NO
         Energy change     -0.012187      0.000001      NO


 New Cartesian Coordinates Obtained by Inverse Iteration

 Displacement from previous Coordinates is:  0.388737
 ----------------------------------------------------------------
             Standard Nuclear Orientation (Angstroms)
    I     Atom           X                Y                Z
 ----------------------------------------------------------------
    1      C       0.0039157414    -0.0007148146     0.0084919520
    2      C      -0.0092185219     0.1219494420     1.4143047055
    3      Cl      1.4944415713     0.2758365550     2.2747089704
    4      C      -1.2138227752     0.1406564062     2.1232596326
    5      Cl     -1.2457823422     0.2930664642     3.8637446926
    6      C      -2.4249013647     0.0442600174     1.4463902711
    7      H      -3.3510307432     0.0609040543     2.0058407540
    8      C      -2.4384273419    -0.0728278861     0.0656311934
    9      H      -3.3746168912    -0.1539547096    -0.4702874502
   10      C      -1.2393697071    -0.0952766300    -0.6366137597
   11      Cl     -1.3238689395    -0.2742346681    -2.3746062499
   12      C       1.2789490439    -0.0282277275    -0.7554698601
   13      C       2.2848902772    -0.9773798935    -0.4960221064
   14      Cl      2.0469044126    -2.1924761293     0.7417509628
   15      C       3.4784877716    -1.0111923746    -1.2074417374
   16      H       4.2168107613    -1.7657189739    -0.9708631656
   17      C       3.7006912544    -0.0819139427    -2.2165732726
   18      H       4.6283329760    -0.1023802198    -2.7760425538
   19      C       2.7347716942     0.8730607311    -2.5098134921
   20      H       2.8928970027     1.6073686381    -3.2882537799
   21      C       1.5484118956     0.8915424339    -1.7853976905
   22      Cl      0.3823193658     2.1379758989    -2.1763681479
 ----------------------------------------------------------------
 Nuclear Repulsion Energy =        1845.52243871 hartrees
 There are       81 alpha and       81 beta electrons
 Applying Cartesian multipole field
    Component          Value
    ---------          -----
     (2,0,0)        1.00000E-11
     (0,2,0)        2.00000E-11
     (0,0,2)       -3.00000E-11
 Nucleus-field energy     =    -0.0000000411 hartrees
 Requested basis set is 6-311++G(d,p)
 There are 162 shells and 449 basis functions
 A cutoff of  1.0D-15 yielded  10433 shell pairs
 There are     86825 function pairs (     93488 Cartesian)
 Smallest overlap matrix eigenvalue = 2.67E-07
 Linear dependence detected in AO basis
 Number of orthogonalized atomic orbitals = 444
 Maximum deviation from orthogonality = 3.055E-10
 Guess from superposition of atomic densities
 Warning:  Energy on first SCF cycle will be non-variational
 SAD guess density has 162.000000 electrons

 -----------------------------------------------------------------------
  General SCF calculation program by
  Eric Jon Sundstrom, Paul Horn, Yuezhi Mao, Dmitri Zuev, Alec White,
  David Stuck, Shaama M.S., Shane Yost, Joonho Lee, David Small,
  Daniel Levine, Susi Lehtola, Hugh Burton, Evgeny Epifanovsky,
  Bang C. Huynh
 -----------------------------------------------------------------------
 Exchange:     0.2000 Hartree-Fock + 0.0800 Slater + 0.7200 B88
 Correlation:  0.1900 VWN1RPA + 0.8100 LYP
 Using SG-1 standard quadrature grid
 A restricted SCF calculation will be
 performed using DIIS
 SCF converges when DIIS error is below 1.0e-08
 ---------------------------------------
  Cycle       Energy         DIIS error
 ---------------------------------------
    1   -2765.5614221449      2.93e-02  
    2   -2761.3467401891      2.41e-03  
    3   -2761.2376903365      3.08e-03  
    4   -2761.4836680722      6.65e-04  
    5   -2761.4928454000      3.53e-04  
    6   -2761.4959815119      9.85e-05  
    7   -2761.4961959088      2.60e-05  
    8   -2761.4962077148      1.40e-05  
    9   -2761.4962127232      2.56e-06  
   10   -2761.4962128694      1.05e-06  
   11   -2761.4962128956      2.73e-07  
   12   -2761.4962128973      1.22e-07  
   13   -2761.4962128978      4.35e-08  
   14   -2761.4962128976      1.72e-08  
   15   -2761.4962128980      4.30e-09  Convergence criterion met
 ---------------------------------------
 SCF time:   CPU 704.57s  wall 704.00s 
 SCF   energy in the final basis set =    -2761.4962128980
 Total energy in the final basis set =    -2761.4962128980

 --------------------------------------------------------------

                    Orbital Energies (a.u.)
 --------------------------------------------------------------

 Alpha MOs
 -- Occupied --
********-101.5666-101.5647-101.5631-101.5631 -10.2706 -10.2642 -10.2639
-10.2627 -10.2626 -10.2355 -10.2311 -10.2143 -10.2108 -10.2081 -10.2051
-10.2050  -9.4841  -9.4822  -9.4802  -9.4786  -9.4786  -7.2488  -7.2470
 -7.2447  -7.2433  -7.2433  -7.2390  -7.2385  -7.2369  -7.2362  -7.2350
 -7.2346  -7.2334  -7.2333  -7.2329  -7.2328  -0.9494  -0.9235  -0.9032
 -0.8878  -0.8739  -0.8436  -0.8375  -0.8071  -0.7550  -0.7515  -0.7386
 -0.6675  -0.6321  -0.6211  -0.6114  -0.5510  -0.5318  -0.5252  -0.5086
 -0.4932  -0.4754  -0.4618  -0.4586  -0.4539  -0.4433  -0.4328  -0.4194
 -0.4083  -0.4054  -0.3947  -0.3925  -0.3784  -0.3655  -0.3481  -0.3399
 -0.3310  -0.3296  -0.3260  -0.3143  -0.3063  -0.2900  -0.2699  -0.2653
 -0.2547
 -- Virtual --
 -0.0687  -0.0493  -0.0430  -0.0298  -0.0271  -0.0138  -0.0078   0.0006
  0.0060   0.0129   0.0185   0.0240   0.0275   0.0302   0.0390   0.0481
  0.0514   0.0552   0.0564   0.0643   0.0689   0.0739   0.0820   0.0828
  0.0847   0.0885   0.0925   0.0994   0.1027   0.1041   0.1058   0.1119
  0.1130   0.1179   0.1209   0.1231   0.1266   0.1276   0.1308   0.1349
  0.1359   0.1379   0.1386   0.1412   0.1437   0.1525   0.1558   0.1646
  0.1687   0.1692   0.1725   0.1778   0.1803   0.1836   0.1893   0.1921
  0.1952   0.2054   0.2085   0.2186   0.2202   0.2239   0.2271   0.2326
  0.2369   0.2389   0.2405   0.2471   0.2481   0.2516   0.2537   0.2557
  0.2648   0.2677   0.2690   0.2745   0.2793   0.2809   0.2844   0.2869
  0.2928   0.2996   0.3022   0.3044   0.3159   0.3198   0.3234   0.3250
  0.3288   0.3408   0.3468   0.3565   0.3785   0.4108   0.4218   0.4281
  0.4326   0.4449   0.4536   0.4607   0.4680   0.4784   0.4839   0.4893
  0.4969   0.5015   0.5036   0.5123   0.5154   0.5168   0.5226   0.5304
  0.5379   0.5481   0.5530   0.5614   0.5629   0.5710   0.5830   0.5875
  0.5947   0.6000   0.6074   0.6153   0.6176   0.6182   0.6228   0.6301
  0.6364   0.6458   0.6524   0.6627   0.6696   0.6833   0.6904   0.6948
  0.7112   0.7187   0.7203   0.7256   0.7427   0.7809   0.7872   0.7994
  0.8053   0.8242   0.8259   0.8321   0.8420   0.8429   0.8497   0.8555
  0.8566   0.8620   0.8642   0.8663   0.8718   0.8761   0.8888   0.8980
  0.9066   0.9155   0.9227   0.9276   0.9360   0.9409   0.9443   0.9483
  0.9528   0.9550   0.9572   0.9652   0.9731   0.9763   0.9862   0.9934
  0.9975   1.0049   1.0077   1.0097   1.0219   1.0347   1.0451   1.0594
  1.0681   1.0871   1.0971   1.1119   1.1500   1.1735   1.1814   1.2083
  1.2192   1.2377   1.2433   1.2638   1.2805   1.2934   1.3091   1.3130
  1.3258   1.3345   1.3478   1.3570   1.3711   1.3989   1.4482   1.4777
  1.4872   1.4889   1.5095   1.5245   1.5551   1.5631   1.5648   1.5675
  1.5850   1.6195   1.6342   1.6487   1.6580   1.6766   1.6894   1.7180
  1.7310   1.7590   1.7771   1.7892   1.8012   1.8464   1.8576   1.8581
  1.8712   1.8863   1.8941   1.9156   1.9235   1.9280   1.9509   1.9602
  1.9617   1.9667   2.0013   2.0208   2.0288   2.0551   2.1094   2.1365
  2.1682   2.1853   2.1943   2.2550   2.2616   2.2758   2.2872   2.2967
  2.3039   2.3134   2.3266   2.3294   2.3628   2.3725   2.3832   2.4171
  2.4219   2.4411   2.4507   2.4909   2.5000   2.5190   2.5344   2.5438
  2.5504   2.5645   2.6025   2.6126   2.6183   2.6536   2.6661   2.6903
  2.6937   2.7013   2.7170   2.7203   2.7396   2.7484   2.7592   2.7687
  2.7789   2.7845   2.8039   2.8145   2.8275   2.8316   2.8848   2.8970
  2.9355   2.9758   3.0747   3.0767   3.0942   3.1391   3.1557   3.1769
  3.2180   3.2288   3.2450   3.2684   3.3541   3.3653   3.3937   3.4123
  3.5167   3.5741   3.6465   3.6788   3.7175   3.8500   3.9343   4.0034
  4.0399   4.0586   4.0953   4.4014   4.7984   4.8257   9.7629   9.8012
  9.8476   9.8526   9.8565  23.3707  23.5407  23.8251  23.8560  23.8902
 23.9149  23.9566  23.9941  24.0422  24.0510  24.1301  24.1499  25.8222
 25.9418  25.9571  25.9780  26.0165  26.1082  26.1547  26.3154  26.3875
 26.4148  26.5822  26.6620  26.7591  26.8380  26.9444 215.7585 215.8021
215.8516 215.8622 215.8669
 --------------------------------------------------------------

          Ground-State Mulliken Net Atomic Charges

     Atom                 Charge (a.u.)
  ----------------------------------------
      1 C                     0.237480
      2 C                    -0.724812
      3 Cl                    0.407794
      4 C                     0.628049
      5 Cl                    0.491838
      6 C                    -1.005943
      7 H                     0.196663
      8 C                    -0.116547
      9 H                     0.210757
     10 C                    -0.557746
     11 Cl                    0.284110
     12 C                     0.058090
     13 C                    -0.280787
     14 Cl                    0.244251
     15 C                     0.014889
     16 H                     0.206388
     17 C                    -0.710005
     18 H                     0.168906
     19 C                     0.014280
     20 H                     0.206118
     21 C                    -0.234017
     22 Cl                    0.260242
  ----------------------------------------
  Sum of atomic charges =     0.000000

 -----------------------------------------------------------------
                    Cartesian Multipole Moments
 -----------------------------------------------------------------
    Charge (ESU x 10^10)
                -0.0000
    Dipole Moment (Debye)
         X       0.3909      Y      -0.1234      Z      -1.4366
       Tot       1.4939
    Quadrupole Moments (Debye-Ang)
        XX    -113.7822     XY      -0.8211     YY    -136.1556
        XZ      -9.0098     YZ      -1.2105     ZZ    -133.1040
    Octopole Moments (Debye-Ang^2)
       XXX    -159.7354    XXY      -8.0052    XYY     -60.7842
       YYY      -5.3584    XXZ     -27.6767    XYZ      -1.4120
       YYZ      -1.7200    XZZ     -40.6179    YZZ       1.9596
       ZZZ     -22.8953
    Hexadecapole Moments (Debye-Ang^3)
      XXXX   -2657.4143   XXXY     123.1047   XXYY    -672.2919
      XYYY     159.9784   YYYY   -1037.2683   XXXZ     283.6635
      XXYZ      53.9132   XYYZ     149.9767   YYYZ     162.7421
      XXZZ    -973.8153   XYZZ      73.4985   YYZZ    -743.9629
      XZZZ     399.0582   YZZZ     149.3724   ZZZZ   -3373.0245
 -----------------------------------------------------------------
 Calculating analytic gradient of the SCF energy
 Gradient of SCF Energy
            1           2           3           4           5           6
    1   0.0003978  -0.0000940   0.0031740   0.0002183   0.0002189  -0.0002295
    2   0.0000425  -0.0017471  -0.0149484  -0.0001262   0.0000198  -0.0000564
    3  -0.0001863   0.0001901  -0.0085350  -0.0003070   0.0000565   0.0001276
            7           8           9          10          11          12
    1  -0.0000235   0.0002179   0.0000487   0.0000611   0.0098031  -0.0004456
    2  -0.0000327   0.0001535   0.0000007   0.0017539   0.0146047  -0.0000631
    3  -0.0000107   0.0001648  -0.0000242  -0.0001218   0.0008302  -0.0000121
           13          14          15          16          17          18
    1   0.0006350  -0.0028799  -0.0002522  -0.0000236   0.0003569   0.0000046
    2   0.0011558   0.0143382   0.0004255   0.0000245  -0.0000150   0.0000193
    3   0.0011705   0.0094671  -0.0000717  -0.0000281  -0.0002552  -0.0000260
           19          20          21          22
    1  -0.0000872  -0.0000347  -0.0006955  -0.0103706
    2  -0.0003175   0.0000119  -0.0010881  -0.0141557
    3   0.0002622   0.0000431  -0.0010668  -0.0016673
 Max gradient component =       1.495E-02
 RMS gradient           =       4.342E-03
 Gradient time:  CPU 240.23 s  wall 240.26 s
 Geometry Optimization Parameters
   NAtoms,    NIC,     NZ,  NCons,   NDum,   NFix, NCnnct, MaxDiis
       22     171      22       0       0       0       0       0

 Cartesian Hessian Update
 Hessian updated using BFGS update


** GEOMETRY OPTIMIZATION IN DELOCALIZED INTERNAL COORDINATES **
   Searching for a Minimum

   Optimization Cycle:   6

                       Coordinates (Angstroms)
     ATOM                X               Y               Z
      1  C         0.0039157414   -0.0007148146    0.0084919520
      2  C        -0.0092185219    0.1219494420    1.4143047055
      3  Cl        1.4944415713    0.2758365550    2.2747089704
      4  C        -1.2138227752    0.1406564062    2.1232596326
      5  Cl       -1.2457823422    0.2930664642    3.8637446926
      6  C        -2.4249013647    0.0442600174    1.4463902711
      7  H        -3.3510307432    0.0609040543    2.0058407540
      8  C        -2.4384273419   -0.0728278861    0.0656311934
      9  H        -3.3746168912   -0.1539547096   -0.4702874502
     10  C        -1.2393697071   -0.0952766300   -0.6366137597
     11  Cl       -1.3238689395   -0.2742346681   -2.3746062499
     12  C         1.2789490439   -0.0282277275   -0.7554698601
     13  C         2.2848902772   -0.9773798935   -0.4960221064
     14  Cl        2.0469044126   -2.1924761293    0.7417509628
     15  C         3.4784877716   -1.0111923746   -1.2074417374
     16  H         4.2168107613   -1.7657189739   -0.9708631656
     17  C         3.7006912544   -0.0819139427   -2.2165732726
     18  H         4.6283329760   -0.1023802198   -2.7760425538
     19  C         2.7347716942    0.8730607311   -2.5098134921
     20  H         2.8928970027    1.6073686381   -3.2882537799
     21  C         1.5484118956    0.8915424339   -1.7853976905
     22  Cl        0.3823193658    2.1379758989   -2.1763681479
   Point Group: c1    Number of degrees of freedom:    60


   Energy is  -2761.496212898

 Hessian updated using BFGS update

 60 Hessian modes will be used to form the next step
  Hessian Eigenvalues:
     0.016315    0.017504    0.019404    0.020575    0.020682    0.021678
     0.022350    0.022741    0.023496    0.024089    0.024090    0.024114
     0.024114    0.024135    0.024135    0.024142    0.024143    0.033105
     0.055150    0.098159    0.101115    0.159995    0.159997    0.160000
     0.160001    0.160115    0.215407    0.220052    0.223988    0.227287
     0.229047    0.233221    0.238819    0.246001    0.249687    0.250002
     0.251110    0.287892    0.288816    0.290330    0.292935    0.301058
     0.316930    0.356665    0.356665    0.356665    0.356668    0.356684
     0.402064    0.406397    0.417988    0.424930    0.457061    0.458578
     0.466435    0.471323    0.478202    0.478293    0.479152    0.479933

 Minimum search - taking simple RFO step
 Searching for Lamda that Minimizes Along All modes
 Value Taken    Lamda =  -0.01340086
 Calculated Step too Large.  Step scaled by  0.548428
 Step Taken.  Stepsize is  0.300000

                             Maximum     Tolerance    Cnvgd?
         Gradient           0.020705      0.000300      NO
         Displacement       0.242507      0.001200      NO
         Energy change     -0.008721      0.000001      NO


 New Cartesian Coordinates Obtained by Inverse Iteration

 Displacement from previous Coordinates is:  0.400718
 ----------------------------------------------------------------
             Standard Nuclear Orientation (Angstroms)
    I     Atom           X                Y                Z
 ----------------------------------------------------------------
    1      C       0.0034565964    -0.0019800098     0.0083254522
    2      C      -0.0083025301     0.1523622539     1.4099091454
    3      Cl      1.4977933206     0.3410484869     2.2611859683
    4      C      -1.2123920325     0.1709978587     2.1194843873
    5      Cl     -1.2461841651     0.3610875215     3.8559602974
    6      C      -2.4222863001     0.0420573576     1.4449195025
    7      H      -3.3479726893     0.0590018507     2.0051724227
    8      C      -2.4359534698    -0.1074630436     0.0670884138
    9      H      -3.3714690282    -0.2127989709    -0.4658264779
   10      C      -1.2363170809    -0.1286991116    -0.6346222421
   11      Cl     -1.3128805310    -0.3420851588    -2.3702785790
   12      C       1.2788139843    -0.0283270747    -0.7553421108
   13      C       2.2687518940    -0.9979516600    -0.5181130514
   14      Cl      2.0091740441    -2.2353160157     0.6948901939
   15      C       3.4624190647    -1.0326934393    -1.2293983280
   16      H       4.1899266886    -1.8030005562    -1.0110903718
   17      C       3.6981723931    -0.0808060900    -2.2146098306
   18      H       4.6258650561    -0.1007982161    -2.7740860610
   19      C       2.7470088697     0.8959487587    -2.4851032888
   20      H       2.9164652949     1.6463549784    -3.2455801956
   21      C       1.5604749294     0.9126123482    -1.7607628915
   22      Cl      0.4062208321     2.1807706033    -2.1217524867
 ----------------------------------------------------------------
 Nuclear Repulsion Energy =        1842.81728483 hartrees
 There are       81 alpha and       81 beta electrons
 Applying Cartesian multipole field
    Component          Value
    ---------          -----
     (2,0,0)        1.00000E-11
     (0,2,0)        2.00000E-11
     (0,0,2)       -3.00000E-11
 Nucleus-field energy     =    -0.0000000396 hartrees
 Requested basis set is 6-311++G(d,p)
 There are 162 shells and 449 basis functions
 A cutoff of  1.0D-15 yielded  10429 shell pairs
 There are     86826 function pairs (     93493 Cartesian)
 Smallest overlap matrix eigenvalue = 2.61E-07
 Linear dependence detected in AO basis
 Number of orthogonalized atomic orbitals = 444
 Maximum deviation from orthogonality = 3.201E-10
 Guess from superposition of atomic densities
 Warning:  Energy on first SCF cycle will be non-variational
 SAD guess density has 162.000000 electrons

 -----------------------------------------------------------------------
  General SCF calculation program by
  Eric Jon Sundstrom, Paul Horn, Yuezhi Mao, Dmitri Zuev, Alec White,
  David Stuck, Shaama M.S., Shane Yost, Joonho Lee, David Small,
  Daniel Levine, Susi Lehtola, Hugh Burton, Evgeny Epifanovsky,
  Bang C. Huynh
 -----------------------------------------------------------------------
 Exchange:     0.2000 Hartree-Fock + 0.0800 Slater + 0.7200 B88
 Correlation:  0.1900 VWN1RPA + 0.8100 LYP
 Using SG-1 standard quadrature grid
 A restricted SCF calculation will be
 performed using DIIS
 SCF converges when DIIS error is below 1.0e-08
 ---------------------------------------
  Cycle       Energy         DIIS error
 ---------------------------------------
    1   -2765.5457532794      2.93e-02  
    2   -2761.3533674139      2.41e-03  
    3   -2761.2464332077      3.07e-03  
    4   -2761.4902950659      6.56e-04  
    5   -2761.4991272858      3.52e-04  
    6   -2761.5022528324      9.79e-05  
    7   -2761.5024633515      2.63e-05  
    8   -2761.5024755826      1.40e-05  
    9   -2761.5024805927      2.53e-06  
   10   -2761.5024807356      1.04e-06  
   11   -2761.5024807614      2.65e-07  
   12   -2761.5024807631      1.19e-07  
   13   -2761.5024807635      4.26e-08  
   14   -2761.5024807636      1.71e-08  
   15   -2761.5024807634      4.22e-09  Convergence criterion met
 ---------------------------------------
 SCF time:   CPU 710.07s  wall 710.00s 
 SCF   energy in the final basis set =    -2761.5024807634
 Total energy in the final basis set =    -2761.5024807634

 --------------------------------------------------------------

                    Orbital Energies (a.u.)
 --------------------------------------------------------------

 Alpha MOs
 -- Occupied --
********-101.5675-101.5655-101.5639-101.5639 -10.2706 -10.2643 -10.2639
-10.2626 -10.2626 -10.2350 -10.2306 -10.2145 -10.2109 -10.2082 -10.2052
-10.2051  -9.4843  -9.4829  -9.4808  -9.4792  -9.4792  -7.2490  -7.2477
 -7.2454  -7.2439  -7.2439  -7.2392  -7.2386  -7.2376  -7.2369  -7.2356
 -7.2352  -7.2340  -7.2339  -7.2335  -7.2334  -0.9490  -0.9235  -0.9020
 -0.8879  -0.8743  -0.8430  -0.8380  -0.8068  -0.7551  -0.7517  -0.7388
 -0.6673  -0.6316  -0.6213  -0.6120  -0.5509  -0.5314  -0.5252  -0.5095
 -0.4928  -0.4755  -0.4616  -0.4586  -0.4539  -0.4428  -0.4322  -0.4195
 -0.4061  -0.4052  -0.3948  -0.3921  -0.3774  -0.3641  -0.3465  -0.3401
 -0.3311  -0.3298  -0.3264  -0.3173  -0.3102  -0.2897  -0.2698  -0.2653
 -0.2564
 -- Virtual --
 -0.0674  -0.0494  -0.0427  -0.0314  -0.0277  -0.0138  -0.0078   0.0006
  0.0061   0.0127   0.0184   0.0238   0.0273   0.0301   0.0391   0.0480
  0.0512   0.0551   0.0565   0.0636   0.0685   0.0735   0.0820   0.0825
  0.0845   0.0887   0.0923   0.0994   0.1028   0.1040   0.1058   0.1121
  0.1134   0.1170   0.1214   0.1226   0.1260   0.1277   0.1306   0.1349
  0.1359   0.1370   0.1383   0.1407   0.1430   0.1523   0.1561   0.1639
  0.1685   0.1687   0.1712   0.1780   0.1795   0.1837   0.1880   0.1916
  0.1946   0.2051   0.2074   0.2193   0.2211   0.2244   0.2285   0.2331
  0.2372   0.2390   0.2413   0.2467   0.2475   0.2512   0.2537   0.2564
  0.2643   0.2671   0.2693   0.2734   0.2776   0.2801   0.2839   0.2871
  0.2927   0.2984   0.3026   0.3044   0.3162   0.3201   0.3242   0.3249
  0.3294   0.3425   0.3461   0.3553   0.3783   0.4114   0.4215   0.4280
  0.4320   0.4442   0.4518   0.4626   0.4681   0.4842   0.4866   0.4915
  0.4981   0.4995   0.5024   0.5103   0.5147   0.5161   0.5231   0.5294
  0.5360   0.5488   0.5526   0.5627   0.5650   0.5718   0.5831   0.5911
  0.5982   0.6034   0.6078   0.6140   0.6180   0.6188   0.6215   0.6302
  0.6345   0.6490   0.6554   0.6657   0.6698   0.6872   0.6882   0.6940
  0.7115   0.7172   0.7192   0.7272   0.7422   0.7830   0.7898   0.8003
  0.8047   0.8245   0.8260   0.8320   0.8397   0.8436   0.8505   0.8556
  0.8560   0.8611   0.8667   0.8684   0.8711   0.8747   0.8870   0.8966
  0.9070   0.9145   0.9241   0.9259   0.9277   0.9407   0.9439   0.9468
  0.9519   0.9559   0.9568   0.9674   0.9700   0.9745   0.9865   0.9934
  0.9995   1.0042   1.0084   1.0100   1.0199   1.0343   1.0438   1.0564
  1.0674   1.0864   1.1004   1.1167   1.1521   1.1725   1.1806   1.2067
  1.2185   1.2374   1.2441   1.2629   1.2830   1.2944   1.3056   1.3223
  1.3262   1.3367   1.3461   1.3595   1.3717   1.4024   1.4520   1.4793
  1.4881   1.4904   1.5100   1.5226   1.5551   1.5631   1.5661   1.5694
  1.5859   1.6187   1.6335   1.6483   1.6588   1.6763   1.6902   1.7188
  1.7309   1.7607   1.7767   1.7887   1.8020   1.8462   1.8554   1.8571
  1.8690   1.8856   1.8940   1.9184   1.9280   1.9303   1.9500   1.9598
  1.9604   1.9665   1.9991   2.0210   2.0289   2.0552   2.1093   2.1353
  2.1689   2.1856   2.1940   2.2565   2.2590   2.2800   2.2853   2.2906
  2.2973   2.3053   2.3291   2.3327   2.3630   2.3734   2.3857   2.4196
  2.4251   2.4423   2.4522   2.4876   2.4980   2.5168   2.5347   2.5428
  2.5512   2.5666   2.6012   2.6066   2.6170   2.6563   2.6679   2.6904
  2.6936   2.7004   2.7169   2.7208   2.7397   2.7483   2.7594   2.7689
  2.7786   2.7841   2.8025   2.8134   2.8265   2.8331   2.8804   2.8972
  2.9398   2.9788   3.0758   3.0778   3.0936   3.1372   3.1551   3.1771
  3.2188   3.2282   3.2450   3.2684   3.3536   3.3655   3.3938   3.4130
  3.5192   3.5754   3.6467   3.6800   3.7173   3.8502   3.9362   4.0041
  4.0401   4.0585   4.0957   4.3941   4.7985   4.8269   9.7658   9.8033
  9.8393   9.8477   9.8827  23.3720  23.5416  23.8266  23.8586  23.8915
 23.9165  23.9579  23.9937  24.0502  24.0507  24.1295  24.1493  25.8185
 25.9104  25.9270  25.9822  26.0177  26.1147  26.1537  26.3309  26.3807
 26.3975  26.5824  26.6707  26.7518  26.8337  26.9399 215.7614 215.8050
215.8405 215.8541 215.9004
 --------------------------------------------------------------

          Ground-State Mulliken Net Atomic Charges

     Atom                 Charge (a.u.)
  ----------------------------------------
      1 C                     0.267166
      2 C                    -0.783571
      3 Cl                    0.371149
      4 C                     0.676092
      5 Cl                    0.500721
      6 C                    -0.968191
      7 H                     0.198369
      8 C                    -0.091401
      9 H                     0.210493
     10 C                    -0.593061
     11 Cl                    0.260115
     12 C                     0.086006
     13 C                    -0.316000
     14 Cl                    0.220613
     15 C                     0.054214
     16 H                     0.206920
     17 C                    -0.683843
     18 H                     0.169511
     19 C                     0.046671
     20 H                     0.206455
     21 C                    -0.270799
     22 Cl                    0.232372
  ----------------------------------------
  Sum of atomic charges =     0.000000

 -----------------------------------------------------------------
                    Cartesian Multipole Moments
 -----------------------------------------------------------------
    Charge (ESU x 10^10)
                 0.0000
    Dipole Moment (Debye)
         X       0.3894      Y      -0.1504      Z      -1.4307
       Tot       1.4904
    Quadrupole Moments (Debye-Ang)
        XX    -113.7498     XY      -0.6519     YY    -135.9692
        XZ      -9.1176     YZ      -1.1726     ZZ    -133.1620
    Octopole Moments (Debye-Ang^2)
       XXX    -160.0381    XXY      -9.0759    XYY     -60.1689
       YYY      -7.6181    XXZ     -27.9847    XYZ      -1.3678
       YYZ      -1.9919    XZZ     -40.7842    YZZ       1.1966
       ZZZ     -21.7876
    Hexadecapole Moments (Debye-Ang^3)
      XXXX   -2643.8241   XXXY     116.9067   XXYY    -674.6798
      XYYY     150.2174   YYYY   -1079.8724   XXXZ     290.1838
      XXYZ      45.5310   XYYZ     151.0617   YYYZ     133.4886
      XXZZ    -964.3968   XYZZ      72.0020   YYZZ    -743.8074
      XZZZ     407.2503   YZZZ     124.7917   ZZZZ   -3336.0677
 -----------------------------------------------------------------
 Calculating analytic gradient of the SCF energy
 Gradient of SCF Energy
            1           2           3           4           5           6
    1   0.0002879   0.0000030   0.0021311   0.0003548   0.0001120  -0.0002764
    2  -0.0000216  -0.0014504  -0.0107818  -0.0000726  -0.0000035  -0.0000505
    3  -0.0004239   0.0001821  -0.0060464  -0.0000897   0.0000021  -0.0000323
            7           8           9          10          11          12
    1   0.0000103  -0.0000013   0.0000504   0.0003719   0.0068528  -0.0005502
    2  -0.0000298   0.0000972  -0.0000022   0.0015387   0.0105178  -0.0000343
    3   0.0000303   0.0001247  -0.0000302   0.0000999   0.0005768   0.0001583
           13          14          15          16          17          18
    1   0.0004684  -0.0018745  -0.0000782  -0.0000472   0.0002225   0.0000051
    2   0.0013164   0.0101132   0.0001650   0.0000109  -0.0000074   0.0000152
    3   0.0008642   0.0068240   0.0000160   0.0000025  -0.0001668  -0.0000219
           19          20          21          22
    1  -0.0000498  -0.0000740  -0.0005471  -0.0073717
    2  -0.0000876   0.0000186  -0.0012577  -0.0099934
    3   0.0000405   0.0000422  -0.0007633  -0.0013889
 Max gradient component =       1.078E-02
 RMS gradient           =       3.101E-03
 Gradient time:  CPU 238.05 s  wall 238.08 s
 Geometry Optimization Parameters
   NAtoms,    NIC,     NZ,  NCons,   NDum,   NFix, NCnnct, MaxDiis
       22     171      22       0       0       0       0       0

 Cartesian Hessian Update
 Hessian updated using BFGS update


** GEOMETRY OPTIMIZATION IN DELOCALIZED INTERNAL COORDINATES **
   Searching for a Minimum

   Optimization Cycle:   7

                       Coordinates (Angstroms)
     ATOM                X               Y               Z
      1  C         0.0034565964   -0.0019800098    0.0083254522
      2  C        -0.0083025301    0.1523622539    1.4099091454
      3  Cl        1.4977933206    0.3410484869    2.2611859683
      4  C        -1.2123920325    0.1709978587    2.1194843873
      5  Cl       -1.2461841651    0.3610875215    3.8559602974
      6  C        -2.4222863001    0.0420573576    1.4449195025
      7  H        -3.3479726893    0.0590018507    2.0051724227
      8  C        -2.4359534698   -0.1074630436    0.0670884138
      9  H        -3.3714690282   -0.2127989709   -0.4658264779
     10  C        -1.2363170809   -0.1286991116   -0.6346222421
     11  Cl       -1.3128805310   -0.3420851588   -2.3702785790
     12  C         1.2788139843   -0.0283270747   -0.7553421108
     13  C         2.2687518940   -0.9979516600   -0.5181130514
     14  Cl        2.0091740441   -2.2353160157    0.6948901939
     15  C         3.4624190647   -1.0326934393   -1.2293983280
     16  H         4.1899266886   -1.8030005562   -1.0110903718
     17  C         3.6981723931   -0.0808060900   -2.2146098306
     18  H         4.6258650561   -0.1007982161   -2.7740860610
     19  C         2.7470088697    0.8959487587   -2.4851032888
     20  H         2.9164652949    1.6463549784   -3.2455801956
     21  C         1.5604749294    0.9126123482   -1.7607628915
     22  Cl        0.4062208321    2.1807706033   -2.1217524867
   Point Group: c1    Number of degrees of freedom:    60


   Energy is  -2761.502480763

 Hessian updated using BFGS update

 60 Hessian modes will be used to form the next step
  Hessian Eigenvalues:
     0.016312    0.017503    0.018527    0.020575    0.020682    0.021678
     0.022064    0.022741    0.023495    0.024089    0.024090    0.024113
     0.024114    0.024135    0.024135    0.024142    0.024142    0.025901
     0.055150    0.096756    0.101110    0.159995    0.159997    0.160000
     0.160001    0.160122    0.215407    0.220075    0.223965    0.227290
     0.228947    0.233196    0.238817    0.246001    0.249699    0.250002
     0.251120    0.287892    0.288749    0.290316    0.292932    0.301059
     0.316885    0.356665    0.356665    0.356665    0.356668    0.356683
     0.402002    0.406397    0.417996    0.424936    0.457059    0.458572
     0.466434    0.471315    0.478202    0.478294    0.479152    0.479921

 Minimum search - taking simple RFO step
 Searching for Lamda that Minimizes Along All modes
 Value Taken    Lamda =  -0.00964749
 Calculated Step too Large.  Step scaled by  0.550692
 Step Taken.  Stepsize is  0.300000

                             Maximum     Tolerance    Cnvgd?
         Gradient           0.014836      0.000300      NO
         Displacement       0.242794      0.001200      NO
         Energy change     -0.006268      0.000001      NO


 New Cartesian Coordinates Obtained by Inverse Iteration

 Displacement from previous Coordinates is:  0.400628
 ----------------------------------------------------------------
             Standard Nuclear Orientation (Angstroms)
    I     Atom           X                Y                Z
 ----------------------------------------------------------------
    1      C       0.0028124584    -0.0034397994     0.0081993441
    2      C      -0.0083235941     0.1825360640     1.4047302273
    3      Cl      1.4993650763     0.4065667817     2.2467087161
    4      C      -1.2118718042     0.2009496810     2.1150526097
    5      Cl     -1.2471038500     0.4289632803     3.8467749103
    6      C      -2.4200159872     0.0398139036     1.4438341568
    7      H      -3.3454862026     0.0572670733     2.0045208179
    8      C      -2.4332522756    -0.1417711559     0.0696280919
    9      H      -3.3679816247    -0.2709619740    -0.4594749697
   10      C      -1.2333882368    -0.1622128894    -0.6318761568
   11      Cl     -1.3022675305    -0.4098897101    -2.3641299682
   12      C       1.2789997680    -0.0286737686    -0.7555776169
   13      C       2.2525461582    -1.0183068214    -0.5411480909
   14      Cl      1.9718022454    -2.2761044687     0.6470824513
   15      C       3.4462548279    -1.0534317977    -1.2523647421
   16      H       4.1630982241    -1.8387177133    -1.0530923866
   17      C       3.6960362745    -0.0796961671    -2.2128082575
   18      H       4.6238266109    -0.0990383076    -2.7721997621
   19      C       2.7599864976     0.9180116856    -2.4596489974
   20      H       2.9416081665     1.6839366244    -3.2016428133
   21      C       1.5731478575     0.9331064652    -1.7356886268
   22      Cl      0.4309920814     2.2214156855    -2.0665090685
 ----------------------------------------------------------------
 Nuclear Repulsion Energy =        1840.40027898 hartrees
 There are       81 alpha and       81 beta electrons
 Applying Cartesian multipole field
    Component          Value
    ---------          -----
     (2,0,0)        1.00000E-11
     (0,2,0)        2.00000E-11
     (0,0,2)       -3.00000E-11
 Nucleus-field energy     =    -0.0000000380 hartrees
 Requested basis set is 6-311++G(d,p)
 There are 162 shells and 449 basis functions
 A cutoff of  1.0D-15 yielded  10445 shell pairs
 There are     86914 function pairs (     93580 Cartesian)
 Smallest overlap matrix eigenvalue = 2.53E-07
 Linear dependence detected in AO basis
 Number of orthogonalized atomic orbitals = 444
 Maximum deviation from orthogonality = 2.664E-10
 Guess from superposition of atomic densities
 Warning:  Energy on first SCF cycle will be non-variational
 SAD guess density has 162.000000 electrons

 -----------------------------------------------------------------------
  General SCF calculation program by
  Eric Jon Sundstrom, Paul Horn, Yuezhi Mao, Dmitri Zuev, Alec White,
  David Stuck, Shaama M.S., Shane Yost, Joonho Lee, David Small,
  Daniel Levine, Susi Lehtola, Hugh Burton, Evgeny Epifanovsky,
  Bang C. Huynh
 -----------------------------------------------------------------------
 Exchange:     0.2000 Hartree-Fock + 0.0800 Slater + 0.7200 B88
 Correlation:  0.1900 VWN1RPA + 0.8100 LYP
 Using SG-1 standard quadrature grid
 A restricted SCF calculation will be
 performed using DIIS
 SCF converges when DIIS error is below 1.0e-08
 ---------------------------------------
  Cycle       Energy         DIIS error
 ---------------------------------------
    1   -2765.5340342116      2.93e-02  
    2   -2761.3580617416      2.41e-03  
    3   -2761.2526915143      3.06e-03  
    4   -2761.4951568868      6.47e-04  
    5   -2761.5036804882      3.52e-04  
    6   -2761.5067938263      9.75e-05  
    7   -2761.5070018874      2.65e-05  
    8   -2761.5070144817      1.40e-05  
    9   -2761.5070194850      2.51e-06  
   10   -2761.5070196253      1.03e-06  
   11   -2761.5070196508      2.56e-07  
   12   -2761.5070196523      1.17e-07  
   13   -2761.5070196525      4.17e-08  
   14   -2761.5070196527      1.70e-08  
   15   -2761.5070196527      4.18e-09  Convergence criterion met
 ---------------------------------------
 SCF time:   CPU 706.22s  wall 706.00s 
 SCF   energy in the final basis set =    -2761.5070196527
 Total energy in the final basis set =    -2761.5070196527

 --------------------------------------------------------------

                    Orbital Energies (a.u.)
 --------------------------------------------------------------

 Alpha MOs
 -- Occupied --
********-101.5682-101.5662-101.5646-101.5645 -10.2706 -10.2644 -10.2639
-10.2626 -10.2625 -10.2345 -10.2301 -10.2146 -10.2111 -10.2083 -10.2053
-10.2052  -9.4844  -9.4835  -9.4814  -9.4798  -9.4797  -7.2491  -7.2483
 -7.2459  -7.2445  -7.2444  -7.2393  -7.2387  -7.2382  -7.2375  -7.2361
 -7.2358  -7.2345  -7.2344  -7.2340  -7.2340  -0.9487  -0.9236  -0.9012
 -0.8881  -0.8746  -0.8427  -0.8383  -0.8065  -0.7553  -0.7518  -0.7390
 -0.6671  -0.6311  -0.6216  -0.6126  -0.5508  -0.5310  -0.5253  -0.5104
 -0.4925  -0.4756  -0.4615  -0.4586  -0.4540  -0.4424  -0.4317  -0.4196
 -0.4057  -0.4035  -0.3949  -0.3916  -0.3766  -0.3629  -0.3452  -0.3403
 -0.3314  -0.3300  -0.3268  -0.3196  -0.3137  -0.2888  -0.2700  -0.2652
 -0.2576
 -- Virtual --
 -0.0659  -0.0495  -0.0425  -0.0331  -0.0283  -0.0137  -0.0078   0.0005
  0.0061   0.0125   0.0183   0.0236   0.0270   0.0300   0.0393   0.0479
  0.0510   0.0549   0.0567   0.0630   0.0682   0.0730   0.0818   0.0822
  0.0843   0.0889   0.0923   0.0994   0.1029   0.1039   0.1058   0.1122
  0.1136   0.1162   0.1220   0.1222   0.1254   0.1279   0.1305   0.1342
  0.1354   0.1368   0.1381   0.1403   0.1424   0.1522   0.1564   0.1633
  0.1680   0.1688   0.1701   0.1781   0.1790   0.1840   0.1866   0.1909
  0.1942   0.2043   0.2073   0.2197   0.2219   0.2247   0.2300   0.2334
  0.2371   0.2392   0.2425   0.2458   0.2468   0.2509   0.2531   0.2574
  0.2629   0.2666   0.2692   0.2729   0.2768   0.2794   0.2837   0.2875
  0.2923   0.2973   0.3029   0.3042   0.3159   0.3204   0.3247   0.3251
  0.3292   0.3417   0.3456   0.3540   0.3781   0.4117   0.4210   0.4280
  0.4315   0.4435   0.4505   0.4633   0.4684   0.4877   0.4905   0.4936
  0.4962   0.4975   0.5044   0.5101   0.5144   0.5175   0.5236   0.5288
  0.5345   0.5490   0.5522   0.5642   0.5676   0.5722   0.5826   0.5922
  0.6007   0.6075   0.6091   0.6126   0.6169   0.6191   0.6214   0.6302
  0.6337   0.6504   0.6597   0.6671   0.6722   0.6855   0.6899   0.6951
  0.7114   0.7158   0.7181   0.7271   0.7416   0.7838   0.7927   0.8017
  0.8042   0.8245   0.8269   0.8322   0.8386   0.8452   0.8515   0.8542
  0.8561   0.8601   0.8667   0.8684   0.8717   0.8747   0.8850   0.8962
  0.9068   0.9097   0.9161   0.9244   0.9254   0.9327   0.9460   0.9494
  0.9528   0.9571   0.9601   0.9685   0.9703   0.9758   0.9875   0.9935
  0.9998   1.0044   1.0068   1.0101   1.0192   1.0339   1.0430   1.0539
  1.0655   1.0864   1.1056   1.1196   1.1541   1.1714   1.1817   1.2064
  1.2184   1.2366   1.2459   1.2612   1.2845   1.2955   1.3022   1.3252
  1.3292   1.3387   1.3466   1.3620   1.3741   1.4060   1.4559   1.4790
  1.4884   1.4916   1.5105   1.5201   1.5550   1.5632   1.5681   1.5713
  1.5862   1.6172   1.6329   1.6483   1.6596   1.6761   1.6911   1.7195
  1.7306   1.7623   1.7762   1.7883   1.8029   1.8457   1.8527   1.8566
  1.8668   1.8844   1.8942   1.9207   1.9282   1.9372   1.9492   1.9590
  1.9600   1.9665   1.9973   2.0209   2.0294   2.0552   2.1084   2.1341
  2.1693   2.1863   2.1946   2.2559   2.2581   2.2806   2.2854   2.2870
  2.2958   2.3017   2.3273   2.3364   2.3622   2.3735   2.3884   2.4192
  2.4271   2.4441   2.4538   2.4842   2.4955   2.5116   2.5354   2.5424
  2.5525   2.5683   2.5981   2.5995   2.6170   2.6593   2.6700   2.6906
  2.6931   2.7001   2.7170   2.7211   2.7400   2.7479   2.7597   2.7693
  2.7785   2.7837   2.8000   2.8126   2.8257   2.8344   2.8752   2.8973
  2.9437   2.9814   3.0772   3.0792   3.0938   3.1355   3.1546   3.1780
  3.2206   3.2279   3.2451   3.2686   3.3528   3.3662   3.3939   3.4138
  3.5223   3.5767   3.6468   3.6822   3.7170   3.8504   3.9381   4.0047
  4.0402   4.0584   4.0959   4.3871   4.7991   4.8279   9.7692   9.8059
  9.8304   9.8413   9.9068  23.3736  23.5423  23.8279  23.8607  23.8922
 23.9178  23.9592  23.9936  24.0503  24.0576  24.1291  24.1491  25.8154
 25.9014  25.9155  25.9767  26.0061  26.1258  26.1547  26.3455  26.3621
 26.3762  26.5825  26.6819  26.7422  26.8261  26.9357 215.7647 215.8082
215.8296 215.8466 215.9285
 --------------------------------------------------------------

          Ground-State Mulliken Net Atomic Charges

     Atom                 Charge (a.u.)
  ----------------------------------------
      1 C                     0.277407
      2 C                    -0.863959
      3 Cl                    0.353336
      4 C                     0.730239
      5 Cl                    0.509002
      6 C                    -0.921600
      7 H                     0.200174
      8 C                    -0.078428
      9 H                     0.209928
     10 C                    -0.621754
     11 Cl                    0.253836
     12 C                     0.088302
     13 C                    -0.349415
     14 Cl                    0.214524
     15 C                     0.081486
     16 H                     0.207202
     17 C                    -0.652684
     18 H                     0.170070
     19 C                     0.070514
     20 H                     0.206682
     21 C                    -0.308291
     22 Cl                    0.223429
  ----------------------------------------
  Sum of atomic charges =     0.000000

 -----------------------------------------------------------------
                    Cartesian Multipole Moments
 -----------------------------------------------------------------
    Charge (ESU x 10^10)
                -0.0000
    Dipole Moment (Debye)
         X       0.3879      Y      -0.1765      Z      -1.4258
       Tot       1.4882
    Quadrupole Moments (Debye-Ang)
        XX    -113.7299     XY      -0.4924     YY    -135.7978
        XZ      -9.2078     YZ      -1.1513     ZZ    -133.2099
    Octopole Moments (Debye-Ang^2)
       XXX    -160.2520    XXY     -10.0768    XYY     -59.5940
       YYY      -9.8517    XXZ     -28.2278    XYZ      -1.2971
       YYZ      -2.2296    XZZ     -40.9200    YZZ       0.3927
       ZZZ     -20.7149
    Hexadecapole Moments (Debye-Ang^3)
      XXXX   -2630.9962   XXXY     110.5326   XXYY    -677.5218
      XYYY     140.2456   YYYY   -1124.1117   XXXZ     296.9601
      XXYZ      36.8690   XYYZ     152.3445   YYYZ     103.8198
      XXZZ    -954.8843   XYZZ      70.0588   YYZZ    -743.6942
      XZZZ     416.0515   YZZZ      99.4637   ZZZZ   -3297.9023
 -----------------------------------------------------------------
 Calculating analytic gradient of the SCF energy
 Gradient of SCF Energy
            1           2           3           4           5           6
    1  -0.0000119   0.0000066   0.0015072   0.0003577   0.0000741  -0.0002175
    2  -0.0000601  -0.0011719  -0.0077954  -0.0000288  -0.0000162  -0.0000447
    3  -0.0003258   0.0000445  -0.0042756  -0.0000255  -0.0000169  -0.0001164
            7           8           9          10          11          12
    1   0.0000181  -0.0000711   0.0000321   0.0005057   0.0048524  -0.0002735
    2  -0.0000217   0.0000561  -0.0000049   0.0012861   0.0075779  -0.0000025
    3   0.0000473   0.0000965  -0.0000188   0.0001996   0.0003957   0.0000614
           13          14          15          16          17          18
    1   0.0002941  -0.0012549  -0.0000269  -0.0000362   0.0001227   0.0000056
    2   0.0012703   0.0071692   0.0000301   0.0000190   0.0000043   0.0000132
    3   0.0006738   0.0049471   0.0000541  -0.0000007  -0.0000907  -0.0000188
           19          20          21          22
    1  -0.0000567  -0.0000562  -0.0004976  -0.0052740
    2   0.0000105   0.0000099  -0.0012248  -0.0070756
    3  -0.0000326   0.0000290  -0.0005059  -0.0011213
 Max gradient component =       7.795E-03
 RMS gradient           =       2.226E-03
 Gradient time:  CPU 242.31 s  wall 242.34 s
 Geometry Optimization Parameters
   NAtoms,    NIC,     NZ,  NCons,   NDum,   NFix, NCnnct, MaxDiis
       22     171      22       0       0       0       0       0

 Cartesian Hessian Update
 Hessian updated using BFGS update


** GEOMETRY OPTIMIZATION IN DELOCALIZED INTERNAL COORDINATES **
   Searching for a Minimum

   Optimization Cycle:   8

                       Coordinates (Angstroms)
     ATOM                X               Y               Z
      1  C         0.0028124584   -0.0034397994    0.0081993441
      2  C        -0.0083235941    0.1825360640    1.4047302273
      3  Cl        1.4993650763    0.4065667817    2.2467087161
      4  C        -1.2118718042    0.2009496810    2.1150526097
      5  Cl       -1.2471038500    0.4289632803    3.8467749103
      6  C        -2.4200159872    0.0398139036    1.4438341568
      7  H        -3.3454862026    0.0572670733    2.0045208179
      8  C        -2.4332522756   -0.1417711559    0.0696280919
      9  H        -3.3679816247   -0.2709619740   -0.4594749697
     10  C        -1.2333882368   -0.1622128894   -0.6318761568
     11  Cl       -1.3022675305   -0.4098897101   -2.3641299682
     12  C         1.2789997680   -0.0286737686   -0.7555776169
     13  C         2.2525461582   -1.0183068214   -0.5411480909
     14  Cl        1.9718022454   -2.2761044687    0.6470824513
     15  C         3.4462548279   -1.0534317977   -1.2523647421
     16  H         4.1630982241   -1.8387177133   -1.0530923866
     17  C         3.6960362745   -0.0796961671   -2.2128082575
     18  H         4.6238266109   -0.0990383076   -2.7721997621
     19  C         2.7599864976    0.9180116856   -2.4596489974
     20  H         2.9416081665    1.6839366244   -3.2016428133
     21  C         1.5731478575    0.9331064652   -1.7356886268
     22  Cl        0.4309920814    2.2214156855   -2.0665090685
   Point Group: c1    Number of degrees of freedom:    60


   Energy is  -2761.507019653

 Hessian updated using BFGS update

 60 Hessian modes will be used to form the next step
  Hessian Eigenvalues:
     0.015496    0.016326    0.017506    0.020575    0.020682    0.021243
     0.021680    0.022740    0.023248    0.023521    0.024090    0.024090
     0.024114    0.024114    0.024135    0.024136    0.024142    0.024146
     0.055150    0.095911    0.101108    0.159995    0.159997    0.160000
     0.160001    0.160122    0.215407    0.220083    0.223936    0.227291
     0.228868    0.233175    0.238816    0.246001    0.249698    0.250002
     0.251113    0.287890    0.288624    0.290302    0.292927    0.301059
     0.316843    0.356665    0.356665    0.356665    0.356668    0.356682
     0.401939    0.406396    0.417996    0.424937    0.457054    0.458565
     0.466434    0.471303    0.478202    0.478286    0.479152    0.479908

 Minimum search - taking simple RFO step
 Searching for Lamda that Minimizes Along All modes
 Value Taken    Lamda =  -0.00701005
 Calculated Step too Large.  Step scaled by  0.549449
 Step Taken.  Stepsize is  0.300000

                             Maximum     Tolerance    Cnvgd?
         Gradient           0.010719      0.000300      NO
         Displacement       0.243611      0.001200      NO
         Energy change     -0.004539      0.000001      NO


 New Cartesian Coordinates Obtained by Inverse Iteration

 Displacement from previous Coordinates is:  0.397868
 ----------------------------------------------------------------
             Standard Nuclear Orientation (Angstroms)
    I     Atom           X                Y                Z
 ----------------------------------------------------------------
    1      C       0.0022629278    -0.0048046205     0.0081724322
    2      C      -0.0092136978     0.2123496196     1.3991421071
    3      Cl      1.4988758826     0.4724907424     2.2318414422
    4      C      -1.2123537538     0.2301810823     2.1102137475
    5      Cl     -1.2494687873     0.4961570810     3.8363838248
    6      C      -2.4182166455     0.0372768686     1.4431459623
    7      H      -3.3436645053     0.0551211197     2.0039322235
    8      C      -2.4303043281    -0.1755350652     0.0731761946
    9      H      -3.3639296558    -0.3282102569    -0.4516672988
   10      C      -1.2304112603    -0.1952201638    -0.6283352779
   11      Cl     -1.2925195175    -0.4768289581    -2.3562772805
   12      C       1.2794037737    -0.0290687030    -0.7558284932
   13      C       2.2366368831    -1.0379078403    -0.5647547189
   14      Cl      1.9356634535    -2.3149180660     0.5984981259
   15      C       3.4303001142    -1.0731677578    -1.2761239968
   16      H       4.1363826274    -1.8727428171    -1.0961932389
   17      C       3.6943200656    -0.0788524774    -2.2116100405
   18      H       4.6221101706    -0.0976405890    -2.7710566268
   19      C       2.7735867986     0.9388503305    -2.4340563736
   20      H       2.9675018334     1.7195926855    -3.1572988097
   21      C       1.5865260378     0.9527648601    -1.7103416884
   22      Cl      0.4572967237     2.2604355968    -2.0105923478
 ----------------------------------------------------------------
 Nuclear Repulsion Energy =        1838.15998448 hartrees
 There are       81 alpha and       81 beta electrons
 Applying Cartesian multipole field
    Component          Value
    ---------          -----
     (2,0,0)        1.00000E-11
     (0,2,0)        2.00000E-11
     (0,0,2)       -3.00000E-11
 Nucleus-field energy     =    -0.0000000364 hartrees
 Requested basis set is 6-311++G(d,p)
 There are 162 shells and 449 basis functions
 A cutoff of  1.0D-15 yielded  10436 shell pairs
 There are     86893 function pairs (     93564 Cartesian)
 Smallest overlap matrix eigenvalue = 2.42E-07
 Linear dependence detected in AO basis
 Number of orthogonalized atomic orbitals = 444
 Maximum deviation from orthogonality = 2.611E-10
 Guess from superposition of atomic densities
 Warning:  Energy on first SCF cycle will be non-variational
 SAD guess density has 162.000000 electrons

 -----------------------------------------------------------------------
  General SCF calculation program by
  Eric Jon Sundstrom, Paul Horn, Yuezhi Mao, Dmitri Zuev, Alec White,
  David Stuck, Shaama M.S., Shane Yost, Joonho Lee, David Small,
  Daniel Levine, Susi Lehtola, Hugh Burton, Evgeny Epifanovsky,
  Bang C. Huynh
 -----------------------------------------------------------------------
 Exchange:     0.2000 Hartree-Fock + 0.0800 Slater + 0.7200 B88
 Correlation:  0.1900 VWN1RPA + 0.8100 LYP
 Using SG-1 standard quadrature grid
 A restricted SCF calculation will be
 performed using DIIS
 SCF converges when DIIS error is below 1.0e-08
 ---------------------------------------
  Cycle       Energy         DIIS error
 ---------------------------------------
    1   -2765.5246605793      2.93e-02  
    2   -2761.3613737044      2.41e-03  
    3   -2761.2571133773      3.05e-03  
    4   -2761.4986882566      6.40e-04  
    5   -2761.5069594607      3.51e-04  
    6   -2761.5100619279      9.73e-05  
    7   -2761.5102684164      2.67e-05  
    8   -2761.5102813469      1.40e-05  
    9   -2761.5102863442      2.49e-06  
   10   -2761.5102864827      1.02e-06  
   11   -2761.5102865076      2.48e-07  
   12   -2761.5102865090      1.15e-07  
   13   -2761.5102865091      4.09e-08  
   14   -2761.5102865095      1.68e-08  
   15   -2761.5102865095      4.18e-09  Convergence criterion met
 ---------------------------------------
 SCF time:   CPU 703.93s  wall 704.00s 
 SCF   energy in the final basis set =    -2761.5102865095
 Total energy in the final basis set =    -2761.5102865095

 --------------------------------------------------------------

                    Orbital Energies (a.u.)
 --------------------------------------------------------------

 Alpha MOs
 -- Occupied --
********-101.5689-101.5668-101.5652-101.5651 -10.2706 -10.2645 -10.2639
-10.2625 -10.2624 -10.2342 -10.2297 -10.2147 -10.2112 -10.2083 -10.2053
-10.2053  -9.4845  -9.4839  -9.4819  -9.4803  -9.4802  -7.2492  -7.2488
 -7.2464  -7.2450  -7.2449  -7.2394  -7.2388  -7.2387  -7.2380  -7.2366
 -7.2363  -7.2350  -7.2349  -7.2345  -7.2345  -0.9485  -0.9237  -0.9006
 -0.8883  -0.8749  -0.8425  -0.8385  -0.8062  -0.7554  -0.7520  -0.7392
 -0.6669  -0.6305  -0.6219  -0.6130  -0.5508  -0.5306  -0.5253  -0.5112
 -0.4922  -0.4756  -0.4613  -0.4587  -0.4542  -0.4420  -0.4314  -0.4197
 -0.4057  -0.4017  -0.3951  -0.3913  -0.3760  -0.3621  -0.3443  -0.3403
 -0.3318  -0.3303  -0.3271  -0.3215  -0.3168  -0.2877  -0.2704  -0.2650
 -0.2585
 -- Virtual --
 -0.0643  -0.0496  -0.0423  -0.0349  -0.0287  -0.0137  -0.0079   0.0005
  0.0061   0.0123   0.0183   0.0233   0.0268   0.0299   0.0394   0.0479
  0.0509   0.0547   0.0569   0.0625   0.0678   0.0723   0.0816   0.0820
  0.0842   0.0891   0.0923   0.0994   0.1030   0.1037   0.1057   0.1122
  0.1133   0.1158   0.1217   0.1229   0.1248   0.1282   0.1304   0.1330
  0.1351   0.1369   0.1378   0.1400   0.1420   0.1522   0.1566   0.1628
  0.1675   0.1688   0.1693   0.1777   0.1790   0.1842   0.1856   0.1902
  0.1937   0.2036   0.2075   0.2199   0.2224   0.2248   0.2315   0.2336
  0.2369   0.2393   0.2430   0.2442   0.2463   0.2508   0.2520   0.2588
  0.2617   0.2668   0.2687   0.2727   0.2770   0.2789   0.2835   0.2878
  0.2919   0.2962   0.3030   0.3033   0.3152   0.3211   0.3247   0.3255
  0.3283   0.3392   0.3458   0.3524   0.3779   0.4119   0.4203   0.4279
  0.4314   0.4427   0.4499   0.4630   0.4687   0.4867   0.4941   0.4946
  0.4960   0.4969   0.5070   0.5107   0.5150   0.5202   0.5237   0.5285
  0.5335   0.5487   0.5518   0.5660   0.5697   0.5726   0.5820   0.5927
  0.6016   0.6084   0.6090   0.6100   0.6166   0.6211   0.6237   0.6302
  0.6340   0.6511   0.6625   0.6690   0.6750   0.6849   0.6899   0.6967
  0.7106   0.7144   0.7172   0.7241   0.7413   0.7840   0.7950   0.8022
  0.8053   0.8248   0.8277   0.8325   0.8390   0.8463   0.8515   0.8530
  0.8566   0.8607   0.8629   0.8695   0.8729   0.8757   0.8852   0.8960
  0.9005   0.9065   0.9123   0.9183   0.9216   0.9307   0.9474   0.9517
  0.9545   0.9583   0.9643   0.9688   0.9717   0.9805   0.9882   0.9943
  0.9993   1.0046   1.0062   1.0086   1.0197   1.0336   1.0428   1.0522
  1.0629   1.0868   1.1118   1.1208   1.1564   1.1707   1.1839   1.2070
  1.2184   1.2360   1.2478   1.2593   1.2858   1.2962   1.3000   1.3250
  1.3300   1.3386   1.3499   1.3628   1.3769   1.4091   1.4595   1.4756
  1.4862   1.4928   1.5105   1.5171   1.5546   1.5631   1.5706   1.5732
  1.5855   1.6152   1.6323   1.6485   1.6600   1.6758   1.6914   1.7202
  1.7298   1.7638   1.7757   1.7881   1.8037   1.8445   1.8501   1.8561
  1.8645   1.8831   1.8943   1.9220   1.9289   1.9438   1.9487   1.9586
  1.9599   1.9665   1.9964   2.0206   2.0302   2.0547   2.1067   2.1330
  2.1696   2.1868   2.1960   2.2534   2.2589   2.2787   2.2827   2.2915
  2.2973   2.3021   2.3227   2.3400   2.3600   2.3729   2.3910   2.4169
  2.4293   2.4455   2.4553   2.4815   2.4923   2.5055   2.5360   2.5425
  2.5543   2.5689   2.5916   2.5935   2.6191   2.6622   2.6723   2.6908
  2.6926   2.7005   2.7169   2.7210   2.7402   2.7476   2.7602   2.7699
  2.7785   2.7831   2.7966   2.8121   2.8253   2.8349   2.8696   2.8970
  2.9473   2.9834   3.0788   3.0810   3.0947   3.1339   3.1539   3.1791
  3.2233   3.2276   3.2447   3.2688   3.3516   3.3671   3.3941   3.4147
  3.5258   3.5780   3.6465   3.6852   3.7163   3.8505   3.9398   4.0053
  4.0402   4.0583   4.0960   4.3808   4.8000   4.8284   9.7730   9.8092
  9.8221   9.8369   9.9166  23.3754  23.5428  23.8284  23.8619  23.8924
 23.9190  23.9602  23.9935  24.0499  24.0638  24.1288  24.1490  25.8139
 25.9080  25.9203  25.9642  25.9903  26.1396  26.1579  26.3244  26.3534
 26.3697  26.5823  26.6923  26.7332  26.8142  26.9372 215.7681 215.8116
215.8203 215.8420 215.9390
 --------------------------------------------------------------

          Ground-State Mulliken Net Atomic Charges

     Atom                 Charge (a.u.)
  ----------------------------------------
      1 C                     0.252170
      2 C                    -0.956196
      3 Cl                    0.361096
      4 C                     0.784688
      5 Cl                    0.515638
      6 C                    -0.869602
      7 H                     0.202066
      8 C                    -0.082147
      9 H                     0.209076
     10 C                    -0.634171
     11 Cl                    0.270154
     12 C                     0.051598
     13 C                    -0.374010
     14 Cl                    0.231003
     15 C                     0.093026
     16 H                     0.207286
     17 C                    -0.620266
     18 H                     0.170628
     19 C                     0.082444
     20 H                     0.206857
     21 C                    -0.340743
     22 Cl                    0.239404
  ----------------------------------------
  Sum of atomic charges =     0.000000

 -----------------------------------------------------------------
                    Cartesian Multipole Moments
 -----------------------------------------------------------------
    Charge (ESU x 10^10)
                 0.0000
    Dipole Moment (Debye)
         X       0.3865      Y      -0.2025      Z      -1.4215
       Tot       1.4870
    Quadrupole Moments (Debye-Ang)
        XX    -113.7227     XY      -0.3425     YY    -135.6485
        XZ      -9.2870     YZ      -1.1417     ZZ    -133.2465
    Octopole Moments (Debye-Ang^2)
       XXX    -160.3897    XXY     -11.0369    XYY     -59.0685
       YYY     -12.0997    XXZ     -28.4275    XYZ      -1.1959
       YYZ      -2.4362    XZZ     -41.0225    YZZ      -0.4602
       ZZZ     -19.7176
    Hexadecapole Moments (Debye-Ang^3)
      XXXX   -2619.5532   XXXY     104.0239   XXYY    -680.9336
      XYYY     130.1515   YYYY   -1169.9183   XXXZ     304.1058
      XXYZ      28.0406   XYYZ     153.8817   YYYZ      74.0263
      XXZZ    -945.4247   XYZZ      67.7198   YYZZ    -743.7392
      XZZZ     425.4118   YZZZ      73.6412   ZZZZ   -3259.0732
 -----------------------------------------------------------------
 Calculating analytic gradient of the SCF energy
 Gradient of SCF Energy
            1           2           3           4           5           6
    1  -0.0002370   0.0000029   0.0010935   0.0002678   0.0000566  -0.0001326
    2  -0.0000664  -0.0009028  -0.0055146  -0.0000077  -0.0000183  -0.0000326
    3  -0.0001277  -0.0000977  -0.0029277  -0.0000072  -0.0000134  -0.0001165
            7           8           9          10          11          12
    1   0.0000134  -0.0000701   0.0000124   0.0004974   0.0033491   0.0000300
    2  -0.0000115   0.0000362  -0.0000083   0.0010013   0.0053419   0.0000262
    3   0.0000462   0.0000624  -0.0000051   0.0001926   0.0002236  -0.0000834
           13          14          15          16          17          18
    1   0.0001476  -0.0008192  -0.0000122  -0.0000165   0.0000671   0.0000066
    2   0.0010541   0.0050047  -0.0000281   0.0000302   0.0000146   0.0000125
    3   0.0005410   0.0035160   0.0000735  -0.0000114  -0.0000452  -0.0000160
           19          20          21          22
    1  -0.0000676  -0.0000226  -0.0004764  -0.0036901
    2   0.0000362  -0.0000029  -0.0010362  -0.0049283
    3  -0.0000568   0.0000152  -0.0003020  -0.0008605
 Max gradient component =       5.515E-03
 RMS gradient           =       1.566E-03
 Gradient time:  CPU 240.61 s  wall 240.65 s
 Geometry Optimization Parameters
   NAtoms,    NIC,     NZ,  NCons,   NDum,   NFix, NCnnct, MaxDiis
       22     171      22       0       0       0       0       0

 Cartesian Hessian Update
 Hessian updated using BFGS update


** GEOMETRY OPTIMIZATION IN DELOCALIZED INTERNAL COORDINATES **
   Searching for a Minimum

   Optimization Cycle:   9

                       Coordinates (Angstroms)
     ATOM                X               Y               Z
      1  C         0.0022629278   -0.0048046205    0.0081724322
      2  C        -0.0092136978    0.2123496196    1.3991421071
      3  Cl        1.4988758826    0.4724907424    2.2318414422
      4  C        -1.2123537538    0.2301810823    2.1102137475
      5  Cl       -1.2494687873    0.4961570810    3.8363838248
      6  C        -2.4182166455    0.0372768686    1.4431459623
      7  H        -3.3436645053    0.0551211197    2.0039322235
      8  C        -2.4303043281   -0.1755350652    0.0731761946
      9  H        -3.3639296558   -0.3282102569   -0.4516672988
     10  C        -1.2304112603   -0.1952201638   -0.6283352779
     11  Cl       -1.2925195175   -0.4768289581   -2.3562772805
     12  C         1.2794037737   -0.0290687030   -0.7558284932
     13  C         2.2366368831   -1.0379078403   -0.5647547189
     14  Cl        1.9356634535   -2.3149180660    0.5984981259
     15  C         3.4303001142   -1.0731677578   -1.2761239968
     16  H         4.1363826274   -1.8727428171   -1.0961932389
     17  C         3.6943200656   -0.0788524774   -2.2116100405
     18  H         4.6221101706   -0.0976405890   -2.7710566268
     19  C         2.7735867986    0.9388503305   -2.4340563736
     20  H         2.9675018334    1.7195926855   -3.1572988097
     21  C         1.5865260378    0.9527648601   -1.7103416884
     22  Cl        0.4572967237    2.2604355968   -2.0105923478
   Point Group: c1    Number of degrees of freedom:    60


   Energy is  -2761.510286509

 Hessian updated using BFGS update

 60 Hessian modes will be used to form the next step
  Hessian Eigenvalues:
     0.012249    0.016317    0.017505    0.020575    0.020682    0.020808
     0.021679    0.022740    0.022925    0.023508    0.024090    0.024090
     0.024114    0.024114    0.024135    0.024136    0.024142    0.024145
     0.055150    0.095416    0.101107    0.159995    0.159998    0.160000
     0.160001    0.160124    0.215406    0.220065    0.223895    0.227287
     0.228797    0.233156    0.238815    0.246001    0.249694    0.250003
     0.251105    0.287885    0.288499    0.290292    0.292925    0.301059
     0.316844    0.356665    0.356665    0.356665    0.356668    0.356682
     0.401848    0.406395    0.417997    0.424937    0.457048    0.458559
     0.466433    0.471287    0.478202    0.478277    0.479152    0.479896

 Minimum search - taking simple RFO step
 Searching for Lamda that Minimizes Along All modes
 Value Taken    Lamda =  -0.00478837
 Calculated Step too Large.  Step scaled by  0.571260
 Step Taken.  Stepsize is  0.300000

                             Maximum     Tolerance    Cnvgd?
         Gradient           0.007600      0.000300      NO
         Displacement       0.244021      0.001200      NO
         Energy change     -0.003267      0.000001      NO


 New Cartesian Coordinates Obtained by Inverse Iteration

 Displacement from previous Coordinates is:  0.397937
 ----------------------------------------------------------------
             Standard Nuclear Orientation (Angstroms)
    I     Atom           X                Y                Z
 ----------------------------------------------------------------
    1      C       0.0019768008    -0.0057493719     0.0083055583
    2      C      -0.0107252575     0.2420864701     1.3932280682
    3      Cl      1.4966984425     0.5388693248     2.2162894125
    4      C      -1.2135783867     0.2589321740     2.1049764004
    5      Cl     -1.2533492601     0.5628192466     3.8247452488
    6      C      -2.4166581190     0.0344036843     1.4427287830
    7      H      -3.3422087364     0.0522776921     2.0033914614
    8      C      -2.4268619104    -0.2089856839     0.0776052177
    9      H      -3.3589215781    -0.3851324109    -0.4426894054
   10      C      -1.2269724237    -0.2276322878    -0.6239002188
   11      Cl     -1.2823533425    -0.5436136193    -2.3465318048
   12      C       1.2798673846    -0.0291559934    -0.7558850117
   13      C       2.2206722655    -1.0564870084    -0.5888297144
   14      Cl      1.8996185298    -2.3520348888     0.5487759119
   15      C       3.4141409775    -1.0920098768    -1.3006266992
   16      H       4.1090045156    -1.9055072190    -1.1403714190
   17      C       3.6927830868    -0.0782596364    -2.2108910682
   18      H       4.6204279243    -0.0967896824    -2.7706029721
   19      C       2.7877601255     0.9587110975    -2.4081868937
   20      H       2.9939463532     1.7535868685    -3.1124405519
   21      C       1.6005584880     0.9718197001    -1.6845992421
   22      Cl      0.4849592610     2.2981740924    -1.9541211923
 ----------------------------------------------------------------
 Nuclear Repulsion Energy =        1836.18323636 hartrees
 There are       81 alpha and       81 beta electrons
 Applying Cartesian multipole field
    Component          Value
    ---------          -----
     (2,0,0)        1.00000E-11
     (0,2,0)        2.00000E-11
     (0,0,2)       -3.00000E-11
 Nucleus-field energy     =    -0.0000000347 hartrees
 Requested basis set is 6-311++G(d,p)
 There are 162 shells and 449 basis functions
 A cutoff of  1.0D-15 yielded  10445 shell pairs
 There are     86902 function pairs (     93572 Cartesian)
 Smallest overlap matrix eigenvalue = 2.28E-07
 Linear dependence detected in AO basis
 Number of orthogonalized atomic orbitals = 444
 Maximum deviation from orthogonality = 1.723E-10
 Guess from superposition of atomic densities
 Warning:  Energy on first SCF cycle will be non-variational
 SAD guess density has 162.000000 electrons

 -----------------------------------------------------------------------
  General SCF calculation program by
  Eric Jon Sundstrom, Paul Horn, Yuezhi Mao, Dmitri Zuev, Alec White,
  David Stuck, Shaama M.S., Shane Yost, Joonho Lee, David Small,
  Daniel Levine, Susi Lehtola, Hugh Burton, Evgeny Epifanovsky,
  Bang C. Huynh
 -----------------------------------------------------------------------
 Exchange:     0.2000 Hartree-Fock + 0.0800 Slater + 0.7200 B88
 Correlation:  0.1900 VWN1RPA + 0.8100 LYP
 Using SG-1 standard quadrature grid
 A restricted SCF calculation will be
 performed using DIIS
 SCF converges when DIIS error is below 1.0e-08
 ---------------------------------------
  Cycle       Energy         DIIS error
 ---------------------------------------
    1   -2765.5174674874      2.92e-02  
    2   -2761.3636434534      2.41e-03  
    3   -2761.2602381683      3.05e-03  
    4   -2761.5011911754      6.34e-04  
    5   -2761.5092496353      3.50e-04  
    6   -2761.5123402876      9.73e-05  
    7   -2761.5125459542      2.69e-05  
    8   -2761.5125592062      1.40e-05  
    9   -2761.5125641977      2.48e-06  
   10   -2761.5125643346      1.01e-06  
   11   -2761.5125643595      2.40e-07  
   12   -2761.5125643606      1.12e-07  
   13   -2761.5125643609      3.99e-08  
   14   -2761.5125643608      1.65e-08  
   15   -2761.5125643611      4.22e-09  Convergence criterion met
 ---------------------------------------
 SCF time:   CPU 706.33s  wall 706.00s 
 SCF   energy in the final basis set =    -2761.5125643611
 Total energy in the final basis set =    -2761.5125643611

 --------------------------------------------------------------

                    Orbital Energies (a.u.)
 --------------------------------------------------------------

 Alpha MOs
 -- Occupied --
********-101.5694-101.5674-101.5657-101.5656 -10.2706 -10.2646 -10.2639
-10.2624 -10.2624 -10.2339 -10.2294 -10.2148 -10.2113 -10.2083 -10.2054
-10.2053  -9.4846  -9.4844  -9.4823  -9.4807  -9.4806  -7.2493  -7.2492
 -7.2468  -7.2454  -7.2453  -7.2394  -7.2392  -7.2389  -7.2384  -7.2371
 -7.2367  -7.2354  -7.2353  -7.2350  -7.2349  -0.9483  -0.9237  -0.9001
 -0.8884  -0.8751  -0.8425  -0.8387  -0.8059  -0.7554  -0.7521  -0.7393
 -0.6668  -0.6299  -0.6222  -0.6135  -0.5507  -0.5303  -0.5253  -0.5120
 -0.4920  -0.4757  -0.4613  -0.4587  -0.4543  -0.4417  -0.4311  -0.4198
 -0.4057  -0.4003  -0.3952  -0.3910  -0.3755  -0.3615  -0.3438  -0.3401
 -0.3323  -0.3306  -0.3273  -0.3232  -0.3191  -0.2864  -0.2711  -0.2649
 -0.2592
 -- Virtual --
 -0.0626  -0.0497  -0.0421  -0.0367  -0.0291  -0.0137  -0.0079   0.0005
  0.0061   0.0121   0.0183   0.0230   0.0267   0.0297   0.0395   0.0478
  0.0508   0.0546   0.0573   0.0621   0.0675   0.0715   0.0813   0.0819
  0.0841   0.0893   0.0923   0.0994   0.1031   0.1037   0.1057   0.1117
  0.1130   0.1158   0.1213   0.1237   0.1244   0.1286   0.1305   0.1317
  0.1350   0.1368   0.1377   0.1399   0.1416   0.1523   0.1568   0.1624
  0.1671   0.1684   0.1693   0.1770   0.1792   0.1834   0.1857   0.1895
  0.1932   0.2030   0.2079   0.2199   0.2224   0.2248   0.2329   0.2336
  0.2367   0.2392   0.2414   0.2431   0.2459   0.2504   0.2516   0.2596
  0.2619   0.2671   0.2685   0.2729   0.2779   0.2789   0.2832   0.2881
  0.2914   0.2950   0.3017   0.3030   0.3143   0.3206   0.3246   0.3250
  0.3282   0.3373   0.3466   0.3510   0.3777   0.4120   0.4196   0.4274
  0.4321   0.4424   0.4500   0.4623   0.4689   0.4837   0.4936   0.4959
  0.4974   0.4976   0.5091   0.5114   0.5164   0.5224   0.5244   0.5286
  0.5332   0.5482   0.5513   0.5678   0.5708   0.5736   0.5815   0.5924
  0.6017   0.6048   0.6069   0.6113   0.6170   0.6246   0.6257   0.6301
  0.6355   0.6518   0.6635   0.6705   0.6773   0.6850   0.6900   0.6971
  0.7081   0.7130   0.7160   0.7210   0.7415   0.7840   0.7959   0.8026
  0.8076   0.8253   0.8281   0.8328   0.8397   0.8464   0.8492   0.8541
  0.8560   0.8598   0.8647   0.8700   0.8733   0.8764   0.8885   0.8916
  0.8972   0.9050   0.9093   0.9111   0.9187   0.9309   0.9488   0.9537
  0.9563   0.9595   0.9678   0.9699   0.9722   0.9864   0.9886   0.9957
  0.9978   1.0040   1.0063   1.0088   1.0208   1.0336   1.0431   1.0515
  1.0600   1.0871   1.1147   1.1231   1.1601   1.1704   1.1869   1.2083
  1.2181   1.2363   1.2493   1.2580   1.2873   1.2947   1.3006   1.3242
  1.3283   1.3387   1.3524   1.3624   1.3749   1.4116   1.4624   1.4676
  1.4836   1.4943   1.5106   1.5135   1.5542   1.5626   1.5731   1.5753
  1.5852   1.6127   1.6319   1.6489   1.6601   1.6753   1.6909   1.7208
  1.7286   1.7651   1.7755   1.7883   1.8047   1.8423   1.8480   1.8556
  1.8624   1.8818   1.8941   1.9225   1.9301   1.9476   1.9499   1.9585
  1.9604   1.9665   1.9962   2.0201   2.0312   2.0538   2.1043   2.1320
  2.1698   2.1870   2.1980   2.2504   2.2592   2.2752   2.2835   2.2974
  2.3011   2.3053   2.3164   2.3436   2.3563   2.3721   2.3925   2.4156
  2.4317   2.4465   2.4560   2.4785   2.4892   2.5012   2.5364   2.5429
  2.5561   2.5685   2.5831   2.5887   2.6235   2.6642   2.6747   2.6908
  2.6926   2.7014   2.7164   2.7205   2.7403   2.7479   2.7609   2.7708
  2.7783   2.7822   2.7926   2.8121   2.8253   2.8343   2.8642   2.8964
  2.9507   2.9845   3.0808   3.0836   3.0961   3.1323   3.1528   3.1804
  3.2251   3.2286   3.2435   3.2690   3.3500   3.3685   3.3945   3.4157
  3.5297   3.5794   3.6462   3.6891   3.7153   3.8505   3.9414   4.0058
  4.0404   4.0581   4.0960   4.3753   4.8010   4.8284   9.7765   9.8116
  9.8173   9.8353   9.9096  23.3775  23.5435  23.8286  23.8624  23.8925
 23.9201  23.9611  23.9931  24.0493  24.0691  24.1286  24.1490  25.8134
 25.9194  25.9378  25.9472  25.9773  26.1485  26.1714  26.2905  26.3321
 26.3835  26.5819  26.6948  26.7313  26.8008  26.9476 215.7713 215.8095
215.8197 215.8413 215.9298
 --------------------------------------------------------------

          Ground-State Mulliken Net Atomic Charges

     Atom                 Charge (a.u.)
  ----------------------------------------
      1 C                     0.190770
      2 C                    -1.050206
      3 Cl                    0.391252
      4 C                     0.834609
      5 Cl                    0.520296
      6 C                    -0.815329
      7 H                     0.204025
      8 C                    -0.102488
      9 H                     0.207974
     10 C                    -0.625316
     11 Cl                    0.305443
     12 C                    -0.018372
     13 C                    -0.389531
     14 Cl                    0.267526
     15 C                     0.089597
     16 H                     0.207270
     17 C                    -0.588730
     18 H                     0.171213
     19 C                     0.081429
     20 H                     0.207012
     21 C                    -0.365748
     22 Cl                    0.277302
  ----------------------------------------
  Sum of atomic charges =     0.000000

 -----------------------------------------------------------------
                    Cartesian Multipole Moments
 -----------------------------------------------------------------
    Charge (ESU x 10^10)
                 0.0000
    Dipole Moment (Debye)
         X       0.3853      Y      -0.2289      Z      -1.4174
       Tot       1.4866
    Quadrupole Moments (Debye-Ang)
        XX    -113.7277     XY      -0.2006     YY    -135.5237
        XZ      -9.3590     YZ      -1.1411     ZZ    -133.2736
    Octopole Moments (Debye-Ang^2)
       XXX    -160.4751    XXY     -11.9737    XYY     -58.5946
       YYY     -14.3782    XXZ     -28.5864    XYZ      -1.0627
       YYZ      -2.6068    XZZ     -41.1000    YZZ      -1.3670
       ZZZ     -18.7750
    Hexadecapole Moments (Debye-Ang^3)
      XXXX   -2608.7151   XXXY      97.2744   XXYY    -684.7831
      XYYY     119.8325   YYYY   -1217.5404   XXXZ     311.7319
      XXYZ      19.0453   XYYZ     155.6725   YYYZ      44.1106
      XXZZ    -935.8478   XYZZ      64.9684   YYZZ    -743.9477
      XZZZ     435.2808   YZZZ      47.3199   ZZZZ   -3219.3925
 -----------------------------------------------------------------
 Calculating analytic gradient of the SCF energy
 Gradient of SCF Energy
            1           2           3           4           5           6
    1  -0.0003403  -0.0000120   0.0008142   0.0001520   0.0000404  -0.0000625
    2  -0.0000645  -0.0006481  -0.0037416  -0.0000083  -0.0000144  -0.0000141
    3   0.0000305  -0.0002105  -0.0019026   0.0000058  -0.0000026  -0.0000645
            7           8           9          10          11          12
    1   0.0000043  -0.0000386  -0.0000024   0.0004370   0.0022077   0.0002119
    2  -0.0000035   0.0000290  -0.0000105   0.0007242   0.0036249   0.0000262
    3   0.0000328   0.0000174   0.0000027   0.0001648   0.0000780  -0.0001614
           13          14          15          16          17          18
    1   0.0000278  -0.0005009  -0.0000096  -0.0000012   0.0000448   0.0000054
    2   0.0007571   0.0033688  -0.0000453   0.0000333   0.0000255   0.0000097
    3   0.0004050   0.0024172   0.0000805  -0.0000159  -0.0000247  -0.0000132
           19          20          21          22
    1  -0.0000655   0.0000024  -0.0004177  -0.0024970
    2   0.0000301  -0.0000125  -0.0007632  -0.0033027
    3  -0.0000665   0.0000042  -0.0001422  -0.0006348
 Max gradient component =       3.742E-03
 RMS gradient           =       1.061E-03
 Gradient time:  CPU 236.97 s  wall 237.00 s
 Geometry Optimization Parameters
   NAtoms,    NIC,     NZ,  NCons,   NDum,   NFix, NCnnct, MaxDiis
       22     171      22       0       0       0       0       0

 Cartesian Hessian Update
 Hessian updated using BFGS update


** GEOMETRY OPTIMIZATION IN DELOCALIZED INTERNAL COORDINATES **
   Searching for a Minimum

   Optimization Cycle:  10

                       Coordinates (Angstroms)
     ATOM                X               Y               Z
      1  C         0.0019768008   -0.0057493719    0.0083055583
      2  C        -0.0107252575    0.2420864701    1.3932280682
      3  Cl        1.4966984425    0.5388693248    2.2162894125
      4  C        -1.2135783867    0.2589321740    2.1049764004
      5  Cl       -1.2533492601    0.5628192466    3.8247452488
      6  C        -2.4166581190    0.0344036843    1.4427287830
      7  H        -3.3422087364    0.0522776921    2.0033914614
      8  C        -2.4268619104   -0.2089856839    0.0776052177
      9  H        -3.3589215781   -0.3851324109   -0.4426894054
     10  C        -1.2269724237   -0.2276322878   -0.6239002188
     11  Cl       -1.2823533425   -0.5436136193   -2.3465318048
     12  C         1.2798673846   -0.0291559934   -0.7558850117
     13  C         2.2206722655   -1.0564870084   -0.5888297144
     14  Cl        1.8996185298   -2.3520348888    0.5487759119
     15  C         3.4141409775   -1.0920098768   -1.3006266992
     16  H         4.1090045156   -1.9055072190   -1.1403714190
     17  C         3.6927830868   -0.0782596364   -2.2108910682
     18  H         4.6204279243   -0.0967896824   -2.7706029721
     19  C         2.7877601255    0.9587110975   -2.4081868937
     20  H         2.9939463532    1.7535868685   -3.1124405519
     21  C         1.6005584880    0.9718197001   -1.6845992421
     22  Cl        0.4849592610    2.2981740924   -1.9541211923
   Point Group: c1    Number of degrees of freedom:    60


   Energy is  -2761.512564361

 Hessian updated using BFGS update

 60 Hessian modes will be used to form the next step
  Hessian Eigenvalues:
     0.009610    0.016317    0.017505    0.020575    0.020631    0.020683
     0.021679    0.022741    0.022835    0.023505    0.024090    0.024090
     0.024114    0.024115    0.024135    0.024136    0.024142    0.024145
     0.055150    0.095106    0.101106    0.159995    0.159998    0.160000
     0.160000    0.160125    0.215407    0.220021    0.223844    0.227284
     0.228720    0.233139    0.238815    0.246001    0.249693    0.250003
     0.251098    0.287871    0.288395    0.290287    0.292925    0.301059
     0.316865    0.356665    0.356665    0.356665    0.356668    0.356682
     0.401748    0.406395    0.417997    0.424937    0.457043    0.458557
     0.466434    0.471267    0.478202    0.478275    0.479153    0.479889

 Minimum search - taking simple RFO step
 Searching for Lamda that Minimizes Along All modes
 Value Taken    Lamda =  -0.00303337
 Calculated Step too Large.  Step scaled by  0.615538
 Step Taken.  Stepsize is  0.300000

                             Maximum     Tolerance    Cnvgd?
         Gradient           0.005180      0.000300      NO
         Displacement       0.244106      0.001200      NO
         Energy change     -0.002278      0.000001      NO


 New Cartesian Coordinates Obtained by Inverse Iteration

 Displacement from previous Coordinates is:  0.399856
 ----------------------------------------------------------------
             Standard Nuclear Orientation (Angstroms)
    I     Atom           X                Y                Z
 ----------------------------------------------------------------
    1      C       0.0019729468    -0.0061235443     0.0085469026
    2      C      -0.0126923606     0.2718423821     1.3869490607
    3      Cl      1.4929956972     0.6055541235     2.1999559719
    4      C      -1.2153215858     0.2874176424     2.0992440162
    5      Cl     -1.2585024558     0.6290559979     3.8117479568
    6      C      -2.4151422967     0.0312645431     1.4424735217
    7      H      -3.3408183923     0.0487729381     2.0029629947
    8      C      -2.4228244452    -0.2422936831     0.0828469037
    9      H      -3.3528302603    -0.4420920966    -0.4325599294
   10      C      -1.2229149769    -0.2594995602    -0.6186030215
   11      Cl     -1.2710690551    -0.6108154446    -2.3348253644
   12      C       1.2803234619    -0.0287573740    -0.7557234336
   13      C       2.2044916269    -1.0737852093    -0.6132016660
   14      Cl      1.8626551779    -2.3876362432     0.4974600677
   15      C       3.3975743765    -1.1099420996    -1.3257317463
   16      H       4.0805951818    -1.9371142298    -1.1855837356
   17      C       3.6912939806    -0.0778484269    -2.2104665582
   18      H       4.6186700964    -0.0964392388    -2.7706251483
   19      C       2.8024426309     0.9777007096    -2.3819560135
   20      H       3.0209318969     1.7860580422    -3.0669477041
   21      C       1.6150982623     0.9902501758    -1.6585456145
   22      Cl      0.5138556335     2.3347532666    -1.8970475921
 ----------------------------------------------------------------
 Nuclear Repulsion Energy =        1834.54236697 hartrees
 There are       81 alpha and       81 beta electrons
 Applying Cartesian multipole field
    Component          Value
    ---------          -----
     (2,0,0)        1.00000E-11
     (0,2,0)        2.00000E-11
     (0,0,2)       -3.00000E-11
 Nucleus-field energy     =    -0.0000000330 hartrees
 Requested basis set is 6-311++G(d,p)
 There are 162 shells and 449 basis functions
 A cutoff of  1.0D-15 yielded  10440 shell pairs
 There are     86823 function pairs (     93486 Cartesian)
 Smallest overlap matrix eigenvalue = 2.09E-07
 Linear dependence detected in AO basis
 Number of orthogonalized atomic orbitals = 444
 Maximum deviation from orthogonality = 1.787E-10
 Guess from superposition of atomic densities
 Warning:  Energy on first SCF cycle will be non-variational
 SAD guess density has 162.000000 electrons

 -----------------------------------------------------------------------
  General SCF calculation program by
  Eric Jon Sundstrom, Paul Horn, Yuezhi Mao, Dmitri Zuev, Alec White,
  David Stuck, Shaama M.S., Shane Yost, Joonho Lee, David Small,
  Daniel Levine, Susi Lehtola, Hugh Burton, Evgeny Epifanovsky,
  Bang C. Huynh
 -----------------------------------------------------------------------
 Exchange:     0.2000 Hartree-Fock + 0.0800 Slater + 0.7200 B88
 Correlation:  0.1900 VWN1RPA + 0.8100 LYP
 Using SG-1 standard quadrature grid
 A restricted SCF calculation will be
 performed using DIIS
 SCF converges when DIIS error is below 1.0e-08
 ---------------------------------------
  Cycle       Energy         DIIS error
 ---------------------------------------
    1   -2765.5124792544      2.92e-02  
    2   -2761.3651429250      2.41e-03  
    3   -2761.2624659368      3.04e-03  
    4   -2761.5029255186      6.29e-04  
    5   -2761.5107965662      3.50e-04  
    6   -2761.5138728195      9.73e-05  
    7   -2761.5140783198      2.71e-05  
    8   -2761.5140918449      1.40e-05  
    9   -2761.5140968306      2.47e-06  
   10   -2761.5140969663      1.01e-06  
   11   -2761.5140969906      2.33e-07  
   12   -2761.5140969920      1.09e-07  
   13   -2761.5140969921      3.87e-08  
   14   -2761.5140969922      1.62e-08  
   15   -2761.5140969924      4.29e-09  Convergence criterion met
 ---------------------------------------
 SCF time:   CPU 708.38s  wall 709.00s 
 SCF   energy in the final basis set =    -2761.5140969924
 Total energy in the final basis set =    -2761.5140969924

 --------------------------------------------------------------

                    Orbital Energies (a.u.)
 --------------------------------------------------------------

 Alpha MOs
 -- Occupied --
********-101.5698-101.5678-101.5661-101.5660 -10.2706 -10.2646 -10.2639
-10.2624 -10.2623 -10.2337 -10.2291 -10.2148 -10.2114 -10.2083 -10.2054
-10.2054  -9.4847  -9.4847  -9.4826  -9.4810  -9.4809  -7.2496  -7.2494
 -7.2472  -7.2457  -7.2456  -7.2395  -7.2395  -7.2390  -7.2388  -7.2374
 -7.2371  -7.2358  -7.2357  -7.2353  -7.2353  -0.9482  -0.9238  -0.8998
 -0.8886  -0.8753  -0.8426  -0.8387  -0.8058  -0.7555  -0.7522  -0.7394
 -0.6668  -0.6294  -0.6225  -0.6138  -0.5507  -0.5299  -0.5253  -0.5126
 -0.4919  -0.4757  -0.4612  -0.4588  -0.4544  -0.4414  -0.4309  -0.4199
 -0.4057  -0.3991  -0.3953  -0.3908  -0.3752  -0.3610  -0.3437  -0.3396
 -0.3328  -0.3309  -0.3274  -0.3247  -0.3206  -0.2851  -0.2718  -0.2649
 -0.2596
 -- Virtual --
 -0.0609  -0.0498  -0.0419  -0.0385  -0.0294  -0.0137  -0.0080   0.0005
  0.0061   0.0120   0.0183   0.0228   0.0265   0.0296   0.0396   0.0477
  0.0509   0.0543   0.0577   0.0618   0.0673   0.0706   0.0810   0.0818
  0.0841   0.0895   0.0924   0.0994   0.1031   0.1036   0.1056   0.1107
  0.1129   0.1161   0.1209   0.1240   0.1247   0.1289   0.1304   0.1309
  0.1350   0.1365   0.1377   0.1398   0.1414   0.1523   0.1569   0.1620
  0.1666   0.1682   0.1694   0.1763   0.1793   0.1822   0.1863   0.1887
  0.1927   0.2022   0.2082   0.2197   0.2219   0.2247   0.2330   0.2341
  0.2360   0.2387   0.2397   0.2423   0.2457   0.2500   0.2521   0.2593
  0.2635   0.2670   0.2685   0.2743   0.2788   0.2796   0.2830   0.2883
  0.2906   0.2937   0.2998   0.3030   0.3119   0.3181   0.3234   0.3262
  0.3303   0.3370   0.3478   0.3499   0.3777   0.4122   0.4190   0.4269
  0.4334   0.4429   0.4505   0.4612   0.4691   0.4803   0.4926   0.4957
  0.4977   0.5002   0.5102   0.5119   0.5185   0.5226   0.5255   0.5290
  0.5342   0.5476   0.5503   0.5693   0.5710   0.5748   0.5811   0.5914
  0.5995   0.6036   0.6054   0.6132   0.6172   0.6246   0.6284   0.6316
  0.6378   0.6528   0.6637   0.6700   0.6788   0.6856   0.6901   0.6962
  0.7042   0.7115   0.7144   0.7210   0.7425   0.7838   0.7955   0.8042
  0.8101   0.8257   0.8281   0.8336   0.8405   0.8464   0.8479   0.8547
  0.8554   0.8577   0.8686   0.8702   0.8731   0.8767   0.8867   0.8928
  0.8979   0.9004   0.9054   0.9095   0.9163   0.9308   0.9504   0.9555
  0.9577   0.9611   0.9701   0.9705   0.9730   0.9879   0.9908   0.9961
  0.9985   1.0033   1.0055   1.0127   1.0221   1.0338   1.0438   1.0520
  1.0574   1.0871   1.1115   1.1274   1.1661   1.1705   1.1904   1.2102
  1.2172   1.2376   1.2500   1.2576   1.2896   1.2930   1.3019   1.3228
  1.3259   1.3395   1.3502   1.3617   1.3691   1.4138   1.4572   1.4666
  1.4821   1.4957   1.5097   1.5109   1.5541   1.5618   1.5750   1.5774
  1.5873   1.6100   1.6316   1.6495   1.6598   1.6750   1.6899   1.7213
  1.7275   1.7663   1.7756   1.7887   1.8058   1.8394   1.8463   1.8551
  1.8607   1.8807   1.8938   1.9227   1.9316   1.9475   1.9526   1.9585
  1.9621   1.9675   1.9966   2.0198   2.0325   2.0525   2.1015   2.1313
  2.1699   2.1871   2.2003   2.2472   2.2587   2.2716   2.2847   2.3031
  2.3052   2.3097   2.3118   2.3470   2.3517   2.3714   2.3929   2.4165
  2.4350   2.4471   2.4549   2.4751   2.4882   2.4989   2.5366   2.5434
  2.5574   2.5675   2.5746   2.5845   2.6304   2.6653   2.6772   2.6906
  2.6930   2.7027   2.7156   2.7197   2.7403   2.7488   2.7616   2.7715
  2.7778   2.7808   2.7888   2.8128   2.8260   2.8333   2.8591   2.8956
  2.9541   2.9845   3.0829   3.0867   3.0978   3.1306   3.1513   3.1819
  3.2243   3.2325   3.2416   3.2695   3.3484   3.3705   3.3949   3.4169
  3.5337   3.5811   3.6461   3.6940   3.7143   3.8507   3.9430   4.0063
  4.0407   4.0579   4.0958   4.3706   4.8023   4.8276   9.7794   9.8076
  9.8226   9.8368   9.8917  23.3799  23.5444  23.8287  23.8624  23.8927
 23.9215  23.9621  23.9927  24.0487  24.0737  24.1284  24.1490  25.8129
 25.9221  25.9329  25.9609  25.9695  26.1494  26.1986  26.2595  26.3134
 26.3930  26.5819  26.6888  26.7335  26.7912  26.9672 215.7739 215.8040
215.8270 215.8448 215.9078
 --------------------------------------------------------------

          Ground-State Mulliken Net Atomic Charges

     Atom                 Charge (a.u.)
  ----------------------------------------
      1 C                     0.108392
      2 C                    -1.136528
      3 Cl                    0.432419
      4 C                     0.875929
      5 Cl                    0.523503
      6 C                    -0.762129
      7 H                     0.206007
      8 C                    -0.135959
      9 H                     0.206718
     10 C                    -0.598346
     11 Cl                    0.349376
     12 C                    -0.100865
     13 C                    -0.399646
     14 Cl                    0.314947
     15 C                     0.076186
     16 H                     0.207248
     17 C                    -0.558911
     18 H                     0.171820
     19 C                     0.071234
     20 H                     0.207174
     21 C                    -0.384748
     22 Cl                    0.326178
  ----------------------------------------
  Sum of atomic charges =     0.000000

 -----------------------------------------------------------------
                    Cartesian Multipole Moments
 -----------------------------------------------------------------
    Charge (ESU x 10^10)
                -0.0000
    Dipole Moment (Debye)
         X       0.3846      Y      -0.2557      Z      -1.4132
       Tot       1.4868
    Quadrupole Moments (Debye-Ang)
        XX    -113.7436     XY      -0.0652     YY    -135.4213
        XZ      -9.4242     YZ      -1.1474     ZZ    -133.2917
    Octopole Moments (Debye-Ang^2)
       XXX    -160.5076    XXY     -12.8923    XYY     -58.1656
       YYY     -16.6796    XXZ     -28.7028    XYZ      -0.9000
       YYZ      -2.7388    XZZ     -41.1545    YZZ      -2.3208
       ZZZ     -17.8563
    Hexadecapole Moments (Debye-Ang^3)
      XXXX   -2597.8886   XXXY      90.2034   XXYY    -688.9566
      XYYY     109.2149   YYYY   -1267.0252   XXXZ     319.8486
      XXYZ       9.8709   XYYZ     157.6867   YYYZ      14.0447
      XXZZ    -926.0413   XYZZ      61.8054   YYZZ    -744.2993
      XZZZ     445.6037   YZZZ      20.4854   ZZZZ   -3178.6909
 -----------------------------------------------------------------
 Calculating analytic gradient of the SCF energy
 Gradient of SCF Energy
            1           2           3           4           5           6
    1  -0.0003443  -0.0000371   0.0006302   0.0000678   0.0000334  -0.0000133
    2  -0.0000543  -0.0004424  -0.0024587  -0.0000244  -0.0000028   0.0000052
    3   0.0001090  -0.0002642  -0.0011958   0.0000223  -0.0000021  -0.0000091
            7           8           9          10          11          12
    1  -0.0000034  -0.0000122  -0.0000104   0.0003639   0.0014185   0.0002797
    2   0.0000016   0.0000231  -0.0000077   0.0004874   0.0024053   0.0000010
    3   0.0000169  -0.0000243   0.0000057   0.0001327  -0.0000105  -0.0001821
           13          14          15          16          17          18
    1  -0.0000722  -0.0002961  -0.0000102   0.0000062   0.0000314   0.0000027
    2   0.0004977   0.0022226  -0.0000441   0.0000248   0.0000286   0.0000048
    3   0.0002734   0.0016382   0.0000669  -0.0000170  -0.0000167  -0.0000110
           19          20          21          22
    1  -0.0000497   0.0000149  -0.0003146  -0.0016852
    2   0.0000197  -0.0000151  -0.0005044  -0.0021680
    3  -0.0000554  -0.0000016  -0.0000168  -0.0004586
 Max gradient component =       2.459E-03
 RMS gradient           =       7.043E-04
 Gradient time:  CPU 237.59 s  wall 237.62 s
 Geometry Optimization Parameters
   NAtoms,    NIC,     NZ,  NCons,   NDum,   NFix, NCnnct, MaxDiis
       22     171      22       0       0       0       0       0

 Cartesian Hessian Update
 Hessian updated using BFGS update


** GEOMETRY OPTIMIZATION IN DELOCALIZED INTERNAL COORDINATES **
   Searching for a Minimum

   Optimization Cycle:  11

                       Coordinates (Angstroms)
     ATOM                X               Y               Z
      1  C         0.0019729468   -0.0061235443    0.0085469026
      2  C        -0.0126923606    0.2718423821    1.3869490607
      3  Cl        1.4929956972    0.6055541235    2.1999559719
      4  C        -1.2153215858    0.2874176424    2.0992440162
      5  Cl       -1.2585024558    0.6290559979    3.8117479568
      6  C        -2.4151422967    0.0312645431    1.4424735217
      7  H        -3.3408183923    0.0487729381    2.0029629947
      8  C        -2.4228244452   -0.2422936831    0.0828469037
      9  H        -3.3528302603   -0.4420920966   -0.4325599294
     10  C        -1.2229149769   -0.2594995602   -0.6186030215
     11  Cl       -1.2710690551   -0.6108154446   -2.3348253644
     12  C         1.2803234619   -0.0287573740   -0.7557234336
     13  C         2.2044916269   -1.0737852093   -0.6132016660
     14  Cl        1.8626551779   -2.3876362432    0.4974600677
     15  C         3.3975743765   -1.1099420996   -1.3257317463
     16  H         4.0805951818   -1.9371142298   -1.1855837356
     17  C         3.6912939806   -0.0778484269   -2.2104665582
     18  H         4.6186700964   -0.0964392388   -2.7706251483
     19  C         2.8024426309    0.9777007096   -2.3819560135
     20  H         3.0209318969    1.7860580422   -3.0669477041
     21  C         1.6150982623    0.9902501758   -1.6585456145
     22  Cl        0.5138556335    2.3347532666   -1.8970475921
   Point Group: c1    Number of degrees of freedom:    60


   Energy is  -2761.514096992

 Hessian updated using BFGS update

 59 Hessian modes will be used to form the next step
  Hessian Eigenvalues:
     0.006985    0.016317    0.017505    0.020537    0.020577    0.020683
     0.021679    0.022743    0.022788    0.023503    0.024090    0.024090
     0.024114    0.024115    0.024135    0.024136    0.024142    0.024144
     0.055150    0.094854    0.101106    0.159995    0.159998    0.160000
     0.160000    0.160125    0.215407    0.219954    0.223785    0.227283
     0.228628    0.233124    0.238815    0.246002    0.249694    0.250001
     0.251091    0.287835    0.288312    0.290290    0.292925    0.301059
     0.316877    0.356665    0.356665    0.356668    0.356682    0.401648
     0.406393    0.417997    0.424937    0.457041    0.458556    0.466434
     0.471248    0.478202    0.478278    0.479153    0.479885

 Minimum search - taking simple RFO step
 Searching for Lamda that Minimizes Along All modes
 Value Taken    Lamda =  -0.00191337
 Calculated Step too Large.  Step scaled by  0.649157
 Step Taken.  Stepsize is  0.300000

                             Maximum     Tolerance    Cnvgd?
         Gradient           0.003449      0.000300      NO
         Displacement       0.244567      0.001200      NO
         Energy change     -0.001533      0.000001      NO


 New Cartesian Coordinates Obtained by Inverse Iteration

 Displacement from previous Coordinates is:  0.398911
 ----------------------------------------------------------------
             Standard Nuclear Orientation (Angstroms)
    I     Atom           X                Y                Z
 ----------------------------------------------------------------
    1      C       0.0022209998    -0.0057279381     0.0089570061
    2      C      -0.0151789830     0.3015439170     1.3804762296
    3      Cl      1.4874615034     0.6720863691     2.1835915909
    4      C      -1.2176954304     0.3155919988     2.0930803873
    5      Cl     -1.2651208188     0.6939179328     3.7976628367
    6      C      -2.4137471127     0.0279625589     1.4423747796
    7      H      -3.3395202296     0.0445582018     2.0027388895
    8      C      -2.4182370926    -0.2751709488     0.0888849065
    9      H      -3.3456761322    -0.4988528476    -0.4212773812
   10      C      -1.2182685669    -0.2904187172    -0.6124674557
   11      Cl     -1.2588482216    -0.6781577567    -2.3211505911
   12      C       1.2808657251    -0.0277376954    -0.7552853275
   13      C       2.1883691706    -1.0895032625    -0.6375098598
   14      Cl      1.8249070162    -2.4218440325     0.4443010707
   15      C       3.3808946368    -1.1266649237    -1.3510260126
   16      H       4.0515894476    -1.9670581403    -1.2312014432
   17      C       3.6898839539    -0.0776603894    -2.2104251569
   18      H       4.6168533666    -0.0966448026    -2.7712424193
   19      C       2.8173947567     0.9954242859    -2.3560071004
   20      H       3.0481166292     1.8163821479    -3.0217904538
   21      C       1.6300178851     1.0078291964    -1.6326463396
   22      Cl      0.5445026377     2.3704675175    -1.8396682873
 ----------------------------------------------------------------
 Nuclear Repulsion Energy =        1833.17219353 hartrees
 There are       81 alpha and       81 beta electrons
 Applying Cartesian multipole field
    Component          Value
    ---------          -----
     (2,0,0)        1.00000E-11
     (0,2,0)        2.00000E-11
     (0,0,2)       -3.00000E-11
 Nucleus-field energy     =    -0.0000000312 hartrees
 Requested basis set is 6-311++G(d,p)
 There are 162 shells and 449 basis functions
 A cutoff of  1.0D-15 yielded  10442 shell pairs
 There are     86820 function pairs (     93479 Cartesian)
 Smallest overlap matrix eigenvalue = 1.88E-07
 Linear dependence detected in AO basis
 Number of orthogonalized atomic orbitals = 444
 Maximum deviation from orthogonality = 2.847E-10
 Guess from superposition of atomic densities
 Warning:  Energy on first SCF cycle will be non-variational
 SAD guess density has 162.000000 electrons

 -----------------------------------------------------------------------
  General SCF calculation program by
  Eric Jon Sundstrom, Paul Horn, Yuezhi Mao, Dmitri Zuev, Alec White,
  David Stuck, Shaama M.S., Shane Yost, Joonho Lee, David Small,
  Daniel Levine, Susi Lehtola, Hugh Burton, Evgeny Epifanovsky,
  Bang C. Huynh
 -----------------------------------------------------------------------
 Exchange:     0.2000 Hartree-Fock + 0.0800 Slater + 0.7200 B88
 Correlation:  0.1900 VWN1RPA + 0.8100 LYP
 Using SG-1 standard quadrature grid
 A restricted SCF calculation will be
 performed using DIIS
 SCF converges when DIIS error is below 1.0e-08
 ---------------------------------------
  Cycle       Energy         DIIS error
 ---------------------------------------
    1   -2765.5091763237      2.92e-02  
    2   -2761.3661087571      2.41e-03  
    3   -2761.2640174271      3.04e-03  
    4   -2761.5041122133      6.24e-04  
    5   -2761.5118289523      3.49e-04  
    6   -2761.5148905102      9.75e-05  
    7   -2761.5150962413      2.72e-05  
    8   -2761.5151099795      1.40e-05  
    9   -2761.5151149591      2.46e-06  
   10   -2761.5151150938      1.00e-06  
   11   -2761.5151151181      2.27e-07  
   12   -2761.5151151190      1.06e-07  
   13   -2761.5151151196      3.72e-08  
   14   -2761.5151151195      1.57e-08  
   15   -2761.5151151194      4.42e-09  Convergence criterion met
 ---------------------------------------
 SCF time:   CPU 704.12s  wall 705.00s 
 SCF   energy in the final basis set =    -2761.5151151194
 Total energy in the final basis set =    -2761.5151151194

 --------------------------------------------------------------

                    Orbital Energies (a.u.)
 --------------------------------------------------------------

 Alpha MOs
 -- Occupied --
********-101.5701-101.5681-101.5665-101.5664 -10.2705 -10.2647 -10.2638
-10.2624 -10.2623 -10.2334 -10.2289 -10.2148 -10.2114 -10.2084 -10.2055
-10.2054  -9.4850  -9.4847  -9.4829  -9.4813  -9.4812  -7.2499  -7.2494
 -7.2475  -7.2460  -7.2459  -7.2398  -7.2396  -7.2391  -7.2390  -7.2377
 -7.2373  -7.2361  -7.2359  -7.2356  -7.2356  -0.9481  -0.9239  -0.8997
 -0.8887  -0.8755  -0.8427  -0.8388  -0.8057  -0.7556  -0.7523  -0.7395
 -0.6667  -0.6289  -0.6229  -0.6141  -0.5507  -0.5297  -0.5253  -0.5132
 -0.4919  -0.4758  -0.4612  -0.4588  -0.4545  -0.4412  -0.4307  -0.4200
 -0.4057  -0.3982  -0.3953  -0.3908  -0.3750  -0.3607  -0.3439  -0.3391
 -0.3332  -0.3311  -0.3276  -0.3261  -0.3215  -0.2838  -0.2727  -0.2649
 -0.2598
 -- Virtual --
 -0.0591  -0.0498  -0.0417  -0.0404  -0.0296  -0.0137  -0.0081   0.0004
  0.0062   0.0119   0.0183   0.0226   0.0264   0.0296   0.0397   0.0476
  0.0510   0.0541   0.0581   0.0616   0.0671   0.0698   0.0809   0.0817
  0.0842   0.0897   0.0926   0.0995   0.1030   0.1037   0.1055   0.1097
  0.1127   0.1164   0.1205   0.1236   0.1254   0.1290   0.1295   0.1314
  0.1351   0.1362   0.1378   0.1397   0.1413   0.1524   0.1569   0.1617
  0.1663   0.1682   0.1696   0.1756   0.1793   0.1809   0.1867   0.1881
  0.1924   0.2013   0.2086   0.2190   0.2212   0.2243   0.2321   0.2337
  0.2353   0.2388   0.2393   0.2415   0.2455   0.2497   0.2528   0.2589
  0.2645   0.2670   0.2681   0.2761   0.2799   0.2810   0.2834   0.2882
  0.2892   0.2929   0.2984   0.3029   0.3089   0.3170   0.3214   0.3277
  0.3333   0.3380   0.3480   0.3502   0.3777   0.4125   0.4184   0.4264
  0.4352   0.4443   0.4515   0.4599   0.4692   0.4770   0.4909   0.4956
  0.4977   0.5026   0.5104   0.5122   0.5210   0.5232   0.5253   0.5290
  0.5358   0.5472   0.5491   0.5697   0.5714   0.5756   0.5810   0.5903
  0.5966   0.6038   0.6047   0.6149   0.6180   0.6225   0.6311   0.6339
  0.6404   0.6544   0.6637   0.6676   0.6787   0.6873   0.6897   0.6946
  0.7016   0.7101   0.7134   0.7217   0.7444   0.7833   0.7948   0.8062
  0.8127   0.8260   0.8285   0.8346   0.8416   0.8461   0.8484   0.8542
  0.8551   0.8568   0.8692   0.8710   0.8734   0.8775   0.8837   0.8938
  0.8949   0.9007   0.9033   0.9090   0.9148   0.9306   0.9521   0.9571
  0.9582   0.9630   0.9701   0.9719   0.9740   0.9845   0.9921   0.9969
  1.0005   1.0027   1.0073   1.0170   1.0237   1.0342   1.0445   1.0536
  1.0558   1.0870   1.1052   1.1301   1.1703   1.1748   1.1942   1.2124
  1.2163   1.2391   1.2498   1.2581   1.2917   1.2930   1.3023   1.3210
  1.3238   1.3376   1.3430   1.3625   1.3672   1.4162   1.4509   1.4694
  1.4812   1.4968   1.5059   1.5114   1.5542   1.5610   1.5765   1.5781
  1.5924   1.6074   1.6314   1.6501   1.6592   1.6751   1.6887   1.7216
  1.7267   1.7676   1.7757   1.7890   1.8074   1.8363   1.8448   1.8545
  1.8594   1.8799   1.8933   1.9230   1.9330   1.9473   1.9534   1.9583
  1.9632   1.9709   1.9972   2.0198   2.0338   2.0508   2.0988   2.1306
  2.1701   2.1869   2.2026   2.2445   2.2575   2.2685   2.2843   2.2983
  2.3098   2.3149   2.3166   2.3474   2.3504   2.3709   2.3927   2.4180
  2.4396   2.4478   2.4521   2.4733   2.4891   2.4978   2.5366   2.5440
  2.5558   2.5654   2.5688   2.5813   2.6393   2.6656   2.6795   2.6904
  2.6938   2.7042   2.7148   2.7188   2.7400   2.7500   2.7625   2.7718
  2.7771   2.7791   2.7857   2.8144   2.8270   2.8326   2.8544   2.8947
  2.9573   2.9836   3.0848   3.0901   3.0997   3.1291   3.1492   3.1837
  3.2232   3.2362   3.2401   3.2706   3.3469   3.3729   3.3955   3.4182
  3.5377   3.5831   3.6461   3.6997   3.7135   3.8510   3.9445   4.0069
  4.0412   4.0578   4.0956   4.3667   4.8038   4.8262   9.7814   9.8040
  9.8315   9.8414   9.8707  23.3826  23.5454  23.8290  23.8622  23.8930
 23.9231  23.9631  23.9923  24.0482  24.0776  24.1284  24.1492  25.8117
 25.8972  25.9416  25.9643  25.9806  26.1479  26.2315  26.2372  26.2998
 26.3967  26.5823  26.6813  26.7295  26.7884  26.9947 215.7757 215.8002
215.8368 215.8520 215.8824
 --------------------------------------------------------------

          Ground-State Mulliken Net Atomic Charges

     Atom                 Charge (a.u.)
  ----------------------------------------
      1 C                     0.025483
      2 C                    -1.209921
      3 Cl                    0.471116
      4 C                     0.908204
      5 Cl                    0.526212
      6 C                    -0.711936
      7 H                     0.207937
      8 C                    -0.175572
      9 H                     0.205444
     10 C                    -0.562079
     11 Cl                    0.390244
     12 C                    -0.176016
     13 C                    -0.407459
     14 Cl                    0.361848
     15 C                     0.059614
     16 H                     0.207282
     17 C                    -0.531031
     18 H                     0.172410
     19 C                     0.057818
     20 H                     0.207346
     21 C                    -0.399848
     22 Cl                    0.372904
  ----------------------------------------
  Sum of atomic charges =     0.000000

 -----------------------------------------------------------------
                    Cartesian Multipole Moments
 -----------------------------------------------------------------
    Charge (ESU x 10^10)
                -0.0000
    Dipole Moment (Debye)
         X       0.3847      Y      -0.2828      Z      -1.4090
       Tot       1.4877
    Quadrupole Moments (Debye-Ang)
        XX    -113.7690     XY       0.0643     YY    -135.3384
        XZ      -9.4819     YZ      -1.1586     ZZ    -133.3000
    Octopole Moments (Debye-Ang^2)
       XXX    -160.4807    XXY     -13.8006    XYY     -57.7805
       YYY     -18.9847    XXZ     -28.7830    XYZ      -0.7132
       YYZ      -2.8393    XZZ     -41.1769    YZZ      -3.3057
       ZZZ     -16.9814
    Hexadecapole Moments (Debye-Ang^3)
      XXXX   -2587.2487   XXXY      82.8107   XXYY    -693.4790
      XYYY      98.3373   YYYY   -1318.0710   XXXZ     328.5284
      XXYZ       0.6078   XYYZ     159.9580   YYYZ     -15.9133
      XXZZ    -916.1451   XYZZ      58.2916   YYZZ    -744.8863
      XZZZ     456.4116   YZZZ      -6.6165   ZZZZ   -3137.5904
 -----------------------------------------------------------------
 Calculating analytic gradient of the SCF energy
 Gradient of SCF Energy
            1           2           3           4           5           6
    1  -0.0003104  -0.0000356   0.0004946   0.0000222   0.0000377   0.0000243
    2  -0.0000304  -0.0003239  -0.0015962  -0.0000374   0.0000120   0.0000157
    3   0.0001267  -0.0002622  -0.0007531   0.0000376  -0.0000154   0.0000143
            7           8           9          10          11          12
    1  -0.0000067   0.0000011  -0.0000137   0.0002949   0.0009225   0.0002939
    2   0.0000033   0.0000163  -0.0000017   0.0003243   0.0016119  -0.0000367
    3   0.0000082  -0.0000376   0.0000103   0.0000836  -0.0000267  -0.0001815
           13          14          15          16          17          18
    1  -0.0001441  -0.0001888  -0.0000082   0.0000070   0.0000065  -0.0000007
    2   0.0003338   0.0014845  -0.0000306   0.0000099   0.0000235   0.0000001
    3   0.0001870   0.0011238   0.0000396  -0.0000228  -0.0000078  -0.0000112
           19          20          21          22
    1  -0.0000304   0.0000209  -0.0002055  -0.0011815
    2   0.0000096  -0.0000113  -0.0003109  -0.0014657
    3  -0.0000297  -0.0000032   0.0000613  -0.0003413
 Max gradient component =       1.612E-03
 RMS gradient           =       4.752E-04
 Gradient time:  CPU 235.43 s  wall 235.46 s
 Geometry Optimization Parameters
   NAtoms,    NIC,     NZ,  NCons,   NDum,   NFix, NCnnct, MaxDiis
       22     171      22       0       0       0       0       0

 Cartesian Hessian Update
 Hessian updated using BFGS update


** GEOMETRY OPTIMIZATION IN DELOCALIZED INTERNAL COORDINATES **
   Searching for a Minimum

   Optimization Cycle:  12

                       Coordinates (Angstroms)
     ATOM                X               Y               Z
      1  C         0.0022209998   -0.0057279381    0.0089570061
      2  C        -0.0151789830    0.3015439170    1.3804762296
      3  Cl        1.4874615034    0.6720863691    2.1835915909
      4  C        -1.2176954304    0.3155919988    2.0930803873
      5  Cl       -1.2651208188    0.6939179328    3.7976628367
      6  C        -2.4137471127    0.0279625589    1.4423747796
      7  H        -3.3395202296    0.0445582018    2.0027388895
      8  C        -2.4182370926   -0.2751709488    0.0888849065
      9  H        -3.3456761322   -0.4988528476   -0.4212773812
     10  C        -1.2182685669   -0.2904187172   -0.6124674557
     11  Cl       -1.2588482216   -0.6781577567   -2.3211505911
     12  C         1.2808657251   -0.0277376954   -0.7552853275
     13  C         2.1883691706   -1.0895032625   -0.6375098598
     14  Cl        1.8249070162   -2.4218440325    0.4443010707
     15  C         3.3808946368   -1.1266649237   -1.3510260126
     16  H         4.0515894476   -1.9670581403   -1.2312014432
     17  C         3.6898839539   -0.0776603894   -2.2104251569
     18  H         4.6168533666   -0.0966448026   -2.7712424193
     19  C         2.8173947567    0.9954242859   -2.3560071004
     20  H         3.0481166292    1.8163821479   -3.0217904538
     21  C         1.6300178851    1.0078291964   -1.6326463396
     22  Cl        0.5445026377    2.3704675175   -1.8396682873
   Point Group: c1    Number of degrees of freedom:    60


   Energy is  -2761.515115119

 Hessian updated using BFGS update

 60 Hessian modes will be used to form the next step
  Hessian Eigenvalues:
     0.004620    0.016318    0.017506    0.020490    0.020576    0.020683
     0.021679    0.022743    0.022761    0.023507    0.024090    0.024090
     0.024114    0.024115    0.024135    0.024136    0.024142    0.024145
     0.055154    0.094613    0.101106    0.159995    0.159998    0.160000
     0.160000    0.160124    0.215408    0.219862    0.223719    0.227289
     0.228514    0.233110    0.238815    0.246002    0.249697    0.249997
     0.251082    0.287775    0.288252    0.290296    0.292926    0.301059
     0.316877    0.356665    0.356665    0.356665    0.356668    0.356682
     0.401546    0.406392    0.417997    0.424938    0.457042    0.458555
     0.466434    0.471229    0.478202    0.478280    0.479152    0.479881

 Minimum search - taking simple RFO step
 Searching for Lamda that Minimizes Along All modes
 Value Taken    Lamda =  -0.00128932
 Calculated Step too Large.  Step scaled by  0.644463
 Step Taken.  Stepsize is  0.300000

                             Maximum     Tolerance    Cnvgd?
         Gradient           0.002327      0.000300      NO
         Displacement       0.245613      0.001200      NO
         Energy change     -0.001018      0.000001      NO


 New Cartesian Coordinates Obtained by Inverse Iteration

 Displacement from previous Coordinates is:  0.395162
 ----------------------------------------------------------------
             Standard Nuclear Orientation (Angstroms)
    I     Atom           X                Y                Z
 ----------------------------------------------------------------
    1      C       0.0027863992    -0.0047533280     0.0098073707
    2      C      -0.0183490794     0.3310919262     1.3741058867
    3      Cl      1.4798104692     0.7379412881     2.1680956434
    4      C      -1.2210165166     0.3434747169     2.0865820591
    5      Cl     -1.2738062175     0.7569108005     3.7827940854
    6      C      -2.4127084255     0.0247634160     1.4423013615
    7      H      -3.3386305442     0.0400427587     2.0024523819
    8      C      -2.4131114729    -0.3073227980     0.0955547251
    9      H      -3.3374051987    -0.5549595011    -0.4091660898
   10      C      -1.2129383913    -0.3203324178    -0.6054766484
   11      Cl     -1.2457702678    -0.7450311153    -2.3056906747
   12      C       1.2816890487    -0.0262895466    -0.7543065659
   13      C       2.1727610302    -1.1037455376    -0.6615100404
   14      Cl      1.7875859303    -2.4548410216     0.3895568916
   15      C       3.3645193881    -1.1420305828    -1.3763359009
   16      H       4.0227657452    -1.9948495872    -1.2767647954
   17      C       3.6884367891    -0.0777903506    -2.2112042717
   18      H       4.6147219555    -0.0974378412    -2.7731261221
   19      C       2.8321310007     1.0114913932    -2.3310314246
   20      H       3.0746727140     1.8439993206    -2.9780563178
   21      C       1.6452094329     1.0243387577    -1.6069383726
   22      Cl      0.5774313518     2.4056519213    -1.7812733127
 ----------------------------------------------------------------
 Nuclear Repulsion Energy =        1831.97255189 hartrees
 There are       81 alpha and       81 beta electrons
 Applying Cartesian multipole field
    Component          Value
    ---------          -----
     (2,0,0)        1.00000E-11
     (0,2,0)        2.00000E-11
     (0,0,2)       -3.00000E-11
 Nucleus-field energy     =    -0.0000000294 hartrees
 Requested basis set is 6-311++G(d,p)
 There are 162 shells and 449 basis functions
 A cutoff of  1.0D-15 yielded  10455 shell pairs
 There are     86942 function pairs (     93608 Cartesian)
 Smallest overlap matrix eigenvalue = 1.68E-07
 Linear dependence detected in AO basis
 Number of orthogonalized atomic orbitals = 444
 Maximum deviation from orthogonality = 6.335E-10
 Guess from superposition of atomic densities
 Warning:  Energy on first SCF cycle will be non-variational
 SAD guess density has 162.000000 electrons

 -----------------------------------------------------------------------
  General SCF calculation program by
  Eric Jon Sundstrom, Paul Horn, Yuezhi Mao, Dmitri Zuev, Alec White,
  David Stuck, Shaama M.S., Shane Yost, Joonho Lee, David Small,
  Daniel Levine, Susi Lehtola, Hugh Burton, Evgeny Epifanovsky,
  Bang C. Huynh
 -----------------------------------------------------------------------
 Exchange:     0.2000 Hartree-Fock + 0.0800 Slater + 0.7200 B88
 Correlation:  0.1900 VWN1RPA + 0.8100 LYP
 Using SG-1 standard quadrature grid
 A restricted SCF calculation will be
 performed using DIIS
 SCF converges when DIIS error is below 1.0e-08
 ---------------------------------------
  Cycle       Energy         DIIS error
 ---------------------------------------
    1   -2765.5066215605      2.92e-02  
    2   -2761.3667398248      2.41e-03  
    3   -2761.2650611549      3.04e-03  
    4   -2761.5049221735      6.21e-04  
    5   -2761.5125280808      3.48e-04  
    6   -2761.5155777635      9.76e-05  
    7   -2761.5157838206      2.74e-05  
    8   -2761.5157977290      1.40e-05  
    9   -2761.5158027033      2.46e-06  
   10   -2761.5158028374      9.96e-07  
   11   -2761.5158028618      2.21e-07  
   12   -2761.5158028627      1.03e-07  
   13   -2761.5158028629      3.54e-08  
   14   -2761.5158028632      1.49e-08  
   15   -2761.5158028630      4.61e-09  Convergence criterion met
 ---------------------------------------
 SCF time:   CPU 703.23s  wall 703.00s 
 SCF   energy in the final basis set =    -2761.5158028630
 Total energy in the final basis set =    -2761.5158028630

 --------------------------------------------------------------

                    Orbital Energies (a.u.)
 --------------------------------------------------------------

 Alpha MOs
 -- Occupied --
********-101.5702-101.5684-101.5667-101.5666 -10.2705 -10.2647 -10.2638
-10.2623 -10.2623 -10.2333 -10.2287 -10.2149 -10.2115 -10.2084 -10.2055
-10.2055  -9.4852  -9.4848  -9.4831  -9.4815  -9.4814  -7.2501  -7.2495
 -7.2477  -7.2462  -7.2461  -7.2401  -7.2396  -7.2393  -7.2391  -7.2380
 -7.2376  -7.2363  -7.2361  -7.2358  -7.2358  -0.9481  -0.9240  -0.8995
 -0.8887  -0.8757  -0.8428  -0.8388  -0.8056  -0.7556  -0.7524  -0.7395
 -0.6667  -0.6284  -0.6233  -0.6143  -0.5507  -0.5295  -0.5254  -0.5137
 -0.4918  -0.4758  -0.4612  -0.4588  -0.4546  -0.4410  -0.4307  -0.4200
 -0.4057  -0.3976  -0.3952  -0.3908  -0.3748  -0.3605  -0.3441  -0.3386
 -0.3335  -0.3313  -0.3281  -0.3269  -0.3221  -0.2826  -0.2736  -0.2650
 -0.2599
 -- Virtual --
 -0.0574  -0.0499  -0.0423  -0.0416  -0.0298  -0.0137  -0.0082   0.0004
  0.0062   0.0118   0.0183   0.0224   0.0262   0.0295   0.0397   0.0476
  0.0511   0.0538   0.0585   0.0614   0.0670   0.0689   0.0809   0.0815
  0.0843   0.0899   0.0927   0.0997   0.1027   0.1038   0.1054   0.1086
  0.1125   0.1169   0.1201   0.1234   0.1260   0.1287   0.1292   0.1321
  0.1352   0.1359   0.1378   0.1398   0.1412   0.1525   0.1569   0.1613
  0.1661   0.1681   0.1698   0.1749   0.1789   0.1800   0.1870   0.1874
  0.1922   0.2002   0.2089   0.2178   0.2208   0.2237   0.2304   0.2331
  0.2352   0.2385   0.2394   0.2410   0.2452   0.2496   0.2532   0.2585
  0.2648   0.2672   0.2676   0.2767   0.2802   0.2829   0.2846   0.2880
  0.2888   0.2928   0.2976   0.3027   0.3069   0.3166   0.3191   0.3292
  0.3356   0.3404   0.3473   0.3520   0.3778   0.4127   0.4178   0.4259
  0.4374   0.4463   0.4530   0.4587   0.4694   0.4743   0.4884   0.4960
  0.4978   0.5045   0.5099   0.5122   0.5218   0.5241   0.5258   0.5302
  0.5370   0.5470   0.5479   0.5693   0.5718   0.5761   0.5810   0.5899
  0.5946   0.6034   0.6051   0.6151   0.6196   0.6211   0.6333   0.6362
  0.6429   0.6564   0.6637   0.6642   0.6773   0.6878   0.6901   0.6937
  0.7014   0.7089   0.7132   0.7221   0.7468   0.7826   0.7946   0.8082
  0.8151   0.8265   0.8295   0.8355   0.8430   0.8464   0.8498   0.8530
  0.8546   0.8570   0.8676   0.8717   0.8744   0.8788   0.8817   0.8913
  0.8935   0.9004   0.9037   0.9081   0.9148   0.9302   0.9532   0.9578
  0.9587   0.9650   0.9699   0.9729   0.9749   0.9803   0.9915   0.9958
  1.0014   1.0054   1.0091   1.0208   1.0260   1.0347   1.0444   1.0558
  1.0564   1.0868   1.0972   1.1311   1.1710   1.1836   1.1983   1.2133
  1.2172   1.2395   1.2493   1.2589   1.2916   1.2964   1.3012   1.3188
  1.3229   1.3291   1.3440   1.3631   1.3689   1.4189   1.4465   1.4723
  1.4809   1.4968   1.5031   1.5121   1.5545   1.5603   1.5777   1.5780
  1.5983   1.6067   1.6312   1.6508   1.6586   1.6757   1.6876   1.7218
  1.7265   1.7688   1.7757   1.7893   1.8094   1.8333   1.8435   1.8538
  1.8586   1.8793   1.8929   1.9233   1.9342   1.9471   1.9534   1.9581
  1.9632   1.9756   1.9979   2.0201   2.0351   2.0489   2.0964   2.1301
  2.1703   2.1867   2.2048   2.2429   2.2555   2.2659   2.2799   2.2941
  2.3127   2.3196   2.3222   2.3460   2.3531   2.3705   2.3927   2.4189
  2.4436   2.4479   2.4508   2.4727   2.4912   2.4973   2.5363   2.5444
  2.5489   2.5637   2.5671   2.5792   2.6493   2.6656   2.6816   2.6902
  2.6949   2.7056   2.7140   2.7180   2.7394   2.7517   2.7631   2.7712
  2.7762   2.7781   2.7835   2.8167   2.8277   2.8327   2.8499   2.8937
  2.9604   2.9821   3.0864   3.0936   3.1017   3.1278   3.1465   3.1855
  3.2223   3.2355   3.2422   3.2724   3.3455   3.3756   3.3960   3.4196
  3.5416   3.5851   3.6464   3.7057   3.7128   3.8514   3.9458   4.0075
  4.0418   4.0577   4.0954   4.3638   4.8055   4.8241   9.7826   9.8021
  9.8423   9.8482   9.8519  23.3857  23.5463  23.8295  23.8617  23.8932
 23.9250  23.9640  23.9920  24.0478  24.0807  24.1285  24.1494  25.8093
 25.8698  25.9477  25.9607  25.9943  26.1457  26.2240  26.2658  26.2937
 26.3942  26.5834  26.6756  26.7205  26.7875  27.0272 215.7768 215.7985
215.8485 215.8589 215.8621
 --------------------------------------------------------------

          Ground-State Mulliken Net Atomic Charges

     Atom                 Charge (a.u.)
  ----------------------------------------
      1 C                    -0.041609
      2 C                    -1.271669
      3 Cl                    0.498301
      4 C                     0.933656
      5 Cl                    0.529176
      6 C                    -0.664528
      7 H                     0.209729
      8 C                    -0.214684
      9 H                     0.204261
     10 C                    -0.525350
     11 Cl                    0.420098
     12 C                    -0.232774
     13 C                    -0.414512
     14 Cl                    0.399553
     15 C                     0.045310
     16 H                     0.207364
     17 C                    -0.504895
     18 H                     0.172938
     19 C                     0.045870
     20 H                     0.207489
     21 C                    -0.412406
     22 Cl                    0.408683
  ----------------------------------------
  Sum of atomic charges =     0.000000

 -----------------------------------------------------------------
                    Cartesian Multipole Moments
 -----------------------------------------------------------------
    Charge (ESU x 10^10)
                 0.0000
    Dipole Moment (Debye)
         X       0.3852      Y      -0.3100      Z      -1.4054
       Tot       1.4899
    Quadrupole Moments (Debye-Ang)
        XX    -113.8041     XY       0.1870     YY    -135.2734
        XZ      -9.5327     YZ      -1.1736     ZZ    -133.2961
    Octopole Moments (Debye-Ang^2)
       XXX    -160.4279    XXY     -14.7038    XYY     -57.4492
       YYY     -21.2762    XXZ     -28.8548    XYZ      -0.5105
       YYZ      -2.9309    XZZ     -41.1595    YZZ      -4.3021
       ZZZ     -16.2352
    Hexadecapole Moments (Debye-Ang^3)
      XXXX   -2577.3522   XXXY      75.2672   XXYY    -698.4583
      XYYY      87.4472   YYYY   -1370.4134   XXXZ     337.8404
      XXYZ      -8.6805   XYYZ     162.5235   YYYZ     -45.6428
      XXZZ    -906.3244   XYZZ      54.5540   YYZZ    -745.7907
      XZZZ     467.7027   YZZZ     -33.8857   ZZZZ   -3096.5955
 -----------------------------------------------------------------
 Calculating analytic gradient of the SCF energy
 Gradient of SCF Energy
            1           2           3           4           5           6
    1  -0.0002706   0.0000186   0.0003731   0.0000027   0.0000455   0.0000456
    2   0.0000154  -0.0002782  -0.0010252  -0.0000382   0.0000244   0.0000170
    3   0.0001238  -0.0002434  -0.0004845   0.0000516  -0.0000290   0.0000112
            7           8           9          10          11          12
    1  -0.0000048   0.0000033  -0.0000141   0.0002456   0.0006196   0.0002900
    2   0.0000040   0.0000126   0.0000044   0.0002239   0.0010960  -0.0000656
    3   0.0000092  -0.0000212   0.0000187   0.0000203  -0.0000138  -0.0001763
           13          14          15          16          17          18
    1  -0.0001877  -0.0001425   0.0000006   0.0000050  -0.0000227  -0.0000033
    2   0.0002489   0.0010083  -0.0000106  -0.0000033   0.0000115  -0.0000032
    3   0.0001512   0.0007895   0.0000190  -0.0000321   0.0000000  -0.0000135
           19          20          21          22
    1  -0.0000176   0.0000223  -0.0001391  -0.0008695
    2  -0.0000043  -0.0000072  -0.0001961  -0.0010347
    3  -0.0000115  -0.0000053   0.0001003  -0.0002642
 Max gradient component =       1.096E-03
 RMS gradient           =       3.309E-04
 Gradient time:  CPU 234.97 s  wall 235.00 s
 Geometry Optimization Parameters
   NAtoms,    NIC,     NZ,  NCons,   NDum,   NFix, NCnnct, MaxDiis
       22     171      22       0       0       0       0       0

 Cartesian Hessian Update
 Hessian updated using BFGS update


** GEOMETRY OPTIMIZATION IN DELOCALIZED INTERNAL COORDINATES **
   Searching for a Minimum

   Optimization Cycle:  13

                       Coordinates (Angstroms)
     ATOM                X               Y               Z
      1  C         0.0027863992   -0.0047533280    0.0098073707
      2  C        -0.0183490794    0.3310919262    1.3741058867
      3  Cl        1.4798104692    0.7379412881    2.1680956434
      4  C        -1.2210165166    0.3434747169    2.0865820591
      5  Cl       -1.2738062175    0.7569108005    3.7827940854
      6  C        -2.4127084255    0.0247634160    1.4423013615
      7  H        -3.3386305442    0.0400427587    2.0024523819
      8  C        -2.4131114729   -0.3073227980    0.0955547251
      9  H        -3.3374051987   -0.5549595011   -0.4091660898
     10  C        -1.2129383913   -0.3203324178   -0.6054766484
     11  Cl       -1.2457702678   -0.7450311153   -2.3056906747
     12  C         1.2816890487   -0.0262895466   -0.7543065659
     13  C         2.1727610302   -1.1037455376   -0.6615100404
     14  Cl        1.7875859303   -2.4548410216    0.3895568916
     15  C         3.3645193881   -1.1420305828   -1.3763359009
     16  H         4.0227657452   -1.9948495872   -1.2767647954
     17  C         3.6884367891   -0.0777903506   -2.2112042717
     18  H         4.6147219555   -0.0974378412   -2.7731261221
     19  C         2.8321310007    1.0114913932   -2.3310314246
     20  H         3.0746727140    1.8439993206   -2.9780563178
     21  C         1.6452094329    1.0243387577   -1.6069383726
     22  Cl        0.5774313518    2.4056519213   -1.7812733127
   Point Group: c1    Number of degrees of freedom:    60


   Energy is  -2761.515802863

 Hessian updated using BFGS update

 60 Hessian modes will be used to form the next step
  Hessian Eigenvalues:
     0.002963    0.016319    0.017507    0.020461    0.020577    0.020683
     0.021679    0.022742    0.022745    0.023514    0.024090    0.024090
     0.024114    0.024115    0.024135    0.024137    0.024142    0.024145
     0.055160    0.094345    0.101107    0.159995    0.159998    0.160000
     0.160000    0.160121    0.215411    0.219737    0.223650    0.227303
     0.228377    0.233096    0.238815    0.246002    0.249702    0.249988
     0.251068    0.287716    0.288210    0.290297    0.292926    0.301059
     0.316880    0.356665    0.356665    0.356665    0.356668    0.356682
     0.401441    0.406396    0.417997    0.424938    0.457045    0.458554
     0.466434    0.471206    0.478202    0.478280    0.479152    0.479876

 Minimum search - taking simple RFO step
 Searching for Lamda that Minimizes Along All modes
 Value Taken    Lamda =  -0.00091620
 Calculated Step too Large.  Step scaled by  0.619726
 Step Taken.  Stepsize is  0.300000

                             Maximum     Tolerance    Cnvgd?
         Gradient           0.001610      0.000300      NO
         Displacement       0.246734      0.001200      NO
         Energy change     -0.000688      0.000001      NO


 New Cartesian Coordinates Obtained by Inverse Iteration

 Displacement from previous Coordinates is:  0.391899
 ----------------------------------------------------------------
             Standard Nuclear Orientation (Angstroms)
    I     Atom           X                Y                Z
 ----------------------------------------------------------------
    1      C       0.0036912357    -0.0038018448     0.0113121694
    2      C      -0.0223401572     0.3603579409     1.3679649832
    3      Cl      1.4700538051     0.8026843775     2.1538033767
    4      C      -1.2255198277     0.3712909151     2.0797327593
    5      Cl     -1.2849297751     0.8187855074     3.7670786840
    6      C      -2.4122341025     0.0219656699     1.4421483606
    7      H      -3.3384602371     0.0359399010     2.0018158280
    8      C      -2.4075286961    -0.3387743157     0.1028005422
    9      H      -3.3280859069    -0.6102557253    -0.3963929656
   10      C      -1.2069330224    -0.3496482836    -0.5975191211
   11      Cl     -1.2320799354    -0.8111471352    -2.2885447862
   12      C       1.2828820590    -0.0248803234    -0.7526635059
   13      C       2.1579357951    -1.1169527703    -0.6853642610
   14      Cl      1.7518824303    -2.4869076120     0.3334523755
   15      C       3.3486635090    -1.1561595192    -1.4019192217
   16      H       3.9946109449    -2.0204280282    -1.3224508540
   17      C       3.6869049445    -0.0781466808    -2.2130770173
   18      H       4.6121410443    -0.0985277870    -2.7766924130
   19      C       2.8464556761     1.0259670808    -2.3070620801
   20      H       3.1002036522     1.8691013525    -2.9358039258
   21      C       1.6606688148     1.0396508048    -1.5811183499
   22      Cl      0.6128028902     2.4402091470    -1.7211307088
 ----------------------------------------------------------------
 Nuclear Repulsion Energy =        1830.87791035 hartrees
 There are       81 alpha and       81 beta electrons
 Applying Cartesian multipole field
    Component          Value
    ---------          -----
     (2,0,0)        1.00000E-11
     (0,2,0)        2.00000E-11
     (0,0,2)       -3.00000E-11
 Nucleus-field energy     =    -0.0000000276 hartrees
 Requested basis set is 6-311++G(d,p)
 There are 162 shells and 449 basis functions
 A cutoff of  1.0D-15 yielded  10451 shell pairs
 There are     86872 function pairs (     93527 Cartesian)
 Smallest overlap matrix eigenvalue = 1.50E-07
 Linear dependence detected in AO basis
 Number of orthogonalized atomic orbitals = 444
 Maximum deviation from orthogonality = 4.532E-10
 Guess from superposition of atomic densities
 Warning:  Energy on first SCF cycle will be non-variational
 SAD guess density has 162.000000 electrons

 -----------------------------------------------------------------------
  General SCF calculation program by
  Eric Jon Sundstrom, Paul Horn, Yuezhi Mao, Dmitri Zuev, Alec White,
  David Stuck, Shaama M.S., Shane Yost, Joonho Lee, David Small,
  Daniel Levine, Susi Lehtola, Hugh Burton, Evgeny Epifanovsky,
  Bang C. Huynh
 -----------------------------------------------------------------------
 Exchange:     0.2000 Hartree-Fock + 0.0800 Slater + 0.7200 B88
 Correlation:  0.1900 VWN1RPA + 0.8100 LYP
 Using SG-1 standard quadrature grid
 A restricted SCF calculation will be
 performed using DIIS
 SCF converges when DIIS error is below 1.0e-08
 ---------------------------------------
  Cycle       Energy         DIIS error
 ---------------------------------------
    1   -2765.5041159586      2.92e-02  
    2   -2761.3671591072      2.41e-03  
    3   -2761.2657048803      3.04e-03  
    4   -2761.5054550056      6.19e-04  
    5   -2761.5130013076      3.48e-04  
    6   -2761.5160446574      9.76e-05  
    7   -2761.5162508772      2.75e-05  
    8   -2761.5162649408      1.39e-05  
    9   -2761.5162699123      2.45e-06  
   10   -2761.5162700463      9.94e-07  
   11   -2761.5162700703      2.17e-07  
   12   -2761.5162700713      1.00e-07  
   13   -2761.5162700716      3.34e-08  
   14   -2761.5162700716      1.36e-08  
   15   -2761.5162700716      4.87e-09  Convergence criterion met
 ---------------------------------------
 SCF time:   CPU 694.34s  wall 695.00s 
 SCF   energy in the final basis set =    -2761.5162700716
 Total energy in the final basis set =    -2761.5162700716

 --------------------------------------------------------------

                    Orbital Energies (a.u.)
 --------------------------------------------------------------

 Alpha MOs
 -- Occupied --
********-101.5702-101.5686-101.5669-101.5668 -10.2705 -10.2647 -10.2639
-10.2623 -10.2623 -10.2333 -10.2286 -10.2149 -10.2115 -10.2084 -10.2056
-10.2055  -9.4854  -9.4848  -9.4833  -9.4816  -9.4815  -7.2503  -7.2495
 -7.2479  -7.2463  -7.2462  -7.2403  -7.2396  -7.2395  -7.2391  -7.2381
 -7.2377  -7.2365  -7.2363  -7.2360  -7.2359  -0.9480  -0.9240  -0.8994
 -0.8888  -0.8758  -0.8428  -0.8388  -0.8056  -0.7556  -0.7524  -0.7396
 -0.6667  -0.6279  -0.6236  -0.6145  -0.5508  -0.5293  -0.5254  -0.5141
 -0.4918  -0.4758  -0.4612  -0.4589  -0.4546  -0.4409  -0.4306  -0.4201
 -0.4058  -0.3972  -0.3950  -0.3908  -0.3746  -0.3604  -0.3444  -0.3381
 -0.3337  -0.3315  -0.3290  -0.3271  -0.3224  -0.2814  -0.2746  -0.2651
 -0.2599
 -- Virtual --
 -0.0557  -0.0499  -0.0441  -0.0415  -0.0300  -0.0138  -0.0082   0.0004
  0.0061   0.0118   0.0183   0.0222   0.0261   0.0294   0.0398   0.0475
  0.0513   0.0535   0.0590   0.0614   0.0669   0.0682   0.0809   0.0814
  0.0844   0.0902   0.0928   0.0998   0.1023   0.1040   0.1053   0.1077
  0.1123   0.1173   0.1198   0.1231   0.1262   0.1283   0.1292   0.1328
  0.1352   0.1358   0.1377   0.1399   0.1411   0.1526   0.1569   0.1609
  0.1660   0.1680   0.1700   0.1743   0.1780   0.1796   0.1869   0.1870
  0.1921   0.1992   0.2093   0.2164   0.2209   0.2231   0.2285   0.2328
  0.2352   0.2379   0.2392   0.2412   0.2450   0.2494   0.2531   0.2582
  0.2650   0.2668   0.2678   0.2767   0.2795   0.2840   0.2865   0.2883
  0.2898   0.2931   0.2977   0.3025   0.3062   0.3161   0.3166   0.3304
  0.3368   0.3438   0.3466   0.3540   0.3780   0.4128   0.4174   0.4254
  0.4394   0.4480   0.4550   0.4582   0.4694   0.4721   0.4853   0.4967
  0.4983   0.5052   0.5092   0.5123   0.5215   0.5226   0.5267   0.5340
  0.5387   0.5465   0.5479   0.5688   0.5713   0.5766   0.5813   0.5902
  0.5934   0.6029   0.6055   0.6141   0.6187   0.6233   0.6348   0.6383
  0.6450   0.6565   0.6623   0.6641   0.6755   0.6870   0.6899   0.6937
  0.7041   0.7081   0.7142   0.7222   0.7490   0.7819   0.7946   0.8100
  0.8172   0.8272   0.8306   0.8365   0.8440   0.8468   0.8514   0.8523
  0.8542   0.8579   0.8659   0.8722   0.8752   0.8786   0.8807   0.8895
  0.8933   0.8991   0.9035   0.9068   0.9161   0.9295   0.9525   0.9578
  0.9600   0.9664   0.9694   0.9736   0.9756   0.9774   0.9900   0.9935
  1.0029   1.0071   1.0100   1.0236   1.0293   1.0354   1.0433   1.0582
  1.0590   1.0864   1.0887   1.1313   1.1717   1.1915   1.2021   1.2129
  1.2199   1.2382   1.2491   1.2592   1.2923   1.2968   1.3018   1.3167
  1.3233   1.3254   1.3457   1.3630   1.3729   1.4218   1.4429   1.4750
  1.4812   1.4950   1.5022   1.5128   1.5548   1.5598   1.5774   1.5787
  1.5990   1.6128   1.6311   1.6514   1.6581   1.6765   1.6865   1.7220
  1.7265   1.7700   1.7755   1.7894   1.8121   1.8306   1.8422   1.8531
  1.8580   1.8790   1.8925   1.9239   1.9352   1.9470   1.9532   1.9579
  1.9629   1.9800   1.9984   2.0209   2.0363   2.0469   2.0945   2.1296
  2.1706   2.1863   2.2069   2.2423   2.2526   2.2638   2.2727   2.2932
  2.3140   2.3212   2.3263   2.3490   2.3553   2.3699   2.3930   2.4198
  2.4429   2.4471   2.4541   2.4727   2.4944   2.4972   2.5334   2.5411
  2.5455   2.5630   2.5662   2.5779   2.6583   2.6655   2.6834   2.6899
  2.6962   2.7067   2.7136   2.7173   2.7384   2.7538   2.7629   2.7705
  2.7757   2.7776   2.7818   2.8191   2.8279   2.8339   2.8457   2.8927
  2.9632   2.9801   3.0875   3.0966   3.1038   3.1269   3.1432   3.1873
  3.2217   3.2332   3.2452   3.2752   3.3445   3.3782   3.3964   3.4210
  3.5451   3.5871   3.6467   3.7114   3.7125   3.8518   3.9467   4.0082
  4.0425   4.0576   4.0952   4.3616   4.8074   4.8215   9.7833   9.8019
  9.8363   9.8536   9.8564  23.3892  23.5471  23.8300  23.8610  23.8932
 23.9269  23.9649  23.9919  24.0475  24.0829  24.1286  24.1496  25.8041
 25.8455  25.9502  25.9574  26.0030  26.1439  26.2205  26.2932  26.2970
 26.3860  26.5847  26.6727  26.7106  26.7842  27.0598 215.7775 215.7988
215.8404 215.8610 215.8721
 --------------------------------------------------------------

          Ground-State Mulliken Net Atomic Charges

     Atom                 Charge (a.u.)
  ----------------------------------------
      1 C                    -0.085649
      2 C                    -1.324828
      3 Cl                    0.511584
      4 C                     0.954498
      5 Cl                    0.532506
      6 C                    -0.620149
      7 H                     0.211285
      8 C                    -0.249442
      9 H                     0.203230
     10 C                    -0.492292
     11 Cl                    0.436533
     12 C                    -0.268106
     13 C                    -0.421486
     14 Cl                    0.424558
     15 C                     0.035493
     16 H                     0.207450
     17 C                    -0.481167
     18 H                     0.173363
     19 C                     0.036876
     20 H                     0.207570
     21 C                    -0.422751
     22 Cl                    0.430926
  ----------------------------------------
  Sum of atomic charges =     0.000000

 -----------------------------------------------------------------
                    Cartesian Multipole Moments
 -----------------------------------------------------------------
    Charge (ESU x 10^10)
                -0.0000
    Dipole Moment (Debye)
         X       0.3856      Y      -0.3368      Z      -1.4027
       Tot       1.4932
    Quadrupole Moments (Debye-Ang)
        XX    -113.8485     XY       0.3039     YY    -135.2246
        XZ      -9.5787     YZ      -1.1916     ZZ    -133.2804
    Octopole Moments (Debye-Ang^2)
       XXX    -160.3816    XXY     -15.5941    XYY     -57.1743
       YYY     -23.5317    XXZ     -28.9392    XYZ      -0.3011
       YYZ      -3.0299    XZZ     -41.1032    YZZ      -5.2932
       ZZZ     -15.6581
    Hexadecapole Moments (Debye-Ang^3)
      XXXX   -2568.7653   XXXY      67.8214   XXYY    -704.0050
      XYYY      76.8451   YYYY   -1423.9782   XXXZ     347.7531
      XXYZ     -18.0283   XYYZ     165.3711   YYYZ     -75.2947
      XXZZ    -896.6682   XYZZ      50.7149   YYZZ    -746.9980
      XZZZ     479.4425   YZZZ     -61.4536   ZZZZ   -3055.7330
 -----------------------------------------------------------------
 Calculating analytic gradient of the SCF energy
 Gradient of SCF Energy
            1           2           3           4           5           6
    1  -0.0002346   0.0000949   0.0002542  -0.0000099   0.0000535   0.0000551
    2   0.0000586  -0.0002472  -0.0006124  -0.0000292   0.0000313   0.0000137
    3   0.0001261  -0.0002316  -0.0002864   0.0000577  -0.0000345   0.0000007
            7           8           9          10          11          12
    1   0.0000002   0.0000033  -0.0000135   0.0002130   0.0004028   0.0002776
    2   0.0000067   0.0000102   0.0000088   0.0001641   0.0007058  -0.0000793
    3   0.0000155   0.0000032   0.0000299  -0.0000270  -0.0000123  -0.0001679
           13          14          15          16          17          18
    1  -0.0001991  -0.0001138   0.0000093   0.0000050  -0.0000477  -0.0000061
    2   0.0002094   0.0006444   0.0000092  -0.0000090  -0.0000015  -0.0000061
    3   0.0001431   0.0005355   0.0000104  -0.0000364   0.0000035  -0.0000169
           19          20          21          22
    1  -0.0000106   0.0000182  -0.0001210  -0.0006305
    2  -0.0000218  -0.0000086  -0.0001493  -0.0006978
    3  -0.0000080  -0.0000139   0.0001077  -0.0001984
 Max gradient component =       7.058E-04
 RMS gradient           =       2.262E-04
 Gradient time:  CPU 235.86 s  wall 235.91 s
 Geometry Optimization Parameters
   NAtoms,    NIC,     NZ,  NCons,   NDum,   NFix, NCnnct, MaxDiis
       22     171      22       0       0       0       0       0

 Cartesian Hessian Update
 Hessian updated using BFGS update


** GEOMETRY OPTIMIZATION IN DELOCALIZED INTERNAL COORDINATES **
   Searching for a Minimum

   Optimization Cycle:  14

                       Coordinates (Angstroms)
     ATOM                X               Y               Z
      1  C         0.0036912357   -0.0038018448    0.0113121694
      2  C        -0.0223401572    0.3603579409    1.3679649832
      3  Cl        1.4700538051    0.8026843775    2.1538033767
      4  C        -1.2255198277    0.3712909151    2.0797327593
      5  Cl       -1.2849297751    0.8187855074    3.7670786840
      6  C        -2.4122341025    0.0219656699    1.4421483606
      7  H        -3.3384602371    0.0359399010    2.0018158280
      8  C        -2.4075286961   -0.3387743157    0.1028005422
      9  H        -3.3280859069   -0.6102557253   -0.3963929656
     10  C        -1.2069330224   -0.3496482836   -0.5975191211
     11  Cl       -1.2320799354   -0.8111471352   -2.2885447862
     12  C         1.2828820590   -0.0248803234   -0.7526635059
     13  C         2.1579357951   -1.1169527703   -0.6853642610
     14  Cl        1.7518824303   -2.4869076120    0.3334523755
     15  C         3.3486635090   -1.1561595192   -1.4019192217
     16  H         3.9946109449   -2.0204280282   -1.3224508540
     17  C         3.6869049445   -0.0781466808   -2.2130770173
     18  H         4.6121410443   -0.0985277870   -2.7766924130
     19  C         2.8464556761    1.0259670808   -2.3070620801
     20  H         3.1002036522    1.8691013525   -2.9358039258
     21  C         1.6606688148    1.0396508048   -1.5811183499
     22  Cl        0.6128028902    2.4402091470   -1.7211307088
   Point Group: c1    Number of degrees of freedom:    60


   Energy is  -2761.516270072

 Hessian updated using BFGS update

 60 Hessian modes will be used to form the next step
  Hessian Eigenvalues:
     0.002141    0.016319    0.017508    0.020448    0.020577    0.020683
     0.021679    0.022735    0.022747    0.023510    0.024090    0.024090
     0.024114    0.024115    0.024136    0.024137    0.024142    0.024144
     0.055153    0.094003    0.101109    0.159995    0.159998    0.160000
     0.160000    0.160117    0.215409    0.219558    0.223574    0.227306
     0.228207    0.233077    0.238815    0.246002    0.249702    0.249975
     0.251041    0.287672    0.288177    0.290297    0.292927    0.301059
     0.316887    0.356665    0.356665    0.356665    0.356668    0.356682
     0.401330    0.406399    0.417996    0.424937    0.457046    0.458552
     0.466434    0.471172    0.478202    0.478280    0.479152    0.479870

 Minimum search - taking simple RFO step
 Searching for Lamda that Minimizes Along All modes
 Value Taken    Lamda =  -0.00057659
 Calculated Step too Large.  Step scaled by  0.654255
 Step Taken.  Stepsize is  0.300000

                             Maximum     Tolerance    Cnvgd?
         Gradient           0.001071      0.000300      NO
         Displacement       0.247332      0.001200      NO
         Energy change     -0.000467      0.000001      NO


 New Cartesian Coordinates Obtained by Inverse Iteration

 Displacement from previous Coordinates is:  0.392601
 ----------------------------------------------------------------
             Standard Nuclear Orientation (Angstroms)
    I     Atom           X                Y                Z
 ----------------------------------------------------------------
    1      C       0.0048348847    -0.0032923297     0.0133720614
    2      C      -0.0271282002     0.3894033720     1.3617950703
    3      Cl      1.4586285634     0.8666657809     2.1397865230
    4      C      -1.2311063833     0.3992969867     2.0723938664
    5      Cl     -1.2983022299     0.8807231064     3.7501550969
    6      C      -2.4122797676     0.0195768420     1.4419567106
    7      H      -3.3389601598     0.0324843213     2.0008729226
    8      C      -2.4015679086    -0.3699067574     0.1107492325
    9      H      -3.3178441993    -0.6651630932    -0.3827321040
   10      C      -1.2003849916    -0.3789110409    -0.5885368400
   11      Cl     -1.2179952348    -0.8767060566    -2.2697336851
   12      C       1.2843108732    -0.0238108494    -0.7505061673
   13      C       2.1435996414    -1.1295983813    -0.7095482131
   14      Cl      1.7178102055    -2.5181503407     0.2760887469
   15      C       3.3330639012    -1.1693897515    -1.4282076216
   16      H       3.9667916653    -2.0442521451    -1.3688855755
   17      C       3.6853382986    -0.0785499719    -2.2158369411
   18      H       4.6092465037    -0.0995478745    -2.7815928372
   19      C       2.8606360203     1.0393011027    -2.2834320023
   20      H       3.1252068882     1.8924749523    -2.8939189275
   21      C       1.6764971656     1.0538848684    -1.5547949674
   22      Cl      0.6503896051     2.4737899311    -1.6590744801
 ----------------------------------------------------------------
 Nuclear Repulsion Energy =        1829.91259836 hartrees
 There are       81 alpha and       81 beta electrons
 Applying Cartesian multipole field
    Component          Value
    ---------          -----
     (2,0,0)        1.00000E-11
     (0,2,0)        2.00000E-11
     (0,0,2)       -3.00000E-11
 Nucleus-field energy     =    -0.0000000258 hartrees
 Requested basis set is 6-311++G(d,p)
 There are 162 shells and 449 basis functions
 A cutoff of  1.0D-15 yielded  10460 shell pairs
 There are     86883 function pairs (     93534 Cartesian)
 Smallest overlap matrix eigenvalue = 1.37E-07
 Linear dependence detected in AO basis
 Number of orthogonalized atomic orbitals = 444
 Maximum deviation from orthogonality = 2.377E-10
 Guess from superposition of atomic densities
 Warning:  Energy on first SCF cycle will be non-variational
 SAD guess density has 162.000000 electrons

 -----------------------------------------------------------------------
  General SCF calculation program by
  Eric Jon Sundstrom, Paul Horn, Yuezhi Mao, Dmitri Zuev, Alec White,
  David Stuck, Shaama M.S., Shane Yost, Joonho Lee, David Small,
  Daniel Levine, Susi Lehtola, Hugh Burton, Evgeny Epifanovsky,
  Bang C. Huynh
 -----------------------------------------------------------------------
 Exchange:     0.2000 Hartree-Fock + 0.0800 Slater + 0.7200 B88
 Correlation:  0.1900 VWN1RPA + 0.8100 LYP
 Using SG-1 standard quadrature grid
 A restricted SCF calculation will be
 performed using DIIS
 SCF converges when DIIS error is below 1.0e-08
 ---------------------------------------
  Cycle       Energy         DIIS error
 ---------------------------------------
    1   -2765.5013859962      2.92e-02  
    2   -2761.3674239410      2.41e-03  
    3   -2761.2660349277      3.04e-03  
    4   -2761.5057601647      6.19e-04  
    5   -2761.5132932668      3.48e-04  
    6   -2761.5163360737      9.77e-05  
    7   -2761.5165422115      2.76e-05  
    8   -2761.5165564294      1.39e-05  
    9   -2761.5165613997      2.45e-06  
   10   -2761.5165615337      9.92e-07  
   11   -2761.5165615576      2.14e-07  
   12   -2761.5165615585      9.82e-08  
   13   -2761.5165615589      3.14e-08  
   14   -2761.5165615589      1.17e-08  
   15   -2761.5165615587      5.11e-09  Convergence criterion met
 ---------------------------------------
 SCF time:   CPU 697.34s  wall 697.00s 
 SCF   energy in the final basis set =    -2761.5165615587
 Total energy in the final basis set =    -2761.5165615587

 --------------------------------------------------------------

                    Orbital Energies (a.u.)
 --------------------------------------------------------------

 Alpha MOs
 -- Occupied --
********-101.5702-101.5687-101.5670-101.5669 -10.2706 -10.2648 -10.2639
-10.2623 -10.2623 -10.2333 -10.2287 -10.2149 -10.2115 -10.2084 -10.2056
-10.2055  -9.4855  -9.4848  -9.4834  -9.4817  -9.4816  -7.2504  -7.2495
 -7.2480  -7.2464  -7.2463  -7.2404  -7.2396  -7.2396  -7.2391  -7.2382
 -7.2378  -7.2366  -7.2364  -7.2361  -7.2360  -0.9480  -0.9241  -0.8993
 -0.8888  -0.8759  -0.8429  -0.8388  -0.8056  -0.7557  -0.7525  -0.7396
 -0.6667  -0.6275  -0.6239  -0.6147  -0.5508  -0.5292  -0.5254  -0.5143
 -0.4918  -0.4759  -0.4613  -0.4589  -0.4546  -0.4408  -0.4305  -0.4201
 -0.4058  -0.3971  -0.3948  -0.3909  -0.3745  -0.3604  -0.3445  -0.3378
 -0.3338  -0.3316  -0.3297  -0.3271  -0.3226  -0.2803  -0.2756  -0.2652
 -0.2600
 -- Virtual --
 -0.0542  -0.0499  -0.0458  -0.0414  -0.0301  -0.0138  -0.0083   0.0003
  0.0061   0.0117   0.0184   0.0221   0.0260   0.0294   0.0398   0.0475
  0.0515   0.0531   0.0593   0.0614   0.0668   0.0676   0.0810   0.0814
  0.0845   0.0904   0.0929   0.1000   0.1020   0.1042   0.1054   0.1069
  0.1120   0.1177   0.1196   0.1229   0.1263   0.1282   0.1292   0.1335
  0.1350   0.1359   0.1376   0.1400   0.1409   0.1526   0.1570   0.1606
  0.1660   0.1681   0.1702   0.1739   0.1772   0.1795   0.1865   0.1870
  0.1921   0.1983   0.2097   0.2152   0.2213   0.2227   0.2268   0.2326
  0.2353   0.2371   0.2388   0.2418   0.2448   0.2491   0.2529   0.2580
  0.2654   0.2663   0.2681   0.2764   0.2789   0.2847   0.2879   0.2884
  0.2909   0.2943   0.2981   0.3024   0.3062   0.3134   0.3164   0.3312
  0.3376   0.3460   0.3467   0.3557   0.3781   0.4129   0.4171   0.4250
  0.4410   0.4489   0.4570   0.4594   0.4687   0.4709   0.4819   0.4978
  0.4992   0.5043   0.5091   0.5124   0.5196   0.5221   0.5268   0.5354
  0.5421   0.5457   0.5505   0.5681   0.5701   0.5771   0.5817   0.5908
  0.5929   0.6023   0.6058   0.6127   0.6178   0.6257   0.6355   0.6403
  0.6461   0.6537   0.6623   0.6660   0.6739   0.6866   0.6889   0.6934
  0.7067   0.7077   0.7176   0.7231   0.7509   0.7813   0.7947   0.8115
  0.8188   0.8278   0.8318   0.8376   0.8442   0.8468   0.8505   0.8538
  0.8548   0.8595   0.8648   0.8721   0.8758   0.8765   0.8803   0.8889
  0.8939   0.8981   0.9019   0.9056   0.9179   0.9280   0.9504   0.9581
  0.9608   0.9667   0.9691   0.9739   0.9755   0.9776   0.9876   0.9919
  1.0038   1.0078   1.0103   1.0256   1.0323   1.0363   1.0422   1.0611
  1.0617   1.0802   1.0862   1.1311   1.1723   1.1975   1.2047   1.2133
  1.2226   1.2361   1.2497   1.2585   1.2933   1.2958   1.3032   1.3150
  1.3234   1.3262   1.3470   1.3627   1.3781   1.4248   1.4395   1.4773
  1.4819   1.4923   1.5026   1.5134   1.5550   1.5594   1.5768   1.5793
  1.5975   1.6215   1.6311   1.6517   1.6580   1.6774   1.6855   1.7222
  1.7268   1.7710   1.7753   1.7895   1.8155   1.8278   1.8411   1.8525
  1.8576   1.8789   1.8923   1.9246   1.9358   1.9469   1.9531   1.9576
  1.9627   1.9836   1.9985   2.0220   2.0375   2.0449   2.0930   2.1293
  2.1709   2.1860   2.2087   2.2423   2.2490   2.2620   2.2669   2.2931
  2.3143   2.3206   2.3287   2.3547   2.3569   2.3689   2.3939   2.4217
  2.4388   2.4469   2.4573   2.4731   2.4972   2.4988   2.5250   2.5392
  2.5459   2.5625   2.5652   2.5771   2.6633   2.6666   2.6849   2.6895
  2.6976   2.7074   2.7137   2.7167   2.7372   2.7562   2.7616   2.7708
  2.7755   2.7774   2.7803   2.8210   2.8276   2.8356   2.8419   2.8918
  2.9658   2.9779   3.0882   3.0990   3.1055   3.1266   3.1398   3.1889
  3.2214   3.2310   3.2474   3.2785   3.3436   3.3804   3.3967   3.4222
  3.5479   3.5887   3.6470   3.7119   3.7164   3.8522   3.9472   4.0088
  4.0432   4.0575   4.0950   4.3602   4.8094   4.8186   9.7837   9.8034
  9.8244   9.8616   9.8663  23.3925  23.5476  23.8304  23.8601  23.8931
 23.9286  23.9655  23.9918  24.0473  24.0842  24.1287  24.1498  25.7943
 25.8303  25.9496  25.9552  26.0079  26.1427  26.2230  26.3049  26.3150
 26.3733  26.5860  26.6734  26.7009  26.7796  27.0864 215.7780 215.8008
215.8260 215.8727 215.8811
 --------------------------------------------------------------

          Ground-State Mulliken Net Atomic Charges

     Atom                 Charge (a.u.)
  ----------------------------------------
      1 C                    -0.107953
      2 C                    -1.367930
      3 Cl                    0.513954
      4 C                     0.970779
      5 Cl                    0.535771
      6 C                    -0.581989
      7 H                     0.212504
      8 C                    -0.277220
      9 H                     0.202405
     10 C                    -0.464731
     11 Cl                    0.441894
     12 C                    -0.284296
     13 C                    -0.428758
     14 Cl                    0.438025
     15 C                     0.029756
     16 H                     0.207523
     17 C                    -0.461740
     18 H                     0.173664
     19 C                     0.030469
     20 H                     0.207581
     21 C                    -0.431258
     22 Cl                    0.441547
  ----------------------------------------
  Sum of atomic charges =     0.000000

 -----------------------------------------------------------------
                    Cartesian Multipole Moments
 -----------------------------------------------------------------
    Charge (ESU x 10^10)
                 0.0000
    Dipole Moment (Debye)
         X       0.3861      Y      -0.3630      Z      -1.4005
       Tot       1.4974
    Quadrupole Moments (Debye-Ang)
        XX    -113.9006     XY       0.4182     YY    -135.1874
        XZ      -9.6230     YZ      -1.2127     ZZ    -133.2570
    Octopole Moments (Debye-Ang^2)
       XXX    -160.3398    XXY     -16.4645    XYY     -56.9406
       YYY     -25.7575    XXZ     -29.0284    XYZ      -0.0879
       YYZ      -3.1304    XZZ     -41.0216    YZZ      -6.2820
       ZZZ     -15.1899
    Hexadecapole Moments (Debye-Ang^3)
      XXXX   -2561.5575   XXXY      60.5642   XXYY    -710.1191
      XYYY      66.5875   YYYY   -1478.8984   XXXZ     358.1306
      XXYZ     -27.5218   XYYZ     168.4352   YYYZ    -105.1079
      XXZZ    -887.1201   XYZZ      46.7892   YYZZ    -748.4012
      XZZZ     491.5534   YZZZ     -89.5167   ZZZZ   -3014.5099
 -----------------------------------------------------------------
 Calculating analytic gradient of the SCF energy
 Gradient of SCF Energy
            1           2           3           4           5           6
    1  -0.0001858   0.0001482   0.0001578  -0.0000242   0.0000526   0.0000519
    2   0.0000692  -0.0001870  -0.0002702  -0.0000117   0.0000301   0.0000097
    3   0.0001344  -0.0002320  -0.0001170   0.0000534  -0.0000237   0.0000018
            7           8           9          10          11          12
    1   0.0000059   0.0000022  -0.0000105   0.0001914   0.0002212   0.0002356
    2   0.0000119   0.0000078   0.0000103   0.0001152   0.0003719  -0.0000683
    3   0.0000220   0.0000115   0.0000406  -0.0000249  -0.0000437  -0.0001384
           13          14          15          16          17          18
    1  -0.0001791  -0.0000879   0.0000161   0.0000066  -0.0000550  -0.0000095
    2   0.0001732   0.0002958   0.0000203  -0.0000079  -0.0000135  -0.0000097
    3   0.0001129   0.0003199   0.0000069  -0.0000285   0.0000000  -0.0000208
           19          20          21          22
    1  -0.0000104   0.0000059  -0.0001233  -0.0004095
    2  -0.0000309  -0.0000147  -0.0001392  -0.0003624
    3  -0.0000153  -0.0000288   0.0000913  -0.0001217
 Max gradient component =       4.095E-04
 RMS gradient           =       1.376E-04
 Gradient time:  CPU 236.14 s  wall 236.17 s
 Geometry Optimization Parameters
   NAtoms,    NIC,     NZ,  NCons,   NDum,   NFix, NCnnct, MaxDiis
       22     171      22       0       0       0       0       0

 Cartesian Hessian Update
 Hessian updated using BFGS update


** GEOMETRY OPTIMIZATION IN DELOCALIZED INTERNAL COORDINATES **
   Searching for a Minimum

   Optimization Cycle:  15

                       Coordinates (Angstroms)
     ATOM                X               Y               Z
      1  C         0.0048348847   -0.0032923297    0.0133720614
      2  C        -0.0271282002    0.3894033720    1.3617950703
      3  Cl        1.4586285634    0.8666657809    2.1397865230
      4  C        -1.2311063833    0.3992969867    2.0723938664
      5  Cl       -1.2983022299    0.8807231064    3.7501550969
      6  C        -2.4122797676    0.0195768420    1.4419567106
      7  H        -3.3389601598    0.0324843213    2.0008729226
      8  C        -2.4015679086   -0.3699067574    0.1107492325
      9  H        -3.3178441993   -0.6651630932   -0.3827321040
     10  C        -1.2003849916   -0.3789110409   -0.5885368400
     11  Cl       -1.2179952348   -0.8767060566   -2.2697336851
     12  C         1.2843108732   -0.0238108494   -0.7505061673
     13  C         2.1435996414   -1.1295983813   -0.7095482131
     14  Cl        1.7178102055   -2.5181503407    0.2760887469
     15  C         3.3330639012   -1.1693897515   -1.4282076216
     16  H         3.9667916653   -2.0442521451   -1.3688855755
     17  C         3.6853382986   -0.0785499719   -2.2158369411
     18  H         4.6092465037   -0.0995478745   -2.7815928372
     19  C         2.8606360203    1.0393011027   -2.2834320023
     20  H         3.1252068882    1.8924749523   -2.8939189275
     21  C         1.6764971656    1.0538848684   -1.5547949674
     22  Cl        0.6503896051    2.4737899311   -1.6590744801
   Point Group: c1    Number of degrees of freedom:    60


   Energy is  -2761.516561559

 Hessian updated using BFGS update

 59 Hessian modes will be used to form the next step
  Hessian Eigenvalues:
     0.001860    0.016319    0.017508    0.020443    0.020577    0.020683
     0.021679    0.022740    0.022751    0.023504    0.024090    0.024090
     0.024114    0.024115    0.024136    0.024137    0.024142    0.024144
     0.055147    0.093600    0.101111    0.159998    0.160000    0.160000
     0.160110    0.215403    0.219269    0.223478    0.227276    0.227993
     0.233042    0.238815    0.246001    0.249689    0.249969    0.250994
     0.287624    0.288145    0.290302    0.292929    0.301057    0.316887
     0.356665    0.356665    0.356665    0.356667    0.356682    0.401206
     0.406398    0.417994    0.424930    0.457046    0.458554    0.466434
     0.471113    0.478202    0.478280    0.479152    0.479865

 Minimum search - taking simple RFO step
 Searching for Lamda that Minimizes Along All modes
 Value Taken    Lamda =  -0.00023484
 Calculated Step too Large.  Step scaled by  0.903142
 Step Taken.  Stepsize is  0.300000

                             Maximum     Tolerance    Cnvgd?
         Gradient           0.000582      0.000300      NO
         Displacement       0.247230      0.001200      NO
         Energy change     -0.000291      0.000001      NO


 New Cartesian Coordinates Obtained by Inverse Iteration

 Displacement from previous Coordinates is:  0.395879
 ----------------------------------------------------------------
             Standard Nuclear Orientation (Angstroms)
    I     Atom           X                Y                Z
 ----------------------------------------------------------------
    1      C       0.0059554532    -0.0032339234     0.0157097046
    2      C      -0.0328235349     0.4181854921     1.3553596721
    3      Cl      1.4455503574     0.9299943498     2.1254735591
    4      C      -1.2377135963     0.4274867864     2.0645391855
    5      Cl     -1.3135106995     0.9433412460     3.7317773259
    6      C      -2.4128916031     0.0174769849     1.4420180406
    7      H      -3.3400790034     0.0295571309     2.0000771764
    8      C      -2.3955045124    -0.4009922824     0.1197893336
    9      H      -3.3070263611    -0.7200888988    -0.3675800830
   10      C      -1.1937321792    -0.4082973502    -0.5784248979
   11      Cl     -1.2043127534    -0.9422152718    -2.2489059761
   12      C       1.2858041298    -0.0230330219    -0.7481949064
   13      C       2.1295127775    -1.1416915803    -0.7344945015
   14      Cl      1.6851103698    -2.5484197995     0.2170601293
   15      C       3.3175316569    -1.1818361774    -1.4555295819
   16      H       3.9388197437    -2.0666920970    -1.4166684898
   17      C       3.6841506097    -0.0787923369    -2.2190991963
   18      H       4.6066356646    -0.1002297441    -2.7871406364
   19      C       2.8753781856     1.0518916438    -2.2595246571
   20      H       3.1508140894     1.9147559863    -2.8512946682
   21      C       1.6929764079     1.0672023134    -1.5280518398
   22      Cl      0.6901399388     2.5059532216    -1.5965248243
 ----------------------------------------------------------------
 Nuclear Repulsion Energy =        1829.06751448 hartrees
 There are       81 alpha and       81 beta electrons
 Applying Cartesian multipole field
    Component          Value
    ---------          -----
     (2,0,0)        1.00000E-11
     (0,2,0)        2.00000E-11
     (0,0,2)       -3.00000E-11
 Nucleus-field energy     =    -0.0000000239 hartrees
 Requested basis set is 6-311++G(d,p)
 There are 162 shells and 449 basis functions
 A cutoff of  1.0D-15 yielded  10464 shell pairs
 There are     86900 function pairs (     93551 Cartesian)
 Smallest overlap matrix eigenvalue = 1.30E-07
 Linear dependence detected in AO basis
 Number of orthogonalized atomic orbitals = 444
 Maximum deviation from orthogonality = 5.693E-10
 Guess from superposition of atomic densities
 Warning:  Energy on first SCF cycle will be non-variational
 SAD guess density has 162.000000 electrons

 -----------------------------------------------------------------------
  General SCF calculation program by
  Eric Jon Sundstrom, Paul Horn, Yuezhi Mao, Dmitri Zuev, Alec White,
  David Stuck, Shaama M.S., Shane Yost, Joonho Lee, David Small,
  Daniel Levine, Susi Lehtola, Hugh Burton, Evgeny Epifanovsky,
  Bang C. Huynh
 -----------------------------------------------------------------------
 Exchange:     0.2000 Hartree-Fock + 0.0800 Slater + 0.7200 B88
 Correlation:  0.1900 VWN1RPA + 0.8100 LYP
 Using SG-1 standard quadrature grid
 A restricted SCF calculation will be
 performed using DIIS
 SCF converges when DIIS error is below 1.0e-08
 ---------------------------------------
  Cycle       Energy         DIIS error
 ---------------------------------------
    1   -2765.4986068275      2.92e-02  
    2   -2761.3675507643      2.41e-03  
    3   -2761.2660376130      3.04e-03  
    4   -2761.5058506168      6.20e-04  
    5   -2761.5134228373      3.48e-04  
    6   -2761.5164732639      9.76e-05  
    7   -2761.5166789345      2.77e-05  
    8   -2761.5166933111      1.39e-05  
    9   -2761.5166982816      2.45e-06  
   10   -2761.5166984154      9.92e-07  
   11   -2761.5166984395      2.13e-07  
   12   -2761.5166984404      9.68e-08  
   13   -2761.5166984406      3.01e-08  
   14   -2761.5166984407      9.62e-09  Convergence criterion met
 ---------------------------------------
 SCF time:   CPU 657.77s  wall 658.00s 
 SCF   energy in the final basis set =    -2761.5166984407
 Total energy in the final basis set =    -2761.5166984407

 --------------------------------------------------------------

                    Orbital Energies (a.u.)
 --------------------------------------------------------------

 Alpha MOs
 -- Occupied --
********-101.5703-101.5688-101.5670-101.5669 -10.2707 -10.2648 -10.2640
-10.2624 -10.2624 -10.2334 -10.2288 -10.2149 -10.2115 -10.2084 -10.2056
-10.2055  -9.4856  -9.4848  -9.4835  -9.4818  -9.4816  -7.2504  -7.2496
 -7.2481  -7.2464  -7.2463  -7.2405  -7.2397  -7.2396  -7.2392  -7.2383
 -7.2379  -7.2366  -7.2364  -7.2361  -7.2360  -0.9479  -0.9241  -0.8993
 -0.8887  -0.8759  -0.8429  -0.8388  -0.8056  -0.7557  -0.7524  -0.7396
 -0.6667  -0.6273  -0.6241  -0.6148  -0.5508  -0.5291  -0.5254  -0.5144
 -0.4919  -0.4759  -0.4613  -0.4589  -0.4546  -0.4408  -0.4305  -0.4202
 -0.4058  -0.3970  -0.3946  -0.3909  -0.3745  -0.3604  -0.3447  -0.3376
 -0.3339  -0.3316  -0.3301  -0.3271  -0.3227  -0.2794  -0.2766  -0.2652
 -0.2600
 -- Virtual --
 -0.0530  -0.0498  -0.0472  -0.0414  -0.0302  -0.0139  -0.0083   0.0003
  0.0060   0.0117   0.0184   0.0220   0.0260   0.0294   0.0398   0.0475
  0.0517   0.0529   0.0595   0.0614   0.0667   0.0673   0.0810   0.0813
  0.0845   0.0905   0.0930   0.1001   0.1017   0.1043   0.1055   0.1063
  0.1118   0.1180   0.1194   0.1227   0.1262   0.1282   0.1291   0.1340
  0.1347   0.1360   0.1375   0.1402   0.1407   0.1526   0.1570   0.1604
  0.1659   0.1682   0.1703   0.1736   0.1766   0.1795   0.1863   0.1869
  0.1921   0.1978   0.2101   0.2143   0.2218   0.2226   0.2254   0.2325
  0.2354   0.2365   0.2384   0.2422   0.2447   0.2487   0.2528   0.2579
  0.2656   0.2662   0.2682   0.2761   0.2787   0.2851   0.2881   0.2887
  0.2912   0.2959   0.2981   0.3025   0.3068   0.3109   0.3163   0.3318
  0.3381   0.3456   0.3485   0.3568   0.3782   0.4130   0.4170   0.4248
  0.4418   0.4490   0.4579   0.4624   0.4668   0.4707   0.4794   0.4990
  0.5002   0.5026   0.5093   0.5123   0.5180   0.5219   0.5268   0.5356
  0.5437   0.5451   0.5548   0.5671   0.5691   0.5774   0.5819   0.5914
  0.5927   0.6017   0.6062   0.6113   0.6172   0.6273   0.6356   0.6424
  0.6455   0.6518   0.6623   0.6677   0.6728   0.6866   0.6880   0.6931
  0.7075   0.7075   0.7195   0.7266   0.7524   0.7809   0.7948   0.8125
  0.8198   0.8281   0.8328   0.8390   0.8436   0.8465   0.8500   0.8534
  0.8570   0.8610   0.8654   0.8700   0.8742   0.8769   0.8799   0.8888
  0.8953   0.8979   0.9000   0.9047   0.9198   0.9261   0.9487   0.9582
  0.9607   0.9666   0.9690   0.9734   0.9760   0.9789   0.9852   0.9910
  1.0042   1.0077   1.0104   1.0267   1.0340   1.0372   1.0414   1.0625
  1.0654   1.0728   1.0860   1.1308   1.1727   1.2013   1.2047   1.2145
  1.2243   1.2346   1.2506   1.2573   1.2936   1.2964   1.3034   1.3137
  1.3234   1.3279   1.3476   1.3622   1.3824   1.4274   1.4367   1.4788
  1.4828   1.4900   1.5030   1.5138   1.5552   1.5592   1.5763   1.5793
  1.5964   1.6273   1.6313   1.6518   1.6582   1.6782   1.6848   1.7223
  1.7270   1.7715   1.7749   1.7895   1.8194   1.8247   1.8402   1.8521
  1.8574   1.8790   1.8921   1.9252   1.9360   1.9469   1.9531   1.9575
  1.9624   1.9859   1.9984   2.0229   2.0384   2.0432   2.0921   2.1291
  2.1711   2.1858   2.2099   2.2427   2.2459   2.2603   2.2642   2.2932
  2.3142   2.3198   2.3298   2.3574   2.3602   2.3673   2.3948   2.4253
  2.4336   2.4467   2.4589   2.4736   2.4973   2.5043   2.5158   2.5388
  2.5462   2.5624   2.5641   2.5766   2.6638   2.6690   2.6858   2.6892
  2.6985   2.7077   2.7140   2.7163   2.7363   2.7581   2.7603   2.7715
  2.7752   2.7770   2.7794   2.8219   2.8270   2.8368   2.8393   2.8911
  2.9676   2.9759   3.0884   3.1003   3.1065   3.1268   3.1369   3.1898
  3.2211   3.2294   3.2484   3.2812   3.3431   3.3816   3.3968   3.4229
  3.5497   3.5896   3.6472   3.7117   3.7193   3.8524   3.9469   4.0092
  4.0437   4.0575   4.0948   4.3597   4.8115   4.8158   9.7840   9.8067
  9.8154   9.8660   9.8737  23.3948  23.5477  23.8305  23.8593  23.8928
 23.9296  23.9658  23.9919  24.0472  24.0844  24.1289  24.1499  25.7843
 25.8244  25.9482  25.9540  26.0099  26.1422  26.2268  26.3181  26.3252
 26.3589  26.5866  26.6778  26.6912  26.7765  27.1018 215.7783 215.8047
215.8152 215.8803 215.8869
 --------------------------------------------------------------

          Ground-State Mulliken Net Atomic Charges

     Atom                 Charge (a.u.)
  ----------------------------------------
      1 C                    -0.117323
      2 C                    -1.393113
      3 Cl                    0.511956
      4 C                     0.979847
      5 Cl                    0.538021
      6 C                    -0.557844
      7 H                     0.213246
      8 C                    -0.294157
      9 H                     0.201920
     10 C                    -0.445456
     11 Cl                    0.441947
     12 C                    -0.289418
     13 C                    -0.434366
     14 Cl                    0.444218
     15 C                     0.027426
     16 H                     0.207596
     17 C                    -0.450558
     18 H                     0.173828
     19 C                     0.026370
     20 H                     0.207559
     21 C                    -0.436527
     22 Cl                    0.444828
  ----------------------------------------
  Sum of atomic charges =     0.000000

 -----------------------------------------------------------------
                    Cartesian Multipole Moments
 -----------------------------------------------------------------
    Charge (ESU x 10^10)
                -0.0000
    Dipole Moment (Debye)
         X       0.3872      Y      -0.3888      Z      -1.3979
       Tot       1.5018
    Quadrupole Moments (Debye-Ang)
        XX    -113.9579     XY       0.5332     YY    -135.1568
        XZ      -9.6676     YZ      -1.2353     ZZ    -133.2304
    Octopole Moments (Debye-Ang^2)
       XXX    -160.2609    XXY     -17.3034    XYY     -56.7244
       YYY     -27.9567    XXZ     -29.0981    XYZ       0.1317
       YYZ      -3.2137    XZZ     -40.9219    YZZ      -7.2755
       ZZZ     -14.7204
    Hexadecapole Moments (Debye-Ang^3)
      XXXX   -2555.9619   XXXY      53.4632   XXYY    -716.8024
      XYYY      56.5701   YYYY   -1535.0955   XXXZ     368.9020
      XXYZ     -37.1845   XYYZ     171.6992   YYYZ    -135.0813
      XXZZ    -877.7375   XYZZ      42.7332   YYZZ    -749.9485
      XZZZ     504.1059   YZZZ    -118.0186   ZZZZ   -2972.9690
 -----------------------------------------------------------------
 Calculating analytic gradient of the SCF energy
 Gradient of SCF Energy
            1           2           3           4           5           6
    1  -0.0001262   0.0001247   0.0000584  -0.0000355   0.0000489   0.0000526
    2   0.0000354  -0.0000787  -0.0000152   0.0000146   0.0000173   0.0000098
    3   0.0001280  -0.0001872   0.0000281   0.0000229   0.0000002   0.0000074
            7           8           9          10          11          12
    1   0.0000121   0.0000028  -0.0000058   0.0001327   0.0000631   0.0001579
    2   0.0000171   0.0000018   0.0000070   0.0000497   0.0001112  -0.0000394
    3   0.0000272   0.0000058   0.0000496   0.0000307  -0.0000562  -0.0000760
           13          14          15          16          17          18
    1  -0.0001011  -0.0000454   0.0000099   0.0000082  -0.0000532  -0.0000146
    2   0.0001159   0.0000070   0.0000215  -0.0000022  -0.0000220  -0.0000144
    3   0.0000353   0.0001153  -0.0000057  -0.0000129  -0.0000019  -0.0000257
           19          20          21          22
    1  -0.0000118  -0.0000099  -0.0001019  -0.0001657
    2  -0.0000291  -0.0000231  -0.0001158  -0.0000688
    3  -0.0000196  -0.0000460   0.0000460  -0.0000653
 Max gradient component =       1.872E-04
 RMS gradient           =       6.639E-05
 Gradient time:  CPU 235.27 s  wall 235.29 s
 Geometry Optimization Parameters
   NAtoms,    NIC,     NZ,  NCons,   NDum,   NFix, NCnnct, MaxDiis
       22     171      22       0       0       0       0       0

 Cartesian Hessian Update
 Hessian updated using BFGS update


** GEOMETRY OPTIMIZATION IN DELOCALIZED INTERNAL COORDINATES **
   Searching for a Minimum

   Optimization Cycle:  16

                       Coordinates (Angstroms)
     ATOM                X               Y               Z
      1  C         0.0059554532   -0.0032339234    0.0157097046
      2  C        -0.0328235349    0.4181854921    1.3553596721
      3  Cl        1.4455503574    0.9299943498    2.1254735591
      4  C        -1.2377135963    0.4274867864    2.0645391855
      5  Cl       -1.3135106995    0.9433412460    3.7317773259
      6  C        -2.4128916031    0.0174769849    1.4420180406
      7  H        -3.3400790034    0.0295571309    2.0000771764
      8  C        -2.3955045124   -0.4009922824    0.1197893336
      9  H        -3.3070263611   -0.7200888988   -0.3675800830
     10  C        -1.1937321792   -0.4082973502   -0.5784248979
     11  Cl       -1.2043127534   -0.9422152718   -2.2489059761
     12  C         1.2858041298   -0.0230330219   -0.7481949064
     13  C         2.1295127775   -1.1416915803   -0.7344945015
     14  Cl        1.6851103698   -2.5484197995    0.2170601293
     15  C         3.3175316569   -1.1818361774   -1.4555295819
     16  H         3.9388197437   -2.0666920970   -1.4166684898
     17  C         3.6841506097   -0.0787923369   -2.2190991963
     18  H         4.6066356646   -0.1002297441   -2.7871406364
     19  C         2.8753781856    1.0518916438   -2.2595246571
     20  H         3.1508140894    1.9147559863   -2.8512946682
     21  C         1.6929764079    1.0672023134   -1.5280518398
     22  Cl        0.6901399388    2.5059532216   -1.5965248243
   Point Group: c1    Number of degrees of freedom:    60


   Energy is  -2761.516698441

 Hessian updated using BFGS update

 60 Hessian modes will be used to form the next step
  Hessian Eigenvalues:
     0.001601    0.016320    0.017508    0.020442    0.020577    0.020682
     0.021679    0.022742    0.022759    0.023513    0.024090    0.024090
     0.024114    0.024115    0.024135    0.024139    0.024142    0.024149
     0.055153    0.093337    0.101105    0.159995    0.159997    0.160000
     0.160000    0.160100    0.215400    0.218729    0.223321    0.227223
     0.227772    0.232977    0.238816    0.246001    0.249670    0.250009
     0.250931    0.287553    0.288086    0.290309    0.292925    0.301056
     0.316888    0.356664    0.356665    0.356665    0.356668    0.356682
     0.401068    0.406401    0.417991    0.424919    0.457042    0.458555
     0.466434    0.471010    0.478202    0.478281    0.479152    0.479859

 Minimum search - taking simple RFO step
 Searching for Lamda that Minimizes Along All modes
 Value Taken    Lamda =  -0.00003108
 Step Taken.  Stepsize is  0.134453

                             Maximum     Tolerance    Cnvgd?
         Gradient           0.000241      0.000300     YES
         Displacement       0.110031      0.001200      NO
         Energy change     -0.000137      0.000001      NO


 New Cartesian Coordinates Obtained by Inverse Iteration

 Displacement from previous Coordinates is:  0.182075
 ----------------------------------------------------------------
             Standard Nuclear Orientation (Angstroms)
    I     Atom           X                Y                Z
 ----------------------------------------------------------------
    1      C       0.0062184342    -0.0037303942     0.0164763720
    2      C      -0.0356056240     0.4307808698     1.3519872330
    3      Cl      1.4396263859     0.9583919513     2.1174352125
    4      C      -1.2407653066     0.4402466650     2.0607315388
    5      Cl     -1.3205382053     0.9730015972     3.7225143008
    6      C      -2.4132967791     0.0165967126     1.4423454466
    7      H      -3.3406339991     0.0286347562     2.0001347350
    8      C      -2.3929921103    -0.4151953826     0.1244749013
    9      H      -3.3023191350    -0.7450071551    -0.3598605901
   10      C      -1.1911248411    -0.4218814316    -0.5735625042
   11      Cl     -1.1988611155    -0.9720478070    -2.2388134153
   12      C       1.2861928427    -0.0230952495    -0.7475248949
   13      C       2.1230380039    -1.1472375462    -0.7464058830
   14      Cl      1.6707545302    -2.5618179389     0.1897613106
   15      C       3.3104637208    -1.1873031264    -1.4684268409
   16      H       3.9259726629    -2.0765373917    -1.4390552769
   17      C       3.6840251048    -0.0785981969    -2.2203260896
   18      H       4.6060802963    -0.0999254651    -2.7890607403
   19      C       2.8825399290     1.0576402632    -2.2479988327
   20      H       3.1631939755     1.9251275218    -2.8304700236
   21      C       1.7005696843     1.0728133964    -1.5158050840
   22      Cl      0.7082466865     2.5194660231    -1.5681810066
 ----------------------------------------------------------------
 Nuclear Repulsion Energy =        1828.77992504 hartrees
 There are       81 alpha and       81 beta electrons
 Applying Cartesian multipole field
    Component          Value
    ---------          -----
     (2,0,0)        1.00000E-11
     (0,2,0)        2.00000E-11
     (0,0,2)       -3.00000E-11
 Nucleus-field energy     =    -0.0000000230 hartrees
 Requested basis set is 6-311++G(d,p)
 There are 162 shells and 449 basis functions
 A cutoff of  1.0D-15 yielded  10473 shell pairs
 There are     86934 function pairs (     93589 Cartesian)
 Smallest overlap matrix eigenvalue = 1.29E-07
 Linear dependence detected in AO basis
 Number of orthogonalized atomic orbitals = 444
 Maximum deviation from orthogonality = 1.727E-10
 Guess from superposition of atomic densities
 Warning:  Energy on first SCF cycle will be non-variational
 SAD guess density has 162.000000 electrons

 -----------------------------------------------------------------------
  General SCF calculation program by
  Eric Jon Sundstrom, Paul Horn, Yuezhi Mao, Dmitri Zuev, Alec White,
  David Stuck, Shaama M.S., Shane Yost, Joonho Lee, David Small,
  Daniel Levine, Susi Lehtola, Hugh Burton, Evgeny Epifanovsky,
  Bang C. Huynh
 -----------------------------------------------------------------------
 Exchange:     0.2000 Hartree-Fock + 0.0800 Slater + 0.7200 B88
 Correlation:  0.1900 VWN1RPA + 0.8100 LYP
 Using SG-1 standard quadrature grid
 A restricted SCF calculation will be
 performed using DIIS
 SCF converges when DIIS error is below 1.0e-08
 ---------------------------------------
  Cycle       Energy         DIIS error
 ---------------------------------------
    1   -2765.4973944829      2.92e-02  
    2   -2761.3675868236      2.41e-03  
    3   -2761.2659955753      3.04e-03  
    4   -2761.5058347204      6.21e-04  
    5   -2761.5134351381      3.49e-04  
    6   -2761.5164909002      9.75e-05  
    7   -2761.5166962299      2.77e-05  
    8   -2761.5167106784      1.39e-05  
    9   -2761.5167156491      2.45e-06  
   10   -2761.5167157831      9.92e-07  
   11   -2761.5167158069      2.13e-07  
   12   -2761.5167158077      9.66e-08  
   13   -2761.5167158081      2.98e-08  
   14   -2761.5167158081      9.07e-09  Convergence criterion met
 ---------------------------------------
 SCF time:   CPU 656.52s  wall 657.00s 
 SCF   energy in the final basis set =    -2761.5167158081
 Total energy in the final basis set =    -2761.5167158081

 --------------------------------------------------------------

                    Orbital Energies (a.u.)
 --------------------------------------------------------------

 Alpha MOs
 -- Occupied --
********-101.5703-101.5688-101.5670-101.5669 -10.2707 -10.2648 -10.2640
-10.2624 -10.2624 -10.2335 -10.2289 -10.2149 -10.2115 -10.2084 -10.2056
-10.2055  -9.4856  -9.4848  -9.4835  -9.4818  -9.4816  -7.2505  -7.2496
 -7.2481  -7.2464  -7.2463  -7.2405  -7.2397  -7.2396  -7.2392  -7.2383
 -7.2379  -7.2366  -7.2364  -7.2361  -7.2360  -0.9478  -0.9241  -0.8993
 -0.8887  -0.8759  -0.8428  -0.8388  -0.8056  -0.7557  -0.7524  -0.7396
 -0.6667  -0.6272  -0.6241  -0.6148  -0.5508  -0.5291  -0.5254  -0.5144
 -0.4919  -0.4759  -0.4613  -0.4589  -0.4545  -0.4408  -0.4304  -0.4202
 -0.4057  -0.3970  -0.3946  -0.3909  -0.3745  -0.3604  -0.3447  -0.3376
 -0.3339  -0.3316  -0.3302  -0.3271  -0.3227  -0.2791  -0.2768  -0.2652
 -0.2600
 -- Virtual --
 -0.0528  -0.0498  -0.0476  -0.0414  -0.0302  -0.0139  -0.0083   0.0003
  0.0060   0.0117   0.0184   0.0220   0.0259   0.0293   0.0398   0.0475
  0.0517   0.0528   0.0595   0.0614   0.0667   0.0673   0.0810   0.0813
  0.0845   0.0905   0.0930   0.1001   0.1016   0.1043   0.1056   0.1060
  0.1118   0.1181   0.1194   0.1227   0.1262   0.1282   0.1292   0.1342
  0.1345   0.1360   0.1374   0.1403   0.1407   0.1525   0.1571   0.1603
  0.1659   0.1683   0.1703   0.1736   0.1765   0.1795   0.1863   0.1868
  0.1921   0.1978   0.2102   0.2141   0.2218   0.2226   0.2251   0.2325
  0.2355   0.2363   0.2383   0.2422   0.2446   0.2486   0.2528   0.2579
  0.2656   0.2662   0.2682   0.2761   0.2786   0.2851   0.2881   0.2888
  0.2913   0.2963   0.2979   0.3026   0.3071   0.3103   0.3163   0.3318
  0.3382   0.3455   0.3488   0.3570   0.3783   0.4130   0.4170   0.4247
  0.4420   0.4490   0.4580   0.4639   0.4655   0.4707   0.4788   0.4994
  0.5008   0.5019   0.5093   0.5123   0.5176   0.5219   0.5268   0.5356
  0.5440   0.5450   0.5560   0.5667   0.5689   0.5774   0.5820   0.5915
  0.5927   0.6015   0.6064   0.6110   0.6171   0.6276   0.6355   0.6433
  0.6447   0.6516   0.6622   0.6680   0.6725   0.6867   0.6877   0.6930
  0.7074   0.7076   0.7197   0.7277   0.7528   0.7808   0.7948   0.8127
  0.8199   0.8282   0.8330   0.8396   0.8433   0.8463   0.8499   0.8533
  0.8574   0.8612   0.8667   0.8682   0.8740   0.8771   0.8798   0.8889
  0.8959   0.8980   0.8993   0.9045   0.9204   0.9254   0.9483   0.9582
  0.9607   0.9666   0.9690   0.9732   0.9762   0.9792   0.9847   0.9909
  1.0042   1.0076   1.0103   1.0269   1.0343   1.0375   1.0412   1.0627
  1.0674   1.0700   1.0860   1.1306   1.1727   1.2025   1.2041   1.2148
  1.2246   1.2343   1.2510   1.2568   1.2936   1.2967   1.3034   1.3135
  1.3233   1.3283   1.3477   1.3621   1.3833   1.4281   1.4359   1.4791
  1.4831   1.4895   1.5031   1.5139   1.5552   1.5592   1.5762   1.5791
  1.5961   1.6282   1.6314   1.6517   1.6582   1.6784   1.6847   1.7222
  1.7271   1.7715   1.7748   1.7895   1.8210   1.8231   1.8400   1.8520
  1.8573   1.8789   1.8921   1.9252   1.9360   1.9469   1.9532   1.9574
  1.9622   1.9864   1.9983   2.0231   2.0387   2.0427   2.0919   2.1291
  2.1711   2.1858   2.2101   2.2429   2.2452   2.2598   2.2638   2.2932
  2.3141   2.3196   2.3300   2.3575   2.3616   2.3666   2.3950   2.4271
  2.4314   2.4466   2.4591   2.4737   2.4973   2.5069   2.5122   2.5386
  2.5462   2.5624   2.5637   2.5765   2.6638   2.6693   2.6860   2.6891
  2.6986   2.7078   2.7140   2.7162   2.7361   2.7586   2.7599   2.7717
  2.7751   2.7769   2.7792   2.8220   2.8268   2.8370   2.8388   2.8909
  2.9679   2.9754   3.0884   3.1005   3.1067   3.1268   3.1362   3.1899
  3.2211   3.2290   3.2484   3.2818   3.3429   3.3818   3.3967   3.4230
  3.5500   3.5898   3.6472   3.7116   3.7197   3.8524   3.9465   4.0093
  4.0438   4.0575   4.0948   4.3597   4.8122   4.8146   9.7840   9.8086
  9.8124   9.8669   9.8750  23.3953  23.5476  23.8304  23.8589  23.8926
 23.9297  23.9657  23.9918  24.0472  24.0841  24.1289  24.1498  25.7820
 25.8236  25.9477  25.9537  26.0102  26.1420  26.2278  26.3226  26.3266
 26.3545  26.5866  26.6804  26.6874  26.7758  27.1043 215.7783 215.8070
215.8116 215.8817 215.8880
 --------------------------------------------------------------

          Ground-State Mulliken Net Atomic Charges

     Atom                 Charge (a.u.)
  ----------------------------------------
      1 C                    -0.119391
      2 C                    -1.397614
      3 Cl                    0.511501
      4 C                     0.981673
      5 Cl                    0.538399
      6 C                    -0.553133
      7 H                     0.213401
      8 C                    -0.297557
      9 H                     0.201843
     10 C                    -0.439819
     11 Cl                    0.441661
     12 C                    -0.290192
     13 C                    -0.436072
     14 Cl                    0.445663
     15 C                     0.027026
     16 H                     0.207632
     17 C                    -0.449029
     18 H                     0.173865
     19 C                     0.025306
     20 H                     0.207541
     21 C                    -0.437801
     22 Cl                    0.445097
  ----------------------------------------
  Sum of atomic charges =     0.000000

 -----------------------------------------------------------------
                    Cartesian Multipole Moments
 -----------------------------------------------------------------
    Charge (ESU x 10^10)
                 0.0000
    Dipole Moment (Debye)
         X       0.3881      Y      -0.3999      Z      -1.3957
       Tot       1.5029
    Quadrupole Moments (Debye-Ang)
        XX    -113.9816     XY       0.5880     YY    -135.1428
        XZ      -9.6888     YZ      -1.2463     ZZ    -133.2218
    Octopole Moments (Debye-Ang^2)
       XXX    -160.1760    XXY     -17.6481    XYY     -56.6166
       YYY     -28.9263    XXZ     -29.0910    XYZ       0.2283
       YYZ      -3.2200    XZZ     -40.8931    YZZ      -7.7270
       ZZZ     -14.4018
    Hexadecapole Moments (Debye-Ang^3)
      XXXX   -2554.0283   XXXY      50.4004   XXYY    -720.0149
      XYYY      52.1596   YYYY   -1560.9710   XXXZ     373.7132
      XXYZ     -41.6764   XYYZ     173.1732   YYYZ    -148.8100
      XXZZ    -873.4997   XYZZ      40.8424   YYZZ    -750.5377
      XZZZ     509.8384   YZZZ    -131.1349   ZZZZ   -2953.3987
 -----------------------------------------------------------------
 Calculating analytic gradient of the SCF energy
 Gradient of SCF Energy
            1           2           3           4           5           6
    1  -0.0000447   0.0000731   0.0000306  -0.0000188   0.0000269   0.0000262
    2   0.0000132  -0.0000328   0.0000638   0.0000159   0.0000209   0.0000157
    3   0.0000861  -0.0001053   0.0000175   0.0000197   0.0000121   0.0000294
            7           8           9          10          11          12
    1   0.0000138  -0.0000002  -0.0000019   0.0000502   0.0000207   0.0000572
    2   0.0000194  -0.0000064   0.0000020   0.0000096   0.0000343   0.0000115
    3   0.0000274  -0.0000014   0.0000420   0.0000469  -0.0000206  -0.0000194
           13          14          15          16          17          18
    1  -0.0000317  -0.0000174  -0.0000003   0.0000010  -0.0000219  -0.0000156
    2   0.0000451  -0.0000710  -0.0000084  -0.0000013  -0.0000194  -0.0000153
    3  -0.0000104   0.0000305  -0.0000127  -0.0000038  -0.0000182  -0.0000274
           19          20          21          22
    1  -0.0000148  -0.0000185  -0.0000633  -0.0000507
    2  -0.0000060  -0.0000223  -0.0000693   0.0000007
    3  -0.0000224  -0.0000423   0.0000090  -0.0000367
 Max gradient component =       1.053E-04
 RMS gradient           =       3.450E-05
 Gradient time:  CPU 235.07 s  wall 235.11 s
 Geometry Optimization Parameters
   NAtoms,    NIC,     NZ,  NCons,   NDum,   NFix, NCnnct, MaxDiis
       22     171      22       0       0       0       0       0

 Cartesian Hessian Update
 Hessian updated using BFGS update


** GEOMETRY OPTIMIZATION IN DELOCALIZED INTERNAL COORDINATES **
   Searching for a Minimum

   Optimization Cycle:  17

                       Coordinates (Angstroms)
     ATOM                X               Y               Z
      1  C         0.0062184342   -0.0037303942    0.0164763720
      2  C        -0.0356056240    0.4307808698    1.3519872330
      3  Cl        1.4396263859    0.9583919513    2.1174352125
      4  C        -1.2407653066    0.4402466650    2.0607315388
      5  Cl       -1.3205382053    0.9730015972    3.7225143008
      6  C        -2.4132967791    0.0165967126    1.4423454466
      7  H        -3.3406339991    0.0286347562    2.0001347350
      8  C        -2.3929921103   -0.4151953826    0.1244749013
      9  H        -3.3023191350   -0.7450071551   -0.3598605901
     10  C        -1.1911248411   -0.4218814316   -0.5735625042
     11  Cl       -1.1988611155   -0.9720478070   -2.2388134153
     12  C         1.2861928427   -0.0230952495   -0.7475248949
     13  C         2.1230380039   -1.1472375462   -0.7464058830
     14  Cl        1.6707545302   -2.5618179389    0.1897613106
     15  C         3.3104637208   -1.1873031264   -1.4684268409
     16  H         3.9259726629   -2.0765373917   -1.4390552769
     17  C         3.6840251048   -0.0785981969   -2.2203260896
     18  H         4.6060802963   -0.0999254651   -2.7890607403
     19  C         2.8825399290    1.0576402632   -2.2479988327
     20  H         3.1631939755    1.9251275218   -2.8304700236
     21  C         1.7005696843    1.0728133964   -1.5158050840
     22  Cl        0.7082466865    2.5194660231   -1.5681810066
   Point Group: c1    Number of degrees of freedom:    60


   Energy is  -2761.516715808

 Hessian updated using BFGS update

 60 Hessian modes will be used to form the next step
  Hessian Eigenvalues:
     0.001412    0.016312    0.017511    0.020442    0.020579    0.020682
     0.021680    0.022734    0.022761    0.023511    0.024089    0.024090
     0.024113    0.024115    0.024129    0.024139    0.024143    0.024144
     0.055154    0.092961    0.100977    0.159981    0.159995    0.160000
     0.160000    0.160078    0.215405    0.217415    0.222972    0.227409
     0.227538    0.232798    0.238780    0.246001    0.249679    0.249975
     0.250970    0.287287    0.287969    0.290252    0.292923    0.301059
     0.316893    0.356663    0.356665    0.356665    0.356668    0.356682
     0.400790    0.406421    0.417987    0.424913    0.457027    0.458568
     0.466439    0.470793    0.478200    0.478283    0.479152    0.479909

 Minimum search - taking simple RFO step
 Searching for Lamda that Minimizes Along All modes
 Value Taken    Lamda =  -0.00000102
 Step Taken.  Stepsize is  0.023270

                             Maximum     Tolerance    Cnvgd?
         Gradient           0.000090      0.000300     YES
         Displacement       0.018696      0.001200      NO
         Energy change     -0.000017      0.000001      NO


 New Cartesian Coordinates Obtained by Inverse Iteration

 Displacement from previous Coordinates is:  0.032248
 ----------------------------------------------------------------
             Standard Nuclear Orientation (Angstroms)
    I     Atom           X                Y                Z
 ----------------------------------------------------------------
    1      C       0.0060962923    -0.0039764105     0.0163810744
    2      C      -0.0362050029     0.4328652867     1.3512553137
    3      Cl      1.4385186391     0.9627850686     2.1160162680
    4      C      -1.2413072249     0.4425789284     2.0600060595
    5      Cl     -1.3214900627     0.9786136603     3.7207146226
    6      C      -2.4134742198     0.0165843680     1.4425629006
    7      H      -3.3407593076     0.0286707906     2.0004286565
    8      C      -2.3928055292    -0.4176305137     0.1255288893
    9      H      -3.3017971146    -0.7493307647    -0.3581580575
   10      C      -1.1910366389    -0.4243292060    -0.5726811966
   11      Cl     -1.1987015852    -0.9775785612    -2.2368297371
   12      C       1.2861210186    -0.0233110091    -0.7477444712
   13      C       2.1219993031    -1.1482264917    -0.7487260290
   14      Cl      1.6684891227    -2.5641247902     0.1846189236
   15      C       3.3094082581    -1.1881590739    -1.4707713685
   16      H       3.9238635248    -2.0781748250    -1.4431225730
   17      C       3.6843508506    -0.0783737204    -2.2203547943
   18      H       4.6064624517    -0.0995522728    -2.7889983302
   19      C       2.8840772262     1.0587401543    -2.2457936417
   20      H       3.1657620329     1.9271948391    -2.8263179859
   21      C       1.7019508281     1.0736510504    -1.5138534309
   22      Cl      0.7112622785     2.5214061639    -1.5637912239
 ----------------------------------------------------------------
 Nuclear Repulsion Energy =        1828.71400042 hartrees
 There are       81 alpha and       81 beta electrons
 Applying Cartesian multipole field
    Component          Value
    ---------          -----
     (2,0,0)        1.00000E-11
     (0,2,0)        2.00000E-11
     (0,0,2)       -3.00000E-11
 Nucleus-field energy     =    -0.0000000229 hartrees
 Requested basis set is 6-311++G(d,p)
 There are 162 shells and 449 basis functions
 A cutoff of  1.0D-15 yielded  10473 shell pairs
 There are     86934 function pairs (     93589 Cartesian)
 Smallest overlap matrix eigenvalue = 1.29E-07
 Linear dependence detected in AO basis
 Number of orthogonalized atomic orbitals = 444
 Maximum deviation from orthogonality = 3.226E-10
 Guess from superposition of atomic densities
 Warning:  Energy on first SCF cycle will be non-variational
 SAD guess density has 162.000000 electrons

 -----------------------------------------------------------------------
  General SCF calculation program by
  Eric Jon Sundstrom, Paul Horn, Yuezhi Mao, Dmitri Zuev, Alec White,
  David Stuck, Shaama M.S., Shane Yost, Joonho Lee, David Small,
  Daniel Levine, Susi Lehtola, Hugh Burton, Evgeny Epifanovsky,
  Bang C. Huynh
 -----------------------------------------------------------------------
 Exchange:     0.2000 Hartree-Fock + 0.0800 Slater + 0.7200 B88
 Correlation:  0.1900 VWN1RPA + 0.8100 LYP
 Using SG-1 standard quadrature grid
 A restricted SCF calculation will be
 performed using DIIS
 SCF converges when DIIS error is below 1.0e-08
 ---------------------------------------
  Cycle       Energy         DIIS error
 ---------------------------------------
    1   -2765.4973592402      2.92e-02  
    2   -2761.3675881416      2.41e-03  
    3   -2761.2659588842      3.04e-03  
    4   -2761.5058201803      6.21e-04  
    5   -2761.5134330443      3.49e-04  
    6   -2761.5164915970      9.75e-05  
    7   -2761.5166967726      2.77e-05  
    8   -2761.5167112320      1.39e-05  
    9   -2761.5167162024      2.45e-06  
   10   -2761.5167163364      9.92e-07  
   11   -2761.5167163602      2.13e-07  
   12   -2761.5167163612      9.65e-08  
   13   -2761.5167163613      2.98e-08  
   14   -2761.5167163615      9.02e-09  Convergence criterion met
 ---------------------------------------
 SCF time:   CPU 661.02s  wall 661.00s 
 SCF   energy in the final basis set =    -2761.5167163615
 Total energy in the final basis set =    -2761.5167163615

 --------------------------------------------------------------

                    Orbital Energies (a.u.)
 --------------------------------------------------------------

 Alpha MOs
 -- Occupied --
********-101.5703-101.5688-101.5670-101.5669 -10.2707 -10.2648 -10.2640
-10.2624 -10.2624 -10.2335 -10.2289 -10.2149 -10.2115 -10.2084 -10.2056
-10.2055  -9.4856  -9.4848  -9.4835  -9.4817  -9.4816  -7.2505  -7.2496
 -7.2481  -7.2464  -7.2463  -7.2405  -7.2397  -7.2396  -7.2392  -7.2383
 -7.2379  -7.2366  -7.2364  -7.2361  -7.2360  -0.9478  -0.9241  -0.8993
 -0.8888  -0.8759  -0.8429  -0.8388  -0.8056  -0.7557  -0.7524  -0.7396
 -0.6667  -0.6272  -0.6240  -0.6148  -0.5508  -0.5291  -0.5254  -0.5144
 -0.4919  -0.4759  -0.4613  -0.4589  -0.4545  -0.4408  -0.4304  -0.4202
 -0.4057  -0.3970  -0.3946  -0.3909  -0.3745  -0.3604  -0.3447  -0.3376
 -0.3339  -0.3316  -0.3302  -0.3271  -0.3227  -0.2791  -0.2769  -0.2652
 -0.2600
 -- Virtual --
 -0.0528  -0.0498  -0.0476  -0.0414  -0.0302  -0.0139  -0.0083   0.0003
  0.0060   0.0117   0.0184   0.0220   0.0260   0.0293   0.0398   0.0475
  0.0517   0.0528   0.0595   0.0614   0.0667   0.0673   0.0810   0.0813
  0.0845   0.0905   0.0930   0.1001   0.1016   0.1043   0.1057   0.1060
  0.1118   0.1181   0.1194   0.1227   0.1262   0.1282   0.1292   0.1342
  0.1345   0.1360   0.1375   0.1403   0.1407   0.1525   0.1570   0.1603
  0.1658   0.1683   0.1703   0.1736   0.1765   0.1795   0.1863   0.1868
  0.1921   0.1977   0.2103   0.2140   0.2219   0.2226   0.2251   0.2325
  0.2355   0.2363   0.2383   0.2422   0.2446   0.2486   0.2528   0.2579
  0.2656   0.2663   0.2682   0.2761   0.2786   0.2851   0.2881   0.2888
  0.2913   0.2963   0.2979   0.3026   0.3071   0.3102   0.3163   0.3318
  0.3382   0.3455   0.3488   0.3570   0.3783   0.4130   0.4170   0.4247
  0.4420   0.4490   0.4580   0.4641   0.4653   0.4706   0.4788   0.4994
  0.5008   0.5018   0.5093   0.5123   0.5176   0.5219   0.5268   0.5356
  0.5441   0.5449   0.5561   0.5667   0.5689   0.5774   0.5820   0.5915
  0.5927   0.6015   0.6064   0.6109   0.6171   0.6277   0.6355   0.6434
  0.6446   0.6516   0.6622   0.6680   0.6725   0.6868   0.6877   0.6930
  0.7074   0.7076   0.7197   0.7278   0.7529   0.7808   0.7948   0.8127
  0.8199   0.8282   0.8330   0.8396   0.8433   0.8463   0.8499   0.8533
  0.8575   0.8612   0.8669   0.8679   0.8740   0.8771   0.8798   0.8889
  0.8960   0.8980   0.8992   0.9044   0.9204   0.9253   0.9483   0.9582
  0.9607   0.9666   0.9690   0.9732   0.9762   0.9792   0.9846   0.9908
  1.0041   1.0076   1.0103   1.0269   1.0343   1.0375   1.0411   1.0627
  1.0678   1.0695   1.0860   1.1306   1.1727   1.2027   1.2039   1.2148
  1.2246   1.2343   1.2511   1.2568   1.2936   1.2968   1.3035   1.3135
  1.3232   1.3284   1.3476   1.3620   1.3833   1.4281   1.4359   1.4791
  1.4831   1.4894   1.5031   1.5139   1.5552   1.5592   1.5762   1.5790
  1.5961   1.6282   1.6314   1.6517   1.6582   1.6784   1.6847   1.7222
  1.7271   1.7714   1.7747   1.7895   1.8212   1.8228   1.8399   1.8520
  1.8573   1.8789   1.8922   1.9251   1.9359   1.9470   1.9532   1.9574
  1.9622   1.9865   1.9983   2.0231   2.0387   2.0427   2.0919   2.1291
  2.1711   2.1858   2.2101   2.2429   2.2451   2.2598   2.2637   2.2932
  2.3141   2.3196   2.3300   2.3574   2.3618   2.3666   2.3951   2.4273
  2.4312   2.4466   2.4591   2.4737   2.4974   2.5073   2.5117   2.5386
  2.5462   2.5624   2.5637   2.5765   2.6637   2.6693   2.6860   2.6891
  2.6986   2.7078   2.7140   2.7162   2.7362   2.7586   2.7599   2.7717
  2.7751   2.7769   2.7792   2.8220   2.8268   2.8369   2.8388   2.8908
  2.9679   2.9753   3.0883   3.1004   3.1067   3.1267   3.1361   3.1898
  3.2210   3.2290   3.2484   3.2818   3.3429   3.3818   3.3967   3.4230
  3.5500   3.5898   3.6471   3.7116   3.7197   3.8524   3.9463   4.0093
  4.0437   4.0575   4.0948   4.3599   4.8123   4.8144   9.7840   9.8089
  9.8121   9.8670   9.8750  23.3953  23.5476  23.8303  23.8588  23.8925
 23.9297  23.9656  23.9918  24.0472  24.0839  24.1289  24.1498  25.7819
 25.8235  25.9477  25.9537  26.0102  26.1420  26.2279  26.3230  26.3267
 26.3540  26.5866  26.6807  26.6869  26.7756  27.1044 215.7783 215.8074
215.8112 215.8817 215.8881
 --------------------------------------------------------------

          Ground-State Mulliken Net Atomic Charges

     Atom                 Charge (a.u.)
  ----------------------------------------
      1 C                    -0.119610
      2 C                    -1.397390
      3 Cl                    0.511697
      4 C                     0.981427
      5 Cl                    0.538383
      6 C                    -0.553357
      7 H                     0.213409
      8 C                    -0.297760
      9 H                     0.201845
     10 C                    -0.439296
     11 Cl                    0.441689
     12 C                    -0.290560
     13 C                    -0.435962
     14 Cl                    0.445958
     15 C                     0.027080
     16 H                     0.207638
     17 C                    -0.449307
     18 H                     0.173864
     19 C                     0.025241
     20 H                     0.207543
     21 C                    -0.437613
     22 Cl                    0.445083
  ----------------------------------------
  Sum of atomic charges =     0.000000

 -----------------------------------------------------------------
                    Cartesian Multipole Moments
 -----------------------------------------------------------------
    Charge (ESU x 10^10)
                -0.0000
    Dipole Moment (Debye)
         X       0.3885      Y      -0.4017      Z      -1.3947
       Tot       1.5025
    Quadrupole Moments (Debye-Ang)
        XX    -113.9833     XY       0.5986     YY    -135.1394
        XZ      -9.6924     YZ      -1.2483     ZZ    -133.2218
    Octopole Moments (Debye-Ang^2)
       XXX    -160.1239    XXY     -17.6895    XYY     -56.5883
       YYY     -29.0657    XXZ     -29.0748    XYZ       0.2433
       YYZ      -3.2094    XZZ     -40.8894    YZZ      -7.7986
       ZZZ     -14.2917
    Hexadecapole Moments (Debye-Ang^3)
      XXXX   -2553.9996   XXXY      49.9318   XXYY    -720.6242
      XYYY      51.4338   YYYY   -1565.3891   XXXZ     374.4778
      XXYZ     -42.4950   XYYZ     173.4192   YYYZ    -151.2426
      XXZZ    -872.8298   XYZZ      40.5197   YYZZ    -750.6069
      XZZZ     510.8721   YZZZ    -133.4384   ZZZZ   -2949.9905
 -----------------------------------------------------------------
 Calculating analytic gradient of the SCF energy
 Gradient of SCF Energy
            1           2           3           4           5           6
    1  -0.0000060   0.0000234   0.0000010  -0.0000007   0.0000346   0.0000287
    2   0.0000039   0.0000003   0.0000659   0.0000142   0.0000252   0.0000153
    3   0.0000402  -0.0000189   0.0000280   0.0000088   0.0000056   0.0000259
            7           8           9          10          11          12
    1   0.0000162   0.0000070  -0.0000012  -0.0000152   0.0000025   0.0000224
    2   0.0000164  -0.0000033  -0.0000002  -0.0000090   0.0000275  -0.0000078
    3   0.0000279   0.0000101   0.0000369   0.0000238   0.0000211  -0.0000173
           13          14          15          16          17          18
    1   0.0000031   0.0000058  -0.0000123  -0.0000030  -0.0000209  -0.0000169
    2   0.0000195  -0.0000330  -0.0000108  -0.0000035  -0.0000107  -0.0000154
    3  -0.0000062  -0.0000154  -0.0000118  -0.0000074  -0.0000193  -0.0000277
           19          20          21          22
    1  -0.0000094  -0.0000170  -0.0000284  -0.0000135
    2  -0.0000124  -0.0000197  -0.0000364  -0.0000257
    3  -0.0000211  -0.0000357  -0.0000128  -0.0000349
 Max gradient component =       6.586E-05
 RMS gradient           =       2.090E-05
 Gradient time:  CPU 249.20 s  wall 249.24 s
 Geometry Optimization Parameters
   NAtoms,    NIC,     NZ,  NCons,   NDum,   NFix, NCnnct, MaxDiis
       22     171      22       0       0       0       0       0

 Cartesian Hessian Update
 Hessian updated using BFGS update


** GEOMETRY OPTIMIZATION IN DELOCALIZED INTERNAL COORDINATES **
   Searching for a Minimum

   Optimization Cycle:  18

                       Coordinates (Angstroms)
     ATOM                X               Y               Z
      1  C         0.0060962923   -0.0039764105    0.0163810744
      2  C        -0.0362050029    0.4328652867    1.3512553137
      3  Cl        1.4385186391    0.9627850686    2.1160162680
      4  C        -1.2413072249    0.4425789284    2.0600060595
      5  Cl       -1.3214900627    0.9786136603    3.7207146226
      6  C        -2.4134742198    0.0165843680    1.4425629006
      7  H        -3.3407593076    0.0286707906    2.0004286565
      8  C        -2.3928055292   -0.4176305137    0.1255288893
      9  H        -3.3017971146   -0.7493307647   -0.3581580575
     10  C        -1.1910366389   -0.4243292060   -0.5726811966
     11  Cl       -1.1987015852   -0.9775785612   -2.2368297371
     12  C         1.2861210186   -0.0233110091   -0.7477444712
     13  C         2.1219993031   -1.1482264917   -0.7487260290
     14  Cl        1.6684891227   -2.5641247902    0.1846189236
     15  C         3.3094082581   -1.1881590739   -1.4707713685
     16  H         3.9238635248   -2.0781748250   -1.4431225730
     17  C         3.6843508506   -0.0783737204   -2.2203547943
     18  H         4.6064624517   -0.0995522728   -2.7889983302
     19  C         2.8840772262    1.0587401543   -2.2457936417
     20  H         3.1657620329    1.9271948391   -2.8263179859
     21  C         1.7019508281    1.0736510504   -1.5138534309
     22  Cl        0.7112622785    2.5214061639   -1.5637912239
   Point Group: c1    Number of degrees of freedom:    60


   Energy is  -2761.516716361

 Hessian updated using BFGS update

 60 Hessian modes will be used to form the next step
  Hessian Eigenvalues:
     0.001253    0.016186    0.017468    0.020463    0.020589    0.020724
     0.021711    0.022331    0.022759    0.023494    0.023994    0.024090
     0.024093    0.024115    0.024116    0.024136    0.024143    0.024143
     0.055160    0.095442    0.104029    0.159769    0.159995    0.160000
     0.160004    0.160041    0.215294    0.216455    0.222622    0.227349
     0.229519    0.233852    0.238875    0.246184    0.248302    0.249689
     0.251249    0.287855    0.288564    0.289899    0.292925    0.301102
     0.317110    0.356658    0.356665    0.356665    0.356668    0.356681
     0.400317    0.407081    0.417954    0.424954    0.456939    0.458159
     0.466667    0.469937    0.478093    0.478267    0.479153    0.480333

 Minimum search - taking simple RFO step
 Searching for Lamda that Minimizes Along All modes
 Value Taken    Lamda =   0.00000000
 Step Taken.  Stepsize is  0.004716

                             Maximum     Tolerance    Cnvgd?
         Gradient           0.000049      0.000300     YES
         Displacement       0.003426      0.001200      NO
         Energy change     -0.000001      0.000001     YES

 Final energy is   -2761.5167163614965     


 ******************************
 **  OPTIMIZATION CONVERGED  **
 ******************************

                       Coordinates (Angstroms)
     ATOM                X               Y               Z
      1  C         0.0060962923   -0.0039764105    0.0163810744
      2  C        -0.0362050029    0.4328652867    1.3512553137
      3  Cl        1.4385186391    0.9627850686    2.1160162680
      4  C        -1.2413072249    0.4425789284    2.0600060595
      5  Cl       -1.3214900627    0.9786136603    3.7207146226
      6  C        -2.4134742198    0.0165843680    1.4425629006
      7  H        -3.3407593076    0.0286707906    2.0004286565
      8  C        -2.3928055292   -0.4176305137    0.1255288893
      9  H        -3.3017971146   -0.7493307647   -0.3581580575
     10  C        -1.1910366389   -0.4243292060   -0.5726811966
     11  Cl       -1.1987015852   -0.9775785612   -2.2368297371
     12  C         1.2861210186   -0.0233110091   -0.7477444712
     13  C         2.1219993031   -1.1482264917   -0.7487260290
     14  Cl        1.6684891227   -2.5641247902    0.1846189236
     15  C         3.3094082581   -1.1881590739   -1.4707713685
     16  H         3.9238635248   -2.0781748250   -1.4431225730
     17  C         3.6843508506   -0.0783737204   -2.2203547943
     18  H         4.6064624517   -0.0995522728   -2.7889983302
     19  C         2.8840772262    1.0587401543   -2.2457936417
     20  H         3.1657620329    1.9271948391   -2.8263179859
     21  C         1.7019508281    1.0736510504   -1.5138534309
     22  Cl        0.7112622785    2.5214061639   -1.5637912239

Z-matrix Print:
$molecule
0 1
Cl
C  1 1.743698
C  2 1.398103 1 120.301286
C  3 1.391648 2 119.931886 1 -179.928390 0
H  4 1.082228 3 119.312416 2 -179.974767 0
C  4 1.386920 3 120.305111 2 -0.033347 0
H  6 1.081778 4 120.535175 3 -179.984456 0
C  6 1.389889 4 119.434670 3 0.027365 0
C  8 1.398863 6 121.801069 4 0.012275 0
C  9 1.490881 8 120.999469 6 179.773741 0
C  10 1.401129 9 121.661329 8 89.109260 0
C  11 1.390461 10 122.123393 9 -179.038728 0
H  12 1.081928 11 119.681991 10 179.821655 0
C  12 1.390724 11 119.232691 10 -0.031970 0
H  14 1.083556 12 119.741073 11 179.898527 0
C  14 1.390712 12 120.477168 11 -0.085413 0
H  16 1.081872 14 121.140206 12 -179.986989 0
C  16 1.390282 14 119.161266 12 0.145153 0
Cl 3 1.746916 2 121.575124 1 -0.009577 0
Cl 8 1.753720 6 118.322464 4 -179.939452 0
Cl 11 1.754979 10 119.596051 9 0.931264 0
Cl 18 1.755441 16 118.269056 14 179.780742 0
$end


 --------------------------------------------------------------

                    Orbital Energies (a.u.)
 --------------------------------------------------------------

 Alpha MOs
 -- Occupied --
********-101.5703-101.5688-101.5670-101.5669 -10.2707 -10.2648 -10.2640
-10.2624 -10.2624 -10.2335 -10.2289 -10.2149 -10.2115 -10.2084 -10.2056
-10.2055  -9.4856  -9.4848  -9.4835  -9.4817  -9.4816  -7.2505  -7.2496
 -7.2481  -7.2464  -7.2463  -7.2405  -7.2397  -7.2396  -7.2392  -7.2383
 -7.2379  -7.2366  -7.2364  -7.2361  -7.2360  -0.9478  -0.9241  -0.8993
 -0.8888  -0.8759  -0.8429  -0.8388  -0.8056  -0.7557  -0.7524  -0.7396
 -0.6667  -0.6272  -0.6240  -0.6148  -0.5508  -0.5291  -0.5254  -0.5144
 -0.4919  -0.4759  -0.4613  -0.4589  -0.4545  -0.4408  -0.4304  -0.4202
 -0.4057  -0.3970  -0.3946  -0.3909  -0.3745  -0.3604  -0.3447  -0.3376
 -0.3339  -0.3316  -0.3302  -0.3271  -0.3227  -0.2791  -0.2769  -0.2652
 -0.2600
 -- Virtual --
 -0.0528  -0.0498  -0.0476  -0.0414  -0.0302  -0.0139  -0.0083   0.0003
  0.0060   0.0117   0.0184   0.0220   0.0260   0.0293   0.0398   0.0475
  0.0517   0.0528   0.0595   0.0614   0.0667   0.0673   0.0810   0.0813
  0.0845   0.0905   0.0930   0.1001   0.1016   0.1043   0.1057   0.1060
  0.1118   0.1181   0.1194   0.1227   0.1262   0.1282   0.1292   0.1342
  0.1345   0.1360   0.1375   0.1403   0.1407   0.1525   0.1570   0.1603
  0.1658   0.1683   0.1703   0.1736   0.1765   0.1795   0.1863   0.1868
  0.1921   0.1977   0.2103   0.2140   0.2219   0.2226   0.2251   0.2325
  0.2355   0.2363   0.2383   0.2422   0.2446   0.2486   0.2528   0.2579
  0.2656   0.2663   0.2682   0.2761   0.2786   0.2851   0.2881   0.2888
  0.2913   0.2963   0.2979   0.3026   0.3071   0.3102   0.3163   0.3318
  0.3382   0.3455   0.3488   0.3570   0.3783   0.4130   0.4170   0.4247
  0.4420   0.4490   0.4580   0.4641   0.4653   0.4706   0.4788   0.4994
  0.5008   0.5018   0.5093   0.5123   0.5176   0.5219   0.5268   0.5356
  0.5441   0.5449   0.5561   0.5667   0.5689   0.5774   0.5820   0.5915
  0.5927   0.6015   0.6064   0.6109   0.6171   0.6277   0.6355   0.6434
  0.6446   0.6516   0.6622   0.6680   0.6725   0.6868   0.6877   0.6930
  0.7074   0.7076   0.7197   0.7278   0.7529   0.7808   0.7948   0.8127
  0.8199   0.8282   0.8330   0.8396   0.8433   0.8463   0.8499   0.8533
  0.8575   0.8612   0.8669   0.8679   0.8740   0.8771   0.8798   0.8889
  0.8960   0.8980   0.8992   0.9044   0.9204   0.9253   0.9483   0.9582
  0.9607   0.9666   0.9690   0.9732   0.9762   0.9792   0.9846   0.9908
  1.0041   1.0076   1.0103   1.0269   1.0343   1.0375   1.0411   1.0627
  1.0678   1.0695   1.0860   1.1306   1.1727   1.2027   1.2039   1.2148
  1.2246   1.2343   1.2511   1.2568   1.2936   1.2968   1.3035   1.3135
  1.3232   1.3284   1.3476   1.3620   1.3833   1.4281   1.4359   1.4791
  1.4831   1.4894   1.5031   1.5139   1.5552   1.5592   1.5762   1.5790
  1.5961   1.6282   1.6314   1.6517   1.6582   1.6784   1.6847   1.7222
  1.7271   1.7714   1.7747   1.7895   1.8212   1.8228   1.8399   1.8520
  1.8573   1.8789   1.8922   1.9251   1.9359   1.9470   1.9532   1.9574
  1.9622   1.9865   1.9983   2.0231   2.0387   2.0427   2.0919   2.1291
  2.1711   2.1858   2.2101   2.2429   2.2451   2.2598   2.2637   2.2932
  2.3141   2.3196   2.3300   2.3574   2.3618   2.3666   2.3951   2.4273
  2.4312   2.4466   2.4591   2.4737   2.4974   2.5073   2.5117   2.5386
  2.5462   2.5624   2.5637   2.5765   2.6637   2.6693   2.6860   2.6891
  2.6986   2.7078   2.7140   2.7162   2.7362   2.7586   2.7599   2.7717
  2.7751   2.7769   2.7792   2.8220   2.8268   2.8369   2.8388   2.8908
  2.9679   2.9753   3.0883   3.1004   3.1067   3.1267   3.1361   3.1898
  3.2210   3.2290   3.2484   3.2818   3.3429   3.3818   3.3967   3.4230
  3.5500   3.5898   3.6471   3.7116   3.7197   3.8524   3.9463   4.0093
  4.0437   4.0575   4.0948   4.3599   4.8123   4.8144   9.7840   9.8089
  9.8121   9.8670   9.8750  23.3953  23.5476  23.8303  23.8588  23.8925
 23.9297  23.9656  23.9918  24.0472  24.0839  24.1289  24.1498  25.7819
 25.8235  25.9477  25.9537  26.0102  26.1420  26.2279  26.3230  26.3267
 26.3540  26.5866  26.6807  26.6869  26.7756  27.1044 215.7783 215.8074
215.8112 215.8817 215.8881
 --------------------------------------------------------------

          Ground-State Mulliken Net Atomic Charges

     Atom                 Charge (a.u.)
  ----------------------------------------
      1 C                    -0.119610
      2 C                    -1.397390
      3 Cl                    0.511697
      4 C                     0.981427
      5 Cl                    0.538383
      6 C                    -0.553357
      7 H                     0.213409
      8 C                    -0.297760
      9 H                     0.201845
     10 C                    -0.439296
     11 Cl                    0.441689
     12 C                    -0.290560
     13 C                    -0.435962
     14 Cl                    0.445958
     15 C                     0.027080
     16 H                     0.207638
     17 C                    -0.449307
     18 H                     0.173864
     19 C                     0.025241
     20 H                     0.207543
     21 C                    -0.437613
     22 Cl                    0.445083
  ----------------------------------------
  Sum of atomic charges =     0.000000

 -----------------------------------------------------------------
                    Cartesian Multipole Moments
 -----------------------------------------------------------------
    Charge (ESU x 10^10)
                -0.0000
    Dipole Moment (Debye)
         X       0.3885      Y      -0.4017      Z      -1.3947
       Tot       1.5025
    Quadrupole Moments (Debye-Ang)
        XX    -113.9833     XY       0.5986     YY    -135.1394
        XZ      -9.6924     YZ      -1.2483     ZZ    -133.2218
    Octopole Moments (Debye-Ang^2)
       XXX    -160.1239    XXY     -17.6895    XYY     -56.5883
       YYY     -29.0657    XXZ     -29.0748    XYZ       0.2433
       YYZ      -3.2094    XZZ     -40.8894    YZZ      -7.7986
       ZZZ     -14.2917
    Hexadecapole Moments (Debye-Ang^3)
      XXXX   -2553.9996   XXXY      49.9318   XXYY    -720.6242
      XYYY      51.4338   YYYY   -1565.3891   XXXZ     374.4778
      XXYZ     -42.4950   XYYZ     173.4192   YYYZ    -151.2426
      XXZZ    -872.8298   XYZZ      40.5197   YYZZ    -750.6069
      XZZZ     510.8721   YZZZ    -133.4384   ZZZZ   -2949.9905
 -----------------------------------------------------------------
Archival summary:
1\1\november\OPT\ProcedureUnspecified\BasisUnspecified\l5125\taweetha\TueJan1416:07:302020TueJan1416:07:302020\0\\#,OPT,ProcedureUnspecified,BasisUnspecified,\\0,1\Cl\C,1,1.7437\C,2,1.3981,1,120.301\C,3,1.39165,2,119.932,1,-179.928,0\H,4,1.08223,3,119.312,2,-179.975,0\C,4,1.38692,3,120.305,2,-0.0333467,0\H,6,1.08178,4,120.535,3,-179.984,0\C,6,1.38989,4,119.435,3,0.0273654,0\C,8,1.39886,6,121.801,4,0.0122748,0\C,9,1.49088,8,120.999,6,179.774,0\C,10,1.40113,9,121.661,8,89.1093,0\C,11,1.39046,10,122.123,9,-179.039,0\H,12,1.08193,11,119.682,10,179.822,0\C,12,1.39072,11,119.233,10,-0.0319703,0\H,14,1.08356,12,119.741,11,179.899,0\C,14,1.39071,12,120.477,11,-0.0854132,0\H,16,1.08187,14,121.14,12,-179.987,0\C,16,1.39028,14,119.161,12,0.145153,0\Cl,3,1.74692,2,121.575,1,-0.00957716,0\Cl,8,1.75372,6,118.322,4,-179.939,0\Cl,11,1.75498,10,119.596,9,0.931264,0\Cl,18,1.75544,16,118.269,14,179.781,0\\\@

 Total job time:  16952.03s(wall), 16948.97s(cpu) 
 Tue Jan 14 16:07:30 2020

        *************************************************************
        *                                                           *
        *  Thank you very much for using Q-Chem.  Have a nice day.  *
        *                                                           *
        *************************************************************


 
User input: 2 of 2 
 
                  Welcome to Q-Chem
     A Quantum Leap Into The Future Of Chemistry


 Q-Chem 5.2 (devel), Q-Chem, Inc., Pleasanton, CA (2019)

 Yihan Shao,  Zhengting Gan,  E. Epifanovsky,  A. T. B. Gilbert,  M. Wormit,  
 J. Kussmann,  A. W. Lange,  A. Behn,  Jia Deng,  Xintian Feng,  D. Ghosh,  
 M. Goldey,  P. R. Horn,  L. D. Jacobson,  I. Kaliman,  T. Kus,  A. Landau,  
 Jie Liu,  E. I. Proynov,  R. M. Richard,  R. P. Steele,  E. J. Sundstrom,  
 H. L. Woodcock III,  P. M. Zimmerman,  D. Zuev,  B. Albrecht,  E. Alguire,  
 S. A. Baeppler,  D. Barton,  Z. Benda,  Y. A. Bernard,  E. J. Berquist,  
 K. B. Bravaya,  H. Burton,  D. Casanova,  Chun-Min Chang,  Yunqing Chen,  
 A. Chien,  K. D. Closser,  M. P. Coons,  S. Coriani,  S. Dasgupta,  
 A. L. Dempwolff,  M. Diedenhofen,  Hainam Do,  R. G. Edgar,  Po-Tung Fang,  
 S. Faraji,  S. Fatehi,  Qingguo Feng,  K. D. Fenk,  J. Fosso-Tande,  
 J. Gayvert,  Qinghui Ge,  A. Ghysels,  G. Gidofalvi,  J. Gomes,  
 J. Gonthier,  A. Gunina,  D. Hait,  M. W. D. Hanson-Heine,  
 P. H. P. Harbach,  A. W. Hauser,  M. F. Herbst,  J. E. Herr,  
 E. G. Hohenstein,  Z. C. Holden,  Kerwin Hui,  B. C. Huynh,  T.-C. Jagau,  
 Hyunjun Ji,  B. Kaduk,  K. Khistyaev,  Jaehoon Kim,  P. Klunzinger,  K. Koh,  
 D. Kosenkov,  L. Koulias,  T. Kowalczyk,  C. M. Krauter,  A. Kunitsa,  
 Ka Un Lao,  A. Laurent,  K. V. Lawler,  Joonho Lee,  D. Lefrancois,  
 S. Lehtola,  D. S. Levine,  Yi-Pei Li,  You-Sheng Lin,  Fenglai Liu,  
 E. Livshits,  A. Luenser,  P. Manohar,  E. Mansoor,  S. F. Manzer,  
 Shan-Ping Mao,  Yuezhi Mao,  N. Mardirossian,  A. V. Marenich,  
 T. Markovich,  L. A. Martinez-Martinez,  S. A. Maurer,  N. J. Mayhall,  
 S. C. McKenzie,  J.-M. Mewes,  P. Morgante,  A. F. Morrison,  
 J. W. Mullinax,  K. Nanda,  T. S. Nguyen-Beck,  R. Olivares-Amaya,  
 J. A. Parkhill,  Zheng Pei,  T. M. Perrine,  F. Plasser,  P. Pokhilko,  
 S. Prager,  A. Prociuk,  E. Ramos,  D. R. Rehn,  F. Rob,  M. Scheurer,  
 M. Schneider,  N. Sergueev,  S. M. Sharada,  S. Sharma,  D. W. Small,  
 T. Stauch,  T. Stein,  Yu-Chuan Su,  A. J. W. Thom,  A. Tkatchenko,  
 T. Tsuchimochi,  N. M. Tubman,  L. Vogt,  M. L. Vidal,  O. Vydrov,  
 M. A. Watson,  J. Wenzel,  M. de Wergifosse,  T. A. Wesolowski,  A. White,  
 J. Witte,  A. Yamada,  Jun Yang,  K. Yao,  S. Yeganeh,  S. R. Yost,  
 Zhi-Qiang You,  A. Zech,  Igor Ying Zhang,  Xing Zhang,  Yan Zhao,  
 Ying Zhu,  B. R. Brooks,  G. K. L. Chan,  C. J. Cramer,  M. S. Gordon,  
 W. J. Hehre,  A. Klamt,  M. W. Schmidt,  C. D. Sherrill,  D. G. Truhlar,  
 A. Aspuru-Guzik,  R. Baer,  A. T. Bell,  N. A. Besley,  Jeng-Da Chai,  
 A. E. DePrince, III,  R. A. DiStasio Jr.,  A. Dreuw,  B. D. Dunietz,  
 T. R. Furlani,  Chao-Ping Hsu,  Yousung Jung,  Jing Kong,  D. S. Lambrecht,  
 WanZhen Liang,  C. Ochsenfeld,  V. A. Rassolov,  L. V. Slipchenko,  
 J. E. Subotnik,  T. Van Voorhis,  J. M. Herbert,  A. I. Krylov,  
 P. M. W. Gill,  M. Head-Gordon

 Contributors to earlier versions of Q-Chem not listed above: 
 R. D. Adamson,  B. Austin,  J. Baker,  G. J. O. Beran,  K. Brandhorst,  
 S. T. Brown,  E. F. C. Byrd,  A. K. Chakraborty,  C.-L. Cheng,  
 Siu Hung Chien,  D. M. Chipman,  D. L. Crittenden,  H. Dachsel,  
 R. J. Doerksen,  A. D. Dutoi,  L. Fusti-Molnar,  W. A. Goddard III,  
 A. Golubeva-Zadorozhnaya,  S. R. Gwaltney,  G. Hawkins,  A. Heyden,  
 S. Hirata,  G. Kedziora,  F. J. Keil,  C. Kelley,  Jihan Kim,  R. A. King,  
 R. Z. Khaliullin,  P. P. Korambath,  W. Kurlancheek,  A. M. Lee,  M. S. Lee,  
 S. V. Levchenko,  Ching Yeh Lin,  D. Liotard,  R. C. Lochan,  I. Lotan,  
 P. E. Maslen,  N. Nair,  D. P. O'Neill,  D. Neuhauser,  E. Neuscamman,  
 C. M. Oana,  R. Olson,  B. Peters,  R. Peverati,  P. A. Pieniazek,  
 Y. M. Rhee,  J. Ritchie,  M. A. Rohrdanz,  E. Rosta,  N. J. Russ,  
 H. F. Schaefer III,  N. E. Schultz,  N. Shenvi,  A. C. Simmonett,  A. Sodt,  
 D. Stuck,  K. S. Thanthiriwatte,  V. Vanovschi,  Tao Wang,  A. Warshel,  
 C. F. Williams,  Q. Wu,  X. Xu,  W. Zhang

 Please cite Q-Chem as follows:
 Y. Shao et al., Mol. Phys. 113, 184-215 (2015)
 DOI: 10.1080/00268976.2014.952696

 Q-Chem 5.2.1 for Intel X86 EM64T Linux

 Parts of Q-Chem use Armadillo 8.300.2 (Tropical Shenanigans).
 http://arma.sourceforge.net/

 Q-Chem begins on Tue Jan 14 16:07:30 2020  

Host: 
0

     Scratch files written to /scratch/taweetham/qchem17992//
NAlpha2: 162
NElect   162
Mult     1
The previous job contains 0 fragments, simply inherited here

 Q-Chem warning in module libgen/rem_setup.C, line 2168:

 Setting Thresh to 1e-14


Checking the input file for inconsistencies... 	...done.

--------------------------------------------------------------
User input:
--------------------------------------------------------------

$MOLECULE
READ
$END

$REM
   JOB_TYPE 	FREQUENCY
   BASIS 	6-311++G**
   METHOD	B3LYP
   SCF_GUESS_ALWAYS     TRUE
   S2THRESH     15
   THRESH       15
   MEM_TOTAL    10000
$END

--------------------------------------------------------------
 ----------------------------------------------------------------
             Standard Nuclear Orientation (Angstroms)
    I     Atom           X                Y                Z
 ----------------------------------------------------------------
    1      C      -0.2564120039    -0.3761345513     0.0157740032
    2      C      -1.3672129132     0.4831380995    -0.0319874278
    3      Cl     -1.1031338245     2.2043806262    -0.1218234572
    4      C      -2.6672216112    -0.0306939710    -0.0065447781
    5      Cl     -4.0654023936     1.0150880446    -0.0626333585
    6      C      -2.8691123420    -1.4056676516     0.0667381956
    7      H      -3.8796543328    -1.7925442361     0.0854280419
    8      C      -1.7859107551    -2.2705281551     0.1140560261
    9      H      -1.9385484203    -3.3399789179     0.1708066227
   10      C      -0.4964921774    -1.7523350928     0.0882423851
   11      Cl      0.8516692901    -2.8723554959     0.1478151923
   12      C       1.1343326858     0.1606027512    -0.0058420185
   13      C       1.8119641808     0.4877455074     1.1764952797
   14      Cl      1.0046681829     0.2824738043     2.7217166152
   15      C       3.1152219487     0.9718893437     1.1736587040
   16      H       3.6001782498     1.2111189370     2.1106935783
   17      C       3.7740177064     1.1373439188    -0.0398872258
   18      H       4.7908341275     1.5114946360    -0.0536499882
   19      C       3.1372985866     0.8257077066    -1.2363756740
   20      H       3.6408437429     0.9496744149    -2.1859244695
   21      C       1.8331664604     0.3443400002    -1.2062732358
   22      Cl      1.0536403943    -0.0408935831    -2.7307031794
 ----------------------------------------------------------------
 Molecular Point Group                 C1    NOp =  1
 Largest Abelian Subgroup              C1    NOp =  1
 Nuclear Repulsion Energy =        1828.71400042 hartrees
 There are       81 alpha and       81 beta electrons
 Requested basis set is 6-311++G(d,p)
 There are 162 shells and 449 basis functions

 Total QAlloc Memory Limit  10000 MB
 Mega-Array Size       188 MB
 MEM_STATIC part       192 MB
 A cutoff of  1.0D-15 yielded  10473 shell pairs
 There are     86934 function pairs (     93589 Cartesian)
 Smallest overlap matrix eigenvalue = 1.29E-07
 Linear dependence detected in AO basis
 Number of orthogonalized atomic orbitals = 444
 Maximum deviation from orthogonality = 2.069E-10
 Guess from superposition of atomic densities
 Warning:  Energy on first SCF cycle will be non-variational
 SAD guess density has 162.000000 electrons

 -----------------------------------------------------------------------
  General SCF calculation program by
  Eric Jon Sundstrom, Paul Horn, Yuezhi Mao, Dmitri Zuev, Alec White,
  David Stuck, Shaama M.S., Shane Yost, Joonho Lee, David Small,
  Daniel Levine, Susi Lehtola, Hugh Burton, Evgeny Epifanovsky,
  Bang C. Huynh
 -----------------------------------------------------------------------
 Exchange:     0.2000 Hartree-Fock + 0.0800 Slater + 0.7200 B88
 Correlation:  0.1900 VWN1RPA + 0.8100 LYP
 Using SG-1 standard quadrature grid
 A restricted SCF calculation will be
 performed using DIIS
 SCF converges when DIIS error is below 1.0e-08
 ---------------------------------------
  Cycle       Energy         DIIS error
 ---------------------------------------
    1   -2765.4972146928      2.92e-02  
    2   -2761.3675967396      2.41e-03  
    3   -2761.2659479684      3.04e-03  
    4   -2761.5058565529      6.21e-04  
    5   -2761.5134683975      3.49e-04  
    6   -2761.5165263733      9.75e-05  
    7   -2761.5167314791      2.77e-05  
    8   -2761.5167459262      1.39e-05  
    9   -2761.5167508959      2.45e-06  
   10   -2761.5167510300      9.92e-07  
   11   -2761.5167510538      2.13e-07  
   12   -2761.5167510549      9.65e-08  
   13   -2761.5167510551      2.98e-08  
   14   -2761.5167510552      9.03e-09  Convergence criterion met
 ---------------------------------------
 SCF time:   CPU 679.31s  wall 680.00s 
 SCF   energy in the final basis set =    -2761.5167510552
 Total energy in the final basis set =    -2761.5167510552

 --------------------------------------------------------------

                    Orbital Energies (a.u.)
 --------------------------------------------------------------

 Alpha MOs
 -- Occupied --
********-101.5703-101.5688-101.5670-101.5669 -10.2707 -10.2648 -10.2640
-10.2624 -10.2624 -10.2335 -10.2289 -10.2149 -10.2115 -10.2084 -10.2056
-10.2055  -9.4857  -9.4849  -9.4835  -9.4818  -9.4817  -7.2504  -7.2497
 -7.2482  -7.2464  -7.2463  -7.2406  -7.2399  -7.2397  -7.2390  -7.2384
 -7.2377  -7.2366  -7.2365  -7.2361  -7.2360  -0.9478  -0.9241  -0.8993
 -0.8888  -0.8759  -0.8428  -0.8388  -0.8056  -0.7557  -0.7524  -0.7396
 -0.6667  -0.6272  -0.6240  -0.6148  -0.5508  -0.5291  -0.5254  -0.5144
 -0.4919  -0.4759  -0.4613  -0.4589  -0.4545  -0.4408  -0.4304  -0.4202
 -0.4057  -0.3970  -0.3946  -0.3909  -0.3745  -0.3604  -0.3447  -0.3376
 -0.3339  -0.3316  -0.3302  -0.3270  -0.3227  -0.2791  -0.2769  -0.2652
 -0.2600
 -- Virtual --
 -0.0528  -0.0498  -0.0476  -0.0414  -0.0302  -0.0139  -0.0083   0.0003
  0.0061   0.0117   0.0184   0.0220   0.0261   0.0294   0.0398   0.0480
  0.0518   0.0527   0.0597   0.0613   0.0667   0.0673   0.0810   0.0813
  0.0845   0.0906   0.0930   0.1002   0.1017   0.1043   0.1058   0.1061
  0.1118   0.1182   0.1196   0.1229   0.1262   0.1282   0.1293   0.1343
  0.1344   0.1359   0.1375   0.1407   0.1410   0.1524   0.1572   0.1605
  0.1663   0.1684   0.1705   0.1736   0.1765   0.1798   0.1866   0.1869
  0.1923   0.1982   0.2097   0.2141   0.2225   0.2231   0.2250   0.2327
  0.2355   0.2361   0.2384   0.2419   0.2446   0.2486   0.2530   0.2580
  0.2657   0.2662   0.2681   0.2762   0.2786   0.2854   0.2877   0.2885
  0.2912   0.2963   0.2980   0.3024   0.3072   0.3103   0.3163   0.3317
  0.3382   0.3455   0.3488   0.3577   0.3779   0.4130   0.4170   0.4249
  0.4419   0.4491   0.4582   0.4642   0.4655   0.4708   0.4790   0.4994
  0.5009   0.5019   0.5094   0.5122   0.5175   0.5219   0.5269   0.5356
  0.5441   0.5451   0.5564   0.5667   0.5689   0.5777   0.5819   0.5917
  0.5928   0.6017   0.6067   0.6109   0.6171   0.6277   0.6354   0.6436
  0.6446   0.6516   0.6622   0.6682   0.6727   0.6868   0.6879   0.6931
  0.7073   0.7077   0.7197   0.7278   0.7529   0.7808   0.7949   0.8127
  0.8199   0.8282   0.8331   0.8396   0.8433   0.8464   0.8499   0.8534
  0.8576   0.8612   0.8670   0.8680   0.8739   0.8772   0.8799   0.8888
  0.8960   0.8981   0.8993   0.9044   0.9204   0.9254   0.9483   0.9582
  0.9606   0.9667   0.9689   0.9732   0.9763   0.9793   0.9846   0.9909
  1.0042   1.0076   1.0102   1.0269   1.0342   1.0375   1.0411   1.0627
  1.0678   1.0695   1.0860   1.1305   1.1728   1.2027   1.2039   1.2148
  1.2247   1.2343   1.2509   1.2567   1.2935   1.2967   1.3035   1.3135
  1.3232   1.3283   1.3475   1.3618   1.3835   1.4282   1.4360   1.4792
  1.4831   1.4894   1.5030   1.5139   1.5552   1.5592   1.5762   1.5790
  1.5961   1.6282   1.6315   1.6517   1.6582   1.6784   1.6847   1.7223
  1.7271   1.7715   1.7748   1.7895   1.8212   1.8228   1.8399   1.8520
  1.8573   1.8789   1.8922   1.9251   1.9359   1.9470   1.9532   1.9574
  1.9622   1.9865   1.9983   2.0231   2.0387   2.0427   2.0919   2.1291
  2.1711   2.1858   2.2101   2.2429   2.2451   2.2598   2.2637   2.2932
  2.3140   2.3197   2.3299   2.3574   2.3618   2.3668   2.3950   2.4274
  2.4312   2.4467   2.4592   2.4738   2.4974   2.5073   2.5117   2.5386
  2.5462   2.5624   2.5638   2.5765   2.6639   2.6693   2.6860   2.6891
  2.6987   2.7078   2.7140   2.7163   2.7361   2.7586   2.7599   2.7717
  2.7751   2.7770   2.7791   2.8220   2.8268   2.8369   2.8388   2.8909
  2.9679   2.9754   3.0884   3.1005   3.1067   3.1267   3.1361   3.1899
  3.2211   3.2290   3.2484   3.2818   3.3429   3.3818   3.3967   3.4230
  3.5501   3.5898   3.6472   3.7116   3.7197   3.8524   3.9463   4.0093
  4.0437   4.0575   4.0948   4.3599   4.8123   4.8144   9.7839   9.8089
  9.8120   9.8670   9.8751  23.3954  23.5476  23.8303  23.8589  23.8925
 23.9297  23.9656  23.9918  24.0473  24.0839  24.1289  24.1499  25.7820
 25.8234  25.9478  25.9538  26.0103  26.1421  26.2280  26.3234  26.3268
 26.3540  26.5865  26.6808  26.6867  26.7756  27.1045 215.7783 215.8074
215.8111 215.8817 215.8881
 --------------------------------------------------------------

          Ground-State Mulliken Net Atomic Charges

     Atom                 Charge (a.u.)
  ----------------------------------------
      1 C                    -0.137805
      2 C                    -1.388148
      3 Cl                    0.507705
      4 C                     0.986228
      5 Cl                    0.538273
      6 C                    -0.555519
      7 H                     0.213248
      8 C                    -0.298083
      9 H                     0.201933
     10 C                    -0.422879
     11 Cl                    0.439502
     12 C                    -0.278167
     13 C                    -0.438719
     14 Cl                    0.448341
     15 C                     0.020684
     16 H                     0.207534
     17 C                    -0.449659
     18 H                     0.173819
     19 C                     0.019871
     20 H                     0.207387
     21 C                    -0.443593
     22 Cl                    0.448047
  ----------------------------------------
  Sum of atomic charges =     0.000000

 -----------------------------------------------------------------
                    Cartesian Multipole Moments
 -----------------------------------------------------------------
    Charge (ESU x 10^10)
                 0.0000
    Dipole Moment (Debye)
         X       1.3706      Y      -0.6174      Z       0.0449
       Tot       1.5039
    Quadrupole Moments (Debye-Ang)
        XX    -117.4347     XY      11.5587     YY    -130.2780
        XZ      -0.5313     YZ      -0.1771     ZZ    -134.8294
    Octopole Moments (Debye-Ang^2)
       XXX      38.3881    XXY       5.3344    XYY     -15.8044
       YYY      -5.7340    XXZ      -0.1119    XYZ       1.1772
       YYZ       0.8901    XZZ       3.2287    YZZ       5.1158
       ZZZ      -0.7870
    Hexadecapole Moments (Debye-Ang^3)
      XXXX   -3669.6628   XXXY     106.7427   XXYY    -888.3402
      XYYY     -19.7477   YYYY   -1695.4792   XXXZ      -5.8299
      XXYZ      -1.2238   XYYZ       1.3637   YYYZ      -4.4565
      XXZZ    -893.4829   XYZZ      -0.9818   YYZZ    -556.8151
      XZZZ      -0.0698   YZZZ       4.6214   ZZZZ   -1486.1165
 -----------------------------------------------------------------
 Calculating MO derivatives via CPSCF
    1     0    69    0.0183872  
    2     0    69    0.0060356  
    3     0    69    0.0005204  
    4     1    68    0.0000431  
    5    64     5    0.0000027  
    6    69     0    0.0000001  Converged
 Time for AOints: 1111.3 s (CPU) 1111.4 s (wall)
 ------------------------------------------------------------------------------
                     AOints        : Timing summary (seconds)
 ------------------------------------------------------------------------------
     job step          cpu (% of tot)      sys (% of tot)     wall (% of tot)
 ------------------------------------------------------------------------------
  AOints            0.1111E+04 ( 9.4)   0.1100E-04 ( 3.5)   0.1111E+04 ( 9.4)
 ------------------------------------------------------------------------------
   Grand Totals     0.1184E+05          0.3150E-03          0.1184E+05
 ------------------------------------------------------------------------------
 Polarizability Matrix (a.u.)
            1           2           3
    1-241.9456116  -6.4389663   0.4495310
    2  -6.4389663-184.4659864   0.0650166
    3   0.4495310   0.0650166-172.6657776
 Calculating analytic Hessian of the SCF energy

 Direct stationary perturbation theory relativistic correction:

 rels  =       3.985015757975
 relv  =     -15.402253752889
 rel2e =       4.268530453010
 E_rel =      -7.148707541904

 Hessian of the SCF Energy
            1           2           3           4           5           6
    1   0.6301978   0.0159339   0.0004017  -0.2274715   0.1139288  -0.0064559
    2   0.0159339   0.6169423  -0.0229819   0.0519454  -0.1644944   0.0057628
    3   0.0004017  -0.0229819   0.1728693  -0.0031140   0.0059604  -0.0578159
    4  -0.2274715   0.0519454  -0.0031140   0.6082390  -0.0053287   0.0014736
    5   0.1139288  -0.1644944   0.0059604  -0.0053287   0.5010922  -0.0200962
    6  -0.0064559   0.0057628  -0.0578159   0.0014736  -0.0200962   0.1186481
    7   0.0053112   0.0179845  -0.0008911  -0.0421135  -0.0162316   0.0006269
    8  -0.0019559  -0.0408187   0.0023510  -0.0195971  -0.1569215   0.0067476
    9   0.0001193   0.0024074   0.0038075   0.0007827   0.0065710  -0.0236972
   10  -0.0502218   0.0455152  -0.0025876  -0.2726961  -0.1006762   0.0047719
   11  -0.0082173   0.0590633  -0.0028895  -0.0367928  -0.1223624   0.0032006
   12   0.0003899  -0.0028276   0.0048758   0.0016677   0.0033838  -0.0581813
   13  -0.0009656  -0.0051428   0.0002660  -0.0326437   0.0260527  -0.0013935
   14  -0.0009286  -0.0007836   0.0002364   0.0020924  -0.0025755   0.0002550
   15   0.0000349   0.0002391   0.0037456  -0.0001190   0.0002815   0.0024652
   16  -0.0082718   0.0211433  -0.0011390   0.0181587  -0.0299899   0.0016636
   17   0.0210185  -0.0576480   0.0031009  -0.0847821  -0.0125206   0.0009217
   18  -0.0011146   0.0030491  -0.0009111   0.0044877   0.0008182   0.0053732
   19   0.0002946   0.0005841  -0.0000305   0.0010772  -0.0004183   0.0000174
   20   0.0006218  -0.0009268  -0.0000087   0.0005773  -0.0042120   0.0005069
   21  -0.0000362  -0.0000105  -0.0011172  -0.0000528   0.0004985   0.0052220
   22   0.0162579  -0.0783214   0.0042155  -0.0695208   0.0077645  -0.0005039
   23  -0.0320242  -0.0103709   0.0007144   0.0080282   0.0001464  -0.0000669
   24   0.0018075   0.0008080   0.0065745  -0.0005473  -0.0000579  -0.0013511
   25  -0.0048301  -0.0011565   0.0000430  -0.0012999   0.0004719  -0.0000266
   26  -0.0017193   0.0011113   0.0002047   0.0002581   0.0005361  -0.0000678
   27   0.0000804   0.0002065   0.0050901  -0.0000104  -0.0000685  -0.0007379
   28  -0.1177359  -0.0115379   0.0007396   0.0501226   0.0150416  -0.0006647
   29  -0.0725424  -0.2861363   0.0119259   0.0745790  -0.0455395   0.0029143
   30   0.0040130   0.0121344  -0.0605388  -0.0039532   0.0027596   0.0054518
   31  -0.0068453   0.0095338  -0.0005399  -0.0002520  -0.0014437   0.0000944
   32   0.0318371  -0.0264481   0.0015964  -0.0047497  -0.0011953   0.0002639
   33  -0.0016956   0.0016230   0.0034778   0.0002583   0.0002792   0.0041578
   34  -0.1978168  -0.0477758   0.0019042  -0.0313304  -0.0020648   0.0000346
   35  -0.0464147  -0.0951779   0.0004203   0.0131929   0.0131606  -0.0003954
   36   0.0016989   0.0004002  -0.0774213  -0.0007792  -0.0004423   0.0039127
   37  -0.0186885  -0.0098368  -0.0248304  -0.0000062  -0.0027195   0.0004650
   38  -0.0092991  -0.0005370  -0.0092455   0.0006596  -0.0018107  -0.0011459
   39  -0.0099006  -0.0035695   0.0056821   0.0027905   0.0017994  -0.0010098
   40  -0.0020421  -0.0000617  -0.0025797   0.0000771   0.0000462  -0.0013978
   41   0.0003298  -0.0023331  -0.0009976   0.0006387  -0.0000279   0.0000847
   42   0.0024055   0.0009405  -0.0016443  -0.0009291  -0.0010433  -0.0008657
   43   0.0020481  -0.0015447  -0.0018708  -0.0001284  -0.0003367   0.0000106
   44  -0.0016240   0.0052764  -0.0013660  -0.0008303  -0.0008541   0.0001406
   45  -0.0016791  -0.0011580  -0.0044628   0.0000897  -0.0009064   0.0001067
   46  -0.0001164  -0.0001989  -0.0011873  -0.0000372  -0.0003616   0.0000104
   47  -0.0001153   0.0001946  -0.0004326  -0.0001143  -0.0000065   0.0000590
   48   0.0001799   0.0000661   0.0002492   0.0000151  -0.0000288   0.0000261
   49   0.0005552   0.0005794  -0.0000125  -0.0000732  -0.0003062   0.0000109
   50   0.0006227  -0.0009335  -0.0000203   0.0000732   0.0000416  -0.0000066
   51  -0.0000326   0.0000047  -0.0013290  -0.0000126  -0.0000114   0.0000738
   52  -0.0001140   0.0001825  -0.0000136  -0.0000143  -0.0000733   0.0000040
   53   0.0001952  -0.0005316   0.0000420   0.0000831   0.0000626  -0.0000035
   54  -0.0000148   0.0000413   0.0001036  -0.0000052  -0.0000060  -0.0000094
   55   0.0020017  -0.0013387   0.0021650  -0.0001156  -0.0003364   0.0000331
   56  -0.0014103   0.0054405   0.0001498  -0.0008406  -0.0007311  -0.0000415
   57   0.0019774  -0.0000784  -0.0045547   0.0000301   0.0010098   0.0000134
   58  -0.0001307  -0.0000538   0.0012001  -0.0000434  -0.0003616   0.0000291
   59  -0.0001519   0.0002381   0.0004290  -0.0001171  -0.0000113  -0.0000511
   60  -0.0001704  -0.0000675   0.0002260  -0.0000001   0.0000249   0.0000282
   61  -0.0194295  -0.0068070   0.0253021  -0.0000103  -0.0027828  -0.0001705
   62  -0.0081263   0.0011497   0.0098007   0.0002651  -0.0018782   0.0012032
   63   0.0104587   0.0039101   0.0047160  -0.0028780  -0.0016666  -0.0009455
   64  -0.0019837   0.0003744   0.0025586   0.0000863   0.0001264   0.0013674
   65   0.0000382  -0.0022750   0.0010093   0.0007619   0.0001040  -0.0001851
   66  -0.0024665  -0.0008996  -0.0016216   0.0008060   0.0009406  -0.0008655
            7           8           9          10          11          12
    1   0.0053112  -0.0019559   0.0001193  -0.0502218  -0.0082173   0.0003899
    2   0.0179845  -0.0408187   0.0024074   0.0455152   0.0590633  -0.0028276
    3  -0.0008911   0.0023510   0.0038075  -0.0025876  -0.0028895   0.0048758
    4  -0.0421135  -0.0195971   0.0007827  -0.2726961  -0.0367928   0.0016677
    5  -0.0162316  -0.1569215   0.0065710  -0.1006762  -0.1223624   0.0033838
    6   0.0006269   0.0067476  -0.0236972   0.0047719   0.0032006  -0.0581813
    7   0.0549175   0.0264096  -0.0010788  -0.0035971  -0.0287366   0.0014876
    8   0.0264096   0.2293453  -0.0110775  -0.0047306  -0.0344942   0.0019654
    9  -0.0010788  -0.0110775   0.0125831   0.0002705   0.0019675   0.0032073
   10  -0.0035971  -0.0047306   0.0002705   0.5499357   0.0530719  -0.0022401
   11  -0.0287366  -0.0344942   0.0019675   0.0530719   0.5898287  -0.0251509
   12   0.0014876   0.0019654   0.0032073  -0.0022401  -0.0251509   0.1131671
   13  -0.0051547  -0.0001716  -0.0000055  -0.1163358   0.0567243  -0.0031498
   14  -0.0065571   0.0021162  -0.0001773   0.0602653  -0.0836223   0.0030504
   15   0.0003280  -0.0001716  -0.0008738  -0.0033201   0.0030075  -0.0215957
   16  -0.0047552  -0.0039852   0.0002085  -0.1197350  -0.0758571   0.0040565
   17   0.0017620   0.0038475  -0.0000147  -0.0089430  -0.3121504   0.0136059
   18  -0.0001124  -0.0000069   0.0038706   0.0006562   0.0136227  -0.0592456
   19   0.0002352   0.0002401  -0.0000120  -0.0015201   0.0015877  -0.0000746
   20  -0.0011597  -0.0012218   0.0000702  -0.0289815  -0.0082764   0.0005412
   21   0.0000650   0.0000745   0.0001278   0.0015760   0.0006301   0.0028964
   22   0.0011686   0.0000574  -0.0000176   0.0470017   0.0699396  -0.0036764
   23  -0.0003324  -0.0025461   0.0000866   0.0161759  -0.0415084   0.0025780
   24   0.0000236   0.0000909  -0.0008327  -0.0007578   0.0027426   0.0064251
   25   0.0001237  -0.0000029   0.0000006  -0.0026105   0.0023649  -0.0001342
   26  -0.0000130   0.0000238  -0.0000211   0.0025346   0.0004879   0.0003434
   27   0.0000023  -0.0000220  -0.0003770  -0.0001487   0.0003334   0.0067569
   28  -0.0032365   0.0031262  -0.0001789  -0.0312786  -0.0387093   0.0019587
   29   0.0000334   0.0037184   0.0000511  -0.0365125  -0.0455072   0.0021671
   30  -0.0000238   0.0000530   0.0043370   0.0018457   0.0021573  -0.0033062
   31   0.0001268   0.0008405  -0.0000437   0.0014528   0.0015870  -0.0000883
   32   0.0008317  -0.0018348   0.0001065   0.0002596   0.0004226  -0.0000567
   33  -0.0000432   0.0001010   0.0001182  -0.0000205  -0.0000590  -0.0006257
   34  -0.0025074  -0.0028077   0.0001636  -0.0009075   0.0034350  -0.0002001
   35   0.0033140  -0.0018286  -0.0000001   0.0023678  -0.0015593   0.0003835
   36  -0.0001316  -0.0001017  -0.0023675  -0.0001205   0.0003836   0.0056434
   37  -0.0006042   0.0012661  -0.0009694  -0.0003492  -0.0001283   0.0007470
   38   0.0014075   0.0000200   0.0003484  -0.0001530  -0.0001483   0.0002433
   39   0.0000894  -0.0006723  -0.0001681  -0.0000077  -0.0001588  -0.0002567
   40  -0.0000653  -0.0002815  -0.0001072   0.0005289   0.0000436   0.0001447
   41  -0.0000099   0.0002176   0.0000936   0.0000262  -0.0001861  -0.0000230
   42   0.0000593   0.0001260   0.0002361   0.0002313   0.0001858   0.0000065
   43   0.0004541   0.0000720   0.0002305   0.0000670  -0.0001056   0.0000552
   44   0.0000934   0.0000575   0.0000144  -0.0000423   0.0002002  -0.0000311
   45   0.0000618   0.0004168  -0.0001986   0.0000672  -0.0000915   0.0002480
   46   0.0000098   0.0001583  -0.0000339   0.0000153  -0.0000127   0.0000526
   47   0.0000310  -0.0000614  -0.0000216  -0.0000137  -0.0000110   0.0000576
   48  -0.0000172   0.0000090   0.0000048  -0.0000105   0.0000019  -0.0000280
   49  -0.0001568   0.0001021  -0.0000082  -0.0000081   0.0001387  -0.0000121
   50  -0.0003087   0.0001497   0.0000019   0.0000189  -0.0000146   0.0000191
   51   0.0000453  -0.0000114   0.0001812  -0.0000014   0.0000030   0.0000275
   52  -0.0000114   0.0000235  -0.0000015   0.0000362  -0.0000165   0.0000016
   53   0.0000207  -0.0000239   0.0000020   0.0000122  -0.0000230  -0.0000009
   54  -0.0000008   0.0000026   0.0000103  -0.0000009   0.0000017   0.0000074
   55   0.0003881   0.0000780  -0.0002321   0.0000658  -0.0001155  -0.0000426
   56   0.0000536   0.0000049  -0.0000383  -0.0000448   0.0002191   0.0000314
   57  -0.0000910  -0.0004208  -0.0001545  -0.0000606   0.0000861   0.0002384
   58   0.0000056   0.0001599   0.0000192   0.0000149  -0.0000176  -0.0000520
   59   0.0000355  -0.0000581   0.0000267  -0.0000139  -0.0000171  -0.0000599
   60   0.0000131   0.0000032   0.0000035   0.0000108  -0.0000037  -0.0000218
   61  -0.0005283   0.0012662   0.0008459  -0.0003448  -0.0001803  -0.0007345
   62   0.0014127   0.0001041  -0.0003686  -0.0001281  -0.0001317  -0.0002552
   63  -0.0002960   0.0006518  -0.0001558   0.0000344   0.0001567  -0.0002561
   64  -0.0000098  -0.0002676   0.0000478   0.0004846  -0.0000058  -0.0001562
   65  -0.0000412   0.0002042  -0.0000282  -0.0000067  -0.0002113   0.0000351
   66  -0.0001162  -0.0001089   0.0003378  -0.0001870  -0.0001265   0.0000167
           13          14          15          16          17          18
    1  -0.0009656  -0.0009286   0.0000349  -0.0082718   0.0210185  -0.0011146
    2  -0.0051428  -0.0007836   0.0002391   0.0211433  -0.0576480   0.0030491
    3   0.0002660   0.0002364   0.0037456  -0.0011390   0.0031009  -0.0009111
    4  -0.0326437   0.0020924  -0.0001190   0.0181587  -0.0847821   0.0044877
    5   0.0260527  -0.0025755   0.0002815  -0.0299899  -0.0125206   0.0008182
    6  -0.0013935   0.0002550   0.0024652   0.0016636   0.0009217   0.0053732
    7  -0.0051547  -0.0065571   0.0003280  -0.0047552   0.0017620  -0.0001124
    8  -0.0001716   0.0021162  -0.0001716  -0.0039852   0.0038475  -0.0000069
    9  -0.0000055  -0.0001773  -0.0008738   0.0002085  -0.0000147   0.0038706
   10  -0.1163358   0.0602653  -0.0033201  -0.1197350  -0.0089430   0.0006562
   11   0.0567243  -0.0836223   0.0030075  -0.0758571  -0.3121504   0.0136227
   12  -0.0031498   0.0030504  -0.0215957   0.0040565   0.0136059  -0.0592456
   13   0.1639402  -0.0911727   0.0050284  -0.0100592   0.0125620  -0.0006800
   14  -0.0911727   0.1143226  -0.0052153   0.0372641  -0.0277150   0.0017136
   15   0.0050284  -0.0052153   0.0111680  -0.0020098   0.0016962   0.0039262
   16  -0.0100592   0.0372641  -0.0020098   0.7435006   0.0169902  -0.0002916
   17   0.0125620  -0.0277150   0.0016962   0.0169902   0.6644693  -0.0287099
   18  -0.0006800   0.0017136   0.0039262  -0.0002916  -0.0287099   0.1280137
   19   0.0011133   0.0012156  -0.0000595  -0.3053808  -0.0984375   0.0048357
   20  -0.0006805   0.0008387  -0.0001653  -0.0957700  -0.0938752   0.0028857
   21   0.0000334  -0.0001929  -0.0025090   0.0046763   0.0029028  -0.0356138
   22   0.0027104  -0.0054231   0.0002945  -0.2611503   0.0724229  -0.0040789
   23  -0.0002912  -0.0025333   0.0003640   0.1416817  -0.2126966   0.0084693
   24   0.0000219   0.0003521   0.0043361  -0.0077175   0.0082894  -0.0592056
   25  -0.0004958   0.0012329  -0.0000668   0.0071821   0.0255204  -0.0013535
   26   0.0001798  -0.0006605   0.0000435  -0.0042907  -0.0134984   0.0009137
   27  -0.0000117   0.0000472   0.0001381   0.0002252   0.0009390   0.0034023
   28   0.0001397   0.0009785  -0.0000530  -0.0578510   0.0484415  -0.0026962
   29  -0.0003816   0.0012620  -0.0001030  -0.0067753   0.0612172  -0.0029090
   30   0.0000130  -0.0000883  -0.0005576   0.0003071  -0.0028394   0.0069025
   31  -0.0012848   0.0011502  -0.0000618  -0.0014301  -0.0068474   0.0003603
   32   0.0010961  -0.0006939   0.0000175  -0.0008473   0.0011680   0.0001599
   33  -0.0000570   0.0000146  -0.0004001   0.0000296   0.0001657   0.0042319
   34  -0.0002955  -0.0004559   0.0000197   0.0005603   0.0004915  -0.0000223
   35   0.0015539  -0.0001611   0.0000190   0.0008457  -0.0009690  -0.0000132
   36  -0.0000759   0.0000169   0.0001854  -0.0000405  -0.0000185  -0.0011781
   37  -0.0002649   0.0000637   0.0000413  -0.0002100  -0.0000546  -0.0001231
   38  -0.0000433   0.0000549   0.0000944  -0.0000623   0.0000643  -0.0000172
   39   0.0008338  -0.0002730   0.0000243   0.0004572   0.0000078   0.0001403
   40   0.0000417   0.0000158  -0.0000098  -0.0001149  -0.0000701   0.0001335
   41   0.0000417   0.0000248  -0.0000176  -0.0000980   0.0001127   0.0000728
   42  -0.0002927   0.0001043  -0.0000390  -0.0002556  -0.0000418   0.0001475
   43   0.0000115   0.0000520  -0.0000138  -0.0000314  -0.0000095   0.0000122
   44  -0.0001299   0.0000081   0.0000171  -0.0000189   0.0000196   0.0000158
   45  -0.0000786   0.0000541   0.0000075  -0.0002331  -0.0000507  -0.0000520
   46  -0.0000545   0.0000272   0.0000067  -0.0000508  -0.0000057  -0.0000170
   47  -0.0000082   0.0000022  -0.0000073  -0.0000232  -0.0000009  -0.0000116
   48  -0.0000100   0.0000016   0.0000017   0.0000177   0.0000083  -0.0000024
   49  -0.0001104   0.0000047   0.0000020   0.0000534   0.0000530   0.0000014
   50  -0.0000018   0.0000371  -0.0000076   0.0000013  -0.0000374  -0.0000084
   51   0.0000002  -0.0000023  -0.0000119   0.0000007   0.0000022  -0.0000159
   52  -0.0000265   0.0000188  -0.0000012  -0.0000118  -0.0000012  -0.0000002
   53   0.0000077  -0.0000105   0.0000011  -0.0000046   0.0000146  -0.0000004
   54  -0.0000007   0.0000007  -0.0000019   0.0000001  -0.0000013  -0.0000093
   55   0.0000093   0.0000524   0.0000053  -0.0000371  -0.0000099  -0.0000138
   56  -0.0001275  -0.0000001  -0.0000100   0.0000122   0.0000236  -0.0000170
   57   0.0000931  -0.0000515   0.0000154   0.0002323   0.0000409  -0.0000563
   58  -0.0000549   0.0000262  -0.0000094  -0.0000508  -0.0000036   0.0000181
   59  -0.0000070   0.0000026   0.0000070  -0.0000240  -0.0000007   0.0000124
   60   0.0000099  -0.0000012   0.0000008  -0.0000159  -0.0000077  -0.0000023
   61  -0.0002581   0.0000572  -0.0000463  -0.0001897  -0.0000484   0.0001260
   62  -0.0001338   0.0000718  -0.0000997  -0.0001253   0.0000574   0.0000231
   63  -0.0008242   0.0002607   0.0000065  -0.0004454  -0.0000107   0.0001461
   64   0.0000386   0.0000208   0.0000098  -0.0001273  -0.0000480  -0.0001274
   65   0.0000738   0.0000147   0.0000094  -0.0000682   0.0001168  -0.0000626
   66   0.0002802  -0.0001057  -0.0000318   0.0002729   0.0000138   0.0001381
           19          20          21          22          23          24
    1   0.0002946   0.0006218  -0.0000362   0.0162579  -0.0320242   0.0018075
    2   0.0005841  -0.0009268  -0.0000105  -0.0783214  -0.0103709   0.0008080
    3  -0.0000305  -0.0000087  -0.0011172   0.0042155   0.0007144   0.0065745
    4   0.0010772   0.0005773  -0.0000528  -0.0695208   0.0080282  -0.0005473
    5  -0.0004183  -0.0042120   0.0004985   0.0077645   0.0001464  -0.0000579
    6   0.0000174   0.0005069   0.0052220  -0.0005039  -0.0000669  -0.0013511
    7   0.0002352  -0.0011597   0.0000650   0.0011686  -0.0003324   0.0000236
    8   0.0002401  -0.0012218   0.0000745   0.0000574  -0.0025461   0.0000909
    9  -0.0000120   0.0000702   0.0001278  -0.0000176   0.0000866  -0.0008327
   10  -0.0015201  -0.0289815   0.0015760   0.0470017   0.0161759  -0.0007578
   11   0.0015877  -0.0082764   0.0006301   0.0699396  -0.0415084   0.0027426
   12  -0.0000746   0.0005412   0.0028964  -0.0036764   0.0025780   0.0064251
   13   0.0011133  -0.0006805   0.0000334   0.0027104  -0.0002912   0.0000219
   14   0.0012156   0.0008387  -0.0001929  -0.0054231  -0.0025333   0.0003521
   15  -0.0000595  -0.0001653  -0.0025090   0.0002945   0.0003640   0.0043361
   16  -0.3053808  -0.0957700   0.0046763  -0.2611503   0.1416817  -0.0077175
   17  -0.0984375  -0.0938752   0.0029028   0.0724229  -0.2126966   0.0082894
   18   0.0048357   0.0028857  -0.0356138  -0.0040789   0.0084693  -0.0592056
   19   0.3222830   0.1020427  -0.0049987  -0.0170921  -0.0099070   0.0004843
   20   0.1020427   0.0975106  -0.0036561   0.0197519   0.0108738  -0.0003508
   21  -0.0049987  -0.0036561   0.0248006  -0.0010578  -0.0004027   0.0038635
   22  -0.0170921   0.0197519  -0.0010578   0.6630824   0.0024817   0.0005136
   23  -0.0099070   0.0108738  -0.0004027   0.0024817   0.7510581  -0.0330547
   24   0.0004843  -0.0003508   0.0038635   0.0005136  -0.0330547   0.1274459
   25   0.0008941  -0.0004347   0.0000208  -0.0621052  -0.0404208   0.0021310
   26   0.0000608   0.0007570  -0.0002757  -0.0429681  -0.3374472   0.0158588
   27   0.0000074  -0.0002584  -0.0043221   0.0022357   0.0158221  -0.0352343
   28  -0.0009167   0.0028601  -0.0001641  -0.2846354  -0.1164395   0.0057415
   29   0.0030307  -0.0013089   0.0004334  -0.0515863  -0.1499788   0.0045477
   30  -0.0001685   0.0004357   0.0068184   0.0024720   0.0046817  -0.0617461
   31  -0.0009744   0.0011870  -0.0000635  -0.0374054   0.0311928  -0.0016840
   32   0.0000531  -0.0002347   0.0000163   0.0052730   0.0000360   0.0002212
   33  -0.0000043   0.0000176   0.0000818  -0.0003006   0.0002569   0.0043755
   34  -0.0000537  -0.0000461   0.0000044   0.0016677   0.0005697  -0.0000588
   35  -0.0000748   0.0000817  -0.0000132   0.0002319  -0.0051653   0.0005565
   36   0.0000044  -0.0000155  -0.0002114  -0.0000302   0.0005764   0.0054777
   37   0.0000082   0.0000103  -0.0000187  -0.0003424  -0.0004294   0.0007422
   38   0.0000114  -0.0000144  -0.0000446  -0.0001771  -0.0000832   0.0003353
   39   0.0000339   0.0000089   0.0000396  -0.0000041   0.0010247  -0.0003812
   40   0.0000060  -0.0000018  -0.0000053   0.0002305   0.0003512   0.0000372
   41  -0.0000034   0.0000090  -0.0000009   0.0003599   0.0000480   0.0000353
   42  -0.0000127  -0.0000035  -0.0000422   0.0002062  -0.0003321   0.0000276
   43   0.0000063   0.0000043  -0.0000097   0.0000747  -0.0001021   0.0000597
   44   0.0000057   0.0000046   0.0000176  -0.0000460   0.0002530  -0.0000338
   45   0.0000066   0.0000010  -0.0000201   0.0000322  -0.0000459   0.0002575
   46   0.0000004   0.0000010  -0.0000040  -0.0000055  -0.0000472   0.0000811
   47   0.0000009  -0.0000020  -0.0000007   0.0000241  -0.0000322   0.0000057
   48  -0.0000010  -0.0000000   0.0000001  -0.0000102  -0.0000209  -0.0000180
   49  -0.0000019  -0.0000013  -0.0000000   0.0000607  -0.0001997   0.0000081
   50  -0.0000048   0.0000002   0.0000015   0.0000520  -0.0000952   0.0000044
   51   0.0000003   0.0000006   0.0000104  -0.0000032   0.0000049   0.0000197
   52   0.0000001   0.0000011  -0.0000000   0.0000078   0.0000196  -0.0000009
   53   0.0000014  -0.0000021  -0.0000001   0.0000132  -0.0000362   0.0000024
   54  -0.0000001   0.0000000  -0.0000023  -0.0000008   0.0000029   0.0000051
   55   0.0000067   0.0000052   0.0000095   0.0000810  -0.0001107  -0.0000555
   56   0.0000046   0.0000021  -0.0000213  -0.0000501   0.0002558   0.0000439
   57  -0.0000073  -0.0000030  -0.0000159  -0.0000285   0.0000404   0.0002412
   58   0.0000004   0.0000013   0.0000036  -0.0000037  -0.0000562  -0.0000744
   59   0.0000010  -0.0000020   0.0000009   0.0000244  -0.0000312  -0.0000059
   60   0.0000009   0.0000003  -0.0000000   0.0000078   0.0000220  -0.0000211
   61   0.0000092   0.0000116   0.0000171  -0.0003516  -0.0004882  -0.0006877
   62   0.0000080  -0.0000106   0.0000484  -0.0001552  -0.0002263  -0.0003466
   63  -0.0000343  -0.0000053   0.0000349   0.0000210  -0.0010609  -0.0002537
   64   0.0000052  -0.0000000   0.0000048   0.0002695   0.0003455  -0.0000678
   65  -0.0000021   0.0000091  -0.0000053   0.0003310   0.0000810  -0.0000440
   66   0.0000126  -0.0000017  -0.0000415  -0.0002866   0.0003399  -0.0000057
           25          26          27          28          29          30
    1  -0.0048301  -0.0017193   0.0000804  -0.1177359  -0.0725424   0.0040130
    2  -0.0011565   0.0011113   0.0002065  -0.0115379  -0.2861363   0.0121344
    3   0.0000430   0.0002047   0.0050901   0.0007396   0.0119259  -0.0605388
    4  -0.0012999   0.0002581  -0.0000104   0.0501226   0.0745790  -0.0039532
    5   0.0004719   0.0005361  -0.0000685   0.0150416  -0.0455395   0.0027596
    6  -0.0000266  -0.0000678  -0.0007379  -0.0006647   0.0029143   0.0054518
    7   0.0001237  -0.0000130   0.0000023  -0.0032365   0.0000334  -0.0000238
    8  -0.0000029   0.0000238  -0.0000220   0.0031262   0.0037184   0.0000530
    9   0.0000006  -0.0000211  -0.0003770  -0.0001789   0.0000511   0.0043370
   10  -0.0026105   0.0025346  -0.0001487  -0.0312786  -0.0365125   0.0018457
   11   0.0023649   0.0004879   0.0003334  -0.0387093  -0.0455072   0.0021573
   12  -0.0001342   0.0003434   0.0067569   0.0019587   0.0021671  -0.0033062
   13  -0.0004958   0.0001798  -0.0000117   0.0001397  -0.0003816   0.0000130
   14   0.0012329  -0.0006605   0.0000472   0.0009785   0.0012620  -0.0000883
   15  -0.0000668   0.0000435   0.0001381  -0.0000530  -0.0001030  -0.0005576
   16   0.0071821  -0.0042907   0.0002252  -0.0578510  -0.0067753   0.0003071
   17   0.0255204  -0.0134984   0.0009390   0.0484415   0.0612172  -0.0028394
   18  -0.0013535   0.0009137   0.0034023  -0.0026962  -0.0029090   0.0069025
   19   0.0008941   0.0000608   0.0000074  -0.0009167   0.0030307  -0.0001685
   20  -0.0004347   0.0007570  -0.0002584   0.0028601  -0.0013089   0.0004357
   21   0.0000208  -0.0002757  -0.0043221  -0.0001641   0.0004334   0.0068184
   22  -0.0621052  -0.0429681   0.0022357  -0.2846354  -0.0515863   0.0024720
   23  -0.0404208  -0.3374472   0.0158221  -0.1164395  -0.1499788   0.0046817
   24   0.0021310   0.0158588  -0.0352343   0.0057415   0.0045477  -0.0617461
   25   0.0637615   0.0433742  -0.0022405  -0.0013291  -0.0290491   0.0015152
   26   0.0433742   0.3557546  -0.0173792   0.0017831  -0.0081119   0.0005529
   27  -0.0022405  -0.0173792   0.0249063  -0.0001156   0.0005329   0.0026007
   28  -0.0013291   0.0017831  -0.0001156   0.5665717   0.0722408  -0.0028786
   29  -0.0290491  -0.0081119   0.0005329   0.0722408   0.5661612  -0.0234606
   30   0.0015152   0.0005529   0.0026007  -0.0028786  -0.0234606   0.1216524
   31   0.0008122   0.0007846  -0.0000260  -0.1082154   0.0555204  -0.0034440
   32  -0.0005806   0.0012612  -0.0001780   0.0547589  -0.0844718   0.0031957
   33   0.0000447  -0.0001965  -0.0024399  -0.0034213   0.0031215  -0.0225922
   34   0.0002802   0.0002074  -0.0000069  -0.0056340  -0.0153972   0.0006795
   35  -0.0012428  -0.0001695   0.0000210  -0.0313659  -0.0114763   0.0006799
   36   0.0000674   0.0000214   0.0001757   0.0017032   0.0008494   0.0043955
   37  -0.0001727  -0.0000784   0.0000544  -0.0021851   0.0026667  -0.0005748
   38  -0.0000600  -0.0000072  -0.0000309  -0.0004668   0.0001619   0.0008343
   39   0.0002884   0.0001473   0.0001391   0.0033647   0.0004302  -0.0010433
   40   0.0000686   0.0000171   0.0000101   0.0005498   0.0002519  -0.0009802
   41  -0.0000115  -0.0000030   0.0000158  -0.0003773  -0.0003545  -0.0010212
   42  -0.0001080  -0.0000544  -0.0001051  -0.0013408   0.0002072  -0.0008277
   43  -0.0000488  -0.0000203   0.0000292  -0.0010216   0.0001441  -0.0000650
   44   0.0000679  -0.0000051  -0.0000122   0.0006282   0.0001132   0.0000195
   45  -0.0000439  -0.0000378  -0.0000227  -0.0006708   0.0006951   0.0000490
   46  -0.0000218  -0.0000127  -0.0000022  -0.0002852   0.0001482   0.0000209
   47  -0.0000082  -0.0000018   0.0000038  -0.0001141   0.0002048  -0.0000595
   48  -0.0000041   0.0000011   0.0000009  -0.0000128   0.0000221   0.0000249
   49  -0.0000444   0.0000042  -0.0000005  -0.0002178   0.0002292  -0.0000098
   50  -0.0000345  -0.0000035   0.0000011  -0.0002577   0.0000998   0.0000039
   51   0.0000016   0.0000016   0.0000146   0.0000223  -0.0000058   0.0000429
   52   0.0000020  -0.0000000  -0.0000000   0.0000190   0.0000416  -0.0000013
   53  -0.0000091  -0.0000037  -0.0000001  -0.0001258   0.0000390  -0.0000045
   54   0.0000007   0.0000000  -0.0000043   0.0000095  -0.0000036  -0.0000049
   55  -0.0000485  -0.0000252  -0.0000251  -0.0010555   0.0001785   0.0000195
   56   0.0000726  -0.0000005   0.0000092   0.0007023   0.0000263  -0.0000206
   57   0.0000350   0.0000343  -0.0000285   0.0005664  -0.0007015   0.0001306
   58  -0.0000218  -0.0000125   0.0000037  -0.0002852   0.0001476  -0.0000452
   59  -0.0000077  -0.0000023  -0.0000039  -0.0001112   0.0002098   0.0000430
   60   0.0000047  -0.0000010   0.0000016   0.0000208  -0.0000440   0.0000215
   61  -0.0001647  -0.0000794  -0.0000503  -0.0020536   0.0027615   0.0003153
   62  -0.0000878  -0.0000167   0.0000509  -0.0007962  -0.0000309  -0.0010529
   63  -0.0002869  -0.0001337   0.0001527  -0.0033753  -0.0004202  -0.0009565
   64   0.0000689   0.0000157  -0.0000106   0.0005343   0.0002733   0.0009443
   65   0.0000014  -0.0000005  -0.0000295  -0.0002578  -0.0002984   0.0009963
   66   0.0001114   0.0000445  -0.0001071   0.0014459  -0.0002494  -0.0008551
           31          32          33          34          35          36
    1  -0.0068453   0.0318371  -0.0016956  -0.1978168  -0.0464147   0.0016989
    2   0.0095338  -0.0264481   0.0016230  -0.0477758  -0.0951779   0.0004002
    3  -0.0005399   0.0015964   0.0034778   0.0019042   0.0004203  -0.0774213
    4  -0.0002520  -0.0047497   0.0002583  -0.0313304   0.0131929  -0.0007792
    5  -0.0014437  -0.0011953   0.0002792  -0.0020648   0.0131606  -0.0004423
    6   0.0000944   0.0002639   0.0041578   0.0000346  -0.0003954   0.0039127
    7   0.0001268   0.0008317  -0.0000432  -0.0025074   0.0033140  -0.0001316
    8   0.0008405  -0.0018348   0.0001010  -0.0028077  -0.0018286  -0.0001017
    9  -0.0000437   0.0001065   0.0001182   0.0001636  -0.0000001  -0.0023675
   10   0.0014528   0.0002596  -0.0000205  -0.0009075   0.0023678  -0.0001205
   11   0.0015870   0.0004226  -0.0000590   0.0034350  -0.0015593   0.0003836
   12  -0.0000883  -0.0000567  -0.0006257  -0.0002001   0.0003835   0.0056434
   13  -0.0012848   0.0010961  -0.0000570  -0.0002955   0.0015539  -0.0000759
   14   0.0011502  -0.0006939   0.0000146  -0.0004559  -0.0001611   0.0000169
   15  -0.0000618   0.0000175  -0.0004001   0.0000197   0.0000190   0.0001854
   16  -0.0014301  -0.0008473   0.0000296   0.0005603   0.0008457  -0.0000405
   17  -0.0068474   0.0011680   0.0001657   0.0004915  -0.0009690  -0.0000185
   18   0.0003603   0.0001599   0.0042319  -0.0000223  -0.0000132  -0.0011781
   19  -0.0009744   0.0000531  -0.0000043  -0.0000537  -0.0000748   0.0000044
   20   0.0011870  -0.0002347   0.0000176  -0.0000461   0.0000817  -0.0000155
   21  -0.0000635   0.0000163   0.0000818   0.0000044  -0.0000132  -0.0002114
   22  -0.0374054   0.0052730  -0.0003006   0.0016677   0.0002319  -0.0000302
   23   0.0311928   0.0000360   0.0002569   0.0005697  -0.0051653   0.0005764
   24  -0.0016840   0.0002212   0.0043755  -0.0000588   0.0005565   0.0054777
   25   0.0008122  -0.0005806   0.0000447   0.0002802  -0.0012428   0.0000674
   26   0.0007846   0.0012612  -0.0001965   0.0002074  -0.0001695   0.0000214
   27  -0.0000260  -0.0001780  -0.0024399  -0.0000069   0.0000210   0.0001757
   28  -0.1082154   0.0547589  -0.0034213  -0.0056340  -0.0313659   0.0017032
   29   0.0555204  -0.0844718   0.0031215  -0.0153972  -0.0114763   0.0008494
   30  -0.0034440   0.0031957  -0.0225922   0.0006795   0.0006799   0.0043955
   31   0.1532589  -0.0897021   0.0052861  -0.0019738  -0.0029462   0.0001146
   32  -0.0897021   0.1163008  -0.0054285   0.0026043  -0.0019845  -0.0000254
   33   0.0052861  -0.0054285   0.0117771  -0.0001099  -0.0000255  -0.0023673
   34  -0.0019738   0.0026043  -0.0001099   0.5875523   0.1565571  -0.0101849
   35  -0.0029462  -0.0019845  -0.0000255   0.1565571   0.2329558   0.0234600
   36   0.0001146  -0.0000254  -0.0023673  -0.0101849   0.0234600   0.6046736
   37   0.0010393  -0.0003955  -0.0003549  -0.1547298  -0.0387462  -0.0500269
   38  -0.0005570  -0.0015191  -0.0007430  -0.0420891  -0.0768953  -0.0285495
   39  -0.0001884   0.0007403  -0.0001880  -0.1076863  -0.0503641  -0.2279217
   40  -0.0000552  -0.0000033   0.0000008   0.0044596   0.0001191  -0.0019776
   41  -0.0001702   0.0003116  -0.0000124   0.0014543   0.0040886  -0.0032834
   42   0.0001807  -0.0000007   0.0003428   0.0191611   0.0045374  -0.0383868
   43   0.0003180   0.0001747   0.0001640  -0.0189354  -0.0137499  -0.0676868
   44   0.0002005   0.0001130   0.0000863  -0.0109505   0.0010653  -0.0236310
   45   0.0003266  -0.0002781  -0.0001375  -0.0241819  -0.0075531   0.0317535
   46   0.0000763  -0.0000468  -0.0000326  -0.0036758  -0.0032689   0.0013417
   47   0.0000907  -0.0001187   0.0000128  -0.0032929   0.0040818   0.0002503
   48  -0.0000112  -0.0000053   0.0000034   0.0008667   0.0000661   0.0012604
   49  -0.0000868  -0.0003303   0.0000159  -0.0001910   0.0008298   0.0005826
   50   0.0000779   0.0001473   0.0000012   0.0008347  -0.0022653  -0.0038826
   51  -0.0000219  -0.0000370   0.0001400   0.0005457  -0.0038645  -0.0664178
   52   0.0000055  -0.0000023  -0.0000003   0.0003579   0.0004744  -0.0000161
   53   0.0000126  -0.0000453   0.0000032   0.0004662  -0.0007786  -0.0000348
   54  -0.0000018   0.0000033   0.0000096  -0.0000110  -0.0000234  -0.0012505
   55   0.0003613   0.0002154  -0.0001775  -0.0204667  -0.0058363   0.0679326
   56   0.0001620   0.0001491  -0.0001210  -0.0083872   0.0051462   0.0267790
   57  -0.0003401   0.0002906  -0.0001596   0.0245011   0.0106582   0.0293176
   58   0.0000776  -0.0000477   0.0000379  -0.0036530  -0.0034001  -0.0010438
   59   0.0000935  -0.0001190  -0.0000044  -0.0033526   0.0039973  -0.0006426
   60   0.0000010   0.0000203   0.0000040  -0.0005544  -0.0004664   0.0013205
   61   0.0010725  -0.0003911   0.0003669  -0.1574559  -0.0330220   0.0560268
   62  -0.0005613  -0.0016032   0.0008752  -0.0292070  -0.0694194   0.0096052
   63   0.0003310  -0.0006329  -0.0001789   0.1136684   0.0313883  -0.2327456
   64  -0.0000780  -0.0000073   0.0000136   0.0047461   0.0005778   0.0026395
   65  -0.0002052   0.0003586   0.0000320  -0.0007983   0.0032761  -0.0017176
   66  -0.0001801   0.0000106   0.0003695  -0.0185318  -0.0094733  -0.0378479
           37          38          39          40          41          42
    1  -0.0186885  -0.0092991  -0.0099006  -0.0020421   0.0003298   0.0024055
    2  -0.0098368  -0.0005370  -0.0035695  -0.0000617  -0.0023331   0.0009405
    3  -0.0248304  -0.0092455   0.0056821  -0.0025797  -0.0009976  -0.0016443
    4  -0.0000062   0.0006596   0.0027905   0.0000771   0.0006387  -0.0009291
    5  -0.0027195  -0.0018107   0.0017994   0.0000462  -0.0000279  -0.0010433
    6   0.0004650  -0.0011459  -0.0010098  -0.0013978   0.0000847  -0.0008657
    7  -0.0006042   0.0014075   0.0000894  -0.0000653  -0.0000099   0.0000593
    8   0.0012661   0.0000200  -0.0006723  -0.0002815   0.0002176   0.0001260
    9  -0.0009694   0.0003484  -0.0001681  -0.0001072   0.0000936   0.0002361
   10  -0.0003492  -0.0001530  -0.0000077   0.0005289   0.0000262   0.0002313
   11  -0.0001283  -0.0001483  -0.0001588   0.0000436  -0.0001861   0.0001858
   12   0.0007470   0.0002433  -0.0002567   0.0001447  -0.0000230   0.0000065
   13  -0.0002649  -0.0000433   0.0008338   0.0000417   0.0000417  -0.0002927
   14   0.0000637   0.0000549  -0.0002730   0.0000158   0.0000248   0.0001043
   15   0.0000413   0.0000944   0.0000243  -0.0000098  -0.0000176  -0.0000390
   16  -0.0002100  -0.0000623   0.0004572  -0.0001149  -0.0000980  -0.0002556
   17  -0.0000546   0.0000643   0.0000078  -0.0000701   0.0001127  -0.0000418
   18  -0.0001231  -0.0000172   0.0001403   0.0001335   0.0000728   0.0001475
   19   0.0000082   0.0000114   0.0000339   0.0000060  -0.0000034  -0.0000127
   20   0.0000103  -0.0000144   0.0000089  -0.0000018   0.0000090  -0.0000035
   21  -0.0000187  -0.0000446   0.0000396  -0.0000053  -0.0000009  -0.0000422
   22  -0.0003424  -0.0001771  -0.0000041   0.0002305   0.0003599   0.0002062
   23  -0.0004294  -0.0000832   0.0010247   0.0003512   0.0000480  -0.0003321
   24   0.0007422   0.0003353  -0.0003812   0.0000372   0.0000353   0.0000276
   25  -0.0001727  -0.0000600   0.0002884   0.0000686  -0.0000115  -0.0001080
   26  -0.0000784  -0.0000072   0.0001473   0.0000171  -0.0000030  -0.0000544
   27   0.0000544  -0.0000309   0.0001391   0.0000101   0.0000158  -0.0001051
   28  -0.0021851  -0.0004668   0.0033647   0.0005498  -0.0003773  -0.0013408
   29   0.0026667   0.0001619   0.0004302   0.0002519  -0.0003545   0.0002072
   30  -0.0005748   0.0008343  -0.0010433  -0.0009802  -0.0010212  -0.0008277
   31   0.0010393  -0.0005570  -0.0001884  -0.0000552  -0.0001702   0.0001807
   32  -0.0003955  -0.0015191   0.0007403  -0.0000033   0.0003116  -0.0000007
   33  -0.0003549  -0.0007430  -0.0001880   0.0000008  -0.0000124   0.0003428
   34  -0.1547298  -0.0420891  -0.1076863   0.0044596   0.0014543   0.0191611
   35  -0.0387462  -0.0768953  -0.0503641   0.0001191   0.0040886   0.0045374
   36  -0.0500269  -0.0285495  -0.2279217  -0.0019776  -0.0032834  -0.0383868
   37   0.5517351   0.1626840   0.0424400  -0.0611203  -0.0118656   0.0445821
   38   0.1626840   0.1854604   0.0401795  -0.0116639  -0.0263866   0.0099326
   39   0.0424400   0.0401795   0.5111926   0.0452195   0.0101552  -0.1256144
   40  -0.0611203  -0.0116639   0.0452195   0.0776157   0.0201335  -0.0740146
   41  -0.0118656  -0.0263866   0.0101552   0.0201335   0.0178880  -0.0166861
   42   0.0445821   0.0099326  -0.1256144  -0.0740146  -0.0166861   0.1834278
   43  -0.2902689  -0.0838856   0.0182491  -0.0176109  -0.0073589   0.0129971
   44  -0.0875972  -0.0942769   0.0034225  -0.0059398   0.0025366   0.0034300
   45  -0.0429801  -0.0190782  -0.1109286   0.0373182   0.0124670  -0.0182391
   46  -0.0101436  -0.0063224  -0.0260160   0.0005008   0.0011126  -0.0005226
   47  -0.0044523   0.0002743  -0.0096299   0.0012222  -0.0020609   0.0000601
   48   0.0031547   0.0011589   0.0020100   0.0007777   0.0005511   0.0011714
   49  -0.0255412  -0.0101212   0.0262530  -0.0027220  -0.0026493   0.0011731
   50  -0.0069652   0.0045466   0.0112081  -0.0030646   0.0034730   0.0004151
   51   0.0795692   0.0310702   0.0300585  -0.0051528  -0.0019237   0.0042520
   52   0.0016121  -0.0017808   0.0023544  -0.0005175  -0.0001954   0.0002291
   53  -0.0018428   0.0062404   0.0002191  -0.0001148   0.0000009   0.0000249
   54   0.0020859   0.0001081  -0.0033139   0.0012880   0.0004300  -0.0008284
   55  -0.0490291  -0.0186753  -0.0277523   0.0010440   0.0007449   0.0007556
   56  -0.0187047  -0.0112068  -0.0110332   0.0008654  -0.0005727   0.0002069
   57  -0.0286002  -0.0113467  -0.0148299   0.0021221   0.0007028  -0.0021533
   58  -0.0009249  -0.0001418  -0.0009665   0.0000929   0.0002283   0.0000024
   59  -0.0001219  -0.0007758  -0.0002931   0.0002353  -0.0004371   0.0000369
   60  -0.0009023  -0.0002812   0.0001772   0.0001138   0.0000775   0.0000072
   61   0.0616571   0.0228834   0.0290219  -0.0013605  -0.0024453  -0.0045598
   62   0.0191351   0.0130656   0.0063958  -0.0022091   0.0035147  -0.0019151
   63  -0.0292575  -0.0154224  -0.0650138  -0.0009298  -0.0005651   0.0013609
   64  -0.0014716  -0.0021467   0.0011236   0.0003927   0.0001153   0.0000525
   65  -0.0018861   0.0037718   0.0002558   0.0001090   0.0001359  -0.0001308
   66   0.0047557   0.0016004   0.0012058  -0.0000111  -0.0001548  -0.0022338
           43          44          45          46          47          48
    1   0.0020481  -0.0016240  -0.0016791  -0.0001164  -0.0001153   0.0001799
    2  -0.0015447   0.0052764  -0.0011580  -0.0001989   0.0001946   0.0000661
    3  -0.0018708  -0.0013660  -0.0044628  -0.0011873  -0.0004326   0.0002492
    4  -0.0001284  -0.0008303   0.0000897  -0.0000372  -0.0001143   0.0000151
    5  -0.0003367  -0.0008541  -0.0009064  -0.0003616  -0.0000065  -0.0000288
    6   0.0000106   0.0001406   0.0001067   0.0000104   0.0000590   0.0000261
    7   0.0004541   0.0000934   0.0000618   0.0000098   0.0000310  -0.0000172
    8   0.0000720   0.0000575   0.0004168   0.0001583  -0.0000614   0.0000090
    9   0.0002305   0.0000144  -0.0001986  -0.0000339  -0.0000216   0.0000048
   10   0.0000670  -0.0000423   0.0000672   0.0000153  -0.0000137  -0.0000105
   11  -0.0001056   0.0002002  -0.0000915  -0.0000127  -0.0000110   0.0000019
   12   0.0000552  -0.0000311   0.0002480   0.0000526   0.0000576  -0.0000280
   13   0.0000115  -0.0001299  -0.0000786  -0.0000545  -0.0000082  -0.0000100
   14   0.0000520   0.0000081   0.0000541   0.0000272   0.0000022   0.0000016
   15  -0.0000138   0.0000171   0.0000075   0.0000067  -0.0000073   0.0000017
   16  -0.0000314  -0.0000189  -0.0002331  -0.0000508  -0.0000232   0.0000177
   17  -0.0000095   0.0000196  -0.0000507  -0.0000057  -0.0000009   0.0000083
   18   0.0000122   0.0000158  -0.0000520  -0.0000170  -0.0000116  -0.0000024
   19   0.0000063   0.0000057   0.0000066   0.0000004   0.0000009  -0.0000010
   20   0.0000043   0.0000046   0.0000010   0.0000010  -0.0000020  -0.0000000
   21  -0.0000097   0.0000176  -0.0000201  -0.0000040  -0.0000007   0.0000001
   22   0.0000747  -0.0000460   0.0000322  -0.0000055   0.0000241  -0.0000102
   23  -0.0001021   0.0002530  -0.0000459  -0.0000472  -0.0000322  -0.0000209
   24   0.0000597  -0.0000338   0.0002575   0.0000811   0.0000057  -0.0000180
   25  -0.0000488   0.0000679  -0.0000439  -0.0000218  -0.0000082  -0.0000041
   26  -0.0000203  -0.0000051  -0.0000378  -0.0000127  -0.0000018   0.0000011
   27   0.0000292  -0.0000122  -0.0000227  -0.0000022   0.0000038   0.0000009
   28  -0.0010216   0.0006282  -0.0006708  -0.0002852  -0.0001141  -0.0000128
   29   0.0001441   0.0001132   0.0006951   0.0001482   0.0002048   0.0000221
   30  -0.0000650   0.0000195   0.0000490   0.0000209  -0.0000595   0.0000249
   31   0.0003180   0.0002005   0.0003266   0.0000763   0.0000907  -0.0000112
   32   0.0001747   0.0001130  -0.0002781  -0.0000468  -0.0001187  -0.0000053
   33   0.0001640   0.0000863  -0.0001375  -0.0000326   0.0000128   0.0000034
   34  -0.0189354  -0.0109505  -0.0241819  -0.0036758  -0.0032929   0.0008667
   35  -0.0137499   0.0010653  -0.0075531  -0.0032689   0.0040818   0.0000661
   36  -0.0676868  -0.0236310   0.0317535   0.0013417   0.0002503   0.0012604
   37  -0.2902689  -0.0875972  -0.0429801  -0.0101436  -0.0044523   0.0031547
   38  -0.0838856  -0.0942769  -0.0190782  -0.0063224   0.0002743   0.0011589
   39   0.0182491   0.0034225  -0.1109286  -0.0260160  -0.0096299   0.0020100
   40  -0.0176109  -0.0059398   0.0373182   0.0005008   0.0012222   0.0007777
   41  -0.0073589   0.0025366   0.0124670   0.0011126  -0.0020609   0.0005511
   42   0.0129971   0.0034300  -0.0182391  -0.0005226   0.0000601   0.0011714
   43   0.6045624   0.1786061   0.0213767  -0.1120931  -0.0362442  -0.1131170
   44   0.1786061   0.1956890   0.0472385  -0.0359677  -0.0514499  -0.0571042
   45   0.0213767   0.0472385   0.7351702  -0.1104774  -0.0561342  -0.2706462
   46  -0.1120931  -0.0359677  -0.1104774   0.1152639   0.0414817   0.1180694
   47  -0.0362442  -0.0514499  -0.0561342   0.0414817   0.0432553   0.0604995
   48  -0.1131170  -0.0571042  -0.2706462   0.1180694   0.0604995   0.2856268
   49  -0.1664410  -0.0310950   0.1192373   0.0110445   0.0020293  -0.0135917
   50  -0.0348458  -0.0718602   0.0293985   0.0037806   0.0042718  -0.0063130
   51   0.0565071   0.0061620  -0.2885408   0.0144284   0.0039888  -0.0172951
   52  -0.0094873  -0.0050298  -0.0020088   0.0001484   0.0015845   0.0000499
   53  -0.0031399   0.0025279  -0.0007542   0.0015443  -0.0035515   0.0003151
   54   0.0268025   0.0098966   0.0036172  -0.0005666   0.0001393   0.0008689
   55   0.0572200   0.0170941  -0.0212330  -0.0001106  -0.0023067   0.0035964
   56   0.0197848   0.0142706  -0.0120801  -0.0023216   0.0059241   0.0007153
   57   0.0210801   0.0037640  -0.0568773   0.0032289   0.0005955  -0.0026263
   58   0.0000152  -0.0026583  -0.0028848   0.0004044   0.0000330  -0.0006782
   59  -0.0027080   0.0056375  -0.0016426   0.0001200   0.0002222  -0.0003130
   60  -0.0032491  -0.0017968  -0.0024547   0.0006919   0.0001933  -0.0007761
   61  -0.0498133  -0.0153779   0.0301128  -0.0009639  -0.0000276   0.0008767
   62  -0.0154415  -0.0086276   0.0104083  -0.0000374  -0.0006870   0.0003865
   63   0.0292274   0.0101293  -0.0165447   0.0009557   0.0004103   0.0001325
   64   0.0011031   0.0006130  -0.0021584   0.0000945   0.0002235  -0.0001404
   65   0.0006564  -0.0006998  -0.0008672   0.0002298  -0.0004473  -0.0000175
   66  -0.0007895  -0.0003788  -0.0020841  -0.0000280   0.0000215   0.0000110
           49          50          51          52          53          54
    1   0.0005552   0.0006227  -0.0000326  -0.0001140   0.0001952  -0.0000148
    2   0.0005794  -0.0009335   0.0000047   0.0001825  -0.0005316   0.0000413
    3  -0.0000125  -0.0000203  -0.0013290  -0.0000136   0.0000420   0.0001036
    4  -0.0000732   0.0000732  -0.0000126  -0.0000143   0.0000831  -0.0000052
    5  -0.0003062   0.0000416  -0.0000114  -0.0000733   0.0000626  -0.0000060
    6   0.0000109  -0.0000066   0.0000738   0.0000040  -0.0000035  -0.0000094
    7  -0.0001568  -0.0003087   0.0000453  -0.0000114   0.0000207  -0.0000008
    8   0.0001021   0.0001497  -0.0000114   0.0000235  -0.0000239   0.0000026
    9  -0.0000082   0.0000019   0.0001812  -0.0000015   0.0000020   0.0000103
   10  -0.0000081   0.0000189  -0.0000014   0.0000362   0.0000122  -0.0000009
   11   0.0001387  -0.0000146   0.0000030  -0.0000165  -0.0000230   0.0000017
   12  -0.0000121   0.0000191   0.0000275   0.0000016  -0.0000009   0.0000074
   13  -0.0001104  -0.0000018   0.0000002  -0.0000265   0.0000077  -0.0000007
   14   0.0000047   0.0000371  -0.0000023   0.0000188  -0.0000105   0.0000007
   15   0.0000020  -0.0000076  -0.0000119  -0.0000012   0.0000011  -0.0000019
   16   0.0000534   0.0000013   0.0000007  -0.0000118  -0.0000046   0.0000001
   17   0.0000530  -0.0000374   0.0000022  -0.0000012   0.0000146  -0.0000013
   18   0.0000014  -0.0000084  -0.0000159  -0.0000002  -0.0000004  -0.0000093
   19  -0.0000019  -0.0000048   0.0000003   0.0000001   0.0000014  -0.0000001
   20  -0.0000013   0.0000002   0.0000006   0.0000011  -0.0000021   0.0000000
   21  -0.0000000   0.0000015   0.0000104  -0.0000000  -0.0000001  -0.0000023
   22   0.0000607   0.0000520  -0.0000032   0.0000078   0.0000132  -0.0000008
   23  -0.0001997  -0.0000952   0.0000049   0.0000196  -0.0000362   0.0000029
   24   0.0000081   0.0000044   0.0000197  -0.0000009   0.0000024   0.0000051
   25  -0.0000444  -0.0000345   0.0000016   0.0000020  -0.0000091   0.0000007
   26   0.0000042  -0.0000035   0.0000016  -0.0000000  -0.0000037   0.0000000
   27  -0.0000005   0.0000011   0.0000146  -0.0000000  -0.0000001  -0.0000043
   28  -0.0002178  -0.0002577   0.0000223   0.0000190  -0.0001258   0.0000095
   29   0.0002292   0.0000998  -0.0000058   0.0000416   0.0000390  -0.0000036
   30  -0.0000098   0.0000039   0.0000429  -0.0000013  -0.0000045  -0.0000049
   31  -0.0000868   0.0000779  -0.0000219   0.0000055   0.0000126  -0.0000018
   32  -0.0003303   0.0001473  -0.0000370  -0.0000023  -0.0000453   0.0000033
   33   0.0000159   0.0000012   0.0001400  -0.0000003   0.0000032   0.0000096
   34  -0.0001910   0.0008347   0.0005457   0.0003579   0.0004662  -0.0000110
   35   0.0008298  -0.0022653  -0.0038645   0.0004744  -0.0007786  -0.0000234
   36   0.0005826  -0.0038826  -0.0664178  -0.0000161  -0.0000348  -0.0012505
   37  -0.0255412  -0.0069652   0.0795692   0.0016121  -0.0018428   0.0020859
   38  -0.0101212   0.0045466   0.0310702  -0.0017808   0.0062404   0.0001081
   39   0.0262530   0.0112081   0.0300585   0.0023544   0.0002191  -0.0033139
   40  -0.0027220  -0.0030646  -0.0051528  -0.0005175  -0.0001148   0.0012880
   41  -0.0026493   0.0034730  -0.0019237  -0.0001954   0.0000009   0.0004300
   42   0.0011731   0.0004151   0.0042520   0.0002291   0.0000249  -0.0008284
   43  -0.1664410  -0.0348458   0.0565071  -0.0094873  -0.0031399   0.0268025
   44  -0.0310950  -0.0718602   0.0061620  -0.0050298   0.0025279   0.0098966
   45   0.1192373   0.0293985  -0.2885408  -0.0020088  -0.0007542   0.0036172
   46   0.0110445   0.0037806   0.0144284   0.0001484   0.0015443  -0.0005666
   47   0.0020293   0.0042718   0.0039888   0.0015845  -0.0035515   0.0001393
   48  -0.0135917  -0.0063130  -0.0172951   0.0000499   0.0003151   0.0008689
   49   0.6654994   0.1956975  -0.0119055  -0.3027469  -0.0980114   0.0036923
   50   0.1956975   0.2069644   0.0291329  -0.0980578  -0.0727890   0.0000204
   51  -0.0119055   0.0291329   0.6614509   0.0037105   0.0000831  -0.0581992
   52  -0.3027469  -0.0980578   0.0037105   0.3184204   0.1080465  -0.0041839
   53  -0.0980114  -0.0727890   0.0000831   0.1080465   0.0650393   0.0004410
   54   0.0036923   0.0000204  -0.0581992  -0.0041839   0.0004410   0.0578447
   55  -0.1633654  -0.0408508  -0.0496304  -0.0089999  -0.0064119  -0.0264236
   56  -0.0451400  -0.0795761  -0.0322716  -0.0045481   0.0013744  -0.0096727
   57  -0.1123539  -0.0553702  -0.2840757   0.0023378   0.0009200   0.0042390
   58   0.0110400   0.0019426  -0.0142367   0.0001303   0.0015986   0.0003437
   59   0.0037502   0.0042068  -0.0065681   0.0015529  -0.0034966   0.0004260
   60   0.0137538   0.0037175  -0.0173575  -0.0002359   0.0002579   0.0009083
   61  -0.0237532  -0.0163038  -0.0791981   0.0016795  -0.0020697  -0.0017556
   62  -0.0127637  -0.0000287  -0.0276807  -0.0020305   0.0060633  -0.0012861
   63  -0.0258721  -0.0079368   0.0328300  -0.0020235  -0.0013884  -0.0032026
   64  -0.0027937  -0.0024064   0.0053634  -0.0004898  -0.0002717  -0.0012570
   65  -0.0028006   0.0036655   0.0019218  -0.0002095  -0.0000705  -0.0005209
   66  -0.0009637  -0.0003806   0.0041413  -0.0002001  -0.0001248  -0.0007875
           55          56          57          58          59          60
    1   0.0020017  -0.0014103   0.0019774  -0.0001307  -0.0001519  -0.0001704
    2  -0.0013387   0.0054405  -0.0000784  -0.0000538   0.0002381  -0.0000675
    3   0.0021650   0.0001498  -0.0045547   0.0012001   0.0004290   0.0002260
    4  -0.0001156  -0.0008406   0.0000301  -0.0000434  -0.0001171  -0.0000001
    5  -0.0003364  -0.0007311   0.0010098  -0.0003616  -0.0000113   0.0000249
    6   0.0000331  -0.0000415   0.0000134   0.0000291  -0.0000511   0.0000282
    7   0.0003881   0.0000536  -0.0000910   0.0000056   0.0000355   0.0000131
    8   0.0000780   0.0000049  -0.0004208   0.0001599  -0.0000581   0.0000032
    9  -0.0002321  -0.0000383  -0.0001545   0.0000192   0.0000267   0.0000035
   10   0.0000658  -0.0000448  -0.0000606   0.0000149  -0.0000139   0.0000108
   11  -0.0001155   0.0002191   0.0000861  -0.0000176  -0.0000171  -0.0000037
   12  -0.0000426   0.0000314   0.0002384  -0.0000520  -0.0000599  -0.0000218
   13   0.0000093  -0.0001275   0.0000931  -0.0000549  -0.0000070   0.0000099
   14   0.0000524  -0.0000001  -0.0000515   0.0000262   0.0000026  -0.0000012
   15   0.0000053  -0.0000100   0.0000154  -0.0000094   0.0000070   0.0000008
   16  -0.0000371   0.0000122   0.0002323  -0.0000508  -0.0000240  -0.0000159
   17  -0.0000099   0.0000236   0.0000409  -0.0000036  -0.0000007  -0.0000077
   18  -0.0000138  -0.0000170  -0.0000563   0.0000181   0.0000124  -0.0000023
   19   0.0000067   0.0000046  -0.0000073   0.0000004   0.0000010   0.0000009
   20   0.0000052   0.0000021  -0.0000030   0.0000013  -0.0000020   0.0000003
   21   0.0000095  -0.0000213  -0.0000159   0.0000036   0.0000009  -0.0000000
   22   0.0000810  -0.0000501  -0.0000285  -0.0000037   0.0000244   0.0000078
   23  -0.0001107   0.0002558   0.0000404  -0.0000562  -0.0000312   0.0000220
   24  -0.0000555   0.0000439   0.0002412  -0.0000744  -0.0000059  -0.0000211
   25  -0.0000485   0.0000726   0.0000350  -0.0000218  -0.0000077   0.0000047
   26  -0.0000252  -0.0000005   0.0000343  -0.0000125  -0.0000023  -0.0000010
   27  -0.0000251   0.0000092  -0.0000285   0.0000037  -0.0000039   0.0000016
   28  -0.0010555   0.0007023   0.0005664  -0.0002852  -0.0001112   0.0000208
   29   0.0001785   0.0000263  -0.0007015   0.0001476   0.0002098  -0.0000440
   30   0.0000195  -0.0000206   0.0001306  -0.0000452   0.0000430   0.0000215
   31   0.0003613   0.0001620  -0.0003401   0.0000776   0.0000935   0.0000010
   32   0.0002154   0.0001491   0.0002906  -0.0000477  -0.0001190   0.0000203
   33  -0.0001775  -0.0001210  -0.0001596   0.0000379  -0.0000044   0.0000040
   34  -0.0204667  -0.0083872   0.0245011  -0.0036530  -0.0033526  -0.0005544
   35  -0.0058363   0.0051462   0.0106582  -0.0034001   0.0039973  -0.0004664
   36   0.0679326   0.0267790   0.0293176  -0.0010438  -0.0006426   0.0013205
   37  -0.0490291  -0.0187047  -0.0286002  -0.0009249  -0.0001219  -0.0009023
   38  -0.0186753  -0.0112068  -0.0113467  -0.0001418  -0.0007758  -0.0002812
   39  -0.0277523  -0.0110332  -0.0148299  -0.0009665  -0.0002931   0.0001772
   40   0.0010440   0.0008654   0.0021221   0.0000929   0.0002353   0.0001138
   41   0.0007449  -0.0005727   0.0007028   0.0002283  -0.0004371   0.0000775
   42   0.0007556   0.0002069  -0.0021533   0.0000024   0.0000369   0.0000072
   43   0.0572200   0.0197848   0.0210801   0.0000152  -0.0027080  -0.0032491
   44   0.0170941   0.0142706   0.0037640  -0.0026583   0.0056375  -0.0017968
   45  -0.0212330  -0.0120801  -0.0568773  -0.0028848  -0.0016426  -0.0024547
   46  -0.0001106  -0.0023216   0.0032289   0.0004044   0.0001200   0.0006919
   47  -0.0023067   0.0059241   0.0005955   0.0000330   0.0002222   0.0001933
   48   0.0035964   0.0007153  -0.0026263  -0.0006782  -0.0003130  -0.0007761
   49  -0.1633654  -0.0451400  -0.1123539   0.0110400   0.0037502   0.0137538
   50  -0.0408508  -0.0795761  -0.0553702   0.0019426   0.0042068   0.0037175
   51  -0.0496304  -0.0322716  -0.2840757  -0.0142367  -0.0065681  -0.0173575
   52  -0.0089999  -0.0045481   0.0023378   0.0001303   0.0015529  -0.0002359
   53  -0.0064119   0.0013744   0.0009200   0.0015986  -0.0034966   0.0002579
   54  -0.0264236  -0.0096727   0.0042390   0.0003437   0.0004260   0.0009083
   55   0.6063401   0.1744268  -0.0456065  -0.1168943  -0.0226406   0.1198099
   56   0.1744268   0.1928625   0.0222391  -0.0227079  -0.0412965   0.0284652
   57  -0.0456065   0.0222391   0.7365641   0.1171810   0.0275151  -0.2765160
   58  -0.1168943  -0.0227079   0.1171810   0.1202738   0.0272894  -0.1255493
   59  -0.0226406  -0.0412965   0.0275151   0.0272894   0.0325997  -0.0288600
   60   0.1198099   0.0284652  -0.2765160  -0.1255493  -0.0288600   0.2918296
   61  -0.2906669  -0.0815987   0.0501251  -0.0104716  -0.0049464  -0.0027868
   62  -0.0855423  -0.0926991   0.0149235  -0.0030820   0.0012168  -0.0011169
   63  -0.0110579  -0.0074937  -0.1117337   0.0263526   0.0096009   0.0014042
   64  -0.0167277  -0.0102015  -0.0364212   0.0004791   0.0011000  -0.0009740
   65  -0.0085936   0.0003829  -0.0148486   0.0011160  -0.0020831  -0.0001357
   66  -0.0120769  -0.0058183  -0.0169777   0.0003490   0.0003467   0.0012169
           61          62          63          64          65          66
    1  -0.0194295  -0.0081263   0.0104587  -0.0019837   0.0000382  -0.0024665
    2  -0.0068070   0.0011497   0.0039101   0.0003744  -0.0022750  -0.0008996
    3   0.0253021   0.0098007   0.0047160   0.0025586   0.0010093  -0.0016216
    4  -0.0000103   0.0002651  -0.0028780   0.0000863   0.0007619   0.0008060
    5  -0.0027828  -0.0018782  -0.0016666   0.0001264   0.0001040   0.0009406
    6  -0.0001705   0.0012032  -0.0009455   0.0013674  -0.0001851  -0.0008655
    7  -0.0005283   0.0014127  -0.0002960  -0.0000098  -0.0000412  -0.0001162
    8   0.0012662   0.0001041   0.0006518  -0.0002676   0.0002042  -0.0001089
    9   0.0008459  -0.0003686  -0.0001558   0.0000478  -0.0000282   0.0003378
   10  -0.0003448  -0.0001281   0.0000344   0.0004846  -0.0000067  -0.0001870
   11  -0.0001803  -0.0001317   0.0001567  -0.0000058  -0.0002113  -0.0001265
   12  -0.0007345  -0.0002552  -0.0002561  -0.0001562   0.0000351   0.0000167
   13  -0.0002581  -0.0001338  -0.0008242   0.0000386   0.0000738   0.0002802
   14   0.0000572   0.0000718   0.0002607   0.0000208   0.0000147  -0.0001057
   15  -0.0000463  -0.0000997   0.0000065   0.0000098   0.0000094  -0.0000318
   16  -0.0001897  -0.0001253  -0.0004454  -0.0001273  -0.0000682   0.0002729
   17  -0.0000484   0.0000574  -0.0000107  -0.0000480   0.0001168   0.0000138
   18   0.0001260   0.0000231   0.0001461  -0.0001274  -0.0000626   0.0001381
   19   0.0000092   0.0000080  -0.0000343   0.0000052  -0.0000021   0.0000126
   20   0.0000116  -0.0000106  -0.0000053  -0.0000000   0.0000091  -0.0000017
   21   0.0000171   0.0000484   0.0000349   0.0000048  -0.0000053  -0.0000415
   22  -0.0003516  -0.0001552   0.0000210   0.0002695   0.0003310  -0.0002866
   23  -0.0004882  -0.0002263  -0.0010609   0.0003455   0.0000810   0.0003399
   24  -0.0006877  -0.0003466  -0.0002537  -0.0000678  -0.0000440  -0.0000057
   25  -0.0001647  -0.0000878  -0.0002869   0.0000689   0.0000014   0.0001114
   26  -0.0000794  -0.0000167  -0.0001337   0.0000157  -0.0000005   0.0000445
   27  -0.0000503   0.0000509   0.0001527  -0.0000106  -0.0000295  -0.0001071
   28  -0.0020536  -0.0007962  -0.0033753   0.0005343  -0.0002578   0.0014459
   29   0.0027615  -0.0000309  -0.0004202   0.0002733  -0.0002984  -0.0002494
   30   0.0003153  -0.0010529  -0.0009565   0.0009443   0.0009963  -0.0008551
   31   0.0010725  -0.0005613   0.0003310  -0.0000780  -0.0002052  -0.0001801
   32  -0.0003911  -0.0016032  -0.0006329  -0.0000073   0.0003586   0.0000106
   33   0.0003669   0.0008752  -0.0001789   0.0000136   0.0000320   0.0003695
   34  -0.1574559  -0.0292070   0.1136684   0.0047461  -0.0007983  -0.0185318
   35  -0.0330220  -0.0694194   0.0313883   0.0005778   0.0032761  -0.0094733
   36   0.0560268   0.0096052  -0.2327456   0.0026395  -0.0017176  -0.0378479
   37   0.0616571   0.0191351  -0.0292575  -0.0014716  -0.0018861   0.0047557
   38   0.0228834   0.0130656  -0.0154224  -0.0021467   0.0037718   0.0016004
   39   0.0290219   0.0063958  -0.0650138   0.0011236   0.0002558   0.0012058
   40  -0.0013605  -0.0022091  -0.0009298   0.0003927   0.0001090  -0.0000111
   41  -0.0024453   0.0035147  -0.0005651   0.0001153   0.0001359  -0.0001548
   42  -0.0045598  -0.0019151   0.0013609   0.0000525  -0.0001308  -0.0022338
   43  -0.0498133  -0.0154415   0.0292274   0.0011031   0.0006564  -0.0007895
   44  -0.0153779  -0.0086276   0.0101293   0.0006130  -0.0006998  -0.0003788
   45   0.0301128   0.0104083  -0.0165447  -0.0021584  -0.0008672  -0.0020841
   46  -0.0009639  -0.0000374   0.0009557   0.0000945   0.0002298  -0.0000280
   47  -0.0000276  -0.0006870   0.0004103   0.0002235  -0.0004473   0.0000215
   48   0.0008767   0.0003865   0.0001325  -0.0001404  -0.0000175   0.0000110
   49  -0.0237532  -0.0127637  -0.0258721  -0.0027937  -0.0028006  -0.0009637
   50  -0.0163038  -0.0000287  -0.0079368  -0.0024064   0.0036655  -0.0003806
   51  -0.0791981  -0.0276807   0.0328300   0.0053634   0.0019218   0.0041413
   52   0.0016795  -0.0020305  -0.0020235  -0.0004898  -0.0002095  -0.0002001
   53  -0.0020697   0.0060633  -0.0013884  -0.0002717  -0.0000705  -0.0001248
   54  -0.0017556  -0.0012861  -0.0032026  -0.0012570  -0.0005209  -0.0007875
   55  -0.2906669  -0.0855423  -0.0110579  -0.0167277  -0.0085936  -0.0120769
   56  -0.0815987  -0.0926991  -0.0074937  -0.0102015   0.0003829  -0.0058183
   57   0.0501251   0.0149235  -0.1117337  -0.0364212  -0.0148486  -0.0169777
   58  -0.0104716  -0.0030820   0.0263526   0.0004791   0.0011160   0.0003490
   59  -0.0049464   0.0012168   0.0096009   0.0011000  -0.0020831   0.0003467
   60  -0.0027868  -0.0011169   0.0014042  -0.0009740  -0.0001357   0.0012169
   61   0.5535335   0.1556567  -0.0608217  -0.0601372  -0.0160665  -0.0423263
   62   0.1556567   0.1810687   0.0030897  -0.0160490  -0.0309538  -0.0226889
   63  -0.0608217   0.0030897   0.5151442  -0.0429427  -0.0228601  -0.1239402
   64  -0.0601372  -0.0160490  -0.0429427   0.0755155   0.0276180   0.0701303
   65  -0.0160665  -0.0309538  -0.0228601   0.0276180   0.0249189   0.0371935
   66  -0.0423263  -0.0226889  -0.1239402   0.0701303   0.0371935   0.1799627
 **********************************************************************
 **                                                                  **
 **                       VIBRATIONAL ANALYSIS                       **
 **                       --------------------                       **
 **                                                                  **
 **        VIBRATIONAL FREQUENCIES (CM**-1) AND NORMAL MODES         **
 **     FORCE CONSTANTS (mDYN/ANGSTROM) AND REDUCED MASSES (AMU)     **
 **                  INFRARED INTENSITIES (KM/MOL)                   **
 **                                                                  **
 **********************************************************************


 Mode:                 1                      2                      3
 Frequency:        29.19                  49.22                  56.09
 Force Cnst:      0.0104                 0.0208                 0.0133
 Red. Mass:      20.6450                14.6053                 7.1826
 IR Active:          YES                    YES                    YES
 IR Intens:        0.005                  0.470                  1.169
 Raman Active:       YES                    YES                    YES
               X      Y      Z        X      Y      Z        X      Y      Z
 C         -0.000  0.002  0.051    0.002 -0.001  0.108    0.011 -0.058 -0.005
 C          0.001 -0.004 -0.065    0.005  0.003  0.102    0.039 -0.020 -0.004
 Cl         0.004 -0.011 -0.196    0.010  0.016  0.371    0.097 -0.028 -0.020
 C         -0.000 -0.002 -0.075    0.003 -0.003 -0.130    0.022  0.029  0.009
 Cl         0.003 -0.008 -0.256    0.009 -0.005 -0.294    0.064  0.085  0.021
 C         -0.002  0.005  0.056   -0.003 -0.010 -0.279   -0.025  0.036  0.014
 H         -0.002  0.006  0.051   -0.004 -0.015 -0.453   -0.038  0.069  0.023
 C         -0.003  0.011  0.188   -0.006 -0.010 -0.197   -0.053 -0.001  0.007
 H         -0.005  0.017  0.292   -0.010 -0.015 -0.297   -0.090  0.004  0.010
 C         -0.002  0.009  0.179   -0.004 -0.006 -0.014   -0.034 -0.047 -0.001
 Cl        -0.005  0.015  0.337   -0.009 -0.010  0.024   -0.072 -0.092 -0.004
 C         -0.001  0.002  0.018    0.001 -0.001  0.070    0.006 -0.045 -0.002
 C          0.086 -0.136  0.006    0.072  0.053  0.012   -0.030  0.030 -0.002
 Cl         0.206 -0.336  0.042    0.180  0.096  0.072    0.023 -0.142  0.003
 C          0.084 -0.131 -0.033    0.064  0.077 -0.095   -0.111  0.246 -0.008
 H          0.153 -0.243 -0.040    0.121  0.122 -0.136   -0.144  0.320 -0.010
 C         -0.007  0.017 -0.062   -0.019  0.043 -0.144   -0.149  0.370 -0.012
 H         -0.010  0.022 -0.093   -0.027  0.063 -0.225   -0.217  0.555 -0.016
 C         -0.094  0.154 -0.052   -0.089 -0.020 -0.091   -0.093  0.241 -0.008
 H         -0.164  0.266 -0.074   -0.152 -0.050 -0.128   -0.112  0.310 -0.010
 C         -0.089  0.144 -0.012   -0.077 -0.042  0.016   -0.014  0.028 -0.002
 Cl        -0.197  0.314 -0.000   -0.170 -0.129  0.083    0.054 -0.137  0.005
 TransDip  -0.000  0.001  0.002   -0.001  0.002 -0.022   -0.015  0.031 -0.000

 Mode:                 4                      5                      6
 Frequency:        89.80                  93.02                 105.01
 Force Cnst:      0.0866                 0.1323                 0.0661
 Red. Mass:      18.2325                25.9482                10.1664
 IR Active:          YES                    YES                    YES
 IR Intens:        0.092                  0.078                  0.841
 Raman Active:       YES                    YES                    YES
               X      Y      Z        X      Y      Z        X      Y      Z
 C          0.006 -0.026 -0.141    0.066 -0.222  0.033   -0.001 -0.001 -0.041
 C          0.010 -0.017 -0.077    0.116 -0.167  0.023   -0.002  0.003  0.055
 Cl         0.019 -0.004  0.220    0.264 -0.195 -0.011   -0.004  0.013  0.248
 C          0.008 -0.012 -0.119    0.087 -0.075  0.021   -0.002  0.006  0.109
 Cl         0.013  0.013  0.219    0.184  0.042 -0.038   -0.000 -0.008 -0.201
 C         -0.000 -0.022 -0.326    0.001 -0.061  0.048   -0.002  0.018  0.341
 H         -0.002 -0.021 -0.420   -0.021 -0.002  0.056   -0.002  0.024  0.460
 C         -0.005 -0.024 -0.280   -0.048 -0.123  0.047   -0.001  0.020  0.368
 H         -0.010 -0.025 -0.312   -0.114 -0.114  0.052   -0.001  0.029  0.544
 C         -0.001 -0.022 -0.088   -0.008 -0.212  0.027   -0.001  0.006  0.098
 Cl        -0.015 -0.009  0.467   -0.111 -0.348 -0.035   -0.000  0.000 -0.026
 C          0.005 -0.022 -0.138    0.042 -0.168  0.028   -0.000 -0.005 -0.103
 C         -0.038 -0.019 -0.117   -0.014 -0.007  0.016   -0.034 -0.016 -0.081
 Cl        -0.133 -0.020 -0.170   -0.162  0.401 -0.006   -0.116 -0.049 -0.129
 C         -0.043 -0.012 -0.060   -0.037  0.053  0.005   -0.039 -0.012 -0.024
 H         -0.080 -0.013 -0.041   -0.071  0.161 -0.005   -0.072 -0.021 -0.005
 C         -0.002  0.002 -0.036   -0.038  0.037  0.001   -0.001  0.002 -0.002
 H         -0.004  0.008  0.001   -0.054  0.080 -0.007   -0.002  0.005  0.033
 C          0.038  0.016 -0.061   -0.053  0.062  0.002    0.038  0.011 -0.024
 H          0.068  0.038 -0.042   -0.098  0.172 -0.007    0.070  0.021 -0.006
 C          0.038  0.006 -0.118   -0.030  0.001  0.014    0.035  0.007 -0.081
 Cl         0.111  0.073 -0.176   -0.194  0.395 -0.003    0.124  0.028 -0.134
 TransDip  -0.001  0.000 -0.010   -0.006  0.007  0.001   -0.000  0.002  0.029

 Mode:                 7                      8                      9
 Frequency:       143.50                 200.78                 210.00
 Force Cnst:      0.3279                 0.1094                 0.8176
 Red. Mass:      27.0233                 4.6052                31.4677
 IR Active:          YES                    YES                    YES
 IR Intens:        0.013                  0.000                  0.042
 Raman Active:       YES                    YES                    YES
               X      Y      Z        X      Y      Z        X      Y      Z
 C         -0.028 -0.004  0.004    0.002  0.001 -0.003   -0.064  0.052 -0.002
 C         -0.094 -0.029  0.003    0.001  0.000 -0.009   -0.014  0.142 -0.007
 Cl        -0.263 -0.006 -0.005   -0.004  0.002  0.001    0.660  0.071 -0.000
 C         -0.113 -0.024  0.002    0.001  0.000 -0.006   -0.048  0.140 -0.010
 Cl        -0.185 -0.099  0.003    0.000 -0.000  0.002   -0.495 -0.401  0.018
 C         -0.148 -0.009  0.001    0.000  0.001 -0.002    0.003  0.122 -0.005
 H         -0.150 -0.002  0.001    0.000  0.001 -0.001   -0.007  0.149 -0.007
 C         -0.150  0.015 -0.002    0.000  0.001  0.003   -0.059  0.082 -0.000
 H         -0.136  0.014 -0.003    0.001  0.002  0.006   -0.092  0.088  0.002
 C         -0.133 -0.010 -0.001    0.000  0.001  0.005   -0.065  0.072 -0.002
 Cl        -0.357 -0.272  0.006   -0.003 -0.003  0.000   -0.084  0.095 -0.006
 C          0.042  0.004  0.003    0.003  0.000 -0.001   -0.034 -0.006 -0.000
 C          0.129  0.043 -0.022    0.057 -0.147  0.009   -0.020 -0.017  0.000
 Cl         0.395  0.157  0.126   -0.031  0.080 -0.008    0.031  0.018  0.036
 C          0.131  0.061 -0.035    0.119 -0.315  0.020   -0.024 -0.010 -0.004
 H          0.100  0.063 -0.020    0.208 -0.555  0.035   -0.025 -0.013 -0.003
 C          0.156  0.078 -0.003    0.002  0.005 -0.001   -0.030  0.015 -0.002
 H          0.150  0.092 -0.006    0.002  0.007 -0.000   -0.037  0.033 -0.003
 C          0.131  0.055  0.031   -0.114  0.320 -0.020   -0.030  0.006  0.003
 H          0.101  0.047  0.015   -0.203  0.557 -0.037   -0.035  0.014  0.002
 C          0.128  0.038  0.024   -0.051  0.147 -0.009   -0.023 -0.010  0.000
 Cl         0.391  0.141 -0.131    0.030 -0.084  0.009    0.033  0.009 -0.038
 TransDip  -0.003  0.002 -0.000    0.001  0.000 -0.000    0.002 -0.006  0.000

 Mode:                10                     11                     12
 Frequency:       220.24                 279.07                 285.47
 Force Cnst:      0.5539                 0.3408                 0.8467
 Red. Mass:      19.3812                 7.4281                17.6342
 IR Active:          YES                    YES                    YES
 IR Intens:        0.849                  0.958                  0.003
 Raman Active:       YES                    YES                    YES
               X      Y      Z        X      Y      Z        X      Y      Z
 C         -0.165 -0.130  0.013   -0.000  0.013  0.283   -0.028 -0.062 -0.011
 C         -0.128 -0.145  0.013   -0.002  0.021  0.438   -0.106 -0.170 -0.018
 Cl         0.108 -0.226  0.011   -0.001 -0.006 -0.081    0.029 -0.292  0.020
 C         -0.148 -0.080  0.007   -0.003  0.019  0.374   -0.171 -0.073 -0.022
 Cl         0.043  0.193 -0.009   -0.004 -0.003 -0.068   -0.113  0.105 -0.000
 C         -0.159 -0.092 -0.002   -0.005 -0.001 -0.010   -0.220 -0.066 -0.001
 H         -0.159 -0.095 -0.009   -0.005 -0.013 -0.267   -0.214 -0.082  0.012
 C         -0.142 -0.124  0.001   -0.005 -0.013 -0.230   -0.174 -0.033  0.017
 H         -0.160 -0.124 -0.007   -0.004 -0.033 -0.611   -0.139 -0.038  0.040
 C         -0.134 -0.110  0.010   -0.005  0.003  0.062   -0.154 -0.022  0.003
 Cl         0.183  0.298 -0.014   -0.001  0.007  0.015   -0.040  0.221 -0.012
 C         -0.175 -0.122  0.008    0.007 -0.005  0.050    0.102 -0.060  0.001
 C         -0.149 -0.092  0.017    0.062  0.015  0.004    0.195 -0.013 -0.090
 Cl         0.161  0.088  0.238   -0.063 -0.026 -0.079    0.022  0.002 -0.298
 C         -0.162 -0.079 -0.017    0.064  0.012 -0.017    0.188  0.066 -0.035
 H         -0.166 -0.072 -0.017    0.097  0.017 -0.036    0.103  0.097  0.001
 C         -0.168 -0.050 -0.000    0.006  0.004 -0.054    0.230  0.133 -0.003
 H         -0.178 -0.025 -0.004    0.003  0.011 -0.114    0.199  0.217 -0.004
 C         -0.177 -0.048  0.021   -0.051 -0.011 -0.016    0.199  0.061  0.032
 H         -0.192 -0.018  0.017   -0.090 -0.009 -0.036    0.124  0.078 -0.006
 C         -0.157 -0.083 -0.008   -0.045 -0.028  0.009    0.201 -0.000  0.092
 Cl         0.169  0.052 -0.246    0.062  0.019 -0.063    0.010  0.038  0.301
 TransDip  -0.027 -0.011 -0.000    0.000 -0.001 -0.031    0.001 -0.000  0.001

 Mode:                13                     14                     15
 Frequency:       302.09                 311.92                 332.52
 Force Cnst:      0.3996                 0.4092                 1.5680
 Red. Mass:       7.4330                 7.1385                24.0682
 IR Active:          YES                    YES                    YES
 IR Intens:        1.317                  0.162                  0.201
 Raman Active:       YES                    YES                    YES
               X      Y      Z        X      Y      Z        X      Y      Z
 C         -0.015  0.037 -0.012   -0.001  0.015  0.246   -0.014  0.084 -0.004
 C         -0.074 -0.060  0.013   -0.003 -0.001  0.023    0.058  0.002  0.003
 Cl         0.074 -0.120  0.006    0.003 -0.005 -0.004    0.061 -0.012  0.001
 C         -0.078 -0.034  0.027   -0.002 -0.015 -0.262    0.183 -0.210  0.014
 Cl        -0.020  0.072 -0.009   -0.000  0.007  0.066    0.447 -0.315  0.017
 C         -0.003 -0.048  0.020    0.001 -0.018 -0.311   -0.051 -0.157  0.009
 H          0.026 -0.127  0.034    0.003 -0.037 -0.595   -0.108 -0.001 -0.001
 C          0.063  0.016 -0.021    0.003  0.014  0.246   -0.094 -0.088  0.004
 H          0.098  0.009 -0.033    0.004  0.017  0.302    0.109 -0.114  0.004
 C          0.072  0.014 -0.024    0.003  0.023  0.421   -0.210  0.150 -0.008
 Cl         0.005 -0.103  0.010    0.001 -0.012 -0.081   -0.421  0.328 -0.018
 C         -0.129  0.345 -0.026   -0.007  0.024  0.060   -0.041  0.121 -0.008
 C         -0.118  0.323 -0.026    0.051  0.040  0.018   -0.058  0.144 -0.004
 Cl         0.022 -0.046 -0.007   -0.050 -0.026 -0.047    0.003 -0.018  0.014
 C         -0.013  0.042 -0.003    0.056  0.029 -0.015   -0.015  0.028  0.001
 H          0.057 -0.163  0.013    0.097  0.038 -0.038    0.018 -0.051  0.004
 C          0.083 -0.201  0.017    0.005 -0.016 -0.053    0.028 -0.098  0.007
 H          0.232 -0.604  0.044    0.015 -0.045 -0.116    0.098 -0.288  0.019
 C         -0.009  0.048  0.001   -0.058 -0.024 -0.013   -0.015  0.029 -0.004
 H          0.062 -0.143  0.013   -0.089 -0.058 -0.034    0.017 -0.045  0.004
 C         -0.111  0.321 -0.018   -0.065  0.002  0.019   -0.056  0.142 -0.015
 Cl         0.019 -0.048  0.016    0.051  0.014 -0.049    0.004 -0.020 -0.012
 TransDip   0.013 -0.034  0.002    0.001 -0.002 -0.013    0.007 -0.013  0.001

 Mode:                16                     17                     18
 Frequency:       400.83                 405.21                 461.20
 Force Cnst:      0.6120                 1.3640                 0.8977
 Red. Mass:       6.4651                14.0999                 7.1631
 IR Active:          YES                    YES                    YES
 IR Intens:        1.946                  9.097                  5.569
 Raman Active:       YES                    YES                    YES
               X      Y      Z        X      Y      Z        X      Y      Z
 C         -0.012 -0.010 -0.003   -0.179 -0.121  0.005    0.011 -0.045 -0.157
 C         -0.002  0.011  0.112   -0.040  0.069 -0.021    0.028  0.006  0.191
 Cl         0.002  0.019 -0.011    0.035  0.265 -0.012   -0.010  0.006 -0.016
 C          0.001  0.002  0.060    0.006 -0.028 -0.007    0.019  0.030  0.157
 Cl         0.006 -0.003 -0.003    0.088 -0.043  0.003   -0.003 -0.012 -0.009
 C         -0.003 -0.008 -0.098   -0.045 -0.047  0.018   -0.024  0.023 -0.190
 H         -0.006 -0.008 -0.280   -0.089  0.064  0.038   -0.039  0.045 -0.548
 C         -0.010 -0.011  0.043   -0.136 -0.188  0.003   -0.054 -0.001  0.117
 H         -0.018 -0.012  0.002   -0.234 -0.176  0.008   -0.095  0.005  0.125
 C         -0.009 -0.008  0.104   -0.121 -0.184 -0.006   -0.032 -0.031  0.104
 Cl         0.009 -0.005 -0.009    0.123 -0.061  0.005    0.018  0.004 -0.008
 C         -0.014 -0.015 -0.127   -0.226 -0.088  0.022    0.023 -0.037 -0.187
 C         -0.086 -0.033 -0.099   -0.154  0.026 -0.124   -0.169 -0.038 -0.098
 Cl         0.149  0.047 -0.122    0.128  0.026 -0.210   -0.038 -0.008  0.146
 C         -0.125 -0.033  0.193   -0.159 -0.023 -0.110   -0.169 -0.049 -0.179
 H         -0.320 -0.099  0.308   -0.219 -0.068 -0.070   -0.193 -0.055 -0.166
 C         -0.008  0.012  0.313   -0.077 -0.120 -0.041    0.036 -0.035 -0.085
 H         -0.006  0.010  0.417   -0.027 -0.263 -0.048    0.056 -0.080  0.158
 C          0.097  0.052  0.201   -0.194 -0.025  0.049    0.194  0.086 -0.190
 H          0.276  0.123  0.303   -0.310 -0.094 -0.018    0.218  0.109 -0.176
 C          0.065  0.025 -0.083   -0.177  0.032  0.146    0.182  0.084 -0.114
 Cl        -0.127 -0.053 -0.088    0.166  0.068  0.240    0.018  0.013  0.120
 TransDip  -0.010 -0.001  0.044   -0.088 -0.040 -0.003    0.002 -0.004 -0.075

 Mode:                19                     20                     21
 Frequency:       462.35                 487.61                 540.98
 Force Cnst:      0.6987                 1.3602                 0.9143
 Red. Mass:       5.5477                 9.7097                 5.3026
 IR Active:          YES                    YES                    YES
 IR Intens:        0.276                  3.139                  9.817
 Raman Active:       YES                    YES                    YES
               X      Y      Z        X      Y      Z        X      Y      Z
 C         -0.048  0.155 -0.037   -0.092  0.002  0.000   -0.056  0.029 -0.009
 C         -0.130  0.019  0.035   -0.174 -0.028 -0.003   -0.045  0.015  0.039
 Cl         0.043 -0.020 -0.002    0.085  0.238 -0.012    0.005 -0.022 -0.002
 C         -0.086 -0.100  0.033   -0.172 -0.258  0.010   -0.034  0.049 -0.020
 Cl         0.011  0.053 -0.004   -0.007  0.085 -0.004    0.082 -0.081  0.006
 C          0.101 -0.155 -0.028   -0.140 -0.356  0.020   -0.156  0.103 -0.022
 H          0.170 -0.339 -0.084   -0.122 -0.418  0.029   -0.185  0.181 -0.015
 C          0.234  0.025  0.022   -0.034 -0.278  0.013   -0.166  0.087  0.022
 H          0.415  0.001  0.027    0.134 -0.306  0.016   -0.240  0.100  0.096
 C          0.137  0.159  0.010   -0.084 -0.067  0.002   -0.080 -0.008 -0.046
 Cl        -0.079 -0.019 -0.001    0.015 -0.020  0.001    0.095 -0.058  0.005
 C         -0.096  0.115 -0.040    0.042  0.043 -0.001   -0.089  0.216 -0.007
 C         -0.049 -0.140 -0.034    0.113  0.034  0.027   -0.033  0.170 -0.009
 Cl         0.030  0.021 -0.028   -0.066 -0.018  0.080   -0.010 -0.009  0.011
 C         -0.070 -0.150 -0.037    0.161  0.045  0.012    0.113 -0.181  0.012
 H         -0.075 -0.189 -0.026    0.169  0.040  0.012    0.229 -0.510  0.037
 C         -0.146  0.140 -0.025    0.179  0.090 -0.003   -0.018  0.211 -0.013
 H         -0.251  0.421 -0.001    0.170  0.122 -0.007   -0.098  0.429 -0.035
 C         -0.008 -0.125 -0.011    0.159  0.042 -0.010    0.060 -0.083  0.015
 H         -0.005 -0.160 -0.013    0.167  0.035 -0.010    0.053 -0.099  0.008
 C          0.010 -0.116  0.014    0.110  0.031 -0.027    0.072 -0.154  0.018
 Cl         0.039  0.031  0.071   -0.066 -0.028 -0.081   -0.018  0.011 -0.016
 TransDip  -0.007 -0.004 -0.015    0.024 -0.051  0.004   -0.078  0.064  0.003

 Mode:                22                     23                     24
 Frequency:       541.78                 552.58                 602.62
 Force Cnst:      0.9192                 0.8756                 1.2200
 Red. Mass:       5.3153                 4.8671                 5.7018
 IR Active:          YES                    YES                    YES
 IR Intens:        2.697                  1.968                  0.757
 Raman Active:       YES                    YES                    YES
               X      Y      Z        X      Y      Z        X      Y      Z
 C         -0.027  0.017  0.020    0.002  0.003  0.084    0.000 -0.014 -0.302
 C         -0.022  0.001 -0.104    0.003 -0.016 -0.295   -0.001 -0.011 -0.223
 Cl         0.003 -0.010  0.009   -0.000  0.002  0.026    0.000  0.000  0.010
 C         -0.017  0.025  0.042    0.002  0.002  0.075   -0.002  0.021  0.402
 Cl         0.039 -0.039 -0.002   -0.003  0.002 -0.008    0.001 -0.002 -0.019
 C         -0.074  0.051  0.043    0.006  0.004  0.141   -0.003 -0.009 -0.175
 H         -0.087  0.085  0.018    0.007  0.001  0.122   -0.002 -0.036 -0.689
 C         -0.077  0.037 -0.075    0.006 -0.015 -0.208   -0.001  0.008  0.118
 H         -0.111  0.031 -0.269    0.009 -0.043 -0.745    0.000  0.003  0.011
 C         -0.038  0.006  0.121    0.002  0.018  0.350   -0.000  0.005  0.064
 Cl         0.045 -0.028 -0.004   -0.004  0.001 -0.019    0.001 -0.001 -0.009
 C         -0.043  0.103 -0.020    0.002 -0.008 -0.042    0.000  0.002  0.060
 C          0.118 -0.335  0.008   -0.094  0.106 -0.042    0.085  0.047  0.064
 Cl        -0.015  0.024  0.010    0.004 -0.008  0.014   -0.001 -0.003 -0.015
 C         -0.017  0.040 -0.016   -0.045 -0.060 -0.032    0.117  0.047  0.068
 H         -0.123  0.291 -0.026   -0.022 -0.189 -0.012    0.168  0.055  0.042
 C         -0.009  0.096 -0.006   -0.001 -0.003  0.002    0.001 -0.003 -0.009
 H         -0.047  0.202  0.010    0.000 -0.002  0.081    0.004 -0.015 -0.180
 C          0.097 -0.164  0.002    0.041  0.059 -0.039   -0.119 -0.033  0.071
 H          0.249 -0.563  0.030    0.018  0.192 -0.035   -0.172 -0.036  0.045
 C         -0.101  0.341 -0.032    0.093 -0.111 -0.027   -0.084 -0.043  0.068
 Cl         0.003 -0.023  0.000   -0.004  0.011  0.014    0.001  0.001 -0.015
 TransDip  -0.038  0.030 -0.019    0.004 -0.005 -0.045   -0.002  0.000 -0.028

 Mode:                25                     26                     27
 Frequency:       618.00                 681.91                 750.56
 Force Cnst:      1.3473                 2.1881                 0.9883
 Red. Mass:       5.9872                 7.9866                 2.9776
 IR Active:          YES                    YES                    YES
 IR Intens:       26.832                  5.607                 16.835
 Raman Active:       YES                    YES                    YES
               X      Y      Z        X      Y      Z        X      Y      Z
 C         -0.061  0.178 -0.006   -0.263 -0.013 -0.001   -0.006  0.002 -0.099
 C         -0.188  0.035 -0.001   -0.122  0.133 -0.005    0.030  0.022  0.066
 Cl         0.026 -0.019  0.001   -0.009 -0.057  0.003   -0.003 -0.010 -0.002
 C         -0.178 -0.035 -0.002   -0.011  0.131 -0.008    0.052  0.012 -0.050
 Cl         0.093 -0.064  0.004    0.038 -0.018  0.001   -0.011  0.007  0.001
 C         -0.207 -0.011  0.003    0.260  0.111 -0.005    0.040  0.015  0.030
 H         -0.156 -0.145  0.016    0.265  0.107 -0.006    0.001  0.114  0.025
 C         -0.015  0.241 -0.015    0.096 -0.066  0.003   -0.041 -0.107 -0.022
 H          0.126  0.223 -0.016   -0.068 -0.040 -0.000   -0.096 -0.104 -0.080
 C          0.010  0.209 -0.009    0.017 -0.054  0.004   -0.038 -0.044  0.063
 Cl         0.080 -0.075  0.004   -0.021 -0.000 -0.000   -0.001  0.001 -0.002
 C          0.044 -0.103  0.005   -0.267 -0.059  0.001   -0.060  0.261 -0.037
 C          0.036 -0.105  0.007   -0.007 -0.072 -0.156    0.073 -0.094  0.025
 Cl         0.001 -0.001 -0.000   -0.036 -0.010  0.047    0.001  0.002  0.000
 C         -0.057  0.141 -0.009    0.041  0.046 -0.185    0.026  0.040  0.060
 H         -0.163  0.426 -0.028   -0.239  0.093 -0.050   -0.112  0.559 -0.001
 C          0.062 -0.181  0.012    0.402  0.090 -0.002   -0.016 -0.145  0.009
 H          0.085 -0.245  0.020    0.388  0.133 -0.005   -0.196  0.339 -0.074
 C         -0.053  0.146 -0.012    0.037  0.068  0.180   -0.029  0.020 -0.026
 H         -0.156  0.433 -0.030   -0.238  0.092  0.035   -0.156  0.523 -0.028
 C          0.043 -0.111  0.004   -0.011 -0.054  0.163    0.039 -0.114 -0.034
 Cl         0.001 -0.001  0.001   -0.035 -0.015 -0.045    0.006  0.005  0.012
 TransDip  -0.119  0.116 -0.006   -0.049  0.058 -0.004   -0.023  0.123 -0.040

 Mode:                28                     29                     30
 Frequency:       750.82                 784.51                 788.67
 Force Cnst:      2.2569                 0.7147                 3.4148
 Red. Mass:       6.7949                 1.9710                 9.3180
 IR Active:          YES                    YES                    YES
 IR Intens:       10.693                  4.905                 61.410
 Raman Active:       YES                    YES                    YES
               X      Y      Z        X      Y      Z        X      Y      Z
 C         -0.005  0.025  0.418    0.054 -0.055  0.005    0.004 -0.017 -0.247
 C          0.016 -0.005 -0.286    0.026 -0.087  0.003    0.001  0.000  0.121
 Cl        -0.001 -0.005  0.010    0.002  0.028 -0.001    0.000  0.002 -0.005
 C          0.027  0.019  0.210   -0.022 -0.023  0.002   -0.002 -0.005 -0.075
 Cl        -0.006  0.003 -0.004   -0.001 -0.002  0.000    0.000 -0.000  0.002
 C          0.022  0.000 -0.131   -0.057 -0.007 -0.001   -0.003  0.003  0.062
 H          0.002  0.053 -0.138   -0.026 -0.086  0.008   -0.001 -0.010 -0.098
 C         -0.022 -0.049  0.123    0.023  0.099 -0.005    0.002  0.005 -0.024
 H         -0.053 -0.033  0.364    0.039  0.098 -0.002    0.002 -0.006 -0.228
 C         -0.019 -0.040 -0.260    0.060 -0.017  0.001    0.004  0.004  0.106
 Cl        -0.001  0.001  0.007   -0.011  0.013 -0.001   -0.001  0.001 -0.004
 C         -0.034  0.146  0.087   -0.004 -0.054 -0.001   -0.003  0.015  0.345
 C         -0.051 -0.079  0.075   -0.048  0.081 -0.037   -0.151 -0.025  0.384
 Cl         0.015  0.004 -0.032   -0.002 -0.005  0.006    0.044  0.009 -0.113
 C         -0.118 -0.033 -0.060    0.022 -0.098 -0.036   -0.164 -0.073 -0.138
 H         -0.181  0.243 -0.100   -0.232  0.425 -0.039    0.033  0.008 -0.258
 C         -0.007 -0.077  0.003    0.072 -0.035  0.003    0.006 -0.004 -0.063
 H         -0.106  0.200  0.220   -0.178  0.643 -0.044   -0.009  0.050  0.327
 C          0.119  0.053 -0.107    0.014 -0.090  0.051    0.169  0.047 -0.136
 H          0.037  0.322 -0.117   -0.224  0.403 -0.010   -0.045 -0.010 -0.255
 C          0.108 -0.022  0.041   -0.051  0.080  0.018    0.136  0.084  0.382
 Cl        -0.011 -0.005 -0.026   -0.001 -0.005 -0.003   -0.043 -0.024 -0.112
 TransDip  -0.008  0.049  0.092   -0.028  0.064 -0.011   -0.003  0.015  0.251

 Mode:                31                     32                     33
 Frequency:       797.53                 820.24                 832.15
 Force Cnst:      2.1444                 0.5430                 3.1451
 Red. Mass:       5.7223                 1.3697                 7.7089
 IR Active:          YES                    YES                    YES
 IR Intens:       55.900                 33.592                 16.174
 Raman Active:       YES                    YES                    YES
               X      Y      Z        X      Y      Z        X      Y      Z
 C         -0.152  0.162 -0.009   -0.000 -0.001 -0.019    0.155  0.194 -0.009
 C         -0.107  0.257 -0.014   -0.000  0.001  0.004    0.260  0.156 -0.007
 Cl        -0.002 -0.076  0.004   -0.000 -0.000 -0.000   -0.007 -0.049  0.002
 C          0.018  0.051 -0.003    0.000  0.003  0.059    0.318 -0.160  0.008
 Cl         0.012  0.001  0.000    0.000 -0.000 -0.004   -0.076  0.048 -0.003
 C          0.130 -0.002  0.001    0.001 -0.005 -0.099   -0.175 -0.155  0.008
 H          0.077  0.137 -0.015   -0.000  0.035  0.674   -0.297  0.154 -0.008
 C         -0.027 -0.194  0.011   -0.000 -0.007 -0.114   -0.092 -0.087  0.004
 H          0.004 -0.199  0.006   -0.001  0.037  0.714    0.328 -0.148  0.009
 C         -0.153  0.115 -0.007   -0.001  0.004  0.076   -0.159  0.254 -0.014
 Cl         0.035 -0.042  0.002    0.000 -0.000 -0.005    0.051 -0.047  0.003
 C          0.117 -0.213  0.014    0.000  0.000  0.007   -0.016  0.022 -0.000
 C         -0.021  0.170  0.044   -0.002 -0.000  0.010   -0.061 -0.038 -0.076
 Cl         0.008 -0.005 -0.009    0.001  0.000 -0.003   -0.007 -0.002  0.013
 C          0.074 -0.086  0.098   -0.002 -0.001 -0.001   -0.082 -0.034 -0.164
 H          0.030  0.342  0.012    0.005  0.001 -0.005   -0.256 -0.090 -0.064
 C         -0.099 -0.049  0.002   -0.000 -0.000 -0.002    0.159  0.054 -0.002
 H         -0.288  0.465 -0.029   -0.000  0.000  0.003    0.158  0.052 -0.001
 C          0.074 -0.093 -0.086    0.002  0.000 -0.002   -0.084 -0.013  0.165
 H          0.036  0.322 -0.053   -0.004 -0.001 -0.005   -0.255 -0.085  0.069
 C         -0.019  0.162 -0.064    0.002  0.002  0.009   -0.062 -0.029  0.081
 Cl         0.008 -0.004  0.010   -0.001 -0.000 -0.002   -0.007 -0.003 -0.013
 TransDip  -0.086  0.223 -0.013   -0.001  0.011  0.185    0.095  0.087 -0.004

 Mode:                34                     35                     36
 Frequency:       906.79                 961.19                 985.57
 Force Cnst:      0.6597                 0.7207                 0.7543
 Red. Mass:       1.3617                 1.3241                 1.3181
 IR Active:          YES                    YES                    YES
 IR Intens:        0.020                  0.137                  0.255
 Raman Active:       YES                    YES                    YES
               X      Y      Z        X      Y      Z        X      Y      Z
 C          0.000  0.000 -0.000   -0.000 -0.001 -0.012   -0.001 -0.001  0.000
 C          0.000  0.000  0.000    0.000  0.001  0.011   -0.001  0.003 -0.000
 Cl         0.000 -0.000 -0.000   -0.000 -0.000 -0.000   -0.000 -0.000  0.000
 C          0.000 -0.000 -0.000    0.000  0.001  0.016   -0.001  0.000 -0.000
 Cl        -0.000  0.000  0.000   -0.000 -0.000 -0.002    0.000 -0.000  0.000
 C         -0.000 -0.000  0.000    0.000 -0.006 -0.122    0.000 -0.001  0.000
 H         -0.000 -0.000 -0.001   -0.000  0.037  0.723    0.002 -0.005  0.000
 C          0.000  0.000 -0.000   -0.000  0.006  0.115    0.001  0.002 -0.000
 H          0.000  0.000  0.001    0.000 -0.035 -0.668    0.004  0.001  0.000
 C         -0.000  0.000  0.000   -0.000 -0.001 -0.013   -0.001  0.002 -0.000
 Cl        -0.000 -0.000  0.000    0.000  0.000  0.002    0.000 -0.000 -0.000
 C         -0.000 -0.000 -0.001   -0.000 -0.000 -0.001    0.004 -0.014  0.001
 C          0.013 -0.034  0.001   -0.000 -0.000  0.003    0.001 -0.001 -0.000
 Cl        -0.001  0.003  0.000    0.000  0.000 -0.000   -0.000  0.001 -0.000
 C         -0.042  0.114 -0.007    0.001  0.001  0.001   -0.025  0.069 -0.005
 H          0.242 -0.647  0.041    0.004  0.000 -0.001    0.155 -0.408  0.025
 C          0.002 -0.004  0.001   -0.000 -0.000 -0.001    0.044 -0.121  0.008
 H         -0.009  0.026  0.000   -0.000 -0.000 -0.004   -0.261  0.704 -0.042
 C          0.042 -0.113  0.008   -0.001 -0.000  0.001   -0.027  0.073 -0.004
 H         -0.243  0.654 -0.043   -0.004 -0.000 -0.001    0.162 -0.433  0.029
 C         -0.013  0.035 -0.003    0.000  0.000  0.003    0.001 -0.002  0.000
 Cl         0.001 -0.003  0.000   -0.000 -0.000 -0.000   -0.000  0.001 -0.000
 TransDip  -0.001  0.004 -0.002   -0.001  0.001  0.012    0.004 -0.016  0.001

 Mode:                37                     38                     39
 Frequency:      1034.32                1095.52                1106.64
 Force Cnst:      5.1186                 1.8390                 6.7457
 Red. Mass:       8.1208                 2.6007                 9.3490
 IR Active:          YES                    YES                    YES
 IR Intens:       25.401                 22.411                  3.173
 Raman Active:       YES                    YES                    YES
               X      Y      Z        X      Y      Z        X      Y      Z
 C          0.227  0.112 -0.006   -0.044 -0.013  0.001   -0.114 -0.034  0.002
 C         -0.111 -0.196  0.010   -0.003  0.119 -0.006   -0.010  0.289 -0.015
 Cl         0.005  0.019 -0.001   -0.002 -0.013  0.001   -0.003 -0.031  0.002
 C         -0.269  0.155 -0.008    0.027 -0.014  0.001    0.083 -0.046  0.002
 Cl         0.032 -0.021  0.001   -0.000  0.001 -0.000   -0.002  0.003 -0.000
 C          0.163  0.095 -0.005   -0.059 -0.028  0.001   -0.134 -0.069  0.004
[truncated: 22,183 more chars]
