# Supplementary material for: Quantum Chemical Investigation of Polychlorinated Dibenzodioxins, Dibenzofurans and Biphenyls: Relative Stability and Planarity Analysis
Source: Molecules. 2020 Dec 3;25(23):5697. doi: 10.3390/molecules25235697 (PMC7730433; doi:10.3390/molecules25235697)
Supplement: Supplementary file 1 [file molecules-25-05697-s001.zip › PCB/B3LYP/ClClHHClHClClClH.out]

                  Welcome to Q-Chem
     A Quantum Leap Into The Future Of Chemistry


 Q-Chem 5.2 (devel), Q-Chem, Inc., Pleasanton, CA (2019)

 Yihan Shao,  Zhengting Gan,  E. Epifanovsky,  A. T. B. Gilbert,  M. Wormit,  
 J. Kussmann,  A. W. Lange,  A. Behn,  Jia Deng,  Xintian Feng,  D. Ghosh,  
 M. Goldey,  P. R. Horn,  L. D. Jacobson,  I. Kaliman,  T. Kus,  A. Landau,  
 Jie Liu,  E. I. Proynov,  R. M. Richard,  R. P. Steele,  E. J. Sundstrom,  
 H. L. Woodcock III,  P. M. Zimmerman,  D. Zuev,  B. Albrecht,  E. Alguire,  
 S. A. Baeppler,  D. Barton,  Z. Benda,  Y. A. Bernard,  E. J. Berquist,  
 K. B. Bravaya,  H. Burton,  D. Casanova,  Chun-Min Chang,  Yunqing Chen,  
 A. Chien,  K. D. Closser,  M. P. Coons,  S. Coriani,  S. Dasgupta,  
 A. L. Dempwolff,  M. Diedenhofen,  Hainam Do,  R. G. Edgar,  Po-Tung Fang,  
 S. Faraji,  S. Fatehi,  Qingguo Feng,  K. D. Fenk,  J. Fosso-Tande,  
 J. Gayvert,  Qinghui Ge,  A. Ghysels,  G. Gidofalvi,  J. Gomes,  
 J. Gonthier,  A. Gunina,  D. Hait,  M. W. D. Hanson-Heine,  
 P. H. P. Harbach,  A. W. Hauser,  M. F. Herbst,  J. E. Herr,  
 E. G. Hohenstein,  Z. C. Holden,  Kerwin Hui,  B. C. Huynh,  T.-C. Jagau,  
 Hyunjun Ji,  B. Kaduk,  K. Khistyaev,  Jaehoon Kim,  P. Klunzinger,  K. Koh,  
 D. Kosenkov,  L. Koulias,  T. Kowalczyk,  C. M. Krauter,  A. Kunitsa,  
 Ka Un Lao,  A. Laurent,  K. V. Lawler,  Joonho Lee,  D. Lefrancois,  
 S. Lehtola,  D. S. Levine,  Yi-Pei Li,  You-Sheng Lin,  Fenglai Liu,  
 E. Livshits,  A. Luenser,  P. Manohar,  E. Mansoor,  S. F. Manzer,  
 Shan-Ping Mao,  Yuezhi Mao,  N. Mardirossian,  A. V. Marenich,  
 T. Markovich,  L. A. Martinez-Martinez,  S. A. Maurer,  N. J. Mayhall,  
 S. C. McKenzie,  J.-M. Mewes,  P. Morgante,  A. F. Morrison,  
 J. W. Mullinax,  K. Nanda,  T. S. Nguyen-Beck,  R. Olivares-Amaya,  
 J. A. Parkhill,  Zheng Pei,  T. M. Perrine,  F. Plasser,  P. Pokhilko,  
 S. Prager,  A. Prociuk,  E. Ramos,  D. R. Rehn,  F. Rob,  M. Scheurer,  
 M. Schneider,  N. Sergueev,  S. M. Sharada,  S. Sharma,  D. W. Small,  
 T. Stauch,  T. Stein,  Yu-Chuan Su,  A. J. W. Thom,  A. Tkatchenko,  
 T. Tsuchimochi,  N. M. Tubman,  L. Vogt,  M. L. Vidal,  O. Vydrov,  
 M. A. Watson,  J. Wenzel,  M. de Wergifosse,  T. A. Wesolowski,  A. White,  
 J. Witte,  A. Yamada,  Jun Yang,  K. Yao,  S. Yeganeh,  S. R. Yost,  
 Zhi-Qiang You,  A. Zech,  Igor Ying Zhang,  Xing Zhang,  Yan Zhao,  
 Ying Zhu,  B. R. Brooks,  G. K. L. Chan,  C. J. Cramer,  M. S. Gordon,  
 W. J. Hehre,  A. Klamt,  M. W. Schmidt,  C. D. Sherrill,  D. G. Truhlar,  
 A. Aspuru-Guzik,  R. Baer,  A. T. Bell,  N. A. Besley,  Jeng-Da Chai,  
 A. E. DePrince, III,  R. A. DiStasio Jr.,  A. Dreuw,  B. D. Dunietz,  
 T. R. Furlani,  Chao-Ping Hsu,  Yousung Jung,  Jing Kong,  D. S. Lambrecht,  
 WanZhen Liang,  C. Ochsenfeld,  V. A. Rassolov,  L. V. Slipchenko,  
 J. E. Subotnik,  T. Van Voorhis,  J. M. Herbert,  A. I. Krylov,  
 P. M. W. Gill,  M. Head-Gordon

 Contributors to earlier versions of Q-Chem not listed above: 
 R. D. Adamson,  B. Austin,  J. Baker,  G. J. O. Beran,  K. Brandhorst,  
 S. T. Brown,  E. F. C. Byrd,  A. K. Chakraborty,  C.-L. Cheng,  
 Siu Hung Chien,  D. M. Chipman,  D. L. Crittenden,  H. Dachsel,  
 R. J. Doerksen,  A. D. Dutoi,  L. Fusti-Molnar,  W. A. Goddard III,  
 A. Golubeva-Zadorozhnaya,  S. R. Gwaltney,  G. Hawkins,  A. Heyden,  
 S. Hirata,  G. Kedziora,  F. J. Keil,  C. Kelley,  Jihan Kim,  R. A. King,  
 R. Z. Khaliullin,  P. P. Korambath,  W. Kurlancheek,  A. M. Lee,  M. S. Lee,  
 S. V. Levchenko,  Ching Yeh Lin,  D. Liotard,  R. C. Lochan,  I. Lotan,  
 P. E. Maslen,  N. Nair,  D. P. O'Neill,  D. Neuhauser,  E. Neuscamman,  
 C. M. Oana,  R. Olson,  B. Peters,  R. Peverati,  P. A. Pieniazek,  
 Y. M. Rhee,  J. Ritchie,  M. A. Rohrdanz,  E. Rosta,  N. J. Russ,  
 H. F. Schaefer III,  N. E. Schultz,  N. Shenvi,  A. C. Simmonett,  A. Sodt,  
 D. Stuck,  K. S. Thanthiriwatte,  V. Vanovschi,  Tao Wang,  A. Warshel,  
 C. F. Williams,  Q. Wu,  X. Xu,  W. Zhang

 Please cite Q-Chem as follows:
 Y. Shao et al., Mol. Phys. 113, 184-215 (2015)
 DOI: 10.1080/00268976.2014.952696

 Q-Chem 5.2.1 for Intel X86 EM64T Linux

 Parts of Q-Chem use Armadillo 8.300.2 (Tropical Shenanigans).
 http://arma.sourceforge.net/

 Q-Chem begins on Tue Jan 14 12:53:23 2020  

Host: 
0

     Scratch files written to /scratch/taweetham/qchem18734//
NAlpha2: 178
NElect   178
Mult     1

 Q-Chem warning in module libgen/rem_setup.C, line 2168:

 Setting Thresh to 1e-14


Checking the input file for inconsistencies... 	...done.

--------------------------------------------------------------
User input:
--------------------------------------------------------------
$MOLECULE
0 1
C 
C  1 1.394960
Cl  2 CCl 1 119.528007
C  2 1.386606 1 120.846377 3 178.766605 0
Cl  4 CCl 2 119.698148 1 -179.612229 0
C  4 1.387279 2 120.235871 1 -0.083363 0
H  6 CH 4 120.254637 2 -179.958574 0
C  6 1.387279 4 119.490737 2 0.041992 0
H  8 CH 6 120.064298 4 179.568218 0
C  8 1.386606 6 120.235863 4 0.041336 0
Cl  10 CCl 8 119.614146 6 178.681836 0
C  1 1.488550 2 120.827489 3 1.275929 0
C  12 1.394960 1 120.827496 2 44.635695 0
H  13 CH 12 119.528011 1 1.275194 0
C  13 1.386606 12 120.846392 1 -179.957497 0
Cl  15 CCl 13 119.698155 12 -179.612829 0
C  15 1.387278 13 120.235860 12 -0.083872 0
Cl  17 CCl 15 120.254633 13 -179.958492 0
C  17 1.387279 15 119.490737 13 0.041666 0
Cl  19 CCl 17 120.064293 15 179.568399 0
C  19 1.386606 17 120.235874 15 0.041790 0
H  21 CH 19 119.614152 17 178.681599 0

CH=1.08273
CCl=1.75400
$END

$REM
   JOB_TYPE	OPTIMIZATION
   BASIS	6-311++G**
   METHOD	B3LYP
   SYM_IGNORE	TRUE
   SCF_GUESS_ALWAYS     TRUE
   SYM_IGNORE   TRUE
   S2THRESH     15
   THRESH       15
$END

--------------------------------------------------------------
 ----------------------------------------------------------------
             Standard Nuclear Orientation (Angstroms)
    I     Atom           X                Y                Z
 ----------------------------------------------------------------
    1      C       0.0000000000     0.0000000000     0.0000000000
    2      C       0.0000000000     0.0000000000     1.3949600000
    3      Cl      1.5261815140     0.0000000000     2.2594170471
    4      C      -1.1901880373     0.0256249026     2.1059255403
    5      Cl     -1.1548436435     0.0351778398     3.8595433764
    6      C      -2.4041742747     0.0535064326     1.4351028665
    7      H      -3.3336980403     0.0741960811     1.9899557843
    8      C      -2.4180259722     0.0546630380     0.0478935036
    9      H      -3.3603520375     0.0692493833    -0.4851290834
   10      C      -1.2274122092     0.0272853135    -0.6622934626
   11      Cl     -1.2645630159    -0.0058824468    -2.4155862839
   12      C       1.2779219872    -0.0284629571    -0.7628147595
   13      C       2.3095886281    -0.8932703637    -0.3971844912
   14      H       2.1704206894    -1.5663256744     0.4394355459
   15      C       3.5004827568    -0.9194878930    -1.1069450245
   16      Cl      4.7739092873    -2.0261183446    -0.6270805489
   17      C       3.6821124948    -0.0819958503    -2.1978886372
   18      Cl      5.1879324501    -0.1155248115    -3.0967201401
   19      C       2.6636000698     0.7822218600    -2.5724593424
   20      Cl      2.8813918386     1.8556545918    -3.9424319391
   21      C       1.4736782845     0.8090230106    -1.8610916159
   22      H       0.6936781770     1.5025559907    -2.1490431582
 ----------------------------------------------------------------
 Nuclear Repulsion Energy =        2025.43107590 hartrees
 There are       89 alpha and       89 beta electrons
 Requested basis set is 6-311++G(d,p)
 There are 170 shells and 472 basis functions

 Total QAlloc Memory Limit   2000 MB
 Mega-Array Size       188 MB
 MEM_STATIC part       192 MB
 A cutoff of  1.0D-15 yielded  10893 shell pairs
 There are     91902 function pairs (     98760 Cartesian)
 Smallest overlap matrix eigenvalue = 2.32E-07
 Linear dependence detected in AO basis
 Number of orthogonalized atomic orbitals = 467
 Maximum deviation from orthogonality = 7.308E-10

 Scale SEOQF with 1.000000e-02/1.000000e-01/1.000000e-01

 Standard Electronic Orientation quadrupole field applied
 Nucleus-field energy     =    -0.0000000951 hartrees
 Guess from superposition of atomic densities
 Warning:  Energy on first SCF cycle will be non-variational
 SAD guess density has 178.000000 electrons

 -----------------------------------------------------------------------
  General SCF calculation program by
  Eric Jon Sundstrom, Paul Horn, Yuezhi Mao, Dmitri Zuev, Alec White,
  David Stuck, Shaama M.S., Shane Yost, Joonho Lee, David Small,
  Daniel Levine, Susi Lehtola, Hugh Burton, Evgeny Epifanovsky,
  Bang C. Huynh
 -----------------------------------------------------------------------
 Exchange:     0.2000 Hartree-Fock + 0.0800 Slater + 0.7200 B88
 Correlation:  0.1900 VWN1RPA + 0.8100 LYP
 Using SG-1 standard quadrature grid
 A restricted SCF calculation will be
 performed using DIIS
 SCF converges when DIIS error is below 1.0e-08
 ---------------------------------------
  Cycle       Energy         DIIS error
 ---------------------------------------
    1   -3225.4472263828      2.84e-02  
    2   -3220.9847855873      2.19e-03  
    3   -3220.8792834073      2.81e-03  
    4   -3221.1077765429      6.11e-04  
    5   -3221.1168632505      2.95e-04  
    6   -3221.1190341179      1.08e-04  
    7   -3221.1193394516      2.74e-05  
    8   -3221.1193570717      1.08e-05  
    9   -3221.1193599860      3.11e-06  
   10   -3221.1193602524      9.33e-07  
   11   -3221.1193602745      3.62e-07  
   12   -3221.1193602778      1.07e-07  
   13   -3221.1193602781      4.51e-08  
   14   -3221.1193602782      1.11e-08  
   15   -3221.1193602783      4.32e-09  Convergence criterion met
 ---------------------------------------
 SCF time:   CPU 760.44s  wall 760.00s 
 SCF   energy in the final basis set =    -3221.1193602783
 Total energy in the final basis set =    -3221.1193602783

 --------------------------------------------------------------

                    Orbital Energies (a.u.)
 --------------------------------------------------------------

 Alpha MOs
 -- Occupied --
********-101.5792-101.5778-101.5722-101.5719-101.5716 -10.2785 -10.2746
-10.2737 -10.2708 -10.2680 -10.2678 -10.2420 -10.2281 -10.2248 -10.2224
-10.2139 -10.2137  -9.4946  -9.4944  -9.4923  -9.4866  -9.4864  -9.4861
 -7.2593  -7.2591  -7.2570  -7.2516  -7.2514  -7.2510  -7.2495  -7.2494
 -7.2489  -7.2483  -7.2472  -7.2466  -7.2413  -7.2411  -7.2410  -7.2409
 -7.2405  -7.2400  -0.9587  -0.9461  -0.9133  -0.8947  -0.8880  -0.8695
 -0.8532  -0.8505  -0.8014  -0.7630  -0.7589  -0.7497  -0.6723  -0.6469
 -0.6316  -0.6169  -0.5534  -0.5462  -0.5339  -0.5202  -0.4974  -0.4833
 -0.4705  -0.4678  -0.4657  -0.4553  -0.4476  -0.4325  -0.4183  -0.4131
 -0.4090  -0.3982  -0.3831  -0.3740  -0.3633  -0.3541  -0.3505  -0.3455
 -0.3416  -0.3384  -0.3362  -0.3241  -0.3129  -0.2986  -0.2743  -0.2687
 -0.2614
 -- Virtual --
 -0.0793  -0.0583  -0.0496  -0.0411  -0.0355  -0.0289  -0.0139  -0.0065
  0.0064   0.0127   0.0139   0.0160   0.0216   0.0243   0.0298   0.0423
  0.0460   0.0498   0.0536   0.0570   0.0617   0.0653   0.0719   0.0749
  0.0779   0.0800   0.0837   0.0879   0.0941   0.0957   0.0998   0.1021
  0.1052   0.1096   0.1140   0.1152   0.1175   0.1195   0.1239   0.1254
  0.1279   0.1305   0.1323   0.1349   0.1385   0.1438   0.1473   0.1515
  0.1570   0.1581   0.1626   0.1641   0.1696   0.1748   0.1802   0.1835
  0.1853   0.1871   0.1953   0.1990   0.2046   0.2073   0.2088   0.2105
  0.2152   0.2210   0.2216   0.2309   0.2360   0.2405   0.2460   0.2507
  0.2548   0.2559   0.2587   0.2637   0.2673   0.2707   0.2743   0.2755
  0.2784   0.2810   0.2844   0.2855   0.2864   0.2955   0.2994   0.3100
  0.3143   0.3200   0.3270   0.3283   0.3337   0.3411   0.3435   0.3561
  0.4043   0.4156   0.4297   0.4313   0.4373   0.4389   0.4451   0.4494
  0.4554   0.4583   0.4633   0.4696   0.4755   0.4805   0.4835   0.4880
  0.4962   0.5028   0.5068   0.5136   0.5178   0.5251   0.5408   0.5437
  0.5510   0.5623   0.5674   0.5718   0.5759   0.5891   0.5956   0.5973
  0.6078   0.6160   0.6168   0.6242   0.6270   0.6346   0.6380   0.6443
  0.6474   0.6577   0.6625   0.6804   0.6950   0.6974   0.6995   0.7075
  0.7134   0.7395   0.7489   0.7831   0.7876   0.7980   0.8141   0.8180
  0.8268   0.8311   0.8355   0.8414   0.8433   0.8461   0.8487   0.8509
  0.8521   0.8529   0.8588   0.8607   0.8686   0.8746   0.8801   0.8821
  0.8879   0.8959   0.9021   0.9054   0.9200   0.9259   0.9280   0.9322
  0.9385   0.9452   0.9474   0.9529   0.9575   0.9611   0.9669   0.9707
  0.9728   0.9860   0.9948   1.0044   1.0100   1.0226   1.0431   1.0632
  1.0726   1.0767   1.0806   1.1039   1.1273   1.1375   1.1700   1.2058
  1.2090   1.2206   1.2313   1.2341   1.2412   1.2592   1.2654   1.2691
  1.2814   1.2874   1.2964   1.3081   1.3320   1.3456   1.3569   1.3630
  1.3809   1.4190   1.4601   1.4876   1.4941   1.5109   1.5172   1.5510
  1.5583   1.5924   1.6012   1.6128   1.6201   1.6503   1.6577   1.6750
  1.6891   1.7204   1.7421   1.7622   1.7946   1.8021   1.8239   1.8419
  1.8606   1.8742   1.8845   1.8945   1.8981   1.9083   1.9142   1.9335
  1.9439   1.9621   1.9761   1.9808   2.0053   2.0700   2.0878   2.1066
  2.1211   2.1470   2.1683   2.2053   2.2321   2.2434   2.2573   2.2610
  2.2654   2.2765   2.2859   2.2893   2.3059   2.3104   2.3189   2.3241
  2.3679   2.3807   2.3885   2.4281   2.4367   2.4429   2.4452   2.4682
  2.5123   2.5159   2.5291   2.5356   2.5477   2.5573   2.6037   2.6219
  2.6285   2.6469   2.6598   2.6849   2.6969   2.7189   2.7388   2.7480
  2.7551   2.7589   2.7714   2.7825   2.7936   2.8332   2.8354   2.8475
  2.8850   2.9295   2.9445   2.9684   3.0671   3.0811   3.0956   3.1241
  3.1504   3.1523   3.1631   3.2029   3.2242   3.2321   3.2649   3.3611
  3.3729   3.4013   3.4332   3.5691   3.6278   3.6849   3.7194   3.7436
  3.8471   3.9959   4.0100   4.0438   4.0992   4.3981   4.8040   4.8322
  9.7374   9.7622   9.7941   9.8086   9.8143   9.8227  23.3376  23.4929
 23.8329  23.8643  23.8854  23.9070  23.9779  23.9998  24.0291  24.0504
 24.1180  24.1359  25.7797  25.8084  25.8230  25.8937  25.9086  25.9406
 26.1016  26.1153  26.1401  26.1876  26.2309  26.3578  26.4776  26.5881
 26.6514  26.7073  26.8700  26.9066 215.7264 215.7551 215.7905 215.8097
215.8156 215.8279
 --------------------------------------------------------------

          Ground-State Mulliken Net Atomic Charges

     Atom                 Charge (a.u.)
  ----------------------------------------
      1 C                    -0.469893
      2 C                    -1.037061
      3 Cl                    0.676762
      4 C                     0.950939
      5 Cl                    0.454515
      6 C                    -0.925319
      7 H                     0.194783
      8 C                    -0.216487
      9 H                     0.213760
     10 C                    -0.103420
     11 Cl                    0.518994
     12 C                     0.407584
     13 C                    -0.941115
     14 H                     0.225527
     15 C                    -0.480952
     16 Cl                    0.627665
     17 C                    -0.163307
     18 Cl                    0.620814
     19 C                    -0.346890
     20 Cl                    0.629499
     21 C                    -1.055904
     22 H                     0.219505
  ----------------------------------------
  Sum of atomic charges =     0.000000

 -----------------------------------------------------------------
                    Cartesian Multipole Moments
 -----------------------------------------------------------------
    Charge (ESU x 10^10)
                 0.0000
    Dipole Moment (Debye)
         X      -3.4467      Y       0.0697      Z       0.8194
       Tot       3.5435
    Quadrupole Moments (Debye-Ang)
        XX    -146.0204     XY      -0.5482     YY    -146.1187
        XZ       3.5856     YZ      -0.9767     ZZ    -151.5661
    Octopole Moments (Debye-Ang^2)
       XXX    -641.4488    XXY       5.1711    XYY    -192.7513
       YYY      12.4886    XXZ     103.5633    XYZ      -0.7626
       YYZ      76.6315    XZZ    -203.7019    YZZ       4.7897
       ZZZ     231.9124
    Hexadecapole Moments (Debye-Ang^3)
      XXXX   -6928.9844   XXXY     228.9703   XXYY   -1317.6596
      XYYY     233.0046   YYYY    -858.7651   XXXZ    1598.4758
      XXYZ      79.2652   XYYZ     535.9277   YYYZ     237.0935
      XXZZ   -2000.8050   XYZZ      79.0031   YYZZ    -971.6573
      XZZZ    1600.0298   YZZZ     237.8971   ZZZZ   -4934.8450
 -----------------------------------------------------------------
 Calculating analytic gradient of the SCF energy
 Gradient of SCF Energy
            1           2           3           4           5           6
    1  -0.0152027  -0.0080412   0.0051972   0.0015388   0.0054268   0.0019697
    2   0.0003060   0.0000672  -0.0053730  -0.0003790  -0.0000245  -0.0000811
    3   0.0118024  -0.0050436  -0.0083734  -0.0118003   0.0024855   0.0005167
            7           8           9          10          11          12
    1  -0.0009491   0.0064707  -0.0001296   0.0017905   0.0149428  -0.0040822
    2   0.0000671   0.0002279  -0.0000171  -0.0001690   0.0048914  -0.0000483
    3  -0.0003040   0.0039254  -0.0001613  -0.0011901   0.0012435   0.0015485
           13          14          15          16          17          18
    1   0.0016586  -0.0035230  -0.0002455   0.0044278  -0.0184692   0.0043256
    2   0.0091550   0.0007063   0.0062358  -0.0006200   0.0004061  -0.0000962
    3  -0.0003034   0.0050875  -0.0052618  -0.0019686   0.0110746  -0.0025914
           19          20          21          22
    1   0.0040197   0.0039784   0.0010304  -0.0061344
    2  -0.0061736   0.0003802  -0.0089999  -0.0004615
    3   0.0030788  -0.0030997  -0.0011667   0.0005013
 Max gradient component =       1.847E-02
 RMS gradient           =       5.526E-03
 Gradient time:  CPU 261.07 s  wall 261.09 s
 Geometry Optimization Parameters
   NAtoms,    NIC,     NZ,  NCons,   NDum,   NFix, NCnnct, MaxDiis
       22     155      22       0       0       0       0       0


** GEOMETRY OPTIMIZATION IN DELOCALIZED INTERNAL COORDINATES **
   Searching for a Minimum

   Optimization Cycle:   1

                       Coordinates (Angstroms)
     ATOM                X               Y               Z
      1  C         0.0000000000    0.0000000000    0.0000000000
      2  C         0.0000000000    0.0000000000    1.3949600000
      3  Cl        1.5261815140    0.0000000000    2.2594170471
      4  C        -1.1901880373    0.0256249026    2.1059255403
      5  Cl       -1.1548436435    0.0351778398    3.8595433764
      6  C        -2.4041742747    0.0535064326    1.4351028665
      7  H        -3.3336980403    0.0741960811    1.9899557843
      8  C        -2.4180259722    0.0546630380    0.0478935036
      9  H        -3.3603520375    0.0692493833   -0.4851290834
     10  C        -1.2274122092    0.0272853135   -0.6622934626
     11  Cl       -1.2645630159   -0.0058824468   -2.4155862839
     12  C         1.2779219872   -0.0284629571   -0.7628147595
     13  C         2.3095886281   -0.8932703637   -0.3971844912
     14  H         2.1704206894   -1.5663256744    0.4394355459
     15  C         3.5004827568   -0.9194878930   -1.1069450245
     16  Cl        4.7739092873   -2.0261183446   -0.6270805489
     17  C         3.6821124948   -0.0819958503   -2.1978886372
     18  Cl        5.1879324501   -0.1155248115   -3.0967201401
     19  C         2.6636000698    0.7822218600   -2.5724593424
     20  Cl        2.8813918386    1.8556545918   -3.9424319391
     21  C         1.4736782845    0.8090230106   -1.8610916159
     22  H         0.6936781770    1.5025559907   -2.1490431582
   Point Group: c1    Number of degrees of freedom:    60


   Energy is  -3221.119360278


 Attempting to generate delocalized internal coordinates
 Initial Hessian constructed with Jon Baker's OPTIMIZE code

 60 Hessian modes will be used to form the next step
  Hessian Eigenvalues:
     0.010693    0.019215    0.019215    0.023207    0.023207    0.023578
     0.023582    0.023677    0.023682    0.023938    0.023939    0.024090
     0.024090    0.024114    0.024114    0.024135    0.024136    0.024143
     0.024143    0.159963    0.159969    0.159995    0.160000    0.224898
     0.234791    0.234835    0.244901    0.249938    0.249948    0.249991
     0.249992    0.249992    0.250000    0.250000    0.250000    0.250000
     0.250000    0.301033    0.301033    0.301033    0.301033    0.301033
     0.301033    0.336089    0.356665    0.356665    0.356665    0.356665
     0.429309    0.430747    0.432123    0.433497    0.467799    0.467824
     0.472138    0.472167    0.478203    0.478204    0.479142    0.479142

 Minimum search - taking simple RFO step
 Searching for Lamda that Minimizes Along All modes
 Value Taken    Lamda =  -0.03367802
 Calculated Step too Large.  Step scaled by  0.440710
 Step Taken.  Stepsize is  0.300000

                             Maximum     Tolerance    Cnvgd?
         Gradient           0.044530      0.000300      NO
         Displacement       0.264779      0.001200      NO
         Energy change     *********      0.000001      NO


 New Cartesian Coordinates Obtained by Inverse Iteration

 Displacement from previous Coordinates is:  1.151312
 ----------------------------------------------------------------
             Standard Nuclear Orientation (Angstroms)
    I     Atom           X                Y                Z
 ----------------------------------------------------------------
    1      C       0.0101207829    -0.0023640174    -0.0012458834
    2      C      -0.0042708130     0.0704916629     1.4051499057
    3      Cl      1.4892886348     0.2143339201     2.3129799389
    4      C      -1.2040016733     0.0972534426     2.1117967040
    5      Cl     -1.1997585285     0.2118380223     3.8602380196
    6      C      -2.4158855321     0.0483072167     1.4415529429
    7      H      -3.3452111416     0.0674584861     1.9960232747
    8      C      -2.4270455156    -0.0251537922     0.0590425696
    9      H      -3.3690271616    -0.0770585411    -0.4720167642
   10      C      -1.2363858605    -0.0479880315    -0.6528203647
   11      Cl     -1.3504334015    -0.2210688296    -2.3956846219
   12      C       1.2956932806    -0.0300124191    -0.7693853712
   13      C       2.2988599410    -0.9545744687    -0.4651770018
   14      H       2.1419440576    -1.6831615665     0.3169603462
   15      C       3.4878102188    -0.9824371902    -1.1791871686
   16      Cl      4.7010377618    -2.1755910502    -0.7626829503
   17      C       3.7101285556    -0.0814668162    -2.2171882376
   18      Cl      5.2111644559    -0.1134334223    -3.1172273137
   19      C       2.7185313979     0.8453618688    -2.5272242768
   20      Cl      2.9588474392     2.0080638879    -3.8153273314
   21      C       1.5286555327     0.8679623699    -1.8146449740
   22      H       0.7875785159     1.6153293703    -2.0583662647
 ----------------------------------------------------------------
 Nuclear Repulsion Energy =        2011.41150192 hartrees
 There are       89 alpha and       89 beta electrons
 Applying Cartesian multipole field
    Component          Value
    ---------          -----
     (2,0,0)        1.00000E-12
     (0,2,0)        2.00000E-11
     (0,0,2)       -3.00000E-11
 Nucleus-field energy     =    -0.0000000922 hartrees
 Requested basis set is 6-311++G(d,p)
 There are 170 shells and 472 basis functions
 A cutoff of  1.0D-15 yielded  10851 shell pairs
 There are     91551 function pairs (     98382 Cartesian)
 Smallest overlap matrix eigenvalue = 2.61E-07
 Linear dependence detected in AO basis
 Number of orthogonalized atomic orbitals = 467
 Maximum deviation from orthogonality = 5.881E-10
 Guess from superposition of atomic densities
 Warning:  Energy on first SCF cycle will be non-variational
 SAD guess density has 178.000000 electrons

 -----------------------------------------------------------------------
  General SCF calculation program by
  Eric Jon Sundstrom, Paul Horn, Yuezhi Mao, Dmitri Zuev, Alec White,
  David Stuck, Shaama M.S., Shane Yost, Joonho Lee, David Small,
  Daniel Levine, Susi Lehtola, Hugh Burton, Evgeny Epifanovsky,
  Bang C. Huynh
 -----------------------------------------------------------------------
 Exchange:     0.2000 Hartree-Fock + 0.0800 Slater + 0.7200 B88
 Correlation:  0.1900 VWN1RPA + 0.8100 LYP
 Using SG-1 standard quadrature grid
 A restricted SCF calculation will be
 performed using DIIS
 SCF converges when DIIS error is below 1.0e-08
 ---------------------------------------
  Cycle       Energy         DIIS error
 ---------------------------------------
    1   -3225.3569655697      2.82e-02  
    2   -3220.9944541444      2.18e-03  
    3   -3220.8889847107      2.80e-03  
    4   -3221.1165916177      5.98e-04  
    5   -3221.1253622180      2.87e-04  
    6   -3221.1273864402      1.09e-04  
    7   -3221.1276913012      2.95e-05  
    8   -3221.1277129856      1.10e-05  
    9   -3221.1277160863      3.09e-06  
   10   -3221.1277163451      9.57e-07  
   11   -3221.1277163682      3.94e-07  
   12   -3221.1277163724      1.01e-07  
   13   -3221.1277163726      4.31e-08  
   14   -3221.1277163726      1.14e-08  
   15   -3221.1277163727      4.23e-09  Convergence criterion met
 ---------------------------------------
 SCF time:   CPU 756.07s  wall 756.00s 
 SCF   energy in the final basis set =    -3221.1277163727
 Total energy in the final basis set =    -3221.1277163727

 --------------------------------------------------------------

                    Orbital Energies (a.u.)
 --------------------------------------------------------------

 Alpha MOs
 -- Occupied --
********-101.5786-101.5771-101.5736-101.5734-101.5732 -10.2801 -10.2744
-10.2735 -10.2730 -10.2700 -10.2699 -10.2458 -10.2313 -10.2232 -10.2205
-10.2156 -10.2155  -9.4937  -9.4934  -9.4917  -9.4880  -9.4878  -9.4876
 -7.2586  -7.2580  -7.2564  -7.2530  -7.2528  -7.2526  -7.2486  -7.2483
 -7.2477  -7.2476  -7.2466  -7.2460  -7.2429  -7.2425  -7.2424  -7.2421
 -7.2420  -7.2418  -0.9555  -0.9462  -0.9109  -0.8963  -0.8859  -0.8713
 -0.8541  -0.8483  -0.8002  -0.7628  -0.7575  -0.7477  -0.6720  -0.6445
 -0.6305  -0.6167  -0.5529  -0.5440  -0.5323  -0.5224  -0.4982  -0.4824
 -0.4689  -0.4674  -0.4645  -0.4529  -0.4480  -0.4329  -0.4175  -0.4113
 -0.4075  -0.3976  -0.3840  -0.3717  -0.3638  -0.3549  -0.3505  -0.3466
 -0.3401  -0.3392  -0.3365  -0.3243  -0.3156  -0.2966  -0.2730  -0.2702
 -0.2637
 -- Virtual --
 -0.0779  -0.0583  -0.0507  -0.0414  -0.0352  -0.0339  -0.0139  -0.0048
  0.0056   0.0127   0.0136   0.0162   0.0210   0.0233   0.0292   0.0408
  0.0464   0.0500   0.0530   0.0569   0.0619   0.0645   0.0717   0.0740
  0.0774   0.0794   0.0830   0.0876   0.0940   0.0958   0.0989   0.1011
  0.1031   0.1080   0.1117   0.1140   0.1168   0.1201   0.1227   0.1258
  0.1274   0.1301   0.1317   0.1326   0.1376   0.1407   0.1471   0.1513
  0.1561   0.1591   0.1611   0.1636   0.1687   0.1726   0.1773   0.1795
  0.1828   0.1839   0.1922   0.2004   0.2020   0.2054   0.2075   0.2116
  0.2146   0.2190   0.2246   0.2300   0.2342   0.2390   0.2451   0.2491
  0.2531   0.2546   0.2579   0.2617   0.2675   0.2693   0.2725   0.2750
  0.2775   0.2794   0.2831   0.2847   0.2874   0.2957   0.2977   0.3016
  0.3131   0.3152   0.3240   0.3303   0.3312   0.3407   0.3430   0.3540
  0.4069   0.4154   0.4282   0.4295   0.4367   0.4382   0.4448   0.4495
  0.4539   0.4546   0.4636   0.4704   0.4739   0.4829   0.4838   0.4866
  0.4959   0.5011   0.5031   0.5060   0.5154   0.5277   0.5414   0.5485
  0.5534   0.5636   0.5671   0.5725   0.5785   0.5882   0.5936   0.6016
  0.6074   0.6121   0.6164   0.6195   0.6333   0.6387   0.6404   0.6455
  0.6547   0.6597   0.6619   0.6808   0.6935   0.6962   0.7047   0.7076
  0.7158   0.7342   0.7376   0.7827   0.7886   0.7999   0.8111   0.8180
  0.8290   0.8318   0.8372   0.8385   0.8444   0.8451   0.8483   0.8496
  0.8513   0.8548   0.8570   0.8608   0.8657   0.8750   0.8757   0.8845
  0.8904   0.8919   0.8980   0.9034   0.9169   0.9254   0.9268   0.9321
  0.9397   0.9443   0.9501   0.9530   0.9578   0.9592   0.9647   0.9713
  0.9759   0.9772   0.9828   0.9873   1.0057   1.0133   1.0267   1.0436
  1.0523   1.0724   1.0911   1.0971   1.1241   1.1342   1.1706   1.1985
  1.2033   1.2167   1.2284   1.2346   1.2398   1.2561   1.2604   1.2652
  1.2744   1.2864   1.2969   1.3048   1.3282   1.3483   1.3518   1.3603
  1.3736   1.4301   1.4616   1.4831   1.4954   1.5089   1.5178   1.5469
  1.5555   1.5939   1.6021   1.6128   1.6187   1.6483   1.6577   1.6706
  1.6903   1.7167   1.7356   1.7568   1.7919   1.7956   1.8237   1.8386
  1.8486   1.8742   1.8828   1.8863   1.8930   1.9044   1.9191   1.9323
  1.9442   1.9538   1.9640   1.9778   2.0006   2.0690   2.0729   2.1033
  2.1204   2.1349   2.1583   2.2050   2.2308   2.2440   2.2540   2.2603
  2.2654   2.2683   2.2845   2.2875   2.2960   2.3041   2.3209   2.3273
  2.3643   2.3708   2.3997   2.4198   2.4287   2.4397   2.4423   2.4680
  2.5045   2.5090   2.5263   2.5319   2.5435   2.5544   2.5963   2.6142
  2.6286   2.6471   2.6585   2.6818   2.6964   2.7129   2.7353   2.7402
  2.7431   2.7583   2.7688   2.7818   2.7869   2.8124   2.8266   2.8404
  2.8814   2.9129   2.9413   2.9711   3.0631   3.0746   3.0814   3.1157
  3.1365   3.1483   3.1519   3.1924   3.2173   3.2186   3.2533   3.3554
  3.3599   3.3963   3.4297   3.5631   3.6246   3.6782   3.7133   3.7438
  3.8413   3.9848   4.0009   4.0459   4.0912   4.3784   4.7946   4.8284
  9.7382   9.7596   9.7934   9.8044   9.8114   9.8199  23.3429  23.4880
 23.8179  23.8534  23.8708  23.8954  23.9502  23.9945  24.0058  24.0456
 24.1170  24.1311  25.7759  25.8072  25.8207  25.8933  25.8965  25.9195
 26.0854  26.1100  26.1364  26.1778  26.2008  26.3275  26.4682  26.5701
 26.6433  26.6733  26.8522  26.8783 215.7281 215.7518 215.7899 215.8048
215.8107 215.8225
 --------------------------------------------------------------

          Ground-State Mulliken Net Atomic Charges

     Atom                 Charge (a.u.)
  ----------------------------------------
      1 C                    -0.303203
      2 C                    -0.954621
      3 Cl                    0.659443
      4 C                     0.879021
      5 Cl                    0.456055
      6 C                    -0.956820
      7 H                     0.194995
      8 C                    -0.198587
      9 H                     0.215554
     10 C                    -0.230398
     11 Cl                    0.508910
     12 C                     0.239412
     13 C                    -0.922045
     14 H                     0.231626
     15 C                    -0.397620
     16 Cl                    0.621686
     17 C                    -0.161503
     18 Cl                    0.622977
     19 C                    -0.302571
     20 Cl                    0.622895
     21 C                    -1.048764
     22 H                     0.223559
  ----------------------------------------
  Sum of atomic charges =     0.000000

 -----------------------------------------------------------------
                    Cartesian Multipole Moments
 -----------------------------------------------------------------
    Charge (ESU x 10^10)
                -0.0000
    Dipole Moment (Debye)
         X      -3.2633      Y      -0.0057      Z       0.7453
       Tot       3.3473
    Quadrupole Moments (Debye-Ang)
        XX    -145.4851     XY      -0.3532     YY    -145.8789
        XZ       3.1339     YZ      -1.1907     ZZ    -151.5441
    Octopole Moments (Debye-Ang^2)
       XXX    -635.1478    XXY       2.0180    XYY    -190.7880
       YYY       6.2969    XXZ     101.1508    XYZ      -0.6256
       YYZ      75.8470    XZZ    -201.5158    YZZ       2.9066
       ZZZ     230.6268
    Hexadecapole Moments (Debye-Ang^3)
      XXXX   -6957.4030   XXXY     211.4421   XXYY   -1342.0773
      XYYY     208.4040   YYYY    -973.0951   XXXZ    1627.6542
      XXYZ      57.2914   XYYZ     547.7883   YYYZ     160.3017
      XXZZ   -1994.3877   XYZZ      75.5913   YYZZ    -983.1077
      XZZZ    1637.3554   YZZZ     173.4529   ZZZZ   -4893.6300
 -----------------------------------------------------------------
 Calculating analytic gradient of the SCF energy
 Gradient of SCF Energy
            1           2           3           4           5           6
    1  -0.0065158  -0.0048182   0.0001436   0.0000685   0.0039359   0.0020080
    2   0.0003502  -0.0028934  -0.0003486  -0.0004787   0.0003748  -0.0000714
    3   0.0064530  -0.0007452   0.0026923  -0.0079225   0.0016116   0.0002408
            7           8           9          10          11          12
    1  -0.0006050   0.0048482  -0.0003534  -0.0024491   0.0010779  -0.0024864
    2  -0.0000062   0.0002024  -0.0000968   0.0023093   0.0006756  -0.0000582
    3  -0.0003582   0.0021405   0.0001157  -0.0027654   0.0004774   0.0010981
           13          14          15          16          17          18
    1   0.0049013  -0.0013533  -0.0002811   0.0029032  -0.0129184   0.0041423
    2   0.0047721   0.0003497   0.0038284  -0.0008179   0.0002262  -0.0001162
    3  -0.0015361  -0.0003696  -0.0028898  -0.0008284   0.0077004  -0.0025180
           19          20          21          22
    1   0.0020454   0.0021799   0.0037994  -0.0002730
    2  -0.0038638   0.0008879  -0.0047656  -0.0004596
    3   0.0018912  -0.0021749  -0.0036257   0.0013128
 Max gradient component =       1.292E-02
 RMS gradient           =       3.222E-03
 Gradient time:  CPU 256.70 s  wall 256.71 s
 Geometry Optimization Parameters
   NAtoms,    NIC,     NZ,  NCons,   NDum,   NFix, NCnnct, MaxDiis
       22     155      22       0       0       0       0       0

 Cartesian Hessian Update
 Hessian updated using BFGS update


** GEOMETRY OPTIMIZATION IN DELOCALIZED INTERNAL COORDINATES **
   Searching for a Minimum

   Optimization Cycle:   2

                       Coordinates (Angstroms)
     ATOM                X               Y               Z
      1  C         0.0101207829   -0.0023640174   -0.0012458834
      2  C        -0.0042708130    0.0704916629    1.4051499057
      3  Cl        1.4892886348    0.2143339201    2.3129799389
      4  C        -1.2040016733    0.0972534426    2.1117967040
      5  Cl       -1.1997585285    0.2118380223    3.8602380196
      6  C        -2.4158855321    0.0483072167    1.4415529429
      7  H        -3.3452111416    0.0674584861    1.9960232747
      8  C        -2.4270455156   -0.0251537922    0.0590425696
      9  H        -3.3690271616   -0.0770585411   -0.4720167642
     10  C        -1.2363858605   -0.0479880315   -0.6528203647
     11  Cl       -1.3504334015   -0.2210688296   -2.3956846219
     12  C         1.2956932806   -0.0300124191   -0.7693853712
     13  C         2.2988599410   -0.9545744687   -0.4651770018
     14  H         2.1419440576   -1.6831615665    0.3169603462
     15  C         3.4878102188   -0.9824371902   -1.1791871686
     16  Cl        4.7010377618   -2.1755910502   -0.7626829503
     17  C         3.7101285556   -0.0814668162   -2.2171882376
     18  Cl        5.2111644559   -0.1134334223   -3.1172273137
     19  C         2.7185313979    0.8453618688   -2.5272242768
     20  Cl        2.9588474392    2.0080638879   -3.8153273314
     21  C         1.5286555327    0.8679623699   -1.8146449740
     22  H         0.7875785159    1.6153293703   -2.0583662647
   Point Group: c1    Number of degrees of freedom:    60


   Energy is  -3221.127716373

 Hessian updated using BFGS update

 52 Hessian modes will be used to form the next step
  Hessian Eigenvalues:
     0.017786    0.019215    0.019215    0.023206    0.023207    0.023568
     0.023676    0.023681    0.023931    0.023938    0.024090    0.024090
     0.024114    0.024114    0.024133    0.024136    0.024142    0.024143
     0.032636    0.159504    0.159969    0.159996    0.160133    0.223034
     0.229433    0.234792    0.239314    0.245144    0.249953    0.249990
     0.249992    0.249995    0.250000    0.250000    0.296613    0.300754
     0.307537    0.353078    0.356648    0.365929    0.421083    0.432123
     0.432701    0.461732    0.467798    0.467905    0.469137    0.476292
     0.478202    0.478208    0.479134    0.548282

 Minimum search - taking simple RFO step
 Searching for Lamda that Minimizes Along All modes
 Value Taken    Lamda =  -0.00403623
 Calculated Step too Large.  Step scaled by  0.974707
 Step Taken.  Stepsize is  0.300000

                             Maximum     Tolerance    Cnvgd?
         Gradient           0.012169      0.000300      NO
         Displacement       0.234466      0.001200      NO
         Energy change     -0.008356      0.000001      NO


 New Cartesian Coordinates Obtained by Inverse Iteration

 Displacement from previous Coordinates is:  1.011331
 ----------------------------------------------------------------
             Standard Nuclear Orientation (Angstroms)
    I     Atom           X                Y                Z
 ----------------------------------------------------------------
    1      C       0.0242160708    -0.0008522772     0.0022963742
    2      C       0.0088492177     0.1544478112     1.4019420983
    3      Cl      1.5204805175     0.3809871011     2.2556259632
    4      C      -1.2000537645     0.1735908778     2.1112992383
    5      Cl     -1.2514561713     0.3674717904     3.8493095857
    6      C      -2.4074446324     0.0438926810     1.4348524992
    7      H      -3.3367905531     0.0591025925     1.9885722274
    8      C      -2.4148551657    -0.1068661922     0.0564551013
    9      H      -3.3502796176    -0.2190448379    -0.4760288763
   10      C      -1.2151940192    -0.1300553031    -0.6443159814
   11      Cl     -1.2984074995    -0.3922684611    -2.3785502081
   12      C       1.3006983045    -0.0270097233    -0.7615092467
   13      C       2.2602910189    -1.0092627069    -0.5099012723
   14      H       2.0853895086    -1.7699893904     0.2392183462
   15      C       3.4446981593    -1.0391398013    -1.2336008748
   16      Cl      4.5949577717    -2.3072418736    -0.8820269110
   17      C       3.7066216335    -0.0812759122    -2.2214788064
   18      Cl      5.1949832731    -0.1152381726    -3.1256995740
   19      C       2.7410752770     0.9033787657    -2.4658064790
   20      Cl      2.9967692971     2.1340930583    -3.6798500661
   21      C       1.5523451660     0.9271196847    -1.7486780090
   22      H       0.8307471545     1.7062503919    -1.9565599515
 ----------------------------------------------------------------
 Nuclear Repulsion Energy =        2011.45483806 hartrees
 There are       89 alpha and       89 beta electrons
 Applying Cartesian multipole field
    Component          Value
    ---------          -----
     (2,0,0)        1.00000E-12
     (0,2,0)        2.00000E-11
     (0,0,2)       -3.00000E-11
 Nucleus-field energy     =    -0.0000000878 hartrees
 Requested basis set is 6-311++G(d,p)
 There are 170 shells and 472 basis functions
 A cutoff of  1.0D-15 yielded  10854 shell pairs
 There are     91622 function pairs (     98444 Cartesian)
 Smallest overlap matrix eigenvalue = 2.63E-07
 Linear dependence detected in AO basis
 Number of orthogonalized atomic orbitals = 467
 Maximum deviation from orthogonality = 3.080E-10
 Guess from superposition of atomic densities
 Warning:  Energy on first SCF cycle will be non-variational
 SAD guess density has 178.000000 electrons

 -----------------------------------------------------------------------
  General SCF calculation program by
  Eric Jon Sundstrom, Paul Horn, Yuezhi Mao, Dmitri Zuev, Alec White,
  David Stuck, Shaama M.S., Shane Yost, Joonho Lee, David Small,
  Daniel Levine, Susi Lehtola, Hugh Burton, Evgeny Epifanovsky,
  Bang C. Huynh
 -----------------------------------------------------------------------
 Exchange:     0.2000 Hartree-Fock + 0.0800 Slater + 0.7200 B88
 Correlation:  0.1900 VWN1RPA + 0.8100 LYP
 Using SG-1 standard quadrature grid
 A restricted SCF calculation will be
 performed using DIIS
 SCF converges when DIIS error is below 1.0e-08
 ---------------------------------------
  Cycle       Energy         DIIS error
 ---------------------------------------
    1   -3225.3416871813      2.82e-02  
    2   -3220.9956500433      2.19e-03  
    3   -3220.8817223940      2.85e-03  
    4   -3221.1175466218      6.36e-04  
    5   -3221.1274067682      3.06e-04  
    6   -3221.1297619292      1.07e-04  
    7   -3221.1300539669      3.15e-05  
    8   -3221.1300792896      1.10e-05  
    9   -3221.1300823440      3.21e-06  
   10   -3221.1300826214      9.84e-07  
   11   -3221.1300826455      4.20e-07  
   12   -3221.1300826504      9.40e-08  
   13   -3221.1300826508      4.39e-08  
   14   -3221.1300826511      1.16e-08  
   15   -3221.1300826510      4.55e-09  Convergence criterion met
 ---------------------------------------
 SCF time:   CPU 760.92s  wall 761.00s 
 SCF   energy in the final basis set =    -3221.1300826510
 Total energy in the final basis set =    -3221.1300826510

 --------------------------------------------------------------

                    Orbital Energies (a.u.)
 --------------------------------------------------------------

 Alpha MOs
 -- Occupied --
********-101.5779-101.5773-101.5749-101.5736-101.5735 -10.2807 -10.2744
-10.2743 -10.2733 -10.2707 -10.2707 -10.2429 -10.2296 -10.2230 -10.2202
-10.2155 -10.2155  -9.4938  -9.4924  -9.4920  -9.4893  -9.4881  -9.4880
 -7.2587  -7.2571  -7.2566  -7.2543  -7.2531  -7.2530  -7.2487  -7.2478
 -7.2472  -7.2469  -7.2467  -7.2464  -7.2442  -7.2434  -7.2429  -7.2428
 -7.2424  -7.2422  -0.9545  -0.9453  -0.9094  -0.8974  -0.8877  -0.8735
 -0.8548  -0.8465  -0.7994  -0.7625  -0.7559  -0.7459  -0.6715  -0.6426
 -0.6305  -0.6157  -0.5524  -0.5421  -0.5315  -0.5247  -0.4988  -0.4828
 -0.4686  -0.4666  -0.4645  -0.4515  -0.4473  -0.4335  -0.4177  -0.4101
 -0.4088  -0.3965  -0.3846  -0.3716  -0.3648  -0.3525  -0.3496  -0.3471
 -0.3392  -0.3386  -0.3363  -0.3267  -0.3178  -0.2939  -0.2724  -0.2696
 -0.2643
 -- Virtual --
 -0.0743  -0.0589  -0.0506  -0.0402  -0.0387  -0.0323  -0.0140  -0.0040
  0.0059   0.0122   0.0142   0.0164   0.0201   0.0225   0.0292   0.0401
  0.0467   0.0503   0.0529   0.0573   0.0624   0.0644   0.0706   0.0742
  0.0758   0.0796   0.0827   0.0873   0.0940   0.0961   0.0991   0.0998
  0.1030   0.1072   0.1105   0.1140   0.1166   0.1208   0.1227   0.1261
  0.1271   0.1295   0.1300   0.1325   0.1357   0.1407   0.1461   0.1507
  0.1544   0.1592   0.1604   0.1644   0.1690   0.1712   0.1776   0.1791
  0.1810   0.1828   0.1901   0.2007   0.2025   0.2049   0.2086   0.2134
  0.2146   0.2194   0.2273   0.2293   0.2334   0.2389   0.2435   0.2473
  0.2546   0.2551   0.2563   0.2587   0.2692   0.2693   0.2704   0.2734
  0.2777   0.2809   0.2820   0.2827   0.2865   0.2903   0.2959   0.2996
  0.3095   0.3145   0.3234   0.3290   0.3312   0.3395   0.3419   0.3544
  0.4065   0.4170   0.4273   0.4301   0.4357   0.4385   0.4454   0.4485
  0.4546   0.4551   0.4656   0.4701   0.4750   0.4825   0.4847   0.4883
  0.4928   0.4953   0.5017   0.5054   0.5144   0.5276   0.5396   0.5511
  0.5606   0.5624   0.5677   0.5777   0.5838   0.5905   0.5963   0.6033
  0.6083   0.6141   0.6170   0.6237   0.6295   0.6361   0.6438   0.6490
  0.6561   0.6615   0.6686   0.6806   0.6918   0.6969   0.6996   0.7084
  0.7210   0.7238   0.7368   0.7836   0.7870   0.8039   0.8168   0.8241
  0.8279   0.8294   0.8364   0.8395   0.8408   0.8456   0.8478   0.8484
  0.8524   0.8551   0.8580   0.8648   0.8664   0.8686   0.8755   0.8841
  0.8871   0.8919   0.9000   0.9037   0.9151   0.9221   0.9251   0.9327
  0.9383   0.9464   0.9506   0.9543   0.9561   0.9632   0.9643   0.9694
  0.9726   0.9753   0.9842   0.9904   1.0052   1.0186   1.0272   1.0419
  1.0468   1.0749   1.0910   1.1009   1.1300   1.1364   1.1630   1.1994
  1.2048   1.2158   1.2302   1.2377   1.2417   1.2550   1.2614   1.2680
  1.2786   1.2867   1.2963   1.3070   1.3369   1.3427   1.3574   1.3652
  1.3708   1.4365   1.4580   1.4836   1.4961   1.5059   1.5278   1.5510
  1.5575   1.5928   1.5973   1.6134   1.6223   1.6526   1.6588   1.6737
  1.6888   1.7152   1.7377   1.7579   1.7915   1.7937   1.8189   1.8361
  1.8463   1.8679   1.8748   1.8781   1.8986   1.9101   1.9299   1.9383
  1.9460   1.9542   1.9570   1.9735   1.9993   2.0706   2.0732   2.1034
  2.1171   2.1368   2.1571   2.2047   2.2299   2.2449   2.2497   2.2597
  2.2645   2.2683   2.2819   2.2855   2.2914   2.3040   2.3241   2.3267
  2.3560   2.3744   2.4154   2.4228   2.4274   2.4383   2.4431   2.4718
  2.5063   2.5092   2.5260   2.5295   2.5371   2.5545   2.5946   2.6126
  2.6326   2.6528   2.6670   2.6790   2.6963   2.7077   2.7243   2.7351
  2.7404   2.7583   2.7744   2.7788   2.7833   2.7988   2.8240   2.8405
  2.8749   2.9093   2.9544   2.9800   3.0657   3.0751   3.0810   3.1208
  3.1251   3.1463   3.1533   3.1954   3.2162   3.2199   3.2513   3.3552
  3.3569   3.3960   3.4307   3.5638   3.6279   3.6789   3.7089   3.7512
  3.8382   3.9886   3.9980   4.0473   4.0902   4.3590   4.7946   4.8272
  9.7442   9.7652   9.7938   9.8047   9.8114   9.8221  23.3485  23.4978
 23.8172  23.8421  23.8728  23.8813  23.9363  23.9817  24.0057  24.0423
 24.1142  24.1309  25.7733  25.8034  25.8188  25.8925  25.8962  25.9146
 26.0830  26.1098  26.1328  26.1789  26.1869  26.3484  26.4713  26.5593
 26.6383  26.6716  26.8465  26.8854 215.7348 215.7576 215.7900 215.8050
215.8111 215.8242
 --------------------------------------------------------------

          Ground-State Mulliken Net Atomic Charges

     Atom                 Charge (a.u.)
  ----------------------------------------
      1 C                    -0.169723
      2 C                    -0.833913
      3 Cl                    0.610972
      4 C                     0.784981
      5 Cl                    0.458349
      6 C                    -0.954585
      7 H                     0.196279
      8 C                    -0.204104
      9 H                     0.216887
     10 C                    -0.369054
     11 Cl                    0.489655
     12 C                     0.271103
     13 C                    -0.958764
     14 H                     0.235627
     15 C                    -0.340714
     16 Cl                    0.618722
     17 C                    -0.191842
     18 Cl                    0.613236
     19 C                    -0.252893
     20 Cl                    0.619300
     21 C                    -1.066683
     22 H                     0.227165
  ----------------------------------------
  Sum of atomic charges =     0.000000

 -----------------------------------------------------------------
                    Cartesian Multipole Moments
 -----------------------------------------------------------------
    Charge (ESU x 10^10)
                 0.0000
    Dipole Moment (Debye)
         X      -3.1615      Y      -0.0673      Z       0.7246
       Tot       3.2441
    Quadrupole Moments (Debye-Ang)
        XX    -145.1193     XY      -0.1796     YY    -145.7216
        XZ       2.7952     YZ      -1.4470     ZZ    -151.5448
    Octopole Moments (Debye-Ang^2)
       XXX    -630.8405    XXY      -0.5091    XYY    -190.1129
       YYY       1.1008    XXZ     100.1450    XYZ      -0.4581
       YYZ      76.0920    XZZ    -200.9406    YZZ       0.9397
       ZZZ     231.1901
    Hexadecapole Moments (Debye-Ang^3)
      XXXX   -6869.0679   XXXY     198.8651   XXYY   -1348.8808
      XYYY     187.6180   YYYY   -1093.1604   XXXZ    1642.2932
      XXYZ      37.1346   XYYZ     554.6991   YYYZ      90.9309
      XXZZ   -1959.2483   XYZZ      70.1764   YYZZ    -985.6965
      XZZZ    1649.5420   YZZZ     112.6886   ZZZZ   -4791.7181
 -----------------------------------------------------------------
 Calculating analytic gradient of the SCF energy
 Gradient of SCF Energy
            1           2           3           4           5           6
    1   0.0007708   0.0005853   0.0022995  -0.0013220  -0.0013376  -0.0005854
    2   0.0001873  -0.0015662  -0.0003611  -0.0002575   0.0000800   0.0000934
    3   0.0011482  -0.0023945  -0.0012759  -0.0012387   0.0013464   0.0016914
            7           8           9          10          11          12
    1  -0.0001226   0.0014269  -0.0001041   0.0000786   0.0007898  -0.0029123
    2  -0.0001111   0.0002827  -0.0000403   0.0013014   0.0003002   0.0000420
    3  -0.0003161   0.0002211  -0.0000151  -0.0009298   0.0004077   0.0016680
           13          14          15          16          17          18
    1   0.0023244  -0.0002875  -0.0002418   0.0002827  -0.0036070   0.0020381
    2   0.0015036  -0.0005467   0.0003954  -0.0004735   0.0000936  -0.0000687
    3   0.0008129   0.0001308   0.0001335   0.0001530   0.0022117  -0.0013247
           19          20          21          22
    1  -0.0002183  -0.0001047   0.0005982  -0.0003510
    2  -0.0002312   0.0004452  -0.0015994   0.0005309
    3   0.0002206  -0.0003163  -0.0024293   0.0000951
 Max gradient component =       3.607E-03
 RMS gradient           =       1.151E-03
 Gradient time:  CPU 258.65 s  wall 258.66 s
 Geometry Optimization Parameters
   NAtoms,    NIC,     NZ,  NCons,   NDum,   NFix, NCnnct, MaxDiis
       22     155      22       0       0       0       0       0

 Cartesian Hessian Update
 Hessian updated using BFGS update


** GEOMETRY OPTIMIZATION IN DELOCALIZED INTERNAL COORDINATES **
   Searching for a Minimum

   Optimization Cycle:   3

                       Coordinates (Angstroms)
     ATOM                X               Y               Z
      1  C         0.0242160708   -0.0008522772    0.0022963742
      2  C         0.0088492177    0.1544478112    1.4019420983
      3  Cl        1.5204805175    0.3809871011    2.2556259632
      4  C        -1.2000537645    0.1735908778    2.1112992383
      5  Cl       -1.2514561713    0.3674717904    3.8493095857
      6  C        -2.4074446324    0.0438926810    1.4348524992
      7  H        -3.3367905531    0.0591025925    1.9885722274
      8  C        -2.4148551657   -0.1068661922    0.0564551013
      9  H        -3.3502796176   -0.2190448379   -0.4760288763
     10  C        -1.2151940192   -0.1300553031   -0.6443159814
     11  Cl       -1.2984074995   -0.3922684611   -2.3785502081
     12  C         1.3006983045   -0.0270097233   -0.7615092467
     13  C         2.2602910189   -1.0092627069   -0.5099012723
     14  H         2.0853895086   -1.7699893904    0.2392183462
     15  C         3.4446981593   -1.0391398013   -1.2336008748
     16  Cl        4.5949577717   -2.3072418736   -0.8820269110
     17  C         3.7066216335   -0.0812759122   -2.2214788064
     18  Cl        5.1949832731   -0.1152381726   -3.1256995740
     19  C         2.7410752770    0.9033787657   -2.4658064790
     20  Cl        2.9967692971    2.1340930583   -3.6798500661
     21  C         1.5523451660    0.9271196847   -1.7486780090
     22  H         0.8307471545    1.7062503919   -1.9565599515
   Point Group: c1    Number of degrees of freedom:    60


   Energy is  -3221.130082651

 Hessian updated using BFGS update

 54 Hessian modes will be used to form the next step
  Hessian Eigenvalues:
     0.013509    0.019215    0.019223    0.023204    0.023209    0.023451
     0.023678    0.023697    0.023931    0.023950    0.024089    0.024090
     0.024112    0.024115    0.024135    0.024137    0.024143    0.024176
     0.030915    0.159082    0.159969    0.160005    0.160589    0.218230
     0.229478    0.234794    0.244568    0.246565    0.249962    0.249992
     0.249993    0.249998    0.250000    0.264136    0.294705    0.300764
     0.302234    0.308656    0.354563    0.356639    0.356681    0.373860
     0.417938    0.432123    0.435940    0.462782    0.467799    0.468683
     0.470936    0.476421    0.478205    0.478547    0.486644    0.594936

 Minimum search - taking simple RFO step
 Searching for Lamda that Minimizes Along All modes
 Value Taken    Lamda =  -0.00113386
 Step Taken.  Stepsize is  0.243402

                             Maximum     Tolerance    Cnvgd?
         Gradient           0.006494      0.000300      NO
         Displacement       0.185805      0.001200      NO
         Energy change     -0.002366      0.000001      NO


 New Cartesian Coordinates Obtained by Inverse Iteration

 Displacement from previous Coordinates is:  0.788650
 ----------------------------------------------------------------
             Standard Nuclear Orientation (Angstroms)
    I     Atom           X                Y                Z
 ----------------------------------------------------------------
    1      C       0.0238984324    -0.0036913091     0.0018510956
    2      C       0.0061438931     0.2181221379     1.3918324883
    3      Cl      1.5107670088     0.5080948709     2.2307636861
    4      C      -1.1984374904     0.2340195750     2.1015685562
    5      Cl     -1.2400869436     0.5009141416     3.8268070550
    6      C      -2.4029144898     0.0392666875     1.4313299077
    7      H      -3.3298834660     0.0566513576     1.9891721395
    8      C      -2.4109200708    -0.1773423324     0.0606710815
    9      H      -3.3425752946    -0.3353698698    -0.4661521140
   10      C      -1.2077618472    -0.2002524972    -0.6364800039
   11      Cl     -1.2629392351    -0.5172050813    -2.3635871873
   12      C       1.2992153435    -0.0284141452    -0.7617396423
   13      C       2.2235727225    -1.0511201026    -0.5564204400
   14      H       2.0300864737    -1.8313342029     0.1682341976
   15      C       3.4091804653    -1.0785692809    -1.2812546386
   16      Cl      4.5243313576    -2.3895483546    -0.9876566031
   17      C       3.7035196350    -0.0801355712    -2.2206804157
   18      Cl      5.1880016328    -0.1097641564    -3.1179647777
   19      C       2.7649858071     0.9432038861    -2.4147052571
   20      Cl      3.0577080800     2.2196027240    -3.5692509374
   21      C       1.5746290490     0.9676051572    -1.6965812918
   22      H       0.8671198836     1.7673564685    -1.8741917215
 ----------------------------------------------------------------
 Nuclear Repulsion Energy =        2012.92803162 hartrees
 There are       89 alpha and       89 beta electrons
 Applying Cartesian multipole field
    Component          Value
    ---------          -----
     (2,0,0)        1.00000E-12
     (0,2,0)        2.00000E-11
     (0,0,2)       -3.00000E-11
 Nucleus-field energy     =    -0.0000000842 hartrees
 Requested basis set is 6-311++G(d,p)
 There are 170 shells and 472 basis functions
 A cutoff of  1.0D-15 yielded  10860 shell pairs
 There are     91683 function pairs (     98501 Cartesian)
 Smallest overlap matrix eigenvalue = 2.61E-07
 Linear dependence detected in AO basis
 Number of orthogonalized atomic orbitals = 467
 Maximum deviation from orthogonality = 5.936E-10
 Guess from superposition of atomic densities
 Warning:  Energy on first SCF cycle will be non-variational
 SAD guess density has 178.000000 electrons

 -----------------------------------------------------------------------
  General SCF calculation program by
  Eric Jon Sundstrom, Paul Horn, Yuezhi Mao, Dmitri Zuev, Alec White,
  David Stuck, Shaama M.S., Shane Yost, Joonho Lee, David Small,
  Daniel Levine, Susi Lehtola, Hugh Burton, Evgeny Epifanovsky,
  Bang C. Huynh
 -----------------------------------------------------------------------
 Exchange:     0.2000 Hartree-Fock + 0.0800 Slater + 0.7200 B88
 Correlation:  0.1900 VWN1RPA + 0.8100 LYP
 Using SG-1 standard quadrature grid
 A restricted SCF calculation will be
 performed using DIIS
 SCF converges when DIIS error is below 1.0e-08
 ---------------------------------------
  Cycle       Energy         DIIS error
 ---------------------------------------
    1   -3225.3573286820      2.82e-02  
    2   -3220.9961501527      2.19e-03  
    3   -3220.8807979287      2.86e-03  
    4   -3221.1177172004      6.51e-04  
    5   -3221.1280612631      3.11e-04  
    6   -3221.1305220039      1.06e-04  
    7   -3221.1308121628      3.14e-05  
    8   -3221.1308372905      1.09e-05  
    9   -3221.1308403038      3.17e-06  
   10   -3221.1308405712      9.76e-07  
   11   -3221.1308405953      4.07e-07  
   12   -3221.1308405998      9.23e-08  
   13   -3221.1308406000      4.20e-08  
   14   -3221.1308406001      1.13e-08  
   15   -3221.1308406000      4.30e-09  Convergence criterion met
 ---------------------------------------
 SCF time:   CPU 761.60s  wall 762.00s 
 SCF   energy in the final basis set =    -3221.1308406000
 Total energy in the final basis set =    -3221.1308406000

 --------------------------------------------------------------

                    Orbital Energies (a.u.)
 --------------------------------------------------------------

 Alpha MOs
 -- Occupied --
********-101.5778-101.5767-101.5752-101.5735-101.5735 -10.2795 -10.2740
-10.2736 -10.2728 -10.2709 -10.2708 -10.2412 -10.2285 -10.2231 -10.2204
-10.2153 -10.2152  -9.4935  -9.4924  -9.4914  -9.4898  -9.4881  -9.4880
 -7.2584  -7.2571  -7.2560  -7.2547  -7.2530  -7.2529  -7.2484  -7.2475
 -7.2472  -7.2467  -7.2463  -7.2458  -7.2446  -7.2438  -7.2428  -7.2428
 -7.2423  -7.2422  -0.9548  -0.9458  -0.9094  -0.8977  -0.8877  -0.8746
 -0.8550  -0.8463  -0.7988  -0.7621  -0.7557  -0.7456  -0.6713  -0.6414
 -0.6310  -0.6152  -0.5525  -0.5408  -0.5314  -0.5270  -0.4986  -0.4828
 -0.4687  -0.4666  -0.4642  -0.4512  -0.4476  -0.4338  -0.4178  -0.4103
 -0.4081  -0.3964  -0.3846  -0.3708  -0.3649  -0.3527  -0.3496  -0.3469
 -0.3390  -0.3382  -0.3361  -0.3261  -0.3180  -0.2919  -0.2721  -0.2695
 -0.2655
 -- Virtual --
 -0.0706  -0.0590  -0.0499  -0.0429  -0.0388  -0.0310  -0.0140  -0.0035
  0.0061   0.0119   0.0147   0.0165   0.0201   0.0227   0.0297   0.0398
  0.0472   0.0504   0.0534   0.0579   0.0627   0.0645   0.0698   0.0743
  0.0745   0.0806   0.0828   0.0872   0.0940   0.0960   0.0987   0.0991
  0.1033   0.1070   0.1099   0.1153   0.1159   0.1218   0.1228   0.1262
  0.1271   0.1284   0.1304   0.1331   0.1343   0.1410   0.1452   0.1500
  0.1534   0.1583   0.1612   0.1651   0.1695   0.1707   0.1779   0.1801
  0.1809   0.1834   0.1894   0.2011   0.2030   0.2053   0.2101   0.2138
  0.2140   0.2187   0.2272   0.2304   0.2333   0.2397   0.2419   0.2469
  0.2545   0.2548   0.2554   0.2573   0.2679   0.2692   0.2708   0.2727
  0.2739   0.2796   0.2811   0.2849   0.2877   0.2911   0.2971   0.3007
  0.3089   0.3149   0.3184   0.3272   0.3308   0.3393   0.3412   0.3542
  0.4066   0.4189   0.4271   0.4309   0.4353   0.4396   0.4458   0.4482
  0.4547   0.4565   0.4646   0.4692   0.4765   0.4808   0.4854   0.4881
  0.4899   0.4947   0.5018   0.5071   0.5140   0.5269   0.5387   0.5513
  0.5607   0.5667   0.5679   0.5758   0.5854   0.5921   0.6003   0.6036
  0.6066   0.6144   0.6196   0.6255   0.6301   0.6356   0.6473   0.6521
  0.6559   0.6652   0.6696   0.6822   0.6935   0.6966   0.7004   0.7089
  0.7158   0.7325   0.7373   0.7826   0.7911   0.8059   0.8146   0.8263
  0.8265   0.8325   0.8393   0.8404   0.8426   0.8460   0.8480   0.8514
  0.8534   0.8573   0.8583   0.8651   0.8679   0.8702   0.8744   0.8818
  0.8847   0.8869   0.9005   0.9068   0.9105   0.9217   0.9238   0.9346
  0.9365   0.9440   0.9532   0.9543   0.9557   0.9625   0.9654   0.9680
  0.9711   0.9809   0.9884   0.9958   1.0033   1.0234   1.0331   1.0444
  1.0449   1.0735   1.0870   1.1071   1.1339   1.1417   1.1631   1.1981
  1.2081   1.2140   1.2323   1.2429   1.2443   1.2570   1.2651   1.2714
  1.2840   1.2898   1.2970   1.3087   1.3393   1.3412   1.3599   1.3642
  1.3736   1.4393   1.4435   1.4808   1.4950   1.5026   1.5376   1.5542
  1.5587   1.5918   1.5970   1.6119   1.6265   1.6540   1.6593   1.6765
  1.6863   1.7138   1.7403   1.7616   1.7923   1.7952   1.8175   1.8328
  1.8453   1.8607   1.8706   1.8734   1.9059   1.9147   1.9360   1.9449
  1.9503   1.9546   1.9558   1.9738   1.9999   2.0727   2.0790   2.1042
  2.1127   2.1393   2.1577   2.2069   2.2302   2.2459   2.2483   2.2587
  2.2624   2.2680   2.2774   2.2844   2.2910   2.3044   2.3198   2.3335
  2.3574   2.3791   2.4192   2.4265   2.4302   2.4390   2.4462   2.4752
  2.5080   2.5153   2.5283   2.5315   2.5368   2.5557   2.5953   2.6118
  2.6386   2.6581   2.6701   2.6798   2.6967   2.7014   2.7183   2.7350
  2.7410   2.7564   2.7755   2.7768   2.7835   2.7989   2.8234   2.8425
  2.8687   2.9064   2.9622   2.9856   3.0699   3.0786   3.0855   3.1203
  3.1276   3.1473   3.1552   3.1981   3.2140   3.2268   3.2523   3.3547
  3.3601   3.3970   3.4323   3.5675   3.6311   3.6807   3.7065   3.7598
  3.8402   3.9918   4.0004   4.0482   4.0900   4.3452   4.7973   4.8259
  9.7472   9.7665   9.7939   9.8070   9.8128   9.8233  23.3518  23.5005
 23.8165  23.8404  23.8752  23.8869  23.9369  23.9796  24.0105  24.0400
 24.1122  24.1380  25.7731  25.8029  25.8176  25.8900  25.8967  25.9145
 26.0841  26.1104  26.1380  26.1757  26.1918  26.3503  26.4771  26.5624
 26.6396  26.6819  26.8444  26.8959 215.7380 215.7591 215.7899 215.8079
215.8124 215.8258
 --------------------------------------------------------------

          Ground-State Mulliken Net Atomic Charges

     Atom                 Charge (a.u.)
  ----------------------------------------
      1 C                    -0.132361
      2 C                    -0.900187
      3 Cl                    0.604016
      4 C                     0.794954
      5 Cl                    0.455933
      6 C                    -0.912005
      7 H                     0.196616
      8 C                    -0.231328
      9 H                     0.216555
     10 C                    -0.388096
     11 Cl                    0.480910
     12 C                     0.336379
     13 C                    -0.977347
     14 H                     0.235236
     15 C                    -0.303730
     16 Cl                    0.615306
     17 C                    -0.254133
     18 Cl                    0.608579
     19 C                    -0.228130
     20 Cl                    0.615705
     21 C                    -1.061173
     22 H                     0.228301
  ----------------------------------------
  Sum of atomic charges =     0.000000

 -----------------------------------------------------------------
                    Cartesian Multipole Moments
 -----------------------------------------------------------------
    Charge (ESU x 10^10)
                 0.0000
    Dipole Moment (Debye)
         X      -3.1241      Y      -0.1163      Z       0.7350
       Tot       3.2115
    Quadrupole Moments (Debye-Ang)
        XX    -144.9630     XY      -0.0155     YY    -145.6324
        XZ       2.6275     YZ      -1.5669     ZZ    -151.4106
    Octopole Moments (Debye-Ang^2)
       XXX    -629.6033    XXY      -2.6705    XYY    -190.2404
       YYY      -3.6624    XXZ      99.3730    XYZ      -0.2546
       YYZ      76.3648    XZZ    -200.4186    YZZ      -0.7678
       ZZZ     232.2156
    Hexadecapole Moments (Debye-Ang^3)
      XXXX   -6814.0188   XXXY     183.3420   XXYY   -1356.5282
      XYYY     167.0325   YYYY   -1188.8087   XXXZ    1651.0227
      XXYZ      19.5606   XYYZ     558.5996   YYYZ      33.6413
      XXZZ   -1934.3632   XYZZ      64.6280   YYZZ    -987.0010
      XZZZ    1661.4373   YZZZ      61.3932   ZZZZ   -4702.4311
 -----------------------------------------------------------------
 Calculating analytic gradient of the SCF energy
 Gradient of SCF Energy
            1           2           3           4           5           6
    1   0.0015964  -0.0007104   0.0002684   0.0010366   0.0001030  -0.0005011
    2   0.0000468  -0.0002143  -0.0005382   0.0000020  -0.0000705   0.0001703
    3  -0.0005989  -0.0007526  -0.0006856   0.0000693   0.0001461   0.0007140
            7           8           9          10          11          12
    1   0.0001212  -0.0002609   0.0000823   0.0006210   0.0014708  -0.0017777
    2  -0.0000343   0.0000009   0.0000309   0.0001672   0.0005207  -0.0000098
    3  -0.0000316  -0.0006115  -0.0001132   0.0004989  -0.0002495   0.0006369
           13          14          15          16          17          18
    1  -0.0003365  -0.0000553   0.0001107  -0.0002320   0.0004141  -0.0003535
    2   0.0003602  -0.0001970  -0.0001140   0.0001648   0.0000534   0.0000408
    3   0.0007105   0.0006614  -0.0000128  -0.0000652  -0.0002615   0.0002009
           19          20          21          22
    1   0.0002516  -0.0000468  -0.0010686  -0.0007335
    2   0.0001382  -0.0002328  -0.0005771   0.0002918
    3  -0.0003441   0.0002514   0.0000899  -0.0002528
 Max gradient component =       1.778E-03
 RMS gradient           =       5.252E-04
 Gradient time:  CPU 255.74 s  wall 255.75 s
 Geometry Optimization Parameters
   NAtoms,    NIC,     NZ,  NCons,   NDum,   NFix, NCnnct, MaxDiis
       22     155      22       0       0       0       0       0

 Cartesian Hessian Update
 Hessian updated using BFGS update


** GEOMETRY OPTIMIZATION IN DELOCALIZED INTERNAL COORDINATES **
   Searching for a Minimum

   Optimization Cycle:   4

                       Coordinates (Angstroms)
     ATOM                X               Y               Z
      1  C         0.0238984324   -0.0036913091    0.0018510956
      2  C         0.0061438931    0.2181221379    1.3918324883
      3  Cl        1.5107670088    0.5080948709    2.2307636861
      4  C        -1.1984374904    0.2340195750    2.1015685562
      5  Cl       -1.2400869436    0.5009141416    3.8268070550
      6  C        -2.4029144898    0.0392666875    1.4313299077
      7  H        -3.3298834660    0.0566513576    1.9891721395
      8  C        -2.4109200708   -0.1773423324    0.0606710815
      9  H        -3.3425752946   -0.3353698698   -0.4661521140
     10  C        -1.2077618472   -0.2002524972   -0.6364800039
     11  Cl       -1.2629392351   -0.5172050813   -2.3635871873
     12  C         1.2992153435   -0.0284141452   -0.7617396423
     13  C         2.2235727225   -1.0511201026   -0.5564204400
     14  H         2.0300864737   -1.8313342029    0.1682341976
     15  C         3.4091804653   -1.0785692809   -1.2812546386
     16  Cl        4.5243313576   -2.3895483546   -0.9876566031
     17  C         3.7035196350   -0.0801355712   -2.2206804157
     18  Cl        5.1880016328   -0.1097641564   -3.1179647777
     19  C         2.7649858071    0.9432038861   -2.4147052571
     20  Cl        3.0577080800    2.2196027240   -3.5692509374
     21  C         1.5746290490    0.9676051572   -1.6965812918
     22  H         0.8671198836    1.7673564685   -1.8741917215
   Point Group: c1    Number of degrees of freedom:    60


   Energy is  -3221.130840600

 Hessian updated using BFGS update

 57 Hessian modes will be used to form the next step
  Hessian Eigenvalues:
     0.008742    0.019215    0.019266    0.023205    0.023209    0.023546
     0.023678    0.023707    0.023931    0.024003    0.024090    0.024092
     0.024114    0.024118    0.024135    0.024141    0.024163    0.024217
     0.029638    0.158969    0.159972    0.160021    0.160621    0.216888
     0.229442    0.234799    0.244458    0.246291    0.249969    0.249992
     0.249994    0.249998    0.250000    0.251553    0.269027    0.300530
     0.300761    0.301113    0.306360    0.318982    0.353943    0.356636
     0.356667    0.356679    0.367524    0.415617    0.432124    0.439236
     0.462476    0.467800    0.468655    0.472903    0.476361    0.478213
     0.478551    0.520373    0.553218

 Minimum search - taking simple RFO step
 Searching for Lamda that Minimizes Along All modes
 Value Taken    Lamda =  -0.00055164
 Step Taken.  Stepsize is  0.206790

                             Maximum     Tolerance    Cnvgd?
         Gradient           0.005977      0.000300      NO
         Displacement       0.172510      0.001200      NO
         Energy change     -0.000758      0.000001      NO


 New Cartesian Coordinates Obtained by Inverse Iteration

 Displacement from previous Coordinates is:  0.733018
 ----------------------------------------------------------------
             Standard Nuclear Orientation (Angstroms)
    I     Atom           X                Y                Z
 ----------------------------------------------------------------
    1      C       0.0169677763    -0.0068382306    -0.0040765039
    2      C       0.0015421477     0.2713317585     1.3759200499
    3      Cl      1.5069256625     0.6218606354     2.1864230253
    4      C      -1.1999478606     0.2872513802     2.0907765623
    5      Cl     -1.2401936258     0.6256007076     3.8016054479
    6      C      -2.4013195773     0.0330972911     1.4343812843
    7      H      -3.3253928961     0.0523742428     1.9975925528
    8      C      -2.4121661536    -0.2414982592     0.0751989187
    9      H      -3.3424910775    -0.4431796333    -0.4386084156
   10      C      -1.2115051592    -0.2609012719    -0.6271694251
   11      Cl     -1.2648362154    -0.6374972450    -2.3422589069
   12      C       1.2973203449    -0.0299287657    -0.7689202833
   13      C       2.1923717814    -1.0841622456    -0.6045600007
   14      H       1.9762615716    -1.8860386291     0.0889813114
   15      C       3.3825445196    -1.1087634114    -1.3234512039
   16      Cl      4.4653706662    -2.4562676866    -1.0804156365
   17      C       3.7085656414    -0.0773499409    -2.2164170442
   18      Cl      5.1951669119    -0.1044293700    -3.1048776001
   19      C       2.7965444457     0.9777470188    -2.3672651233
   20      Cl      3.1277722216     2.2943854607    -3.4646268023
   21      C       1.6031011371     1.0016454362    -1.6531245705
   22      H       0.9150386848     1.8236508608    -1.7995424591
 ----------------------------------------------------------------
 Nuclear Repulsion Energy =        2012.05426492 hartrees
 There are       89 alpha and       89 beta electrons
 Applying Cartesian multipole field
    Component          Value
    ---------          -----
     (2,0,0)        1.00000E-12
     (0,2,0)        2.00000E-11
     (0,0,2)       -3.00000E-11
 Nucleus-field energy     =    -0.0000000805 hartrees
 Requested basis set is 6-311++G(d,p)
 There are 170 shells and 472 basis functions
 A cutoff of  1.0D-15 yielded  10838 shell pairs
 There are     91497 function pairs (     98298 Cartesian)
 Smallest overlap matrix eigenvalue = 2.57E-07
 Linear dependence detected in AO basis
 Number of orthogonalized atomic orbitals = 467
 Maximum deviation from orthogonality = 3.465E-10
 Guess from superposition of atomic densities
 Warning:  Energy on first SCF cycle will be non-variational
 SAD guess density has 178.000000 electrons

 -----------------------------------------------------------------------
  General SCF calculation program by
  Eric Jon Sundstrom, Paul Horn, Yuezhi Mao, Dmitri Zuev, Alec White,
  David Stuck, Shaama M.S., Shane Yost, Joonho Lee, David Small,
  Daniel Levine, Susi Lehtola, Hugh Burton, Evgeny Epifanovsky,
  Bang C. Huynh
 -----------------------------------------------------------------------
 Exchange:     0.2000 Hartree-Fock + 0.0800 Slater + 0.7200 B88
 Correlation:  0.1900 VWN1RPA + 0.8100 LYP
 Using SG-1 standard quadrature grid
 A restricted SCF calculation will be
 performed using DIIS
 SCF converges when DIIS error is below 1.0e-08
 ---------------------------------------
  Cycle       Energy         DIIS error
 ---------------------------------------
    1   -3225.3552884461      2.82e-02  
    2   -3220.9962536273      2.19e-03  
    3   -3220.8804403791      2.86e-03  
    4   -3221.1180067254      6.54e-04  
    5   -3221.1284323304      3.12e-04  
    6   -3221.1309035202      1.06e-04  
    7   -3221.1311941686      3.15e-05  
    8   -3221.1312196906      1.09e-05  
    9   -3221.1312226745      3.15e-06  
   10   -3221.1312229392      9.73e-07  
   11   -3221.1312229631      4.04e-07  
   12   -3221.1312229674      9.08e-08  
   13   -3221.1312229677      4.07e-08  
   14   -3221.1312229678      1.12e-08  
   15   -3221.1312229679      3.97e-09  Convergence criterion met
 ---------------------------------------
 SCF time:   CPU 761.85s  wall 762.00s 
 SCF   energy in the final basis set =    -3221.1312229679
 Total energy in the final basis set =    -3221.1312229679

 --------------------------------------------------------------

                    Orbital Energies (a.u.)
 --------------------------------------------------------------

 Alpha MOs
 -- Occupied --
********-101.5778-101.5764-101.5753-101.5735-101.5735 -10.2792 -10.2739
-10.2733 -10.2727 -10.2711 -10.2710 -10.2409 -10.2286 -10.2230 -10.2202
-10.2151 -10.2151  -9.4934  -9.4924  -9.4911  -9.4900  -9.4881  -9.4881
 -7.2583  -7.2571  -7.2557  -7.2549  -7.2530  -7.2530  -7.2483  -7.2474
 -7.2473  -7.2467  -7.2460  -7.2455  -7.2448  -7.2440  -7.2429  -7.2428
 -7.2423  -7.2423  -0.9546  -0.9459  -0.9090  -0.8977  -0.8880  -0.8751
 -0.8550  -0.8462  -0.7983  -0.7620  -0.7555  -0.7453  -0.6709  -0.6405
 -0.6316  -0.6149  -0.5522  -0.5394  -0.5314  -0.5289  -0.4983  -0.4829
 -0.4687  -0.4666  -0.4640  -0.4507  -0.4479  -0.4340  -0.4178  -0.4105
 -0.4070  -0.3964  -0.3845  -0.3705  -0.3649  -0.3525  -0.3497  -0.3465
 -0.3390  -0.3379  -0.3361  -0.3261  -0.3181  -0.2905  -0.2721  -0.2696
 -0.2667
 -- Virtual --
 -0.0673  -0.0594  -0.0492  -0.0463  -0.0388  -0.0305  -0.0141  -0.0031
  0.0061   0.0115   0.0149   0.0163   0.0197   0.0228   0.0299   0.0396
  0.0474   0.0501   0.0544   0.0582   0.0629   0.0642   0.0690   0.0736
  0.0742   0.0815   0.0830   0.0873   0.0937   0.0955   0.0979   0.0988
  0.1034   0.1069   0.1089   0.1150   0.1169   0.1222   0.1228   0.1261
  0.1271   0.1275   0.1308   0.1334   0.1337   0.1412   0.1440   0.1487
  0.1527   0.1578   0.1614   0.1650   0.1685   0.1716   0.1781   0.1805
  0.1812   0.1841   0.1895   0.2007   0.2023   0.2055   0.2111   0.2130
  0.2147   0.2178   0.2266   0.2308   0.2337   0.2395   0.2408   0.2470
  0.2532   0.2547   0.2551   0.2567   0.2630   0.2685   0.2714   0.2724
  0.2746   0.2779   0.2812   0.2869   0.2895   0.2923   0.2981   0.3025
  0.3098   0.3103   0.3160   0.3257   0.3306   0.3374   0.3447   0.3538
  0.4063   0.4206   0.4274   0.4312   0.4350   0.4400   0.4460   0.4485
  0.4543   0.4572   0.4628   0.4683   0.4750   0.4778   0.4855   0.4870
  0.4910   0.4950   0.5032   0.5090   0.5139   0.5268   0.5381   0.5500
  0.5612   0.5655   0.5690   0.5737   0.5850   0.5929   0.5991   0.6049
  0.6062   0.6139   0.6197   0.6272   0.6328   0.6355   0.6490   0.6544
  0.6560   0.6655   0.6717   0.6829   0.6925   0.6971   0.7033   0.7093
  0.7112   0.7358   0.7409   0.7832   0.7943   0.8067   0.8132   0.8251
  0.8264   0.8341   0.8398   0.8410   0.8440   0.8458   0.8478   0.8517
  0.8551   0.8591   0.8595   0.8646   0.8653   0.8726   0.8728   0.8793
  0.8807   0.8846   0.9001   0.9085   0.9097   0.9219   0.9233   0.9344
  0.9384   0.9399   0.9538   0.9552   0.9571   0.9619   0.9663   0.9674
  0.9700   0.9848   0.9939   0.9998   1.0023   1.0241   1.0386   1.0433
  1.0502   1.0718   1.0846   1.1102   1.1329   1.1494   1.1608   1.1953
  1.2109   1.2130   1.2329   1.2427   1.2508   1.2605   1.2666   1.2734
  1.2858   1.2925   1.2973   1.3084   1.3375   1.3443   1.3588   1.3609
  1.3832   1.4228   1.4430   1.4777   1.4950   1.4980   1.5464   1.5555
  1.5595   1.5897   1.5973   1.6088   1.6301   1.6520   1.6597   1.6763
  1.6860   1.7123   1.7414   1.7652   1.7906   1.7964   1.8156   1.8271
  1.8450   1.8547   1.8652   1.8689   1.9104   1.9169   1.9388   1.9459
  1.9522   1.9550   1.9595   1.9752   1.9997   2.0740   2.0830   2.1032
  2.1101   2.1407   2.1576   2.2084   2.2307   2.2453   2.2487   2.2559
  2.2619   2.2676   2.2749   2.2828   2.2896   2.3051   2.3167   2.3385
  2.3568   2.3798   2.4188   2.4241   2.4340   2.4388   2.4473   2.4773
  2.5077   2.5172   2.5291   2.5358   2.5383   2.5553   2.5941   2.6119
  2.6418   2.6586   2.6707   2.6813   2.6941   2.6991   2.7155   2.7342
  2.7411   2.7532   2.7709   2.7750   2.7827   2.8109   2.8251   2.8441
  2.8632   2.9028   2.9644   2.9876   3.0733   3.0817   3.0900   3.1183
  3.1275   3.1438   3.1560   3.1990   3.2113   3.2318   3.2526   3.3503
  3.3628   3.3990   3.4337   3.5713   3.6336   3.6805   3.7052   3.7656
  3.8407   3.9920   4.0022   4.0483   4.0904   4.3346   4.7982   4.8220
  9.7499   9.7687   9.7932   9.8094   9.8128   9.8191  23.3549  23.4999
 23.8157  23.8384  23.8721  23.8873  23.9347  23.9782  24.0129  24.0389
 24.1141  24.1427  25.7735  25.8015  25.8164  25.8874  25.8952  25.9175
 26.0838  26.1091  26.1396  26.1734  26.2001  26.3474  26.4816  26.5614
 26.6381  26.6878  26.8421  26.9049 215.7407 215.7618 215.7888 215.8108
215.8123 215.8214
 --------------------------------------------------------------

          Ground-State Mulliken Net Atomic Charges

     Atom                 Charge (a.u.)
  ----------------------------------------
      1 C                    -0.149523
      2 C                    -0.984572
      3 Cl                    0.603792
      4 C                     0.851494
      5 Cl                    0.456336
      6 C                    -0.850914
      7 H                     0.198117
      8 C                    -0.266915
      9 H                     0.214404
     10 C                    -0.360267
     11 Cl                    0.476469
     12 C                     0.389185
     13 C                    -0.986270
     14 H                     0.234212
     15 C                    -0.282318
     16 Cl                    0.613590
     17 C                    -0.300363
     18 Cl                    0.605347
     19 C                    -0.223393
     20 Cl                    0.612713
     21 C                    -1.080295
     22 H                     0.229168
  ----------------------------------------
  Sum of atomic charges =     0.000000

 -----------------------------------------------------------------
                    Cartesian Multipole Moments
 -----------------------------------------------------------------
    Charge (ESU x 10^10)
                 0.0000
    Dipole Moment (Debye)
         X      -3.1082      Y      -0.1639      Z       0.7529
       Tot       3.2023
    Quadrupole Moments (Debye-Ang)
        XX    -144.9117     XY       0.1624     YY    -145.5422
        XZ       2.4711     YZ      -1.6500     ZZ    -151.3697
    Octopole Moments (Debye-Ang^2)
       XXX    -629.1585    XXY      -4.6877    XYY    -190.3228
       YYY      -8.0494    XXZ      99.3612    XYZ      -0.0622
       YYZ      76.6446    XZZ    -200.4326    YZZ      -2.3757
       ZZZ     233.3970
    Hexadecapole Moments (Debye-Ang^3)
      XXXX   -6807.9976   XXXY     165.1842   XXYY   -1371.0304
      XYYY     144.7602   YYYY   -1280.8407   XXXZ    1662.5255
      XXYZ       3.3577   XYYZ     562.7528   YYYZ     -18.5688
      XXZZ   -1917.1552   XYZZ      58.2149   YYZZ    -986.6288
      XZZZ    1674.9644   YZZZ      14.0422   ZZZZ   -4609.2377
 -----------------------------------------------------------------
 Calculating analytic gradient of the SCF energy
 Gradient of SCF Energy
            1           2           3           4           5           6
    1   0.0004561  -0.0003966   0.0000432   0.0006175   0.0001382   0.0000285
    2   0.0000328   0.0001793  -0.0006059   0.0001861  -0.0001854  -0.0000191
    3  -0.0003319   0.0003520  -0.0010876   0.0007470  -0.0005679  -0.0005537
            7           8           9          10          11          12
    1   0.0000522  -0.0007851   0.0000949   0.0000712   0.0006181   0.0007039
    2   0.0000690  -0.0002007   0.0000417   0.0000666   0.0002712  -0.0001275
    3   0.0001513  -0.0001588  -0.0000181   0.0009806  -0.0004618  -0.0003922
           13          14          15          16          17          18
    1  -0.0011243   0.0000029   0.0002158  -0.0002217   0.0021480  -0.0013058
    2   0.0000033   0.0002124  -0.0003132   0.0003398  -0.0000889   0.0000311
    3   0.0006215   0.0006535  -0.0000469  -0.0001436  -0.0013103   0.0008365
           19          20          21          22
    1   0.0000738   0.0000097  -0.0009619  -0.0004787
    2   0.0003642  -0.0003926   0.0002713  -0.0001352
    3  -0.0002869   0.0002685   0.0010220  -0.0002733
 Max gradient component =       2.148E-03
 RMS gradient           =       5.625E-04
 Gradient time:  CPU 255.08 s  wall 255.09 s
 Geometry Optimization Parameters
   NAtoms,    NIC,     NZ,  NCons,   NDum,   NFix, NCnnct, MaxDiis
       22     155      22       0       0       0       0       0

 Cartesian Hessian Update
 Hessian updated using BFGS update


** GEOMETRY OPTIMIZATION IN DELOCALIZED INTERNAL COORDINATES **
   Searching for a Minimum

   Optimization Cycle:   5

                       Coordinates (Angstroms)
     ATOM                X               Y               Z
      1  C         0.0169677763   -0.0068382306   -0.0040765039
      2  C         0.0015421477    0.2713317585    1.3759200499
      3  Cl        1.5069256625    0.6218606354    2.1864230253
      4  C        -1.1999478606    0.2872513802    2.0907765623
      5  Cl       -1.2401936258    0.6256007076    3.8016054479
      6  C        -2.4013195773    0.0330972911    1.4343812843
      7  H        -3.3253928961    0.0523742428    1.9975925528
      8  C        -2.4121661536   -0.2414982592    0.0751989187
      9  H        -3.3424910775   -0.4431796333   -0.4386084156
     10  C        -1.2115051592   -0.2609012719   -0.6271694251
     11  Cl       -1.2648362154   -0.6374972450   -2.3422589069
     12  C         1.2973203449   -0.0299287657   -0.7689202833
     13  C         2.1923717814   -1.0841622456   -0.6045600007
     14  H         1.9762615716   -1.8860386291    0.0889813114
     15  C         3.3825445196   -1.1087634114   -1.3234512039
     16  Cl        4.4653706662   -2.4562676866   -1.0804156365
     17  C         3.7085656414   -0.0773499409   -2.2164170442
     18  Cl        5.1951669119   -0.1044293700   -3.1048776001
     19  C         2.7965444457    0.9777470188   -2.3672651233
     20  Cl        3.1277722216    2.2943854607   -3.4646268023
     21  C         1.6031011371    1.0016454362   -1.6531245705
     22  H         0.9150386848    1.8236508608   -1.7995424591
   Point Group: c1    Number of degrees of freedom:    60


   Energy is  -3221.131222968

 Hessian updated using BFGS update

 59 Hessian modes will be used to form the next step
  Hessian Eigenvalues:
     0.005564    0.019215    0.019654    0.023205    0.023222    0.023670
     0.023705    0.023857    0.023992    0.024002    0.024091    0.024105
     0.024115    0.024133    0.024138    0.024141    0.024184    0.024252
     0.028220    0.158920    0.159977    0.160037    0.160701    0.219781
     0.229716    0.234801    0.244240    0.246015    0.249947    0.249971
     0.249992    0.249994    0.250000    0.250000    0.259441    0.278258
     0.300522    0.300951    0.300999    0.301399    0.314053    0.325029
     0.350534    0.356638    0.356667    0.356831    0.359847    0.415734
     0.432128    0.439061    0.459498    0.466918    0.467807    0.474125
     0.477648    0.478508    0.479556    0.492982    0.529681

 Minimum search - taking simple RFO step
 Searching for Lamda that Minimizes Along All modes
 Value Taken    Lamda =  -0.00030813
 Step Taken.  Stepsize is  0.192504

                             Maximum     Tolerance    Cnvgd?
         Gradient           0.003037      0.000300      NO
         Displacement       0.168687      0.001200      NO
         Energy change     -0.000382      0.000001      NO


 New Cartesian Coordinates Obtained by Inverse Iteration

 Displacement from previous Coordinates is:  0.712789
 ----------------------------------------------------------------
             Standard Nuclear Orientation (Angstroms)
    I     Atom           X                Y                Z
 ----------------------------------------------------------------
    1      C       0.0191029846    -0.0071755204     0.0038311700
    2      C      -0.0057635920     0.3247129927     1.3723360609
    3      Cl      1.4873909719     0.7444132143     2.1722920832
    4      C      -1.2106304576     0.3379841492     2.0826262552
    5      Cl     -1.2664137904     0.7466175441     3.7778389054
    6      C      -2.4020880069     0.0258144726     1.4335515460
    7      H      -3.3286131523     0.0433841078     1.9930032605
    8      C      -2.4015028869    -0.2997733384     0.0861101321
    9      H      -3.3251530585    -0.5435895201    -0.4214987003
   10      C      -1.1987086666    -0.3143453385    -0.6126641794
   11      Cl     -1.2321802890    -0.7468446495    -2.3139292575
   12      C       1.3019107418    -0.0282683815    -0.7623977735
   13      C       2.1682838924    -1.1125165339    -0.6479502469
   14      H       1.9301094077    -1.9403005177     0.0066409842
   15      C       3.3562381864    -1.1368804717    -1.3700508657
   16      Cl      4.4043969322    -2.5218105764    -1.1888826235
   17      C       3.7058457477    -0.0779179016    -2.2205048477
   18      Cl      5.1884020522    -0.1073064317    -3.1183658078
   19      C       2.8205387805     1.0048009426    -2.3251464159
   20      Cl      3.1810527192     2.3557810037    -3.3717010156
   21      C       1.6307112454     1.0298678510    -1.6058120551
   22      H       0.9647111852     1.8754430061    -1.7137614317
 ----------------------------------------------------------------
 Nuclear Repulsion Energy =        2010.91379135 hartrees
 There are       89 alpha and       89 beta electrons
 Applying Cartesian multipole field
    Component          Value
    ---------          -----
     (2,0,0)        1.00000E-12
     (0,2,0)        2.00000E-11
     (0,0,2)       -3.00000E-11
 Nucleus-field energy     =    -0.0000000776 hartrees
 Requested basis set is 6-311++G(d,p)
 There are 170 shells and 472 basis functions
 A cutoff of  1.0D-15 yielded  10846 shell pairs
 There are     91690 function pairs (     98529 Cartesian)
 Smallest overlap matrix eigenvalue = 2.30E-07
 Linear dependence detected in AO basis
 Number of orthogonalized atomic orbitals = 467
 Maximum deviation from orthogonality = 7.311E-10
 Guess from superposition of atomic densities
 Warning:  Energy on first SCF cycle will be non-variational
 SAD guess density has 178.000000 electrons

 -----------------------------------------------------------------------
  General SCF calculation program by
  Eric Jon Sundstrom, Paul Horn, Yuezhi Mao, Dmitri Zuev, Alec White,
  David Stuck, Shaama M.S., Shane Yost, Joonho Lee, David Small,
  Daniel Levine, Susi Lehtola, Hugh Burton, Evgeny Epifanovsky,
  Bang C. Huynh
 -----------------------------------------------------------------------
 Exchange:     0.2000 Hartree-Fock + 0.0800 Slater + 0.7200 B88
 Correlation:  0.1900 VWN1RPA + 0.8100 LYP
 Using SG-1 standard quadrature grid
 A restricted SCF calculation will be
 performed using DIIS
 SCF converges when DIIS error is below 1.0e-08
 ---------------------------------------
  Cycle       Energy         DIIS error
 ---------------------------------------
    1   -3225.3505307299      2.82e-02  
    2   -3220.9962921558      2.19e-03  
    3   -3220.8801640184      2.87e-03  
    4   -3221.1180867748      6.56e-04  
    5   -3221.1286134712      3.12e-04  
    6   -3221.1310882885      1.06e-04  
    7   -3221.1313789697      3.17e-05  
    8   -3221.1314048058      1.09e-05  
    9   -3221.1314077998      3.18e-06  
   10   -3221.1314080684      9.71e-07  
   11   -3221.1314080921      4.03e-07  
   12   -3221.1314080966      9.02e-08  
   13   -3221.1314080970      4.02e-08  
   14   -3221.1314080969      1.10e-08  
   15   -3221.1314080971      3.69e-09  Convergence criterion met
 ---------------------------------------
 SCF time:   CPU 756.26s  wall 756.00s 
 SCF   energy in the final basis set =    -3221.1314080971
 Total energy in the final basis set =    -3221.1314080971

 --------------------------------------------------------------

                    Orbital Energies (a.u.)
 --------------------------------------------------------------

 Alpha MOs
 -- Occupied --
********-101.5778-101.5764-101.5752-101.5736-101.5736 -10.2793 -10.2739
-10.2733 -10.2725 -10.2712 -10.2712 -10.2407 -10.2288 -10.2229 -10.2201
-10.2151 -10.2150  -9.4934  -9.4924  -9.4911  -9.4898  -9.4882  -9.4881
 -7.2583  -7.2571  -7.2557  -7.2548  -7.2531  -7.2530  -7.2483  -7.2474
 -7.2472  -7.2467  -7.2460  -7.2455  -7.2446  -7.2439  -7.2430  -7.2429
 -7.2424  -7.2423  -0.9544  -0.9458  -0.9091  -0.8976  -0.8876  -0.8749
 -0.8549  -0.8462  -0.7982  -0.7621  -0.7555  -0.7454  -0.6707  -0.6398
 -0.6322  -0.6148  -0.5522  -0.5382  -0.5314  -0.5305  -0.4981  -0.4828
 -0.4686  -0.4665  -0.4640  -0.4502  -0.4483  -0.4341  -0.4178  -0.4105
 -0.4063  -0.3965  -0.3844  -0.3702  -0.3646  -0.3524  -0.3497  -0.3463
 -0.3390  -0.3379  -0.3359  -0.3262  -0.3181  -0.2896  -0.2723  -0.2699
 -0.2677
 -- Virtual --
 -0.0645  -0.0599  -0.0493  -0.0487  -0.0392  -0.0306  -0.0142  -0.0030
  0.0061   0.0112   0.0151   0.0160   0.0195   0.0227   0.0297   0.0393
  0.0478   0.0497   0.0556   0.0582   0.0626   0.0639   0.0684   0.0731
  0.0739   0.0821   0.0833   0.0875   0.0933   0.0948   0.0974   0.0982
  0.1039   0.1068   0.1082   0.1143   0.1183   0.1222   0.1230   0.1255
  0.1264   0.1275   0.1311   0.1328   0.1347   0.1414   0.1433   0.1472
  0.1525   0.1579   0.1608   0.1639   0.1680   0.1727   0.1781   0.1804
  0.1821   0.1840   0.1903   0.2001   0.2016   0.2055   0.2113   0.2125
  0.2156   0.2167   0.2258   0.2309   0.2347   0.2383   0.2409   0.2473
  0.2519   0.2535   0.2552   0.2562   0.2611   0.2672   0.2700   0.2727
  0.2770   0.2783   0.2814   0.2886   0.2906   0.2934   0.2983   0.3026
  0.3058   0.3131   0.3166   0.3256   0.3307   0.3357   0.3493   0.3550
  0.4057   0.4211   0.4282   0.4327   0.4350   0.4397   0.4465   0.4500
  0.4538   0.4574   0.4611   0.4672   0.4722   0.4766   0.4834   0.4877
  0.4921   0.4970   0.5043   0.5120   0.5139   0.5264   0.5385   0.5479
  0.5622   0.5630   0.5688   0.5742   0.5842   0.5936   0.5972   0.6052
  0.6080   0.6144   0.6179   0.6295   0.6347   0.6368   0.6492   0.6542
  0.6585   0.6616   0.6772   0.6847   0.6919   0.6957   0.7072   0.7090
  0.7125   0.7359   0.7451   0.7861   0.7968   0.8069   0.8134   0.8248
  0.8272   0.8365   0.8399   0.8415   0.8445   0.8464   0.8478   0.8512
  0.8538   0.8602   0.8606   0.8614   0.8652   0.8697   0.8707   0.8719
  0.8808   0.8862   0.8997   0.9094   0.9115   0.9225   0.9241   0.9346
  0.9367   0.9424   0.9536   0.9563   0.9576   0.9607   0.9663   0.9673
  0.9714   0.9853   0.9953   1.0027   1.0070   1.0241   1.0401   1.0434
  1.0562   1.0666   1.0863   1.1108   1.1303   1.1567   1.1646   1.1924
  1.2121   1.2137   1.2330   1.2412   1.2554   1.2626   1.2702   1.2752
  1.2869   1.2928   1.2984   1.3086   1.3368   1.3472   1.3553   1.3617
  1.3897   1.4130   1.4436   1.4761   1.4929   1.4955   1.5529   1.5591
  1.5614   1.5877   1.5981   1.6039   1.6341   1.6488   1.6600   1.6762
  1.6865   1.7113   1.7417   1.7698   1.7883   1.7982   1.8130   1.8213
  1.8452   1.8511   1.8610   1.8664   1.9138   1.9183   1.9402   1.9449
  1.9522   1.9561   1.9657   1.9774   1.9995   2.0763   2.0852   2.1014
  2.1113   2.1414   2.1572   2.2093   2.2312   2.2442   2.2491   2.2552
  2.2614   2.2675   2.2746   2.2821   2.2875   2.3052   2.3152   2.3427
  2.3553   2.3784   2.4178   2.4200   2.4366   2.4390   2.4457   2.4775
  2.5075   2.5147   2.5289   2.5399   2.5430   2.5539   2.5912   2.6137
  2.6426   2.6553   2.6747   2.6828   2.6903   2.6991   2.7151   2.7313
  2.7418   2.7501   2.7654   2.7730   2.7819   2.8231   2.8298   2.8434
  2.8638   2.8994   2.9645   2.9890   3.0762   3.0847   3.0953   3.1177
  3.1284   3.1388   3.1569   3.1977   3.2090   3.2366   3.2587   3.3446
  3.3666   3.4016   3.4358   3.5761   3.6367   3.6803   3.7047   3.7708
  3.8412   3.9930   4.0046   4.0480   4.0905   4.3271   4.7995   4.8177
  9.7518   9.7706   9.7922   9.8090   9.8125   9.8213  23.3581  23.4999
 23.8156  23.8376  23.8715  23.8876  23.9342  23.9778  24.0166  24.0389
 24.1152  24.1459  25.7738  25.8000  25.8152  25.8803  25.8933  25.9220
 26.0825  26.1068  26.1405  26.1723  26.2092  26.3345  26.4863  26.5596
 26.6361  26.6873  26.8412  26.9138 215.7425 215.7640 215.7875 215.8090
215.8114 215.8259
 --------------------------------------------------------------

          Ground-State Mulliken Net Atomic Charges

     Atom                 Charge (a.u.)
  ----------------------------------------
      1 C                    -0.188228
      2 C                    -1.006073
      3 Cl                    0.585826
      4 C                     0.901412
      5 Cl                    0.466602
      6 C                    -0.804856
      7 H                     0.200751
      8 C                    -0.257180
      9 H                     0.212555
     10 C                    -0.349524
     11 Cl                    0.471074
     12 C                     0.419338
     13 C                    -1.041831
     14 H                     0.233322
     15 C                    -0.270835
     16 Cl                    0.611761
     17 C                    -0.342434
     18 Cl                    0.602880
     19 C                    -0.221939
     20 Cl                    0.611928
     21 C                    -1.064550
     22 H                     0.230000
  ----------------------------------------
  Sum of atomic charges =     0.000000

 -----------------------------------------------------------------
                    Cartesian Multipole Moments
 -----------------------------------------------------------------
    Charge (ESU x 10^10)
                 0.0000
    Dipole Moment (Debye)
         X      -3.1101      Y      -0.2170      Z       0.7610
       Tot       3.2092
    Quadrupole Moments (Debye-Ang)
        XX    -145.0069     XY       0.3650     YY    -145.4327
        XZ       2.4741     YZ      -1.7082     ZZ    -151.4257
    Octopole Moments (Debye-Ang^2)
       XXX    -628.4840    XXY      -6.6196    XYY    -189.9801
       YYY     -12.4491    XXZ      99.7005    XYZ       0.1720
       YYZ      76.9347    XZZ    -200.2217    YZZ      -3.9705
       ZZZ     234.6210
    Hexadecapole Moments (Debye-Ang^3)
      XXXX   -6781.5511   XXXY     153.5666   XXYY   -1380.9815
      XYYY     129.3252   YYYY   -1374.2560   XXXZ    1688.2258
      XXYZ     -14.1023   XYYZ     570.7446   YYYZ     -73.7913
      XXZZ   -1902.4296   XYZZ      53.9658   YYZZ    -992.4624
      XZZZ    1700.9071   YZZZ     -37.6631   ZZZZ   -4552.2067
 -----------------------------------------------------------------
 Calculating analytic gradient of the SCF energy
 Gradient of SCF Energy
            1           2           3           4           5           6
    1  -0.0013915   0.0000511  -0.0000100  -0.0000085   0.0001772   0.0002521
    2  -0.0005170   0.0001034  -0.0000373   0.0001206  -0.0000626  -0.0002201
    3  -0.0007294   0.0008466  -0.0002706   0.0007109  -0.0004939  -0.0007749
            7           8           9          10          11          12
    1  -0.0000151  -0.0003286   0.0000617   0.0004865   0.0006629   0.0013163
    2   0.0001079   0.0000409   0.0000212   0.0002998   0.0002120   0.0001307
    3   0.0001728   0.0003139  -0.0000026   0.0007978  -0.0001782  -0.0007612
           13          14          15          16          17          18
    1  -0.0006581  -0.0000341  -0.0002160  -0.0000112   0.0015121  -0.0008530
    2  -0.0002545   0.0001511  -0.0001680   0.0001240   0.0000714   0.0000010
    3   0.0000098   0.0002334   0.0001920  -0.0000892  -0.0008405   0.0004783
           19          20          21          22
    1  -0.0001516   0.0000390  -0.0006641  -0.0002170
    2   0.0001405  -0.0001620   0.0000721  -0.0001751
    3   0.0000774   0.0000410   0.0004043  -0.0001378
 Max gradient component =       1.512E-03
 RMS gradient           =       4.698E-04
 Gradient time:  CPU 256.53 s  wall 256.54 s
 Geometry Optimization Parameters
   NAtoms,    NIC,     NZ,  NCons,   NDum,   NFix, NCnnct, MaxDiis
       22     155      22       0       0       0       0       0

 Cartesian Hessian Update
 Hessian updated using BFGS update


** GEOMETRY OPTIMIZATION IN DELOCALIZED INTERNAL COORDINATES **
   Searching for a Minimum

   Optimization Cycle:   6

                       Coordinates (Angstroms)
     ATOM                X               Y               Z
      1  C         0.0191029846   -0.0071755204    0.0038311700
      2  C        -0.0057635920    0.3247129927    1.3723360609
      3  Cl        1.4873909719    0.7444132143    2.1722920832
      4  C        -1.2106304576    0.3379841492    2.0826262552
      5  Cl       -1.2664137904    0.7466175441    3.7778389054
      6  C        -2.4020880069    0.0258144726    1.4335515460
      7  H        -3.3286131523    0.0433841078    1.9930032605
      8  C        -2.4015028869   -0.2997733384    0.0861101321
      9  H        -3.3251530585   -0.5435895201   -0.4214987003
     10  C        -1.1987086666   -0.3143453385   -0.6126641794
     11  Cl       -1.2321802890   -0.7468446495   -2.3139292575
     12  C         1.3019107418   -0.0282683815   -0.7623977735
     13  C         2.1682838924   -1.1125165339   -0.6479502469
     14  H         1.9301094077   -1.9403005177    0.0066409842
     15  C         3.3562381864   -1.1368804717   -1.3700508657
     16  Cl        4.4043969322   -2.5218105764   -1.1888826235
     17  C         3.7058457477   -0.0779179016   -2.2205048477
     18  Cl        5.1884020522   -0.1073064317   -3.1183658078
     19  C         2.8205387805    1.0048009426   -2.3251464159
     20  Cl        3.1810527192    2.3557810037   -3.3717010156
     21  C         1.6307112454    1.0298678510   -1.6058120551
     22  H         0.9647111852    1.8754430061   -1.7137614317
   Point Group: c1    Number of degrees of freedom:    60


   Energy is  -3221.131408097

 Hessian updated using BFGS update

 60 Hessian modes will be used to form the next step
  Hessian Eigenvalues:
     0.004482    0.019227    0.019931    0.023201    0.023342    0.023604
     0.023690    0.023907    0.023978    0.023999    0.024093    0.024105
     0.024115    0.024129    0.024138    0.024141    0.024180    0.024458
     0.028254    0.158852    0.159960    0.160026    0.160225    0.219882
     0.229615    0.234804    0.243505    0.245252    0.249489    0.249974
     0.249992    0.250000    0.250000    0.250339    0.254396    0.283782
     0.297533    0.300967    0.301031    0.301254    0.301495    0.302712
     0.326319    0.352336    0.356634    0.356671    0.356704    0.361834
     0.416732    0.432127    0.441713    0.451142    0.467095    0.467810
     0.473660    0.477830    0.478536    0.479032    0.486116    0.529621

 Minimum search - taking simple RFO step
 Searching for Lamda that Minimizes Along All modes
 Value Taken    Lamda =  -0.00007359
 Step Taken.  Stepsize is  0.090812

                             Maximum     Tolerance    Cnvgd?
         Gradient           0.001332      0.000300      NO
         Displacement       0.075943      0.001200      NO
         Energy change     -0.000185      0.000001      NO


 New Cartesian Coordinates Obtained by Inverse Iteration

 Displacement from previous Coordinates is:  0.321192
 ----------------------------------------------------------------
             Standard Nuclear Orientation (Angstroms)
    I     Atom           X                Y                Z
 ----------------------------------------------------------------
    1      C       0.0183300725    -0.0039452763     0.0025852127
    2      C      -0.0097752590     0.3513123556     1.3643626257
    3      Cl      1.4802518950     0.7919230361     2.1586331957
    4      C      -1.2142281846     0.3621017379     2.0757790568
    5      Cl     -1.2735566526     0.7954281200     3.7656902895
    6      C      -2.4023755196     0.0235501511     1.4343814770
    7      H      -3.3285730080     0.0369168311     1.9942139847
    8      C      -2.3983294115    -0.3263945330     0.0928561808
    9      H      -3.3194874817    -0.5920034282    -0.4084588738
   10      C      -1.1965132779    -0.3387664038    -0.6077139703
   11      Cl     -1.2306235504    -0.8035016225    -2.2998817816
   12      C       1.3018210287    -0.0255752955    -0.7620482032
   13      C       2.1567493192    -1.1210040804    -0.6661369754
   14      H       1.9077260904    -1.9597551511    -0.0297205670
   15      C       3.3441253600    -1.1471797428    -1.3889298480
   16      Cl      4.3750028552    -2.5483162390    -1.2321915506
   17      C       3.7049161855    -0.0786842269    -2.2217621032
   18      Cl      5.1884000392    -0.1103399938    -3.1218325344
   19      C       2.8340400389     1.0168451422    -2.3063918907
   20      Cl      3.2113096650     2.3831190111    -3.3275916755
   21      C       1.6455059256     1.0440727277    -1.5854751130
   22      H       0.9929248171     1.9022869832    -1.6748017592
 ----------------------------------------------------------------
 Nuclear Repulsion Energy =        2010.18811571 hartrees
 There are       89 alpha and       89 beta electrons
 Applying Cartesian multipole field
    Component          Value
    ---------          -----
     (2,0,0)        1.00000E-12
     (0,2,0)        2.00000E-11
     (0,0,2)       -3.00000E-11
 Nucleus-field energy     =    -0.0000000761 hartrees
 Requested basis set is 6-311++G(d,p)
 There are 170 shells and 472 basis functions
 A cutoff of  1.0D-15 yielded  10838 shell pairs
 There are     91631 function pairs (     98464 Cartesian)
 Smallest overlap matrix eigenvalue = 2.13E-07
 Linear dependence detected in AO basis
 Number of orthogonalized atomic orbitals = 467
 Maximum deviation from orthogonality = 6.580E-10
 Guess from superposition of atomic densities
 Warning:  Energy on first SCF cycle will be non-variational
 SAD guess density has 178.000000 electrons

 -----------------------------------------------------------------------
  General SCF calculation program by
  Eric Jon Sundstrom, Paul Horn, Yuezhi Mao, Dmitri Zuev, Alec White,
  David Stuck, Shaama M.S., Shane Yost, Joonho Lee, David Small,
  Daniel Levine, Susi Lehtola, Hugh Burton, Evgeny Epifanovsky,
  Bang C. Huynh
 -----------------------------------------------------------------------
 Exchange:     0.2000 Hartree-Fock + 0.0800 Slater + 0.7200 B88
 Correlation:  0.1900 VWN1RPA + 0.8100 LYP
 Using SG-1 standard quadrature grid
 A restricted SCF calculation will be
 performed using DIIS
 SCF converges when DIIS error is below 1.0e-08
 ---------------------------------------
  Cycle       Energy         DIIS error
 ---------------------------------------
    1   -3225.3465593663      2.82e-02  
    2   -3220.9964250230      2.19e-03  
    3   -3220.8806414659      2.86e-03  
    4   -3221.1181790518      6.55e-04  
    5   -3221.1286626352      3.12e-04  
    6   -3221.1311342903      1.07e-04  
    7   -3221.1314256852      3.17e-05  
    8   -3221.1314514540      1.09e-05  
    9   -3221.1314544520      3.17e-06  
   10   -3221.1314547192      9.70e-07  
   11   -3221.1314547427      4.01e-07  
   12   -3221.1314547472      9.02e-08  
   13   -3221.1314547475      3.99e-08  
   14   -3221.1314547475      1.10e-08  
   15   -3221.1314547476      3.56e-09  Convergence criterion met
 ---------------------------------------
 SCF time:   CPU 756.39s  wall 756.00s 
 SCF   energy in the final basis set =    -3221.1314547476
 Total energy in the final basis set =    -3221.1314547476

 --------------------------------------------------------------

                    Orbital Energies (a.u.)
 --------------------------------------------------------------

 Alpha MOs
 -- Occupied --
********-101.5777-101.5765-101.5751-101.5737-101.5736 -10.2793 -10.2740
-10.2733 -10.2726 -10.2713 -10.2713 -10.2408 -10.2290 -10.2229 -10.2201
-10.2152 -10.2151  -9.4934  -9.4923  -9.4912  -9.4897  -9.4883  -9.4882
 -7.2583  -7.2570  -7.2558  -7.2547  -7.2532  -7.2531  -7.2483  -7.2474
 -7.2471  -7.2466  -7.2460  -7.2456  -7.2445  -7.2438  -7.2431  -7.2429
 -7.2424  -7.2424  -0.9544  -0.9458  -0.9090  -0.8976  -0.8875  -0.8746
 -0.8549  -0.8461  -0.7983  -0.7621  -0.7556  -0.7454  -0.6708  -0.6396
 -0.6324  -0.6150  -0.5522  -0.5376  -0.5315  -0.5310  -0.4980  -0.4828
 -0.4686  -0.4664  -0.4639  -0.4499  -0.4485  -0.4341  -0.4178  -0.4105
 -0.4061  -0.3965  -0.3844  -0.3700  -0.3643  -0.3523  -0.3498  -0.3461
 -0.3391  -0.3379  -0.3360  -0.3262  -0.3181  -0.2893  -0.2724  -0.2702
 -0.2680
 -- Virtual --
 -0.0634  -0.0600  -0.0508  -0.0484  -0.0395  -0.0308  -0.0142  -0.0030
  0.0061   0.0110   0.0151   0.0159   0.0194   0.0226   0.0296   0.0393
  0.0479   0.0495   0.0561   0.0582   0.0623   0.0638   0.0681   0.0729
  0.0738   0.0823   0.0833   0.0876   0.0931   0.0945   0.0972   0.0980
  0.1041   0.1067   0.1078   0.1139   0.1189   0.1221   0.1231   0.1252
  0.1263   0.1274   0.1312   0.1325   0.1351   0.1414   0.1431   0.1465
  0.1524   0.1580   0.1604   0.1631   0.1679   0.1732   0.1783   0.1802
  0.1822   0.1842   0.1908   0.1999   0.2010   0.2055   0.2114   0.2122
  0.2153   0.2174   0.2254   0.2306   0.2351   0.2378   0.2410   0.2475
  0.2513   0.2528   0.2550   0.2559   0.2613   0.2662   0.2698   0.2728
  0.2772   0.2793   0.2816   0.2890   0.2907   0.2940   0.2982   0.3007
  0.3068   0.3148   0.3170   0.3260   0.3308   0.3350   0.3513   0.3567
  0.4053   0.4213   0.4279   0.4340   0.4353   0.4394   0.4468   0.4508
  0.4530   0.4575   0.4605   0.4665   0.4715   0.4763   0.4825   0.4879
  0.4925   0.4976   0.5048   0.5130   0.5147   0.5268   0.5385   0.5472
  0.5615   0.5633   0.5691   0.5743   0.5837   0.5935   0.5970   0.6046
  0.6087   0.6144   0.6174   0.6307   0.6349   0.6381   0.6486   0.6541
  0.6595   0.6602   0.6788   0.6864   0.6918   0.6949   0.7061   0.7091
  0.7165   0.7358   0.7471   0.7875   0.7979   0.8074   0.8145   0.8244
  0.8273   0.8376   0.8401   0.8416   0.8450   0.8471   0.8479   0.8510
  0.8526   0.8599   0.8605   0.8609   0.8649   0.8679   0.8688   0.8700
  0.8810   0.8876   0.8987   0.9106   0.9118   0.9230   0.9246   0.9341
  0.9375   0.9431   0.9537   0.9564   0.9582   0.9602   0.9650   0.9676
  0.9731   0.9848   0.9932   1.0063   1.0082   1.0247   1.0388   1.0437
  1.0581   1.0640   1.0871   1.1105   1.1293   1.1566   1.1701   1.1914
  1.2121   1.2142   1.2327   1.2413   1.2576   1.2622   1.2713   1.2767
  1.2863   1.2930   1.2998   1.3098   1.3368   1.3484   1.3555   1.3624
  1.3915   1.4112   1.4440   1.4757   1.4907   1.4957   1.5544   1.5594
  1.5647   1.5868   1.5981   1.6014   1.6362   1.6471   1.6598   1.6758
  1.6873   1.7109   1.7417   1.7723   1.7875   1.7991   1.8123   1.8180
  1.8455   1.8501   1.8592   1.8656   1.9149   1.9186   1.9402   1.9443
  1.9519   1.9570   1.9679   1.9785   1.9997   2.0768   2.0860   2.1006
  2.1127   2.1415   2.1575   2.2097   2.2315   2.2435   2.2490   2.2551
  2.2618   2.2672   2.2749   2.2818   2.2869   2.3050   2.3150   2.3444
  2.3545   2.3767   2.4172   2.4174   2.4370   2.4391   2.4448   2.4778
  2.5073   2.5132   2.5290   2.5416   2.5447   2.5530   2.5900   2.6143
  2.6424   2.6538   2.6765   2.6834   2.6891   2.6993   2.7153   2.7294
  2.7427   2.7484   2.7610   2.7720   2.7820   2.8239   2.8320   2.8427
  2.8675   2.8979   2.9648   2.9895   3.0768   3.0859   3.0970   3.1180
  3.1290   3.1359   3.1574   3.1976   3.2083   3.2374   3.2643   3.3418
  3.3678   3.4030   3.4365   3.5786   3.6376   3.6797   3.7047   3.7730
  3.8415   3.9937   4.0061   4.0480   4.0902   4.3250   4.8000   4.8158
  9.7524   9.7712   9.7918   9.8065   9.8120   9.8259  23.3595  23.5004
 23.8158  23.8376  23.8718  23.8875  23.9346  23.9781  24.0174  24.0387
 24.1149  24.1459  25.7738  25.7991  25.8146  25.8748  25.8931  25.9239
 26.0817  26.1053  26.1404  26.1724  26.2121  26.3276  26.4880  26.5596
 26.6350  26.6844  26.8411  26.9182 215.7430 215.7647 215.7871 215.8058
215.8108 215.8314
 --------------------------------------------------------------

          Ground-State Mulliken Net Atomic Charges

     Atom                 Charge (a.u.)
  ----------------------------------------
      1 C                    -0.208313
      2 C                    -1.049853
      3 Cl                    0.577077
      4 C                     0.944396
      5 Cl                    0.471662
      6 C                    -0.770943
      7 H                     0.202139
      8 C                    -0.255252
      9 H                     0.211000
     10 C                    -0.333906
     11 Cl                    0.463627
     12 C                     0.428677
     13 C                    -1.047940
     14 H                     0.232848
     15 C                    -0.254186
     16 Cl                    0.611735
     17 C                    -0.359287
     18 Cl                    0.602072
     19 C                    -0.231848
     20 Cl                    0.611281
     21 C                    -1.075605
     22 H                     0.230623
  ----------------------------------------
  Sum of atomic charges =     0.000000

 -----------------------------------------------------------------
                    Cartesian Multipole Moments
 -----------------------------------------------------------------
    Charge (ESU x 10^10)
                 0.0000
    Dipole Moment (Debye)
         X      -3.1117      Y      -0.2401      Z       0.7664
       Tot       3.2137
    Quadrupole Moments (Debye-Ang)
        XX    -145.0762     XY       0.4735     YY    -145.3761
        XZ       2.4797     YZ      -1.7423     ZZ    -151.4655
    Octopole Moments (Debye-Ang^2)
       XXX    -628.3135    XXY      -7.4195    XYY    -189.7986
       YYY     -13.9332    XXZ     100.0646    XYZ       0.2567
       YYZ      77.0183    XZZ    -200.2333    YZZ      -4.6095
       ZZZ     235.3085
    Hexadecapole Moments (Debye-Ang^3)
      XXXX   -6778.1093   XXXY     146.2208   XXYY   -1386.7052
      XYYY     120.4674   YYYY   -1416.6705   XXXZ    1697.8165
      XXYZ     -21.7552   XYYZ     573.4073   YYYZ     -97.2434
      XXZZ   -1896.2756   XYZZ      51.4028   YYZZ    -994.1126
      XZZZ    1710.6836   YZZZ     -59.9107   ZZZZ   -4520.3549
 -----------------------------------------------------------------
 Calculating analytic gradient of the SCF energy
 Gradient of SCF Energy
            1           2           3           4           5           6
    1  -0.0007213   0.0001832  -0.0000346   0.0000785   0.0001003   0.0000259
    2  -0.0001090   0.0002178  -0.0001383   0.0000549  -0.0000389  -0.0001043
    3  -0.0001463   0.0003052  -0.0001632   0.0002347  -0.0001447  -0.0004076
            7           8           9          10          11          12
    1   0.0000080  -0.0001938   0.0000023   0.0002803   0.0000635   0.0005956
    2   0.0000053   0.0000597  -0.0000092   0.0000773   0.0000113  -0.0000581
    3   0.0000820   0.0002139   0.0000180   0.0001136  -0.0000592  -0.0002701
           13          14          15          16          17          18
    1  -0.0000608  -0.0000275  -0.0002041   0.0000436   0.0003335  -0.0001500
    2   0.0000082   0.0000229   0.0000105  -0.0000176  -0.0000201   0.0000132
    3   0.0001517   0.0000439   0.0001078  -0.0000278  -0.0003111   0.0000956
           19          20          21          22
    1  -0.0001668   0.0000069  -0.0000981  -0.0000645
    2  -0.0000621   0.0000192   0.0001076  -0.0000502
    3   0.0001381  -0.0000585   0.0001061  -0.0000220
 Max gradient component =       7.213E-04
 RMS gradient           =       1.784E-04
 Gradient time:  CPU 252.83 s  wall 252.84 s
 Geometry Optimization Parameters
   NAtoms,    NIC,     NZ,  NCons,   NDum,   NFix, NCnnct, MaxDiis
       22     155      22       0       0       0       0       0

 Cartesian Hessian Update
 Hessian updated using BFGS update


** GEOMETRY OPTIMIZATION IN DELOCALIZED INTERNAL COORDINATES **
   Searching for a Minimum

   Optimization Cycle:   7

                       Coordinates (Angstroms)
     ATOM                X               Y               Z
      1  C         0.0183300725   -0.0039452763    0.0025852127
      2  C        -0.0097752590    0.3513123556    1.3643626257
      3  Cl        1.4802518950    0.7919230361    2.1586331957
      4  C        -1.2142281846    0.3621017379    2.0757790568
      5  Cl       -1.2735566526    0.7954281200    3.7656902895
      6  C        -2.4023755196    0.0235501511    1.4343814770
      7  H        -3.3285730080    0.0369168311    1.9942139847
      8  C        -2.3983294115   -0.3263945330    0.0928561808
      9  H        -3.3194874817   -0.5920034282   -0.4084588738
     10  C        -1.1965132779   -0.3387664038   -0.6077139703
     11  Cl       -1.2306235504   -0.8035016225   -2.2998817816
     12  C         1.3018210287   -0.0255752955   -0.7620482032
     13  C         2.1567493192   -1.1210040804   -0.6661369754
     14  H         1.9077260904   -1.9597551511   -0.0297205670
     15  C         3.3441253600   -1.1471797428   -1.3889298480
     16  Cl        4.3750028552   -2.5483162390   -1.2321915506
     17  C         3.7049161855   -0.0786842269   -2.2217621032
     18  Cl        5.1884000392   -0.1103399938   -3.1218325344
     19  C         2.8340400389    1.0168451422   -2.3063918907
     20  Cl        3.2113096650    2.3831190111   -3.3275916755
     21  C         1.6455059256    1.0440727277   -1.5854751130
     22  H         0.9929248171    1.9022869832   -1.6748017592
   Point Group: c1    Number of degrees of freedom:    60


   Energy is  -3221.131454748

 Hessian updated using BFGS update

 60 Hessian modes will be used to form the next step
  Hessian Eigenvalues:
     0.002966    0.019251    0.020063    0.023207    0.023243    0.023591
     0.023755    0.023967    0.023994    0.024017    0.024095    0.024107
     0.024128    0.024131    0.024138    0.024175    0.024234    0.025832
     0.028445    0.158692    0.159524    0.159989    0.160045    0.219142
     0.228935    0.233287    0.234818    0.245459    0.248200    0.249976
     0.249993    0.250000    0.250056    0.250917    0.252116    0.289646
     0.293960    0.300957    0.301033    0.301121    0.301584    0.305185
     0.332898    0.352061    0.356591    0.356675    0.356701    0.361495
     0.416472    0.432129    0.438955    0.450000    0.466775    0.467821
     0.472545    0.476220    0.478136    0.481636    0.490810    0.529674

 Minimum search - taking simple RFO step
 Searching for Lamda that Minimizes Along All modes
 Value Taken    Lamda =  -0.00002183
 Step Taken.  Stepsize is  0.075223

                             Maximum     Tolerance    Cnvgd?
         Gradient           0.000395      0.000300      NO
         Displacement       0.066222      0.001200      NO
         Energy change     -0.000047      0.000001      NO


 New Cartesian Coordinates Obtained by Inverse Iteration

 Displacement from previous Coordinates is:  0.279261
 ----------------------------------------------------------------
             Standard Nuclear Orientation (Angstroms)
    I     Atom           X                Y                Z
 ----------------------------------------------------------------
    1      C       0.0196975614    -0.0041177089     0.0048789416
    2      C      -0.0132309207     0.3711411899     1.3606731816
    3      Cl      1.4720123620     0.8368932614     2.1497113735
    4      C      -1.2186712588     0.3818811287     2.0709110775
    5      Cl     -1.2847653809     0.8419215009     3.7540803417
    6      C      -2.4028234529     0.0215707156     1.4345811119
    7      H      -3.3299157056     0.0347720871     1.9927625501
    8      C      -2.3936835784    -0.3496283659     0.0985449009
    9      H      -3.3119348263    -0.6313818123    -0.3992907886
   10      C      -1.1915061546    -0.3606440256    -0.6011823539
   11      Cl     -1.2205243133    -0.8475817743    -2.2867350109
   12      C       1.3028040169    -0.0248171562    -0.7597761768
   13      C       2.1471179970    -1.1301213965    -0.6831820540
   14      H       1.8900499442    -1.9775439237    -0.0615635753
   15      C       3.3336372423    -1.1566517626    -1.4075518050
   16      Cl      4.3497228941    -2.5710001990    -1.2749783280
   17      C       3.7037862718    -0.0787742471    -2.2233695899
   18      Cl      5.1858038962    -0.1117214385    -3.1275082950
   19      C       2.8443200144     1.0266308403    -2.2896487850
   20      Cl      3.2344854345     2.4055723622    -3.2888085498
   21      C       1.6569346367     1.0542106390    -1.5667380639
   22      H       1.0143242671     1.9214801883    -1.6402449255
 ----------------------------------------------------------------
 Nuclear Repulsion Energy =        2009.84217923 hartrees
 There are       89 alpha and       89 beta electrons
 Applying Cartesian multipole field
    Component          Value
    ---------          -----
     (2,0,0)        1.00000E-12
     (0,2,0)        2.00000E-11
     (0,0,2)       -3.00000E-11
 Nucleus-field energy     =    -0.0000000748 hartrees
 Requested basis set is 6-311++G(d,p)
 There are 170 shells and 472 basis functions
 A cutoff of  1.0D-15 yielded  10838 shell pairs
 There are     91613 function pairs (     98435 Cartesian)
 Smallest overlap matrix eigenvalue = 1.96E-07
 Linear dependence detected in AO basis
 Number of orthogonalized atomic orbitals = 467
 Maximum deviation from orthogonality = 9.918E-10
 Guess from superposition of atomic densities
 Warning:  Energy on first SCF cycle will be non-variational
 SAD guess density has 178.000000 electrons

 -----------------------------------------------------------------------
  General SCF calculation program by
  Eric Jon Sundstrom, Paul Horn, Yuezhi Mao, Dmitri Zuev, Alec White,
  David Stuck, Shaama M.S., Shane Yost, Joonho Lee, David Small,
  Daniel Levine, Susi Lehtola, Hugh Burton, Evgeny Epifanovsky,
  Bang C. Huynh
 -----------------------------------------------------------------------
 Exchange:     0.2000 Hartree-Fock + 0.0800 Slater + 0.7200 B88
 Correlation:  0.1900 VWN1RPA + 0.8100 LYP
 Using SG-1 standard quadrature grid
 A restricted SCF calculation will be
 performed using DIIS
 SCF converges when DIIS error is below 1.0e-08
 ---------------------------------------
  Cycle       Energy         DIIS error
 ---------------------------------------
    1   -3225.3453006947      2.82e-02  
    2   -3220.9964615177      2.19e-03  
    3   -3220.8806982337      2.86e-03  
    4   -3221.1181872209      6.55e-04  
    5   -3221.1286758426      3.12e-04  
    6   -3221.1311493874      1.07e-04  
    7   -3221.1314408847      3.17e-05  
    8   -3221.1314666697      1.09e-05  
    9   -3221.1314696740      3.17e-06  
   10   -3221.1314699409      9.69e-07  
   11   -3221.1314699644      4.01e-07  
   12   -3221.1314699688      9.01e-08  
   13   -3221.1314699689      3.98e-08  
   14   -3221.1314699691      1.09e-08  
   15   -3221.1314699691      3.46e-09  Convergence criterion met
 ---------------------------------------
 SCF time:   CPU 748.64s  wall 749.00s 
 SCF   energy in the final basis set =    -3221.1314699691
 Total energy in the final basis set =    -3221.1314699691

 --------------------------------------------------------------

                    Orbital Energies (a.u.)
 --------------------------------------------------------------

 Alpha MOs
 -- Occupied --
********-101.5777-101.5765-101.5750-101.5737-101.5737 -10.2794 -10.2740
-10.2733 -10.2726 -10.2713 -10.2713 -10.2407 -10.2291 -10.2229 -10.2200
-10.2152 -10.2152  -9.4934  -9.4923  -9.4912  -9.4896  -9.4883  -9.4882
 -7.2583  -7.2570  -7.2558  -7.2546  -7.2532  -7.2531  -7.2483  -7.2474
 -7.2471  -7.2466  -7.2461  -7.2456  -7.2444  -7.2437  -7.2431  -7.2430
 -7.2425  -7.2424  -0.9543  -0.9457  -0.9090  -0.8977  -0.8874  -0.8745
 -0.8550  -0.8461  -0.7983  -0.7621  -0.7556  -0.7454  -0.6709  -0.6394
 -0.6326  -0.6150  -0.5522  -0.5372  -0.5319  -0.5312  -0.4980  -0.4828
 -0.4685  -0.4664  -0.4639  -0.4498  -0.4487  -0.4341  -0.4178  -0.4105
 -0.4060  -0.3965  -0.3844  -0.3700  -0.3641  -0.3523  -0.3498  -0.3460
 -0.3391  -0.3378  -0.3359  -0.3262  -0.3181  -0.2891  -0.2724  -0.2704
 -0.2682
 -- Virtual --
 -0.0625  -0.0601  -0.0519  -0.0483  -0.0397  -0.0308  -0.0142  -0.0030
  0.0061   0.0110   0.0152   0.0158   0.0193   0.0225   0.0295   0.0392
  0.0480   0.0493   0.0564   0.0583   0.0620   0.0638   0.0680   0.0728
  0.0737   0.0825   0.0834   0.0877   0.0930   0.0943   0.0971   0.0978
  0.1044   0.1065   0.1076   0.1136   0.1193   0.1220   0.1232   0.1249
  0.1262   0.1274   0.1312   0.1323   0.1354   0.1414   0.1432   0.1460
  0.1523   0.1582   0.1601   0.1625   0.1679   0.1735   0.1784   0.1800
  0.1824   0.1842   0.1912   0.1997   0.2007   0.2055   0.2114   0.2121
  0.2150   0.2179   0.2251   0.2303   0.2355   0.2374   0.2410   0.2478
  0.2507   0.2522   0.2545   0.2560   0.2616   0.2653   0.2697   0.2730
  0.2772   0.2799   0.2821   0.2894   0.2907   0.2941   0.2977   0.3001
  0.3073   0.3159   0.3179   0.3264   0.3310   0.3344   0.3525   0.3583
  0.4050   0.4215   0.4277   0.4346   0.4358   0.4395   0.4470   0.4517
  0.4525   0.4577   0.4600   0.4659   0.4709   0.4764   0.4817   0.4880
  0.4928   0.4983   0.5051   0.5131   0.5163   0.5270   0.5387   0.5465
  0.5613   0.5634   0.5693   0.5746   0.5834   0.5937   0.5974   0.6039
  0.6091   0.6143   0.6174   0.6315   0.6349   0.6393   0.6477   0.6540
  0.6587   0.6610   0.6793   0.6876   0.6916   0.6942   0.7055   0.7092
  0.7199   0.7358   0.7494   0.7886   0.7987   0.8076   0.8165   0.8239
  0.8272   0.8383   0.8400   0.8419   0.8455   0.8474   0.8482   0.8509
  0.8516   0.8596   0.8601   0.8609   0.8642   0.8663   0.8667   0.8690
  0.8816   0.8888   0.8980   0.9112   0.9121   0.9234   0.9254   0.9340
  0.9386   0.9437   0.9536   0.9566   0.9583   0.9600   0.9640   0.9679
  0.9749   0.9844   0.9915   1.0085   1.0101   1.0249   1.0373   1.0449
  1.0596   1.0615   1.0869   1.1105   1.1286   1.1565   1.1753   1.1908
  1.2122   1.2148   1.2326   1.2409   1.2592   1.2621   1.2719   1.2781
  1.2858   1.2934   1.3005   1.3123   1.3373   1.3492   1.3558   1.3628
  1.3922   1.4108   1.4445   1.4758   1.4888   1.4959   1.5553   1.5594
  1.5681   1.5861   1.5980   1.5998   1.6377   1.6462   1.6599   1.6758
  1.6880   1.7109   1.7415   1.7748   1.7869   1.8003   1.8116   1.8157
  1.8457   1.8496   1.8582   1.8652   1.9157   1.9187   1.9403   1.9440
  1.9514   1.9576   1.9700   1.9795   1.9999   2.0774   2.0867   2.1001
  2.1142   2.1415   2.1578   2.2100   2.2317   2.2430   2.2486   2.2554
  2.2623   2.2669   2.2751   2.2812   2.2869   2.3047   2.3150   2.3455
  2.3535   2.3757   2.4157   2.4170   2.4368   2.4396   2.4441   2.4781
  2.5075   2.5123   2.5293   2.5431   2.5463   2.5523   2.5891   2.6149
  2.6419   2.6532   2.6778   2.6842   2.6882   2.6994   2.7155   2.7280
  2.7437   2.7471   2.7570   2.7713   2.7825   2.8238   2.8330   2.8418
  2.8718   2.8969   2.9650   2.9899   3.0773   3.0869   3.0983   3.1189
  3.1298   3.1333   3.1580   3.1973   3.2078   3.2379   3.2699   3.3400
  3.3689   3.4043   3.4370   3.5807   3.6388   3.6795   3.7046   3.7747
  3.8416   3.9942   4.0078   4.0480   4.0899   4.3237   4.8004   4.8143
  9.7529   9.7717   9.7916   9.8048   9.8118   9.8305  23.3607  23.5009
 23.8162  23.8376  23.8721  23.8874  23.9350  23.9786  24.0180  24.0382
 24.1146  24.1462  25.7738  25.7984  25.8142  25.8698  25.8930  25.9256
 26.0814  26.1045  26.1402  26.1725  26.2147  26.3225  26.4895  26.5594
 26.6345  26.6825  26.8415  26.9214 215.7435 215.7652 215.7869 215.8036
215.8106 215.8367
 --------------------------------------------------------------

          Ground-State Mulliken Net Atomic Charges

     Atom                 Charge (a.u.)
  ----------------------------------------
      1 C                    -0.224104
      2 C                    -1.068472
      3 Cl                    0.567443
      4 C                     0.971610
      5 Cl                    0.476909
      6 C                    -0.747398
      7 H                     0.203472
      8 C                    -0.247059
      9 H                     0.209915
     10 C                    -0.324857
     11 Cl                    0.457351
     12 C                     0.429205
     13 C                    -1.062334
     14 H                     0.232423
     15 C                    -0.246632
     16 Cl                    0.611499
     17 C                    -0.373095
     18 Cl                    0.601316
     19 C                    -0.234185
     20 Cl                    0.611238
     21 C                    -1.075259
     22 H                     0.231014
  ----------------------------------------
  Sum of atomic charges =     0.000000

 -----------------------------------------------------------------
                    Cartesian Multipole Moments
 -----------------------------------------------------------------
    Charge (ESU x 10^10)
                -0.0000
    Dipole Moment (Debye)
         X      -3.1112      Y      -0.2592      Z       0.7681
       Tot       3.2151
    Quadrupole Moments (Debye-Ang)
        XX    -145.1127     XY       0.5526     YY    -145.3347
        XZ       2.4793     YZ      -1.7672     ZZ    -151.4904
    Octopole Moments (Debye-Ang^2)
       XXX    -627.9779    XXY      -8.1231    XYY    -189.6001
       YYY     -15.5029    XXZ     100.2895    XYZ       0.3270
       YYZ      77.1385    XZZ    -200.1480    YZZ      -5.2005
       ZZZ     235.8411
    Hexadecapole Moments (Debye-Ang^3)
      XXXX   -6769.6422   XXXY     140.8321   XXYY   -1390.9216
      XYYY     113.9593   YYYY   -1454.4316   XXXZ    1707.8035
      XXYZ     -28.7111   XYYZ     576.3694   YYYZ    -118.6265
      XXZZ   -1890.3530   XYZZ      49.4044   YYZZ    -996.1302
      XZZZ    1720.6877   YZZZ     -80.4291   ZZZZ   -4495.5382
 -----------------------------------------------------------------
 Calculating analytic gradient of the SCF energy
 Gradient of SCF Energy
            1           2           3           4           5           6
    1  -0.0002262   0.0001693  -0.0000165   0.0000200  -0.0000028  -0.0000521
    2   0.0000299  -0.0000295  -0.0000308  -0.0000292   0.0000321   0.0000177
    3   0.0000456   0.0000400  -0.0000959  -0.0000327   0.0000406  -0.0000148
            7           8           9          10          11          12
    1   0.0000131  -0.0000345  -0.0000123   0.0001663  -0.0000271   0.0000581
    2  -0.0000019   0.0000139   0.0000108  -0.0000169   0.0000322  -0.0000329
    3   0.0000152   0.0001193   0.0000249  -0.0001593   0.0000866   0.0000456
           13          14          15          16          17          18
    1   0.0000518  -0.0000122  -0.0000522   0.0000483  -0.0002236   0.0001120
    2   0.0000636  -0.0000177   0.0000809  -0.0000437   0.0000149  -0.0000068
    3   0.0000494  -0.0000187  -0.0000432  -0.0000099   0.0001079  -0.0000971
           19          20          21          22
    1   0.0000330  -0.0000119   0.0000074  -0.0000079
    2  -0.0001209   0.0000478  -0.0000140   0.0000006
    3   0.0000438  -0.0000802  -0.0001019   0.0000348
 Max gradient component =       2.262E-04
 RMS gradient           =       7.154E-05
 Gradient time:  CPU 254.11 s  wall 254.15 s
 Geometry Optimization Parameters
   NAtoms,    NIC,     NZ,  NCons,   NDum,   NFix, NCnnct, MaxDiis
       22     155      22       0       0       0       0       0

 Cartesian Hessian Update
 Hessian updated using BFGS update


** GEOMETRY OPTIMIZATION IN DELOCALIZED INTERNAL COORDINATES **
   Searching for a Minimum

   Optimization Cycle:   8

                       Coordinates (Angstroms)
     ATOM                X               Y               Z
      1  C         0.0196975614   -0.0041177089    0.0048789416
      2  C        -0.0132309207    0.3711411899    1.3606731816
      3  Cl        1.4720123620    0.8368932614    2.1497113735
      4  C        -1.2186712588    0.3818811287    2.0709110775
      5  Cl       -1.2847653809    0.8419215009    3.7540803417
      6  C        -2.4028234529    0.0215707156    1.4345811119
      7  H        -3.3299157056    0.0347720871    1.9927625501
      8  C        -2.3936835784   -0.3496283659    0.0985449009
      9  H        -3.3119348263   -0.6313818123   -0.3992907886
     10  C        -1.1915061546   -0.3606440256   -0.6011823539
     11  Cl       -1.2205243133   -0.8475817743   -2.2867350109
     12  C         1.3028040169   -0.0248171562   -0.7597761768
     13  C         2.1471179970   -1.1301213965   -0.6831820540
     14  H         1.8900499442   -1.9775439237   -0.0615635753
     15  C         3.3336372423   -1.1566517626   -1.4075518050
     16  Cl        4.3497228941   -2.5710001990   -1.2749783280
     17  C         3.7037862718   -0.0787742471   -2.2233695899
     18  Cl        5.1858038962   -0.1117214385   -3.1275082950
     19  C         2.8443200144    1.0266308403   -2.2896487850
     20  Cl        3.2344854345    2.4055723622   -3.2888085498
     21  C         1.6569346367    1.0542106390   -1.5667380639
     22  H         1.0143242671    1.9214801883   -1.6402449255
   Point Group: c1    Number of degrees of freedom:    60


   Energy is  -3221.131469969

 Hessian updated using BFGS update

 60 Hessian modes will be used to form the next step
  Hessian Eigenvalues:
     0.001525    0.019250    0.020086    0.023206    0.023467    0.023665
     0.023818    0.023975    0.024006    0.024021    0.024094    0.024112
     0.024129    0.024132    0.024162    0.024200    0.024397    0.026033
     0.029316    0.158452    0.159769    0.160035    0.160227    0.221028
     0.228006    0.234470    0.236865    0.245478    0.248272    0.249974
     0.249993    0.250000    0.250143    0.251187    0.253951    0.291037
     0.298078    0.300951    0.301032    0.301511    0.304702    0.305123
     0.330774    0.352126    0.356614    0.356677    0.356723    0.361883
     0.418580    0.432149    0.440903    0.451054    0.467377    0.467968
     0.473926    0.475558    0.478202    0.481780    0.491544    0.530910

 Minimum search - taking simple RFO step
 Searching for Lamda that Minimizes Along All modes
 Value Taken    Lamda =  -0.00001062
 Step Taken.  Stepsize is  0.079900

                             Maximum     Tolerance    Cnvgd?
         Gradient           0.000168      0.000300     YES
         Displacement       0.069573      0.001200      NO
         Energy change     -0.000015      0.000001      NO


 New Cartesian Coordinates Obtained by Inverse Iteration

 Displacement from previous Coordinates is:  0.292510
 ----------------------------------------------------------------
             Standard Nuclear Orientation (Angstroms)
    I     Atom           X                Y                Z
 ----------------------------------------------------------------
    1      C       0.0204101644    -0.0023244309     0.0060950265
    2      C      -0.0172051444     0.3943393192     1.3553539105
    3      Cl      1.4634678737     0.8843389222     2.1384697397
    4      C      -1.2229642385     0.4028877765     2.0652638014
    5      Cl     -1.2945631900     0.8872070763     3.7415857290
    6      C      -2.4025882646     0.0184038291     1.4350049639
    7      H      -3.3299271520     0.0294132091     1.9927636759
    8      C      -2.3888699850    -0.3739968442     0.1048891847
    9      H      -3.3037164035    -0.6742832246    -0.3883368342
   10      C      -1.1866532825    -0.3821938254    -0.5944460814
   11      Cl     -1.2091649339    -0.8937462198    -2.2726774511
   12      C       1.3033665597    -0.0229219211    -0.7586183861
   13      C       2.1354984211    -1.1385925890    -0.7011703837
   14      H       1.8693376690    -1.9936379391    -0.0939318321
   15      C       3.3213797536    -1.1663848102    -1.4266908565
   16      Cl      4.3208009672    -2.5944322122    -1.3186280817
   17      C       3.7026969637    -0.0794013009    -2.2249290901
   18      Cl      5.1834031853    -0.1141411802    -3.1314608192
   19      C       2.8557202408     1.0366248274    -2.2720064738
   20      Cl      3.2613252383     2.4281191686    -3.2471113004
   21      C       1.6691380846     1.0654312829    -1.5477129005
   22      H       1.0367484200     1.9413811888    -1.6061403636
 ----------------------------------------------------------------
 Nuclear Repulsion Energy =        2009.69108041 hartrees
 There are       89 alpha and       89 beta electrons
 Applying Cartesian multipole field
    Component          Value
    ---------          -----
     (2,0,0)        1.00000E-12
     (0,2,0)        2.00000E-11
     (0,0,2)       -3.00000E-11
 Nucleus-field energy     =    -0.0000000735 hartrees
 Requested basis set is 6-311++G(d,p)
 There are 170 shells and 472 basis functions
 A cutoff of  1.0D-15 yielded  10841 shell pairs
 There are     91617 function pairs (     98439 Cartesian)
 Smallest overlap matrix eigenvalue = 1.79E-07
 Linear dependence detected in AO basis
 Number of orthogonalized atomic orbitals = 468
 Maximum deviation from orthogonality = 5.047E-10
 Guess from superposition of atomic densities
 Warning:  Energy on first SCF cycle will be non-variational
 SAD guess density has 178.000000 electrons

 -----------------------------------------------------------------------
  General SCF calculation program by
  Eric Jon Sundstrom, Paul Horn, Yuezhi Mao, Dmitri Zuev, Alec White,
  David Stuck, Shaama M.S., Shane Yost, Joonho Lee, David Small,
  Daniel Levine, Susi Lehtola, Hugh Burton, Evgeny Epifanovsky,
  Bang C. Huynh
 -----------------------------------------------------------------------
 Exchange:     0.2000 Hartree-Fock + 0.0800 Slater + 0.7200 B88
 Correlation:  0.1900 VWN1RPA + 0.8100 LYP
 Using SG-1 standard quadrature grid
 A restricted SCF calculation will be
 performed using DIIS
 SCF converges when DIIS error is below 1.0e-08
 ---------------------------------------
  Cycle       Energy         DIIS error
 ---------------------------------------
    1   -3225.3449744305      2.82e-02  
    2   -3220.9965723811      2.19e-03  
    3   -3220.8806734875      2.86e-03  
    4   -3221.1183014277      6.55e-04  
    5   -3221.1288145429      3.12e-04  
    6   -3221.1312926412      1.06e-04  
    7   -3221.1315841118      3.16e-05  
    8   -3221.1316099317      1.09e-05  
    9   -3221.1316129386      3.16e-06  
   10   -3221.1316132055      9.67e-07  
   11   -3221.1316132290      3.99e-07  
   12   -3221.1316132333      8.98e-08  
   13   -3221.1316132338      3.96e-08  
   14   -3221.1316132336      1.08e-08  
   15   -3221.1316132336      3.36e-09  Convergence criterion met
 ---------------------------------------
 SCF time:   CPU 754.98s  wall 755.00s 
 SCF   energy in the final basis set =    -3221.1316132336
 Total energy in the final basis set =    -3221.1316132336

 --------------------------------------------------------------

                    Orbital Energies (a.u.)
 --------------------------------------------------------------

 Alpha MOs
 -- Occupied --
********-101.5777-101.5765-101.5750-101.5738-101.5737 -10.2793 -10.2740
-10.2733 -10.2726 -10.2714 -10.2713 -10.2407 -10.2291 -10.2229 -10.2200
-10.2152 -10.2151  -9.4934  -9.4922  -9.4912  -9.4896  -9.4883  -9.4882
 -7.2582  -7.2570  -7.2558  -7.2546  -7.2532  -7.2531  -7.2483  -7.2474
 -7.2471  -7.2465  -7.2460  -7.2456  -7.2444  -7.2437  -7.2432  -7.2430
 -7.2425  -7.2424  -0.9543  -0.9457  -0.9089  -0.8977  -0.8874  -0.8745
 -0.8550  -0.8461  -0.7983  -0.7621  -0.7556  -0.7454  -0.6709  -0.6393
 -0.6327  -0.6150  -0.5522  -0.5368  -0.5323  -0.5312  -0.4980  -0.4828
 -0.4685  -0.4664  -0.4639  -0.4496  -0.4488  -0.4341  -0.4177  -0.4105
 -0.4060  -0.3965  -0.3844  -0.3699  -0.3641  -0.3522  -0.3498  -0.3460
 -0.3392  -0.3378  -0.3359  -0.3262  -0.3181  -0.2889  -0.2724  -0.2705
 -0.2683
 -- Virtual --
 -0.0617  -0.0599  -0.0530  -0.0482  -0.0398  -0.0309  -0.0142  -0.0030
  0.0061   0.0109   0.0153   0.0157   0.0190   0.0223   0.0294   0.0390
  0.0481   0.0493   0.0547   0.0584   0.0615   0.0637   0.0678   0.0727
  0.0737   0.0827   0.0834   0.0878   0.0921   0.0940   0.0970   0.0977
  0.1045   0.1059   0.1075   0.1131   0.1197   0.1218   0.1233   0.1246
  0.1260   0.1272   0.1291   0.1315   0.1321   0.1413   0.1433   0.1455
  0.1513   0.1550   0.1594   0.1601   0.1673   0.1738   0.1785   0.1798
  0.1823   0.1841   0.1909   0.1979   0.2005   0.2033   0.2113   0.2119
  0.2135   0.2184   0.2248   0.2265   0.2347   0.2365   0.2408   0.2442
  0.2483   0.2502   0.2540   0.2561   0.2620   0.2644   0.2693   0.2723
  0.2737   0.2794   0.2815   0.2887   0.2902   0.2933   0.2967   0.2995
  0.3074   0.3162   0.3185   0.3268   0.3305   0.3319   0.3356   0.3558
  0.3612   0.4049   0.4217   0.4275   0.4352   0.4362   0.4400   0.4510
  0.4522   0.4571   0.4586   0.4604   0.4654   0.4710   0.4770   0.4811
  0.4881   0.4957   0.4990   0.5057   0.5131   0.5203   0.5340   0.5455
  0.5492   0.5612   0.5636   0.5696   0.5750   0.5838   0.5945   0.5986
  0.6032   0.6138   0.6152   0.6260   0.6333   0.6358   0.6407   0.6466
  0.6540   0.6580   0.6624   0.6798   0.6897   0.6921   0.6938   0.7093
  0.7212   0.7356   0.7493   0.7603   0.7902   0.8075   0.8083   0.8197
  0.8233   0.8270   0.8388   0.8399   0.8427   0.8461   0.8478   0.8489
  0.8507   0.8522   0.8592   0.8595   0.8608   0.8632   0.8654   0.8655
  0.8687   0.8823   0.8904   0.8971   0.9118   0.9123   0.9240   0.9318
  0.9384   0.9424   0.9444   0.9535   0.9571   0.9588   0.9627   0.9644
  0.9683   0.9768   0.9861   0.9939   1.0111   1.0128   1.0252   1.0356
  1.0465   1.0582   1.0679   1.0867   1.1149   1.1281   1.1573   1.1801
  1.1905   1.2123   1.2156   1.2332   1.2408   1.2613   1.2626   1.2728
  1.2799   1.2853   1.2936   1.3008   1.3167   1.3380   1.3536   1.3577
  1.3645   1.3927   1.4108   1.4462   1.4764   1.4870   1.4982   1.5563
  1.5636   1.5767   1.5853   1.5971   1.5997   1.6393   1.6455   1.6601
  1.6767   1.6890   1.7118   1.7415   1.7777   1.7870   1.8023   1.8111
  1.8137   1.8460   1.8498   1.8574   1.8654   1.9164   1.9187   1.9404
  1.9439   1.9510   1.9583   1.9735   1.9804   2.0018   2.0778   2.0874
  2.0997   2.1159   2.1415   2.1582   2.2109   2.2318   2.2426   2.2481
  2.2556   2.2631   2.2665   2.2758   2.2870   2.2880   2.3045   2.3151
  2.3463   2.3526   2.3773   2.4167   2.4238   2.4367   2.4403   2.4436
  2.4800   2.5100   2.5128   2.5303   2.5467   2.5516   2.5525   2.5895
  2.6270   2.6415   2.6532   2.6788   2.6854   2.6892   2.7006   2.7232
  2.7271   2.7459   2.7465   2.7533   2.7708   2.7837   2.8233   2.8336
  2.8410   2.8924   2.8965   2.9653   2.9903   3.0785   3.0878   3.1000
  3.1204   3.1304   3.1311   3.1588   3.2002   3.2075   3.2424   3.2757
  3.3387   3.3700   3.4097   3.4407   3.5825   3.6420   3.6830   3.7045
  3.7762   3.8428   3.9946   4.0095   4.0482   4.0898   4.3259   4.8008
  4.8130   9.7537   9.7732   9.7916   9.8035   9.8124   9.8387  23.3624
 23.5015  23.8165  23.8374  23.8722  23.8884  23.9357  23.9790  24.0190
 24.0379  24.1146  24.1468  25.7739  25.7978  25.8138  25.8653  25.8929
 25.9271  26.0924  26.1040  26.1401  26.1727  26.2454  26.3197  26.4910
 26.5597  26.6341  26.6808  26.9185  26.9319 215.7442 215.7672 215.7870
215.8019 215.8111 215.8465
 --------------------------------------------------------------

          Ground-State Mulliken Net Atomic Charges

     Atom                 Charge (a.u.)
  ----------------------------------------
      1 C                    -0.326335
      2 C                    -0.917167
      3 Cl                    0.592817
      4 C                     0.831028
      5 Cl                    0.509157
      6 C                    -0.602387
      7 H                     0.216813
      8 C                    -0.436105
      9 H                     0.207062
     10 C                    -0.077202
     11 Cl                    0.497468
     12 C                     0.060659
     13 C                    -0.904138
     14 H                     0.230298
     15 C                    -0.518784
     16 Cl                    0.614654
     17 C                    -0.112193
     18 Cl                    0.612173
     19 C                    -0.429346
     20 Cl                    0.610397
     21 C                    -0.888683
     22 H                     0.229816
  ----------------------------------------
  Sum of atomic charges =     0.000000

 -----------------------------------------------------------------
                    Cartesian Multipole Moments
 -----------------------------------------------------------------
    Charge (ESU x 10^10)
                -0.0000
    Dipole Moment (Debye)
         X      -3.1095      Y      -0.2794      Z       0.7723
       Tot       3.2161
    Quadrupole Moments (Debye-Ang)
        XX    -145.1479     XY       0.6452     YY    -145.2988
        XZ       2.4631     YZ      -1.7930     ZZ    -151.5005
    Octopole Moments (Debye-Ang^2)
       XXX    -627.5589    XXY      -8.8507    XYY    -189.4962
       YYY     -17.0717    XXZ     100.4752    XYZ       0.4405
       YYZ      77.2828    XZZ    -200.0515    YZZ      -5.8481
       ZZZ     236.4260
    Hexadecapole Moments (Debye-Ang^3)
      XXXX   -6759.4939   XXXY     134.8705   XXYY   -1395.4531
      XYYY     106.7036   YYYY   -1494.5485   XXXZ    1717.1589
      XXYZ     -35.9053   XYYZ     579.2764   YYYZ    -140.4539
      XXZZ   -1883.6173   XYZZ      46.9005   YYZZ    -998.1204
      XZZZ    1730.2085   YZZZ    -101.5915   ZZZZ   -4467.4376
 -----------------------------------------------------------------
 Calculating analytic gradient of the SCF energy
 Gradient of SCF Energy
            1           2           3           4           5           6
    1   0.0000160   0.0001295  -0.0000166  -0.0000179  -0.0000116   0.0000144
    2   0.0000690  -0.0000210  -0.0000221  -0.0000233   0.0000273   0.0000396
    3   0.0001421  -0.0000500  -0.0000617  -0.0001297   0.0001025   0.0001603
            7           8           9          10          11          12
    1   0.0000092   0.0000591  -0.0000073  -0.0000424   0.0000112  -0.0001719
    2  -0.0000106   0.0000073   0.0000038  -0.0000329   0.0000323  -0.0000533
    3  -0.0000049   0.0000110   0.0000292  -0.0002908   0.0001935   0.0001450
           13          14          15          16          17          18
    1   0.0000714  -0.0000218   0.0000971  -0.0000179  -0.0002901   0.0001089
    2   0.0000760  -0.0000294   0.0000363  -0.0000421  -0.0000036  -0.0000031
    3  -0.0000203  -0.0000248  -0.0000813   0.0000149   0.0001607  -0.0001087
           19          20          21          22
    1   0.0001142  -0.0000609   0.0000254   0.0000023
    2  -0.0000472   0.0000284  -0.0000593   0.0000276
    3  -0.0000546  -0.0000402  -0.0001493   0.0000570
 Max gradient component =       2.908E-04
 RMS gradient           =       8.806E-05
 Gradient time:  CPU 251.90 s  wall 251.92 s
 Geometry Optimization Parameters
   NAtoms,    NIC,     NZ,  NCons,   NDum,   NFix, NCnnct, MaxDiis
       22     155      22       0       0       0       0       0

 Cartesian Hessian Update
 Hessian updated using BFGS update


** GEOMETRY OPTIMIZATION IN DELOCALIZED INTERNAL COORDINATES **
   Searching for a Minimum

   Optimization Cycle:   9

                       Coordinates (Angstroms)
     ATOM                X               Y               Z
      1  C         0.0204101644   -0.0023244309    0.0060950265
      2  C        -0.0172051444    0.3943393192    1.3553539105
      3  Cl        1.4634678737    0.8843389222    2.1384697397
      4  C        -1.2229642385    0.4028877765    2.0652638014
      5  Cl       -1.2945631900    0.8872070763    3.7415857290
      6  C        -2.4025882646    0.0184038291    1.4350049639
      7  H        -3.3299271520    0.0294132091    1.9927636759
      8  C        -2.3888699850   -0.3739968442    0.1048891847
      9  H        -3.3037164035   -0.6742832246   -0.3883368342
     10  C        -1.1866532825   -0.3821938254   -0.5944460814
     11  Cl       -1.2091649339   -0.8937462198   -2.2726774511
     12  C         1.3033665597   -0.0229219211   -0.7586183861
     13  C         2.1354984211   -1.1385925890   -0.7011703837
     14  H         1.8693376690   -1.9936379391   -0.0939318321
     15  C         3.3213797536   -1.1663848102   -1.4266908565
     16  Cl        4.3208009672   -2.5944322122   -1.3186280817
     17  C         3.7026969637   -0.0794013009   -2.2249290901
     18  Cl        5.1834031853   -0.1141411802   -3.1314608192
     19  C         2.8557202408    1.0366248274   -2.2720064738
     20  Cl        3.2613252383    2.4281191686   -3.2471113004
     21  C         1.6691380846    1.0654312829   -1.5477129005
     22  H         1.0367484200    1.9413811888   -1.6061403636
   Point Group: c1    Number of degrees of freedom:    60


   Energy is  -3221.131613234

 Hessian updated using BFGS update

 60 Hessian modes will be used to form the next step
  Hessian Eigenvalues:
     0.000988    0.019280    0.020127    0.023203    0.023503    0.023710
     0.023818    0.023936    0.024002    0.024024    0.024060    0.024114
     0.024123    0.024132    0.024147    0.024173    0.024288    0.026827
     0.029306    0.158180    0.159876    0.160031    0.160263    0.219513
     0.227481    0.234836    0.240468    0.245601    0.247973    0.249971
     0.249998    0.250004    0.250138    0.252757    0.254145    0.291132
     0.297830    0.300935    0.301030    0.301616    0.302932    0.309763
     0.328362    0.353298    0.356614    0.356677    0.356709    0.364086
     0.417713    0.432151    0.440926    0.451066    0.467376    0.467860
     0.474418    0.476926    0.478160    0.482464    0.491390    0.529836

 Minimum search - taking simple RFO step
 Searching for Lamda that Minimizes Along All modes
 Value Taken    Lamda =  -0.00000324
 Step Taken.  Stepsize is  0.049034

                             Maximum     Tolerance    Cnvgd?
         Gradient           0.000152      0.000300     YES
         Displacement       0.042263      0.001200      NO
         Energy change     -0.000143      0.000001      NO


 New Cartesian Coordinates Obtained by Inverse Iteration

 Displacement from previous Coordinates is:  0.177448
 ----------------------------------------------------------------
             Standard Nuclear Orientation (Angstroms)
    I     Atom           X                Y                Z
 ----------------------------------------------------------------
    1      C       0.0206499173    -0.0021159783     0.0064173385
    2      C      -0.0196339533     0.4076828248     1.3516460664
    3      Cl      1.4582939956     0.9129364529     2.1305667390
    4      C      -1.2253935514     0.4153077472     2.0616418850
    5      Cl     -1.2999209274     0.9155503699     3.7330628005
    6      C      -2.4024494886     0.0166104845     1.4354148647
    7      H      -3.3297555364     0.0272181609     1.9932340200
    8      C      -2.3862324752    -0.3890388732     0.1092951886
    9      H      -3.2991337098    -0.6999507283    -0.3809197433
   10      C      -1.1840009577    -0.3961125686    -0.5899544028
   11      Cl     -1.2037708109    -0.9211120127    -2.2644033341
   12      C       1.3036260055    -0.0222639974    -0.7584887347
   13      C       2.1283694392    -1.1439104026    -0.7123445653
   14      H       1.8570261798    -2.0031933620    -0.1134587614
   15      C       3.3138757191    -1.1721009002    -1.4384802958
   16      Cl      4.3039179522    -2.6075954149    -1.3456154702
   17      C       3.7022920370    -0.0795390564    -2.2256378857
   18      Cl      5.1823838435    -0.1149459467    -3.1328620370
   19      C       2.8627492116     1.0426484138    -2.2607490846
   20      Cl      3.2787513874     2.4416790136    -3.2204213279
   21      C       1.6763749057     1.0719178172    -1.5361001203
   22      H       1.0496217640     1.9524180591    -1.5862779625
 ----------------------------------------------------------------
 Nuclear Repulsion Energy =        2009.61671519 hartrees
 There are       89 alpha and       89 beta electrons
 Applying Cartesian multipole field
    Component          Value
    ---------          -----
     (2,0,0)        1.00000E-12
     (0,2,0)        2.00000E-11
     (0,0,2)       -3.00000E-11
 Nucleus-field energy     =    -0.0000000727 hartrees
 Requested basis set is 6-311++G(d,p)
 There are 170 shells and 472 basis functions
 A cutoff of  1.0D-15 yielded  10846 shell pairs
 There are     91661 function pairs (     98483 Cartesian)
 Smallest overlap matrix eigenvalue = 1.71E-07
 Linear dependence detected in AO basis
 Number of orthogonalized atomic orbitals = 468
 Maximum deviation from orthogonality = 7.704E-10
 Guess from superposition of atomic densities
 Warning:  Energy on first SCF cycle will be non-variational
 SAD guess density has 178.000000 electrons

 -----------------------------------------------------------------------
  General SCF calculation program by
  Eric Jon Sundstrom, Paul Horn, Yuezhi Mao, Dmitri Zuev, Alec White,
  David Stuck, Shaama M.S., Shane Yost, Joonho Lee, David Small,
  Daniel Levine, Susi Lehtola, Hugh Burton, Evgeny Epifanovsky,
  Bang C. Huynh
 -----------------------------------------------------------------------
 Exchange:     0.2000 Hartree-Fock + 0.0800 Slater + 0.7200 B88
 Correlation:  0.1900 VWN1RPA + 0.8100 LYP
 Using SG-1 standard quadrature grid
 A restricted SCF calculation will be
 performed using DIIS
 SCF converges when DIIS error is below 1.0e-08
 ---------------------------------------
  Cycle       Energy         DIIS error
 ---------------------------------------
    1   -3225.3445390594      2.82e-02  
    2   -3220.9965864059      2.19e-03  
    3   -3220.8807065881      2.86e-03  
    4   -3221.1182979895      6.55e-04  
    5   -3221.1288166778      3.12e-04  
    6   -3221.1312940486      1.06e-04  
    7   -3221.1315856005      3.16e-05  
    8   -3221.1316114476      1.09e-05  
    9   -3221.1316144540      3.16e-06  
   10   -3221.1316147206      9.67e-07  
   11   -3221.1316147440      3.99e-07  
   12   -3221.1316147486      8.97e-08  
   13   -3221.1316147488      3.95e-08  
   14   -3221.1316147490      1.08e-08  
   15   -3221.1316147490      3.31e-09  Convergence criterion met
 ---------------------------------------
 SCF time:   CPU 753.71s  wall 754.00s 
 SCF   energy in the final basis set =    -3221.1316147490
 Total energy in the final basis set =    -3221.1316147490

 --------------------------------------------------------------

                    Orbital Energies (a.u.)
 --------------------------------------------------------------

 Alpha MOs
 -- Occupied --
********-101.5777-101.5765-101.5750-101.5738-101.5737 -10.2794 -10.2740
-10.2733 -10.2726 -10.2714 -10.2713 -10.2407 -10.2291 -10.2229 -10.2200
-10.2152 -10.2151  -9.4933  -9.4922  -9.4911  -9.4896  -9.4883  -9.4882
 -7.2582  -7.2570  -7.2558  -7.2546  -7.2532  -7.2531  -7.2483  -7.2474
 -7.2471  -7.2466  -7.2460  -7.2455  -7.2444  -7.2437  -7.2432  -7.2430
 -7.2425  -7.2424  -0.9543  -0.9457  -0.9089  -0.8977  -0.8874  -0.8745
 -0.8550  -0.8461  -0.7983  -0.7621  -0.7556  -0.7454  -0.6709  -0.6392
 -0.6327  -0.6151  -0.5522  -0.5365  -0.5326  -0.5312  -0.4980  -0.4828
 -0.4685  -0.4664  -0.4639  -0.4495  -0.4489  -0.4341  -0.4177  -0.4106
 -0.4059  -0.3965  -0.3844  -0.3699  -0.3640  -0.3522  -0.3498  -0.3460
 -0.3392  -0.3378  -0.3359  -0.3262  -0.3181  -0.2888  -0.2724  -0.2705
 -0.2683
 -- Virtual --
 -0.0613  -0.0598  -0.0535  -0.0481  -0.0398  -0.0309  -0.0142  -0.0030
  0.0061   0.0109   0.0153   0.0157   0.0190   0.0223   0.0294   0.0390
  0.0481   0.0492   0.0548   0.0585   0.0614   0.0637   0.0678   0.0726
  0.0737   0.0827   0.0834   0.0878   0.0921   0.0939   0.0970   0.0976
  0.1047   0.1057   0.1075   0.1130   0.1199   0.1217   0.1235   0.1245
  0.1260   0.1272   0.1291   0.1314   0.1320   0.1414   0.1436   0.1452
  0.1513   0.1549   0.1594   0.1599   0.1673   0.1739   0.1786   0.1796
  0.1824   0.1842   0.1911   0.1979   0.2004   0.2033   0.2114   0.2119
  0.2133   0.2186   0.2246   0.2264   0.2346   0.2366   0.2408   0.2442
  0.2485   0.2498   0.2537   0.2561   0.2623   0.2640   0.2693   0.2725
  0.2737   0.2796   0.2815   0.2888   0.2904   0.2931   0.2964   0.2996
  0.3075   0.3163   0.3190   0.3270   0.3308   0.3319   0.3355   0.3563
  0.3619   0.4049   0.4219   0.4274   0.4352   0.4360   0.4404   0.4513
  0.4521   0.4572   0.4588   0.4603   0.4652   0.4707   0.4772   0.4807
  0.4881   0.4958   0.4992   0.5059   0.5132   0.5213   0.5340   0.5455
  0.5498   0.5611   0.5636   0.5697   0.5752   0.5835   0.5946   0.5991
  0.6025   0.6138   0.6150   0.6262   0.6336   0.6358   0.6415   0.6458
  0.6540   0.6576   0.6629   0.6800   0.6902   0.6919   0.6935   0.7093
  0.7221   0.7356   0.7508   0.7606   0.7906   0.8076   0.8085   0.8217
  0.8232   0.8268   0.8377   0.8398   0.8432   0.8463   0.8479   0.8492
  0.8506   0.8523   0.8586   0.8594   0.8606   0.8627   0.8647   0.8649
  0.8685   0.8826   0.8910   0.8965   0.9120   0.9124   0.9243   0.9327
  0.9387   0.9426   0.9443   0.9534   0.9571   0.9591   0.9621   0.9643
  0.9685   0.9778   0.9853   0.9937   1.0113   1.0142   1.0255   1.0346
  1.0476   1.0565   1.0690   1.0858   1.1150   1.1280   1.1573   1.1822
  1.1904   1.2123   1.2159   1.2331   1.2407   1.2615   1.2631   1.2730
  1.2805   1.2850   1.2937   1.3008   1.3192   1.3382   1.3540   1.3574
  1.3648   1.3928   1.4108   1.4466   1.4767   1.4861   1.4982   1.5564
  1.5639   1.5780   1.5848   1.5960   1.5998   1.6400   1.6452   1.6603
  1.6768   1.6894   1.7119   1.7415   1.7789   1.7869   1.8034   1.8109
  1.8125   1.8460   1.8498   1.8571   1.8654   1.9167   1.9185   1.9404
  1.9439   1.9508   1.9585   1.9744   1.9807   2.0020   2.0780   2.0877
  2.0994   2.1166   2.1415   2.1584   2.2111   2.2319   2.2424   2.2479
  2.2556   2.2634   2.2660   2.2755   2.2875   2.2880   2.3043   2.3152
  2.3466   2.3521   2.3769   2.4166   2.4234   2.4365   2.4406   2.4434
  2.4803   2.5099   2.5128   2.5306   2.5475   2.5511   2.5533   2.5891
  2.6274   2.6412   2.6531   2.6792   2.6856   2.6892   2.7006   2.7235
  2.7266   2.7453   2.7469   2.7514   2.7704   2.7842   2.8227   2.8334
  2.8406   2.8944   2.8964   2.9653   2.9905   3.0787   3.0880   3.1004
  3.1214   3.1288   3.1315   3.1591   3.2000   3.2074   3.2425   3.2786
  3.3381   3.3703   3.4105   3.4409   3.5833   3.6427   3.6831   3.7044
  3.7766   3.8430   3.9946   4.0104   4.0482   4.0899   4.3255   4.8010
  4.8123   9.7539   9.7734   9.7916   9.8028   9.8125   9.8408  23.3630
 23.5016  23.8165  23.8373  23.8721  23.8884  23.9356  23.9790  24.0192
 24.0379  24.1146  24.1471  25.7739  25.7974  25.8136  25.8631  25.8928
 25.9277  26.0924  26.1040  26.1401  26.1726  26.2466  26.3177  26.4917
 26.5599  26.6341  26.6798  26.9215  26.9320 215.7444 215.7673 215.7870
215.8010 215.8112 215.8488
 --------------------------------------------------------------

          Ground-State Mulliken Net Atomic Charges

     Atom                 Charge (a.u.)
  ----------------------------------------
      1 C                    -0.337636
      2 C                    -0.929207
      3 Cl                    0.588825
      4 C                     0.844336
      5 Cl                    0.510875
      6 C                    -0.593817
      7 H                     0.217306
      8 C                    -0.433704
      9 H                     0.206699
     10 C                    -0.074208
     11 Cl                    0.494091
     12 C                     0.063970
     13 C                    -0.904640
     14 H                     0.229954
     15 C                    -0.523207
     16 Cl                    0.614692
     17 C                    -0.108776
     18 Cl                    0.611932
     19 C                    -0.439645
     20 Cl                    0.610425
     21 C                    -0.878292
     22 H                     0.230028
  ----------------------------------------
  Sum of atomic charges =     0.000000

 -----------------------------------------------------------------
                    Cartesian Multipole Moments
 -----------------------------------------------------------------
    Charge (ESU x 10^10)
                 0.0000
    Dipole Moment (Debye)
         X      -3.1062      Y      -0.2907      Z       0.7760
       Tot       3.2148
    Quadrupole Moments (Debye-Ang)
        XX    -145.1562     XY       0.6947     YY    -145.2837
        XZ       2.4421     YZ      -1.8116     ZZ    -151.4938
    Octopole Moments (Debye-Ang^2)
       XXX    -627.2549    XXY      -9.3095    XYY    -189.4278
       YYY     -18.0710    XXZ     100.5626    XYZ       0.4938
       YYZ      77.3789    XZZ    -199.9848    YZZ      -6.2212
       ZZZ     236.8033
    Hexadecapole Moments (Debye-Ang^3)
      XXXX   -6754.3717   XXXY     130.7906   XXYY   -1398.4244
      XYYY     101.9938   YYYY   -1519.0450   XXXZ    1722.1107
      XXYZ     -40.3279   XYYZ     580.8762   YYYZ    -153.7613
      XXZZ   -1879.3516   XYZZ      45.2960   YYZZ    -999.0411
      XZZZ    1735.5018   YZZZ    -114.5190   ZZZZ   -4448.5802
 -----------------------------------------------------------------
 Calculating analytic gradient of the SCF energy
 Gradient of SCF Energy
            1           2           3           4           5           6
    1   0.0001093   0.0000528   0.0000243  -0.0000462   0.0000157   0.0000161
    2   0.0000708  -0.0000124   0.0000111  -0.0000341   0.0000229   0.0000431
    3   0.0001201  -0.0000696  -0.0000118  -0.0000586   0.0000630   0.0001410
            7           8           9          10          11          12
    1   0.0000151   0.0000403  -0.0000073  -0.0000853  -0.0000122  -0.0000439
    2   0.0000025   0.0000105   0.0000062  -0.0000885   0.0000251  -0.0000422
    3   0.0000074  -0.0000217   0.0000325  -0.0001334   0.0000800   0.0000197
           13          14          15          16          17          18
    1  -0.0000129   0.0000111   0.0000544  -0.0000218  -0.0001708   0.0000627
    2   0.0000292  -0.0000181  -0.0000134   0.0000130  -0.0000173  -0.0000110
    3   0.0000003  -0.0000069  -0.0000545  -0.0000197   0.0000800  -0.0000763
           19          20          21          22
    1   0.0000271  -0.0000232  -0.0000109   0.0000053
    2   0.0000180  -0.0000265  -0.0000088   0.0000198
    3  -0.0000441  -0.0000187  -0.0000309   0.0000023
 Max gradient component =       1.708E-04
 RMS gradient           =       5.250E-05
 Gradient time:  CPU 254.71 s  wall 254.73 s
 Geometry Optimization Parameters
   NAtoms,    NIC,     NZ,  NCons,   NDum,   NFix, NCnnct, MaxDiis
       22     155      22       0       0       0       0       0

 Cartesian Hessian Update
 Hessian updated using BFGS update


** GEOMETRY OPTIMIZATION IN DELOCALIZED INTERNAL COORDINATES **
   Searching for a Minimum

   Optimization Cycle:  10

                       Coordinates (Angstroms)
     ATOM                X               Y               Z
      1  C         0.0206499173   -0.0021159783    0.0064173385
      2  C        -0.0196339533    0.4076828248    1.3516460664
      3  Cl        1.4582939956    0.9129364529    2.1305667390
      4  C        -1.2253935514    0.4153077472    2.0616418850
      5  Cl       -1.2999209274    0.9155503699    3.7330628005
      6  C        -2.4024494886    0.0166104845    1.4354148647
      7  H        -3.3297555364    0.0272181609    1.9932340200
      8  C        -2.3862324752   -0.3890388732    0.1092951886
      9  H        -3.2991337098   -0.6999507283   -0.3809197433
     10  C        -1.1840009577   -0.3961125686   -0.5899544028
     11  Cl       -1.2037708109   -0.9211120127   -2.2644033341
     12  C         1.3036260055   -0.0222639974   -0.7584887347
     13  C         2.1283694392   -1.1439104026   -0.7123445653
     14  H         1.8570261798   -2.0031933620   -0.1134587614
     15  C         3.3138757191   -1.1721009002   -1.4384802958
     16  Cl        4.3039179522   -2.6075954149   -1.3456154702
     17  C         3.7022920370   -0.0795390564   -2.2256378857
     18  Cl        5.1823838435   -0.1149459467   -3.1328620370
     19  C         2.8627492116    1.0426484138   -2.2607490846
     20  Cl        3.2787513874    2.4416790136   -3.2204213279
     21  C         1.6763749057    1.0719178172   -1.5361001203
     22  H         1.0496217640    1.9524180591   -1.5862779625
   Point Group: c1    Number of degrees of freedom:    60


   Energy is  -3221.131614749

 Hessian updated using BFGS update

 60 Hessian modes will be used to form the next step
  Hessian Eigenvalues:
     0.001106    0.019277    0.020093    0.023144    0.023294    0.023567
     0.023730    0.023820    0.024004    0.024025    0.024109    0.024112
     0.024132    0.024138    0.024165    0.024220    0.024385    0.026982
     0.029281    0.158401    0.159872    0.159934    0.160063    0.215431
     0.227772    0.234826    0.240405    0.245505    0.248976    0.249357
     0.249993    0.250000    0.250158    0.250901    0.254440    0.289407
     0.292635    0.298852    0.301034    0.301457    0.301990    0.305662
     0.328966    0.352540    0.356617    0.356678    0.356693    0.361614
     0.416089    0.432206    0.440984    0.451845    0.467377    0.467764
     0.474258    0.476618    0.478198    0.481551    0.492011    0.526124

 Minimum search - taking simple RFO step
 Searching for Lamda that Minimizes Along All modes
 Value Taken    Lamda =   0.00000000
 Step Taken.  Stepsize is  0.002514

                             Maximum     Tolerance    Cnvgd?
         Gradient           0.000106      0.000300     YES
         Displacement       0.001619      0.001200      NO
         Energy change     -0.000002      0.000001      NO


 New Cartesian Coordinates Obtained by Inverse Iteration

 Displacement from previous Coordinates is:  0.007531
 ----------------------------------------------------------------
             Standard Nuclear Orientation (Angstroms)
    I     Atom           X                Y                Z
 ----------------------------------------------------------------
    1      C       0.0204899184    -0.0020803099     0.0061474822
    2      C      -0.0195151495     0.4071734178     1.3516350147
    3      Cl      1.4586311683     0.9115870597     2.1306761702
    4      C      -1.2251382900     0.4148971260     2.0617509089
    5      Cl     -1.2992861728     0.9144724878     3.7332820210
    6      C      -2.4023683389     0.0166412056     1.4354531174
    7      H      -3.3295388419     0.0272306551     1.9935251676
    8      C      -2.3864489076    -0.3885382967     0.1092532336
    9      H      -3.2994190500    -0.6991919564    -0.3809859718
   10      C      -1.1842870612    -0.3954150599    -0.5901345943
   11      Cl     -1.2043829858    -0.9201351033    -2.2648082999
   12      C       1.3034880395    -0.0222561899    -0.7587907978
   13      C       2.1284616648    -1.1436993163    -0.7120754146
   14      H       1.8571848888    -2.0026979906    -0.1127799899
   15      C       3.3141182127    -1.1718510644    -1.4379443237
   16      Cl      4.3045109875    -2.6070951571    -1.3442785990
   17      C       3.7025463680    -0.0794624751    -2.2254614376
   18      Cl      5.1826670032    -0.1148093398    -3.1322963884
   19      C       2.8625958465     1.0424578524    -2.2611285542
   20      Cl      3.2784331137     2.4413853310    -3.2210731014
   21      C       1.6760419164     1.0716723462    -1.5367730305
   22      H       1.0488566169     1.9518048807    -1.5876274355
 ----------------------------------------------------------------
 Nuclear Repulsion Energy =        2009.62570241 hartrees
 There are       89 alpha and       89 beta electrons
 Applying Cartesian multipole field
    Component          Value
    ---------          -----
     (2,0,0)        1.00000E-12
     (0,2,0)        2.00000E-11
     (0,0,2)       -3.00000E-11
 Nucleus-field energy     =    -0.0000000727 hartrees
 Requested basis set is 6-311++G(d,p)
 There are 170 shells and 472 basis functions
 A cutoff of  1.0D-15 yielded  10847 shell pairs
 There are     91665 function pairs (     98487 Cartesian)
 Smallest overlap matrix eigenvalue = 1.71E-07
 Linear dependence detected in AO basis
 Number of orthogonalized atomic orbitals = 468
 Maximum deviation from orthogonality = 1.320E-09
 Guess from superposition of atomic densities
 Warning:  Energy on first SCF cycle will be non-variational
 SAD guess density has 178.000000 electrons

 -----------------------------------------------------------------------
  General SCF calculation program by
  Eric Jon Sundstrom, Paul Horn, Yuezhi Mao, Dmitri Zuev, Alec White,
  David Stuck, Shaama M.S., Shane Yost, Joonho Lee, David Small,
  Daniel Levine, Susi Lehtola, Hugh Burton, Evgeny Epifanovsky,
  Bang C. Huynh
 -----------------------------------------------------------------------
 Exchange:     0.2000 Hartree-Fock + 0.0800 Slater + 0.7200 B88
 Correlation:  0.1900 VWN1RPA + 0.8100 LYP
 Using SG-1 standard quadrature grid
 A restricted SCF calculation will be
 performed using DIIS
 SCF converges when DIIS error is below 1.0e-08
 ---------------------------------------
  Cycle       Energy         DIIS error
 ---------------------------------------
    1   -3225.3446755907      2.82e-02  
    2   -3220.9965774281      2.19e-03  
    3   -3220.8806778759      2.86e-03  
    4   -3221.1182934011      6.55e-04  
    5   -3221.1288162687      3.12e-04  
    6   -3221.1312941988      1.06e-04  
    7   -3221.1315857229      3.16e-05  
    8   -3221.1316115849      1.09e-05  
    9   -3221.1316145904      3.16e-06  
   10   -3221.1316148575      9.67e-07  
   11   -3221.1316148810      3.99e-07  
   12   -3221.1316148853      8.97e-08  
   13   -3221.1316148858      3.95e-08  
   14   -3221.1316148856      1.08e-08  
   15   -3221.1316148858      3.31e-09  Convergence criterion met
 ---------------------------------------
 SCF time:   CPU 753.24s  wall 754.00s 
 SCF   energy in the final basis set =    -3221.1316148858
 Total energy in the final basis set =    -3221.1316148858

 --------------------------------------------------------------

                    Orbital Energies (a.u.)
 --------------------------------------------------------------

 Alpha MOs
 -- Occupied --
********-101.5777-101.5765-101.5750-101.5737-101.5737 -10.2794 -10.2740
-10.2733 -10.2726 -10.2714 -10.2713 -10.2407 -10.2291 -10.2229 -10.2200
-10.2152 -10.2151  -9.4933  -9.4923  -9.4911  -9.4896  -9.4883  -9.4882
 -7.2582  -7.2570  -7.2558  -7.2546  -7.2532  -7.2531  -7.2482  -7.2473
 -7.2471  -7.2466  -7.2460  -7.2455  -7.2444  -7.2437  -7.2432  -7.2430
 -7.2425  -7.2424  -0.9543  -0.9457  -0.9089  -0.8977  -0.8874  -0.8745
 -0.8550  -0.8461  -0.7983  -0.7621  -0.7556  -0.7454  -0.6709  -0.6392
 -0.6327  -0.6150  -0.5522  -0.5365  -0.5326  -0.5312  -0.4980  -0.4828
 -0.4685  -0.4664  -0.4639  -0.4495  -0.4489  -0.4341  -0.4177  -0.4106
 -0.4059  -0.3965  -0.3844  -0.3699  -0.3641  -0.3522  -0.3498  -0.3460
 -0.3392  -0.3378  -0.3359  -0.3262  -0.3181  -0.2888  -0.2724  -0.2705
 -0.2683
 -- Virtual --
 -0.0613  -0.0598  -0.0535  -0.0481  -0.0398  -0.0309  -0.0142  -0.0030
  0.0060   0.0109   0.0153   0.0157   0.0190   0.0223   0.0294   0.0390
  0.0481   0.0492   0.0548   0.0585   0.0614   0.0637   0.0678   0.0726
  0.0737   0.0827   0.0834   0.0878   0.0921   0.0939   0.0970   0.0976
  0.1047   0.1058   0.1075   0.1130   0.1199   0.1217   0.1235   0.1245
  0.1260   0.1272   0.1291   0.1314   0.1320   0.1414   0.1436   0.1452
  0.1513   0.1549   0.1594   0.1599   0.1673   0.1739   0.1786   0.1796
  0.1824   0.1842   0.1911   0.1979   0.2004   0.2033   0.2114   0.2119
  0.2134   0.2186   0.2246   0.2264   0.2346   0.2366   0.2408   0.2442
  0.2484   0.2498   0.2537   0.2561   0.2623   0.2640   0.2693   0.2725
  0.2737   0.2795   0.2815   0.2888   0.2904   0.2931   0.2964   0.2996
  0.3075   0.3163   0.3190   0.3270   0.3308   0.3319   0.3355   0.3563
  0.3618   0.4049   0.4219   0.4274   0.4352   0.4360   0.4404   0.4513
  0.4521   0.4572   0.4588   0.4603   0.4652   0.4707   0.4772   0.4807
  0.4881   0.4958   0.4991   0.5059   0.5132   0.5212   0.5340   0.5455
  0.5497   0.5611   0.5636   0.5697   0.5752   0.5835   0.5946   0.5991
  0.6025   0.6138   0.6151   0.6262   0.6336   0.6358   0.6415   0.6458
  0.6540   0.6577   0.6629   0.6800   0.6902   0.6920   0.6936   0.7093
  0.7221   0.7356   0.7507   0.7606   0.7906   0.8076   0.8085   0.8217
  0.8232   0.8268   0.8378   0.8399   0.8432   0.8463   0.8479   0.8492
  0.8506   0.8523   0.8586   0.8595   0.8606   0.8627   0.8648   0.8650
  0.8685   0.8826   0.8910   0.8966   0.9120   0.9124   0.9242   0.9327
  0.9387   0.9426   0.9443   0.9534   0.9571   0.9591   0.9621   0.9643
  0.9685   0.9778   0.9853   0.9937   1.0113   1.0141   1.0254   1.0346
  1.0476   1.0566   1.0689   1.0858   1.1150   1.1280   1.1573   1.1821
  1.1905   1.2123   1.2159   1.2331   1.2407   1.2615   1.2630   1.2730
  1.2805   1.2850   1.2937   1.3008   1.3191   1.3383   1.3540   1.3574
  1.3648   1.3928   1.4108   1.4467   1.4767   1.4861   1.4982   1.5564
  1.5639   1.5779   1.5849   1.5960   1.5998   1.6400   1.6453   1.6603
  1.6767   1.6894   1.7119   1.7415   1.7788   1.7869   1.8033   1.8109
  1.8126   1.8460   1.8498   1.8572   1.8653   1.9167   1.9185   1.9404
  1.9439   1.9508   1.9585   1.9743   1.9807   2.0020   2.0780   2.0877
  2.0994   2.1166   2.1415   2.1584   2.2111   2.2319   2.2424   2.2479
  2.2556   2.2634   2.2660   2.2755   2.2875   2.2880   2.3043   2.3151
  2.3466   2.3522   2.3769   2.4166   2.4234   2.4366   2.4406   2.4435
  2.4803   2.5100   2.5128   2.5307   2.5474   2.5511   2.5533   2.5891
  2.6274   2.6412   2.6531   2.6792   2.6856   2.6892   2.7006   2.7235
  2.7266   2.7453   2.7469   2.7515   2.7704   2.7842   2.8227   2.8334
  2.8406   2.8943   2.8964   2.9653   2.9905   3.0787   3.0880   3.1004
  3.1214   3.1288   3.1315   3.1591   3.2000   3.2074   3.2425   3.2785
  3.3382   3.3703   3.4105   3.4409   3.5833   3.6427   3.6831   3.7043
  3.7766   3.8430   3.9946   4.0104   4.0482   4.0899   4.3255   4.8010
  4.8123   9.7539   9.7734   9.7916   9.8028   9.8125   9.8407  23.3630
 23.5016  23.8165  23.8372  23.8722  23.8885  23.9355  23.9790  24.0193
 24.0379  24.1147  24.1472  25.7739  25.7975  25.8136  25.8631  25.8928
 25.9277  26.0924  26.1040  26.1402  26.1726  26.2466  26.3177  26.4917
 26.5600  26.6341  26.6798  26.9214  26.9319 215.7444 215.7674 215.7870
215.8011 215.8112 215.8487
 --------------------------------------------------------------

          Ground-State Mulliken Net Atomic Charges

     Atom                 Charge (a.u.)
  ----------------------------------------
      1 C                    -0.337064
      2 C                    -0.929117
      3 Cl                    0.589053
      4 C                     0.844219
      5 Cl                    0.510770
      6 C                    -0.594112
      7 H                     0.217293
      8 C                    -0.433718
      9 H                     0.206713
     10 C                    -0.074308
     11 Cl                    0.494271
     12 C                     0.063456
     13 C                    -0.904663
     14 H                     0.229953
     15 C                    -0.522877
     16 Cl                    0.614706
     17 C                    -0.109420
     18 Cl                    0.611905
     19 C                    -0.439127
     20 Cl                    0.610416
     21 C                    -0.878345
     22 H                     0.229998
  ----------------------------------------
  Sum of atomic charges =     0.000000

 -----------------------------------------------------------------
                    Cartesian Multipole Moments
 -----------------------------------------------------------------
    Charge (ESU x 10^10)
                -0.0000
    Dipole Moment (Debye)
         X      -3.1058      Y      -0.2900      Z       0.7765
       Tot       3.2145
    Quadrupole Moments (Debye-Ang)
        XX    -145.1524     XY       0.6928     YY    -145.2865
        XZ       2.4369     YZ      -1.8107     ZZ    -151.4893
    Octopole Moments (Debye-Ang^2)
       XXX    -627.2508    XXY      -9.2940    XYY    -189.4478
       YYY     -18.0363    XXZ     100.5358    XYZ       0.4941
       YYZ      77.3741    XZZ    -199.9834    YZZ      -6.2076
       ZZZ     236.7818
    Hexadecapole Moments (Debye-Ang^3)
      XXXX   -6754.7284   XXXY     130.8461   XXYY   -1398.4043
      XYYY     102.0563   YYYY   -1518.1691   XXXZ    1721.5630
      XXYZ     -40.1338   XYYZ     580.7503   YYYZ    -153.1828
      XXZZ   -1879.4058   XYZZ      45.2991   YYZZ    -998.9255
      XZZZ    1735.0188   YZZZ    -113.9242   ZZZZ   -4448.6639
 -----------------------------------------------------------------
 Calculating analytic gradient of the SCF energy
 Gradient of SCF Energy
            1           2           3           4           5           6
    1   0.0000466   0.0000285   0.0000172  -0.0000197   0.0000277   0.0000267
    2   0.0000283  -0.0000064   0.0000075  -0.0000054   0.0000126   0.0000233
    3   0.0000592  -0.0000290  -0.0000030  -0.0000117   0.0000268   0.0000669
            7           8           9          10          11          12
    1   0.0000151   0.0000291  -0.0000036  -0.0000506  -0.0000131  -0.0000052
    2   0.0000060  -0.0000022   0.0000039  -0.0000205   0.0000046  -0.0000187
    3   0.0000207   0.0000003   0.0000300  -0.0000451   0.0000419  -0.0000018
           13          14          15          16          17          18
    1  -0.0000231   0.0000042   0.0000260  -0.0000182  -0.0000552   0.0000061
    2   0.0000094  -0.0000028  -0.0000194   0.0000034  -0.0000113  -0.0000092
    3  -0.0000039  -0.0000047  -0.0000314  -0.0000156   0.0000121  -0.0000452
           19          20          21          22
    1   0.0000005  -0.0000234  -0.0000127  -0.0000031
    2   0.0000169  -0.0000160  -0.0000045   0.0000004
    3  -0.0000356  -0.0000155  -0.0000105  -0.0000049
 Max gradient component =       6.690E-05
 RMS gradient           =       2.400E-05
 Gradient time:  CPU 254.94 s  wall 254.95 s
 Geometry Optimization Parameters
   NAtoms,    NIC,     NZ,  NCons,   NDum,   NFix, NCnnct, MaxDiis
       22     155      22       0       0       0       0       0

 Cartesian Hessian Update
 Hessian updated using BFGS update


** GEOMETRY OPTIMIZATION IN DELOCALIZED INTERNAL COORDINATES **
   Searching for a Minimum

   Optimization Cycle:  11

                       Coordinates (Angstroms)
     ATOM                X               Y               Z
      1  C         0.0204899184   -0.0020803099    0.0061474822
      2  C        -0.0195151495    0.4071734178    1.3516350147
      3  Cl        1.4586311683    0.9115870597    2.1306761702
      4  C        -1.2251382900    0.4148971260    2.0617509089
      5  Cl       -1.2992861728    0.9144724878    3.7332820210
      6  C        -2.4023683389    0.0166412056    1.4354531174
      7  H        -3.3295388419    0.0272306551    1.9935251676
      8  C        -2.3864489076   -0.3885382967    0.1092532336
      9  H        -3.2994190500   -0.6991919564   -0.3809859718
     10  C        -1.1842870612   -0.3954150599   -0.5901345943
     11  Cl       -1.2043829858   -0.9201351033   -2.2648082999
     12  C         1.3034880395   -0.0222561899   -0.7587907978
     13  C         2.1284616648   -1.1436993163   -0.7120754146
     14  H         1.8571848888   -2.0026979906   -0.1127799899
     15  C         3.3141182127   -1.1718510644   -1.4379443237
     16  Cl        4.3045109875   -2.6070951571   -1.3442785990
     17  C         3.7025463680   -0.0794624751   -2.2254614376
     18  Cl        5.1826670032   -0.1148093398   -3.1322963884
     19  C         2.8625958465    1.0424578524   -2.2611285542
     20  Cl        3.2784331137    2.4413853310   -3.2210731014
     21  C         1.6760419164    1.0716723462   -1.5367730305
     22  H         1.0488566169    1.9518048807   -1.5876274355
   Point Group: c1    Number of degrees of freedom:    60


   Energy is  -3221.131614886

 Hessian updated using BFGS update

 60 Hessian modes will be used to form the next step
  Hessian Eigenvalues:
     0.001098    0.019253    0.019951    0.022782    0.023297    0.023564
     0.023734    0.023841    0.024007    0.024026    0.024100    0.024112
     0.024132    0.024138    0.024166    0.024284    0.025007    0.027413
     0.029216    0.150473    0.158487    0.159904    0.160076    0.192449
     0.227272    0.231585    0.234895    0.240659    0.245849    0.249262
     0.249987    0.250004    0.250127    0.250709    0.256542    0.270422
     0.291288    0.298209    0.301047    0.301208    0.301694    0.304635
     0.329823    0.351586    0.356594    0.356652    0.356683    0.361163
     0.420311    0.432181    0.441721    0.442714    0.459334    0.467429
     0.468256    0.477971    0.479816    0.481355    0.491373    0.524555

 Minimum search - taking simple RFO step
 Searching for Lamda that Minimizes Along All modes
 Value Taken    Lamda =   0.00000000
 Step Taken.  Stepsize is  0.001090

                             Maximum     Tolerance    Cnvgd?
         Gradient           0.000043      0.000300     YES
         Displacement       0.000751      0.001200     YES
         Energy change     -0.000000      0.000001     YES

 Final energy is   -3221.1316148858086     


 ******************************
 **  OPTIMIZATION CONVERGED  **
 ******************************

                       Coordinates (Angstroms)
     ATOM                X               Y               Z
      1  C         0.0204899184   -0.0020803099    0.0061474822
      2  C        -0.0195151495    0.4071734178    1.3516350147
      3  Cl        1.4586311683    0.9115870597    2.1306761702
      4  C        -1.2251382900    0.4148971260    2.0617509089
      5  Cl       -1.2992861728    0.9144724878    3.7332820210
      6  C        -2.4023683389    0.0166412056    1.4354531174
      7  H        -3.3295388419    0.0272306551    1.9935251676
      8  C        -2.3864489076   -0.3885382967    0.1092532336
      9  H        -3.2994190500   -0.6991919564   -0.3809859718
     10  C        -1.1842870612   -0.3954150599   -0.5901345943
     11  Cl       -1.2043829858   -0.9201351033   -2.2648082999
     12  C         1.3034880395   -0.0222561899   -0.7587907978
     13  C         2.1284616648   -1.1436993163   -0.7120754146
     14  H         1.8571848888   -2.0026979906   -0.1127799899
     15  C         3.3141182127   -1.1718510644   -1.4379443237
     16  Cl        4.3045109875   -2.6070951571   -1.3442785990
     17  C         3.7025463680   -0.0794624751   -2.2254614376
     18  Cl        5.1826670032   -0.1148093398   -3.1322963884
     19  C         2.8625958465    1.0424578524   -2.2611285542
     20  Cl        3.2784331137    2.4413853310   -3.2210731014
     21  C         1.6760419164    1.0716723462   -1.5367730305
     22  H         1.0488566169    1.9518048807   -1.5876274355

Z-matrix Print:
$molecule
0 1
Cl
C  1 1.745352
C  2 1.399232 1 120.105850
C  3 1.391663 2 119.926823 1 179.763269 0
H  4 1.082221 3 119.330706 2 -179.944451 0
C  4 1.386806 3 120.282767 2 0.007276 0
H  6 1.081829 4 120.501706 3 179.976642 0
C  6 1.390821 4 119.488606 3 0.075196 0
C  8 1.400626 6 121.871986 4 -0.055061 0
C  9 1.493861 8 121.129047 6 179.699189 0
C  10 1.392982 9 120.154968 8 -92.936836 0
H  11 1.081954 10 120.614148 9 -0.881358 0
C  11 1.390489 10 120.250816 9 179.110718 0
C  10 1.393102 9 120.333503 8 86.253149 0
H  14 1.081934 10 120.664325 9 0.728744 0
C  14 1.390487 10 120.173907 9 -179.166744 0
C  13 1.401561 11 120.920786 10 0.071842 0
Cl 17 1.736190 13 120.922426 11 -179.976132 0
Cl 3 1.746164 2 121.599571 1 -0.289661 0
Cl 13 1.746304 11 118.179276 10 -179.797940 0
Cl 16 1.746829 14 118.202311 10 179.918996 0
Cl 8 1.755069 6 118.125608 4 179.786676 0
$end


 --------------------------------------------------------------

                    Orbital Energies (a.u.)
 --------------------------------------------------------------

 Alpha MOs
 -- Occupied --
********-101.5777-101.5765-101.5750-101.5737-101.5737 -10.2794 -10.2740
-10.2733 -10.2726 -10.2714 -10.2713 -10.2407 -10.2291 -10.2229 -10.2200
-10.2152 -10.2151  -9.4933  -9.4923  -9.4911  -9.4896  -9.4883  -9.4882
 -7.2582  -7.2570  -7.2558  -7.2546  -7.2532  -7.2531  -7.2482  -7.2473
 -7.2471  -7.2466  -7.2460  -7.2455  -7.2444  -7.2437  -7.2432  -7.2430
 -7.2425  -7.2424  -0.9543  -0.9457  -0.9089  -0.8977  -0.8874  -0.8745
 -0.8550  -0.8461  -0.7983  -0.7621  -0.7556  -0.7454  -0.6709  -0.6392
 -0.6327  -0.6150  -0.5522  -0.5365  -0.5326  -0.5312  -0.4980  -0.4828
 -0.4685  -0.4664  -0.4639  -0.4495  -0.4489  -0.4341  -0.4177  -0.4106
 -0.4059  -0.3965  -0.3844  -0.3699  -0.3641  -0.3522  -0.3498  -0.3460
 -0.3392  -0.3378  -0.3359  -0.3262  -0.3181  -0.2888  -0.2724  -0.2705
 -0.2683
 -- Virtual --
 -0.0613  -0.0598  -0.0535  -0.0481  -0.0398  -0.0309  -0.0142  -0.0030
  0.0060   0.0109   0.0153   0.0157   0.0190   0.0223   0.0294   0.0390
  0.0481   0.0492   0.0548   0.0585   0.0614   0.0637   0.0678   0.0726
  0.0737   0.0827   0.0834   0.0878   0.0921   0.0939   0.0970   0.0976
  0.1047   0.1058   0.1075   0.1130   0.1199   0.1217   0.1235   0.1245
  0.1260   0.1272   0.1291   0.1314   0.1320   0.1414   0.1436   0.1452
  0.1513   0.1549   0.1594   0.1599   0.1673   0.1739   0.1786   0.1796
  0.1824   0.1842   0.1911   0.1979   0.2004   0.2033   0.2114   0.2119
  0.2134   0.2186   0.2246   0.2264   0.2346   0.2366   0.2408   0.2442
  0.2484   0.2498   0.2537   0.2561   0.2623   0.2640   0.2693   0.2725
  0.2737   0.2795   0.2815   0.2888   0.2904   0.2931   0.2964   0.2996
  0.3075   0.3163   0.3190   0.3270   0.3308   0.3319   0.3355   0.3563
  0.3618   0.4049   0.4219   0.4274   0.4352   0.4360   0.4404   0.4513
  0.4521   0.4572   0.4588   0.4603   0.4652   0.4707   0.4772   0.4807
  0.4881   0.4958   0.4991   0.5059   0.5132   0.5212   0.5340   0.5455
  0.5497   0.5611   0.5636   0.5697   0.5752   0.5835   0.5946   0.5991
  0.6025   0.6138   0.6151   0.6262   0.6336   0.6358   0.6415   0.6458
  0.6540   0.6577   0.6629   0.6800   0.6902   0.6920   0.6936   0.7093
  0.7221   0.7356   0.7507   0.7606   0.7906   0.8076   0.8085   0.8217
  0.8232   0.8268   0.8378   0.8399   0.8432   0.8463   0.8479   0.8492
  0.8506   0.8523   0.8586   0.8595   0.8606   0.8627   0.8648   0.8650
  0.8685   0.8826   0.8910   0.8966   0.9120   0.9124   0.9242   0.9327
  0.9387   0.9426   0.9443   0.9534   0.9571   0.9591   0.9621   0.9643
  0.9685   0.9778   0.9853   0.9937   1.0113   1.0141   1.0254   1.0346
  1.0476   1.0566   1.0689   1.0858   1.1150   1.1280   1.1573   1.1821
  1.1905   1.2123   1.2159   1.2331   1.2407   1.2615   1.2630   1.2730
  1.2805   1.2850   1.2937   1.3008   1.3191   1.3383   1.3540   1.3574
  1.3648   1.3928   1.4108   1.4467   1.4767   1.4861   1.4982   1.5564
  1.5639   1.5779   1.5849   1.5960   1.5998   1.6400   1.6453   1.6603
  1.6767   1.6894   1.7119   1.7415   1.7788   1.7869   1.8033   1.8109
  1.8126   1.8460   1.8498   1.8572   1.8653   1.9167   1.9185   1.9404
  1.9439   1.9508   1.9585   1.9743   1.9807   2.0020   2.0780   2.0877
  2.0994   2.1166   2.1415   2.1584   2.2111   2.2319   2.2424   2.2479
  2.2556   2.2634   2.2660   2.2755   2.2875   2.2880   2.3043   2.3151
  2.3466   2.3522   2.3769   2.4166   2.4234   2.4366   2.4406   2.4435
  2.4803   2.5100   2.5128   2.5307   2.5474   2.5511   2.5533   2.5891
  2.6274   2.6412   2.6531   2.6792   2.6856   2.6892   2.7006   2.7235
  2.7266   2.7453   2.7469   2.7515   2.7704   2.7842   2.8227   2.8334
  2.8406   2.8943   2.8964   2.9653   2.9905   3.0787   3.0880   3.1004
  3.1214   3.1288   3.1315   3.1591   3.2000   3.2074   3.2425   3.2785
  3.3382   3.3703   3.4105   3.4409   3.5833   3.6427   3.6831   3.7043
  3.7766   3.8430   3.9946   4.0104   4.0482   4.0899   4.3255   4.8010
  4.8123   9.7539   9.7734   9.7916   9.8028   9.8125   9.8407  23.3630
 23.5016  23.8165  23.8372  23.8722  23.8885  23.9355  23.9790  24.0193
 24.0379  24.1147  24.1472  25.7739  25.7975  25.8136  25.8631  25.8928
 25.9277  26.0924  26.1040  26.1402  26.1726  26.2466  26.3177  26.4917
 26.5600  26.6341  26.6798  26.9214  26.9319 215.7444 215.7674 215.7870
215.8011 215.8112 215.8487
 --------------------------------------------------------------

          Ground-State Mulliken Net Atomic Charges

     Atom                 Charge (a.u.)
  ----------------------------------------
      1 C                    -0.337064
      2 C                    -0.929117
      3 Cl                    0.589053
      4 C                     0.844219
      5 Cl                    0.510770
      6 C                    -0.594112
      7 H                     0.217293
      8 C                    -0.433718
      9 H                     0.206713
     10 C                    -0.074308
     11 Cl                    0.494271
     12 C                     0.063456
     13 C                    -0.904663
     14 H                     0.229953
     15 C                    -0.522877
     16 Cl                    0.614706
     17 C                    -0.109420
     18 Cl                    0.611905
     19 C                    -0.439127
     20 Cl                    0.610416
     21 C                    -0.878345
     22 H                     0.229998
  ----------------------------------------
  Sum of atomic charges =     0.000000

 -----------------------------------------------------------------
                    Cartesian Multipole Moments
 -----------------------------------------------------------------
    Charge (ESU x 10^10)
                -0.0000
    Dipole Moment (Debye)
         X      -3.1058      Y      -0.2900      Z       0.7765
       Tot       3.2145
    Quadrupole Moments (Debye-Ang)
        XX    -145.1524     XY       0.6928     YY    -145.2865
        XZ       2.4369     YZ      -1.8107     ZZ    -151.4893
    Octopole Moments (Debye-Ang^2)
       XXX    -627.2508    XXY      -9.2940    XYY    -189.4478
       YYY     -18.0363    XXZ     100.5358    XYZ       0.4941
       YYZ      77.3741    XZZ    -199.9834    YZZ      -6.2076
       ZZZ     236.7818
    Hexadecapole Moments (Debye-Ang^3)
      XXXX   -6754.7284   XXXY     130.8461   XXYY   -1398.4043
      XYYY     102.0563   YYYY   -1518.1691   XXXZ    1721.5630
      XXYZ     -40.1338   XYYZ     580.7503   YYYZ    -153.1828
      XXZZ   -1879.4058   XYZZ      45.2991   YYZZ    -998.9255
      XZZZ    1735.0188   YZZZ    -113.9242   ZZZZ   -4448.6639
 -----------------------------------------------------------------
Archival summary:
1\1\november\OPT\ProcedureUnspecified\BasisUnspecified\l6124\taweetha\TueJan1415:59:122020TueJan1415:59:122020\0\\#,OPT,ProcedureUnspecified,BasisUnspecified,\\0,1\Cl\C,1,1.74535\C,2,1.39923,1,120.106\C,3,1.39166,2,119.927,1,179.763,0\H,4,1.08222,3,119.331,2,-179.944,0\C,4,1.38681,3,120.283,2,0.00727568,0\H,6,1.08183,4,120.502,3,179.977,0\C,6,1.39082,4,119.489,3,0.0751955,0\C,8,1.40063,6,121.872,4,-0.0550609,0\C,9,1.49386,8,121.129,6,179.699,0\C,10,1.39298,9,120.155,8,-92.9368,0\H,11,1.08195,10,120.614,9,-0.881358,0\C,11,1.39049,10,120.251,9,179.111,0\C,10,1.3931,9,120.334,8,86.2531,0\H,14,1.08193,10,120.664,9,0.728744,0\C,14,1.39049,10,120.174,9,-179.167,0\C,13,1.40156,11,120.921,10,0.0718416,0\Cl,17,1.73619,13,120.922,11,-179.976,0\Cl,3,1.74616,2,121.6,1,-0.289661,0\Cl,13,1.7463,11,118.179,10,-179.798,0\Cl,16,1.74683,14,118.202,10,179.919,0\Cl,8,1.75507,6,118.126,4,179.787,0\\\@

 Total job time:  11148.86s(wall), 11148.03s(cpu) 
 Tue Jan 14 15:59:12 2020

        *************************************************************
        *                                                           *
        *  Thank you very much for using Q-Chem.  Have a nice day.  *
        *                                                           *
        *************************************************************


 
User input: 2 of 2 
 
                  Welcome to Q-Chem
     A Quantum Leap Into The Future Of Chemistry


 Q-Chem 5.2 (devel), Q-Chem, Inc., Pleasanton, CA (2019)

 Yihan Shao,  Zhengting Gan,  E. Epifanovsky,  A. T. B. Gilbert,  M. Wormit,  
 J. Kussmann,  A. W. Lange,  A. Behn,  Jia Deng,  Xintian Feng,  D. Ghosh,  
 M. Goldey,  P. R. Horn,  L. D. Jacobson,  I. Kaliman,  T. Kus,  A. Landau,  
 Jie Liu,  E. I. Proynov,  R. M. Richard,  R. P. Steele,  E. J. Sundstrom,  
 H. L. Woodcock III,  P. M. Zimmerman,  D. Zuev,  B. Albrecht,  E. Alguire,  
 S. A. Baeppler,  D. Barton,  Z. Benda,  Y. A. Bernard,  E. J. Berquist,  
 K. B. Bravaya,  H. Burton,  D. Casanova,  Chun-Min Chang,  Yunqing Chen,  
 A. Chien,  K. D. Closser,  M. P. Coons,  S. Coriani,  S. Dasgupta,  
 A. L. Dempwolff,  M. Diedenhofen,  Hainam Do,  R. G. Edgar,  Po-Tung Fang,  
 S. Faraji,  S. Fatehi,  Qingguo Feng,  K. D. Fenk,  J. Fosso-Tande,  
 J. Gayvert,  Qinghui Ge,  A. Ghysels,  G. Gidofalvi,  J. Gomes,  
 J. Gonthier,  A. Gunina,  D. Hait,  M. W. D. Hanson-Heine,  
 P. H. P. Harbach,  A. W. Hauser,  M. F. Herbst,  J. E. Herr,  
 E. G. Hohenstein,  Z. C. Holden,  Kerwin Hui,  B. C. Huynh,  T.-C. Jagau,  
 Hyunjun Ji,  B. Kaduk,  K. Khistyaev,  Jaehoon Kim,  P. Klunzinger,  K. Koh,  
 D. Kosenkov,  L. Koulias,  T. Kowalczyk,  C. M. Krauter,  A. Kunitsa,  
 Ka Un Lao,  A. Laurent,  K. V. Lawler,  Joonho Lee,  D. Lefrancois,  
 S. Lehtola,  D. S. Levine,  Yi-Pei Li,  You-Sheng Lin,  Fenglai Liu,  
 E. Livshits,  A. Luenser,  P. Manohar,  E. Mansoor,  S. F. Manzer,  
 Shan-Ping Mao,  Yuezhi Mao,  N. Mardirossian,  A. V. Marenich,  
 T. Markovich,  L. A. Martinez-Martinez,  S. A. Maurer,  N. J. Mayhall,  
 S. C. McKenzie,  J.-M. Mewes,  P. Morgante,  A. F. Morrison,  
 J. W. Mullinax,  K. Nanda,  T. S. Nguyen-Beck,  R. Olivares-Amaya,  
 J. A. Parkhill,  Zheng Pei,  T. M. Perrine,  F. Plasser,  P. Pokhilko,  
 S. Prager,  A. Prociuk,  E. Ramos,  D. R. Rehn,  F. Rob,  M. Scheurer,  
 M. Schneider,  N. Sergueev,  S. M. Sharada,  S. Sharma,  D. W. Small,  
 T. Stauch,  T. Stein,  Yu-Chuan Su,  A. J. W. Thom,  A. Tkatchenko,  
 T. Tsuchimochi,  N. M. Tubman,  L. Vogt,  M. L. Vidal,  O. Vydrov,  
 M. A. Watson,  J. Wenzel,  M. de Wergifosse,  T. A. Wesolowski,  A. White,  
 J. Witte,  A. Yamada,  Jun Yang,  K. Yao,  S. Yeganeh,  S. R. Yost,  
 Zhi-Qiang You,  A. Zech,  Igor Ying Zhang,  Xing Zhang,  Yan Zhao,  
 Ying Zhu,  B. R. Brooks,  G. K. L. Chan,  C. J. Cramer,  M. S. Gordon,  
 W. J. Hehre,  A. Klamt,  M. W. Schmidt,  C. D. Sherrill,  D. G. Truhlar,  
 A. Aspuru-Guzik,  R. Baer,  A. T. Bell,  N. A. Besley,  Jeng-Da Chai,  
 A. E. DePrince, III,  R. A. DiStasio Jr.,  A. Dreuw,  B. D. Dunietz,  
 T. R. Furlani,  Chao-Ping Hsu,  Yousung Jung,  Jing Kong,  D. S. Lambrecht,  
 WanZhen Liang,  C. Ochsenfeld,  V. A. Rassolov,  L. V. Slipchenko,  
 J. E. Subotnik,  T. Van Voorhis,  J. M. Herbert,  A. I. Krylov,  
 P. M. W. Gill,  M. Head-Gordon

 Contributors to earlier versions of Q-Chem not listed above: 
 R. D. Adamson,  B. Austin,  J. Baker,  G. J. O. Beran,  K. Brandhorst,  
 S. T. Brown,  E. F. C. Byrd,  A. K. Chakraborty,  C.-L. Cheng,  
 Siu Hung Chien,  D. M. Chipman,  D. L. Crittenden,  H. Dachsel,  
 R. J. Doerksen,  A. D. Dutoi,  L. Fusti-Molnar,  W. A. Goddard III,  
 A. Golubeva-Zadorozhnaya,  S. R. Gwaltney,  G. Hawkins,  A. Heyden,  
 S. Hirata,  G. Kedziora,  F. J. Keil,  C. Kelley,  Jihan Kim,  R. A. King,  
 R. Z. Khaliullin,  P. P. Korambath,  W. Kurlancheek,  A. M. Lee,  M. S. Lee,  
 S. V. Levchenko,  Ching Yeh Lin,  D. Liotard,  R. C. Lochan,  I. Lotan,  
 P. E. Maslen,  N. Nair,  D. P. O'Neill,  D. Neuhauser,  E. Neuscamman,  
 C. M. Oana,  R. Olson,  B. Peters,  R. Peverati,  P. A. Pieniazek,  
 Y. M. Rhee,  J. Ritchie,  M. A. Rohrdanz,  E. Rosta,  N. J. Russ,  
 H. F. Schaefer III,  N. E. Schultz,  N. Shenvi,  A. C. Simmonett,  A. Sodt,  
 D. Stuck,  K. S. Thanthiriwatte,  V. Vanovschi,  Tao Wang,  A. Warshel,  
 C. F. Williams,  Q. Wu,  X. Xu,  W. Zhang

 Please cite Q-Chem as follows:
 Y. Shao et al., Mol. Phys. 113, 184-215 (2015)
 DOI: 10.1080/00268976.2014.952696

 Q-Chem 5.2.1 for Intel X86 EM64T Linux

 Parts of Q-Chem use Armadillo 8.300.2 (Tropical Shenanigans).
 http://arma.sourceforge.net/

 Q-Chem begins on Tue Jan 14 15:59:12 2020  

Host: 
0

     Scratch files written to /scratch/taweetham/qchem18734//
NAlpha2: 178
NElect   178
Mult     1
The previous job contains 0 fragments, simply inherited here

 Q-Chem warning in module libgen/rem_setup.C, line 2168:

 Setting Thresh to 1e-14


Checking the input file for inconsistencies... 	...done.

--------------------------------------------------------------
User input:
--------------------------------------------------------------

$MOLECULE
READ
$END

$REM
   JOB_TYPE 	FREQUENCY
   BASIS 	6-311++G**
   METHOD	B3LYP
   SCF_GUESS_ALWAYS     TRUE
   S2THRESH     15
   THRESH       15
   MEM_TOTAL    10000
$END

--------------------------------------------------------------
 ----------------------------------------------------------------
             Standard Nuclear Orientation (Angstroms)
    I     Atom           X                Y                Z
 ----------------------------------------------------------------
    1      C       1.3741709999    -0.4547628506    -0.0936083047
    2      C       2.2973371546     0.5800177560     0.1439186756
    3      Cl      1.7044554184     2.1781319268     0.5191214537
    4      C       3.6742459178     0.3382718381     0.0844832948
    5      Cl      4.8391739993     1.6070519447     0.3712398391
    6      C       4.1429022999    -0.9385502410    -0.2101586299
    7      H       5.2098044872    -1.1149209316    -0.2527590239
    8      C       3.2507874422    -1.9738840668    -0.4456261203
    9      H       3.6112079872    -2.9677064649    -0.6753405679
   10      C       1.8834741126    -1.7261783689    -0.3866356585
   11      Cl      0.7867345486    -3.0609429024    -0.6962046480
   12      C      -0.0978569503    -0.2057774627    -0.0410554043
   13      C      -0.7727453468     0.2418000898    -1.1744566934
   14      H      -0.2383047315     0.4267310524    -2.0968441313
   15      C      -2.1459249001     0.4565408789    -1.1329361983
   16      Cl     -2.9379629435     1.0126773465    -2.5865402329
   17      C      -2.8750458878     0.2302540291     0.0424570607
   18      Cl     -4.5897209055     0.4977815982     0.0941746348
   19      C      -2.1815953748    -0.2186031375     1.1752182329
   20      Cl     -3.0218479174    -0.5244243266     2.6758385452
   21      C      -0.8086326423    -0.4349527149     1.1349586294
   22      H      -0.3035560917    -0.7838431386     2.0258873577
 ----------------------------------------------------------------
 Molecular Point Group                 C1    NOp =  1
 Largest Abelian Subgroup              C1    NOp =  1
 Nuclear Repulsion Energy =        2009.62570241 hartrees
 There are       89 alpha and       89 beta electrons
 Requested basis set is 6-311++G(d,p)
 There are 170 shells and 472 basis functions

 Total QAlloc Memory Limit  10000 MB
 Mega-Array Size       188 MB
 MEM_STATIC part       192 MB
 A cutoff of  1.0D-15 yielded  10847 shell pairs
 There are     91665 function pairs (     98487 Cartesian)
 Smallest overlap matrix eigenvalue = 1.71E-07
 Linear dependence detected in AO basis
 Number of orthogonalized atomic orbitals = 468
 Maximum deviation from orthogonality = 5.176E-10
 Guess from superposition of atomic densities
 Warning:  Energy on first SCF cycle will be non-variational
 SAD guess density has 178.000000 electrons

 -----------------------------------------------------------------------
  General SCF calculation program by
  Eric Jon Sundstrom, Paul Horn, Yuezhi Mao, Dmitri Zuev, Alec White,
  David Stuck, Shaama M.S., Shane Yost, Joonho Lee, David Small,
  Daniel Levine, Susi Lehtola, Hugh Burton, Evgeny Epifanovsky,
  Bang C. Huynh
 -----------------------------------------------------------------------
 Exchange:     0.2000 Hartree-Fock + 0.0800 Slater + 0.7200 B88
 Correlation:  0.1900 VWN1RPA + 0.8100 LYP
 Using SG-1 standard quadrature grid
 A restricted SCF calculation will be
 performed using DIIS
 SCF converges when DIIS error is below 1.0e-08
 ---------------------------------------
  Cycle       Energy         DIIS error
 ---------------------------------------
    1   -3225.3446863426      2.82e-02  
    2   -3220.9964043829      2.19e-03  
    3   -3220.8804983501      2.86e-03  
    4   -3221.1181288956      6.55e-04  
    5   -3221.1286477332      3.12e-04  
    6   -3221.1311248735      1.06e-04  
    7   -3221.1314163637      3.16e-05  
    8   -3221.1314422094      1.09e-05  
    9   -3221.1314452160      3.16e-06  
   10   -3221.1314454827      9.67e-07  
   11   -3221.1314455061      3.99e-07  
   12   -3221.1314455105      8.97e-08  
   13   -3221.1314455110      3.95e-08  
   14   -3221.1314455111      1.08e-08  
   15   -3221.1314455113      3.31e-09  Convergence criterion met
 ---------------------------------------
 SCF time:   CPU 774.54s  wall 774.00s 
 SCF   energy in the final basis set =    -3221.1314455113
 Total energy in the final basis set =    -3221.1314455113

 --------------------------------------------------------------

                    Orbital Energies (a.u.)
 --------------------------------------------------------------

 Alpha MOs
 -- Occupied --
********-101.5777-101.5764-101.5750-101.5737-101.5737 -10.2793 -10.2740
-10.2733 -10.2726 -10.2714 -10.2713 -10.2407 -10.2291 -10.2229 -10.2200
-10.2152 -10.2151  -9.4934  -9.4923  -9.4911  -9.4896  -9.4883  -9.4883
 -7.2582  -7.2572  -7.2559  -7.2545  -7.2532  -7.2532  -7.2483  -7.2474
 -7.2471  -7.2464  -7.2460  -7.2453  -7.2445  -7.2437  -7.2431  -7.2431
 -7.2425  -7.2424  -0.9543  -0.9457  -0.9089  -0.8977  -0.8874  -0.8745
 -0.8550  -0.8461  -0.7983  -0.7621  -0.7555  -0.7454  -0.6709  -0.6392
 -0.6327  -0.6150  -0.5522  -0.5365  -0.5326  -0.5312  -0.4980  -0.4828
 -0.4685  -0.4664  -0.4639  -0.4495  -0.4489  -0.4341  -0.4177  -0.4106
 -0.4059  -0.3965  -0.3844  -0.3699  -0.3641  -0.3523  -0.3498  -0.3460
 -0.3391  -0.3378  -0.3358  -0.3262  -0.3181  -0.2888  -0.2724  -0.2705
 -0.2683
 -- Virtual --
 -0.0613  -0.0598  -0.0535  -0.0481  -0.0398  -0.0309  -0.0141  -0.0030
  0.0061   0.0110   0.0153   0.0157   0.0192   0.0224   0.0294   0.0391
  0.0481   0.0494   0.0549   0.0587   0.0615   0.0638   0.0678   0.0727
  0.0737   0.0827   0.0834   0.0879   0.0920   0.0940   0.0969   0.0978
  0.1047   0.1058   0.1074   0.1129   0.1200   0.1217   0.1234   0.1245
  0.1260   0.1274   0.1291   0.1315   0.1320   0.1415   0.1436   0.1453
  0.1515   0.1550   0.1596   0.1599   0.1675   0.1739   0.1786   0.1796
  0.1826   0.1846   0.1912   0.1981   0.2005   0.2033   0.2116   0.2121
  0.2136   0.2189   0.2246   0.2263   0.2347   0.2370   0.2412   0.2444
  0.2485   0.2502   0.2537   0.2561   0.2624   0.2641   0.2693   0.2727
  0.2738   0.2797   0.2818   0.2888   0.2904   0.2933   0.2964   0.2996
  0.3073   0.3164   0.3193   0.3269   0.3309   0.3317   0.3354   0.3566
  0.3619   0.4048   0.4219   0.4274   0.4352   0.4361   0.4406   0.4513
  0.4522   0.4573   0.4588   0.4603   0.4651   0.4707   0.4773   0.4808
  0.4881   0.4957   0.4991   0.5058   0.5132   0.5213   0.5342   0.5454
  0.5496   0.5610   0.5637   0.5697   0.5753   0.5835   0.5945   0.5991
  0.6025   0.6139   0.6152   0.6262   0.6337   0.6358   0.6415   0.6459
  0.6541   0.6577   0.6631   0.6801   0.6902   0.6920   0.6938   0.7093
  0.7221   0.7358   0.7505   0.7607   0.7906   0.8076   0.8085   0.8216
  0.8232   0.8268   0.8377   0.8399   0.8432   0.8462   0.8479   0.8492
  0.8506   0.8523   0.8586   0.8594   0.8606   0.8628   0.8647   0.8650
  0.8686   0.8825   0.8910   0.8965   0.9119   0.9124   0.9242   0.9326
  0.9387   0.9426   0.9443   0.9534   0.9571   0.9591   0.9621   0.9643
  0.9685   0.9778   0.9854   0.9936   1.0114   1.0141   1.0254   1.0346
  1.0475   1.0566   1.0690   1.0859   1.1150   1.1279   1.1574   1.1821
  1.1904   1.2124   1.2160   1.2330   1.2408   1.2615   1.2631   1.2730
  1.2806   1.2850   1.2937   1.3008   1.3192   1.3382   1.3541   1.3573
  1.3648   1.3928   1.4109   1.4467   1.4767   1.4861   1.4982   1.5564
  1.5639   1.5779   1.5849   1.5960   1.5998   1.6400   1.6453   1.6603
  1.6768   1.6894   1.7119   1.7415   1.7789   1.7869   1.8033   1.8109
  1.8126   1.8460   1.8498   1.8571   1.8653   1.9167   1.9185   1.9404
  1.9439   1.9508   1.9585   1.9743   1.9806   2.0019   2.0780   2.0877
  2.0994   2.1166   2.1415   2.1584   2.2111   2.2318   2.2424   2.2479
  2.2556   2.2634   2.2660   2.2755   2.2876   2.2881   2.3043   2.3152
  2.3466   2.3523   2.3769   2.4164   2.4233   2.4366   2.4408   2.4437
  2.4803   2.5099   2.5128   2.5307   2.5474   2.5510   2.5532   2.5891
  2.6274   2.6412   2.6531   2.6792   2.6856   2.6892   2.7006   2.7235
  2.7266   2.7453   2.7470   2.7515   2.7704   2.7842   2.8227   2.8334
  2.8407   2.8943   2.8964   2.9653   2.9905   3.0787   3.0880   3.1004
  3.1214   3.1289   3.1315   3.1591   3.2000   3.2073   3.2425   3.2784
  3.3382   3.3703   3.4105   3.4409   3.5832   3.6427   3.6830   3.7043
  3.7766   3.8430   3.9946   4.0103   4.0482   4.0899   4.3255   4.8010
  4.8123   9.7540   9.7733   9.7916   9.8028   9.8126   9.8408  23.3630
 23.5016  23.8165  23.8372  23.8722  23.8885  23.9355  23.9790  24.0193
 24.0379  24.1147  24.1472  25.7740  25.7972  25.8135  25.8631  25.8929
 25.9278  26.0928  26.1045  26.1402  26.1731  26.2464  26.3176  26.4919
 26.5598  26.6342  26.6795  26.9216  26.9319 215.7444 215.7674 215.7870
215.8011 215.8112 215.8487
 --------------------------------------------------------------

          Ground-State Mulliken Net Atomic Charges

     Atom                 Charge (a.u.)
  ----------------------------------------
      1 C                    -0.343567
      2 C                    -0.919897
      3 Cl                    0.585076
      4 C                     0.840680
      5 Cl                    0.510386
      6 C                    -0.594774
      7 H                     0.217212
      8 C                    -0.436734
      9 H                     0.206732
     10 C                    -0.061337
     11 Cl                    0.489882
     12 C                     0.082182
     13 C                    -0.914815
     14 H                     0.230519
     15 C                    -0.527584
     16 Cl                    0.613265
     17 C                    -0.096492
     18 Cl                    0.612178
     19 C                    -0.450592
     20 Cl                    0.611037
     21 C                    -0.883103
     22 H                     0.229748
  ----------------------------------------
  Sum of atomic charges =     0.000000

 -----------------------------------------------------------------
                    Cartesian Multipole Moments
 -----------------------------------------------------------------
    Charge (ESU x 10^10)
                -0.0000
    Dipole Moment (Debye)
         X       2.8491      Y      -1.4521      Z      -0.3281
       Tot       3.2146
    Quadrupole Moments (Debye-Ang)
        XX    -142.5035     XY      -7.0728     YY    -145.2175
        XZ      -1.6696     YZ      -0.2471     ZZ    -144.8916
    Octopole Moments (Debye-Ang^2)
       XXX      35.5913    XXY     -30.6680    XYY       4.4018
       YYY       9.0025    XXZ      -7.1859    XYZ       2.5585
       YYZ       0.2615    XZZ      -6.6158    YZZ       3.9090
       ZZZ       2.6721
    Hexadecapole Moments (Debye-Ang^3)
      XXXX   -7362.7183   XXXY    -122.9246   XXYY   -1528.5422
      XYYY      15.8099   YYYY   -1841.2428   XXXZ     -28.7398
      XXYZ      17.2879   XYYZ      -1.2305   YYYZ      20.5685
      XXZZ   -1542.0564   XYZZ      10.5460   YYZZ    -570.7862
      XZZZ       6.4735   YZZZ     -22.7904   ZZZZ   -1475.9561
 -----------------------------------------------------------------
 Calculating MO derivatives via CPSCF
    1     0    69    0.0186093  
    2     0    69    0.0060418  
    3     0    69    0.0006057  
    4     2    67    0.0000524  
    5    63     6    0.0000043  
    6    69     0    0.0000002  Converged
 Time for AOints: 1215.6 s (CPU) 1215.6 s (wall)
 ------------------------------------------------------------------------------
                     AOints        : Timing summary (seconds)
 ------------------------------------------------------------------------------
     job step          cpu (% of tot)      sys (% of tot)     wall (% of tot)
 ------------------------------------------------------------------------------
  AOints            0.1216E+04 ( 9.6)   0.7000E-05 ( 2.3)   0.1216E+04 ( 9.6)
 ------------------------------------------------------------------------------
   Grand Totals     0.1270E+05          0.3090E-03          0.1270E+05
 ------------------------------------------------------------------------------
 Polarizability Matrix (a.u.)
            1           2           3
    1-284.1540544  -0.1702677   0.5951874
    2  -0.1702677-192.5686771   0.6541658
    3   0.5951874   0.6541658-177.2008654
 Calculating analytic Hessian of the SCF energy

 Direct stationary perturbation theory relativistic correction:

 rels  =       4.761582992762
 relv  =     -18.325708202677
 rel2e =       5.019972481548
 E_rel =      -8.544152728367

 Hessian of the SCF Energy
            1           2           3           4           5           6
    1   0.6344612  -0.0124305  -0.0027559  -0.1930063  -0.1140149  -0.0266935
    2  -0.0124305   0.5863894   0.0937624  -0.0561099  -0.1899703  -0.0302751
    3  -0.0027559   0.0937624   0.1913818  -0.0132060  -0.0301578  -0.0654183
    4  -0.1930063  -0.0561099  -0.0132060   0.5996852   0.0236271   0.0050417
    5  -0.1140149  -0.1899703  -0.0301578   0.0236271   0.4844040   0.0861513
    6  -0.0266935  -0.0302751  -0.0654183   0.0050417   0.0861513   0.1329595
    7   0.0065128  -0.0081780  -0.0018764  -0.0540587   0.0360542   0.0078576
    8   0.0108069  -0.0397126  -0.0102714   0.0399801  -0.1386700  -0.0270249
    9   0.0024777  -0.0101753   0.0018769   0.0087766  -0.0269981  -0.0289289
   10  -0.0384987  -0.0626533  -0.0142480  -0.2913285   0.0643389   0.0156016
   11  -0.0116563   0.0451668   0.0094104   0.0025829  -0.0994906  -0.0100432
   12  -0.0025905   0.0097072   0.0057252   0.0013626  -0.0099911  -0.0592087
   13  -0.0022974   0.0047673   0.0011249  -0.0262703  -0.0298705  -0.0067800
   14   0.0005739   0.0005487  -0.0007515  -0.0065730  -0.0084252  -0.0025299
   15   0.0001642  -0.0007621   0.0036616  -0.0014584  -0.0025032   0.0020168
   16  -0.0015612  -0.0097858  -0.0021913  -0.0050093   0.0304481   0.0070248
   17  -0.0095350  -0.0600753  -0.0138366   0.0836130   0.0103941   0.0010185
   18  -0.0022080  -0.0139548  -0.0026111   0.0193780   0.0010950   0.0053903
   19   0.0004587  -0.0002822  -0.0000693   0.0008900   0.0013663   0.0003190
   20  -0.0003214  -0.0011028   0.0000440   0.0004400  -0.0035948  -0.0020595
   21  -0.0000824   0.0000462  -0.0012701   0.0000938  -0.0020690   0.0048809
   22  -0.0060308   0.0762576   0.0175555  -0.0636572  -0.0198317  -0.0044778
   23   0.0326061   0.0113417   0.0012626  -0.0201103  -0.0053222  -0.0007979
   24   0.0074847   0.0013224   0.0056650  -0.0044845  -0.0008424  -0.0016388
   25  -0.0052628  -0.0001038  -0.0000030  -0.0010706  -0.0007733  -0.0001750
   26   0.0004684   0.0016023  -0.0008329  -0.0005818   0.0002657   0.0002852
   27   0.0000949  -0.0008154   0.0050069  -0.0001452   0.0002865  -0.0008934
   28  -0.1407732   0.0404770   0.0097704   0.0628949   0.0066329   0.0012799
   29   0.0972086  -0.2512691  -0.0436480  -0.0507453  -0.0557465  -0.0144651
   30   0.0230482  -0.0437639  -0.0710494  -0.0118678  -0.0147171   0.0040955
   31   0.0004419  -0.0041398  -0.0010394  -0.0015150   0.0012876   0.0003537
   32  -0.0252871  -0.0315775  -0.0082515   0.0046065   0.0002013  -0.0008786
   33  -0.0058321  -0.0082551   0.0018878   0.0010852  -0.0008120   0.0035790
   34  -0.2123399   0.0238738   0.0052466  -0.0265134  -0.0066855  -0.0010168
   35   0.0225042  -0.0810601   0.0010577  -0.0211288   0.0090279   0.0010979
   36   0.0049735   0.0009528  -0.0779853  -0.0047942   0.0012020   0.0036812
   37  -0.0229402   0.0120149  -0.0251947   0.0001525   0.0030808  -0.0001740
   38   0.0068683   0.0016331   0.0038723  -0.0008576  -0.0022553   0.0006336
   39  -0.0049252   0.0002513   0.0056722   0.0019473  -0.0001769  -0.0002148
   40   0.0008264  -0.0007027  -0.0006538   0.0000563  -0.0002224  -0.0000069
   41  -0.0012238  -0.0033372  -0.0010959  -0.0004796   0.0008005   0.0000779
   42   0.0009804  -0.0015306   0.0004322  -0.0005367   0.0001698   0.0001334
   43   0.0011363   0.0015828  -0.0021271  -0.0003584   0.0001305   0.0004903
   44   0.0017810   0.0054338   0.0027559   0.0009038  -0.0005173   0.0001128
   45  -0.0025070   0.0028635  -0.0021260   0.0004303  -0.0001064  -0.0001036
   46   0.0001940   0.0002965  -0.0011171  -0.0001287   0.0004628   0.0001331
   47  -0.0002031   0.0000079   0.0003587   0.0001244  -0.0001944  -0.0001312
   48   0.0005851   0.0000540  -0.0004592  -0.0000914   0.0004557   0.0001468
   49  -0.0009037  -0.0000692   0.0000025   0.0002629   0.0000499  -0.0000255
   50  -0.0000560  -0.0011282   0.0001583  -0.0002199   0.0002665  -0.0000082
   51   0.0000172   0.0001989  -0.0017015  -0.0001662   0.0000504   0.0004367
   52   0.0013560  -0.0001922  -0.0000461  -0.0004064   0.0005004   0.0001160
   53  -0.0002644  -0.0002464  -0.0001320   0.0000463  -0.0000953  -0.0000199
   54  -0.0000607  -0.0001273   0.0001384   0.0000075  -0.0000077  -0.0000316
   55   0.0009792   0.0000765   0.0027159  -0.0001723   0.0001778  -0.0002921
   56   0.0000251   0.0058158   0.0022808   0.0009509  -0.0002445  -0.0002564
   57   0.0031592   0.0022420  -0.0022843   0.0002945  -0.0001445  -0.0002319
   58   0.0001860  -0.0003744   0.0011065  -0.0001702   0.0004821   0.0001080
   59   0.0001630   0.0000619  -0.0000409   0.0000578   0.0000373   0.0000654
   60  -0.0005830   0.0002772  -0.0005126   0.0001450  -0.0004684  -0.0000488
   61  -0.0238809  -0.0033899   0.0268016  -0.0002471   0.0030441   0.0013744
   62   0.0023447   0.0049323  -0.0045596   0.0005397  -0.0014318  -0.0011309
   63   0.0067020  -0.0010642   0.0036038  -0.0020531  -0.0007000  -0.0007587
   64   0.0009323  -0.0009523   0.0002058  -0.0000208  -0.0002939  -0.0000547
   65  -0.0003505  -0.0034426  -0.0013829  -0.0006712   0.0005624   0.0001886
   66  -0.0014455  -0.0009636   0.0003647   0.0002404   0.0002933   0.0001590
            7           8           9          10          11          12
    1   0.0065128   0.0108069   0.0024777  -0.0384987  -0.0116563  -0.0025905
    2  -0.0081780  -0.0397126  -0.0101753  -0.0626533   0.0451668   0.0097072
    3  -0.0018764  -0.0102714   0.0018769  -0.0142480   0.0094104   0.0057252
    4  -0.0540587   0.0399801   0.0087766  -0.2913285   0.0025829   0.0013626
    5   0.0360542  -0.1386700  -0.0269981   0.0643389  -0.0994906  -0.0099911
    6   0.0078576  -0.0270249  -0.0289289   0.0156016  -0.0100432  -0.0592087
    7   0.0721548  -0.0566203  -0.0126408  -0.0112235   0.0325591   0.0076319
    8  -0.0566203   0.2011651   0.0444403   0.0089425  -0.0251821  -0.0066513
    9  -0.0126408   0.0444403   0.0217569   0.0021283  -0.0066889   0.0015472
   10  -0.0112235   0.0089425   0.0021283   0.5704525  -0.0547125  -0.0141662
   11   0.0325591  -0.0251821  -0.0066889  -0.0547125   0.5472549   0.1000906
   12   0.0076319  -0.0066513   0.0015472  -0.0141662   0.1000906   0.1364967
   13  -0.0061965  -0.0014467  -0.0002749  -0.0929107  -0.0576007  -0.0129358
   14   0.0048777   0.0032810   0.0008719  -0.0613071  -0.1041400  -0.0185176
   15   0.0011784   0.0009255  -0.0006523  -0.0137077  -0.0185418  -0.0265080
   16  -0.0048556   0.0022091   0.0005378  -0.1437445   0.1069816   0.0249774
   17  -0.0033717   0.0038444  -0.0000111   0.0418289  -0.2774122  -0.0504146
   18  -0.0007577  -0.0000362   0.0039180   0.0097192  -0.0502447  -0.0711987
   19  -0.0000051  -0.0000091  -0.0000035  -0.0072407  -0.0012747  -0.0003167
   20   0.0013735  -0.0009111  -0.0002469   0.0287276  -0.0025504  -0.0012759
   21   0.0003112  -0.0002416   0.0000640   0.0066506  -0.0012921   0.0025041
   22   0.0009518   0.0006845   0.0001466   0.0602229  -0.0484643  -0.0112780
   23   0.0009799  -0.0022188  -0.0003344   0.0042261  -0.0519053  -0.0135402
   24   0.0002361  -0.0003226  -0.0008717   0.0007810  -0.0133094   0.0038160
   25   0.0001177   0.0000230   0.0000036  -0.0015656  -0.0027155  -0.0006001
   26   0.0000276   0.0000200   0.0000785  -0.0028607  -0.0002516  -0.0016467
   27   0.0000098   0.0000838  -0.0003020  -0.0006036  -0.0016724   0.0065460
   28  -0.0023710  -0.0042981  -0.0009635  -0.0461420   0.0374266   0.0086955
   29  -0.0011875   0.0028698  -0.0002649   0.0350189  -0.0290858  -0.0059618
   30  -0.0003129  -0.0003143   0.0038352   0.0082325  -0.0060496  -0.0046396
   31   0.0003810  -0.0003037  -0.0000685   0.0017550  -0.0012336  -0.0003044
   32  -0.0004329  -0.0019170  -0.0004719  -0.0000237   0.0001158   0.0001731
   33  -0.0000954  -0.0004668   0.0000403  -0.0000423   0.0002088  -0.0005990
   34  -0.0021008   0.0026489   0.0005303   0.0004059  -0.0022624  -0.0005249
   35  -0.0037030  -0.0020507   0.0000150  -0.0019044  -0.0025969  -0.0019359
   36  -0.0007731   0.0001847  -0.0021447  -0.0003782  -0.0019653   0.0056926
   37  -0.0002921  -0.0011676  -0.0012312   0.0000899   0.0001127   0.0011125
   38  -0.0016260  -0.0001042  -0.0004646   0.0003161  -0.0000595   0.0001226
   39  -0.0003224   0.0002101  -0.0000314  -0.0001151   0.0000384  -0.0001853
   40  -0.0000399   0.0000538  -0.0000526  -0.0001516  -0.0000775   0.0000318
   41   0.0002063  -0.0001925   0.0000031  -0.0000145  -0.0000705   0.0000510
   42   0.0000725  -0.0001686   0.0000426  -0.0001378  -0.0001774  -0.0000895
   43   0.0006562   0.0001590   0.0004705  -0.0002095  -0.0001715  -0.0000181
   44  -0.0001969   0.0000093  -0.0001098   0.0001584   0.0002525  -0.0002112
   45   0.0000780  -0.0001043  -0.0003026  -0.0002942  -0.0002328   0.0000939
   46   0.0000102  -0.0001899  -0.0000886   0.0001545   0.0001442   0.0000742
   47   0.0000075   0.0000610   0.0000444  -0.0001190  -0.0000617  -0.0000146
   48  -0.0000585  -0.0002005  -0.0000703   0.0002160   0.0002240  -0.0000016
   49  -0.0000057  -0.0000640  -0.0000106  -0.0002059  -0.0002839  -0.0000692
   50   0.0002160  -0.0000080  -0.0001103   0.0000625   0.0000390   0.0000305
   51   0.0002643   0.0000415   0.0003702   0.0000561  -0.0000192   0.0000261
   52  -0.0000991  -0.0001910  -0.0000426   0.0002951   0.0002040   0.0000571
   53   0.0000014   0.0000328   0.0000120  -0.0000579  -0.0000340  -0.0000271
   54  -0.0000013   0.0000014  -0.0000023  -0.0000148  -0.0000180   0.0000458
   55   0.0002416   0.0000632  -0.0004036  -0.0002770  -0.0001052  -0.0000360
   56   0.0000851  -0.0001076   0.0001994   0.0000150   0.0000850   0.0000436
   57  -0.0002642   0.0000621  -0.0001807   0.0002704   0.0002740   0.0003264
   58   0.0000121  -0.0001945  -0.0000053   0.0001600   0.0001628  -0.0000161
   59  -0.0000331  -0.0000487  -0.0000275   0.0000155   0.0000548   0.0000411
   60   0.0000472   0.0001627   0.0000205  -0.0002302  -0.0002031  -0.0000814
   61   0.0002523  -0.0011604   0.0006461   0.0000762   0.0004768  -0.0010372
   62  -0.0011808   0.0000615   0.0003186   0.0000806   0.0000029   0.0000015
   63  -0.0006434  -0.0002770   0.0000309   0.0002221   0.0000531  -0.0002596
   64  -0.0000420   0.0000743   0.0000678  -0.0001139  -0.0000842  -0.0000507
   65   0.0001422  -0.0002214  -0.0000788  -0.0000766  -0.0001356  -0.0000755
   66   0.0000599  -0.0000324  -0.0000166   0.0000582   0.0001519  -0.0000502
           13          14          15          16          17          18
    1  -0.0022974   0.0005739   0.0001642  -0.0015612  -0.0095350  -0.0022080
    2   0.0047673   0.0005487  -0.0007621  -0.0097858  -0.0600753  -0.0139548
    3   0.0011249  -0.0007515   0.0036616  -0.0021913  -0.0138366  -0.0026111
    4  -0.0262703  -0.0065730  -0.0014584  -0.0050093   0.0836130   0.0193780
    5  -0.0298705  -0.0084252  -0.0025032   0.0304481   0.0103941   0.0010950
    6  -0.0067800  -0.0025299   0.0020168   0.0070248   0.0010185   0.0053903
    7  -0.0061965   0.0048777   0.0011784  -0.0048556  -0.0033717  -0.0007577
    8  -0.0014467   0.0032810   0.0009255   0.0022091   0.0038444  -0.0000362
    9  -0.0002749   0.0008719  -0.0006523   0.0005378  -0.0000111   0.0039180
   10  -0.0929107  -0.0613071  -0.0137077  -0.1437445   0.0418289   0.0097192
   11  -0.0576007  -0.1041400  -0.0185418   0.1069816  -0.2774122  -0.0502447
   12  -0.0129358  -0.0185176  -0.0265080   0.0249774  -0.0504146  -0.0711987
   13   0.1275757   0.0917623   0.0205696  -0.0010488  -0.0071232  -0.0016244
   14   0.0917623   0.1452778   0.0304368  -0.0311558  -0.0349414  -0.0089060
   15   0.0205696   0.0304368   0.0183065  -0.0071248  -0.0089104   0.0022220
   16  -0.0010488  -0.0311558  -0.0071248   0.7475941   0.0000171  -0.0013055
   17  -0.0071232  -0.0349414  -0.0089104   0.0000171   0.6352216   0.1168048
   18  -0.0016244  -0.0089060   0.0022220  -0.0013055   0.1168048   0.1536731
   19   0.0010956  -0.0008545  -0.0002142  -0.3348663   0.0488045   0.0116275
   20   0.0008016   0.0004732   0.0006949   0.0461933  -0.0628054  -0.0063707
   21   0.0001893   0.0006981  -0.0023659   0.0109415  -0.0062758  -0.0367733
   22   0.0014365   0.0061303   0.0013810  -0.2184472  -0.0718952  -0.0160197
   23   0.0011111  -0.0009119  -0.0012330  -0.1395765  -0.2464625  -0.0428700
   24   0.0002621  -0.0012434   0.0041074  -0.0316415  -0.0430959  -0.0682772
   25  -0.0002238  -0.0011195  -0.0002549   0.0104868  -0.0201822  -0.0046792
   26  -0.0000800  -0.0008640  -0.0002240   0.0088356  -0.0158127  -0.0044530
   27  -0.0000191  -0.0002226   0.0000674   0.0020455  -0.0043342   0.0024949
   28   0.0002359  -0.0012146  -0.0002578  -0.0450696  -0.0678440  -0.0154685
   29   0.0001817   0.0010101   0.0003792  -0.0139797   0.0462474   0.0092006
   30   0.0000565   0.0004348  -0.0006388  -0.0032165   0.0094095   0.0083021
   31  -0.0008215  -0.0011511  -0.0002645  -0.0028438   0.0058179   0.0013471
   32  -0.0011078  -0.0011112  -0.0001655   0.0000176   0.0024965  -0.0004423
   33  -0.0002606  -0.0001826  -0.0003900   0.0000113  -0.0004918   0.0042703
   34   0.0001298   0.0005404   0.0001077   0.0000698  -0.0000766  -0.0000131
   35  -0.0013983  -0.0003020  -0.0001092  -0.0003667  -0.0009865   0.0000751
   36  -0.0002966  -0.0000997   0.0001375  -0.0000812   0.0001231  -0.0014115
   37  -0.0003279  -0.0002373   0.0000270  -0.0003630  -0.0000031  -0.0002300
   38  -0.0001077   0.0000866  -0.0000727  -0.0000804   0.0001497   0.0000469
   39   0.0002053   0.0001500   0.0000302   0.0003442   0.0000310   0.0000425
   40   0.0000270   0.0000302   0.0000074   0.0000251  -0.0000053   0.0000038
   41  -0.0000903  -0.0000898  -0.0000199  -0.0000280  -0.0000321  -0.0000003
   42   0.0000211   0.0000336   0.0000038   0.0000465  -0.0000011  -0.0000072
   43   0.0001894   0.0000996  -0.0000316   0.0001071   0.0000896   0.0000275
   44   0.0000202  -0.0000503  -0.0000060  -0.0000025   0.0000310   0.0000449
   45   0.0003831   0.0002424   0.0000670   0.0000691   0.0001018  -0.0000454
   46  -0.0001631  -0.0001286  -0.0000170  -0.0001245  -0.0000482   0.0000083
   47   0.0001050   0.0000786   0.0000152   0.0000546  -0.0000010  -0.0000071
   48  -0.0002407  -0.0001783  -0.0000250  -0.0001370  -0.0000788   0.0000235
   49   0.0002444   0.0001894   0.0000452   0.0001380   0.0000571  -0.0000014
   50  -0.0001075  -0.0000581  -0.0000034  -0.0000106  -0.0000363  -0.0000752
   51  -0.0000226  -0.0000145  -0.0000489   0.0000072   0.0000101   0.0000499
   52  -0.0003750  -0.0002470  -0.0000562  -0.0001588  -0.0000852  -0.0000148
   53   0.0000546   0.0000412   0.0000108   0.0000270   0.0000042   0.0000264
   54   0.0000096   0.0000091  -0.0000043   0.0000041   0.0000116  -0.0000511
   55   0.0001823   0.0000987   0.0000706   0.0000787   0.0000227   0.0000150
   56   0.0002256   0.0000719   0.0000227  -0.0000096   0.0000840   0.0000938
   57  -0.0002961  -0.0002214  -0.0000347  -0.0000782  -0.0000870  -0.0000788
   58  -0.0001688  -0.0001263  -0.0000402  -0.0001303  -0.0000401  -0.0000226
   59  -0.0000337  -0.0000214  -0.0000131  -0.0000298  -0.0000355  -0.0000241
   60   0.0002484   0.0001745   0.0000513   0.0001408   0.0000517   0.0000555
   61  -0.0003366  -0.0002216  -0.0001291  -0.0003178  -0.0000672   0.0002207
   62   0.0000154   0.0001113   0.0000876   0.0002314   0.0001570  -0.0000155
   63  -0.0002515  -0.0001037   0.0000155  -0.0003198   0.0000236   0.0000260
   64   0.0000239   0.0000336   0.0000053   0.0000335   0.0000301   0.0000018
   65  -0.0000791  -0.0000650  -0.0000080   0.0000125  -0.0000297   0.0000149
   66  -0.0000680  -0.0000797  -0.0000191  -0.0000527  -0.0000471  -0.0000181
           19          20          21          22          23          24
    1   0.0004587  -0.0003214  -0.0000824  -0.0060308   0.0326061   0.0074847
    2  -0.0002822  -0.0011028   0.0000462   0.0762576   0.0113417   0.0013224
    3  -0.0000693   0.0000440  -0.0012701   0.0175555   0.0012626   0.0056650
    4   0.0008900   0.0004400   0.0000938  -0.0636572  -0.0201103  -0.0044845
    5   0.0013663  -0.0035948  -0.0020690  -0.0198317  -0.0053222  -0.0008424
    6   0.0003190  -0.0020595   0.0048809  -0.0044778  -0.0007979  -0.0016388
    7  -0.0000051   0.0013735   0.0003112   0.0009518   0.0009799   0.0002361
    8  -0.0000091  -0.0009111  -0.0002416   0.0006845  -0.0022188  -0.0003226
    9  -0.0000035  -0.0002469   0.0000640   0.0001466  -0.0003344  -0.0008717
   10  -0.0072407   0.0287276   0.0066506   0.0602229   0.0042261   0.0007810
   11  -0.0012747  -0.0025504  -0.0012921  -0.0484643  -0.0519053  -0.0133094
   12  -0.0003167  -0.0012759   0.0025041  -0.0112780  -0.0135402   0.0038160
   13   0.0010956   0.0008016   0.0001893   0.0014365   0.0011111   0.0002621
   14  -0.0008545   0.0004732   0.0006981   0.0061303  -0.0009119  -0.0012434
   15  -0.0002142   0.0006949  -0.0023659   0.0013810  -0.0012330   0.0041074
   16  -0.3348663   0.0461933   0.0109415  -0.2184472  -0.1395765  -0.0316415
   17   0.0488045  -0.0628054  -0.0062758  -0.0718952  -0.2464625  -0.0430959
   18   0.0116275  -0.0063707  -0.0367733  -0.0160197  -0.0428700  -0.0682772
   19   0.3534529  -0.0496880  -0.0118274  -0.0140816   0.0047196   0.0011259
   20  -0.0496880   0.0645998   0.0092321  -0.0241833   0.0077096   0.0009543
   21  -0.0118274   0.0092321   0.0266760  -0.0055009   0.0008873   0.0040090
   22  -0.0140816  -0.0241833  -0.0055009   0.6659997  -0.0180488  -0.0051964
   23   0.0047196   0.0077096   0.0008873  -0.0180488   0.7170444   0.1362704
   24   0.0011259   0.0009543   0.0040090  -0.0051964   0.1362704   0.1558595
   25   0.0007892   0.0003979   0.0000785  -0.0887778   0.0881378   0.0203477
   26  -0.0000251   0.0005938   0.0011185   0.0907303  -0.2974301  -0.0604569
   27  -0.0000229   0.0011540  -0.0040942   0.0209879  -0.0605586  -0.0485275
   28   0.0001927  -0.0024852  -0.0005736  -0.3101522   0.0813040   0.0192667
   29  -0.0026408  -0.0020032  -0.0020285   0.0185046  -0.1195502  -0.0141186
   30  -0.0005922  -0.0020458   0.0064704   0.0046178  -0.0140455  -0.0628029
   31  -0.0006946  -0.0012477  -0.0002791  -0.0287364  -0.0361439  -0.0083357
   32  -0.0001406  -0.0004785  -0.0001270  -0.0107014  -0.0079584  -0.0027878
   33  -0.0000313  -0.0001261   0.0000423  -0.0024059  -0.0027578   0.0034478
   34  -0.0000361   0.0000069   0.0000040   0.0016589  -0.0001631  -0.0000855
   35   0.0000377   0.0000919   0.0000423   0.0008923  -0.0044177  -0.0023712
   36   0.0000086   0.0000532  -0.0001348   0.0001410  -0.0023573   0.0053975
   37   0.0000167   0.0000009  -0.0000155  -0.0000749   0.0001420   0.0010353
   38  -0.0000004  -0.0000023   0.0000284   0.0000246   0.0001914  -0.0002977
   39   0.0000004   0.0000032   0.0000017  -0.0000921  -0.0000974  -0.0003549
   40  -0.0000040  -0.0000005  -0.0000067  -0.0000556  -0.0000341   0.0000100
   41  -0.0000007  -0.0000124   0.0000039   0.0000815  -0.0002535  -0.0001246
   42   0.0000015  -0.0000073   0.0000086   0.0000103   0.0000288  -0.0000708
   43   0.0000081  -0.0000022  -0.0000053  -0.0001406   0.0000012   0.0000813
   44  -0.0000080   0.0000007  -0.0000258  -0.0000466   0.0002698   0.0001759
   45   0.0000174  -0.0000012   0.0000054   0.0000196  -0.0000828   0.0002095
   46  -0.0000004  -0.0000001  -0.0000118   0.0000442   0.0000715   0.0000703
   47   0.0000017  -0.0000003   0.0000053   0.0000079  -0.0000242  -0.0000176
   48  -0.0000074   0.0000012  -0.0000142   0.0000349   0.0000985   0.0000373
   49   0.0000102  -0.0000001   0.0000015   0.0000407  -0.0000565   0.0000062
   50  -0.0000049   0.0000041   0.0000063  -0.0000157  -0.0000536   0.0000364
   51  -0.0000020   0.0000028  -0.0000096  -0.0000628  -0.0000369   0.0000253
   52  -0.0000073  -0.0000036   0.0000012   0.0000381   0.0002422   0.0000360
   53   0.0000020  -0.0000004  -0.0000005   0.0000001  -0.0000354  -0.0000229
   54   0.0000005  -0.0000001  -0.0000013   0.0000039  -0.0000171   0.0000296
   55   0.0000108  -0.0000002   0.0000037  -0.0000236   0.0000672  -0.0001233
   56   0.0000064  -0.0000072   0.0000125  -0.0000462   0.0002323  -0.0002437
   57  -0.0000168  -0.0000071   0.0000226   0.0000327   0.0002072   0.0001014
   58  -0.0000002  -0.0000048   0.0000096   0.0000452   0.0000946  -0.0000229
   59  -0.0000022  -0.0000012   0.0000028   0.0000356   0.0000355   0.0000097
   60   0.0000064   0.0000037  -0.0000148  -0.0000312  -0.0001129  -0.0000253
   61   0.0000158  -0.0000030   0.0000107  -0.0001582   0.0004476  -0.0008280
   62  -0.0000041   0.0000066  -0.0000103  -0.0001738  -0.0000492   0.0004295
   63  -0.0000006   0.0000041  -0.0000087   0.0000648   0.0002460  -0.0000750
   64  -0.0000044  -0.0000017   0.0000072  -0.0001022  -0.0000248  -0.0000321
   65  -0.0000032  -0.0000097  -0.0000132   0.0000551  -0.0002284   0.0000552
   66  -0.0000029  -0.0000067   0.0000020   0.0000700  -0.0001635  -0.0000564
           25          26          27          28          29          30
    1  -0.0052628   0.0004684   0.0000949  -0.1407732   0.0972086   0.0230482
    2  -0.0001038   0.0016023  -0.0008154   0.0404770  -0.2512691  -0.0437639
    3  -0.0000030  -0.0008329   0.0050069   0.0097704  -0.0436480  -0.0710494
    4  -0.0010706  -0.0005818  -0.0001452   0.0628949  -0.0507453  -0.0118678
    5  -0.0007733   0.0002657   0.0002865   0.0066329  -0.0557465  -0.0147171
    6  -0.0001750   0.0002852  -0.0008934   0.0012799  -0.0144651   0.0040955
    7   0.0001177   0.0000276   0.0000098  -0.0023710  -0.0011875  -0.0003129
    8   0.0000230   0.0000200   0.0000838  -0.0042981   0.0028698  -0.0003143
    9   0.0000036   0.0000785  -0.0003020  -0.0009635  -0.0002649   0.0038352
   10  -0.0015656  -0.0028607  -0.0006036  -0.0461420   0.0350189   0.0082325
   11  -0.0027155  -0.0002516  -0.0016724   0.0374266  -0.0290858  -0.0060496
   12  -0.0006001  -0.0016467   0.0065460   0.0086955  -0.0059618  -0.0046396
   13  -0.0002238  -0.0000800  -0.0000191   0.0002359   0.0001817   0.0000565
   14  -0.0011195  -0.0008640  -0.0002226  -0.0012146   0.0010101   0.0004348
   15  -0.0002549  -0.0002240   0.0000674  -0.0002578   0.0003792  -0.0006388
   16   0.0104868   0.0088356   0.0020455  -0.0450696  -0.0139797  -0.0032165
   17  -0.0201822  -0.0158127  -0.0043342  -0.0678440   0.0462474   0.0094095
   18  -0.0046792  -0.0044530   0.0024949  -0.0154685   0.0092006   0.0083021
   19   0.0007892  -0.0000251  -0.0000229   0.0001927  -0.0026408  -0.0005922
   20   0.0003979   0.0005938   0.0011540  -0.0024852  -0.0020032  -0.0020458
   21   0.0000785   0.0011185  -0.0040942  -0.0005736  -0.0020285   0.0064704
   22  -0.0887778   0.0907303   0.0209879  -0.3101522   0.0185046   0.0046178
   23   0.0881378  -0.2974301  -0.0605586   0.0813040  -0.1195502  -0.0140455
   24   0.0203477  -0.0604569  -0.0485275   0.0192667  -0.0141186  -0.0628029
   25   0.0919273  -0.0940290  -0.0217941  -0.0069646   0.0285370   0.0066342
   26  -0.0940290   0.3129794   0.0665094  -0.0014315  -0.0021235  -0.0011091
   27  -0.0217941   0.0665094   0.0393651  -0.0003449  -0.0011387   0.0022841
   28  -0.0069646  -0.0014315  -0.0003449   0.5921979  -0.0641638  -0.0151875
   29   0.0285370  -0.0021235  -0.0011387  -0.0641638   0.5154840   0.0922788
   30   0.0066342  -0.0011091   0.0022841  -0.0151875   0.0922788   0.1372679
   31   0.0008006  -0.0009900  -0.0002266  -0.0858960  -0.0541904  -0.0125893
   32   0.0005899   0.0009458   0.0007832  -0.0540560  -0.1030286  -0.0186961
   33   0.0001756   0.0007714  -0.0021779  -0.0127101  -0.0186449  -0.0263468
   34   0.0001925  -0.0001929  -0.0000201  -0.0139285   0.0148901   0.0027924
   35   0.0011945   0.0000627  -0.0000407   0.0297853  -0.0022823  -0.0014380
   36   0.0002580  -0.0000259   0.0001520   0.0066535  -0.0014552   0.0036931
   37  -0.0001631   0.0000314   0.0001075  -0.0016075  -0.0032118  -0.0015784
   38   0.0000246   0.0000099   0.0000410  -0.0005882  -0.0001572  -0.0006934
   39   0.0000830  -0.0000425   0.0000492   0.0017728  -0.0010829  -0.0008464
   40   0.0000129   0.0000007   0.0000001   0.0003162   0.0003882   0.0000649
   41   0.0000566  -0.0000077   0.0000153   0.0007884   0.0002458   0.0001708
   42   0.0000033  -0.0000055   0.0000016  -0.0001146   0.0003377   0.0001725
   43  -0.0000212   0.0000142  -0.0000335  -0.0005101  -0.0000463   0.0001846
   44  -0.0001081  -0.0000061  -0.0000036  -0.0009022  -0.0000363  -0.0001900
   45   0.0000148  -0.0000049   0.0000412  -0.0002716   0.0000595  -0.0000929
   46  -0.0000395   0.0000099   0.0000034  -0.0003596  -0.0004359  -0.0000634
   47   0.0000156  -0.0000022   0.0000007   0.0000779   0.0002016   0.0000773
   48  -0.0000451   0.0000124  -0.0000119  -0.0003048  -0.0004342  -0.0000887
   49   0.0000283  -0.0000148  -0.0000065   0.0003295   0.0000150   0.0000391
   50   0.0000309  -0.0000048   0.0000146   0.0002233   0.0002255  -0.0001070
   51   0.0000087   0.0000064  -0.0000580   0.0002039   0.0000166   0.0004022
   52  -0.0000827   0.0000063   0.0000031  -0.0006170  -0.0004998  -0.0001191
   53   0.0000142  -0.0000012  -0.0000001   0.0001049   0.0000471   0.0000168
   54   0.0000033   0.0000002  -0.0000027   0.0000251   0.0000181  -0.0000087
   55  -0.0000201   0.0000097   0.0000483  -0.0007772  -0.0000393  -0.0003013
   56  -0.0000821  -0.0000001  -0.0000213  -0.0008269  -0.0001698   0.0002740
   57  -0.0000771  -0.0000109   0.0000409  -0.0004809  -0.0001400  -0.0000574
   58  -0.0000398   0.0000099   0.0000027  -0.0003421  -0.0004457  -0.0001580
   59  -0.0000104   0.0000021   0.0000078  -0.0001084  -0.0000532  -0.0000589
   60   0.0000469  -0.0000055  -0.0000147   0.0003005   0.0005039   0.0001430
   61  -0.0001364   0.0000629  -0.0000907  -0.0009975  -0.0035521   0.0002076
   62   0.0000559   0.0000232  -0.0000677   0.0004527  -0.0013559   0.0005911
   63  -0.0000601   0.0000311   0.0000416  -0.0018938   0.0006438  -0.0001020
   64   0.0000126  -0.0000010   0.0000039   0.0003450   0.0004056   0.0001181
   65   0.0000461  -0.0000009  -0.0000210   0.0006458   0.0005186  -0.0000166
   66   0.0000310   0.0000048  -0.0000084   0.0006048  -0.0000470  -0.0000022
           31          32          33          34          35          36
    1   0.0004419  -0.0252871  -0.0058321  -0.2123399   0.0225042   0.0049735
    2  -0.0041398  -0.0315775  -0.0082551   0.0238738  -0.0810601   0.0009528
    3  -0.0010394  -0.0082515   0.0018878   0.0052466   0.0010577  -0.0779853
    4  -0.0015150   0.0046065   0.0010852  -0.0265134  -0.0211288  -0.0047942
    5   0.0012876   0.0002013  -0.0008120  -0.0066855   0.0090279   0.0012020
    6   0.0003537  -0.0008786   0.0035790  -0.0010168   0.0010979   0.0036812
    7   0.0003810  -0.0004329  -0.0000954  -0.0021008  -0.0037030  -0.0007731
    8  -0.0003037  -0.0019170  -0.0004668   0.0026489  -0.0020507   0.0001847
    9  -0.0000685  -0.0004719   0.0000403   0.0005303   0.0000150  -0.0021447
   10   0.0017550  -0.0000237  -0.0000423   0.0004059  -0.0019044  -0.0003782
   11  -0.0012336   0.0001158   0.0002088  -0.0022624  -0.0025969  -0.0019653
   12  -0.0003044   0.0001731  -0.0005990  -0.0005249  -0.0019359   0.0056926
   13  -0.0008215  -0.0011078  -0.0002606   0.0001298  -0.0013983  -0.0002966
   14  -0.0011511  -0.0011112  -0.0001826   0.0005404  -0.0003020  -0.0000997
   15  -0.0002645  -0.0001655  -0.0003900   0.0001077  -0.0001092   0.0001375
   16  -0.0028438   0.0000176   0.0000113   0.0000698  -0.0003667  -0.0000812
   17   0.0058179   0.0024965  -0.0004918  -0.0000766  -0.0009865   0.0001231
   18   0.0013471  -0.0004423   0.0042703  -0.0000131   0.0000751  -0.0014115
   19  -0.0006946  -0.0001406  -0.0000313  -0.0000361   0.0000377   0.0000086
   20  -0.0012477  -0.0004785  -0.0001261   0.0000069   0.0000919   0.0000532
   21  -0.0002791  -0.0001270   0.0000423   0.0000040   0.0000423  -0.0001348
   22  -0.0287364  -0.0107014  -0.0024059   0.0016589   0.0008923   0.0001410
   23  -0.0361439  -0.0079584  -0.0027578  -0.0001631  -0.0044177  -0.0023573
   24  -0.0083357  -0.0027878   0.0034478  -0.0000855  -0.0023712   0.0053975
   25   0.0008006   0.0005899   0.0001756   0.0001925   0.0011945   0.0002580
   26  -0.0009900   0.0009458   0.0007714  -0.0001929   0.0000627  -0.0000259
   27  -0.0002266   0.0007832  -0.0021779  -0.0000201  -0.0000407   0.0001520
   28  -0.0858960  -0.0540560  -0.0127101  -0.0139285   0.0297853   0.0066535
   29  -0.0541904  -0.1030286  -0.0186449   0.0148901  -0.0022823  -0.0014552
   30  -0.0125893  -0.0186961  -0.0263468   0.0027924  -0.0014380   0.0036931
   31   0.1166573   0.0876672   0.0202514  -0.0018181   0.0032908   0.0007224
   32   0.0876672   0.1462144   0.0313013  -0.0027657  -0.0022011   0.0001579
   33   0.0202514   0.0313013   0.0186192  -0.0005604  -0.0001248  -0.0022045
   34  -0.0018181  -0.0027657  -0.0005604   0.6243412  -0.0707054  -0.0218656
   35   0.0032908  -0.0022011  -0.0001248  -0.0707054   0.2283082  -0.1270147
   36   0.0007224   0.0001579  -0.0022045  -0.0218656  -0.1270147   0.6100941
   37   0.0009686   0.0008451  -0.0004979  -0.1619568   0.0300209  -0.0428352
   38   0.0008670  -0.0005669   0.0005195   0.0474441  -0.0877490   0.0641083
   39   0.0004557  -0.0005130   0.0000328  -0.1047391   0.0748418  -0.2532892
   40  -0.0001278  -0.0001277  -0.0000603   0.0106374   0.0029898  -0.0139742
   41  -0.0002197  -0.0000860  -0.0000846  -0.0050193   0.0019921   0.0076988
   42  -0.0000600  -0.0000311  -0.0000065   0.0131135   0.0034934  -0.0158338
   43   0.0002369  -0.0001841   0.0003601  -0.0266112   0.0284053  -0.0783755
   44  -0.0001524  -0.0000205   0.0000644   0.0126435   0.0028377   0.0054992
   45   0.0002501  -0.0000369  -0.0002143  -0.0246403  -0.0034964   0.0330795
   46   0.0000700   0.0001804   0.0000045  -0.0028521  -0.0001771   0.0048162
   47  -0.0000093  -0.0001133  -0.0000340   0.0011875   0.0045598  -0.0006310
   48  -0.0000011   0.0001836   0.0000407   0.0001694   0.0001306   0.0040235
   49  -0.0000360   0.0000525  -0.0000014   0.0016311  -0.0010096   0.0008419
   50  -0.0002200   0.0000589  -0.0000563  -0.0009986  -0.0082610   0.0183015
   51  -0.0002061   0.0001220   0.0003420   0.0007590   0.0180037  -0.0655348
   52  -0.0000199   0.0002360   0.0000529  -0.0016409   0.0001094  -0.0000064
   53   0.0000208  -0.0000384  -0.0000052   0.0001451  -0.0006968  -0.0003472
   54   0.0000027  -0.0000125  -0.0000084   0.0000139  -0.0003386   0.0003550
   55   0.0005856  -0.0003930  -0.0004933  -0.0295277  -0.0171068   0.0798334
   56   0.0000132   0.0000431   0.0000106  -0.0017351   0.0124898  -0.0192119
   57  -0.0001695  -0.0000231  -0.0002475   0.0260413  -0.0102434   0.0266559
   58   0.0000734   0.0001996   0.0000866  -0.0027249   0.0024912  -0.0043550
   59  -0.0000071   0.0000203   0.0000163   0.0011261   0.0041415   0.0007867
   60  -0.0000155  -0.0002509  -0.0000660   0.0003002   0.0000335   0.0042839
   61   0.0006809   0.0009384   0.0009308  -0.1677070   0.0011144   0.0554985
   62   0.0012682  -0.0009116  -0.0008631  -0.0163663  -0.0729320   0.0504956
   63   0.0002871   0.0000619  -0.0001063   0.1174644   0.0404309  -0.2631200
   64  -0.0001431  -0.0001130   0.0000324   0.0106995  -0.0053321   0.0139763
   65  -0.0002243  -0.0000870   0.0000134   0.0024645   0.0020258   0.0035290
   66  -0.0001109  -0.0000945   0.0000643  -0.0130714   0.0078883  -0.0155801
           37          38          39          40          41          42
    1  -0.0229402   0.0068683  -0.0049252   0.0008264  -0.0012238   0.0009804
    2   0.0120149   0.0016331   0.0002513  -0.0007027  -0.0033372  -0.0015306
    3  -0.0251947   0.0038723   0.0056722  -0.0006538  -0.0010959   0.0004322
    4   0.0001525  -0.0008576   0.0019473   0.0000563  -0.0004796  -0.0005367
    5   0.0030808  -0.0022553  -0.0001769  -0.0002224   0.0008005   0.0001698
    6  -0.0001740   0.0006336  -0.0002148  -0.0000069   0.0000779   0.0001334
    7  -0.0002921  -0.0016260  -0.0003224  -0.0000399   0.0002063   0.0000725
    8  -0.0011676  -0.0001042   0.0002101   0.0000538  -0.0001925  -0.0001686
    9  -0.0012312  -0.0004646  -0.0000314  -0.0000526   0.0000031   0.0000426
   10   0.0000899   0.0003161  -0.0001151  -0.0001516  -0.0000145  -0.0001378
   11   0.0001127  -0.0000595   0.0000384  -0.0000775  -0.0000705  -0.0001774
   12   0.0011125   0.0001226  -0.0001853   0.0000318   0.0000510  -0.0000895
   13  -0.0003279  -0.0001077   0.0002053   0.0000270  -0.0000903   0.0000211
   14  -0.0002373   0.0000866   0.0001500   0.0000302  -0.0000898   0.0000336
   15   0.0000270  -0.0000727   0.0000302   0.0000074  -0.0000199   0.0000038
   16  -0.0003630  -0.0000804   0.0003442   0.0000251  -0.0000280   0.0000465
   17  -0.0000031   0.0001497   0.0000310  -0.0000053  -0.0000321  -0.0000011
   18  -0.0002300   0.0000469   0.0000425   0.0000038  -0.0000003  -0.0000072
   19   0.0000167  -0.0000004   0.0000004  -0.0000040  -0.0000007   0.0000015
   20   0.0000009  -0.0000023   0.0000032  -0.0000005  -0.0000124  -0.0000073
   21  -0.0000155   0.0000284   0.0000017  -0.0000067   0.0000039   0.0000086
   22  -0.0000749   0.0000246  -0.0000921  -0.0000556   0.0000815   0.0000103
   23   0.0001420   0.0001914  -0.0000974  -0.0000341  -0.0002535   0.0000288
   24   0.0010353  -0.0002977  -0.0003549   0.0000100  -0.0001246  -0.0000708
   25  -0.0001631   0.0000246   0.0000830   0.0000129   0.0000566   0.0000033
   26   0.0000314   0.0000099  -0.0000425   0.0000007  -0.0000077  -0.0000055
   27   0.0001075   0.0000410   0.0000492   0.0000001   0.0000153   0.0000016
   28  -0.0016075  -0.0005882   0.0017728   0.0003162   0.0007884  -0.0001146
   29  -0.0032118  -0.0001572  -0.0010829   0.0003882   0.0002458   0.0003377
   30  -0.0015784  -0.0006934  -0.0008464   0.0000649   0.0001708   0.0001725
   31   0.0009686   0.0008670   0.0004557  -0.0001278  -0.0002197  -0.0000600
   32   0.0008451  -0.0005669  -0.0005130  -0.0001277  -0.0000860  -0.0000311
   33  -0.0004979   0.0005195   0.0000328  -0.0000603  -0.0000846  -0.0000065
   34  -0.1619568   0.0474441  -0.1047391   0.0106374  -0.0050193   0.0131135
   35   0.0300209  -0.0877490   0.0748418   0.0029898   0.0019921   0.0034934
   36  -0.0428352   0.0641083  -0.2532892  -0.0139742   0.0076988  -0.0158338
   37   0.6604413  -0.0708188  -0.0589641  -0.1253129  -0.0215398   0.1238800
   38  -0.0708188   0.1847644  -0.1546968  -0.0208917  -0.0452897   0.0471694
   39  -0.0589641  -0.1546968   0.6821500   0.1215209   0.0476274  -0.2627813
   40  -0.1253129  -0.0208917   0.1215209   0.1316642   0.0205250  -0.1295426
   41  -0.0215398  -0.0452897   0.0476274   0.0205250   0.0364531  -0.0532981
   42   0.1238800   0.0471694  -0.2627813  -0.1295426  -0.0532981   0.2761900
   43  -0.3159384   0.0263716   0.0530413  -0.0126056   0.0033070  -0.0026210
   44   0.0452149  -0.0688795   0.0053540  -0.0053227   0.0033952   0.0007498
   45  -0.0100108   0.0157250  -0.1078869   0.0267059  -0.0040600   0.0016527
   46  -0.0193778   0.0144445  -0.0356665   0.0006872  -0.0001549  -0.0015071
   47   0.0078923  -0.0001776   0.0115343  -0.0006612  -0.0022941  -0.0007683
   48  -0.0134661   0.0079377  -0.0147635   0.0003911  -0.0011039   0.0009218
   49  -0.0263409  -0.0010604   0.0225275  -0.0036612   0.0015246  -0.0001999
   50  -0.0157199   0.0127771  -0.0100667   0.0017998   0.0046223   0.0012371
   51   0.0722110  -0.0185577   0.0285331  -0.0010829   0.0013670   0.0012142
   52   0.0030507  -0.0011293   0.0042681  -0.0011878   0.0003327  -0.0003447
   53   0.0001698   0.0034542   0.0014499  -0.0000348   0.0002138   0.0000231
   54  -0.0000187   0.0021512  -0.0033374   0.0009122  -0.0001881   0.0003390
   55  -0.0506144   0.0161779  -0.0279612  -0.0008692   0.0002995  -0.0008152
   56   0.0157091  -0.0083419   0.0077258   0.0002336  -0.0007272  -0.0001453
   57  -0.0266489   0.0074689  -0.0138623  -0.0007158  -0.0001594   0.0002262
   58   0.0005913  -0.0007806   0.0018471   0.0001567  -0.0001087   0.0000966
   59  -0.0004996  -0.0008284   0.0000663  -0.0000669  -0.0002715  -0.0001073
   60   0.0008911   0.0002204  -0.0021292  -0.0000350  -0.0000831  -0.0000093
   61   0.0611790  -0.0147577   0.0212753  -0.0009803   0.0020239  -0.0030565
   62  -0.0020903   0.0059999   0.0155989   0.0019697   0.0047143   0.0028318
   63  -0.0221490   0.0229224  -0.0545529  -0.0028177   0.0027978  -0.0018632
   64  -0.0011808   0.0001601   0.0035045   0.0005867  -0.0002660   0.0007102
   65   0.0000541   0.0053433   0.0017984   0.0001568   0.0002270   0.0001661
   66   0.0037371   0.0018149  -0.0022667  -0.0006995   0.0004050  -0.0006767
           43          44          45          46          47          48
    1   0.0011363   0.0017810  -0.0025070   0.0001940  -0.0002031   0.0005851
    2   0.0015828   0.0054338   0.0028635   0.0002965   0.0000079   0.0000540
    3  -0.0021271   0.0027559  -0.0021260  -0.0011171   0.0003587  -0.0004592
    4  -0.0003584   0.0009038   0.0004303  -0.0001287   0.0001244  -0.0000914
    5   0.0001305  -0.0005173  -0.0001064   0.0004628  -0.0001944   0.0004557
    6   0.0004903   0.0001128  -0.0001036   0.0001331  -0.0001312   0.0001468
    7   0.0006562  -0.0001969   0.0000780   0.0000102   0.0000075  -0.0000585
    8   0.0001590   0.0000093  -0.0001043  -0.0001899   0.0000610  -0.0002005
    9   0.0004705  -0.0001098  -0.0003026  -0.0000886   0.0000444  -0.0000703
   10  -0.0002095   0.0001584  -0.0002942   0.0001545  -0.0001190   0.0002160
   11  -0.0001715   0.0002525  -0.0002328   0.0001442  -0.0000617   0.0002240
   12  -0.0000181  -0.0002112   0.0000939   0.0000742  -0.0000146  -0.0000016
   13   0.0001894   0.0000202   0.0003831  -0.0001631   0.0001050  -0.0002407
   14   0.0000996  -0.0000503   0.0002424  -0.0001286   0.0000786  -0.0001783
   15  -0.0000316  -0.0000060   0.0000670  -0.0000170   0.0000152  -0.0000250
   16   0.0001071  -0.0000025   0.0000691  -0.0001245   0.0000546  -0.0001370
   17   0.0000896   0.0000310   0.0001018  -0.0000482  -0.0000010  -0.0000788
   18   0.0000275   0.0000449  -0.0000454   0.0000083  -0.0000071   0.0000235
   19   0.0000081  -0.0000080   0.0000174  -0.0000004   0.0000017  -0.0000074
   20  -0.0000022   0.0000007  -0.0000012  -0.0000001  -0.0000003   0.0000012
   21  -0.0000053  -0.0000258   0.0000054  -0.0000118   0.0000053  -0.0000142
   22  -0.0001406  -0.0000466   0.0000196   0.0000442   0.0000079   0.0000349
   23   0.0000012   0.0002698  -0.0000828   0.0000715  -0.0000242   0.0000985
   24   0.0000813   0.0001759   0.0002095   0.0000703  -0.0000176   0.0000373
   25  -0.0000212  -0.0001081   0.0000148  -0.0000395   0.0000156  -0.0000451
   26   0.0000142  -0.0000061  -0.0000049   0.0000099  -0.0000022   0.0000124
   27  -0.0000335  -0.0000036   0.0000412   0.0000034   0.0000007  -0.0000119
   28  -0.0005101  -0.0009022  -0.0002716  -0.0003596   0.0000779  -0.0003048
   29  -0.0000463  -0.0000363   0.0000595  -0.0004359   0.0002016  -0.0004342
   30   0.0001846  -0.0001900  -0.0000929  -0.0000634   0.0000773  -0.0000887
   31   0.0002369  -0.0001524   0.0002501   0.0000700  -0.0000093  -0.0000011
   32  -0.0001841  -0.0000205  -0.0000369   0.0001804  -0.0001133   0.0001836
   33   0.0003601   0.0000644  -0.0002143   0.0000045  -0.0000340   0.0000407
   34  -0.0266112   0.0126435  -0.0246403  -0.0028521   0.0011875   0.0001694
   35   0.0284053   0.0028377  -0.0034964  -0.0001771   0.0045598   0.0001306
   36  -0.0783755   0.0054992   0.0330795   0.0048162  -0.0006310   0.0040235
   37  -0.3159384   0.0452149  -0.0100108  -0.0193778   0.0078923  -0.0134661
   38   0.0263716  -0.0688795   0.0157250   0.0144445  -0.0001776   0.0079377
   39   0.0530413   0.0053540  -0.1078869  -0.0356665   0.0115343  -0.0147635
   40  -0.0126056  -0.0053227   0.0267059   0.0006872  -0.0006612   0.0003911
   41   0.0033070   0.0033952  -0.0040600  -0.0001549  -0.0022941  -0.0011039
   42  -0.0026210   0.0007498   0.0016527  -0.0015071  -0.0007683   0.0009218
   43   0.5976582  -0.0604209  -0.0633244  -0.0644740   0.0195427  -0.0439873
   44  -0.0604209   0.1568319  -0.1013595   0.0206546  -0.0368001   0.0358239
   45  -0.0633244  -0.1013595   0.4973439  -0.0477881   0.0363974  -0.1213979
   46  -0.0644740   0.0206546  -0.0477881   0.0844381  -0.0327221   0.0709730
   47   0.0195427  -0.0368001   0.0363974  -0.0327221   0.0340560  -0.0584966
   48  -0.0439873   0.0358239  -0.1213979   0.0709730  -0.0584966   0.1720284
   49  -0.1504813  -0.0196653   0.1187517   0.0014661   0.0058719  -0.0187569
   50  -0.0019451  -0.0673149   0.0316766  -0.0007119  -0.0007888   0.0139274
   51   0.0580685   0.0415601  -0.2317500   0.0034704   0.0102794  -0.0337508
   52  -0.0374289   0.0062382   0.0015392   0.0010139  -0.0006026   0.0009379
   53  -0.0000265   0.0030390   0.0005751  -0.0024202  -0.0008526   0.0007120
   54   0.0228191  -0.0029194   0.0003993   0.0072933  -0.0002933  -0.0040746
   55   0.0637604  -0.0011065  -0.0291394  -0.0017812  -0.0005298   0.0050056
   56  -0.0178850   0.0018515   0.0221713   0.0006168   0.0037854  -0.0000342
   57   0.0276621   0.0126209  -0.0531322   0.0011396   0.0006423   0.0011302
   58  -0.0015963   0.0010922  -0.0007277   0.0003866   0.0000359  -0.0002713
   59   0.0022522   0.0032414   0.0008307  -0.0001414  -0.0000593   0.0005786
   60  -0.0046088   0.0014591   0.0014569   0.0003150   0.0004762  -0.0017103
   61  -0.0524516  -0.0006029   0.0297551   0.0006757   0.0000013  -0.0009424
   62  -0.0011178  -0.0029723  -0.0007551   0.0002866  -0.0010955   0.0004752
   63   0.0311341  -0.0010075  -0.0174163  -0.0019068   0.0006357  -0.0019805
   64  -0.0009206  -0.0001716   0.0006868   0.0001603  -0.0000798  -0.0000029
   65  -0.0001603  -0.0005985  -0.0004041  -0.0000378  -0.0002841  -0.0000880
   66   0.0008041  -0.0003909   0.0001123  -0.0001353  -0.0000730  -0.0000031
           49          50          51          52          53          54
    1  -0.0009037  -0.0000560   0.0000172   0.0013560  -0.0002644  -0.0000607
    2  -0.0000692  -0.0011282   0.0001989  -0.0001922  -0.0002464  -0.0001273
    3   0.0000025   0.0001583  -0.0017015  -0.0000461  -0.0001320   0.0001384
    4   0.0002629  -0.0002199  -0.0001662  -0.0004064   0.0000463   0.0000075
    5   0.0000499   0.0002665   0.0000504   0.0005004  -0.0000953  -0.0000077
    6  -0.0000255  -0.0000082   0.0004367   0.0001160  -0.0000199  -0.0000316
    7  -0.0000057   0.0002160   0.0002643  -0.0000991   0.0000014  -0.0000013
    8  -0.0000640  -0.0000080   0.0000415  -0.0001910   0.0000328   0.0000014
    9  -0.0000106  -0.0001103   0.0003702  -0.0000426   0.0000120  -0.0000023
   10  -0.0002059   0.0000625   0.0000561   0.0002951  -0.0000579  -0.0000148
   11  -0.0002839   0.0000390  -0.0000192   0.0002040  -0.0000340  -0.0000180
   12  -0.0000692   0.0000305   0.0000261   0.0000571  -0.0000271   0.0000458
   13   0.0002444  -0.0001075  -0.0000226  -0.0003750   0.0000546   0.0000096
   14   0.0001894  -0.0000581  -0.0000145  -0.0002470   0.0000412   0.0000091
   15   0.0000452  -0.0000034  -0.0000489  -0.0000562   0.0000108  -0.0000043
   16   0.0001380  -0.0000106   0.0000072  -0.0001588   0.0000270   0.0000041
   17   0.0000571  -0.0000363   0.0000101  -0.0000852   0.0000042   0.0000116
   18  -0.0000014  -0.0000752   0.0000499  -0.0000148   0.0000264  -0.0000511
   19   0.0000102  -0.0000049  -0.0000020  -0.0000073   0.0000020   0.0000005
   20  -0.0000001   0.0000041   0.0000028  -0.0000036  -0.0000004  -0.0000001
   21   0.0000015   0.0000063  -0.0000096   0.0000012  -0.0000005  -0.0000013
   22   0.0000407  -0.0000157  -0.0000628   0.0000381   0.0000001   0.0000039
   23  -0.0000565  -0.0000536  -0.0000369   0.0002422  -0.0000354  -0.0000171
   24   0.0000062   0.0000364   0.0000253   0.0000360  -0.0000229   0.0000296
   25   0.0000283   0.0000309   0.0000087  -0.0000827   0.0000142   0.0000033
   26  -0.0000148  -0.0000048   0.0000064   0.0000063  -0.0000012   0.0000002
   27  -0.0000065   0.0000146  -0.0000580   0.0000031  -0.0000001  -0.0000027
   28   0.0003295   0.0002233   0.0002039  -0.0006170   0.0001049   0.0000251
   29   0.0000150   0.0002255   0.0000166  -0.0004998   0.0000471   0.0000181
   30   0.0000391  -0.0001070   0.0004022  -0.0001191   0.0000168  -0.0000087
   31  -0.0000360  -0.0002200  -0.0002061  -0.0000199   0.0000208   0.0000027
   32   0.0000525   0.0000589   0.0001220   0.0002360  -0.0000384  -0.0000125
   33  -0.0000014  -0.0000563   0.0003420   0.0000529  -0.0000052  -0.0000084
   34   0.0016311  -0.0009986   0.0007590  -0.0016409   0.0001451   0.0000139
   35  -0.0010096  -0.0082610   0.0180037   0.0001094  -0.0006968  -0.0003386
   36   0.0008419   0.0183015  -0.0655348  -0.0000064  -0.0003472   0.0003550
   37  -0.0263409  -0.0157199   0.0722110   0.0030507   0.0001698  -0.0000187
   38  -0.0010604   0.0127771  -0.0185577  -0.0011293   0.0034542   0.0021512
   39   0.0225275  -0.0100667   0.0285331   0.0042681   0.0014499  -0.0033374
   40  -0.0036612   0.0017998  -0.0010829  -0.0011878  -0.0000348   0.0009122
   41   0.0015246   0.0046223   0.0013670   0.0003327   0.0002138  -0.0001881
   42  -0.0001999   0.0012371   0.0012142  -0.0003447   0.0000231   0.0003390
   43  -0.1504813  -0.0019451   0.0580685  -0.0374289  -0.0000265   0.0228191
   44  -0.0196653  -0.0673149   0.0415601   0.0062382   0.0030390  -0.0029194
   45   0.1187517   0.0316766  -0.2317500   0.0015392   0.0005751   0.0003993
   46   0.0014661  -0.0007119   0.0034704   0.0010139  -0.0024202   0.0072933
   47   0.0058719  -0.0007888   0.0102794  -0.0006026  -0.0008526  -0.0002933
   48  -0.0187569   0.0139274  -0.0337508   0.0009379   0.0007120  -0.0040746
   49   0.5129434  -0.0608680  -0.0196667  -0.1645034   0.0220955   0.0045250
   50  -0.0608680   0.1590377  -0.1292884   0.0222011  -0.0268928   0.0039870
   51  -0.0196667  -0.1292884   0.5601377   0.0045414   0.0040367  -0.0382818
   52  -0.1645034   0.0222011   0.0045414   0.2344175  -0.0347877  -0.0072829
   53   0.0220955  -0.0268928   0.0040367  -0.0347877   0.0193902  -0.0101873
   54   0.0045250   0.0039870  -0.0382818  -0.0072829  -0.0101873   0.0492569
   55  -0.1447505   0.0282034  -0.0470287  -0.0368065   0.0125777  -0.0203209
   56   0.0462409  -0.0821436   0.0559737   0.0063060   0.0010326   0.0038231
   57  -0.1076111   0.0658215  -0.2209354   0.0009030   0.0003109   0.0016237
   58   0.0009571   0.0010111  -0.0020895   0.0011754   0.0018269  -0.0073877
   59  -0.0055547   0.0007616   0.0115803  -0.0000843  -0.0016200   0.0019852
   60   0.0200744   0.0079442  -0.0347039  -0.0010015   0.0009571  -0.0036472
   61  -0.0234602   0.0261289  -0.0710357   0.0031644   0.0000364   0.0003004
   62   0.0113191   0.0040923   0.0036572   0.0013417   0.0030963   0.0020320
   63  -0.0213481  -0.0045394   0.0341529  -0.0039632   0.0027231  -0.0030977
   64  -0.0037077   0.0010002   0.0017586  -0.0011768   0.0004692  -0.0008341
   65   0.0012371   0.0048073   0.0010059   0.0001051   0.0001614   0.0000905
   66   0.0008707   0.0011138   0.0010910   0.0004223  -0.0001120   0.0003613
           55          56          57          58          59          60
    1   0.0009792   0.0000251   0.0031592   0.0001860   0.0001630  -0.0005830
    2   0.0000765   0.0058158   0.0022420  -0.0003744   0.0000619   0.0002772
    3   0.0027159   0.0022808  -0.0022843   0.0011065  -0.0000409  -0.0005126
    4  -0.0001723   0.0009509   0.0002945  -0.0001702   0.0000578   0.0001450
    5   0.0001778  -0.0002445  -0.0001445   0.0004821   0.0000373  -0.0004684
    6  -0.0002921  -0.0002564  -0.0002319   0.0001080   0.0000654  -0.0000488
    7   0.0002416   0.0000851  -0.0002642   0.0000121  -0.0000331   0.0000472
    8   0.0000632  -0.0001076   0.0000621  -0.0001945  -0.0000487   0.0001627
    9  -0.0004036   0.0001994  -0.0001807  -0.0000053  -0.0000275   0.0000205
   10  -0.0002770   0.0000150   0.0002704   0.0001600   0.0000155  -0.0002302
   11  -0.0001052   0.0000850   0.0002740   0.0001628   0.0000548  -0.0002031
   12  -0.0000360   0.0000436   0.0003264  -0.0000161   0.0000411  -0.0000814
   13   0.0001823   0.0002256  -0.0002961  -0.0001688  -0.0000337   0.0002484
   14   0.0000987   0.0000719  -0.0002214  -0.0001263  -0.0000214   0.0001745
   15   0.0000706   0.0000227  -0.0000347  -0.0000402  -0.0000131   0.0000513
   16   0.0000787  -0.0000096  -0.0000782  -0.0001303  -0.0000298   0.0001408
   17   0.0000227   0.0000840  -0.0000870  -0.0000401  -0.0000355   0.0000517
   18   0.0000150   0.0000938  -0.0000788  -0.0000226  -0.0000241   0.0000555
   19   0.0000108   0.0000064  -0.0000168  -0.0000002  -0.0000022   0.0000064
   20  -0.0000002  -0.0000072  -0.0000071  -0.0000048  -0.0000012   0.0000037
   21   0.0000037   0.0000125   0.0000226   0.0000096   0.0000028  -0.0000148
   22  -0.0000236  -0.0000462   0.0000327   0.0000452   0.0000356  -0.0000312
   23   0.0000672   0.0002323   0.0002072   0.0000946   0.0000355  -0.0001129
   24  -0.0001233  -0.0002437   0.0001014  -0.0000229   0.0000097  -0.0000253
   25  -0.0000201  -0.0000821  -0.0000771  -0.0000398  -0.0000104   0.0000469
   26   0.0000097  -0.0000001  -0.0000109   0.0000099   0.0000021  -0.0000055
   27   0.0000483  -0.0000213   0.0000409   0.0000027   0.0000078  -0.0000147
   28  -0.0007772  -0.0008269  -0.0004809  -0.0003421  -0.0001084   0.0003005
   29  -0.0000393  -0.0001698  -0.0001400  -0.0004457  -0.0000532   0.0005039
   30  -0.0003013   0.0002740  -0.0000574  -0.0001580  -0.0000589   0.0001430
   31   0.0005856   0.0000132  -0.0001695   0.0000734  -0.0000071  -0.0000155
   32  -0.0003930   0.0000431  -0.0000231   0.0001996   0.0000203  -0.0002509
   33  -0.0004933   0.0000106  -0.0002475   0.0000866   0.0000163  -0.0000660
   34  -0.0295277  -0.0017351   0.0260413  -0.0027249   0.0011261   0.0003002
   35  -0.0171068   0.0124898  -0.0102434   0.0024912   0.0041415   0.0000335
   36   0.0798334  -0.0192119   0.0266559  -0.0043550   0.0007867   0.0042839
   37  -0.0506144   0.0157091  -0.0266489   0.0005913  -0.0004996   0.0008911
   38   0.0161779  -0.0083419   0.0074689  -0.0007806  -0.0008284   0.0002204
   39  -0.0279612   0.0077258  -0.0138623   0.0018471   0.0000663  -0.0021292
   40  -0.0008692   0.0002336  -0.0007158   0.0001567  -0.0000669  -0.0000350
   41   0.0002995  -0.0007272  -0.0001594  -0.0001087  -0.0002715  -0.0000831
   42  -0.0008152  -0.0001453   0.0002262   0.0000966  -0.0001073  -0.0000093
   43   0.0637604  -0.0178850   0.0276621  -0.0015963   0.0022522  -0.0046088
   44  -0.0011065   0.0018515   0.0126209   0.0010922   0.0032414   0.0014591
   45  -0.0291394   0.0221713  -0.0531322  -0.0007277   0.0008307   0.0014569
   46  -0.0017812   0.0006168   0.0011396   0.0003866  -0.0001414   0.0003150
   47  -0.0005298   0.0037854   0.0006423   0.0000359  -0.0000593   0.0004762
   48   0.0050056  -0.0000342   0.0011302  -0.0002713   0.0005786  -0.0017103
   49  -0.1447505   0.0462409  -0.1076111   0.0009571  -0.0055547   0.0200744
   50   0.0282034  -0.0821436   0.0658215   0.0010111   0.0007616   0.0079442
   51  -0.0470287   0.0559737  -0.2209354  -0.0020895   0.0115803  -0.0347039
   52  -0.0368065   0.0063060   0.0009030   0.0011754  -0.0000843  -0.0010015
   53   0.0125777   0.0010326   0.0003109   0.0018269  -0.0016200   0.0009571
   54  -0.0203209   0.0038231   0.0016237  -0.0073877   0.0019852  -0.0036472
   55   0.5929058  -0.0863663   0.0241344  -0.0661694  -0.0069139   0.0476152
   56  -0.0863663   0.1636692  -0.1139959  -0.0080230  -0.0269776   0.0223498
   57   0.0241344  -0.1139959   0.4877531   0.0515343   0.0217706  -0.1234415
   58  -0.0661694  -0.0080230   0.0515343   0.0880861   0.0104829  -0.0784483
   59  -0.0069139  -0.0269776   0.0217706   0.0104829   0.0193610  -0.0366262
   60   0.0476152   0.0223498  -0.1234415  -0.0784483  -0.0366262   0.1773134
   61  -0.3151390   0.0344827   0.0268809  -0.0210512  -0.0003510   0.0155528
   62   0.0534833  -0.0716126   0.0094569  -0.0069528   0.0044954   0.0040588
   63  -0.0360078   0.0196147  -0.1062955   0.0377791   0.0003392  -0.0177036
   64  -0.0118120   0.0100633  -0.0256903   0.0005631  -0.0002974  -0.0007296
   65   0.0013089   0.0011678   0.0041549  -0.0008385  -0.0022951  -0.0009224
   66   0.0034864  -0.0006882   0.0029049   0.0009739  -0.0011828   0.0007846
           61          62          63          64          65          66
    1  -0.0238809   0.0023447   0.0067020   0.0009323  -0.0003505  -0.0014455
    2  -0.0033899   0.0049323  -0.0010642  -0.0009523  -0.0034426  -0.0009636
    3   0.0268016  -0.0045596   0.0036038   0.0002058  -0.0013829   0.0003647
    4  -0.0002471   0.0005397  -0.0020531  -0.0000208  -0.0006712   0.0002404
    5   0.0030441  -0.0014318  -0.0007000  -0.0002939   0.0005624   0.0002933
    6   0.0013744  -0.0011309  -0.0007587  -0.0000547   0.0001886   0.0001590
    7   0.0002523  -0.0011808  -0.0006434  -0.0000420   0.0001422   0.0000599
    8  -0.0011604   0.0000615  -0.0002770   0.0000743  -0.0002214  -0.0000324
    9   0.0006461   0.0003186   0.0000309   0.0000678  -0.0000788  -0.0000166
   10   0.0000762   0.0000806   0.0002221  -0.0001139  -0.0000766   0.0000582
   11   0.0004768   0.0000029   0.0000531  -0.0000842  -0.0001356   0.0001519
   12  -0.0010372   0.0000015  -0.0002596  -0.0000507  -0.0000755  -0.0000502
   13  -0.0003366   0.0000154  -0.0002515   0.0000239  -0.0000791  -0.0000680
   14  -0.0002216   0.0001113  -0.0001037   0.0000336  -0.0000650  -0.0000797
   15  -0.0001291   0.0000876   0.0000155   0.0000053  -0.0000080  -0.0000191
   16  -0.0003178   0.0002314  -0.0003198   0.0000335   0.0000125  -0.0000527
   17  -0.0000672   0.0001570   0.0000236   0.0000301  -0.0000297  -0.0000471
   18   0.0002207  -0.0000155   0.0000260   0.0000018   0.0000149  -0.0000181
   19   0.0000158  -0.0000041  -0.0000006  -0.0000044  -0.0000032  -0.0000029
   20  -0.0000030   0.0000066   0.0000041  -0.0000017  -0.0000097  -0.0000067
   21   0.0000107  -0.0000103  -0.0000087   0.0000072  -0.0000132   0.0000020
   22  -0.0001582  -0.0001738   0.0000648  -0.0001022   0.0000551   0.0000700
   23   0.0004476  -0.0000492   0.0002460  -0.0000248  -0.0002284  -0.0001635
   24  -0.0008280   0.0004295  -0.0000750  -0.0000321   0.0000552  -0.0000564
   25  -0.0001364   0.0000559  -0.0000601   0.0000126   0.0000461   0.0000310
   26   0.0000629   0.0000232   0.0000311  -0.0000010  -0.0000009   0.0000048
   27  -0.0000907  -0.0000677   0.0000416   0.0000039  -0.0000210  -0.0000084
   28  -0.0009975   0.0004527  -0.0018938   0.0003450   0.0006458   0.0006048
   29  -0.0035521  -0.0013559   0.0006438   0.0004056   0.0005186  -0.0000470
   30   0.0002076   0.0005911  -0.0001020   0.0001181  -0.0000166  -0.0000022
   31   0.0006809   0.0012682   0.0002871  -0.0001431  -0.0002243  -0.0001109
   32   0.0009384  -0.0009116   0.0000619  -0.0001130  -0.0000870  -0.0000945
   33   0.0009308  -0.0008631  -0.0001063   0.0000324   0.0000134   0.0000643
   34  -0.1677070  -0.0163663   0.1174644   0.0106995   0.0024645  -0.0130714
   35   0.0011144  -0.0729320   0.0404309  -0.0053321   0.0020258   0.0078883
   36   0.0554985   0.0504956  -0.2631200   0.0139763   0.0035290  -0.0155801
   37   0.0611790  -0.0020903  -0.0221490  -0.0011808   0.0000541   0.0037371
   38  -0.0147577   0.0059999   0.0229224   0.0001601   0.0053433   0.0018149
   39   0.0212753   0.0155989  -0.0545529   0.0035045   0.0017984  -0.0022667
   40  -0.0009803   0.0019697  -0.0028177   0.0005867   0.0001568  -0.0006995
   41   0.0020239   0.0047143   0.0027978  -0.0002660   0.0002270   0.0004050
   42  -0.0030565   0.0028318  -0.0018632   0.0007102   0.0001661  -0.0006767
   43  -0.0524516  -0.0011178   0.0311341  -0.0009206  -0.0001603   0.0008041
   44  -0.0006029  -0.0029723  -0.0010075  -0.0001716  -0.0005985  -0.0003909
   45   0.0297551  -0.0007551  -0.0174163   0.0006868  -0.0004041   0.0001123
   46   0.0006757   0.0002866  -0.0019068   0.0001603  -0.0000378  -0.0001353
   47   0.0000013  -0.0010955   0.0006357  -0.0000798  -0.0002841  -0.0000730
   48  -0.0009424   0.0004752  -0.0019805  -0.0000029  -0.0000880  -0.0000031
   49  -0.0234602   0.0113191  -0.0213481  -0.0037077   0.0012371   0.0008707
   50   0.0261289   0.0040923  -0.0045394   0.0010002   0.0048073   0.0011138
   51  -0.0710357   0.0036572   0.0341529   0.0017586   0.0010059   0.0010910
   52   0.0031644   0.0013417  -0.0039632  -0.0011768   0.0001051   0.0004223
   53   0.0000364   0.0030963   0.0027231   0.0004692   0.0001614  -0.0001120
   54   0.0003004   0.0020320  -0.0030977  -0.0008341   0.0000905   0.0003613
   55  -0.3151390   0.0534833  -0.0360078  -0.0118120   0.0013089   0.0034864
   56   0.0344827  -0.0716126   0.0196147   0.0100633   0.0011678  -0.0006882
   57   0.0268809   0.0094569  -0.1062955  -0.0256903   0.0041549   0.0029049
   58  -0.0210512  -0.0069528   0.0377791   0.0005631  -0.0008385   0.0009739
   59  -0.0003510   0.0044954   0.0003392  -0.0002974  -0.0022951  -0.0011828
   60   0.0155528   0.0040588  -0.0177036  -0.0007296  -0.0009224   0.0007846
   61   0.6591417  -0.0919270   0.0091669  -0.1183279   0.0472653  -0.1115058
   62  -0.0919270   0.1911609  -0.1646529   0.0464328  -0.0664899   0.0820281
   63   0.0091669  -0.1646529   0.6780185  -0.1094172   0.0818124  -0.2485577
   64  -0.1183279   0.0464328  -0.1094172   0.1241952  -0.0510518   0.1157332
   65   0.0472653  -0.0664899   0.0818124  -0.0510518   0.0590742  -0.0898187
   66  -0.1115058   0.0820281  -0.2485577   0.1157332  -0.0898187   0.2614110
 **********************************************************************
 **                                                                  **
 **                       VIBRATIONAL ANALYSIS                       **
 **                       --------------------                       **
 **                                                                  **
 **        VIBRATIONAL FREQUENCIES (CM**-1) AND NORMAL MODES         **
 **     FORCE CONSTANTS (mDYN/ANGSTROM) AND REDUCED MASSES (AMU)     **
 **                  INFRARED INTENSITIES (KM/MOL)                   **
 **                                                                  **
 **********************************************************************


 Mode:                 1                      2                      3
 Frequency:        11.46                  38.33                  42.66
 Force Cnst:      0.0016                 0.0177                 0.0159
 Red. Mass:      20.6782                20.5077                14.8574
 IR Active:          YES                    YES                    YES
 IR Intens:        0.046                  0.024                  0.068
 Raman Active:       YES                    YES                    YES
               X      Y      Z        X      Y      Z        X      Y      Z
 C          0.001 -0.002 -0.052   -0.005 -0.182 -0.006    0.001  0.002  0.143
 C         -0.007 -0.025  0.075   -0.103 -0.094 -0.000    0.020 -0.007  0.110
 Cl        -0.021 -0.064  0.222   -0.259 -0.165  0.053    0.047 -0.059  0.374
 C         -0.005 -0.013  0.067   -0.081  0.051 -0.033    0.015  0.026 -0.140
 Cl        -0.014 -0.039  0.219   -0.212  0.177 -0.057    0.037  0.040 -0.298
 C          0.003  0.022 -0.072    0.043  0.101 -0.055   -0.009  0.053 -0.296
 H          0.004  0.031 -0.078    0.060  0.209 -0.081   -0.012  0.078 -0.487
 C          0.010  0.046 -0.203    0.142  0.012 -0.041   -0.027  0.047 -0.201
 H          0.017  0.073 -0.309    0.239  0.050 -0.052   -0.045  0.065 -0.309
 C          0.008  0.034 -0.189    0.116 -0.129 -0.018   -0.022  0.023  0.012
 Cl         0.014  0.062 -0.332    0.247 -0.239 -0.007   -0.048  0.025  0.095
 C         -0.001 -0.011 -0.036   -0.016 -0.248 -0.025    0.004  0.014  0.156
 C         -0.041 -0.159 -0.070    0.015 -0.192 -0.021    0.062 -0.000  0.115
 H         -0.073 -0.277 -0.112    0.029 -0.229 -0.021    0.115 -0.011  0.143
 C         -0.040 -0.156 -0.049    0.042 -0.032 -0.003    0.060 -0.014  0.027
 Cl        -0.093 -0.341 -0.091    0.093  0.079  0.012    0.150 -0.045 -0.033
 C          0.003 -0.004  0.007    0.038  0.076  0.015   -0.006 -0.014 -0.015
 Cl         0.005  0.005  0.035    0.089  0.393  0.072   -0.017 -0.061 -0.134
 C          0.044  0.146  0.041   -0.004 -0.042 -0.006   -0.065  0.017  0.034
 Cl         0.102  0.368  0.119   -0.020  0.063  0.006   -0.159  0.035 -0.014
 C          0.042  0.140  0.020   -0.029 -0.202 -0.024   -0.058  0.029  0.121
 H          0.075  0.263  0.049   -0.055 -0.243 -0.026   -0.108  0.042  0.155
 TransDip   0.000  0.001 -0.007    0.005 -0.001 -0.002   -0.001  0.002 -0.008

 Mode:                 4                      5                      6
 Frequency:        76.86                  93.34                 106.65
 Force Cnst:      0.1127                 0.0660                 0.0729
 Red. Mass:      32.3885                12.8488                10.8833
 IR Active:          YES                    YES                    YES
 IR Intens:        0.006                  0.597                  0.091
 Raman Active:       YES                    YES                    YES
               X      Y      Z        X      Y      Z        X      Y      Z
 C          0.010  0.117  0.030    0.000  0.031 -0.143    0.000  0.025 -0.115
 C          0.048  0.084  0.030    0.001  0.022 -0.104    0.001 -0.004  0.009
 Cl         0.120  0.105  0.059   -0.002 -0.021  0.077   -0.002 -0.067  0.270
 C          0.041  0.032  0.006    0.000  0.028 -0.129    0.001 -0.017  0.062
 Cl         0.104 -0.021 -0.006    0.002 -0.057  0.240    0.000  0.035 -0.164
 C         -0.009  0.017 -0.010   -0.000  0.078 -0.347    0.001 -0.061  0.254
 H         -0.016 -0.019 -0.027   -0.000  0.099 -0.437    0.001 -0.087  0.360
 C         -0.047  0.049 -0.001   -0.000  0.074 -0.327   -0.000 -0.071  0.297
 H         -0.086  0.037 -0.011   -0.001  0.088 -0.392    0.000 -0.112  0.476
 C         -0.035  0.101  0.020    0.000  0.026 -0.120   -0.000 -0.014  0.055
 Cl        -0.098  0.149  0.039    0.001 -0.086  0.361   -0.000 -0.013  0.047
 C          0.007  0.105  0.026    0.000  0.030 -0.127    0.001  0.046 -0.201
 C         -0.015 -0.013 -0.008   -0.034  0.029 -0.111   -0.047  0.055 -0.176
 H         -0.030 -0.096 -0.034   -0.062  0.036 -0.126   -0.092  0.071 -0.199
 C         -0.024 -0.066 -0.022   -0.037  0.024 -0.069   -0.057  0.037 -0.107
 Cl        -0.098 -0.480 -0.140   -0.102  0.036 -0.033   -0.181  0.046 -0.045
 C          0.003  0.090  0.025   -0.000  0.011 -0.047   -0.000  0.016 -0.073
 Cl         0.078  0.545  0.163   -0.002 -0.009  0.013   -0.001 -0.014  0.033
 C         -0.018 -0.046 -0.016    0.038  0.014 -0.071    0.058  0.016 -0.111
 Cl        -0.085 -0.459 -0.138    0.103 -0.005 -0.042    0.182 -0.004 -0.054
 C         -0.009  0.009 -0.002    0.035  0.026 -0.111    0.049  0.030 -0.182
 H         -0.019 -0.060 -0.023    0.063  0.028 -0.126    0.094  0.028 -0.208
 TransDip  -0.002 -0.001 -0.001    0.000  0.005 -0.024   -0.000 -0.002  0.009

 Mode:                 7                      8                      9
 Frequency:       146.87                 187.40                 202.33
 Force Cnst:      0.3348                 0.2634                 0.1149
 Red. Mass:      26.3431                12.7316                 4.7638
 IR Active:          YES                    YES                    YES
 IR Intens:        0.113                  0.113                  0.005
 Raman Active:       YES                    YES                    YES
               X      Y      Z        X      Y      Z        X      Y      Z
 C          0.015  0.012  0.005   -0.017 -0.047 -0.015   -0.008  0.002 -0.007
 C          0.097 -0.003  0.003   -0.005 -0.070 -0.018   -0.005  0.002 -0.022
 Cl         0.293  0.064  0.019   -0.063 -0.098 -0.022    0.016  0.005  0.002
 C          0.115  0.001  0.001   -0.012 -0.046 -0.009   -0.006  0.000 -0.020
 Cl         0.220 -0.070 -0.018   -0.088  0.006  0.003   -0.017  0.002  0.007
 C          0.148  0.024  0.004   -0.007 -0.043 -0.005   -0.006 -0.002 -0.008
 H          0.148  0.031  0.003   -0.008 -0.050 -0.002   -0.006 -0.004 -0.005
 C          0.141  0.054  0.011   -0.016 -0.035 -0.007   -0.008 -0.003  0.009
 H          0.123  0.049  0.008   -0.013 -0.035 -0.004   -0.010 -0.005  0.017
 C          0.131  0.028  0.007   -0.026 -0.060 -0.018   -0.008 -0.004  0.007
 Cl         0.436 -0.203 -0.049    0.097 -0.169 -0.043    0.007 -0.016 -0.003
 C         -0.074 -0.005  0.000    0.029  0.194  0.052   -0.005  0.011  0.003
 C         -0.142  0.008  0.010    0.045  0.290  0.080    0.048  0.338  0.102
 H         -0.173  0.032 -0.005    0.027  0.181  0.047    0.085  0.571  0.171
 C         -0.165  0.005  0.016    0.055  0.347  0.096    0.020  0.166  0.050
 Cl        -0.339  0.030  0.111   -0.013 -0.107 -0.041    0.006 -0.088 -0.040
 C         -0.175  0.009  0.001    0.059  0.370  0.105   -0.008  0.013  0.005
 Cl        -0.190  0.034  0.005   -0.016 -0.083 -0.029   -0.012 -0.000  0.003
 C         -0.168  0.005 -0.014    0.065  0.390  0.110   -0.029 -0.141 -0.040
 Cl        -0.340  0.097 -0.082    0.003 -0.129 -0.033    0.025  0.072  0.035
 C         -0.146 -0.008 -0.009    0.060  0.367  0.102   -0.057 -0.307 -0.092
 H         -0.181 -0.007  0.013    0.051  0.309  0.084   -0.096 -0.544 -0.163
 TransDip  -0.010  0.003  0.001    0.002  0.010  0.003   -0.001  0.002  0.001

 Mode:                10                     11                     12
 Frequency:       210.25                 211.47                 215.11
 Force Cnst:      0.6613                 0.7221                 0.8808
 Red. Mass:      25.3913                27.4074                32.3074
 IR Active:          YES                    YES                    YES
 IR Intens:        0.030                  0.031                  0.125
 Raman Active:       YES                    YES                    YES
               X      Y      Z        X      Y      Z        X      Y      Z
 C         -0.112  0.008  0.003   -0.059  0.092  0.015    0.009  0.018 -0.109
 C         -0.052 -0.028  0.006   -0.081  0.155  0.027    0.009  0.009 -0.085
 Cl         0.433  0.146  0.037   -0.421  0.074  0.019    0.012 -0.019  0.025
 C         -0.071 -0.058 -0.004   -0.057  0.125  0.024    0.008  0.001 -0.035
 Cl        -0.266  0.088  0.018    0.454 -0.295 -0.069   -0.020  0.016  0.009
 C         -0.046 -0.035 -0.006   -0.093  0.110  0.028    0.010 -0.016  0.037
 H         -0.049 -0.047 -0.012   -0.091  0.129  0.037    0.010 -0.033  0.107
 C         -0.080 -0.003 -0.006   -0.042  0.112  0.030    0.007 -0.016  0.035
 H         -0.106 -0.011 -0.012   -0.031  0.116  0.037    0.007 -0.034  0.110
 C         -0.081 -0.004 -0.004   -0.033  0.101  0.021    0.006  0.005 -0.052
 Cl         0.081 -0.156 -0.035    0.188 -0.054 -0.014   -0.014  0.006  0.015
 C         -0.119 -0.000 -0.005   -0.084  0.037  0.006    0.010  0.016 -0.067
 C         -0.167 -0.111 -0.003   -0.119  0.009  0.029   -0.023  0.008 -0.043
 H         -0.196 -0.161 -0.028   -0.135  0.025  0.023   -0.025 -0.004 -0.047
 C         -0.165 -0.069 -0.022   -0.123  0.005  0.001   -0.035  0.036 -0.092
 Cl         0.268  0.064 -0.239    0.209  0.030 -0.196    0.257  0.038 -0.273
 C         -0.229 -0.020 -0.013   -0.178  0.016 -0.000    0.021  0.024 -0.052
 Cl        -0.264  0.048  0.033   -0.213  0.027  0.047    0.010 -0.217  0.719
 C         -0.148  0.017 -0.008   -0.116  0.015 -0.008    0.065  0.033 -0.090
 Cl         0.244 -0.112  0.213    0.169 -0.072  0.157   -0.293  0.130 -0.298
 C         -0.136  0.083 -0.016   -0.110  0.040 -0.020    0.049  0.019 -0.033
 H         -0.144  0.158  0.017   -0.124  0.064 -0.003    0.053  0.023 -0.034
 TransDip  -0.002  0.005  0.001   -0.005 -0.002  0.000    0.000 -0.003  0.011

 Mode:                13                     14                     15
 Frequency:       263.61                 277.89                 308.26
 Force Cnst:      0.7411                 0.3533                 0.4071
 Red. Mass:      18.1026                 7.7650                 7.2718
 IR Active:          YES                    YES                    YES
 IR Intens:        0.370                  0.906                  0.079
 Raman Active:       YES                    YES                    YES
               X      Y      Z        X      Y      Z        X      Y      Z
 C         -0.135  0.079  0.046    0.005 -0.062  0.260    0.001 -0.051  0.233
 C         -0.211  0.166  0.076    0.009 -0.110  0.440    0.006 -0.009  0.020
 Cl         0.021  0.367  0.080   -0.006  0.001 -0.084   -0.003 -0.010 -0.007
 C         -0.254  0.045  0.036    0.010 -0.087  0.364    0.005  0.056 -0.254
 Cl        -0.077 -0.179 -0.046    0.002  0.021 -0.070   -0.000 -0.011  0.067
 C         -0.289  0.048  0.003    0.010 -0.000 -0.013    0.001  0.068 -0.316
 H         -0.286  0.076 -0.018    0.009  0.057 -0.267   -0.001  0.128 -0.605
 C         -0.236  0.044 -0.006    0.007  0.050 -0.229   -0.004 -0.054  0.234
 H         -0.216  0.059 -0.033    0.004  0.134 -0.598   -0.007 -0.067  0.286
 C         -0.210  0.030  0.019    0.006 -0.014  0.052   -0.004 -0.096  0.420
 Cl         0.079 -0.265 -0.062   -0.000  0.002  0.019    0.001  0.015 -0.083
 C         -0.033  0.036  0.011    0.003  0.001  0.021    0.004  0.006  0.049
 C          0.081 -0.000 -0.051    0.036  0.027 -0.017    0.037 -0.003  0.001
 H          0.157 -0.007 -0.007    0.070  0.040  0.004    0.076 -0.011  0.021
 C          0.105 -0.045 -0.058    0.013  0.028 -0.069    0.017 -0.006 -0.059
 Cl        -0.025 -0.002  0.053   -0.082  0.027 -0.055   -0.064  0.025 -0.037
 C          0.195 -0.083 -0.029   -0.007  0.014 -0.072   -0.005 -0.008 -0.063
 Cl         0.291 -0.036  0.002   -0.011 -0.013  0.057   -0.003 -0.005  0.036
 C          0.104 -0.059  0.014   -0.018  0.007 -0.079   -0.021  0.013 -0.056
 Cl        -0.008  0.026 -0.061    0.085  0.008 -0.057    0.067  0.002 -0.044
 C          0.077 -0.013  0.042   -0.038 -0.005 -0.031   -0.033  0.026  0.007
 H          0.150  0.018  0.010   -0.077 -0.017 -0.015   -0.071  0.049  0.036
 TransDip  -0.016  0.011  0.001    0.001  0.007 -0.030   -0.000  0.004 -0.008

 Mode:                16                     17                     18
 Frequency:       326.75                 336.76                 350.84
 Force Cnst:      0.8012                 0.7233                 2.0888
 Red. Mass:      12.7365                10.8252                28.8031
 IR Active:          YES                    YES                    YES
 IR Intens:        0.654                  0.547                  0.056
 Raman Active:       YES                    YES                    YES
               X      Y      Z        X      Y      Z        X      Y      Z
 C         -0.002 -0.031  0.010    0.004 -0.095 -0.008   -0.067 -0.004  0.005
 C         -0.105  0.018  0.019   -0.025  0.019  0.021    0.010 -0.055 -0.003
 Cl         0.011  0.096  0.021    0.049  0.088  0.019    0.039 -0.111 -0.027
 C         -0.136 -0.083 -0.026    0.021  0.140  0.031    0.037  0.012  0.005
 Cl        -0.168 -0.232 -0.050    0.197  0.163  0.038    0.066  0.053  0.012
 C          0.042 -0.006 -0.028   -0.040  0.114  0.007    0.039  0.021 -0.003
 H          0.068  0.163 -0.021   -0.043  0.099 -0.024    0.034 -0.004 -0.023
 C          0.140 -0.042  0.003    0.007  0.023  0.014    0.004  0.045  0.013
 H          0.100 -0.053 -0.005    0.146  0.071  0.018   -0.014  0.040  0.008
 C          0.171  0.054  0.045   -0.029 -0.124 -0.003   -0.006  0.028  0.017
 Cl         0.137  0.272  0.058   -0.196 -0.152 -0.039    0.018  0.047  0.010
 C         -0.040 -0.251 -0.070   -0.030 -0.245 -0.069   -0.135 -0.019 -0.011
 C         -0.028 -0.195 -0.055   -0.032 -0.226 -0.060   -0.058 -0.007 -0.117
 H         -0.054 -0.363 -0.104   -0.068 -0.409 -0.118    0.080 -0.087 -0.056
 C          0.028  0.160  0.045    0.025  0.140  0.048   -0.046  0.096 -0.210
 Cl        -0.006 -0.020 -0.006    0.001 -0.021  0.010   -0.215  0.169 -0.464
 C          0.058  0.369  0.104    0.049  0.371  0.106    0.189  0.047  0.014
 Cl        -0.017 -0.065 -0.017   -0.034 -0.061 -0.016    0.370 -0.070 -0.014
 C          0.024  0.160  0.042    0.021  0.144  0.031   -0.053 -0.029  0.221
 Cl         0.003 -0.017 -0.010    0.007 -0.011 -0.020   -0.231 -0.106  0.479
 C         -0.037 -0.199 -0.059   -0.040 -0.226 -0.072   -0.064 -0.068  0.085
 H         -0.071 -0.370 -0.107   -0.081 -0.411 -0.121    0.076 -0.107 -0.007
 TransDip  -0.002 -0.025 -0.008    0.000 -0.022 -0.008    0.005 -0.005 -0.003

 Mode:                19                     20                     21
 Frequency:       433.33                 438.83                 480.07
 Force Cnst:      0.7674                 1.2545                 0.8424
 Red. Mass:       6.9369                11.0570                 6.2040
 IR Active:          YES                    YES                    YES
 IR Intens:        6.230                 11.757                  5.189
 Raman Active:       YES                    YES                    YES
               X      Y      Z        X      Y      Z        X      Y      Z
 C          0.016 -0.039  0.078    0.208 -0.128 -0.045   -0.066 -0.139 -0.041
 C         -0.004  0.041 -0.172    0.049  0.031  0.035   -0.193 -0.047 -0.001
 Cl        -0.005  0.022  0.021   -0.099  0.264  0.059    0.098 -0.092 -0.022
 C         -0.002  0.026 -0.114    0.050 -0.062  0.003   -0.198  0.175  0.044
 Cl        -0.003 -0.007  0.006   -0.060 -0.043 -0.011    0.017 -0.091 -0.021
 C          0.017 -0.032  0.157    0.181 -0.049 -0.039   -0.024  0.312  0.064
 H          0.022 -0.076  0.455    0.213  0.131 -0.046    0.009  0.518  0.100
 C          0.037  0.002 -0.083    0.314 -0.206 -0.032    0.175  0.157  0.044
 H          0.055  0.002 -0.056    0.423 -0.173 -0.025    0.407  0.235  0.071
 C          0.030  0.003 -0.123    0.263 -0.209 -0.030    0.102 -0.081 -0.020
 Cl        -0.016 -0.007  0.008   -0.137 -0.074 -0.019   -0.069  0.005  0.001
 C          0.007 -0.095  0.311    0.146 -0.040 -0.060   -0.049 -0.085 -0.032
 C          0.029 -0.070  0.263    0.093  0.119 -0.001   -0.003  0.109  0.025
 H          0.206 -0.114  0.356    0.061  0.233  0.001    0.015  0.211  0.056
 C          0.012  0.007 -0.039    0.034  0.004 -0.012   -0.008  0.025  0.009
 Cl        -0.120  0.054 -0.118   -0.044  0.021 -0.063    0.012 -0.012  0.014
 C         -0.002  0.002 -0.052   -0.029 -0.136 -0.036   -0.024 -0.125 -0.039
 Cl        -0.006  0.002  0.002   -0.096  0.032  0.009    0.027  0.009  0.004
 C         -0.008  0.013 -0.031    0.033 -0.004  0.018   -0.011  0.032  0.005
 Cl         0.111  0.013 -0.108   -0.080 -0.021  0.100    0.009 -0.004 -0.012
 C         -0.024 -0.063  0.263    0.096  0.121 -0.016   -0.008  0.108  0.025
 H         -0.203 -0.059  0.365    0.113  0.217  0.015    0.014  0.208  0.051
 TransDip   0.011 -0.022  0.076    0.109 -0.008 -0.012   -0.005  0.071  0.016

 Mode:                22                     23                     24
 Frequency:       500.34                 529.28                 541.66
 Force Cnst:      1.0670                 0.8803                 0.8633
 Red. Mass:       7.2340                 5.3336                 4.9941
 IR Active:          YES                    YES                    YES
 IR Intens:        0.948                  0.017                  1.740
 Raman Active:       YES                    YES                    YES
               X      Y      Z        X      Y      Z        X      Y      Z
 C         -0.001 -0.037  0.157   -0.002  0.000 -0.003    0.004 -0.006  0.043
 C         -0.001  0.037 -0.161   -0.000 -0.006  0.019    0.002  0.075 -0.307
 Cl         0.001 -0.004  0.014   -0.001  0.002 -0.001    0.002 -0.011  0.026
 C         -0.002  0.027 -0.109    0.001 -0.001 -0.008   -0.001 -0.024  0.135
 Cl         0.000 -0.002  0.005    0.001  0.002  0.001   -0.005 -0.004 -0.013
 C         -0.001 -0.032  0.149   -0.000 -0.002 -0.007    0.002 -0.016  0.124
 H         -0.001 -0.091  0.406   -0.000 -0.004 -0.005    0.002  0.006  0.040
 C         -0.001  0.031 -0.126   -0.002 -0.005  0.010    0.002  0.058 -0.201
 H         -0.001  0.055 -0.231   -0.004 -0.012  0.036    0.006  0.186 -0.752
 C         -0.001 -0.002  0.007   -0.001  0.006 -0.023    0.001 -0.082  0.369
 Cl         0.001  0.000  0.001    0.001  0.001  0.002   -0.004  0.000 -0.021
 C          0.002  0.004  0.002   -0.003 -0.004  0.001    0.009  0.019 -0.049
 C          0.250 -0.005 -0.145    0.027  0.131  0.037   -0.058  0.018 -0.015
 H          0.348 -0.046 -0.100    0.097  0.521  0.155   -0.117  0.047 -0.043
 C          0.231  0.010 -0.149   -0.059 -0.393 -0.120   -0.062 -0.030  0.035
 Cl         0.006 -0.031  0.104    0.005  0.027  0.012    0.007  0.007 -0.018
 C          0.005  0.070 -0.224   -0.001 -0.002 -0.008    0.003 -0.017  0.071
 Cl        -0.003 -0.021  0.070    0.001 -0.001  0.002   -0.007  0.005 -0.016
 C         -0.224  0.070 -0.140    0.057  0.399  0.113    0.073 -0.000  0.049
 Cl        -0.009 -0.029  0.104   -0.004 -0.027 -0.006   -0.011  0.004 -0.014
 C         -0.244  0.078 -0.129   -0.031 -0.132 -0.041    0.075 -0.016 -0.020
 H         -0.345  0.085 -0.072   -0.101 -0.520 -0.154    0.137 -0.033 -0.061
 TransDip   0.002  0.009 -0.030   -0.004 -0.001 -0.000    0.012  0.014 -0.038

 Mode:                25                     26                     27
 Frequency:       551.80                 574.29                 607.37
 Force Cnst:      1.7863                 1.7651                 1.1570
 Red. Mass:       9.9573                 9.0838                 5.3235
 IR Active:          YES                    YES                    YES
 IR Intens:       28.441                  7.903                  1.668
 Raman Active:       YES                    YES                    YES
               X      Y      Z        X      Y      Z        X      Y      Z
 C         -0.119 -0.115 -0.035    0.026  0.141  0.051    0.002  0.073 -0.272
 C         -0.068 -0.086 -0.048    0.150  0.035  0.020    0.010  0.045 -0.179
 Cl        -0.028  0.099  0.025   -0.031 -0.008 -0.003   -0.001 -0.003  0.006
 C          0.008 -0.127 -0.006    0.153  0.012 -0.020    0.011 -0.085  0.375
 Cl         0.080  0.103  0.022   -0.098 -0.117 -0.025   -0.005 -0.001 -0.019
 C          0.069 -0.163 -0.033    0.309  0.092  0.027    0.011  0.044 -0.175
 H          0.076 -0.133 -0.052    0.313  0.100  0.058    0.009  0.150 -0.671
 C          0.066 -0.183 -0.056    0.166  0.199  0.044   -0.001 -0.016  0.133
 H          0.003 -0.196 -0.111    0.130  0.181  0.057   -0.007 -0.005  0.077
 C          0.062 -0.093  0.015    0.073  0.119  0.016   -0.003  0.004  0.029
 Cl         0.033  0.064  0.013   -0.115 -0.123 -0.028   -0.004 -0.003 -0.008
 C         -0.228 -0.163 -0.053   -0.034  0.281  0.075    0.000 -0.019  0.103
 C         -0.241  0.100  0.072   -0.168 -0.061  0.017    0.077 -0.039  0.076
 H         -0.278  0.261  0.088   -0.265 -0.234 -0.071    0.200 -0.091  0.137
 C         -0.185  0.086  0.074   -0.145 -0.088  0.015    0.083  0.003 -0.070
 Cl         0.059 -0.035  0.055    0.032 -0.002  0.027   -0.012 -0.003  0.019
 C         -0.148 -0.110 -0.034   -0.066  0.173  0.056    0.003  0.038 -0.111
 Cl         0.224 -0.024 -0.003    0.126 -0.032 -0.008   -0.001 -0.005  0.017
 C         -0.189  0.103 -0.023   -0.135 -0.062 -0.055   -0.081  0.028 -0.065
 Cl         0.061  0.001 -0.062    0.030  0.013 -0.024    0.011 -0.007  0.019
 C         -0.242  0.131 -0.015   -0.158 -0.039 -0.062   -0.080 -0.012  0.082
 H         -0.277  0.290  0.063   -0.243 -0.242 -0.096   -0.206 -0.019  0.150
 TransDip  -0.162 -0.051 -0.015    0.017  0.086  0.021    0.005  0.014 -0.039

 Mode:                28                     29                     30
 Frequency:       657.73                 713.82                 727.36
 Force Cnst:      2.1330                 1.5779                 1.3734
 Red. Mass:       8.3685                 5.2558                 4.4060
 IR Active:          YES                    YES                    YES
 IR Intens:       10.194                  0.121                 25.089
 Raman Active:       YES                    YES                    YES
               X      Y      Z        X      Y      Z        X      Y      Z
 C          0.033 -0.134 -0.037   -0.174 -0.028 -0.010   -0.184 -0.065 -0.016
 C         -0.140 -0.035 -0.016   -0.065 -0.112 -0.021   -0.116 -0.137 -0.033
 Cl         0.019  0.003  0.001   -0.011  0.034  0.008   -0.009  0.037  0.009
 C         -0.176  0.026  0.019    0.014 -0.087 -0.024   -0.047 -0.088 -0.018
 Cl         0.050  0.048  0.010    0.020  0.014  0.003    0.034  0.025  0.006
 C         -0.206  0.014 -0.002    0.189 -0.036 -0.006    0.152 -0.027 -0.007
 H         -0.174  0.206  0.028    0.184 -0.073 -0.014    0.162  0.021 -0.000
 C          0.081 -0.239 -0.051    0.012  0.101  0.021    0.060  0.028  0.007
 H          0.267 -0.178 -0.036   -0.118  0.056  0.009   -0.010  0.002 -0.000
 C          0.080 -0.204 -0.048   -0.028  0.051  0.015   -0.001 -0.013 -0.003
 Cl         0.043  0.058  0.013   -0.010 -0.001 -0.000   -0.000  0.012  0.003
 C          0.094  0.382  0.110   -0.158 -0.135 -0.042   -0.109  0.247  0.069
 C         -0.024  0.025  0.030    0.052  0.121 -0.060    0.018 -0.034 -0.116
 H         -0.113 -0.259 -0.078    0.227  0.470  0.112    0.055 -0.541 -0.197
 C         -0.069 -0.246 -0.052    0.018 -0.184 -0.122    0.061  0.115 -0.039
 Cl         0.004  0.015  0.003    0.008 -0.000  0.013    0.009 -0.005  0.013
 C          0.013  0.296  0.090    0.142  0.231  0.071    0.081 -0.164 -0.043
 Cl         0.023 -0.018 -0.005   -0.051 -0.001 -0.001   -0.047  0.012  0.003
 C         -0.066 -0.230 -0.088    0.014 -0.220  0.008    0.058  0.072  0.102
 Cl         0.002  0.014  0.005    0.009  0.006 -0.012    0.010  0.003 -0.015
 C         -0.018  0.040 -0.022    0.047  0.070  0.116    0.014 -0.088  0.074
 H         -0.102 -0.269 -0.096    0.225  0.452  0.165    0.058 -0.566 -0.138
 TransDip  -0.066 -0.076 -0.020   -0.010  0.002  0.004   -0.064 -0.143 -0.034

 Mode:                31                     32                     33
 Frequency:       749.17                 805.25                 807.87
 Force Cnst:      2.9980                 3.4099                 3.7536
 Red. Mass:       9.0662                 8.9256                 9.7614
 IR Active:          YES                    YES                    YES
 IR Intens:       10.174                 43.759                 64.508
 Raman Active:       YES                    YES                    YES
               X      Y      Z        X      Y      Z        X      Y      Z
 C         -0.002 -0.117  0.510   -0.016  0.300  0.088    0.007  0.085 -0.236
 C         -0.002  0.080 -0.345   -0.120  0.344  0.072   -0.002  0.015  0.107
 Cl         0.001 -0.003  0.012    0.030 -0.107 -0.025    0.003 -0.010 -0.006
 C         -0.001 -0.058  0.250   -0.209 -0.071 -0.013   -0.013  0.016 -0.071
 Cl         0.000  0.002 -0.005    0.031  0.039  0.009    0.001  0.001  0.002
 C         -0.000  0.036 -0.159   -0.034 -0.092 -0.022   -0.011 -0.023  0.070
 H          0.000  0.034 -0.138    0.041  0.328  0.065   -0.005  0.079 -0.224
 C          0.002 -0.035  0.143    0.194 -0.309 -0.066    0.015 -0.029 -0.010
 H          0.004 -0.093  0.399   -0.019 -0.383 -0.099   -0.001  0.034 -0.307
 C          0.001  0.074 -0.318    0.234  0.285  0.058    0.022  0.008  0.083
 Cl        -0.000 -0.002  0.009   -0.053 -0.082 -0.019   -0.005 -0.007 -0.004
 C         -0.003  0.004 -0.054   -0.144 -0.014 -0.005   -0.011 -0.000 -0.006
 C          0.039  0.026 -0.113   -0.039  0.011 -0.088    0.263 -0.010 -0.111
 H         -0.080  0.098 -0.169    0.090  0.146  0.012    0.203  0.000 -0.144
 C          0.013 -0.039  0.128   -0.015  0.049 -0.099    0.230 -0.127  0.307
 Cl        -0.011  0.014 -0.043    0.017 -0.011  0.025   -0.051  0.038 -0.103
 C         -0.001 -0.048  0.166    0.084 -0.007 -0.032    0.005 -0.090  0.301
 Cl        -0.000  0.002 -0.007   -0.025  0.004  0.001   -0.002  0.000  0.000
 C         -0.018 -0.033  0.134    0.022 -0.001  0.050   -0.247 -0.061  0.345
 Cl         0.013  0.010 -0.043    0.008 -0.000 -0.007    0.056  0.023 -0.109
 C         -0.037  0.035 -0.108    0.002 -0.050  0.097   -0.265  0.066 -0.075
 H          0.098  0.069 -0.172    0.117  0.115  0.098   -0.186  0.073 -0.116
 TransDip  -0.000 -0.025  0.099   -0.043  0.206  0.023   -0.007 -0.053  0.252

 Mode:                34                     35                     36
 Frequency:       819.90                 883.17                 894.63
 Force Cnst:      0.5480                 2.4381                 0.8449
 Red. Mass:       1.3835                 5.3053                 1.7916
 IR Active:          YES                    YES                    YES
 IR Intens:       41.428                  9.426                  4.496
 Raman Active:       YES                    YES                    YES
               X      Y      Z        X      Y      Z        X      Y      Z
 C          0.000  0.008 -0.025   -0.070  0.022  0.005   -0.024  0.000 -0.005
 C         -0.000  0.001  0.007   -0.190  0.015  0.004   -0.055 -0.033 -0.006
 Cl         0.000 -0.001 -0.000    0.007 -0.010 -0.002    0.001  0.003  0.001
 C         -0.001 -0.014  0.058   -0.182 -0.159 -0.035   -0.052 -0.041 -0.010
 Cl         0.000  0.001 -0.004    0.040  0.035  0.008    0.011  0.009  0.002
 C         -0.001  0.021 -0.097    0.164 -0.069 -0.017    0.040 -0.005 -0.000
 H          0.001 -0.149  0.657    0.182  0.036  0.011    0.048  0.043  0.006
 C          0.001  0.023 -0.111   -0.016  0.079  0.018    0.007  0.012  0.002
 H          0.003 -0.162  0.697   -0.318 -0.024 -0.002   -0.027 -0.001  0.001
 C          0.002 -0.015  0.073    0.001  0.143  0.032   -0.008 -0.004 -0.000
 Cl        -0.000  0.001 -0.005   -0.015 -0.020 -0.005   -0.000  0.001  0.000
 C         -0.001  0.000  0.001    0.172 -0.086 -0.022    0.056  0.102  0.031
 C          0.012  0.000 -0.003    0.083  0.022  0.190    0.003 -0.094  0.012
 H          0.012 -0.005 -0.004   -0.114 -0.478 -0.018    0.063  0.392  0.146
 C          0.011 -0.006  0.012    0.050 -0.084  0.149    0.019  0.015  0.044
 Cl        -0.002  0.002 -0.004   -0.025  0.015 -0.031   -0.006  0.002 -0.007
 C          0.001 -0.004  0.011   -0.140  0.020  0.009   -0.030  0.004  0.002
 Cl        -0.000 -0.000  0.000    0.026 -0.004 -0.001    0.005 -0.001 -0.000
 C         -0.012 -0.002  0.015    0.051  0.008 -0.162    0.022  0.057 -0.019
 Cl         0.003  0.001 -0.005   -0.024 -0.003  0.031   -0.006 -0.004  0.005
 C         -0.012  0.001 -0.001    0.083  0.123 -0.149   -0.010 -0.144 -0.083
 H         -0.011  0.006  0.000   -0.114 -0.412 -0.253    0.130  0.826  0.215
 TransDip   0.001 -0.044  0.201   -0.085 -0.049 -0.010   -0.030  0.056  0.025

 Mode:                37                     38                     39
 Frequency:       899.87                 961.20                1047.87
 Force Cnst:      0.6597                 0.7191                 4.5372
 Red. Mass:       1.3826                 1.3210                 7.0134
 IR Active:          YES                    YES                    YES
 IR Intens:        0.399                  0.117                 10.416
 Raman Active:       YES                    YES                    YES
               X      Y      Z        X      Y      Z        X      Y      Z
 C         -0.005  0.000 -0.001   -0.000  0.003 -0.015    0.058 -0.014 -0.003
 C         -0.013 -0.008 -0.003    0.000 -0.003  0.012   -0.032  0.056  0.013
 Cl         0.000  0.001  0.000   -0.000  0.000 -0.000    0.003 -0.006 -0.001
 C         -0.013 -0.010 -0.002    0.000 -0.003  0.015   -0.048 -0.042 -0.009
 Cl         0.003  0.002  0.000   -0.000  0.000 -0.002    0.005  0.005  0.001
 C          0.009 -0.001 -0.001   -0.000  0.027 -0.118    0.047 -0.015 -0.004
 H          0.011  0.010  0.007    0.001 -0.159  0.702    0.047 -0.016 -0.004
 C          0.001  0.003  0.000    0.000 -0.026  0.111   -0.023  0.043  0.010
 H         -0.007 -0.001  0.002   -0.003  0.150 -0.657   -0.046  0.036  0.008
 C         -0.002 -0.001  0.002   -0.000  0.002 -0.011   -0.028 -0.040 -0.009
 Cl        -0.000  0.000 -0.000    0.000 -0.000  0.001    0.003  0.003  0.001
 C          0.013  0.025  0.008    0.000  0.001 -0.001    0.076 -0.010 -0.002
 C         -0.019 -0.143 -0.033    0.002 -0.001  0.002   -0.142 -0.069  0.311
 H          0.132  0.792  0.242    0.004 -0.002  0.003    0.093 -0.145  0.445
 C          0.011  0.040  0.022    0.002 -0.001  0.001   -0.050  0.072 -0.218
 Cl        -0.002 -0.003 -0.003   -0.000  0.000 -0.000    0.006 -0.006  0.017
 C         -0.008  0.001  0.001   -0.000  0.000 -0.000    0.394 -0.061 -0.014
 Cl         0.001 -0.000 -0.000    0.000 -0.000  0.000   -0.050  0.008  0.002
 C         -0.001 -0.021 -0.015   -0.002 -0.000  0.002   -0.057 -0.055  0.220
 Cl        -0.001  0.002  0.002    0.000  0.000 -0.000    0.006  0.004 -0.017
 C          0.017  0.084  0.014   -0.002 -0.001  0.002   -0.129  0.111 -0.303
 H         -0.081 -0.482 -0.152   -0.004  0.003  0.004    0.109  0.115 -0.449
 TransDip  -0.007  0.016  0.009   -0.000 -0.002  0.011    0.097 -0.036 -0.008

 Mode:                40                     41                     42
 Frequency:      1073.10                1129.73                1161.17
 Force Cnst:      4.4776                 4.6028                 1.1430
 Red. Mass:       6.5996                 6.1211                 1.4388
 IR Active:          YES                    YES                    YES
 IR Intens:       57.981                  1.227                 10.777
 Raman Active:       YES                    YES                    YES
               X      Y      Z        X      Y      Z        X      Y      Z
 C          0.259 -0.054 -0.013   -0.133  0.045  0.010   -0.011  0.022  0.005
 C         -0.101  0.285  0.066   -0.037  0.293  0.068    0.001  0.045  0.011
 Cl         0.011 -0.029 -0.007    0.012 -0.035 -0.008   -0.001 -0.004 -0.001
 C         -0.187 -0.165 -0.037    0.101  0.171  0.039   -0.011 -0.089 -0.021
 Cl         0.016  0.018  0.004   -0.019 -0.023 -0.005    0.003  0.008  0.002
 C          0.184 -0.060 -0.015    0.217 -0.007 -0.002   -0.072 -0.044 -0.010
 H          0.178 -0.092 -0.021    0.267  0.140  0.031   -0.157 -0.478 -0.109
 C         -0.095  0.173  0.040    0.038 -0.156 -0.036    0.038  0.084  0.019
 H         -0.066  0.183  0.041    0.175 -0.138 -0.032    0.638  0.300  0.065
 C         -0.136 -0.222 -0.051   -0.276 -0.263 -0.060    0.032 -0.018 -0.004
 Cl         0.015  0.019  0.005    0.030  0.032  0.007   -0.003 -0.000 -0.000
 C          0.136 -0.015 -0.003   -0.183  0.014  0.001   -0.052  0.010  0.002
 C         -0.017  0.052 -0.173    0.024 -0.021  0.068    0.022 -0.008  0.016
 H         -0.282  0.152 -0.327    0.350 -0.142  0.245    0.263 -0.085  0.141
 C         -0.093  0.041 -0.086    0.075 -0.038  0.086   -0.003  0.004 -0.013
 Cl         0.014 -0.007  0.015   -0.008  0.004 -0.010    0.000 -0.001  0.002
 C         -0.021  0.004 -0.001   -0.048  0.007  0.003   -0.070  0.011  0.002
 Cl         0.008 -0.001 -0.000    0.002 -0.000 -0.000    0.008 -0.001 -0.000
 C         -0.096 -0.011  0.091    0.078  0.014 -0.090   -0.004 -0.003  0.014
 Cl         0.014  0.002 -0.015   -0.008 -0.002  0.010    0.000  0.001 -0.002
 C         -0.020 -0.049  0.174    0.024  0.019 -0.067    0.023  0.001 -0.017
 H         -0.290 -0.052  0.348    0.354  0.007 -0.273    0.271  0.003 -0.159
 TransDip  -0.234 -0.068 -0.015   -0.032  0.016  0.004   -0.101 -0.030 -0.006

 Mode:                43                     44                     45
 Frequency:      1168.29                1193.40                1220.95
 Force Cnst:      1.7404                 1.6435                 1.4019
 Red. Mass:       2.1641                 1.9587                 1.5962
 IR Active:          YES                    YES                    YES
 IR Intens:       39.426                 56.170                 17.484
 Raman Active:       YES                    YES                    YES
               X      Y      Z        X      Y      Z        X      Y      Z
 C         -0.036  0.018  0.004    0.013  0.096  0.022    0.001  0.001 -0.003
 C         -0.006  0.039  0.009    0.130 -0.066 -0.016   -0.000  0.000  0.000
 Cl         0.001 -0.004 -0.001   -0.008  0.009  0.002   -0.000 -0.000 -0.000
 C          0.011 -0.023 -0.005   -0.058 -0.168 -0.038   -0.000 -0.001 -0.000
 Cl        -0.000  0.002  0.000    0.009  0.013  0.003    0.000  0.000  0.000
 C         -0.026 -0.026 -0.006   -0.038  0.049  0.011   -0.000  0.000  0.000
 H         -0.075 -0.288 -0.065    0.094  0.838  0.192   -0.000  0.001  0.000
 C          0.030  0.026  0.006    0.017 -0.013 -0.003   -0.001  0.000  0.000
 H          0.386  0.151  0.032    0.389  0.112  0.025   -0.004 -0.000 -0.001
 C         -0.001 -0.019 -0.004   -0.117 -0.031 -0.007    0.001 -0.000  0.000
 Cl         0.000  0.001  0.000    0.006  0.004  0.001   -0.000 -0.000 -0.000
 C         -0.031  0.005  0.002   -0.022 -0.025 -0.010   -0.001  0.004 -0.011
 C         -0.063  0.009  0.002   -0.001  0.005  0.007    0.044  0.006 -0.044
 H         -0.493  0.146 -0.211    0.003 -0.032  0.004    0.625 -0.177  0.246
 C          0.078 -0.048  0.122    0.009 -0.004  0.012   -0.112  0.029 -0.037
 Cl        -0.007  0.005 -0.015   -0.001  0.001 -0.001    0.006 -0.002  0.004
 C          0.193 -0.031 -0.003    0.007 -0.001 -0.002   -0.003 -0.035  0.121
 Cl        -0.024  0.004  0.001   -0.001  0.000  0.000    0.000  0.001 -0.004
 C          0.083  0.024 -0.128    0.008  0.002 -0.011    0.112 -0.006 -0.042
 Cl        -0.007 -0.003  0.015   -0.001 -0.000  0.001   -0.006 -0.000  0.004
 C         -0.064  0.011  0.001   -0.003  0.007 -0.000   -0.042  0.019 -0.041
 H         -0.512  0.011  0.246   -0.003 -0.026 -0.014   -0.621  0.020  0.279
 TransDip   0.198 -0.034 -0.008   -0.118 -0.204 -0.047    0.000  0.038 -0.129

 Mode:                46                     47                     48
 Frequency:      1271.86                1279.80                1282.47
 Force Cnst:      3.6252                 7.1382                10.7544
 Red. Mass:       3.8037                 7.3969                11.0979
 IR Active:          YES                    YES                    YES
 IR Intens:        6.186                  0.964                  2.556
 Raman Active:       YES                    YES                    YES
               X      Y      Z        X      Y      Z        X      Y      Z
 C          0.167  0.024  0.006   -0.060  0.363  0.092   -0.029  0.152 -0.000
 C         -0.048  0.029  0.007   -0.334 -0.125 -0.030   -0.129 -0.050 -0.004
 Cl        -0.001 -0.001 -0.000    0.001 -0.003 -0.001    0.001 -0.001 -0.000
 C          0.056 -0.150 -0.035    0.263 -0.076 -0.019    0.105 -0.031 -0.005
 Cl         0.002  0.005  0.001   -0.004 -0.008 -0.002   -0.002 -0.003 -0.001
 C         -0.039  0.100  0.023    0.060  0.205  0.047    0.024  0.080  0.017
 H         -0.038  0.176  0.041   -0.001 -0.190 -0.044    0.003 -0.057 -0.008
 C         -0.145  0.086  0.020   -0.168 -0.138 -0.032   -0.064 -0.058 -0.010
 H         -0.669 -0.080 -0.016    0.476  0.075  0.018    0.215  0.037 -0.001
 C          0.221 -0.133 -0.031    0.087 -0.158 -0.038    0.027 -0.059 -0.006
 Cl        -0.005 -0.001 -0.000    0.006  0.002  0.001    0.002  0.001  0.000
 C         -0.219  0.039  0.012    0.152 -0.025 -0.117    0.061 -0.136  0.369
 C         -0.046  0.008 -0.000    0.100 -0.023  0.049   -0.245  0.092 -0.162
 H          0.282 -0.104  0.180   -0.205  0.029 -0.125   -0.123  0.030 -0.113
 C          0.057 -0.039  0.103   -0.102  0.021 -0.008    0.249  0.041 -0.277
 Cl        -0.004  0.003 -0.008    0.001 -0.002  0.004    0.007 -0.003  0.007
 C          0.048 -0.009  0.002   -0.034  0.039 -0.118   -0.022 -0.128  0.443
 Cl        -0.007  0.001  0.000    0.005 -0.001  0.001    0.002  0.000 -0.002
 C          0.054  0.024 -0.110    0.027 -0.044  0.139   -0.279  0.105 -0.195
 Cl        -0.004 -0.002  0.008    0.005  0.001 -0.007   -0.004  0.000  0.002
 C         -0.042  0.006  0.001   -0.034  0.001  0.047    0.280  0.009 -0.177
 H          0.304  0.011 -0.208   -0.249 -0.054  0.160   -0.053 -0.005  0.006
 TransDip   0.079 -0.010 -0.001   -0.025 -0.011  0.016   -0.008  0.015 -0.048

 Mode:                49                     50                     51
 Frequency:      1395.68                1400.58                1445.22
 Force Cnst:      4.7637                 3.5711                 3.6081
 Red. Mass:       4.1507                 3.0899                 2.9320
 IR Active:          YES                    YES                    YES
 IR Intens:       72.902                 52.925                116.808
 Raman Active:       YES                    YES                    YES
               X      Y      Z        X      Y      Z        X      Y      Z
 C          0.243  0.149  0.047    0.064  0.047 -0.026    0.018 -0.113 -0.025
 C         -0.007 -0.216 -0.051   -0.005 -0.056 -0.010   -0.119  0.033  0.008
 Cl        -0.001  0.010  0.002   -0.000  0.003  0.000    0.003 -0.002 -0.000
 C         -0.215  0.124  0.029   -0.050  0.030  0.009    0.124  0.026  0.006
 Cl         0.008 -0.001 -0.000    0.002 -0.000 -0.000   -0.004 -0.003 -0.001
 C          0.120  0.040  0.009    0.032  0.012  0.002    0.010 -0.085 -0.020
 H          0.021 -0.607 -0.140    0.010 -0.141 -0.030    0.115  0.464  0.106
 C          0.009 -0.086 -0.020   -0.003 -0.025 -0.004   -0.104 -0.019 -0.004
 H          0.160 -0.052 -0.012    0.063 -0.006 -0.005    0.475  0.190  0.042
 C         -0.118  0.030  0.006   -0.031  0.011  0.006    0.009  0.118  0.027
 Cl         0.004 -0.003 -0.000    0.001 -0.001 -0.001   -0.002 -0.004 -0.001
 C         -0.051  0.002 -0.076   -0.014 -0.064  0.198    0.096  0.002 -0.003
 C         -0.093  0.027 -0.021    0.161 -0.010 -0.051   -0.015  0.020 -0.066
 H          0.432 -0.173  0.252   -0.374  0.160 -0.353    0.382 -0.089  0.132
 C          0.023 -0.031  0.099   -0.166  0.039 -0.039   -0.123 -0.014  0.115
 Cl        -0.002  0.002 -0.006    0.005 -0.002  0.004    0.002  0.001 -0.004
 C          0.075 -0.005 -0.026    0.020 -0.026  0.078    0.139 -0.020 -0.008
 Cl        -0.005  0.000  0.002   -0.001  0.001 -0.004   -0.006  0.001  0.000
 C         -0.086  0.032 -0.055    0.146  0.002 -0.089   -0.123  0.050 -0.103
 Cl         0.002 -0.001  0.002   -0.005 -0.001  0.006    0.002 -0.001  0.004
 C          0.021 -0.015  0.054   -0.178  0.036 -0.019   -0.010 -0.021  0.067
 H          0.125 -0.043 -0.008    0.539  0.039 -0.452    0.366 -0.008 -0.132
 TransDip   0.140 -0.235  0.012    0.049  0.002 -0.228    0.297  0.172  0.048

 Mode:                52                     53                     54
 Frequency:      1472.22                1569.92                1584.24
 Force Cnst:      4.9680                12.3783                 9.6721
 Red. Mass:       3.8903                 8.5242                 6.5407
 IR Active:          YES                    YES                    YES
 IR Intens:       20.392                 68.241                  8.416
 Raman Active:       YES                    YES                    YES
               X      Y      Z        X      Y      Z        X      Y      Z
 C          0.205 -0.098 -0.022    0.000 -0.002 -0.035    0.007 -0.268 -0.059
 C         -0.112 -0.035 -0.008    0.008  0.005  0.005    0.071  0.124  0.028
 Cl         0.004  0.002  0.000   -0.000  0.000 -0.000   -0.003  0.002  0.001
 C          0.028  0.085  0.020   -0.002 -0.015 -0.001    0.027 -0.244 -0.057
 Cl        -0.002 -0.004 -0.001    0.000  0.000 -0.000    0.000  0.001  0.000
 C          0.070 -0.098 -0.023    0.007  0.029  0.006    0.086  0.445  0.102
 H          0.168  0.362  0.082   -0.007 -0.046 -0.009   -0.105 -0.629 -0.143
 C         -0.172 -0.041 -0.009   -0.005 -0.015 -0.001   -0.083 -0.230 -0.053
 H          0.593  0.231  0.051    0.010 -0.011 -0.005    0.200 -0.160 -0.037
 C          0.013  0.134  0.031   -0.007  0.010  0.006   -0.112  0.216  0.050
 Cl        -0.001 -0.005 -0.001    0.000  0.000 -0.000    0.004 -0.001 -0.000
 C         -0.168  0.038  0.009   -0.006 -0.128  0.434   -0.003  0.026 -0.017
 C         -0.029 -0.012  0.054   -0.138  0.099 -0.258   -0.010 -0.004  0.008
 H         -0.267  0.068 -0.053    0.395 -0.067 -0.003    0.001  0.014  0.020
 C          0.154  0.002 -0.095   -0.089 -0.056  0.241    0.018 -0.001 -0.013
 Cl        -0.002 -0.000  0.003    0.003 -0.000 -0.001   -0.000  0.000  0.000
 C         -0.137  0.022  0.003    0.006  0.109 -0.371   -0.007 -0.003  0.016
 Cl         0.005 -0.001 -0.000   -0.000 -0.001  0.004   -0.000  0.000 -0.000
 C          0.149 -0.051  0.088    0.085 -0.083  0.233    0.009 -0.000 -0.009
 Cl        -0.002  0.001 -0.003   -0.003  0.001 -0.001   -0.000  0.000  0.000
 C         -0.023  0.018 -0.055    0.141  0.055 -0.264   -0.019 -0.004  0.015
 H         -0.278  0.032  0.080   -0.387  0.061  0.017    0.031  0.016 -0.006
 TransDip   0.020  0.139  0.035   -0.007 -0.074  0.254   -0.068  0.063  0.003

 Mode:                55                     56                     57
 Frequency:      1600.88                1620.99                3202.20
 Force Cnst:     11.8003                 9.8121                 6.5787
 Red. Mass:       7.8150                 6.3379                 1.0889
 IR Active:          YES                    YES                    YES
 IR Intens:        0.674                 10.735                  0.021
 Raman Active:       YES                    YES                    YES
               X      Y      Z        X      Y      Z        X      Y      Z
 C          0.220 -0.010 -0.002    0.131 -0.025 -0.006    0.000  0.000  0.000
 C         -0.316 -0.037 -0.008   -0.074 -0.008 -0.002    0.000  0.000  0.000
 Cl         0.004  0.001  0.000    0.001  0.000  0.000   -0.000  0.000  0.000
 C          0.276 -0.120 -0.028    0.055 -0.028 -0.007    0.000 -0.002 -0.001
 Cl        -0.003  0.003  0.001   -0.001  0.000  0.000    0.000  0.000  0.000
 C         -0.190 -0.011 -0.002   -0.034  0.006  0.001   -0.065  0.013  0.003
 H         -0.207  0.039  0.010   -0.040 -0.002 -0.000    0.753 -0.129 -0.030
 C          0.415  0.085  0.018    0.078  0.013  0.003    0.021 -0.050 -0.011
 H         -0.482 -0.239 -0.053   -0.085 -0.047 -0.011   -0.217  0.586  0.135
 C         -0.324  0.103  0.024   -0.077  0.034  0.008   -0.002 -0.000 -0.000
 Cl         0.002 -0.002 -0.000    0.001 -0.001 -0.000    0.000  0.000  0.000
 C          0.025 -0.008  0.000   -0.295  0.047  0.011   -0.000  0.000 -0.000
 C         -0.105  0.028 -0.031    0.313 -0.085  0.111   -0.000 -0.000  0.000
 H          0.112 -0.047  0.083   -0.401  0.144 -0.259    0.003  0.001 -0.004
 C          0.090 -0.010 -0.015   -0.227  0.028  0.033    0.000 -0.000  0.000
 Cl        -0.001 -0.000  0.000    0.001  0.000 -0.001    0.000 -0.000  0.000
 C         -0.044  0.007  0.000    0.099 -0.015 -0.005   -0.000 -0.000 -0.000
 Cl        -0.000  0.000  0.000    0.002 -0.000 -0.000    0.000  0.000  0.000
 C          0.091 -0.018  0.011   -0.226  0.043 -0.018    0.000  0.000 -0.000
 Cl        -0.001  0.000 -0.000    0.001 -0.000  0.001    0.000  0.000 -0.000
 C         -0.106  0.007  0.036    0.319 -0.014 -0.133   -0.000  0.000 -0.000
 H          0.115  0.005 -0.093   -0.415 -0.014  0.288    0.001 -0.001  0.002
 TransDip   0.026  0.005  0.002   -0.104  0.016  0.005   -0.004 -0.003 -0.001

 Mode:                58                     59                     60
 Frequency:      3206.79                3208.80                3215.41
 Force Cnst:      6.6177                 6.6265                 6.6756
 Red. Mass:       1.0922                 1.0923                 1.0959
 IR Active:          YES                    YES                    YES
 IR Intens:        0.311                  0.196                  0.009
 Raman Active:       YES                    YES                    YES
               X      Y      Z        X      Y      Z        X      Y      Z
 C         -0.000  0.000 -0.000    0.000  0.000 -0.000   -0.000  0.000  0.000
 C         -0.000  0.000  0.000    0.000 -0.000  0.000   -0.000  0.000  0.000
 Cl         0.000 -0.000 -0.000   -0.000  0.000  0.000   -0.000  0.000  0.000
 C          0.000 -0.000 -0.000   -0.000  0.000  0.000   -0.000  0.003  0.001
 Cl        -0.000  0.000 -0.000    0.000 -0.000 -0.000   -0.000 -0.000 -0.000
 C         -0.000  0.000  0.000    0.000 -0.000 -0.000    0.057 -0.007 -0.002
 H          0.004 -0.001 -0.000   -0.002  0.000  0.000   -0.629  0.103  0.024
 C          0.000 -0.000 -0.000   -0.000  0.000  0.000    0.021 -0.063 -0.015
 H         -0.001  0.003  0.001    0.001 -0.002 -0.001   -0.255  0.702  0.162
 C         -0.000  0.000  0.000    0.000  0.000  0.000   -0.003 -0.000 -0.000
 Cl         0.000  0.000  0.000   -0.000 -0.000 -0.000    0.000  0.000  0.000
 C          0.002 -0.001  0.003   -0.002 -0.000  0.002   -0.000 -0.000 -0.000
 C          0.043  0.015 -0.074   -0.004 -0.002  0.009    0.000 -0.000  0.000
 H         -0.490 -0.169  0.844    0.053  0.019 -0.092    0.000  0.000 -0.000
 C         -0.003  0.001 -0.001    0.000 -0.000  0.000    0.000  0.000 -0.000
 Cl         0.000 -0.000  0.000   -0.000  0.000  0.000    0.000 -0.000 -0.000
 C         -0.000 -0.000  0.001    0.000 -0.000  0.000   -0.000 -0.000 -0.000
 Cl         0.000 -0.000  0.000   -0.000  0.000  0.000    0.000 -0.000 -0.000
 C          0.000 -0.000  0.000    0.003 -0.000 -0.001    0.000  0.000  0.000
 Cl        -0.000 -0.000  0.000   -0.000 -0.000  0.000    0.000  0.000 -0.000
 C         -0.005  0.003 -0.007   -0.041  0.028 -0.071   -0.000  0.000 -0.000
 H          0.051 -0.035  0.089    0.464 -0.319  0.815    0.000 -0.000  0.000
 TransDip   0.001 -0.005  0.017   -0.002 -0.004  0.013    0.003  0.001  0.000

 STANDARD THERMODYNAMIC QUANTITIES AT   298.15 K  AND     1.00 ATM

   This Molecule has  0 Imaginary Frequencies
   Zero point vibrational energy:       76.819 kcal/mol

   Atom    1 Element C  Has Mass   12.00000
   Atom    2 Element C  Has Mass   12.00000
   Atom    3 Element Cl Has Mass   34.96885
   Atom    4 Element C  Has Mass   12.00000
   Atom    5 Element Cl Has Mass   34.96885
   Atom    6 Element C  Has Mass   12.00000
   Atom    7 Element H  Has Mass    1.00783
   Atom    8 Element C  Has Mass   12.00000
   Atom    9 Element H  Has Mass    1.00783
   Atom   10 Element C  Has Mass   12.00000
   Atom   11 Element Cl Has Mass   34.96885
   Atom   12 Element C  Has Mass   12.00000
   Atom   13 Element C  Has Mass   12.00000
   Atom   14 Element H  Has Mass    1.00783
   Atom   15 Element C  Has Mass   12.00000
   Atom   16 Element Cl Has Mass   34.96885
   Atom   17 Element C  Has Mass   12.00000
   Atom   18 Element Cl Has Mass   34.96885
   Atom   19 Element C  Has Mass   12.00000
   Atom   20 Element Cl Has Mass   34.96885
   Atom   21 Element C  Has Mass   12.00000
   Atom   22 Element H  Has Mass    1.00783
   Molecular Mass:   357.844420 amu
   Principal axes and moments of inertia in amu*Bohr^2:
                             1           2           3
    Eigenvalues --     4824.05760 13514.76777 14095.81260
          X               0.99996    -0.00891    -0.00195
          Y               0.00891     0.99996    -0.00010
          Z               0.00195     0.00008     1.00000
   Rotational Symmetry Number is   1
   The Molecule is an Asymmetric Top
   Translational Enthalpy:        0.889 kcal/mol
   Rotational Enthalpy:           0.889 kcal/mol
   Vibrational Enthalpy:         85.460 kcal/mol
   gas constant (RT):             0.592 kcal/mol
   Translational Entropy:        43.518  cal/mol.K
   Rotational Entropy:           35.173  cal/mol.K
   Vibrational Entropy:          59.023  cal/mol.K

   Total Enthalpy:               87.829 kcal/mol
   Total Entropy:               137.714  cal/mol.K

 ======================================================================

 STANDARD THERMODYNAMIC QUANTITIES FOR ANHARMONIC VIBRATION -- TOSH

   Zero point vibrational energy: ************ kcal/mol

   Vibrational Enthalpy:       Infinity kcal/mol
   Vibrational Entropy:             NaN  cal/mol.K

   Total Enthalpy:             Infinity kcal/mol
   Total Entropy:                   NaN  cal/mol.K

 ======================================================================

 STANDARD THERMODYNAMIC QUANTITIES FOR ANHARMONIC VIBRATION -- VPT2

   Zero point vibrational energy: ************ kcal/mol

   Vibrational Enthalpy:       Infinity kcal/mol
   Vibrational Entropy:             NaN  cal/mol.K

   Total Enthalpy:             Infinity kcal/mol
   Total Entropy:                   NaN  cal/mol.K

 ======================================================================

Archival summary:
1\1\november\FREQ\ProcedureUnspecified\BasisUnspecified\l6124\taweetha\TueJan1420:14:262020TueJan1420:14:262020\0\\#,FREQ,ProcedureUnspecified,BasisUnspecified,\\0,1\Cl\C,1,1.74535\C,2,1.39923,1,120.106\C,3,1.39166,2,119.927,1,179.763,0\H,4,1.08222,3,119.331,2,-179.944,0\C,4,1.38681,3,120.283,2,0.00727568,0\H,6,1.08183,4,120.502,3,179.977,0\C,6,1.39082,4,119.489,3,0.0751955,0\C,8,1.40063,6,121.872,4,-0.0550609,0\C,9,1.49386,8,121.129,6,179.699,0\C,10,1.39298,9,120.155,8,-92.9368,0\H,11,1.08195,10,120.614,9,-0.881358,0\C,11,1.39049,10,120.251,9,179.111,0\C,10,1.3931,9,120.334,8,86.2531,0\H,14,1.08193,10,120.664,9,0.728744,0\C,14,1.39049,10,120.174,9,-179.167,0\C,13,1.40156,11,120.921,10,0.0718416,0\Cl,17,1.73619,13,120.922,11,-179.976,0\Cl,3,1.74616,2,121.6,1,-0.289661,0\Cl,13,1.7463,11,118.179,10,-179.798,0\Cl,16,1.74683,14,118.202,10,179.919,0\Cl,8,1.75507,6,118.126,4,179.787,0\\\@

 Total job time:  15313.47s(wall), 15312.92s(cpu) 
 Tue Jan 14 20:14:26 2020

        *************************************************************
        *                                                           *
        *  Thank you very much for using Q-Chem.  Have a nice day.  *
        *                                                           *
        *************************************************************
