# Supplementary material for: Quantum Chemical Investigation of Polychlorinated Dibenzodioxins, Dibenzofurans and Biphenyls: Relative Stability and Planarity Analysis
Source: Molecules. 2020 Dec 3;25(23):5697. doi: 10.3390/molecules25235697 (PMC7730433; doi:10.3390/molecules25235697)
Supplement: Supplementary file 1 [file molecules-25-05697-s001.zip › PCB/B3LYP/ClClHHClHClHClH.out]

                  Welcome to Q-Chem
     A Quantum Leap Into The Future Of Chemistry


 Q-Chem 5.2 (devel), Q-Chem, Inc., Pleasanton, CA (2019)

 Yihan Shao,  Zhengting Gan,  E. Epifanovsky,  A. T. B. Gilbert,  M. Wormit,  
 J. Kussmann,  A. W. Lange,  A. Behn,  Jia Deng,  Xintian Feng,  D. Ghosh,  
 M. Goldey,  P. R. Horn,  L. D. Jacobson,  I. Kaliman,  T. Kus,  A. Landau,  
 Jie Liu,  E. I. Proynov,  R. M. Richard,  R. P. Steele,  E. J. Sundstrom,  
 H. L. Woodcock III,  P. M. Zimmerman,  D. Zuev,  B. Albrecht,  E. Alguire,  
 S. A. Baeppler,  D. Barton,  Z. Benda,  Y. A. Bernard,  E. J. Berquist,  
 K. B. Bravaya,  H. Burton,  D. Casanova,  Chun-Min Chang,  Yunqing Chen,  
 A. Chien,  K. D. Closser,  M. P. Coons,  S. Coriani,  S. Dasgupta,  
 A. L. Dempwolff,  M. Diedenhofen,  Hainam Do,  R. G. Edgar,  Po-Tung Fang,  
 S. Faraji,  S. Fatehi,  Qingguo Feng,  K. D. Fenk,  J. Fosso-Tande,  
 J. Gayvert,  Qinghui Ge,  A. Ghysels,  G. Gidofalvi,  J. Gomes,  
 J. Gonthier,  A. Gunina,  D. Hait,  M. W. D. Hanson-Heine,  
 P. H. P. Harbach,  A. W. Hauser,  M. F. Herbst,  J. E. Herr,  
 E. G. Hohenstein,  Z. C. Holden,  Kerwin Hui,  B. C. Huynh,  T.-C. Jagau,  
 Hyunjun Ji,  B. Kaduk,  K. Khistyaev,  Jaehoon Kim,  P. Klunzinger,  K. Koh,  
 D. Kosenkov,  L. Koulias,  T. Kowalczyk,  C. M. Krauter,  A. Kunitsa,  
 Ka Un Lao,  A. Laurent,  K. V. Lawler,  Joonho Lee,  D. Lefrancois,  
 S. Lehtola,  D. S. Levine,  Yi-Pei Li,  You-Sheng Lin,  Fenglai Liu,  
 E. Livshits,  A. Luenser,  P. Manohar,  E. Mansoor,  S. F. Manzer,  
 Shan-Ping Mao,  Yuezhi Mao,  N. Mardirossian,  A. V. Marenich,  
 T. Markovich,  L. A. Martinez-Martinez,  S. A. Maurer,  N. J. Mayhall,  
 S. C. McKenzie,  J.-M. Mewes,  P. Morgante,  A. F. Morrison,  
 J. W. Mullinax,  K. Nanda,  T. S. Nguyen-Beck,  R. Olivares-Amaya,  
 J. A. Parkhill,  Zheng Pei,  T. M. Perrine,  F. Plasser,  P. Pokhilko,  
 S. Prager,  A. Prociuk,  E. Ramos,  D. R. Rehn,  F. Rob,  M. Scheurer,  
 M. Schneider,  N. Sergueev,  S. M. Sharada,  S. Sharma,  D. W. Small,  
 T. Stauch,  T. Stein,  Yu-Chuan Su,  A. J. W. Thom,  A. Tkatchenko,  
 T. Tsuchimochi,  N. M. Tubman,  L. Vogt,  M. L. Vidal,  O. Vydrov,  
 M. A. Watson,  J. Wenzel,  M. de Wergifosse,  T. A. Wesolowski,  A. White,  
 J. Witte,  A. Yamada,  Jun Yang,  K. Yao,  S. Yeganeh,  S. R. Yost,  
 Zhi-Qiang You,  A. Zech,  Igor Ying Zhang,  Xing Zhang,  Yan Zhao,  
 Ying Zhu,  B. R. Brooks,  G. K. L. Chan,  C. J. Cramer,  M. S. Gordon,  
 W. J. Hehre,  A. Klamt,  M. W. Schmidt,  C. D. Sherrill,  D. G. Truhlar,  
 A. Aspuru-Guzik,  R. Baer,  A. T. Bell,  N. A. Besley,  Jeng-Da Chai,  
 A. E. DePrince, III,  R. A. DiStasio Jr.,  A. Dreuw,  B. D. Dunietz,  
 T. R. Furlani,  Chao-Ping Hsu,  Yousung Jung,  Jing Kong,  D. S. Lambrecht,  
 WanZhen Liang,  C. Ochsenfeld,  V. A. Rassolov,  L. V. Slipchenko,  
 J. E. Subotnik,  T. Van Voorhis,  J. M. Herbert,  A. I. Krylov,  
 P. M. W. Gill,  M. Head-Gordon

 Contributors to earlier versions of Q-Chem not listed above: 
 R. D. Adamson,  B. Austin,  J. Baker,  G. J. O. Beran,  K. Brandhorst,  
 S. T. Brown,  E. F. C. Byrd,  A. K. Chakraborty,  C.-L. Cheng,  
 Siu Hung Chien,  D. M. Chipman,  D. L. Crittenden,  H. Dachsel,  
 R. J. Doerksen,  A. D. Dutoi,  L. Fusti-Molnar,  W. A. Goddard III,  
 A. Golubeva-Zadorozhnaya,  S. R. Gwaltney,  G. Hawkins,  A. Heyden,  
 S. Hirata,  G. Kedziora,  F. J. Keil,  C. Kelley,  Jihan Kim,  R. A. King,  
 R. Z. Khaliullin,  P. P. Korambath,  W. Kurlancheek,  A. M. Lee,  M. S. Lee,  
 S. V. Levchenko,  Ching Yeh Lin,  D. Liotard,  R. C. Lochan,  I. Lotan,  
 P. E. Maslen,  N. Nair,  D. P. O'Neill,  D. Neuhauser,  E. Neuscamman,  
 C. M. Oana,  R. Olson,  B. Peters,  R. Peverati,  P. A. Pieniazek,  
 Y. M. Rhee,  J. Ritchie,  M. A. Rohrdanz,  E. Rosta,  N. J. Russ,  
 H. F. Schaefer III,  N. E. Schultz,  N. Shenvi,  A. C. Simmonett,  A. Sodt,  
 D. Stuck,  K. S. Thanthiriwatte,  V. Vanovschi,  Tao Wang,  A. Warshel,  
 C. F. Williams,  Q. Wu,  X. Xu,  W. Zhang

 Please cite Q-Chem as follows:
 Y. Shao et al., Mol. Phys. 113, 184-215 (2015)
 DOI: 10.1080/00268976.2014.952696

 Q-Chem 5.2.1 for Intel X86 EM64T Linux

 Parts of Q-Chem use Armadillo 8.300.2 (Tropical Shenanigans).
 http://arma.sourceforge.net/

 Q-Chem begins on Tue Jan 14 15:10:45 2020  

Host: 
0

     Scratch files written to /scratch/taweetham/qchem19249//
NAlpha2: 162
NElect   162
Mult     1

 Q-Chem warning in module libgen/rem_setup.C, line 2168:

 Setting Thresh to 1e-14


Checking the input file for inconsistencies... 	...done.

--------------------------------------------------------------
User input:
--------------------------------------------------------------
$MOLECULE
0 1
C 
C  1 1.394960
Cl  2 CCl 1 119.528007
C  2 1.386606 1 120.846377 3 178.766605 0
Cl  4 CCl 2 119.698148 1 -179.612229 0
C  4 1.387279 2 120.235871 1 -0.083363 0
H  6 CH 4 120.254637 2 -179.958574 0
C  6 1.387279 4 119.490737 2 0.041992 0
H  8 CH 6 120.064298 4 179.568218 0
C  8 1.386606 6 120.235863 4 0.041336 0
Cl  10 CCl 8 119.614146 6 178.681836 0
C  1 1.488550 2 120.827489 3 1.275929 0
C  12 1.394960 1 120.827496 2 44.635695 0
H  13 CH 12 119.528011 1 1.275194 0
C  13 1.386606 12 120.846392 1 -179.957497 0
Cl  15 CCl 13 119.698155 12 -179.612829 0
C  15 1.387278 13 120.235860 12 -0.083872 0
H  17 CH 15 120.254633 13 -179.958492 0
C  17 1.387279 15 119.490737 13 0.041666 0
Cl  19 CCl 17 120.064293 15 179.568399 0
C  19 1.386606 17 120.235874 15 0.041790 0
H  21 CH 19 119.614152 17 178.681599 0

CH=1.08273
CCl=1.75400
$END

$REM
   JOB_TYPE	OPTIMIZATION
   BASIS	6-311++G**
   METHOD	B3LYP
   SYM_IGNORE	TRUE
   SCF_GUESS_ALWAYS     TRUE
   SYM_IGNORE   TRUE
   S2THRESH     15
   THRESH       15
$END

--------------------------------------------------------------
 ----------------------------------------------------------------
             Standard Nuclear Orientation (Angstroms)
    I     Atom           X                Y                Z
 ----------------------------------------------------------------
    1      C       0.0000000000     0.0000000000     0.0000000000
    2      C       0.0000000000     0.0000000000     1.3949600000
    3      Cl      1.5261815140     0.0000000000     2.2594170471
    4      C      -1.1901880373     0.0256249026     2.1059255403
    5      Cl     -1.1548436435     0.0351778398     3.8595433764
    6      C      -2.4041742747     0.0535064326     1.4351028665
    7      H      -3.3336980403     0.0741960811     1.9899557843
    8      C      -2.4180259722     0.0546630380     0.0478935036
    9      H      -3.3603520375     0.0692493833    -0.4851290834
   10      C      -1.2274122092     0.0272853135    -0.6622934626
   11      Cl     -1.2645630159    -0.0058824468    -2.4155862839
   12      C       1.2779219872    -0.0284629571    -0.7628147595
   13      C       2.3095886281    -0.8932703637    -0.3971844912
   14      H       2.1704206894    -1.5663256744     0.4394355459
   15      C       3.5004827568    -0.9194878930    -1.1069450245
   16      Cl      4.7739092873    -2.0261183446    -0.6270805489
   17      C       3.6821124948    -0.0819958503    -2.1978886372
   18      H       4.6116429624    -0.1026930066    -2.7527300472
   19      C       2.6636000698     0.7822218600    -2.5724593424
   20      Cl      2.8813918386     1.8556545918    -3.9424319391
   21      C       1.4736782845     0.8090230106    -1.8610916159
   22      H       0.6936781770     1.5025559907    -2.1490431582
 ----------------------------------------------------------------
 Nuclear Repulsion Energy =        1728.59471361 hartrees
 There are       81 alpha and       81 beta electrons
 Requested basis set is 6-311++G(d,p)
 There are 162 shells and 449 basis functions

 Total QAlloc Memory Limit   2000 MB
 Mega-Array Size       188 MB
 MEM_STATIC part       192 MB
 A cutoff of  1.0D-15 yielded  10215 shell pairs
 There are     84833 function pairs (     91155 Cartesian)
 Smallest overlap matrix eigenvalue = 2.34E-07
 Linear dependence detected in AO basis
 Number of orthogonalized atomic orbitals = 444
 Maximum deviation from orthogonality = 3.673E-10

 Scale SEOQF with 1.000000e-01/1.000000e-01/1.000000e-01

 Standard Electronic Orientation quadrupole field applied
 Nucleus-field energy     =    -0.0000000477 hartrees
 Guess from superposition of atomic densities
 Warning:  Energy on first SCF cycle will be non-variational
 SAD guess density has 162.000000 electrons

 -----------------------------------------------------------------------
  General SCF calculation program by
  Eric Jon Sundstrom, Paul Horn, Yuezhi Mao, Dmitri Zuev, Alec White,
  David Stuck, Shaama M.S., Shane Yost, Joonho Lee, David Small,
  Daniel Levine, Susi Lehtola, Hugh Burton, Evgeny Epifanovsky,
  Bang C. Huynh
 -----------------------------------------------------------------------
 Exchange:     0.2000 Hartree-Fock + 0.0800 Slater + 0.7200 B88
 Correlation:  0.1900 VWN1RPA + 0.8100 LYP
 Using SG-1 standard quadrature grid
 A restricted SCF calculation will be
 performed using DIIS
 SCF converges when DIIS error is below 1.0e-08
 ---------------------------------------
  Cycle       Energy         DIIS error
 ---------------------------------------
    1   -2765.6022037519      2.95e-02  
    2   -2761.3559786626      2.43e-03  
    3   -2761.2675474442      3.00e-03  
    4   -2761.5000993354      5.00e-04  
    5   -2761.5053937545      2.36e-04  
    6   -2761.5065637337      1.08e-04  
    7   -2761.5068437414      2.44e-05  
    8   -2761.5068557775      1.05e-05  
    9   -2761.5068584401      2.57e-06  
   10   -2761.5068585907      1.20e-06  
   11   -2761.5068586259      3.50e-07  
   12   -2761.5068586286      1.18e-07  
   13   -2761.5068586289      4.11e-08  
   14   -2761.5068586291      1.55e-08  
   15   -2761.5068586291      6.06e-09  Convergence criterion met
 ---------------------------------------
 SCF time:   CPU 665.33s  wall 665.00s 
 SCF   energy in the final basis set =    -2761.5068586291
 Total energy in the final basis set =    -2761.5068586291

 --------------------------------------------------------------

                    Orbital Energies (a.u.)
 --------------------------------------------------------------

 Alpha MOs
 -- Occupied --
********-101.5761-101.5756-101.5682-101.5679 -10.2756 -10.2719 -10.2708
-10.2581 -10.2580 -10.2388 -10.2232 -10.2222 -10.2197 -10.2096 -10.2052
-10.2050  -9.4915  -9.4913  -9.4901  -9.4827  -9.4824  -7.2561  -7.2560
 -7.2548  -7.2474  -7.2472  -7.2464  -7.2462  -7.2458  -7.2452  -7.2450
 -7.2444  -7.2374  -7.2372  -7.2372  -7.2368  -0.9545  -0.9254  -0.9095
 -0.8880  -0.8830  -0.8505  -0.8476  -0.8011  -0.7638  -0.7552  -0.7496
 -0.6751  -0.6388  -0.6232  -0.6145  -0.5501  -0.5393  -0.5366  -0.5074
 -0.4967  -0.4792  -0.4676  -0.4633  -0.4597  -0.4493  -0.4313  -0.4246
 -0.4136  -0.4049  -0.3981  -0.3933  -0.3777  -0.3688  -0.3515  -0.3479
 -0.3388  -0.3350  -0.3328  -0.3283  -0.3212  -0.2990  -0.2721  -0.2627
 -0.2622
 -- Virtual --
 -0.0759  -0.0554  -0.0421  -0.0351  -0.0254  -0.0138  -0.0100  -0.0043
  0.0043   0.0146   0.0149   0.0189   0.0192   0.0239   0.0427   0.0450
  0.0486   0.0508   0.0551   0.0592   0.0647   0.0738   0.0774   0.0800
  0.0834   0.0879   0.0898   0.0947   0.0990   0.1032   0.1045   0.1118
  0.1132   0.1159   0.1183   0.1196   0.1209   0.1250   0.1267   0.1292
  0.1324   0.1340   0.1375   0.1398   0.1414   0.1454   0.1516   0.1554
  0.1580   0.1626   0.1650   0.1703   0.1814   0.1848   0.1869   0.1914
  0.1966   0.2027   0.2050   0.2091   0.2151   0.2154   0.2203   0.2258
  0.2293   0.2330   0.2348   0.2429   0.2436   0.2488   0.2540   0.2619
  0.2648   0.2661   0.2682   0.2703   0.2749   0.2779   0.2811   0.2859
  0.2882   0.2945   0.2951   0.3024   0.3052   0.3136   0.3222   0.3288
  0.3361   0.3405   0.3479   0.3509   0.3578   0.4059   0.4225   0.4308
  0.4327   0.4448   0.4492   0.4524   0.4574   0.4631   0.4682   0.4695
  0.4788   0.4849   0.4932   0.4959   0.5053   0.5135   0.5159   0.5267
  0.5410   0.5461   0.5475   0.5547   0.5650   0.5710   0.5757   0.5822
  0.5903   0.5968   0.5989   0.6025   0.6098   0.6171   0.6234   0.6283
  0.6392   0.6407   0.6480   0.6616   0.6645   0.6783   0.6939   0.7020
  0.7075   0.7128   0.7161   0.7212   0.7416   0.7464   0.7820   0.7915
  0.8102   0.8174   0.8203   0.8339   0.8357   0.8410   0.8452   0.8486
  0.8527   0.8552   0.8574   0.8633   0.8647   0.8676   0.8766   0.8787
  0.8854   0.8858   0.8984   0.9038   0.9104   0.9134   0.9281   0.9285
  0.9338   0.9462   0.9484   0.9530   0.9604   0.9615   0.9664   0.9738
  0.9872   0.9903   0.9968   1.0020   1.0206   1.0392   1.0660   1.0760
  1.0797   1.0867   1.1027   1.1127   1.1458   1.1635   1.1957   1.2064
  1.2140   1.2231   1.2294   1.2399   1.2441   1.2674   1.2750   1.2792
  1.2951   1.3171   1.3359   1.3442   1.3490   1.3782   1.4210   1.4562
  1.4835   1.4970   1.5114   1.5165   1.5511   1.5573   1.5837   1.5949
  1.5999   1.6107   1.6217   1.6288   1.6567   1.6768   1.6898   1.6917
  1.7284   1.7524   1.7577   1.8027   1.8428   1.8546   1.8606   1.8770
  1.8887   1.9046   1.9108   1.9125   1.9321   1.9382   1.9502   1.9654
  1.9719   1.9848   2.0149   2.0297   2.0715   2.0841   2.1013   2.1250
  2.1315   2.1552   2.1930   2.2228   2.2430   2.2581   2.2645   2.2796
  2.2890   2.2941   2.3126   2.3186   2.3341   2.3711   2.3830   2.3952
  2.4175   2.4323   2.4456   2.4588   2.4869   2.5147   2.5274   2.5409
  2.5465   2.5564   2.5882   2.6007   2.6337   2.6391   2.6520   2.6683
  2.6879   2.6995   2.7310   2.7385   2.7479   2.7560   2.7614   2.7646
  2.7802   2.7955   2.8092   2.8367   2.8399   2.8522   2.8856   2.9346
  2.9489   2.9711   3.0702   3.0852   3.0973   3.1500   3.1523   3.1745
  3.2037   3.2172   3.2288   3.2688   3.3536   3.3821   3.3858   3.4044
  3.5612   3.5723   3.6379   3.7197   3.7335   3.8233   3.8549   4.0027
  4.0463   4.1038   4.1069   4.4150   4.8063   4.8342   9.7574   9.7717
  9.7906   9.8133   9.8239  23.3689  23.5520  23.8325  23.8710  23.8993
 23.9266  24.0021  24.0117  24.0570  24.0648  24.1243  24.1500  25.8096
 25.8251  25.8386  25.9114  25.9417  26.1047  26.1408  26.1903  26.2415
 26.3529  26.5784  26.6091  26.6677  26.7033  26.9074 215.7499 215.7634
215.7856 215.8161 215.8294
 --------------------------------------------------------------

          Ground-State Mulliken Net Atomic Charges

     Atom                 Charge (a.u.)
  ----------------------------------------
      1 C                    -0.134986
      2 C                    -0.942246
      3 Cl                    0.688820
      4 C                     0.805076
      5 Cl                    0.455546
      6 C                    -0.930140
      7 H                     0.195097
      8 C                    -0.278958
      9 H                     0.212489
     10 C                    -0.147785
     11 Cl                    0.530448
     12 C                     0.011939
     13 C                    -0.945653
     14 H                     0.201481
     15 C                     0.333650
     16 Cl                    0.484762
     17 C                    -0.944660
     18 H                     0.198011
     19 C                     0.367493
     20 Cl                    0.486341
     21 C                    -0.844104
     22 H                     0.197380
  ----------------------------------------
  Sum of atomic charges =     0.000000

 -----------------------------------------------------------------
                    Cartesian Multipole Moments
 -----------------------------------------------------------------
    Charge (ESU x 10^10)
                -0.0000
    Dipole Moment (Debye)
         X      -2.4502      Y       0.0461      Z       0.2114
       Tot       2.4598
    Quadrupole Moments (Debye-Ang)
        XX    -127.9526     XY      -0.3211     YY    -135.3390
        XZ      -0.8035     YZ      -0.2221     ZZ    -138.3806
    Octopole Moments (Debye-Ang^2)
       XXX    -422.3157    XXY       6.1786    XYY    -134.4757
       YYY       8.5845    XXZ      42.8642    XYZ       1.5986
       YYZ      41.6675    XZZ    -129.6293    YZZ      -0.1786
       ZZZ     117.2811
    Hexadecapole Moments (Debye-Ang^3)
      XXXX   -4848.1025   XXXY     226.4958   XXYY   -1005.2609
      XYYY     214.7069   YYYY    -851.5863   XXXZ     918.8562
      XXYZ      90.7336   XYYZ     348.8044   YYYZ     253.7328
      XXZZ   -1504.6713   XYZZ      59.8926   YYZZ    -859.6929
      XZZZ     999.1608   YZZZ     267.5566   ZZZZ   -4241.1514
 -----------------------------------------------------------------
 Calculating analytic gradient of the SCF energy
 Gradient of SCF Energy
            1           2           3           4           5           6
    1  -0.0151241  -0.0081224   0.0053188   0.0015709   0.0054595   0.0019916
    2   0.0003118  -0.0000188  -0.0054763  -0.0003537  -0.0000275  -0.0000879
    3   0.0117598  -0.0049964  -0.0085308  -0.0116029   0.0023238   0.0004587
            7           8           9          10          11          12
    1  -0.0009446   0.0065016  -0.0001246   0.0016778   0.0151668  -0.0058543
    2   0.0000649   0.0002277  -0.0000172  -0.0000983   0.0049806  -0.0000402
    3  -0.0003077   0.0039119  -0.0001627  -0.0011726   0.0012056   0.0025801
           13          14          15          16          17          18
    1   0.0009833  -0.0026188   0.0069250  -0.0000141  -0.0129256   0.0002343
    2   0.0127879   0.0005808  -0.0028787  -0.0007296   0.0003243   0.0000280
    3  -0.0036164   0.0047440   0.0009319   0.0007991   0.0076979  -0.0001598
           19          20          21          22
    1   0.0022503  -0.0004654   0.0035068  -0.0053927
    2   0.0028016   0.0006411  -0.0126362  -0.0003844
    3  -0.0063691  -0.0004702   0.0011098  -0.0001342
 Max gradient component =       1.517E-02
 RMS gradient           =       5.330E-03
 Gradient time:  CPU 221.39 s  wall 221.40 s
 Geometry Optimization Parameters
   NAtoms,    NIC,     NZ,  NCons,   NDum,   NFix, NCnnct, MaxDiis
       22     155      22       0       0       0       0       0


** GEOMETRY OPTIMIZATION IN DELOCALIZED INTERNAL COORDINATES **
   Searching for a Minimum

   Optimization Cycle:   1

                       Coordinates (Angstroms)
     ATOM                X               Y               Z
      1  C         0.0000000000    0.0000000000    0.0000000000
      2  C         0.0000000000    0.0000000000    1.3949600000
      3  Cl        1.5261815140    0.0000000000    2.2594170471
      4  C        -1.1901880373    0.0256249026    2.1059255403
      5  Cl       -1.1548436435    0.0351778398    3.8595433764
      6  C        -2.4041742747    0.0535064326    1.4351028665
      7  H        -3.3336980403    0.0741960811    1.9899557843
      8  C        -2.4180259722    0.0546630380    0.0478935036
      9  H        -3.3603520375    0.0692493833   -0.4851290834
     10  C        -1.2274122092    0.0272853135   -0.6622934626
     11  Cl       -1.2645630159   -0.0058824468   -2.4155862839
     12  C         1.2779219872   -0.0284629571   -0.7628147595
     13  C         2.3095886281   -0.8932703637   -0.3971844912
     14  H         2.1704206894   -1.5663256744    0.4394355459
     15  C         3.5004827568   -0.9194878930   -1.1069450245
     16  Cl        4.7739092873   -2.0261183446   -0.6270805489
     17  C         3.6821124948   -0.0819958503   -2.1978886372
     18  H         4.6116429624   -0.1026930066   -2.7527300472
     19  C         2.6636000698    0.7822218600   -2.5724593424
     20  Cl        2.8813918386    1.8556545918   -3.9424319391
     21  C         1.4736782845    0.8090230106   -1.8610916159
     22  H         0.6936781770    1.5025559907   -2.1490431582
   Point Group: c1    Number of degrees of freedom:    60


   Energy is  -2761.506858629


 Attempting to generate delocalized internal coordinates
 Initial Hessian constructed with Jon Baker's OPTIMIZE code

 60 Hessian modes will be used to form the next step
  Hessian Eigenvalues:
     0.010693    0.019215    0.019215    0.023207    0.023207    0.023578
     0.023582    0.023677    0.023682    0.023938    0.023939    0.024090
     0.024090    0.024114    0.024114    0.024135    0.024136    0.024143
     0.024143    0.159963    0.159969    0.159995    0.160000    0.160000
     0.224898    0.234671    0.234791    0.235016    0.244901    0.249938
     0.249948    0.249991    0.249992    0.249992    0.250000    0.250000
     0.250000    0.301033    0.301033    0.301033    0.301033    0.301033
     0.336089    0.356665    0.356665    0.356665    0.356665    0.356665
     0.429162    0.429309    0.432123    0.433497    0.467799    0.467824
     0.472132    0.472138    0.478203    0.478204    0.479142    0.479142

 Minimum search - taking simple RFO step
 Searching for Lamda that Minimizes Along All modes
 Value Taken    Lamda =  -0.03380049
 Calculated Step too Large.  Step scaled by  0.435004
 Step Taken.  Stepsize is  0.300000

                             Maximum     Tolerance    Cnvgd?
         Gradient           0.050541      0.000300      NO
         Displacement       0.264699      0.001200      NO
         Energy change     *********      0.000001      NO


 New Cartesian Coordinates Obtained by Inverse Iteration

 Displacement from previous Coordinates is:  1.153633
 ----------------------------------------------------------------
             Standard Nuclear Orientation (Angstroms)
    I     Atom           X                Y                Z
 ----------------------------------------------------------------
    1      C       0.0086920776    -0.0022868203    -0.0002362643
    2      C      -0.0058128621     0.0705907907     1.4060995117
    3      Cl      1.4875112414     0.2145771887     2.3142619961
    4      C      -1.2055462826     0.0972277424     2.1126630492
    5      Cl     -1.2011592247     0.2117408806     3.8612430264
    6      C      -2.4174215185     0.0483075842     1.4424911816
    7      H      -3.3467848640     0.0674363978     1.9969159290
    8      C      -2.4284439119    -0.0251052820     0.0599977756
    9      H      -3.3703950045    -0.0769906293    -0.4711262503
   10      C      -1.2377500682    -0.0479580211    -0.6518280849
   11      Cl     -1.3518288087    -0.2210779316    -2.3946498057
   12      C       1.2943633738    -0.0299134521    -0.7684768201
   13      C       2.2971613630    -0.9561969507    -0.4633600538
   14      H       2.1396420378    -1.6849397850     0.3188019113
   15      C       3.4845102283    -0.9790051872    -1.1812399751
   16      Cl      4.7133736541    -2.1645113150    -0.7820353666
   17      C       3.7069951653    -0.0813478798    -2.2156774338
   18      H       4.6352077501    -0.1012344830    -2.7724264527
   19      C       2.7182504322     0.8421487217    -2.5235514685
   20      Cl      2.9800613338     1.9964113558    -3.8173695299
   21      C       1.5261070863     0.8697774631    -1.8139495209
   22      H       0.7846182607     1.6172715199    -2.0569920841
 ----------------------------------------------------------------
 Nuclear Repulsion Energy =        1716.16668888 hartrees
 There are       81 alpha and       81 beta electrons
 Applying Cartesian multipole field
    Component          Value
    ---------          -----
     (2,0,0)        1.00000E-11
     (0,2,0)        2.00000E-11
     (0,0,2)       -3.00000E-11
 Nucleus-field energy     =    -0.0000000445 hartrees
 Requested basis set is 6-311++G(d,p)
 There are 162 shells and 449 basis functions
 A cutoff of  1.0D-15 yielded  10175 shell pairs
 There are     84488 function pairs (     90783 Cartesian)
 Smallest overlap matrix eigenvalue = 2.61E-07
 Linear dependence detected in AO basis
 Number of orthogonalized atomic orbitals = 444
 Maximum deviation from orthogonality = 4.033E-10
 Guess from superposition of atomic densities
 Warning:  Energy on first SCF cycle will be non-variational
 SAD guess density has 162.000000 electrons

 -----------------------------------------------------------------------
  General SCF calculation program by
  Eric Jon Sundstrom, Paul Horn, Yuezhi Mao, Dmitri Zuev, Alec White,
  David Stuck, Shaama M.S., Shane Yost, Joonho Lee, David Small,
  Daniel Levine, Susi Lehtola, Hugh Burton, Evgeny Epifanovsky,
  Bang C. Huynh
 -----------------------------------------------------------------------
 Exchange:     0.2000 Hartree-Fock + 0.0800 Slater + 0.7200 B88
 Correlation:  0.1900 VWN1RPA + 0.8100 LYP
 Using SG-1 standard quadrature grid
 A restricted SCF calculation will be
 performed using DIIS
 SCF converges when DIIS error is below 1.0e-08
 ---------------------------------------
  Cycle       Energy         DIIS error
 ---------------------------------------
    1   -2765.5146218192      2.93e-02  
    2   -2761.3667594050      2.41e-03  
    3   -2761.2801843511      2.97e-03  
    4   -2761.5082246296      5.02e-04  
    5   -2761.5136505406      2.34e-04  
    6   -2761.5148285240      1.04e-04  
    7   -2761.5150859302      2.30e-05  
    8   -2761.5150963652      1.01e-05  
    9   -2761.5150989619      2.03e-06  
   10   -2761.5150990524      1.05e-06  
   11   -2761.5150990785      2.79e-07  
   12   -2761.5150990802      1.48e-07  
   13   -2761.5150990809      3.88e-08  
   14   -2761.5150990808      1.61e-08  
   15   -2761.5150990807      5.78e-09  Convergence criterion met
 ---------------------------------------
 SCF time:   CPU 661.09s  wall 662.00s 
 SCF   energy in the final basis set =    -2761.5150990807
 Total energy in the final basis set =    -2761.5150990807

 --------------------------------------------------------------

                    Orbital Energies (a.u.)
 --------------------------------------------------------------

 Alpha MOs
 -- Occupied --
********-101.5758-101.5750-101.5688-101.5686 -10.2775 -10.2718 -10.2711
-10.2600 -10.2599 -10.2427 -10.2271 -10.2208 -10.2180 -10.2110 -10.2076
-10.2076  -9.4909  -9.4906  -9.4896  -9.4833  -9.4831  -7.2558  -7.2552
 -7.2543  -7.2480  -7.2479  -7.2458  -7.2455  -7.2450  -7.2448  -7.2445
 -7.2439  -7.2380  -7.2379  -7.2378  -7.2375  -0.9512  -0.9263  -0.9076
 -0.8891  -0.8812  -0.8511  -0.8454  -0.8007  -0.7631  -0.7555  -0.7474
 -0.6751  -0.6359  -0.6231  -0.6144  -0.5505  -0.5375  -0.5352  -0.5098
 -0.4976  -0.4784  -0.4657  -0.4634  -0.4578  -0.4476  -0.4316  -0.4253
 -0.4132  -0.4025  -0.3964  -0.3935  -0.3782  -0.3675  -0.3529  -0.3476
 -0.3375  -0.3357  -0.3334  -0.3288  -0.3218  -0.2970  -0.2714  -0.2653
 -0.2641
 -- Virtual --
 -0.0747  -0.0556  -0.0430  -0.0353  -0.0308  -0.0146  -0.0100  -0.0030
  0.0038   0.0141   0.0152   0.0179   0.0191   0.0229   0.0418   0.0437
  0.0484   0.0507   0.0541   0.0599   0.0643   0.0732   0.0757   0.0805
  0.0827   0.0887   0.0902   0.0940   0.0986   0.1014   0.1039   0.1110
  0.1117   0.1141   0.1178   0.1182   0.1210   0.1230   0.1261   0.1282
  0.1330   0.1335   0.1347   0.1379   0.1406   0.1426   0.1505   0.1547
  0.1571   0.1622   0.1655   0.1687   0.1796   0.1814   0.1847   0.1884
  0.1948   0.2013   0.2027   0.2102   0.2110   0.2151   0.2175   0.2239
  0.2279   0.2333   0.2343   0.2413   0.2433   0.2470   0.2538   0.2626
  0.2646   0.2670   0.2685   0.2699   0.2754   0.2768   0.2774   0.2864
  0.2875   0.2916   0.2963   0.3006   0.3039   0.3055   0.3167   0.3318
  0.3339   0.3377   0.3446   0.3502   0.3571   0.4085   0.4215   0.4297
  0.4323   0.4462   0.4473   0.4515   0.4563   0.4641   0.4689   0.4696
  0.4834   0.4841   0.4877   0.4940   0.5012   0.5079   0.5151   0.5291
  0.5426   0.5486   0.5498   0.5508   0.5659   0.5693   0.5725   0.5852
  0.5897   0.5966   0.6016   0.6032   0.6074   0.6130   0.6206   0.6367
  0.6428   0.6459   0.6568   0.6637   0.6664   0.6802   0.6938   0.7009
  0.7076   0.7124   0.7131   0.7214   0.7310   0.7391   0.7813   0.7917
  0.8116   0.8166   0.8241   0.8321   0.8349   0.8442   0.8465   0.8496
  0.8518   0.8532   0.8565   0.8612   0.8639   0.8689   0.8726   0.8748
  0.8818   0.8874   0.8983   0.9041   0.9061   0.9072   0.9223   0.9298
  0.9356   0.9437   0.9510   0.9533   0.9581   0.9607   0.9671   0.9731
  0.9809   0.9837   0.9889   0.9904   1.0106   1.0295   1.0480   1.0543
  1.0728   1.0910   1.1018   1.1029   1.1378   1.1640   1.1943   1.2015
  1.2091   1.2184   1.2259   1.2406   1.2452   1.2596   1.2641   1.2784
  1.2979   1.3145   1.3269   1.3407   1.3546   1.3705   1.4322   1.4520
  1.4803   1.4976   1.5083   1.5166   1.5498   1.5549   1.5744   1.5928
  1.5976   1.6096   1.6217   1.6289   1.6588   1.6724   1.6899   1.6940
  1.7241   1.7460   1.7505   1.7980   1.8376   1.8486   1.8589   1.8800
  1.8819   1.8911   1.9103   1.9162   1.9333   1.9363   1.9518   1.9564
  1.9624   1.9763   2.0100   2.0295   2.0694   2.0778   2.0924   2.1242
  2.1298   2.1419   2.1809   2.2248   2.2453   2.2558   2.2643   2.2728
  2.2879   2.2905   2.3000   2.3234   2.3291   2.3679   2.3737   2.4049
  2.4131   2.4297   2.4394   2.4566   2.4830   2.5111   2.5267   2.5362
  2.5421   2.5467   2.5777   2.5959   2.6313   2.6358   2.6571   2.6656
  2.6844   2.6988   2.7232   2.7357   2.7438   2.7502   2.7555   2.7614
  2.7801   2.7918   2.7951   2.8189   2.8305   2.8449   2.8827   2.9186
  2.9443   2.9729   3.0660   3.0786   3.0842   3.1383   3.1440   3.1643
  3.1943   3.2039   3.2240   3.2569   3.3484   3.3681   3.3787   3.3994
  3.5598   3.5658   3.6327   3.7192   3.7249   3.8146   3.8484   3.9899
  4.0481   4.0983   4.1000   4.3963   4.7977   4.8322   9.7545   9.7703
  9.7901   9.8080   9.8214  23.3737  23.5464  23.8179  23.8675  23.8815
 23.9138  23.9843  23.9973  24.0495  24.0575  24.1272  24.1408  25.8085
 25.8234  25.8355  25.8973  25.9215  26.0962  26.1354  26.1739  26.2067
 26.3200  26.5618  26.6050  26.6407  26.6750  26.8771 215.7471 215.7615
215.7854 215.8088 215.8240
 --------------------------------------------------------------

          Ground-State Mulliken Net Atomic Charges

     Atom                 Charge (a.u.)
  ----------------------------------------
      1 C                    -0.052654
      2 C                    -0.878352
      3 Cl                    0.661677
      4 C                     0.785860
      5 Cl                    0.456438
      6 C                    -0.934499
      7 H                     0.195621
      8 C                    -0.246128
      9 H                     0.213833
     10 C                    -0.258178
     11 Cl                    0.506377
     12 C                     0.055216
     13 C                    -0.950543
     14 H                     0.204026
     15 C                     0.324826
     16 Cl                    0.477389
     17 C                    -0.883408
     18 H                     0.195638
     19 C                     0.349054
     20 Cl                    0.477890
     21 C                    -0.897928
     22 H                     0.197845
  ----------------------------------------
  Sum of atomic charges =     0.000000

 -----------------------------------------------------------------
                    Cartesian Multipole Moments
 -----------------------------------------------------------------
    Charge (ESU x 10^10)
                 0.0000
    Dipole Moment (Debye)
         X      -2.3182      Y      -0.0280      Z       0.1662
       Tot       2.3244
    Quadrupole Moments (Debye-Ang)
        XX    -127.5921     XY      -0.1030     YY    -135.2681
        XZ      -1.0994     YZ      -0.4221     ZZ    -138.3356
    Octopole Moments (Debye-Ang^2)
       XXX    -416.6356    XXY       3.2079    XYY    -133.2106
       YYY       2.5101    XXZ      41.0648    XYZ       1.7899
       YYZ      41.2289    XZZ    -127.6032    YZZ      -2.1835
       ZZZ     115.5105
    Hexadecapole Moments (Debye-Ang^3)
      XXXX   -4876.7001   XXXY     208.0248   XXYY   -1031.3812
      XYYY     189.9092   YYYY    -961.5273   XXXZ     952.0837
      XXYZ      67.6578   XYYZ     362.2622   YYYZ     174.9989
      XXZZ   -1498.3691   XYZZ      56.1997   YYZZ    -870.5572
      XZZZ    1036.4451   YZZZ     200.0996   ZZZZ   -4190.9853
 -----------------------------------------------------------------
 Calculating analytic gradient of the SCF energy
 Gradient of SCF Energy
            1           2           3           4           5           6
    1  -0.0065054  -0.0048536   0.0001715   0.0000947   0.0039912   0.0020396
    2   0.0003618  -0.0029491  -0.0003978  -0.0004824   0.0003720  -0.0000688
    3   0.0064526  -0.0007048   0.0026357  -0.0078346   0.0015065   0.0001859
            7           8           9          10          11          12
    1  -0.0006088   0.0048953  -0.0003507  -0.0025082   0.0012112  -0.0040988
    2  -0.0000103   0.0002227  -0.0000975   0.0023424   0.0007260  -0.0000285
    3  -0.0003584   0.0021625   0.0001135  -0.0028190   0.0004769   0.0020490
           13          14          15          16          17          18
    1   0.0040956  -0.0007227   0.0048784  -0.0001808  -0.0090395   0.0004746
    2   0.0076640   0.0001595  -0.0023891  -0.0002471   0.0001412   0.0000167
    3  -0.0035833  -0.0005863   0.0001283   0.0003738   0.0053396  -0.0002786
           19          20          21          22
    1   0.0020015  -0.0003191   0.0051322   0.0002019
    2   0.0022733   0.0003467  -0.0076714  -0.0002844
    3  -0.0042016  -0.0000346  -0.0018756   0.0008526
 Max gradient component =       9.040E-03
 RMS gradient           =       3.081E-03
 Gradient time:  CPU 221.81 s  wall 221.82 s
 Geometry Optimization Parameters
   NAtoms,    NIC,     NZ,  NCons,   NDum,   NFix, NCnnct, MaxDiis
       22     155      22       0       0       0       0       0

 Cartesian Hessian Update
 Hessian updated using BFGS update


** GEOMETRY OPTIMIZATION IN DELOCALIZED INTERNAL COORDINATES **
   Searching for a Minimum

   Optimization Cycle:   2

                       Coordinates (Angstroms)
     ATOM                X               Y               Z
      1  C         0.0086920776   -0.0022868203   -0.0002362643
      2  C        -0.0058128621    0.0705907907    1.4060995117
      3  Cl        1.4875112414    0.2145771887    2.3142619961
      4  C        -1.2055462826    0.0972277424    2.1126630492
      5  Cl       -1.2011592247    0.2117408806    3.8612430264
      6  C        -2.4174215185    0.0483075842    1.4424911816
      7  H        -3.3467848640    0.0674363978    1.9969159290
      8  C        -2.4284439119   -0.0251052820    0.0599977756
      9  H        -3.3703950045   -0.0769906293   -0.4711262503
     10  C        -1.2377500682   -0.0479580211   -0.6518280849
     11  Cl       -1.3518288087   -0.2210779316   -2.3946498057
     12  C         1.2943633738   -0.0299134521   -0.7684768201
     13  C         2.2971613630   -0.9561969507   -0.4633600538
     14  H         2.1396420378   -1.6849397850    0.3188019113
     15  C         3.4845102283   -0.9790051872   -1.1812399751
     16  Cl        4.7133736541   -2.1645113150   -0.7820353666
     17  C         3.7069951653   -0.0813478798   -2.2156774338
     18  H         4.6352077501   -0.1012344830   -2.7724264527
     19  C         2.7182504322    0.8421487217   -2.5235514685
     20  Cl        2.9800613338    1.9964113558   -3.8173695299
     21  C         1.5261070863    0.8697774631   -1.8139495209
     22  H         0.7846182607    1.6172715199   -2.0569920841
   Point Group: c1    Number of degrees of freedom:    60


   Energy is  -2761.515099081

 Hessian updated using BFGS update

 53 Hessian modes will be used to form the next step
  Hessian Eigenvalues:
     0.017913    0.019215    0.019215    0.023206    0.023207    0.023566
     0.023676    0.023681    0.023932    0.023938    0.024090    0.024090
     0.024114    0.024114    0.024133    0.024136    0.024142    0.024143
     0.033096    0.159833    0.159969    0.159996    0.160000    0.160326
     0.217908    0.225954    0.234791    0.235546    0.244210    0.245621
     0.249955    0.249991    0.249992    0.249995    0.250000    0.300258
     0.300833    0.306750    0.353133    0.356627    0.365413    0.428049
     0.430591    0.432123    0.465541    0.467799    0.468029    0.470210
     0.474412    0.478202    0.478209    0.479130    0.547476

 Minimum search - taking simple RFO step
 Searching for Lamda that Minimizes Along All modes
 Value Taken    Lamda =  -0.00406743
 Calculated Step too Large.  Step scaled by  0.939540
 Step Taken.  Stepsize is  0.300000

                             Maximum     Tolerance    Cnvgd?
         Gradient           0.011517      0.000300      NO
         Displacement       0.234127      0.001200      NO
         Energy change     -0.008240      0.000001      NO


 New Cartesian Coordinates Obtained by Inverse Iteration

 Displacement from previous Coordinates is:  1.003556
 ----------------------------------------------------------------
             Standard Nuclear Orientation (Angstroms)
    I     Atom           X                Y                Z
 ----------------------------------------------------------------
    1      C       0.0210400301    -0.0008408562     0.0037597540
    2      C       0.0057440717     0.1537419525     1.4031687740
    3      Cl      1.5168024105     0.3807025366     2.2580411034
    4      C      -1.2026272894     0.1729180215     2.1125257664
    5      Cl     -1.2513546285     0.3663767537     3.8511193711
    6      C      -2.4102557757     0.0439157218     1.4368414732
    7      H      -3.3396043764     0.0592202058     1.9906151391
    8      C      -2.4176714619    -0.1061744612     0.0584471995
    9      H      -3.3532955195    -0.2178835196    -0.4738400396
   10      C      -1.2183518570    -0.1293147160    -0.6427849537
   11      Cl     -1.3020396250    -0.3917591534    -2.3768952052
   12      C       1.2980565392    -0.0270307259    -0.7603987026
   13      C       2.2556071814    -1.0140886768    -0.5059099821
   14      H       2.0771903045    -1.7742792472     0.2434223983
   15      C       3.4363924128    -1.0315052879    -1.2367993707
   16      Cl      4.6243241318    -2.2816666503    -0.9196294149
   17      C       3.6985569077    -0.0816285187    -2.2180894587
   18      H       4.6223088549    -0.1037017350    -2.7804737874
   19      C       2.7389996087     0.8958107539    -2.4579146863
   20      Cl      3.0417635547     2.1085004432    -3.6875061671
   21      C       1.5464319262     0.9322449247    -1.7469392268
   22      H       0.8233340585     1.7113641421    -1.9512047140
 ----------------------------------------------------------------
 Nuclear Repulsion Energy =        1716.06380987 hartrees
 There are       81 alpha and       81 beta electrons
 Applying Cartesian multipole field
    Component          Value
    ---------          -----
     (2,0,0)        1.00000E-11
     (0,2,0)        2.00000E-11
     (0,0,2)       -3.00000E-11
 Nucleus-field energy     =    -0.0000000406 hartrees
 Requested basis set is 6-311++G(d,p)
 There are 162 shells and 449 basis functions
 A cutoff of  1.0D-15 yielded  10181 shell pairs
 There are     84588 function pairs (     90868 Cartesian)
 Smallest overlap matrix eigenvalue = 2.60E-07
 Linear dependence detected in AO basis
 Number of orthogonalized atomic orbitals = 445
 Maximum deviation from orthogonality = 6.624E-10
 Guess from superposition of atomic densities
 Warning:  Energy on first SCF cycle will be non-variational
 SAD guess density has 162.000000 electrons

 -----------------------------------------------------------------------
  General SCF calculation program by
  Eric Jon Sundstrom, Paul Horn, Yuezhi Mao, Dmitri Zuev, Alec White,
  David Stuck, Shaama M.S., Shane Yost, Joonho Lee, David Small,
  Daniel Levine, Susi Lehtola, Hugh Burton, Evgeny Epifanovsky,
  Bang C. Huynh
 -----------------------------------------------------------------------
 Exchange:     0.2000 Hartree-Fock + 0.0800 Slater + 0.7200 B88
 Correlation:  0.1900 VWN1RPA + 0.8100 LYP
 Using SG-1 standard quadrature grid
 A restricted SCF calculation will be
 performed using DIIS
 SCF converges when DIIS error is below 1.0e-08
 ---------------------------------------
  Cycle       Energy         DIIS error
 ---------------------------------------
    1   -2765.4940336684      2.91e-02  
    2   -2761.3704765719      2.40e-03  
    3   -2761.2841409963      2.95e-03  
    4   -2761.5101571863      5.20e-04  
    5   -2761.5159540919      2.49e-04  
    6   -2761.5173261690      1.04e-04  
    7   -2761.5175823553      2.43e-05  
    8   -2761.5175944257      1.07e-05  
    9   -2761.5175972703      2.55e-06  
   10   -2761.5175974135      1.28e-06  
   11   -2761.5175974540      3.67e-07  
   12   -2761.5175974572      1.08e-07  
   13   -2761.5175974575      3.83e-08  
   14   -2761.5175974578      1.69e-08  
   15   -2761.5175974577      5.55e-09  Convergence criterion met
 ---------------------------------------
 SCF time:   CPU 662.85s  wall 663.00s 
 SCF   energy in the final basis set =    -2761.5175974577
 Total energy in the final basis set =    -2761.5175974577

 --------------------------------------------------------------

                    Orbital Energies (a.u.)
 --------------------------------------------------------------

 Alpha MOs
 -- Occupied --
********-101.5759-101.5748-101.5684-101.5683 -10.2782 -10.2721 -10.2709
-10.2611 -10.2610 -10.2401 -10.2265 -10.2208 -10.2180 -10.2119 -10.2087
-10.2087  -9.4913  -9.4904  -9.4896  -9.4830  -9.4829  -7.2562  -7.2552
 -7.2541  -7.2477  -7.2476  -7.2462  -7.2453  -7.2453  -7.2448  -7.2445
 -7.2440  -7.2377  -7.2377  -7.2374  -7.2372  -0.9501  -0.9261  -0.9064
 -0.8892  -0.8833  -0.8512  -0.8441  -0.8004  -0.7622  -0.7561  -0.7461
 -0.6751  -0.6349  -0.6230  -0.6139  -0.5505  -0.5363  -0.5348  -0.5123
 -0.4978  -0.4786  -0.4654  -0.4629  -0.4578  -0.4464  -0.4318  -0.4260
 -0.4134  -0.4011  -0.3979  -0.3930  -0.3782  -0.3683  -0.3509  -0.3470
 -0.3364  -0.3353  -0.3336  -0.3286  -0.3240  -0.2943  -0.2715  -0.2663
 -0.2645
 -- Virtual --
 -0.0713  -0.0562  -0.0434  -0.0360  -0.0336  -0.0147  -0.0095  -0.0024
  0.0041   0.0134   0.0152   0.0175   0.0189   0.0217   0.0412   0.0432
  0.0480   0.0502   0.0542   0.0605   0.0643   0.0712   0.0756   0.0808
  0.0816   0.0879   0.0906   0.0937   0.0985   0.0999   0.1042   0.1094
  0.1105   0.1136   0.1174   0.1183   0.1203   0.1213   0.1250   0.1279
  0.1322   0.1326   0.1332   0.1355   0.1412   0.1424   0.1493   0.1520
  0.1564   0.1594   0.1653   0.1679   0.1759   0.1803   0.1824   0.1885
  0.1927   0.1999   0.2040   0.2086   0.2114   0.2140   0.2154   0.2224
  0.2258   0.2292   0.2339   0.2406   0.2408   0.2457   0.2530   0.2601
  0.2627   0.2664   0.2687   0.2703   0.2716   0.2757   0.2789   0.2819
  0.2873   0.2883   0.2945   0.2972   0.3026   0.3055   0.3136   0.3214
  0.3321   0.3345   0.3383   0.3464   0.3526   0.3579   0.4111   0.4217
  0.4301   0.4365   0.4445   0.4491   0.4509   0.4607   0.4667   0.4693
  0.4757   0.4785   0.4846   0.4884   0.4966   0.5004   0.5081   0.5178
  0.5313   0.5449   0.5468   0.5522   0.5583   0.5652   0.5706   0.5752
  0.5895   0.5944   0.5980   0.6037   0.6083   0.6144   0.6208   0.6254
  0.6324   0.6465   0.6525   0.6594   0.6674   0.6762   0.6795   0.6949
  0.6963   0.7037   0.7093   0.7137   0.7203   0.7272   0.7447   0.7867
  0.8062   0.8102   0.8222   0.8333   0.8358   0.8398   0.8439   0.8467
  0.8500   0.8511   0.8563   0.8604   0.8623   0.8652   0.8686   0.8694
  0.8747   0.8813   0.8892   0.8961   0.9052   0.9097   0.9151   0.9255
  0.9302   0.9364   0.9434   0.9544   0.9555   0.9583   0.9602   0.9707
  0.9744   0.9796   0.9859   0.9930   0.9937   1.0169   1.0297   1.0433
  1.0511   1.0727   1.0921   1.0994   1.1049   1.1393   1.1651   1.1888
  1.2053   1.2116   1.2205   1.2298   1.2435   1.2462   1.2574   1.2665
  1.2921   1.2969   1.3163   1.3251   1.3433   1.3659   1.3698   1.4378
  1.4478   1.4813   1.4982   1.5117   1.5245   1.5524   1.5585   1.5744
  1.5859   1.5931   1.6053   1.6232   1.6322   1.6596   1.6750   1.6910
  1.6932   1.7240   1.7460   1.7535   1.7977   1.8380   1.8482   1.8552
  1.8769   1.8787   1.8887   1.9175   1.9185   1.9358   1.9397   1.9501
  1.9556   1.9625   1.9815   2.0085   2.0366   2.0675   2.0762   2.0935
  2.1221   2.1308   2.1429   2.1738   2.2307   2.2488   2.2511   2.2657
  2.2738   2.2848   2.2892   2.2940   2.3236   2.3339   2.3587   2.3787
  2.4208   2.4241   2.4308   2.4387   2.4616   2.4790   2.5040   2.5260
  2.5360   2.5452   2.5517   2.5738   2.5966   2.6314   2.6403   2.6638
  2.6733   2.6826   2.6994   2.7175   2.7375   2.7399   2.7468   2.7539
  2.7614   2.7853   2.7899   2.7953   2.8053   2.8268   2.8462   2.8770
  2.9152   2.9569   2.9830   3.0686   3.0772   3.0845   3.1292   3.1470
  3.1656   3.1989   3.2118   3.2231   3.2557   3.3479   3.3668   3.3761
  3.3987   3.5633   3.5683   3.6331   3.7185   3.7304   3.8078   3.8424
  3.9921   4.0493   4.0978   4.1042   4.3768   4.7985   4.8337   9.7610
  9.7718   9.7931   9.8085   9.8243  23.3798  23.5554  23.8197  23.8637
 23.8779  23.9102  23.9818  23.9918  24.0473  24.0552  24.1195  24.1394
 25.8050  25.8223  25.8330  25.8954  25.9165  26.0987  26.1317  26.1907
 26.1970  26.3518  26.5568  26.6170  26.6337  26.6738  26.8848 215.7540
215.7633 215.7887 215.8101 215.8265
 --------------------------------------------------------------

          Ground-State Mulliken Net Atomic Charges

     Atom                 Charge (a.u.)
  ----------------------------------------
      1 C                    -0.004797
      2 C                    -0.837083
      3 Cl                    0.613955
      4 C                     0.759748
      5 Cl                    0.460241
      6 C                    -0.893815
      7 H                     0.197375
      8 C                    -0.310064
      9 H                     0.216386
     10 C                    -0.298700
     11 Cl                    0.502060
     12 C                     0.233703
     13 C                    -1.128070
     14 H                     0.208700
     15 C                     0.372671
     16 Cl                    0.463644
     17 C                    -0.782769
     18 H                     0.193710
     19 C                     0.533210
     20 Cl                    0.448179
     21 C                    -1.147016
     22 H                     0.198734
  ----------------------------------------
  Sum of atomic charges =     0.000000

 -----------------------------------------------------------------
                    Cartesian Multipole Moments
 -----------------------------------------------------------------
    Charge (ESU x 10^10)
                -0.0000
    Dipole Moment (Debye)
         X      -2.2831      Y      -0.0885      Z       0.1815
       Tot       2.2920
    Quadrupole Moments (Debye-Ang)
        XX    -127.6213     XY       0.0821     YY    -135.2931
        XZ      -1.1868     YZ      -0.6594     ZZ    -138.3603
    Octopole Moments (Debye-Ang^2)
       XXX    -415.8908    XXY       0.7876    XYY    -133.8458
       YYY      -2.6508    XXZ      41.5129    XYZ       2.0061
       YYZ      42.0605    XZZ    -128.1106    YZZ      -4.2921
       ZZZ     116.5165
    Hexadecapole Moments (Debye-Ang^3)
      XXXX   -4828.4238   XXXY     193.4799   XXYY   -1044.9022
      XYYY     168.5810   YYYY   -1075.2450   XXXZ     980.8632
      XXYZ      46.5399   XYYZ     373.0353   YYYZ     104.7181
      XXZZ   -1472.1990   XYZZ      50.4382   YYZZ    -873.3611
      XZZZ    1056.6818   YZZZ     137.1825   ZZZZ   -4088.3724
 -----------------------------------------------------------------
 Calculating analytic gradient of the SCF energy
 Gradient of SCF Energy
            1           2           3           4           5           6
    1   0.0005599   0.0003193   0.0022503  -0.0012386  -0.0011003  -0.0004760
    2   0.0002099  -0.0016694  -0.0003794  -0.0003041   0.0000933   0.0001216
    3   0.0013497  -0.0023959  -0.0011882  -0.0015581   0.0013695   0.0016060
            7           8           9          10          11          12
    1  -0.0001559   0.0016335  -0.0001122  -0.0000008   0.0009001  -0.0038199
    2  -0.0001157   0.0002752  -0.0000362   0.0013847   0.0003325   0.0000460
    3  -0.0003196   0.0003485  -0.0000122  -0.0010389   0.0004349   0.0021903
           13          14          15          16          17          18
    1   0.0017717  -0.0001706   0.0015538  -0.0005763  -0.0021674   0.0003492
    2   0.0028853  -0.0007135  -0.0014307   0.0004220  -0.0000268  -0.0000167
    3   0.0001574   0.0001767   0.0005608  -0.0000644   0.0013138  -0.0002250
           19          20          21          22
    1   0.0002632  -0.0003566   0.0009068  -0.0003332
    2   0.0016045  -0.0004364  -0.0029604   0.0007143
    3  -0.0015871   0.0005328  -0.0016214  -0.0000295
 Max gradient component =       3.820E-03
 RMS gradient           =       1.209E-03
 Gradient time:  CPU 224.20 s  wall 224.21 s
 Geometry Optimization Parameters
   NAtoms,    NIC,     NZ,  NCons,   NDum,   NFix, NCnnct, MaxDiis
       22     155      22       0       0       0       0       0

 Cartesian Hessian Update
 Hessian updated using BFGS update


** GEOMETRY OPTIMIZATION IN DELOCALIZED INTERNAL COORDINATES **
   Searching for a Minimum

   Optimization Cycle:   3

                       Coordinates (Angstroms)
     ATOM                X               Y               Z
      1  C         0.0210400301   -0.0008408562    0.0037597540
      2  C         0.0057440717    0.1537419525    1.4031687740
      3  Cl        1.5168024105    0.3807025366    2.2580411034
      4  C        -1.2026272894    0.1729180215    2.1125257664
      5  Cl       -1.2513546285    0.3663767537    3.8511193711
      6  C        -2.4102557757    0.0439157218    1.4368414732
      7  H        -3.3396043764    0.0592202058    1.9906151391
      8  C        -2.4176714619   -0.1061744612    0.0584471995
      9  H        -3.3532955195   -0.2178835196   -0.4738400396
     10  C        -1.2183518570   -0.1293147160   -0.6427849537
     11  Cl       -1.3020396250   -0.3917591534   -2.3768952052
     12  C         1.2980565392   -0.0270307259   -0.7603987026
     13  C         2.2556071814   -1.0140886768   -0.5059099821
     14  H         2.0771903045   -1.7742792472    0.2434223983
     15  C         3.4363924128   -1.0315052879   -1.2367993707
     16  Cl        4.6243241318   -2.2816666503   -0.9196294149
     17  C         3.6985569077   -0.0816285187   -2.2180894587
     18  H         4.6223088549   -0.1037017350   -2.7804737874
     19  C         2.7389996087    0.8958107539   -2.4579146863
     20  Cl        3.0417635547    2.1085004432   -3.6875061671
     21  C         1.5464319262    0.9322449247   -1.7469392268
     22  H         0.8233340585    1.7113641421   -1.9512047140
   Point Group: c1    Number of degrees of freedom:    60


   Energy is  -2761.517597458

 Hessian updated using BFGS update

 56 Hessian modes will be used to form the next step
  Hessian Eigenvalues:
     0.013550    0.019215    0.019222    0.023202    0.023209    0.023446
     0.023677    0.023702    0.023929    0.023950    0.024090    0.024091
     0.024113    0.024114    0.024134    0.024136    0.024143    0.024177
     0.031272    0.159453    0.159969    0.160000    0.160005    0.160902
     0.204668    0.226123    0.234794    0.235558    0.244964    0.249402
     0.249963    0.249992    0.249993    0.250000    0.250000    0.266735
     0.300479    0.300786    0.302514    0.308574    0.354491    0.356552
     0.356699    0.376740    0.427166    0.432119    0.435582    0.465203
     0.467800    0.468934    0.471970    0.474925    0.478204    0.478844
     0.482882    0.592851

 Minimum search - taking simple RFO step
 Searching for Lamda that Minimizes Along All modes
 Value Taken    Lamda =  -0.00127003
 Step Taken.  Stepsize is  0.258592

                             Maximum     Tolerance    Cnvgd?
         Gradient           0.005786      0.000300      NO
         Displacement       0.197558      0.001200      NO
         Energy change     -0.002498      0.000001      NO


 New Cartesian Coordinates Obtained by Inverse Iteration

 Displacement from previous Coordinates is:  0.835720
 ----------------------------------------------------------------
             Standard Nuclear Orientation (Angstroms)
    I     Atom           X                Y                Z
 ----------------------------------------------------------------
    1      C       0.0223777182    -0.0044160327     0.0035989873
    2      C       0.0036639134     0.2207678005     1.3930669907
    3      Cl      1.5072140345     0.5148094207     2.2324194409
    4      C      -1.2011802091     0.2369130967     2.1022909536
    5      Cl     -1.2435237425     0.5079473327     3.8271300346
    6      C      -2.4053048474     0.0390867534     1.4324116165
    7      H      -3.3323954902     0.0571382873     1.9900141485
    8      C      -2.4126489933    -0.1804833094     0.0622122602
    9      H      -3.3439582545    -0.3403495946    -0.4646796512
   10      C      -1.2090466262    -0.2037788270    -0.6343606498
   11      Cl     -1.2640326115    -0.5236345668    -2.3610288149
   12      C       1.2986139145    -0.0287253619    -0.7604032475
   13      C       2.2171839037    -1.0604479047    -0.5535123898
   14      H       2.0175993570    -1.8401366459     0.1701454213
   15      C       3.3973008952    -1.0720573662    -1.2868733971
   16      Cl      4.5524284613    -2.3690031068    -1.0324968904
   17      C       3.6934661326    -0.0802313540    -2.2172060751
   18      H       4.6161413658    -0.1004278371    -2.7793624746
   19      C       2.7623339178     0.9372504008    -2.4020177035
   20      Cl      3.1066756686     2.2007557225    -3.5707009623
   21      C       1.5690116816     0.9772112484    -1.6905375426
   22      H       0.8594312697     1.7767337518    -1.8605547845
 ----------------------------------------------------------------
 Nuclear Repulsion Energy =        1716.65140684 hartrees
 There are       81 alpha and       81 beta electrons
 Applying Cartesian multipole field
    Component          Value
    ---------          -----
     (2,0,0)        1.00000E-11
     (0,2,0)        2.00000E-11
     (0,0,2)       -3.00000E-11
 Nucleus-field energy     =    -0.0000000372 hartrees
 Requested basis set is 6-311++G(d,p)
 There are 162 shells and 449 basis functions
 A cutoff of  1.0D-15 yielded  10177 shell pairs
 There are     84621 function pairs (     90908 Cartesian)
 Smallest overlap matrix eigenvalue = 2.58E-07
 Linear dependence detected in AO basis
 Number of orthogonalized atomic orbitals = 446
 Maximum deviation from orthogonality = 6.271E-10
 Guess from superposition of atomic densities
 Warning:  Energy on first SCF cycle will be non-variational
 SAD guess density has 162.000000 electrons

 -----------------------------------------------------------------------
  General SCF calculation program by
  Eric Jon Sundstrom, Paul Horn, Yuezhi Mao, Dmitri Zuev, Alec White,
  David Stuck, Shaama M.S., Shane Yost, Joonho Lee, David Small,
  Daniel Levine, Susi Lehtola, Hugh Burton, Evgeny Epifanovsky,
  Bang C. Huynh
 -----------------------------------------------------------------------
 Exchange:     0.2000 Hartree-Fock + 0.0800 Slater + 0.7200 B88
 Correlation:  0.1900 VWN1RPA + 0.8100 LYP
 Using SG-1 standard quadrature grid
 A restricted SCF calculation will be
 performed using DIIS
 SCF converges when DIIS error is below 1.0e-08
 ---------------------------------------
  Cycle       Energy         DIIS error
 ---------------------------------------
    1   -2765.4953887197      2.91e-02  
    2   -2761.3721605944      2.39e-03  
    3   -2761.2879482511      2.92e-03  
    4   -2761.5110060784      5.22e-04  
    5   -2761.5168861538      2.49e-04  
    6   -2761.5182561825      1.05e-04  
    7   -2761.5185188839      2.54e-05  
    8   -2761.5185324924      1.11e-05  
    9   -2761.5185355237      2.83e-06  
   10   -2761.5185357100      1.26e-06  
   11   -2761.5185357492      3.63e-07  
   12   -2761.5185357524      9.95e-08  
   13   -2761.5185357528      3.52e-08  
   14   -2761.5185357528      1.55e-08  
   15   -2761.5185357528      5.49e-09  Convergence criterion met
 ---------------------------------------
 SCF time:   CPU 675.90s  wall 676.00s 
 SCF   energy in the final basis set =    -2761.5185357528
 Total energy in the final basis set =    -2761.5185357528

 --------------------------------------------------------------

                    Orbital Energies (a.u.)
 --------------------------------------------------------------

 Alpha MOs
 -- Occupied --
********-101.5760-101.5743-101.5682-101.5681 -10.2772 -10.2715 -10.2705
-10.2618 -10.2618 -10.2386 -10.2260 -10.2210 -10.2183 -10.2122 -10.2089
-10.2089  -9.4912  -9.4906  -9.4891  -9.4828  -9.4827  -7.2561  -7.2553
 -7.2536  -7.2475  -7.2474  -7.2461  -7.2454  -7.2452  -7.2449  -7.2440
 -7.2434  -7.2375  -7.2375  -7.2372  -7.2371  -0.9505  -0.9261  -0.9063
 -0.8887  -0.8834  -0.8513  -0.8439  -0.8001  -0.7619  -0.7565  -0.7460
 -0.6751  -0.6338  -0.6235  -0.6138  -0.5508  -0.5356  -0.5346  -0.5142
 -0.4975  -0.4785  -0.4657  -0.4625  -0.4578  -0.4464  -0.4319  -0.4264
 -0.4135  -0.4003  -0.3984  -0.3930  -0.3778  -0.3680  -0.3509  -0.3464
 -0.3361  -0.3351  -0.3334  -0.3285  -0.3236  -0.2918  -0.2728  -0.2672
 -0.2651
 -- Virtual --
 -0.0676  -0.0562  -0.0433  -0.0399  -0.0334  -0.0151  -0.0096  -0.0021
  0.0042   0.0131   0.0150   0.0171   0.0187   0.0219   0.0409   0.0428
  0.0479   0.0498   0.0548   0.0611   0.0643   0.0697   0.0756   0.0794
  0.0821   0.0870   0.0913   0.0932   0.0972   0.0990   0.1041   0.1083
  0.1090   0.1139   0.1165   0.1179   0.1196   0.1208   0.1243   0.1285
  0.1298   0.1318   0.1330   0.1341   0.1407   0.1425   0.1470   0.1506
  0.1557   0.1584   0.1635   0.1666   0.1748   0.1795   0.1833   0.1889
  0.1919   0.2003   0.2061   0.2065   0.2122   0.2140   0.2151   0.2226
  0.2250   0.2286   0.2329   0.2383   0.2398   0.2441   0.2481   0.2570
  0.2587   0.2618   0.2675   0.2700   0.2712   0.2746   0.2775   0.2802
  0.2866   0.2885   0.2934   0.2989   0.3036   0.3062   0.3083   0.3186
  0.3212   0.3260   0.3352   0.3365   0.3453   0.3537   0.3609   0.4112
  0.4221   0.4304   0.4371   0.4431   0.4488   0.4513   0.4611   0.4678
  0.4692   0.4786   0.4805   0.4836   0.4923   0.4998   0.5016   0.5092
  0.5174   0.5314   0.5425   0.5477   0.5535   0.5596   0.5644   0.5706
  0.5754   0.5948   0.5959   0.6001   0.6085   0.6158   0.6178   0.6200
  0.6265   0.6322   0.6497   0.6586   0.6609   0.6698   0.6771   0.6861
  0.6958   0.7007   0.7012   0.7128   0.7203   0.7320   0.7450   0.7665
  0.8007   0.8064   0.8098   0.8204   0.8358   0.8399   0.8430   0.8469
  0.8478   0.8498   0.8549   0.8565   0.8619   0.8646   0.8652   0.8694
  0.8707   0.8785   0.8797   0.8895   0.8959   0.9025   0.9136   0.9170
  0.9226   0.9314   0.9377   0.9471   0.9533   0.9567   0.9578   0.9590
  0.9729   0.9752   0.9825   0.9905   0.9969   0.9999   1.0202   1.0341
  1.0416   1.0475   1.0672   1.0875   1.1048   1.1124   1.1434   1.1679
  1.1846   1.2123   1.2134   1.2230   1.2336   1.2449   1.2476   1.2598
  1.2700   1.2977   1.3020   1.3169   1.3272   1.3455   1.3651   1.3788
  1.4294   1.4440   1.4810   1.4990   1.5088   1.5339   1.5568   1.5670
  1.5757   1.5787   1.5935   1.6043   1.6222   1.6358   1.6603   1.6767
  1.6893   1.6932   1.7207   1.7463   1.7584   1.8005   1.8346   1.8460
  1.8487   1.8730   1.8737   1.8946   1.9185   1.9235   1.9413   1.9431
  1.9486   1.9598   1.9653   1.9851   2.0104   2.0389   2.0690   2.0758
  2.0953   2.1189   2.1321   2.1427   2.1713   2.2372   2.2481   2.2533
  2.2680   2.2742   2.2790   2.2881   2.2944   2.3211   2.3404   2.3587
  2.3831   2.4229   2.4260   2.4353   2.4420   2.4695   2.4824   2.5001
  2.5286   2.5361   2.5486   2.5533   2.5702   2.6007   2.6342   2.6458
  2.6670   2.6801   2.6841   2.7006   2.7113   2.7394   2.7403   2.7517
  2.7540   2.7595   2.7863   2.7866   2.8011   2.8240   2.8288   2.8477
  2.8726   2.9124   2.9639   2.9896   3.0725   3.0809   3.0894   3.1263
  3.1494   3.1656   3.2033   3.2201   3.2220   3.2576   3.3503   3.3628
  3.3760   3.4044   3.5662   3.5755   3.6376   3.7151   3.7416   3.8054
  3.8434   3.9940   4.0503   4.0991   4.1085   4.3656   4.8007   4.8316
  9.7641   9.7740   9.7921   9.8119   9.8253  23.3838  23.5591  23.8189
 23.8620  23.8850  23.9136  23.9806  23.9945  24.0458  24.0585  24.1162
 24.1441  25.8039  25.8234  25.8315  25.8977  25.9183  26.1034  26.1367
 26.1895  26.2064  26.3571  26.5609  26.6202  26.6579  26.6842  26.9093
215.7575 215.7663 215.7873 215.8144 215.8279
 --------------------------------------------------------------

          Ground-State Mulliken Net Atomic Charges

     Atom                 Charge (a.u.)
  ----------------------------------------
      1 C                     0.053941
      2 C                    -0.732860
      3 Cl                    0.616411
      4 C                     0.606751
      5 Cl                    0.478507
      6 C                    -0.792678
      7 H                     0.204231
      8 C                    -0.398453
      9 H                     0.214266
     10 C                    -0.227022
     11 Cl                    0.507303
     12 C                    -0.092338
     13 C                    -0.831781
     14 H                     0.220559
     15 C                     0.170436
     16 Cl                    0.498197
     17 C                    -0.745930
     18 H                     0.223157
     19 C                     0.223399
     20 Cl                    0.497581
     21 C                    -0.908069
     22 H                     0.214392
  ----------------------------------------
  Sum of atomic charges =     0.000000

 -----------------------------------------------------------------
                    Cartesian Multipole Moments
 -----------------------------------------------------------------
    Charge (ESU x 10^10)
                -0.0000
    Dipole Moment (Debye)
         X      -2.2833      Y      -0.1383      Z       0.2178
       Tot       2.2978
    Quadrupole Moments (Debye-Ang)
        XX    -127.7145     XY       0.2490     YY    -135.3347
        XZ      -1.1721     YZ      -0.8167     ZZ    -138.2627
    Octopole Moments (Debye-Ang^2)
       XXX    -416.3470    XXY      -1.4602    XYY    -134.7038
       YYY      -7.5056    XXZ      41.8547    XYZ       2.1567
       YYZ      42.8203    XZZ    -128.1878    YZZ      -5.9841
       ZZZ     117.9150
    Hexadecapole Moments (Debye-Ang^3)
      XXXX   -4785.4731   XXXY     177.9872   XXYY   -1056.9159
      XYYY     148.5699   YYYY   -1179.2699   XXXZ     998.8471
      XXYZ      27.5359   XYYZ     379.7716   YYYZ      43.8347
      XXZZ   -1450.6477   XYZZ      45.0320   YYZZ    -876.3923
      XZZZ    1072.8539   YZZZ      81.7834   ZZZZ   -3997.1159
 -----------------------------------------------------------------
 Calculating analytic gradient of the SCF energy
 Gradient of SCF Energy
            1           2           3           4           5           6
    1   0.0017461  -0.0006665   0.0001675   0.0010677   0.0001385  -0.0004437
    2   0.0000203  -0.0002401  -0.0005522   0.0000539  -0.0000735   0.0001090
    3  -0.0007340  -0.0006032  -0.0006571   0.0000889   0.0001166   0.0006854
            7           8           9          10          11          12
    1   0.0001216  -0.0003380   0.0000765   0.0005546   0.0014693  -0.0015018
    2  -0.0000188   0.0000169   0.0000375   0.0001790   0.0005592   0.0000323
    3  -0.0000325  -0.0006404  -0.0001135   0.0004349  -0.0002149   0.0004871
           13          14          15          16          17          18
    1  -0.0003023  -0.0000803  -0.0004388  -0.0001619   0.0010890  -0.0001098
    2   0.0001208  -0.0002265  -0.0002281   0.0002057   0.0000645  -0.0000004
    3   0.0008534   0.0007214   0.0002772  -0.0000114  -0.0005796   0.0000653
           19          20          21          22
    1  -0.0003553  -0.0000908  -0.0011712  -0.0007705
    2   0.0002355  -0.0002395  -0.0003622   0.0003066
    3  -0.0000701   0.0002022  -0.0000103  -0.0002656
 Max gradient component =       1.746E-03
 RMS gradient           =       5.378E-04
 Gradient time:  CPU 233.93 s  wall 233.94 s
 Geometry Optimization Parameters
   NAtoms,    NIC,     NZ,  NCons,   NDum,   NFix, NCnnct, MaxDiis
       22     155      22       0       0       0       0       0

 Cartesian Hessian Update
 Hessian updated using BFGS update


** GEOMETRY OPTIMIZATION IN DELOCALIZED INTERNAL COORDINATES **
   Searching for a Minimum

   Optimization Cycle:   4

                       Coordinates (Angstroms)
     ATOM                X               Y               Z
      1  C         0.0223777182   -0.0044160327    0.0035989873
      2  C         0.0036639134    0.2207678005    1.3930669907
      3  Cl        1.5072140345    0.5148094207    2.2324194409
      4  C        -1.2011802091    0.2369130967    2.1022909536
      5  Cl       -1.2435237425    0.5079473327    3.8271300346
      6  C        -2.4053048474    0.0390867534    1.4324116165
      7  H        -3.3323954902    0.0571382873    1.9900141485
      8  C        -2.4126489933   -0.1804833094    0.0622122602
      9  H        -3.3439582545   -0.3403495946   -0.4646796512
     10  C        -1.2090466262   -0.2037788270   -0.6343606498
     11  Cl       -1.2640326115   -0.5236345668   -2.3610288149
     12  C         1.2986139145   -0.0287253619   -0.7604032475
     13  C         2.2171839037   -1.0604479047   -0.5535123898
     14  H         2.0175993570   -1.8401366459    0.1701454213
     15  C         3.3973008952   -1.0720573662   -1.2868733971
     16  Cl        4.5524284613   -2.3690031068   -1.0324968904
     17  C         3.6934661326   -0.0802313540   -2.2172060751
     18  H         4.6161413658   -0.1004278371   -2.7793624746
     19  C         2.7623339178    0.9372504008   -2.4020177035
     20  Cl        3.1066756686    2.2007557225   -3.5707009623
     21  C         1.5690116816    0.9772112484   -1.6905375426
     22  H         0.8594312697    1.7767337518   -1.8605547845
   Point Group: c1    Number of degrees of freedom:    60


   Energy is  -2761.518535753

 Hessian updated using BFGS update

 57 Hessian modes will be used to form the next step
  Hessian Eigenvalues:
     0.008402    0.019217    0.019282    0.023204    0.023209    0.023572
     0.023678    0.023724    0.023926    0.023994    0.024089    0.024090
     0.024113    0.024118    0.024134    0.024141    0.024170    0.024222
     0.029814    0.159509    0.159971    0.160000    0.160023    0.160991
     0.206068    0.226175    0.234803    0.235608    0.244966    0.249397
     0.249970    0.249992    0.249993    0.251689    0.282173    0.300725
     0.300999    0.301221    0.304468    0.317516    0.354325    0.356637
     0.356679    0.356768    0.372602    0.426378    0.432119    0.439178
     0.465083    0.467801    0.468887    0.472432    0.476164    0.478208
     0.478851    0.507112    0.553508

 Minimum search - taking simple RFO step
 Searching for Lamda that Minimizes Along All modes
 Value Taken    Lamda =  -0.00067482
 Step Taken.  Stepsize is  0.237025

                             Maximum     Tolerance    Cnvgd?
         Gradient           0.006158      0.000300      NO
         Displacement       0.201353      0.001200      NO
         Energy change     -0.000938      0.000001      NO


 New Cartesian Coordinates Obtained by Inverse Iteration

 Displacement from previous Coordinates is:  0.850841
 ----------------------------------------------------------------
             Standard Nuclear Orientation (Angstroms)
    I     Atom           X                Y                Z
 ----------------------------------------------------------------
    1      C       0.0152094051    -0.0073810499    -0.0025292850
    2      C      -0.0016526297     0.2826105259     1.3745883531
    3      Cl      1.5034312200     0.6455928934     2.1800062155
    4      C      -1.2032746398     0.2985197598     2.0893387499
    5      Cl     -1.2457818658     0.6517763830     3.7972479111
    6      C      -2.4033478073     0.0322512305     1.4350280785
    7      H      -3.3274344286     0.0518201351     1.9981959298
    8      C      -2.4125050140    -0.2548518484     0.0782784417
    9      H      -3.3414544599    -0.4660340526    -0.4341504830
   10      C      -1.2111970089    -0.2736756321    -0.6233265724
   11      Cl     -1.2600856501    -0.6633049374    -2.3359352370
   12      C       1.2967635981    -0.0298704497    -0.7677000724
   13      C       2.1812077219    -1.0976337230    -0.6070763413
   14      H       1.9547770506    -1.9010158673     0.0811360515
   15      C       3.3652671941    -1.1056631120    -1.3348423437
   16      Cl      4.4824005457    -2.4481323032    -1.1428790626
   17      C       3.6962061206    -0.0771563435    -2.2115564246
   18      H       4.6208999437    -0.0956967581    -2.7697611920
   19      C       2.7976841183     0.9764869519    -2.3458910364
   20      Cl      3.1902968236     2.2886409333    -3.4466347476
   21      C       1.6009814449     1.0168207680    -1.6395043303
   22      H       0.9129597769     1.8408184039    -1.7724773329
 ----------------------------------------------------------------
 Nuclear Repulsion Energy =        1715.64313289 hartrees
 There are       81 alpha and       81 beta electrons
 Applying Cartesian multipole field
    Component          Value
    ---------          -----
     (2,0,0)        1.00000E-11
     (0,2,0)        2.00000E-11
     (0,0,2)       -3.00000E-11
 Nucleus-field energy     =    -0.0000000331 hartrees
 Requested basis set is 6-311++G(d,p)
 There are 162 shells and 449 basis functions
 A cutoff of  1.0D-15 yielded  10173 shell pairs
 There are     84657 function pairs (     90952 Cartesian)
 Smallest overlap matrix eigenvalue = 2.58E-07
 Linear dependence detected in AO basis
 Number of orthogonalized atomic orbitals = 446
 Maximum deviation from orthogonality = 4.179E-10
 Guess from superposition of atomic densities
 Warning:  Energy on first SCF cycle will be non-variational
 SAD guess density has 162.000000 electrons

 -----------------------------------------------------------------------
  General SCF calculation program by
  Eric Jon Sundstrom, Paul Horn, Yuezhi Mao, Dmitri Zuev, Alec White,
  David Stuck, Shaama M.S., Shane Yost, Joonho Lee, David Small,
  Daniel Levine, Susi Lehtola, Hugh Burton, Evgeny Epifanovsky,
  Bang C. Huynh
 -----------------------------------------------------------------------
 Exchange:     0.2000 Hartree-Fock + 0.0800 Slater + 0.7200 B88
 Correlation:  0.1900 VWN1RPA + 0.8100 LYP
 Using SG-1 standard quadrature grid
 A restricted SCF calculation will be
 performed using DIIS
 SCF converges when DIIS error is below 1.0e-08
 ---------------------------------------
  Cycle       Energy         DIIS error
 ---------------------------------------
    1   -2765.4897440549      2.91e-02  
    2   -2761.3725646972      2.39e-03  
    3   -2761.2887986537      2.92e-03  
    4   -2761.5114408961      5.22e-04  
    5   -2761.5173603557      2.49e-04  
    6   -2761.5187249144      1.05e-04  
    7   -2761.5189882378      2.57e-05  
    8   -2761.5190022135      1.12e-05  
    9   -2761.5190052795      2.88e-06  
   10   -2761.5190054731      1.24e-06  
   11   -2761.5190055120      3.60e-07  
   12   -2761.5190055149      9.66e-08  
   13   -2761.5190055152      3.26e-08  
   14   -2761.5190055152      1.37e-08  
   15   -2761.5190055153      5.37e-09  Convergence criterion met
 ---------------------------------------
 SCF time:   CPU 697.40s  wall 698.00s 
 SCF   energy in the final basis set =    -2761.5190055153
 Total energy in the final basis set =    -2761.5190055153

 --------------------------------------------------------------

                    Orbital Energies (a.u.)
 --------------------------------------------------------------

 Alpha MOs
 -- Occupied --
********-101.5761-101.5741-101.5682-101.5682 -10.2769 -10.2713 -10.2704
-10.2622 -10.2622 -10.2381 -10.2262 -10.2209 -10.2182 -10.2122 -10.2090
-10.2089  -9.4912  -9.4907  -9.4888  -9.4827  -9.4827  -7.2560  -7.2554
 -7.2534  -7.2474  -7.2474  -7.2461  -7.2456  -7.2452  -7.2450  -7.2437
 -7.2432  -7.2375  -7.2375  -7.2372  -7.2371  -0.9504  -0.9261  -0.9060
 -0.8884  -0.8838  -0.8511  -0.8438  -0.7997  -0.7620  -0.7567  -0.7459
 -0.6747  -0.6328  -0.6243  -0.6137  -0.5508  -0.5351  -0.5345  -0.5156
 -0.4970  -0.4785  -0.4658  -0.4623  -0.4576  -0.4463  -0.4320  -0.4266
 -0.4136  -0.4000  -0.3976  -0.3931  -0.3775  -0.3681  -0.3506  -0.3456
 -0.3359  -0.3351  -0.3336  -0.3285  -0.3237  -0.2896  -0.2747  -0.2677
 -0.2656
 -- Virtual --
 -0.0640  -0.0565  -0.0438  -0.0428  -0.0334  -0.0154  -0.0098  -0.0019
  0.0043   0.0128   0.0147   0.0168   0.0185   0.0218   0.0407   0.0425
  0.0479   0.0494   0.0561   0.0617   0.0641   0.0683   0.0754   0.0792
  0.0830   0.0862   0.0918   0.0928   0.0965   0.0983   0.1043   0.1076
  0.1088   0.1135   0.1170   0.1175   0.1194   0.1205   0.1240   0.1289
  0.1293   0.1312   0.1333   0.1336   0.1401   0.1423   0.1462   0.1504
  0.1554   0.1570   0.1627   0.1677   0.1739   0.1794   0.1847   0.1903
  0.1920   0.2007   0.2026   0.2078   0.2134   0.2137   0.2154   0.2223
  0.2248   0.2284   0.2319   0.2380   0.2393   0.2434   0.2473   0.2550
  0.2567   0.2618   0.2680   0.2711   0.2723   0.2745   0.2760   0.2805
  0.2855   0.2901   0.2948   0.3007   0.3045   0.3087   0.3115   0.3137
  0.3206   0.3250   0.3342   0.3357   0.3435   0.3532   0.3665   0.4105
  0.4224   0.4308   0.4350   0.4419   0.4456   0.4523   0.4608   0.4646
  0.4701   0.4785   0.4800   0.4848   0.4921   0.5022   0.5029   0.5104
  0.5157   0.5322   0.5409   0.5489   0.5537   0.5571   0.5655   0.5706
  0.5759   0.5924   0.5966   0.5994   0.6080   0.6089   0.6172   0.6232
  0.6298   0.6366   0.6508   0.6606   0.6629   0.6639   0.6816   0.6865
  0.6967   0.6969   0.7041   0.7130   0.7215   0.7385   0.7449   0.7652
  0.8048   0.8082   0.8108   0.8192   0.8379   0.8403   0.8447   0.8458
  0.8472   0.8490   0.8565   0.8581   0.8618   0.8627   0.8649   0.8693
  0.8703   0.8756   0.8806   0.8854   0.8925   0.9023   0.9101   0.9216
  0.9256   0.9347   0.9381   0.9500   0.9511   0.9561   0.9581   0.9604
  0.9726   0.9741   0.9845   0.9906   0.9977   1.0056   1.0226   1.0390
  1.0434   1.0450   1.0631   1.0872   1.1079   1.1188   1.1500   1.1683
  1.1788   1.2126   1.2175   1.2244   1.2364   1.2456   1.2494   1.2661
  1.2718   1.2980   1.3012   1.3172   1.3246   1.3489   1.3618   1.3888
  1.4133   1.4458   1.4801   1.4989   1.5040   1.5450   1.5580   1.5690
  1.5737   1.5755   1.5933   1.6047   1.6171   1.6392   1.6592   1.6768
  1.6878   1.6919   1.7165   1.7468   1.7628   1.8010   1.8267   1.8401
  1.8477   1.8677   1.8689   1.8995   1.9189   1.9274   1.9428   1.9432
  1.9523   1.9632   1.9666   1.9843   2.0140   2.0391   2.0696   2.0764
  2.0930   2.1172   2.1344   2.1424   2.1688   2.2410   2.2470   2.2567
  2.2678   2.2708   2.2784   2.2861   2.2949   2.3192   2.3460   2.3572
  2.3826   2.4224   2.4248   2.4371   2.4424   2.4729   2.4907   2.4976
  2.5283   2.5318   2.5486   2.5581   2.5659   2.5974   2.6376   2.6495
  2.6641   2.6838   2.6882   2.7013   2.7071   2.7403   2.7420   2.7506
  2.7513   2.7560   2.7799   2.7829   2.7985   2.8259   2.8359   2.8488
  2.8724   2.9086   2.9657   2.9926   3.0765   3.0855   3.0937   3.1245
  3.1477   3.1609   3.2031   3.2177   3.2307   3.2576   3.3524   3.3574
  3.3762   3.4076   3.5708   3.5792   3.6400   3.7138   3.7476   3.8071
  3.8434   3.9941   4.0504   4.1003   4.1102   4.3543   4.8019   4.8280
  9.7684   9.7746   9.7905   9.8146   9.8214  23.3870  23.5583  23.8184
 23.8611  23.8832  23.9125  23.9790  23.9968  24.0449  24.0632  24.1174
 24.1482  25.8020  25.8212  25.8318  25.8915  25.9203  26.1031  26.1376
 26.1862  26.2187  26.3509  26.5585  26.6166  26.6701  26.6878  26.9177
215.7618 215.7673 215.7854 215.8167 215.8248
 --------------------------------------------------------------

          Ground-State Mulliken Net Atomic Charges

     Atom                 Charge (a.u.)
  ----------------------------------------
      1 C                    -0.087424
      2 C                    -0.828024
      3 Cl                    0.617000
      4 C                     0.683914
      5 Cl                    0.482774
      6 C                    -0.717652
      7 H                     0.207846
      8 C                    -0.431888
      9 H                     0.211801
     10 C                    -0.188937
     11 Cl                    0.507997
     12 C                    -0.102067
     13 C                    -0.739876
     14 H                     0.219890
     15 C                     0.122137
     16 Cl                    0.498827
     17 C                    -0.724259
     18 H                     0.225665
     19 C                     0.176734
     20 Cl                    0.498612
     21 C                    -0.848890
     22 H                     0.215820
  ----------------------------------------
  Sum of atomic charges =     0.000000

 -----------------------------------------------------------------
                    Cartesian Multipole Moments
 -----------------------------------------------------------------
    Charge (ESU x 10^10)
                 0.0000
    Dipole Moment (Debye)
         X      -2.2849      Y      -0.1925      Z       0.2536
       Tot       2.3069
    Quadrupole Moments (Debye-Ang)
        XX    -127.7389     XY       0.4377     YY    -135.3493
        XZ      -1.2236     YZ      -0.9633     ZZ    -138.2044
    Octopole Moments (Debye-Ang^2)
       XXX    -416.0636    XXY      -3.8791    XYY    -135.2438
       YYY     -12.3245    XXZ      42.6997    XYZ       2.2757
       YYZ      43.6043    XZZ    -128.4347    YZZ      -7.5959
       ZZZ     119.5793
    Hexadecapole Moments (Debye-Ang^3)
      XXXX   -4772.1514   XXXY     156.8851   XXYY   -1074.4568
      XYYY     123.8490   YYYY   -1289.5460   XXXZ    1018.0718
      XXYZ       8.0977   XYYZ     386.6916   YYYZ     -17.5153
      XXZZ   -1431.8441   XYZZ      38.2597   YYZZ    -877.6537
      XZZZ    1090.6913   YZZZ      24.7428   ZZZZ   -3892.3139
 -----------------------------------------------------------------
 Calculating analytic gradient of the SCF energy
 Gradient of SCF Energy
            1           2           3           4           5           6
    1   0.0003543  -0.0003511   0.0000825   0.0006377   0.0000886  -0.0000221
    2   0.0000343   0.0001632  -0.0006542   0.0002059  -0.0001986   0.0000086
    3  -0.0003596   0.0003444  -0.0013025   0.0008827  -0.0006052  -0.0005678
            7           8           9          10          11          12
    1   0.0000624  -0.0009109   0.0001150   0.0002254   0.0007237   0.0013025
    2   0.0000784  -0.0002479   0.0000321   0.0001359   0.0002670  -0.0001957
    3   0.0001704  -0.0001706  -0.0000293   0.0011068  -0.0005012  -0.0008152
           13          14          15          16          17          18
    1  -0.0008510  -0.0000921  -0.0008826   0.0002994   0.0013651  -0.0002900
    2  -0.0007141   0.0003429   0.0007881  -0.0002621  -0.0000421   0.0000184
    3   0.0009752   0.0006690  -0.0000294  -0.0000120  -0.0008539   0.0001763
           19          20          21          22
    1  -0.0003866   0.0001676  -0.0011177  -0.0005203
    2  -0.0007122   0.0001996   0.0010208  -0.0002686
    3   0.0007235  -0.0002612   0.0006601  -0.0002006
 Max gradient component =       1.365E-03
 RMS gradient           =       5.719E-04
 Gradient time:  CPU 242.15 s  wall 242.17 s
 Geometry Optimization Parameters
   NAtoms,    NIC,     NZ,  NCons,   NDum,   NFix, NCnnct, MaxDiis
       22     155      22       0       0       0       0       0

 Cartesian Hessian Update
 Hessian updated using BFGS update


** GEOMETRY OPTIMIZATION IN DELOCALIZED INTERNAL COORDINATES **
   Searching for a Minimum

   Optimization Cycle:   5

                       Coordinates (Angstroms)
     ATOM                X               Y               Z
      1  C         0.0152094051   -0.0073810499   -0.0025292850
      2  C        -0.0016526297    0.2826105259    1.3745883531
      3  Cl        1.5034312200    0.6455928934    2.1800062155
      4  C        -1.2032746398    0.2985197598    2.0893387499
      5  Cl       -1.2457818658    0.6517763830    3.7972479111
      6  C        -2.4033478073    0.0322512305    1.4350280785
      7  H        -3.3274344286    0.0518201351    1.9981959298
      8  C        -2.4125050140   -0.2548518484    0.0782784417
      9  H        -3.3414544599   -0.4660340526   -0.4341504830
     10  C        -1.2111970089   -0.2736756321   -0.6233265724
     11  Cl       -1.2600856501   -0.6633049374   -2.3359352370
     12  C         1.2967635981   -0.0298704497   -0.7677000724
     13  C         2.1812077219   -1.0976337230   -0.6070763413
     14  H         1.9547770506   -1.9010158673    0.0811360515
     15  C         3.3652671941   -1.1056631120   -1.3348423437
     16  Cl        4.4824005457   -2.4481323032   -1.1428790626
     17  C         3.6962061206   -0.0771563435   -2.2115564246
     18  H         4.6208999437   -0.0956967581   -2.7697611920
     19  C         2.7976841183    0.9764869519   -2.3458910364
     20  Cl        3.1902968236    2.2886409333   -3.4466347476
     21  C         1.6009814449    1.0168207680   -1.6395043303
     22  H         0.9129597769    1.8408184039   -1.7724773329
   Point Group: c1    Number of degrees of freedom:    60


   Energy is  -2761.519005515

 Hessian updated using BFGS update

 60 Hessian modes will be used to form the next step
  Hessian Eigenvalues:
     0.005431    0.019217    0.019754    0.023204    0.023235    0.023675
     0.023724    0.023867    0.023971    0.023991    0.024089    0.024093
     0.024118    0.024132    0.024140    0.024170    0.024194    0.024224
     0.028397    0.159560    0.159977    0.160000    0.160026    0.161418
     0.210986    0.226181    0.234803    0.235715    0.244965    0.249421
     0.249972    0.249992    0.249997    0.250003    0.263153    0.281131
     0.300945    0.300991    0.301033    0.301608    0.308540    0.332531
     0.351448    0.356645    0.356665    0.356715    0.357023    0.363450
     0.424823    0.432133    0.436755    0.458442    0.467815    0.468331
     0.472432    0.477144    0.478339    0.478871    0.485953    0.528706

 Minimum search - taking simple RFO step
 Searching for Lamda that Minimizes Along All modes
 Value Taken    Lamda =  -0.00037270
 Step Taken.  Stepsize is  0.212278

                             Maximum     Tolerance    Cnvgd?
         Gradient           0.003659      0.000300      NO
         Displacement       0.187746      0.001200      NO
         Energy change     -0.000470      0.000001      NO


 New Cartesian Coordinates Obtained by Inverse Iteration

 Displacement from previous Coordinates is:  0.790013
 ----------------------------------------------------------------
             Standard Nuclear Orientation (Angstroms)
    I     Atom           X                Y                Z
 ----------------------------------------------------------------
    1      C       0.0178682534    -0.0072391432     0.0066556637
    2      C      -0.0100917324     0.3423000511     1.3703121328
    3      Cl      1.4813529054     0.7793593907     2.1642630569
    4      C      -1.2155133502     0.3551882165     2.0798749617
    5      Cl     -1.2761671116     0.7859025563     3.7695929501
    6      C      -2.4040549064     0.0240821339     1.4344383757
    7      H      -3.3308333850     0.0413280709     1.9934425372
    8      C      -2.4000397084    -0.3195610318     0.0913776312
    9      H      -3.3211866976    -0.5776948307    -0.4136457611
   10      C      -1.1963934350    -0.3325980133    -0.6061677305
   11      Cl     -1.2229987402    -0.7825610987    -2.3033610147
   12      C       1.3018142839    -0.0276769200    -0.7600918122
   13      C       2.1544799344    -1.1276465215    -0.6557243747
   14      H       1.9047387111    -1.9581953660    -0.0091839372
   15      C       3.3356706819    -1.1364899567    -1.3881759487
   16      Cl      4.4116816089    -2.5203519382    -1.2672443088
   17      C       3.6922954261    -0.0782205784    -2.2173068932
   18      H       4.6140357513    -0.0977508551    -2.7810316033
   19      C       2.8244016033     1.0052704603    -2.3003389526
   20      Cl      3.2509254393     2.3551583509    -3.3417884336
   21      C       1.6316813186     1.0466989138    -1.5875222676
   22      H       0.9676846086     1.8956200165    -1.6788190011
 ----------------------------------------------------------------
 Nuclear Repulsion Energy =        1714.59247764 hartrees
 There are       81 alpha and       81 beta electrons
 Applying Cartesian multipole field
    Component          Value
    ---------          -----
     (2,0,0)        1.00000E-11
     (0,2,0)        2.00000E-11
     (0,0,2)       -3.00000E-11
 Nucleus-field energy     =    -0.0000000299 hartrees
 Requested basis set is 6-311++G(d,p)
 There are 162 shells and 449 basis functions
 A cutoff of  1.0D-15 yielded  10170 shell pairs
 There are     84662 function pairs (     90964 Cartesian)
 Smallest overlap matrix eigenvalue = 2.35E-07
 Linear dependence detected in AO basis
 Number of orthogonalized atomic orbitals = 446
 Maximum deviation from orthogonality = 1.483E-09
 Guess from superposition of atomic densities
 Warning:  Energy on first SCF cycle will be non-variational
 SAD guess density has 162.000000 electrons

 -----------------------------------------------------------------------
  General SCF calculation program by
  Eric Jon Sundstrom, Paul Horn, Yuezhi Mao, Dmitri Zuev, Alec White,
  David Stuck, Shaama M.S., Shane Yost, Joonho Lee, David Small,
  Daniel Levine, Susi Lehtola, Hugh Burton, Evgeny Epifanovsky,
  Bang C. Huynh
 -----------------------------------------------------------------------
 Exchange:     0.2000 Hartree-Fock + 0.0800 Slater + 0.7200 B88
 Correlation:  0.1900 VWN1RPA + 0.8100 LYP
 Using SG-1 standard quadrature grid
 A restricted SCF calculation will be
 performed using DIIS
 SCF converges when DIIS error is below 1.0e-08
 ---------------------------------------
  Cycle       Energy         DIIS error
 ---------------------------------------
    1   -2765.4872128291      2.91e-02  
    2   -2761.3724978491      2.39e-03  
    3   -2761.2881672653      2.92e-03  
    4   -2761.5115703512      5.26e-04  
    5   -2761.5175597920      2.51e-04  
    6   -2761.5189558583      1.05e-04  
    7   -2761.5192176131      2.58e-05  
    8   -2761.5192316900      1.12e-05  
    9   -2761.5192347882      2.92e-06  
   10   -2761.5192349886      1.24e-06  
   11   -2761.5192350272      3.57e-07  
   12   -2761.5192350301      9.53e-08  
   13   -2761.5192350305      3.11e-08  
   14   -2761.5192350306      1.20e-08  
   15   -2761.5192350306      5.02e-09  Convergence criterion met
 ---------------------------------------
 SCF time:   CPU 669.76s  wall 670.00s 
 SCF   energy in the final basis set =    -2761.5192350306
 Total energy in the final basis set =    -2761.5192350306

 --------------------------------------------------------------

                    Orbital Energies (a.u.)
 --------------------------------------------------------------

 Alpha MOs
 -- Occupied --
********-101.5761-101.5741-101.5683-101.5683 -10.2770 -10.2713 -10.2701
-10.2623 -10.2623 -10.2379 -10.2263 -10.2209 -10.2181 -10.2121 -10.2089
-10.2088  -9.4912  -9.4907  -9.4888  -9.4828  -9.4828  -7.2561  -7.2554
 -7.2534  -7.2475  -7.2475  -7.2461  -7.2455  -7.2452  -7.2450  -7.2436
 -7.2431  -7.2377  -7.2375  -7.2372  -7.2372  -0.9502  -0.9261  -0.9060
 -0.8884  -0.8835  -0.8511  -0.8438  -0.7996  -0.7619  -0.7566  -0.7459
 -0.6745  -0.6321  -0.6249  -0.6138  -0.5508  -0.5349  -0.5342  -0.5164
 -0.4967  -0.4784  -0.4658  -0.4621  -0.4575  -0.4462  -0.4320  -0.4266
 -0.4136  -0.3999  -0.3968  -0.3934  -0.3775  -0.3679  -0.3503  -0.3453
 -0.3359  -0.3351  -0.3334  -0.3286  -0.3238  -0.2878  -0.2764  -0.2679
 -0.2658
 -- Virtual --
 -0.0609  -0.0567  -0.0469  -0.0423  -0.0335  -0.0156  -0.0099  -0.0018
  0.0044   0.0125   0.0146   0.0168   0.0184   0.0216   0.0406   0.0424
  0.0480   0.0492   0.0574   0.0621   0.0638   0.0672   0.0752   0.0790
  0.0837   0.0856   0.0918   0.0929   0.0957   0.0977   0.1049   0.1072
  0.1090   0.1130   0.1168   0.1181   0.1195   0.1205   0.1235   0.1286
  0.1291   0.1312   0.1334   0.1337   0.1391   0.1420   0.1461   0.1508
  0.1547   0.1561   0.1621   0.1690   0.1736   0.1789   0.1862   0.1906
  0.1932   0.1988   0.2015   0.2076   0.2134   0.2139   0.2150   0.2220
  0.2254   0.2282   0.2312   0.2381   0.2385   0.2442   0.2460   0.2537
  0.2561   0.2627   0.2687   0.2712   0.2732   0.2746   0.2763   0.2794
  0.2850   0.2904   0.2960   0.2976   0.3055   0.3095   0.3107   0.3157
  0.3249   0.3273   0.3326   0.3367   0.3423   0.3540   0.3732   0.4098
  0.4227   0.4302   0.4350   0.4409   0.4427   0.4542   0.4597   0.4623
  0.4700   0.4761   0.4793   0.4899   0.4931   0.5031   0.5038   0.5121
  0.5153   0.5331   0.5415   0.5497   0.5538   0.5565   0.5662   0.5706
  0.5771   0.5905   0.5976   0.5983   0.6042   0.6078   0.6152   0.6257
  0.6340   0.6400   0.6494   0.6596   0.6616   0.6662   0.6829   0.6877
  0.6944   0.6982   0.7094   0.7136   0.7241   0.7441   0.7463   0.7647
  0.8087   0.8111   0.8136   0.8213   0.8379   0.8406   0.8446   0.8450
  0.8463   0.8488   0.8552   0.8583   0.8591   0.8621   0.8642   0.8684
  0.8690   0.8739   0.8766   0.8811   0.8927   0.9049   0.9082   0.9269
  0.9292   0.9349   0.9422   0.9492   0.9527   0.9559   0.9584   0.9617
  0.9719   0.9751   0.9845   0.9907   0.9975   1.0083   1.0235   1.0393
  1.0440   1.0504   1.0604   1.0893   1.1067   1.1209   1.1610   1.1698
  1.1754   1.2122   1.2207   1.2251   1.2380   1.2452   1.2524   1.2685
  1.2828   1.2967   1.2983   1.3164   1.3249   1.3511   1.3626   1.3928
  1.4097   1.4469   1.4797   1.4989   1.4995   1.5551   1.5599   1.5701
  1.5719   1.5770   1.5936   1.6059   1.6095   1.6422   1.6577   1.6775
  1.6870   1.6916   1.7144   1.7469   1.7680   1.8003   1.8212   1.8361
  1.8478   1.8642   1.8651   1.9030   1.9193   1.9293   1.9422   1.9447
  1.9554   1.9626   1.9685   1.9851   2.0186   2.0389   2.0705   2.0788
  2.0894   2.1181   2.1380   2.1427   2.1666   2.2442   2.2473   2.2577
  2.2651   2.2713   2.2786   2.2845   2.2947   2.3184   2.3505   2.3551
  2.3812   2.4222   2.4242   2.4348   2.4413   2.4728   2.4974   2.4990
  2.5236   2.5285   2.5490   2.5602   2.5672   2.5930   2.6423   2.6518
  2.6601   2.6851   2.6940   2.7020   2.7038   2.7416   2.7453   2.7475
  2.7509   2.7527   2.7701   2.7801   2.7977   2.8275   2.8385   2.8470
  2.8855   2.9055   2.9654   2.9942   3.0794   3.0895   3.0987   3.1245
  3.1481   3.1543   3.2004   3.2169   3.2387   3.2653   3.3519   3.3546
  3.3778   3.4115   3.5752   3.5814   3.6436   3.7135   3.7525   3.8113
  3.8438   3.9951   4.0501   4.1004   4.1112   4.3474   4.8031   4.8247
  9.7717   9.7749   9.7897   9.8103   9.8299  23.3904  23.5580  23.8182
 23.8608  23.8820  23.9117  23.9785  23.9989  24.0445  24.0672  24.1186
 24.1507  25.8005  25.8194  25.8324  25.8793  25.9246  26.1010  26.1375
 26.1856  26.2317  26.3343  26.5546  26.6144  26.6803  26.6932  26.9244
215.7649 215.7679 215.7844 215.8100 215.8363
 --------------------------------------------------------------

          Ground-State Mulliken Net Atomic Charges

     Atom                 Charge (a.u.)
  ----------------------------------------
      1 C                    -0.220854
      2 C                    -0.884836
      3 Cl                    0.597635
      4 C                     0.763543
      5 Cl                    0.494367
      6 C                    -0.655836
      7 H                     0.211515
      8 C                    -0.430896
      9 H                     0.209425
     10 C                    -0.162235
     11 Cl                    0.502090
     12 C                    -0.097126
     13 C                    -0.735674
     14 H                     0.219029
     15 C                     0.088506
     16 Cl                    0.499526
     17 C                    -0.699603
     18 H                     0.226731
     19 C                     0.116553
     20 Cl                    0.500036
     21 C                    -0.758698
     22 H                     0.216802
  ----------------------------------------
  Sum of atomic charges =     0.000000

 -----------------------------------------------------------------
                    Cartesian Multipole Moments
 -----------------------------------------------------------------
    Charge (ESU x 10^10)
                 0.0000
    Dipole Moment (Debye)
         X      -2.2788      Y      -0.2523      Z       0.2544
       Tot       2.3068
    Quadrupole Moments (Debye-Ang)
        XX    -127.7851     XY       0.6293     YY    -135.3160
        XZ      -1.2232     YZ      -1.0850     ZZ    -138.1500
    Octopole Moments (Debye-Ang^2)
       XXX    -414.9740    XXY      -6.3219    XYY    -135.2045
       YYY     -17.2431    XXZ      43.0044    XYZ       2.3975
       YYZ      43.9830    XZZ    -127.9868    YZZ      -9.1759
       ZZZ     119.8981
    Hexadecapole Moments (Debye-Ang^3)
      XXXX   -4743.4285   XXXY     141.8669   XXYY   -1087.2479
      XYYY     106.3547   YYYY   -1395.2284   XXXZ    1045.5694
      XXYZ     -11.8543   XYYZ     396.0150   YYYZ     -78.9164
      XXZZ   -1414.7098   XYZZ      33.8578   YYZZ    -883.4614
      XZZZ    1116.5335   YZZZ     -34.0600   ZZZZ   -3820.2142
 -----------------------------------------------------------------
 Calculating analytic gradient of the SCF energy
 Gradient of SCF Energy
            1           2           3           4           5           6
    1  -0.0016339   0.0001032   0.0000941  -0.0000136   0.0001236   0.0002018
    2  -0.0005878   0.0001775  -0.0000841   0.0001501  -0.0000682  -0.0002308
    3  -0.0007681   0.0008495  -0.0004411   0.0008768  -0.0005470  -0.0007990
            7           8           9          10          11          12
    1  -0.0000034  -0.0004296   0.0000736   0.0006180   0.0008379   0.0018029
    2   0.0001153   0.0000206   0.0000121   0.0003344   0.0002477   0.0001003
    3   0.0001835   0.0003077  -0.0000086   0.0009482  -0.0002117  -0.0009908
           13          14          15          16          17          18
    1  -0.0005406  -0.0000977  -0.0006605   0.0003526   0.0003903  -0.0001494
    2  -0.0007328   0.0002769   0.0007979  -0.0004071   0.0000973   0.0000066
    3   0.0001970   0.0003062  -0.0000497  -0.0000190  -0.0002037   0.0000429
           19          20          21          22
    1  -0.0000985   0.0001835  -0.0008220  -0.0003322
    2  -0.0008874   0.0003943   0.0005751  -0.0003079
    3   0.0006130  -0.0003447   0.0001632  -0.0001048
 Max gradient component =       1.803E-03
 RMS gradient           =       5.304E-04
 Gradient time:  CPU 223.64 s  wall 223.66 s
 Geometry Optimization Parameters
   NAtoms,    NIC,     NZ,  NCons,   NDum,   NFix, NCnnct, MaxDiis
       22     155      22       0       0       0       0       0

 Cartesian Hessian Update
 Hessian updated using BFGS update


** GEOMETRY OPTIMIZATION IN DELOCALIZED INTERNAL COORDINATES **
   Searching for a Minimum

   Optimization Cycle:   6

                       Coordinates (Angstroms)
     ATOM                X               Y               Z
      1  C         0.0178682534   -0.0072391432    0.0066556637
      2  C        -0.0100917324    0.3423000511    1.3703121328
      3  Cl        1.4813529054    0.7793593907    2.1642630569
      4  C        -1.2155133502    0.3551882165    2.0798749617
      5  Cl       -1.2761671116    0.7859025563    3.7695929501
      6  C        -2.4040549064    0.0240821339    1.4344383757
      7  H        -3.3308333850    0.0413280709    1.9934425372
      8  C        -2.4000397084   -0.3195610318    0.0913776312
      9  H        -3.3211866976   -0.5776948307   -0.4136457611
     10  C        -1.1963934350   -0.3325980133   -0.6061677305
     11  Cl       -1.2229987402   -0.7825610987   -2.3033610147
     12  C         1.3018142839   -0.0276769200   -0.7600918122
     13  C         2.1544799344   -1.1276465215   -0.6557243747
     14  H         1.9047387111   -1.9581953660   -0.0091839372
     15  C         3.3356706819   -1.1364899567   -1.3881759487
     16  Cl        4.4116816089   -2.5203519382   -1.2672443088
     17  C         3.6922954261   -0.0782205784   -2.2173068932
     18  H         4.6140357513   -0.0977508551   -2.7810316033
     19  C         2.8244016033    1.0052704603   -2.3003389526
     20  Cl        3.2509254393    2.3551583509   -3.3417884336
     21  C         1.6316813186    1.0466989138   -1.5875222676
     22  H         0.9676846086    1.8956200165   -1.6788190011
   Point Group: c1    Number of degrees of freedom:    60


   Energy is  -2761.519235031

 Hessian updated using BFGS update

 60 Hessian modes will be used to form the next step
  Hessian Eigenvalues:
     0.004261    0.019223    0.020105    0.023201    0.023366    0.023622
     0.023686    0.023935    0.023953    0.024002    0.024091    0.024092
     0.024115    0.024135    0.024140    0.024158    0.024191    0.024476
     0.028331    0.159530    0.159960    0.160001    0.160003    0.160327
     0.210880    0.226186    0.234807    0.235319    0.245034    0.249445
     0.249811    0.249987    0.249999    0.250038    0.255047    0.283172
     0.300706    0.301030    0.301409    0.301749    0.302589    0.327680
     0.352230    0.356646    0.356664    0.356693    0.356727    0.365256
     0.423873    0.432130    0.433112    0.450337    0.467803    0.469474
     0.473850    0.478032    0.478564    0.479124    0.482713    0.525485

 Minimum search - taking simple RFO step
 Searching for Lamda that Minimizes Along All modes
 Value Taken    Lamda =  -0.00011721
 Step Taken.  Stepsize is  0.119247

                             Maximum     Tolerance    Cnvgd?
         Gradient           0.001898      0.000300      NO
         Displacement       0.100310      0.001200      NO
         Energy change     -0.000230      0.000001      NO


 New Cartesian Coordinates Obtained by Inverse Iteration

 Displacement from previous Coordinates is:  0.422970
 ----------------------------------------------------------------
             Standard Nuclear Orientation (Angstroms)
    I     Atom           X                Y                Z
 ----------------------------------------------------------------
    1      C       0.0169433205    -0.0034751802     0.0055572353
    2      C      -0.0159821064     0.3766794752     1.3602174749
    3      Cl      1.4699646173     0.8424588262     2.1477120246
    4      C      -1.2210426266     0.3867509643     2.0707209809
    5      Cl     -1.2869199202     0.8510703980     3.7523877008
    6      C      -2.4045432748     0.0206995797     1.4357364650
    7      H      -3.3309468109     0.0329661686     1.9952186470
    8      C      -2.3955022631    -0.3546657241     0.1011197517
    9      H      -3.3130309194    -0.6410599555    -0.3953377356
   10      C      -1.1931336795    -0.3644582552    -0.5986759607
   11      Cl     -1.2204906862    -0.8547034886    -2.2840041715
   12      C       1.3017523767    -0.0244241148    -0.7594011180
   13      C       2.1390050408    -1.1386277237    -0.6813072948
   14      H       1.8756324961    -1.9835083178    -0.0589379791
   15      C       3.3201566664    -1.1498906991    -1.4141367812
   16      Cl      4.3721622845    -2.5532872644    -1.3261381908
   17      C       3.6925229024    -0.0790086364    -2.2195392055
   18      H       4.6137356653    -0.1003998333    -2.7846293436
   19      C       2.8428365472     1.0205113162    -2.2757446322
   20      Cl      3.2902753601     2.3877861884    -3.2836038984
   21      C       1.6520091175     1.0642233752    -1.5599737412
   22      H       1.0059473515     1.9292848091    -1.6276849574
 ----------------------------------------------------------------
 Nuclear Repulsion Energy =        1713.91743763 hartrees
 There are       81 alpha and       81 beta electrons
 Applying Cartesian multipole field
    Component          Value
    ---------          -----
     (2,0,0)        1.00000E-11
     (0,2,0)        2.00000E-11
     (0,0,2)       -3.00000E-11
 Nucleus-field energy     =    -0.0000000280 hartrees
 Requested basis set is 6-311++G(d,p)
 There are 162 shells and 449 basis functions
 A cutoff of  1.0D-15 yielded  10166 shell pairs
 There are     84602 function pairs (     90893 Cartesian)
 Smallest overlap matrix eigenvalue = 2.15E-07
 Linear dependence detected in AO basis
 Number of orthogonalized atomic orbitals = 446
 Maximum deviation from orthogonality = 2.125E-09
 Guess from superposition of atomic densities
 Warning:  Energy on first SCF cycle will be non-variational
 SAD guess density has 162.000000 electrons

 -----------------------------------------------------------------------
  General SCF calculation program by
  Eric Jon Sundstrom, Paul Horn, Yuezhi Mao, Dmitri Zuev, Alec White,
  David Stuck, Shaama M.S., Shane Yost, Joonho Lee, David Small,
  Daniel Levine, Susi Lehtola, Hugh Burton, Evgeny Epifanovsky,
  Bang C. Huynh
 -----------------------------------------------------------------------
 Exchange:     0.2000 Hartree-Fock + 0.0800 Slater + 0.7200 B88
 Correlation:  0.1900 VWN1RPA + 0.8100 LYP
 Using SG-1 standard quadrature grid
 A restricted SCF calculation will be
 performed using DIIS
 SCF converges when DIIS error is below 1.0e-08
 ---------------------------------------
  Cycle       Energy         DIIS error
 ---------------------------------------
    1   -2765.4861872579      2.91e-02  
    2   -2761.3724876811      2.39e-03  
    3   -2761.2879990200      2.93e-03  
    4   -2761.5116977832      5.24e-04  
    5   -2761.5176541221      2.50e-04  
    6   -2761.5190349549      1.05e-04  
    7   -2761.5192968702      2.57e-05  
    8   -2761.5193108612      1.12e-05  
    9   -2761.5193139649      2.90e-06  
   10   -2761.5193141634      1.24e-06  
   11   -2761.5193142023      3.56e-07  
   12   -2761.5193142051      9.47e-08  
   13   -2761.5193142054      3.03e-08  
   14   -2761.5193142055      1.10e-08  
   15   -2761.5193142056      4.58e-09  Convergence criterion met
 ---------------------------------------
 SCF time:   CPU 667.77s  wall 668.00s 
 SCF   energy in the final basis set =    -2761.5193142056
 Total energy in the final basis set =    -2761.5193142056

 --------------------------------------------------------------

                    Orbital Energies (a.u.)
 --------------------------------------------------------------

 Alpha MOs
 -- Occupied --
********-101.5759-101.5742-101.5684-101.5683 -10.2770 -10.2712 -10.2703
-10.2622 -10.2622 -10.2380 -10.2264 -10.2208 -10.2179 -10.2121 -10.2088
-10.2088  -9.4911  -9.4905  -9.4888  -9.4830  -9.4829  -7.2560  -7.2553
 -7.2535  -7.2477  -7.2476  -7.2460  -7.2453  -7.2451  -7.2448  -7.2437
 -7.2432  -7.2378  -7.2376  -7.2374  -7.2373  -0.9500  -0.9262  -0.9060
 -0.8886  -0.8834  -0.8512  -0.8437  -0.7997  -0.7619  -0.7565  -0.7458
 -0.6745  -0.6316  -0.6250  -0.6139  -0.5507  -0.5347  -0.5340  -0.5167
 -0.4967  -0.4784  -0.4657  -0.4622  -0.4574  -0.4460  -0.4319  -0.4266
 -0.4136  -0.3998  -0.3966  -0.3934  -0.3776  -0.3677  -0.3503  -0.3449
 -0.3358  -0.3352  -0.3334  -0.3287  -0.3238  -0.2870  -0.2772  -0.2678
 -0.2658
 -- Virtual --
 -0.0595  -0.0567  -0.0486  -0.0421  -0.0336  -0.0155  -0.0098  -0.0018
  0.0044   0.0125   0.0145   0.0169   0.0184   0.0215   0.0405   0.0423
  0.0481   0.0491   0.0581   0.0623   0.0635   0.0668   0.0752   0.0790
  0.0840   0.0853   0.0918   0.0929   0.0955   0.0974   0.1051   0.1068
  0.1092   0.1128   0.1166   0.1183   0.1195   0.1205   0.1233   0.1284
  0.1290   0.1314   0.1333   0.1338   0.1386   0.1419   0.1462   0.1512
  0.1541   0.1560   0.1617   0.1696   0.1733   0.1787   0.1870   0.1908
  0.1939   0.1974   0.2017   0.2072   0.2134   0.2138   0.2147   0.2221
  0.2261   0.2278   0.2309   0.2380   0.2385   0.2446   0.2452   0.2533
  0.2559   0.2635   0.2692   0.2712   0.2728   0.2745   0.2765   0.2790
  0.2851   0.2899   0.2953   0.2968   0.3062   0.3098   0.3107   0.3169
  0.3263   0.3292   0.3325   0.3376   0.3417   0.3553   0.3767   0.4093
  0.4232   0.4293   0.4363   0.4399   0.4417   0.4553   0.4588   0.4617
  0.4698   0.4748   0.4790   0.4911   0.4954   0.5030   0.5038   0.5121
  0.5170   0.5337   0.5421   0.5503   0.5538   0.5568   0.5666   0.5714
  0.5773   0.5896   0.5974   0.5985   0.6030   0.6075   0.6144   0.6263
  0.6361   0.6411   0.6479   0.6589   0.6614   0.6679   0.6834   0.6879
  0.6937   0.6986   0.7120   0.7137   0.7261   0.7440   0.7505   0.7653
  0.8100   0.8119   0.8181   0.8234   0.8371   0.8415   0.8433   0.8448
  0.8454   0.8489   0.8529   0.8582   0.8592   0.8614   0.8633   0.8670
  0.8685   0.8735   0.8767   0.8807   0.8927   0.9049   0.9069   0.9290
  0.9307   0.9365   0.9439   0.9486   0.9532   0.9563   0.9591   0.9625
  0.9698   0.9774   0.9851   0.9899   0.9969   1.0086   1.0235   1.0393
  1.0435   1.0526   1.0599   1.0897   1.1053   1.1210   1.1654   1.1720
  1.1746   1.2122   1.2214   1.2256   1.2386   1.2457   1.2546   1.2681
  1.2903   1.2962   1.2999   1.3149   1.3263   1.3514   1.3650   1.3930
  1.4106   1.4477   1.4797   1.4967   1.4995   1.5577   1.5628   1.5696
  1.5725   1.5788   1.5937   1.6047   1.6066   1.6436   1.6568   1.6779
  1.6870   1.6922   1.7137   1.7467   1.7713   1.8006   1.8183   1.8353
  1.8480   1.8620   1.8639   1.9040   1.9197   1.9295   1.9417   1.9457
  1.9549   1.9614   1.9701   1.9868   2.0210   2.0388   2.0710   2.0796
  2.0881   2.1183   2.1398   2.1443   2.1659   2.2455   2.2484   2.2566
  2.2635   2.2719   2.2777   2.2851   2.2941   2.3183   2.3523   2.3544
  2.3794   2.4231   2.4241   2.4319   2.4407   2.4726   2.4983   2.5037
  2.5199   2.5280   2.5486   2.5591   2.5706   2.5913   2.6440   2.6528
  2.6580   2.6854   2.6969   2.7020   2.7033   2.7420   2.7452   2.7472
  2.7507   2.7514   2.7630   2.7788   2.7979   2.8271   2.8370   2.8460
  2.8938   2.9039   2.9657   2.9947   3.0802   3.0911   3.1004   3.1247
  3.1491   3.1501   3.1999   3.2170   3.2405   3.2736   3.3492   3.3552
  3.3787   3.4140   3.5770   3.5824   3.6452   3.7135   3.7550   3.8136
  3.8444   3.9957   4.0501   4.0998   4.1117   4.3457   4.8034   4.8231
  9.7731   9.7749   9.7897   9.8072   9.8369  23.3924  23.5586  23.8183
 23.8603  23.8811  23.9117  23.9791  23.9983  24.0439  24.0679  24.1185
 24.1506  25.7996  25.8186  25.8324  25.8713  25.9266  26.0999  26.1373
 26.1863  26.2360  26.3251  26.5534  26.6141  26.6760  26.7036  26.9277
215.7661 215.7681 215.7845 215.8061 215.8442
 --------------------------------------------------------------

          Ground-State Mulliken Net Atomic Charges

     Atom                 Charge (a.u.)
  ----------------------------------------
      1 C                    -0.270318
      2 C                    -0.932529
      3 Cl                    0.586139
      4 C                     0.814636
      5 Cl                    0.500797
      6 C                    -0.618728
      7 H                     0.213396
      8 C                    -0.426237
      9 H                     0.207774
     10 C                    -0.148478
     11 Cl                    0.492075
     12 C                    -0.092928
     13 C                    -0.729228
     14 H                     0.218457
     15 C                     0.076501
     16 Cl                    0.500151
     17 C                    -0.682135
     18 H                     0.226922
     19 C                     0.092034
     20 Cl                    0.500655
     21 C                    -0.746312
     22 H                     0.217357
  ----------------------------------------
  Sum of atomic charges =     0.000000

 -----------------------------------------------------------------
                    Cartesian Multipole Moments
 -----------------------------------------------------------------
    Charge (ESU x 10^10)
                 0.0000
    Dipole Moment (Debye)
         X      -2.2644      Y      -0.2845      Z       0.2511
       Tot       2.2960
    Quadrupole Moments (Debye-Ang)
        XX    -127.7747     XY       0.7429     YY    -135.2766
        XZ      -1.2612     YZ      -1.1531     ZZ    -138.1160
    Octopole Moments (Debye-Ang^2)
       XXX    -413.8984    XXY      -7.6362    XYY    -135.0261
       YYY     -19.3837    XXZ      43.2054    XYZ       2.4710
       YYZ      44.1162    XZZ    -127.6549    YZZ      -9.9365
       ZZZ     120.2175
    Hexadecapole Moments (Debye-Ang^3)
      XXXX   -4734.5419   XXXY     130.4581   XXYY   -1094.9700
      XYYY      94.2352   YYYY   -1451.2194   XXXZ    1056.5276
      XXYZ     -22.0788   XYYZ     399.7625   YYYZ    -109.8634
      XXZZ   -1405.3352   XYZZ      30.5713   YYZZ    -885.3414
      XZZZ    1127.5462   YZZZ     -64.2726   ZZZZ   -3775.1984
 -----------------------------------------------------------------
 Calculating analytic gradient of the SCF energy
 Gradient of SCF Energy
            1           2           3           4           5           6
    1  -0.0008886   0.0002437  -0.0000236   0.0000690   0.0000970   0.0000399
    2  -0.0001289   0.0003186  -0.0001867   0.0001000  -0.0000317  -0.0001486
    3  -0.0001196   0.0003587  -0.0002137   0.0003133  -0.0001863  -0.0004732
            7           8           9          10          11          12
    1   0.0000147  -0.0002509   0.0000038   0.0002861   0.0001115   0.0008580
    2   0.0000076   0.0000595  -0.0000195   0.0000399   0.0000470  -0.0000767
    3   0.0000932   0.0002296   0.0000340   0.0001115  -0.0000594  -0.0003774
           13          14          15          16          17          18
    1  -0.0000912  -0.0000357  -0.0001571   0.0001081  -0.0000707   0.0000109
    2  -0.0001350   0.0000743   0.0003293  -0.0001602   0.0000075   0.0000032
    3   0.0002221   0.0001195  -0.0000391  -0.0000358  -0.0000519  -0.0000182
           19          20          21          22
    1  -0.0000519   0.0000664  -0.0001840  -0.0001554
    2  -0.0004106   0.0001537   0.0002706  -0.0001132
    3   0.0002042  -0.0001467   0.0000718  -0.0000369
 Max gradient component =       8.886E-04
 RMS gradient           =       2.275E-04
 Gradient time:  CPU 220.39 s  wall 220.40 s
 Geometry Optimization Parameters
   NAtoms,    NIC,     NZ,  NCons,   NDum,   NFix, NCnnct, MaxDiis
       22     155      22       0       0       0       0       0

 Cartesian Hessian Update
 Hessian updated using BFGS update


** GEOMETRY OPTIMIZATION IN DELOCALIZED INTERNAL COORDINATES **
   Searching for a Minimum

   Optimization Cycle:   7

                       Coordinates (Angstroms)
     ATOM                X               Y               Z
      1  C         0.0169433205   -0.0034751802    0.0055572353
      2  C        -0.0159821064    0.3766794752    1.3602174749
      3  Cl        1.4699646173    0.8424588262    2.1477120246
      4  C        -1.2210426266    0.3867509643    2.0707209809
      5  Cl       -1.2869199202    0.8510703980    3.7523877008
      6  C        -2.4045432748    0.0206995797    1.4357364650
      7  H        -3.3309468109    0.0329661686    1.9952186470
      8  C        -2.3955022631   -0.3546657241    0.1011197517
      9  H        -3.3130309194   -0.6410599555   -0.3953377356
     10  C        -1.1931336795   -0.3644582552   -0.5986759607
     11  Cl       -1.2204906862   -0.8547034886   -2.2840041715
     12  C         1.3017523767   -0.0244241148   -0.7594011180
     13  C         2.1390050408   -1.1386277237   -0.6813072948
     14  H         1.8756324961   -1.9835083178   -0.0589379791
     15  C         3.3201566664   -1.1498906991   -1.4141367812
     16  Cl        4.3721622845   -2.5532872644   -1.3261381908
     17  C         3.6925229024   -0.0790086364   -2.2195392055
     18  H         4.6137356653   -0.1003998333   -2.7846293436
     19  C         2.8428365472    1.0205113162   -2.2757446322
     20  Cl        3.2902753601    2.3877861884   -3.2836038984
     21  C         1.6520091175    1.0642233752   -1.5599737412
     22  H         1.0059473515    1.9292848091   -1.6276849574
   Point Group: c1    Number of degrees of freedom:    60


   Energy is  -2761.519314206

 Hessian updated using BFGS update

 60 Hessian modes will be used to form the next step
  Hessian Eigenvalues:
     0.002631    0.019266    0.020154    0.023196    0.023260    0.023550
     0.023741    0.023909    0.023979    0.024036    0.024090    0.024099
     0.024113    0.024133    0.024151    0.024184    0.024262    0.025399
     0.028474    0.158461    0.159590    0.160001    0.160035    0.160051
     0.210467    0.224318    0.231045    0.234809    0.241105    0.245566
     0.249646    0.249986    0.250021    0.250077    0.252838    0.288437
     0.299608    0.301011    0.301048    0.301417    0.304276    0.329179
     0.352670    0.356623    0.356668    0.356677    0.357017    0.365352
     0.423096    0.432041    0.432614    0.451285    0.467790    0.469451
     0.473788    0.475997    0.478119    0.479770    0.490291    0.525816

 Minimum search - taking simple RFO step
 Searching for Lamda that Minimizes Along All modes
 Value Taken    Lamda =  -0.00004942
 Step Taken.  Stepsize is  0.121263

                             Maximum     Tolerance    Cnvgd?
         Gradient           0.000485      0.000300      NO
         Displacement       0.105730      0.001200      NO
         Energy change     -0.000079      0.000001      NO


 New Cartesian Coordinates Obtained by Inverse Iteration

 Displacement from previous Coordinates is:  0.444892
 ----------------------------------------------------------------
             Standard Nuclear Orientation (Angstroms)
    I     Atom           X                Y                Z
 ----------------------------------------------------------------
    1      C       0.0181162777    -0.0038590120     0.0078328338
    2      C      -0.0217537221     0.4077559639     1.3523637334
    3      Cl      1.4565667562     0.9130219096     2.1299304165
    4      C      -1.2276206192     0.4178505206     2.0619080848
    5      Cl     -1.3025587925     0.9237597958     3.7319633259
    6      C      -2.4048632441     0.0179293502     1.4366520584
    7      H      -3.3321350460     0.0299469670     1.9945110015
    8      C      -2.3883643184    -0.3909809128     0.1116989483
    9      H      -3.3012287954    -0.7031356917    -0.3778053936
   10      C      -1.1860080076    -0.3989057238    -0.5878199024
   11      Cl     -1.2062617727    -0.9259827028    -2.2615304156
   12      C       1.3020829775    -0.0237027463    -0.7573990089
   13      C       2.1218803111    -1.1526357787    -0.7108446134
   14      H       1.8450679722    -2.0112016056    -0.1133861805
   15      C       3.3028779448    -1.1641475392    -1.4442029285
   16      Cl      4.3318018103    -2.5853985262    -1.3920748604
   17      C       3.6916900333    -0.0789237144    -2.2221223678
   18      H       4.6119415684    -0.1006339445    -2.7888600544
   19      C       2.8597551271     1.0353376821    -2.2488328975
   20      Cl      3.3274659115     2.4207418565    -3.2207766989
   21      C       1.6708311028     1.0793097091    -1.5297906222
   22      H       1.0420679845     1.9587760509    -1.5718591885
 ----------------------------------------------------------------
 Nuclear Repulsion Energy =        1713.68706633 hartrees
 There are       81 alpha and       81 beta electrons
 Applying Cartesian multipole field
    Component          Value
    ---------          -----
     (2,0,0)        1.00000E-11
     (0,2,0)        2.00000E-11
     (0,0,2)       -3.00000E-11
 Nucleus-field energy     =    -0.0000000260 hartrees
 Requested basis set is 6-311++G(d,p)
 There are 162 shells and 449 basis functions
 A cutoff of  1.0D-15 yielded  10177 shell pairs
 There are     84645 function pairs (     90936 Cartesian)
 Smallest overlap matrix eigenvalue = 1.93E-07
 Linear dependence detected in AO basis
 Number of orthogonalized atomic orbitals = 446
 Maximum deviation from orthogonality = 6.810E-10
 Guess from superposition of atomic densities
 Warning:  Energy on first SCF cycle will be non-variational
 SAD guess density has 162.000000 electrons

 -----------------------------------------------------------------------
  General SCF calculation program by
  Eric Jon Sundstrom, Paul Horn, Yuezhi Mao, Dmitri Zuev, Alec White,
  David Stuck, Shaama M.S., Shane Yost, Joonho Lee, David Small,
  Daniel Levine, Susi Lehtola, Hugh Burton, Evgeny Epifanovsky,
  Bang C. Huynh
 -----------------------------------------------------------------------
 Exchange:     0.2000 Hartree-Fock + 0.0800 Slater + 0.7200 B88
 Correlation:  0.1900 VWN1RPA + 0.8100 LYP
 Using SG-1 standard quadrature grid
 A restricted SCF calculation will be
 performed using DIIS
 SCF converges when DIIS error is below 1.0e-08
 ---------------------------------------
  Cycle       Energy         DIIS error
 ---------------------------------------
    1   -2765.4871671475      2.91e-02  
    2   -2761.3724182630      2.39e-03  
    3   -2761.2876897037      2.93e-03  
    4   -2761.5117204225      5.24e-04  
    5   -2761.5176787857      2.50e-04  
    6   -2761.5190647460      1.05e-04  
    7   -2761.5193267896      2.58e-05  
    8   -2761.5193408698      1.13e-05  
    9   -2761.5193439945      2.91e-06  
   10   -2761.5193441947      1.24e-06  
   11   -2761.5193442336      3.55e-07  
   12   -2761.5193442364      9.42e-08  
   13   -2761.5193442367      2.99e-08  
   14   -2761.5193442368      1.02e-08  
   15   -2761.5193442368      4.04e-09  Convergence criterion met
 ---------------------------------------
 SCF time:   CPU 664.64s  wall 665.00s 
 SCF   energy in the final basis set =    -2761.5193442368
 Total energy in the final basis set =    -2761.5193442368

 --------------------------------------------------------------

                    Orbital Energies (a.u.)
 --------------------------------------------------------------

 Alpha MOs
 -- Occupied --
********-101.5759-101.5742-101.5685-101.5684 -10.2770 -10.2712 -10.2702
-10.2622 -10.2622 -10.2380 -10.2264 -10.2207 -10.2179 -10.2120 -10.2088
-10.2087  -9.4911  -9.4904  -9.4889  -9.4830  -9.4829  -7.2559  -7.2552
 -7.2535  -7.2477  -7.2477  -7.2460  -7.2452  -7.2451  -7.2447  -7.2437
 -7.2432  -7.2379  -7.2377  -7.2374  -7.2374  -0.9500  -0.9262  -0.9059
 -0.8888  -0.8833  -0.8512  -0.8437  -0.7997  -0.7619  -0.7563  -0.7457
 -0.6745  -0.6314  -0.6251  -0.6141  -0.5507  -0.5347  -0.5339  -0.5169
 -0.4968  -0.4784  -0.4656  -0.4622  -0.4573  -0.4460  -0.4319  -0.4266
 -0.4135  -0.3998  -0.3965  -0.3935  -0.3777  -0.3676  -0.3502  -0.3448
 -0.3358  -0.3353  -0.3333  -0.3287  -0.3237  -0.2865  -0.2778  -0.2677
 -0.2658
 -- Virtual --
 -0.0585  -0.0566  -0.0499  -0.0419  -0.0336  -0.0155  -0.0097  -0.0018
  0.0045   0.0125   0.0145   0.0170   0.0184   0.0215   0.0405   0.0423
  0.0482   0.0490   0.0586   0.0624   0.0633   0.0666   0.0751   0.0789
  0.0844   0.0850   0.0918   0.0931   0.0953   0.0973   0.1054   0.1065
  0.1093   0.1128   0.1165   0.1184   0.1196   0.1207   0.1231   0.1283
  0.1289   0.1315   0.1333   0.1338   0.1382   0.1418   0.1463   0.1517
  0.1536   0.1559   0.1615   0.1701   0.1731   0.1785   0.1877   0.1907
  0.1946   0.1963   0.2020   0.2068   0.2133   0.2138   0.2143   0.2222
  0.2267   0.2275   0.2308   0.2376   0.2389   0.2446   0.2450   0.2531
  0.2558   0.2640   0.2698   0.2711   0.2725   0.2743   0.2767   0.2789
  0.2854   0.2893   0.2945   0.2970   0.3067   0.3099   0.3108   0.3176
  0.3269   0.3299   0.3339   0.3386   0.3410   0.3567   0.3791   0.4090
  0.4237   0.4287   0.4374   0.4389   0.4413   0.4562   0.4583   0.4614
  0.4698   0.4735   0.4789   0.4913   0.4981   0.5026   0.5038   0.5120
  0.5190   0.5341   0.5427   0.5507   0.5538   0.5572   0.5667   0.5719
  0.5777   0.5889   0.5975   0.5991   0.6018   0.6073   0.6140   0.6268
  0.6374   0.6425   0.6460   0.6584   0.6613   0.6692   0.6836   0.6877
  0.6932   0.6988   0.7137   0.7140   0.7278   0.7440   0.7540   0.7661
  0.8114   0.8119   0.8235   0.8263   0.8357   0.8404   0.8420   0.8440
  0.8454   0.8481   0.8515   0.8587   0.8592   0.8600   0.8634   0.8662
  0.8673   0.8735   0.8767   0.8812   0.8928   0.9045   0.9067   0.9298
  0.9313   0.9394   0.9452   0.9484   0.9535   0.9562   0.9604   0.9628
  0.9683   0.9800   0.9854   0.9884   0.9973   1.0089   1.0233   1.0390
  1.0434   1.0545   1.0596   1.0890   1.1042   1.1211   1.1675   1.1735
  1.1760   1.2124   1.2223   1.2257   1.2392   1.2454   1.2565   1.2681
  1.2914   1.2972   1.3055   1.3132   1.3286   1.3516   1.3670   1.3927
  1.4121   1.4485   1.4799   1.4948   1.4997   1.5585   1.5654   1.5692
  1.5729   1.5817   1.5940   1.6008   1.6071   1.6443   1.6565   1.6784
  1.6869   1.6930   1.7138   1.7466   1.7745   1.8021   1.8158   1.8351
  1.8483   1.8611   1.8629   1.9048   1.9200   1.9296   1.9415   1.9471
  1.9536   1.9603   1.9724   1.9880   2.0231   2.0386   2.0714   2.0807
  2.0870   2.1187   2.1402   2.1469   2.1655   2.2459   2.2500   2.2553
  2.2626   2.2725   2.2764   2.2865   2.2934   2.3183   2.3531   2.3539
  2.3787   2.4242   2.4244   2.4287   2.4405   2.4726   2.4991   2.5085
  2.5161   2.5277   2.5488   2.5583   2.5734   2.5903   2.6457   2.6538
  2.6566   2.6858   2.6991   2.7012   2.7041   2.7424   2.7434   2.7482
  2.7499   2.7523   2.7570   2.7777   2.7985   2.8259   2.8361   2.8452
  2.9000   2.9030   2.9660   2.9953   3.0809   3.0923   3.1016   3.1257
  3.1467   3.1502   3.1995   3.2172   3.2415   3.2820   3.3476   3.3556
  3.3797   3.4163   3.5776   3.5844   3.6470   3.7135   3.7573   3.8155
  3.8449   3.9965   4.0501   4.0994   4.1125   4.3449   4.8038   4.8219
  9.7740   9.7750   9.7899   9.8052   9.8432  23.3939  23.5594  23.8189
 23.8598  23.8809  23.9119  23.9799  23.9985  24.0434  24.0687  24.1183
 24.1509  25.7987  25.8180  25.8324  25.8647  25.9282  26.0992  26.1369
 26.1869  26.2393  26.3194  26.5523  26.6141  26.6729  26.7123  26.9298
215.7668 215.7685 215.7847 215.8035 215.8512
 --------------------------------------------------------------

          Ground-State Mulliken Net Atomic Charges

     Atom                 Charge (a.u.)
  ----------------------------------------
      1 C                    -0.308147
      2 C                    -0.959212
      3 Cl                    0.574401
      4 C                     0.851932
      5 Cl                    0.506741
      6 C                    -0.590607
      7 H                     0.215033
      8 C                    -0.418154
      9 H                     0.206497
     10 C                    -0.134456
     11 Cl                    0.482664
     12 C                    -0.096876
     13 C                    -0.742207
     14 H                     0.217680
     15 C                     0.069885
     16 Cl                    0.500646
     17 C                    -0.667882
     18 H                     0.226923
     19 C                     0.069595
     20 Cl                    0.501339
     21 C                    -0.723617
     22 H                     0.217822
  ----------------------------------------
  Sum of atomic charges =     0.000000

 -----------------------------------------------------------------
                    Cartesian Multipole Moments
 -----------------------------------------------------------------
    Charge (ESU x 10^10)
                -0.0000
    Dipole Moment (Debye)
         X      -2.2547      Y      -0.3145      Z       0.2486
       Tot       2.2901
    Quadrupole Moments (Debye-Ang)
        XX    -127.7784     XY       0.8490     YY    -135.2500
        XZ      -1.2943     YZ      -1.2190     ZZ    -138.0808
    Octopole Moments (Debye-Ang^2)
       XXX    -412.9874    XXY      -8.9071    XYY    -134.8817
       YYY     -21.8625    XXZ      43.4201    XYZ       2.5110
       YYZ      44.3235    XZZ    -127.3644    YZZ     -10.7357
       ZZZ     120.5315
    Hexadecapole Moments (Debye-Ang^3)
      XXXX   -4721.3999   XXXY     119.7861   XXYY   -1102.6843
      XYYY      83.0485   YYYY   -1511.8614   XXXZ    1069.4655
      XXYZ     -33.3170   XYYZ     404.2116   YYYZ    -143.3078
      XXZZ   -1394.9196   XYZZ      27.4101   YYZZ    -887.5052
      XZZZ    1140.1134   YZZZ     -97.3083   ZZZZ   -3727.8320
 -----------------------------------------------------------------
 Calculating analytic gradient of the SCF energy
 Gradient of SCF Energy
            1           2           3           4           5           6
    1  -0.0003581   0.0002189  -0.0000524   0.0000117   0.0000245  -0.0000383
    2   0.0000876  -0.0000641  -0.0000516  -0.0000408   0.0000652   0.0000344
    3   0.0001805   0.0000041  -0.0001651  -0.0000918   0.0000593  -0.0000066
            7           8           9          10          11          12
    1   0.0000108  -0.0000125  -0.0000096   0.0002036   0.0000062   0.0000492
    2  -0.0000032   0.0000170   0.0000018  -0.0000519   0.0000571  -0.0000680
    3   0.0000209   0.0001422   0.0000487  -0.0002540   0.0001398   0.0000661
           13          14          15          16          17          18
    1  -0.0000417   0.0000088   0.0001371  -0.0000498  -0.0001569   0.0000090
    2   0.0002119  -0.0000274  -0.0001054   0.0000442   0.0000027  -0.0000100
    3   0.0000423   0.0000088  -0.0000537  -0.0000097   0.0000453  -0.0000290
           19          20          21          22
    1   0.0000535  -0.0000225   0.0000135  -0.0000050
    2   0.0000684  -0.0000463  -0.0001375   0.0000161
    3  -0.0001008  -0.0000067  -0.0000662   0.0000257
 Max gradient component =       3.581E-04
 RMS gradient           =       9.537E-05
 Gradient time:  CPU 223.96 s  wall 223.97 s
 Geometry Optimization Parameters
   NAtoms,    NIC,     NZ,  NCons,   NDum,   NFix, NCnnct, MaxDiis
       22     155      22       0       0       0       0       0

 Cartesian Hessian Update
 Hessian updated using BFGS update


** GEOMETRY OPTIMIZATION IN DELOCALIZED INTERNAL COORDINATES **
   Searching for a Minimum

   Optimization Cycle:   8

                       Coordinates (Angstroms)
     ATOM                X               Y               Z
      1  C         0.0181162777   -0.0038590120    0.0078328338
      2  C        -0.0217537221    0.4077559639    1.3523637334
      3  Cl        1.4565667562    0.9130219096    2.1299304165
      4  C        -1.2276206192    0.4178505206    2.0619080848
      5  Cl       -1.3025587925    0.9237597958    3.7319633259
      6  C        -2.4048632441    0.0179293502    1.4366520584
      7  H        -3.3321350460    0.0299469670    1.9945110015
      8  C        -2.3883643184   -0.3909809128    0.1116989483
      9  H        -3.3012287954   -0.7031356917   -0.3778053936
     10  C        -1.1860080076   -0.3989057238   -0.5878199024
     11  Cl       -1.2062617727   -0.9259827028   -2.2615304156
     12  C         1.3020829775   -0.0237027463   -0.7573990089
     13  C         2.1218803111   -1.1526357787   -0.7108446134
     14  H         1.8450679722   -2.0112016056   -0.1133861805
     15  C         3.3028779448   -1.1641475392   -1.4442029285
     16  Cl        4.3318018103   -2.5853985262   -1.3920748604
     17  C         3.6916900333   -0.0789237144   -2.2221223678
     18  H         4.6119415684   -0.1006339445   -2.7888600544
     19  C         2.8597551271    1.0353376821   -2.2488328975
     20  Cl        3.3274659115    2.4207418565   -3.2207766989
     21  C         1.6708311028    1.0793097091   -1.5297906222
     22  H         1.0420679845    1.9587760509   -1.5718591885
   Point Group: c1    Number of degrees of freedom:    60


   Energy is  -2761.519344237

 Hessian updated using BFGS update

 60 Hessian modes will be used to form the next step
  Hessian Eigenvalues:
     0.001917    0.019264    0.020155    0.023206    0.023451    0.023705
     0.023773    0.023892    0.024001    0.024035    0.024090    0.024107
     0.024124    0.024132    0.024157    0.024239    0.024264    0.025433
     0.029027    0.158572    0.159692    0.160001    0.160030    0.160182
     0.213029    0.223935    0.232053    0.234843    0.239061    0.245677
     0.249645    0.249985    0.250019    0.250063    0.253171    0.288915
     0.299197    0.300972    0.301042    0.303174    0.304255    0.327439
     0.352480    0.356614    0.356665    0.356677    0.356976    0.365369
     0.422475    0.431823    0.432319    0.451717    0.467793    0.469671
     0.473402    0.475501    0.478117    0.479977    0.490757    0.526482

 Minimum search - taking simple RFO step
 Searching for Lamda that Minimizes Along All modes
 Value Taken    Lamda =  -0.00000697
 Step Taken.  Stepsize is  0.053349

                             Maximum     Tolerance    Cnvgd?
         Gradient           0.000240      0.000300     YES
         Displacement       0.045065      0.001200      NO
         Energy change     -0.000030      0.000001      NO


 New Cartesian Coordinates Obtained by Inverse Iteration

 Displacement from previous Coordinates is:  0.189650
 ----------------------------------------------------------------
             Standard Nuclear Orientation (Angstroms)
    I     Atom           X                Y                Z
 ----------------------------------------------------------------
    1      C       0.0190964632    -0.0030398323     0.0089679094
    2      C      -0.0246090309     0.4230112452     1.3490272621
    3      Cl      1.4500568845     0.9436736953     2.1238994255
    4      C      -1.2309181369     0.4316241728     2.0580912892
    5      Cl     -1.3103239713     0.9523783550     3.7234002559
    6      C      -2.4048870085     0.0163952932     1.4368812622
    7      H      -3.3323997623     0.0273337171     1.9943175422
    8      C      -2.3849919824    -0.4060926882     0.1161791551
    9      H      -3.2953765271    -0.7298051528    -0.3704363926
   10      C      -1.1824114613    -0.4128430919    -0.5826439557
   11      Cl     -1.1989306076    -0.9564771933    -2.2512286834
   12      C       1.3028513247    -0.0228039136    -0.7564668323
   13      C       2.1143553355    -1.1583455078    -0.7233972903
   14      H       1.8314237753    -2.0218724633    -0.1360592892
   15      C       3.2950510655    -1.1700588091    -1.4572457671
   16      Cl      4.3136621608    -2.5991862515    -1.4213663289
   17      C       3.6913419770    -0.0792016932    -2.2234647510
   18      H       4.6108796686    -0.1014091734    -2.7913125530
   19      C       2.8672488459     1.0412196705    -2.2372430788
   20      Cl      3.3438206330     2.4336018186    -3.1946767280
   21      C       1.6792589468     1.0861023240    -1.5166920010
   22      H       1.0571528669     1.9707173862    -1.5489751802
 ----------------------------------------------------------------
 Nuclear Repulsion Energy =        1713.52175132 hartrees
 There are       81 alpha and       81 beta electrons
 Applying Cartesian multipole field
    Component          Value
    ---------          -----
     (2,0,0)        1.00000E-11
     (0,2,0)        2.00000E-11
     (0,0,2)       -3.00000E-11
 Nucleus-field energy     =    -0.0000000252 hartrees
 Requested basis set is 6-311++G(d,p)
 There are 162 shells and 449 basis functions
 A cutoff of  1.0D-15 yielded  10178 shell pairs
 There are     84649 function pairs (     90937 Cartesian)
 Smallest overlap matrix eigenvalue = 1.88E-07
 Linear dependence detected in AO basis
 Number of orthogonalized atomic orbitals = 446
 Maximum deviation from orthogonality = 4.280E-10
 Guess from superposition of atomic densities
 Warning:  Energy on first SCF cycle will be non-variational
 SAD guess density has 162.000000 electrons

 -----------------------------------------------------------------------
  General SCF calculation program by
  Eric Jon Sundstrom, Paul Horn, Yuezhi Mao, Dmitri Zuev, Alec White,
  David Stuck, Shaama M.S., Shane Yost, Joonho Lee, David Small,
  Daniel Levine, Susi Lehtola, Hugh Burton, Evgeny Epifanovsky,
  Bang C. Huynh
 -----------------------------------------------------------------------
 Exchange:     0.2000 Hartree-Fock + 0.0800 Slater + 0.7200 B88
 Correlation:  0.1900 VWN1RPA + 0.8100 LYP
 Using SG-1 standard quadrature grid
 A restricted SCF calculation will be
 performed using DIIS
 SCF converges when DIIS error is below 1.0e-08
 ---------------------------------------
  Cycle       Energy         DIIS error
 ---------------------------------------
    1   -2765.4860100643      2.91e-02  
    2   -2761.3724554046      2.39e-03  
    3   -2761.2877113945      2.93e-03  
    4   -2761.5117132648      5.25e-04  
    5   -2761.5176807540      2.51e-04  
    6   -2761.5190687644      1.05e-04  
    7   -2761.5193303638      2.57e-05  
    8   -2761.5193444191      1.13e-05  
    9   -2761.5193475457      2.92e-06  
   10   -2761.5193477461      1.24e-06  
   11   -2761.5193477847      3.55e-07  
   12   -2761.5193477879      9.41e-08  
   13   -2761.5193477880      2.98e-08  
   14   -2761.5193477883      1.00e-08  
   15   -2761.5193477880      3.87e-09  Convergence criterion met
 ---------------------------------------
 SCF time:   CPU 658.64s  wall 658.00s 
 SCF   energy in the final basis set =    -2761.5193477880
 Total energy in the final basis set =    -2761.5193477880

 --------------------------------------------------------------

                    Orbital Energies (a.u.)
 --------------------------------------------------------------

 Alpha MOs
 -- Occupied --
********-101.5759-101.5742-101.5685-101.5684 -10.2770 -10.2712 -10.2703
-10.2622 -10.2622 -10.2380 -10.2265 -10.2207 -10.2179 -10.2121 -10.2088
-10.2087  -9.4911  -9.4904  -9.4888  -9.4830  -9.4829  -7.2559  -7.2552
 -7.2535  -7.2477  -7.2477  -7.2460  -7.2452  -7.2451  -7.2447  -7.2437
 -7.2432  -7.2379  -7.2377  -7.2374  -7.2374  -0.9500  -0.9262  -0.9059
 -0.8889  -0.8832  -0.8512  -0.8436  -0.7997  -0.7619  -0.7563  -0.7457
 -0.6746  -0.6313  -0.6251  -0.6141  -0.5507  -0.5347  -0.5339  -0.5169
 -0.4968  -0.4784  -0.4655  -0.4622  -0.4573  -0.4460  -0.4319  -0.4266
 -0.4135  -0.3998  -0.3965  -0.3935  -0.3777  -0.3676  -0.3502  -0.3448
 -0.3358  -0.3353  -0.3332  -0.3287  -0.3237  -0.2863  -0.2779  -0.2677
 -0.2658
 -- Virtual --
 -0.0583  -0.0565  -0.0503  -0.0419  -0.0337  -0.0155  -0.0097  -0.0018
  0.0045   0.0124   0.0145   0.0170   0.0184   0.0215   0.0405   0.0423
  0.0482   0.0490   0.0588   0.0624   0.0633   0.0665   0.0751   0.0789
  0.0846   0.0849   0.0918   0.0931   0.0952   0.0972   0.1054   0.1064
  0.1094   0.1127   0.1165   0.1184   0.1196   0.1208   0.1230   0.1282
  0.1288   0.1315   0.1333   0.1338   0.1381   0.1418   0.1463   0.1518
  0.1534   0.1559   0.1615   0.1702   0.1731   0.1784   0.1878   0.1906
  0.1949   0.1960   0.2020   0.2067   0.2133   0.2137   0.2142   0.2222
  0.2268   0.2274   0.2308   0.2375   0.2390   0.2445   0.2451   0.2530
  0.2558   0.2641   0.2700   0.2711   0.2723   0.2742   0.2768   0.2788
  0.2855   0.2891   0.2943   0.2970   0.3068   0.3099   0.3108   0.3177
  0.3271   0.3299   0.3344   0.3389   0.3407   0.3571   0.3796   0.4089
  0.4238   0.4286   0.4376   0.4387   0.4412   0.4564   0.4581   0.4613
  0.4698   0.4731   0.4788   0.4913   0.4988   0.5023   0.5037   0.5120
  0.5195   0.5341   0.5428   0.5508   0.5538   0.5573   0.5667   0.5721
  0.5779   0.5887   0.5975   0.5993   0.6015   0.6072   0.6139   0.6269
  0.6376   0.6431   0.6452   0.6584   0.6613   0.6695   0.6836   0.6876
  0.6930   0.6987   0.7139   0.7143   0.7281   0.7440   0.7547   0.7664
  0.8116   0.8119   0.8246   0.8284   0.8354   0.8388   0.8422   0.8435
  0.8455   0.8478   0.8513   0.8589   0.8591   0.8596   0.8636   0.8662
  0.8669   0.8736   0.8767   0.8813   0.8929   0.9043   0.9067   0.9299
  0.9313   0.9403   0.9455   0.9484   0.9535   0.9562   0.9607   0.9630
  0.9679   0.9806   0.9855   0.9878   0.9975   1.0088   1.0232   1.0387
  1.0433   1.0549   1.0595   1.0886   1.1039   1.1210   1.1679   1.1734
  1.1768   1.2125   1.2224   1.2257   1.2392   1.2454   1.2569   1.2681
  1.2913   1.2973   1.3080   1.3123   1.3292   1.3514   1.3674   1.3925
  1.4125   1.4488   1.4800   1.4943   1.4997   1.5586   1.5659   1.5689
  1.5729   1.5822   1.5941   1.5997   1.6072   1.6443   1.6563   1.6786
  1.6869   1.6931   1.7138   1.7465   1.7752   1.8025   1.8150   1.8350
  1.8483   1.8610   1.8626   1.9050   1.9200   1.9294   1.9414   1.9476
  1.9531   1.9602   1.9729   1.9882   2.0235   2.0385   2.0713   2.0809
  2.0865   2.1188   2.1401   2.1475   2.1653   2.2459   2.2507   2.2548
  2.2624   2.2727   2.2761   2.2869   2.2931   2.3183   2.3528   2.3539
  2.3785   2.4242   2.4250   2.4274   2.4405   2.4725   2.4993   2.5104
  2.5142   2.5276   2.5485   2.5581   2.5739   2.5900   2.6460   2.6541
  2.6561   2.6858   2.6996   2.7009   2.7044   2.7423   2.7430   2.7481
  2.7500   2.7527   2.7552   2.7774   2.7986   2.8254   2.8359   2.8449
  2.9011   2.9030   2.9658   2.9954   3.0808   3.0924   3.1019   3.1258
  3.1459   3.1503   3.1991   3.2171   3.2415   3.2841   3.3471   3.3556
  3.3798   3.4168   3.5777   3.5847   3.6475   3.7134   3.7577   3.8156
  3.8450   3.9964   4.0502   4.0994   4.1128   4.3448   4.8037   4.8215
  9.7742   9.7749   9.7899   9.8047   9.8446  23.3943  23.5595  23.8188
 23.8596  23.8806  23.9118  23.9801  23.9983  24.0433  24.0686  24.1183
 24.1507  25.7984  25.8178  25.8324  25.8631  25.9285  26.0991  26.1367
 26.1870  26.2395  26.3182  26.5519  26.6140  26.6721  26.7139  26.9298
215.7668 215.7685 215.7847 215.8029 215.8527
 --------------------------------------------------------------

          Ground-State Mulliken Net Atomic Charges

     Atom                 Charge (a.u.)
  ----------------------------------------
      1 C                    -0.313262
      2 C                    -0.960613
      3 Cl                    0.571163
      4 C                     0.855705
      5 Cl                    0.508320
      6 C                    -0.584779
      7 H                     0.215448
      8 C                    -0.415106
      9 H                     0.206241
     10 C                    -0.133171
     11 Cl                    0.480387
     12 C                    -0.097808
     13 C                    -0.749340
     14 H                     0.217451
     15 C                     0.071129
     16 Cl                    0.500780
     17 C                    -0.664597
     18 H                     0.226935
     19 C                     0.064163
     20 Cl                    0.501571
     21 C                    -0.718551
     22 H                     0.217932
  ----------------------------------------
  Sum of atomic charges =     0.000000

 -----------------------------------------------------------------
                    Cartesian Multipole Moments
 -----------------------------------------------------------------
    Charge (ESU x 10^10)
                -0.0000
    Dipole Moment (Debye)
         X      -2.2514      Y      -0.3271      Z       0.2500
       Tot       2.2888
    Quadrupole Moments (Debye-Ang)
        XX    -127.7934     XY       0.8944     YY    -135.2491
        XZ      -1.3060     YZ      -1.2487     ZZ    -138.0636
    Octopole Moments (Debye-Ang^2)
       XXX    -412.6144    XXY      -9.4521    XYY    -134.8527
       YYY     -22.8760    XXZ      43.5191    XYZ       2.5419
       YYZ      44.4131    XZZ    -127.2436    YZZ     -11.0699
       ZZZ     120.7114
    Hexadecapole Moments (Debye-Ang^3)
      XXXX   -4715.7503   XXXY     115.2699   XXYY   -1106.0712
      XYYY      78.3250   YYYY   -1538.0760   XXXZ    1075.5274
      XXYZ     -38.1023   XYYZ     406.3171   YYYZ    -157.5098
      XXZZ   -1390.6603   XYZZ      25.9955   YYZZ    -888.7777
      XZZZ    1145.9267   YZZZ    -111.4812   ZZZZ   -3708.9706
 -----------------------------------------------------------------
 Calculating analytic gradient of the SCF energy
 Gradient of SCF Energy
            1           2           3           4           5           6
    1  -0.0000421   0.0001382  -0.0000078  -0.0000408   0.0000089   0.0000078
    2   0.0000266   0.0000539  -0.0000129  -0.0000026   0.0000234   0.0000122
    3   0.0000908  -0.0000060  -0.0000178  -0.0000743   0.0000719   0.0000968
            7           8           9          10          11          12
    1   0.0000172   0.0000224  -0.0000101  -0.0000000  -0.0000261  -0.0000224
    2   0.0000007   0.0000294  -0.0000019  -0.0000678   0.0000284  -0.0000360
    3   0.0000104   0.0000335   0.0000399  -0.0002068   0.0001324   0.0000367
           13          14          15          16          17          18
    1  -0.0000535   0.0000177   0.0001202  -0.0000614  -0.0000425  -0.0000077
    2   0.0000969  -0.0000378  -0.0001150   0.0000570  -0.0000247  -0.0000171
    3  -0.0000047  -0.0000112  -0.0000243  -0.0000133   0.0000023  -0.0000340
           19          20          21          22
    1   0.0000116  -0.0000398  -0.0000031   0.0000133
    2   0.0001175  -0.0000799  -0.0000826   0.0000323
    3  -0.0000818   0.0000084  -0.0000486  -0.0000003
 Max gradient component =       2.068E-04
 RMS gradient           =       5.807E-05
 Gradient time:  CPU 225.66 s  wall 225.67 s
 Geometry Optimization Parameters
   NAtoms,    NIC,     NZ,  NCons,   NDum,   NFix, NCnnct, MaxDiis
       22     155      22       0       0       0       0       0

 Cartesian Hessian Update
 Hessian updated using BFGS update


** GEOMETRY OPTIMIZATION IN DELOCALIZED INTERNAL COORDINATES **
   Searching for a Minimum

   Optimization Cycle:   9

                       Coordinates (Angstroms)
     ATOM                X               Y               Z
      1  C         0.0190964632   -0.0030398323    0.0089679094
      2  C        -0.0246090309    0.4230112452    1.3490272621
      3  Cl        1.4500568845    0.9436736953    2.1238994255
      4  C        -1.2309181369    0.4316241728    2.0580912892
      5  Cl       -1.3103239713    0.9523783550    3.7234002559
      6  C        -2.4048870085    0.0163952932    1.4368812622
      7  H        -3.3323997623    0.0273337171    1.9943175422
      8  C        -2.3849919824   -0.4060926882    0.1161791551
      9  H        -3.2953765271   -0.7298051528   -0.3704363926
     10  C        -1.1824114613   -0.4128430919   -0.5826439557
     11  Cl       -1.1989306076   -0.9564771933   -2.2512286834
     12  C         1.3028513247   -0.0228039136   -0.7564668323
     13  C         2.1143553355   -1.1583455078   -0.7233972903
     14  H         1.8314237753   -2.0218724633   -0.1360592892
     15  C         3.2950510655   -1.1700588091   -1.4572457671
     16  Cl        4.3136621608   -2.5991862515   -1.4213663289
     17  C         3.6913419770   -0.0792016932   -2.2234647510
     18  H         4.6108796686   -0.1014091734   -2.7913125530
     19  C         2.8672488459    1.0412196705   -2.2372430788
     20  Cl        3.3438206330    2.4336018186   -3.1946767280
     21  C         1.6792589468    1.0861023240   -1.5166920010
     22  H         1.0571528669    1.9707173862   -1.5489751802
   Point Group: c1    Number of degrees of freedom:    60


   Energy is  -2761.519347788

 Hessian updated using BFGS update

 60 Hessian modes will be used to form the next step
  Hessian Eigenvalues:
     0.001820    0.019236    0.020206    0.023185    0.023522    0.023607
     0.023754    0.023921    0.023976    0.024035    0.024091    0.024111
     0.024119    0.024134    0.024161    0.024189    0.024436    0.025795
     0.029260    0.159400    0.159756    0.159911    0.160002    0.160084
     0.208700    0.224615    0.233153    0.234871    0.239744    0.245769
     0.249649    0.249915    0.249990    0.250189    0.253344    0.289106
     0.296277    0.300494    0.301033    0.301586    0.305449    0.326457
     0.352289    0.356624    0.356671    0.356683    0.356881    0.365408
     0.426789    0.432118    0.433614    0.451807    0.467404    0.469909
     0.473298    0.475756    0.478365    0.479781    0.490259    0.524155

 Minimum search - taking simple RFO step
 Searching for Lamda that Minimizes Along All modes
 Value Taken    Lamda =   0.00000000
 Step Taken.  Stepsize is  0.005274

                             Maximum     Tolerance    Cnvgd?
         Gradient           0.000177      0.000300     YES
         Displacement       0.004209      0.001200      NO
         Energy change     -0.000004      0.000001      NO


 New Cartesian Coordinates Obtained by Inverse Iteration

 Displacement from previous Coordinates is:  0.018560
 ----------------------------------------------------------------
             Standard Nuclear Orientation (Angstroms)
    I     Atom           X                Y                Z
 ----------------------------------------------------------------
    1      C       0.0192080505    -0.0037327312     0.0090011641
    2      C      -0.0247292513     0.4236157712     1.3486239106
    3      Cl      1.4497557281     0.9461013432     2.1227649981
    4      C      -1.2309755693     0.4327568377     2.0576631053
    5      Cl     -1.3104875189     0.9559511071     3.7220913264
    6      C      -2.4048595885     0.0166872706     1.4367820126
    7      H      -3.3324037378     0.0283610968     1.9941767305
    8      C      -2.3848068061    -0.4074564671     0.1166184483
    9      H      -3.2950584281    -0.7317570850    -0.3698367049
   10      C      -1.1821652846    -0.4145927572    -0.5820388683
   11      Cl     -1.1984085542    -0.9597080474    -2.2503760036
   12      C       1.3028540826    -0.0232330832    -0.7565058426
   13      C       2.1137808944    -1.1592403945    -0.7246427562
   14      H       1.8303406528    -2.0231137085    -0.1381092550
   15      C       3.2943865921    -1.1705576088    -1.4585455510
   16      Cl      4.3125334959    -2.6002342322    -1.4243338547
   17      C       3.6912844896    -0.0789483082    -2.2233917608
   18      H       4.6108487410    -0.1008523052    -2.7911791237
   19      C       2.8677145010     1.0418484903    -2.2357900400
   20      Cl      3.3450930713     2.4353625059    -3.1914234660
   21      C       1.6797256085     1.0864901074    -1.5152491242
   22      H       1.0577202904     1.9711741060    -1.5467440747
 ----------------------------------------------------------------
 Nuclear Repulsion Energy =        1713.53500336 hartrees
 There are       81 alpha and       81 beta electrons
 Applying Cartesian multipole field
    Component          Value
    ---------          -----
     (2,0,0)        1.00000E-11
     (0,2,0)        2.00000E-11
     (0,0,2)       -3.00000E-11
 Nucleus-field energy     =    -0.0000000251 hartrees
 Requested basis set is 6-311++G(d,p)
 There are 162 shells and 449 basis functions
 A cutoff of  1.0D-15 yielded  10177 shell pairs
 There are     84646 function pairs (     90934 Cartesian)
 Smallest overlap matrix eigenvalue = 1.87E-07
 Linear dependence detected in AO basis
 Number of orthogonalized atomic orbitals = 446
 Maximum deviation from orthogonality = 5.930E-10
 Guess from superposition of atomic densities
 Warning:  Energy on first SCF cycle will be non-variational
 SAD guess density has 162.000000 electrons

 -----------------------------------------------------------------------
  General SCF calculation program by
  Eric Jon Sundstrom, Paul Horn, Yuezhi Mao, Dmitri Zuev, Alec White,
  David Stuck, Shaama M.S., Shane Yost, Joonho Lee, David Small,
  Daniel Levine, Susi Lehtola, Hugh Burton, Evgeny Epifanovsky,
  Bang C. Huynh
 -----------------------------------------------------------------------
 Exchange:     0.2000 Hartree-Fock + 0.0800 Slater + 0.7200 B88
 Correlation:  0.1900 VWN1RPA + 0.8100 LYP
 Using SG-1 standard quadrature grid
 A restricted SCF calculation will be
 performed using DIIS
 SCF converges when DIIS error is below 1.0e-08
 ---------------------------------------
  Cycle       Energy         DIIS error
 ---------------------------------------
    1   -2765.4859195516      2.91e-02  
    2   -2761.3724754143      2.39e-03  
    3   -2761.2877942529      2.93e-03  
    4   -2761.5117133511      5.25e-04  
    5   -2761.5176815671      2.51e-04  
    6   -2761.5190689081      1.05e-04  
    7   -2761.5193305847      2.58e-05  
    8   -2761.5193446475      1.13e-05  
    9   -2761.5193477739      2.92e-06  
   10   -2761.5193479747      1.24e-06  
   11   -2761.5193480134      3.55e-07  
   12   -2761.5193480163      9.41e-08  
   13   -2761.5193480167      2.98e-08  
   14   -2761.5193480168      1.00e-08  
   15   -2761.5193480167      3.85e-09  Convergence criterion met
 ---------------------------------------
 SCF time:   CPU 702.99s  wall 703.00s 
 SCF   energy in the final basis set =    -2761.5193480167
 Total energy in the final basis set =    -2761.5193480167

 --------------------------------------------------------------

                    Orbital Energies (a.u.)
 --------------------------------------------------------------

 Alpha MOs
 -- Occupied --
********-101.5759-101.5742-101.5685-101.5684 -10.2770 -10.2712 -10.2703
-10.2622 -10.2622 -10.2380 -10.2265 -10.2207 -10.2179 -10.2121 -10.2088
-10.2087  -9.4910  -9.4904  -9.4888  -9.4830  -9.4829  -7.2559  -7.2552
 -7.2535  -7.2477  -7.2477  -7.2460  -7.2452  -7.2451  -7.2447  -7.2437
 -7.2432  -7.2379  -7.2377  -7.2374  -7.2374  -0.9500  -0.9262  -0.9059
 -0.8888  -0.8832  -0.8512  -0.8436  -0.7997  -0.7619  -0.7563  -0.7457
 -0.6746  -0.6313  -0.6251  -0.6141  -0.5507  -0.5347  -0.5339  -0.5170
 -0.4968  -0.4784  -0.4655  -0.4622  -0.4573  -0.4460  -0.4319  -0.4266
 -0.4135  -0.3998  -0.3965  -0.3935  -0.3777  -0.3676  -0.3502  -0.3448
 -0.3358  -0.3353  -0.3332  -0.3287  -0.3237  -0.2863  -0.2780  -0.2678
 -0.2658
 -- Virtual --
 -0.0583  -0.0565  -0.0504  -0.0419  -0.0337  -0.0155  -0.0097  -0.0018
  0.0045   0.0124   0.0145   0.0170   0.0184   0.0215   0.0405   0.0423
  0.0482   0.0490   0.0588   0.0624   0.0633   0.0665   0.0751   0.0789
  0.0846   0.0849   0.0918   0.0931   0.0952   0.0972   0.1054   0.1064
  0.1094   0.1127   0.1165   0.1184   0.1196   0.1208   0.1230   0.1282
  0.1288   0.1315   0.1333   0.1338   0.1381   0.1418   0.1463   0.1518
  0.1534   0.1559   0.1615   0.1702   0.1731   0.1784   0.1878   0.1906
  0.1950   0.1959   0.2020   0.2067   0.2133   0.2137   0.2142   0.2222
  0.2269   0.2274   0.2308   0.2375   0.2390   0.2445   0.2451   0.2530
  0.2558   0.2641   0.2700   0.2711   0.2723   0.2742   0.2768   0.2788
  0.2855   0.2891   0.2943   0.2971   0.3069   0.3099   0.3108   0.3177
  0.3272   0.3299   0.3344   0.3389   0.3407   0.3571   0.3796   0.4090
  0.4238   0.4286   0.4376   0.4387   0.4412   0.4565   0.4581   0.4613
  0.4698   0.4731   0.4788   0.4913   0.4988   0.5023   0.5037   0.5120
  0.5195   0.5341   0.5428   0.5508   0.5538   0.5573   0.5667   0.5721
  0.5779   0.5886   0.5975   0.5993   0.6015   0.6072   0.6139   0.6269
  0.6376   0.6432   0.6451   0.6584   0.6613   0.6696   0.6836   0.6876
  0.6930   0.6987   0.7139   0.7143   0.7281   0.7440   0.7548   0.7664
  0.8116   0.8119   0.8246   0.8286   0.8353   0.8387   0.8422   0.8435
  0.8455   0.8478   0.8513   0.8589   0.8591   0.8596   0.8636   0.8662
  0.8669   0.8735   0.8767   0.8813   0.8929   0.9042   0.9067   0.9299
  0.9313   0.9403   0.9455   0.9483   0.9535   0.9562   0.9607   0.9630
  0.9678   0.9806   0.9855   0.9877   0.9975   1.0088   1.0232   1.0387
  1.0433   1.0549   1.0595   1.0885   1.1039   1.1210   1.1679   1.1734
  1.1768   1.2125   1.2224   1.2257   1.2392   1.2453   1.2569   1.2681
  1.2913   1.2973   1.3082   1.3123   1.3293   1.3514   1.3674   1.3925
  1.4125   1.4489   1.4800   1.4943   1.4997   1.5586   1.5659   1.5688
  1.5729   1.5823   1.5941   1.5996   1.6072   1.6444   1.6563   1.6786
  1.6868   1.6931   1.7139   1.7465   1.7752   1.8026   1.8150   1.8350
  1.8483   1.8611   1.8626   1.9051   1.9200   1.9294   1.9414   1.9476
  1.9532   1.9602   1.9730   1.9882   2.0235   2.0385   2.0713   2.0810
  2.0865   2.1188   2.1402   2.1475   2.1653   2.2459   2.2507   2.2548
  2.2624   2.2727   2.2761   2.2869   2.2930   2.3182   2.3528   2.3540
  2.3785   2.4243   2.4251   2.4273   2.4405   2.4725   2.4993   2.5106
  2.5140   2.5277   2.5485   2.5580   2.5740   2.5900   2.6460   2.6542
  2.6561   2.6857   2.6996   2.7010   2.7045   2.7423   2.7430   2.7480
  2.7500   2.7528   2.7551   2.7774   2.7986   2.8254   2.8359   2.8449
  2.9012   2.9030   2.9658   2.9955   3.0809   3.0925   3.1019   3.1258
  3.1459   3.1503   3.1991   3.2171   3.2415   3.2842   3.3470   3.3556
  3.3799   3.4168   3.5778   3.5848   3.6475   3.7133   3.7577   3.8155
  3.8450   3.9964   4.0502   4.0995   4.1128   4.3448   4.8037   4.8214
  9.7742   9.7749   9.7898   9.8047   9.8447  23.3944  23.5596  23.8188
 23.8596  23.8807  23.9119  23.9802  23.9984  24.0434  24.0686  24.1183
 24.1508  25.7984  25.8177  25.8324  25.8630  25.9285  26.0991  26.1368
 26.1869  26.2396  26.3180  26.5519  26.6139  26.6720  26.7139  26.9297
215.7668 215.7686 215.7847 215.8028 215.8528
 --------------------------------------------------------------

          Ground-State Mulliken Net Atomic Charges

     Atom                 Charge (a.u.)
  ----------------------------------------
      1 C                    -0.312817
      2 C                    -0.961909
      3 Cl                    0.571081
      4 C                     0.857094
      5 Cl                    0.508359
      6 C                    -0.584394
      7 H                     0.215483
      8 C                    -0.415027
      9 H                     0.206222
     10 C                    -0.132642
     11 Cl                    0.480245
     12 C                    -0.098983
     13 C                    -0.749457
     14 H                     0.217395
     15 C                     0.071355
     16 Cl                    0.500819
     17 C                    -0.665121
     18 H                     0.226940
     19 C                     0.064191
     20 Cl                    0.501600
     21 C                    -0.718370
     22 H                     0.217935
  ----------------------------------------
  Sum of atomic charges =     0.000000

 -----------------------------------------------------------------
                    Cartesian Multipole Moments
 -----------------------------------------------------------------
    Charge (ESU x 10^10)
                 0.0000
    Dipole Moment (Debye)
         X      -2.2524      Y      -0.3272      Z       0.2519
       Tot       2.2899
    Quadrupole Moments (Debye-Ang)
        XX    -127.7972     XY       0.8950     YY    -135.2533
        XZ      -1.3073     YZ      -1.2511     ZZ    -138.0620
    Octopole Moments (Debye-Ang^2)
       XXX    -412.6368    XXY      -9.4745    XYY    -134.8725
       YYY     -22.9673    XXZ      43.5436    XYZ       2.5365
       YYZ      44.4436    XZZ    -127.2544    YZZ     -11.0883
       ZZZ     120.7679
    Hexadecapole Moments (Debye-Ang^3)
      XXXX   -4715.4408   XXXY     114.8854   XXYY   -1106.5150
      XYYY      77.9041   YYYY   -1540.8110   XXXZ    1075.8712
      XXYZ     -38.5947   XYYZ     406.4518   YYYZ    -158.9387
      XXZZ   -1390.1881   XYZZ      25.8510   YYZZ    -888.7916
      XZZZ    1146.2264   YZZZ    -112.8783   ZZZZ   -3706.3430
 -----------------------------------------------------------------
 Calculating analytic gradient of the SCF energy
 Gradient of SCF Energy
            1           2           3           4           5           6
    1   0.0000032   0.0000607   0.0000028  -0.0000036   0.0000271   0.0000167
    2   0.0000190   0.0000047   0.0000093  -0.0000112   0.0000263   0.0000255
    3   0.0000542  -0.0000008  -0.0000198  -0.0000250   0.0000306   0.0000516
            7           8           9          10          11          12
    1   0.0000157   0.0000150  -0.0000043  -0.0000141  -0.0000176  -0.0000099
    2   0.0000109   0.0000070   0.0000036  -0.0000307   0.0000099  -0.0000120
    3   0.0000217   0.0000259   0.0000318  -0.0000780   0.0000600  -0.0000004
           13          14          15          16          17          18
    1  -0.0000337   0.0000067   0.0000377  -0.0000291  -0.0000211  -0.0000144
    2   0.0000348  -0.0000124  -0.0000511   0.0000169  -0.0000204  -0.0000129
    3   0.0000076  -0.0000039  -0.0000267  -0.0000123  -0.0000097  -0.0000290
           19          20          21          22
    1  -0.0000090  -0.0000264  -0.0000026   0.0000003
    2   0.0000415  -0.0000373  -0.0000279   0.0000063
    3  -0.0000435  -0.0000142  -0.0000115  -0.0000082
 Max gradient component =       7.802E-05
 RMS gradient           =       2.650E-05
 Gradient time:  CPU 231.78 s  wall 231.79 s
 Geometry Optimization Parameters
   NAtoms,    NIC,     NZ,  NCons,   NDum,   NFix, NCnnct, MaxDiis
       22     155      22       0       0       0       0       0

 Cartesian Hessian Update
 Hessian updated using BFGS update


** GEOMETRY OPTIMIZATION IN DELOCALIZED INTERNAL COORDINATES **
   Searching for a Minimum

   Optimization Cycle:  10

                       Coordinates (Angstroms)
     ATOM                X               Y               Z
      1  C         0.0192080505   -0.0037327312    0.0090011641
      2  C        -0.0247292513    0.4236157712    1.3486239106
      3  Cl        1.4497557281    0.9461013432    2.1227649981
      4  C        -1.2309755693    0.4327568377    2.0576631053
      5  Cl       -1.3104875189    0.9559511071    3.7220913264
      6  C        -2.4048595885    0.0166872706    1.4367820126
      7  H        -3.3324037378    0.0283610968    1.9941767305
      8  C        -2.3848068061   -0.4074564671    0.1166184483
      9  H        -3.2950584281   -0.7317570850   -0.3698367049
     10  C        -1.1821652846   -0.4145927572   -0.5820388683
     11  Cl       -1.1984085542   -0.9597080474   -2.2503760036
     12  C         1.3028540826   -0.0232330832   -0.7565058426
     13  C         2.1137808944   -1.1592403945   -0.7246427562
     14  H         1.8303406528   -2.0231137085   -0.1381092550
     15  C         3.2943865921   -1.1705576088   -1.4585455510
     16  Cl        4.3125334959   -2.6002342322   -1.4243338547
     17  C         3.6912844896   -0.0789483082   -2.2233917608
     18  H         4.6108487410   -0.1008523052   -2.7911791237
     19  C         2.8677145010    1.0418484903   -2.2357900400
     20  Cl        3.3450930713    2.4353625059   -3.1914234660
     21  C         1.6797256085    1.0864901074   -1.5152491242
     22  H         1.0577202904    1.9711741060   -1.5467440747
   Point Group: c1    Number of degrees of freedom:    60


   Energy is  -2761.519348017

 Hessian updated using BFGS update

 60 Hessian modes will be used to form the next step
  Hessian Eigenvalues:
     0.001885    0.019120    0.020264    0.021922    0.023380    0.023658
     0.023796    0.023900    0.024021    0.024041    0.024077    0.024094
     0.024117    0.024132    0.024157    0.024218    0.024525    0.026275
     0.032320    0.147363    0.159429    0.159779    0.160020    0.160055
     0.191153    0.224183    0.232014    0.234827    0.237226    0.240608
     0.245995    0.249956    0.250021    0.250043    0.252159    0.276366
     0.289367    0.299619    0.301015    0.301072    0.304753    0.326520
     0.353112    0.356630    0.356639    0.356673    0.356840    0.365635
     0.425299    0.432199    0.437130    0.449613    0.466494    0.469855
     0.473546    0.475603    0.477035    0.478994    0.489779    0.521741

 Minimum search - taking simple RFO step
 Searching for Lamda that Minimizes Along All modes
 Value Taken    Lamda =   0.00000000
 Step Taken.  Stepsize is  0.000992

                             Maximum     Tolerance    Cnvgd?
         Gradient           0.000067      0.000300     YES
         Displacement       0.000440      0.001200     YES
         Energy change     -0.000000      0.000001     YES

 Final energy is   -2761.5193480166790     


 ******************************
 **  OPTIMIZATION CONVERGED  **
 ******************************

                       Coordinates (Angstroms)
     ATOM                X               Y               Z
      1  C         0.0192080505   -0.0037327312    0.0090011641
      2  C        -0.0247292513    0.4236157712    1.3486239106
      3  Cl        1.4497557281    0.9461013432    2.1227649981
      4  C        -1.2309755693    0.4327568377    2.0576631053
      5  Cl       -1.3104875189    0.9559511071    3.7220913264
      6  C        -2.4048595885    0.0166872706    1.4367820126
      7  H        -3.3324037378    0.0283610968    1.9941767305
      8  C        -2.3848068061   -0.4074564671    0.1166184483
      9  H        -3.2950584281   -0.7317570850   -0.3698367049
     10  C        -1.1821652846   -0.4145927572   -0.5820388683
     11  Cl       -1.1984085542   -0.9597080474   -2.2503760036
     12  C         1.3028540826   -0.0232330832   -0.7565058426
     13  C         2.1137808944   -1.1592403945   -0.7246427562
     14  H         1.8303406528   -2.0231137085   -0.1381092550
     15  C         3.2943865921   -1.1705576088   -1.4585455510
     16  Cl        4.3125334959   -2.6002342322   -1.4243338547
     17  C         3.6912844896   -0.0789483082   -2.2233917608
     18  H         4.6108487410   -0.1008523052   -2.7911791237
     19  C         2.8677145010    1.0418484903   -2.2357900400
     20  Cl        3.3450930713    2.4353625059   -3.1914234660
     21  C         1.6797256085    1.0864901074   -1.5152491242
     22  H         1.0577202904    1.9711741060   -1.5467440747

Z-matrix Print:
$molecule
0 1
Cl
C  1 1.745392
C  2 1.399232 1 120.103423
C  3 1.391622 2 119.944297 1 179.938498 0
H  4 1.082203 3 119.338307 2 -179.960339 0
C  4 1.386770 3 120.263240 2 -0.007008 0
H  6 1.081835 4 120.502632 3 179.997224 0
C  6 1.390870 4 119.489419 3 0.038055 0
C  8 1.400511 6 121.885949 4 -0.013566 0
C  9 1.494700 8 121.112745 6 179.770658 0
C  10 1.396113 9 119.851714 8 -90.924129 0
H  11 1.081960 10 120.656408 9 -0.944388 0
C  11 1.390169 10 119.200092 9 178.991179 0
C  13 1.390729 11 121.756733 10 0.085672 0
H  14 1.080954 13 121.047524 11 -179.885747 0
C  14 1.390901 13 117.931292 11 0.074725 0
C  16 1.390140 14 121.820867 13 -0.160792 0
H  17 1.081919 16 120.164051 14 -179.797759 0
Cl 3 1.746532 2 121.608793 1 -0.127548 0
Cl 8 1.755210 6 118.102242 4 179.946991 0
Cl 13 1.755497 11 119.267548 10 -179.782353 0
Cl 16 1.755849 14 118.906993 13 179.930914 0
$end


 --------------------------------------------------------------

                    Orbital Energies (a.u.)
 --------------------------------------------------------------

 Alpha MOs
 -- Occupied --
********-101.5759-101.5742-101.5685-101.5684 -10.2770 -10.2712 -10.2703
-10.2622 -10.2622 -10.2380 -10.2265 -10.2207 -10.2179 -10.2121 -10.2088
-10.2087  -9.4910  -9.4904  -9.4888  -9.4830  -9.4829  -7.2559  -7.2552
 -7.2535  -7.2477  -7.2477  -7.2460  -7.2452  -7.2451  -7.2447  -7.2437
 -7.2432  -7.2379  -7.2377  -7.2374  -7.2374  -0.9500  -0.9262  -0.9059
 -0.8888  -0.8832  -0.8512  -0.8436  -0.7997  -0.7619  -0.7563  -0.7457
 -0.6746  -0.6313  -0.6251  -0.6141  -0.5507  -0.5347  -0.5339  -0.5170
 -0.4968  -0.4784  -0.4655  -0.4622  -0.4573  -0.4460  -0.4319  -0.4266
 -0.4135  -0.3998  -0.3965  -0.3935  -0.3777  -0.3676  -0.3502  -0.3448
 -0.3358  -0.3353  -0.3332  -0.3287  -0.3237  -0.2863  -0.2780  -0.2678
 -0.2658
 -- Virtual --
 -0.0583  -0.0565  -0.0504  -0.0419  -0.0337  -0.0155  -0.0097  -0.0018
  0.0045   0.0124   0.0145   0.0170   0.0184   0.0215   0.0405   0.0423
  0.0482   0.0490   0.0588   0.0624   0.0633   0.0665   0.0751   0.0789
  0.0846   0.0849   0.0918   0.0931   0.0952   0.0972   0.1054   0.1064
  0.1094   0.1127   0.1165   0.1184   0.1196   0.1208   0.1230   0.1282
  0.1288   0.1315   0.1333   0.1338   0.1381   0.1418   0.1463   0.1518
  0.1534   0.1559   0.1615   0.1702   0.1731   0.1784   0.1878   0.1906
  0.1950   0.1959   0.2020   0.2067   0.2133   0.2137   0.2142   0.2222
  0.2269   0.2274   0.2308   0.2375   0.2390   0.2445   0.2451   0.2530
  0.2558   0.2641   0.2700   0.2711   0.2723   0.2742   0.2768   0.2788
  0.2855   0.2891   0.2943   0.2971   0.3069   0.3099   0.3108   0.3177
  0.3272   0.3299   0.3344   0.3389   0.3407   0.3571   0.3796   0.4090
  0.4238   0.4286   0.4376   0.4387   0.4412   0.4565   0.4581   0.4613
  0.4698   0.4731   0.4788   0.4913   0.4988   0.5023   0.5037   0.5120
  0.5195   0.5341   0.5428   0.5508   0.5538   0.5573   0.5667   0.5721
  0.5779   0.5886   0.5975   0.5993   0.6015   0.6072   0.6139   0.6269
  0.6376   0.6432   0.6451   0.6584   0.6613   0.6696   0.6836   0.6876
  0.6930   0.6987   0.7139   0.7143   0.7281   0.7440   0.7548   0.7664
  0.8116   0.8119   0.8246   0.8286   0.8353   0.8387   0.8422   0.8435
  0.8455   0.8478   0.8513   0.8589   0.8591   0.8596   0.8636   0.8662
  0.8669   0.8735   0.8767   0.8813   0.8929   0.9042   0.9067   0.9299
  0.9313   0.9403   0.9455   0.9483   0.9535   0.9562   0.9607   0.9630
  0.9678   0.9806   0.9855   0.9877   0.9975   1.0088   1.0232   1.0387
  1.0433   1.0549   1.0595   1.0885   1.1039   1.1210   1.1679   1.1734
  1.1768   1.2125   1.2224   1.2257   1.2392   1.2453   1.2569   1.2681
  1.2913   1.2973   1.3082   1.3123   1.3293   1.3514   1.3674   1.3925
  1.4125   1.4489   1.4800   1.4943   1.4997   1.5586   1.5659   1.5688
  1.5729   1.5823   1.5941   1.5996   1.6072   1.6444   1.6563   1.6786
  1.6868   1.6931   1.7139   1.7465   1.7752   1.8026   1.8150   1.8350
  1.8483   1.8611   1.8626   1.9051   1.9200   1.9294   1.9414   1.9476
  1.9532   1.9602   1.9730   1.9882   2.0235   2.0385   2.0713   2.0810
  2.0865   2.1188   2.1402   2.1475   2.1653   2.2459   2.2507   2.2548
  2.2624   2.2727   2.2761   2.2869   2.2930   2.3182   2.3528   2.3540
  2.3785   2.4243   2.4251   2.4273   2.4405   2.4725   2.4993   2.5106
  2.5140   2.5277   2.5485   2.5580   2.5740   2.5900   2.6460   2.6542
  2.6561   2.6857   2.6996   2.7010   2.7045   2.7423   2.7430   2.7480
  2.7500   2.7528   2.7551   2.7774   2.7986   2.8254   2.8359   2.8449
  2.9012   2.9030   2.9658   2.9955   3.0809   3.0925   3.1019   3.1258
  3.1459   3.1503   3.1991   3.2171   3.2415   3.2842   3.3470   3.3556
  3.3799   3.4168   3.5778   3.5848   3.6475   3.7133   3.7577   3.8155
  3.8450   3.9964   4.0502   4.0995   4.1128   4.3448   4.8037   4.8214
  9.7742   9.7749   9.7898   9.8047   9.8447  23.3944  23.5596  23.8188
 23.8596  23.8807  23.9119  23.9802  23.9984  24.0434  24.0686  24.1183
 24.1508  25.7984  25.8177  25.8324  25.8630  25.9285  26.0991  26.1368
 26.1869  26.2396  26.3180  26.5519  26.6139  26.6720  26.7139  26.9297
215.7668 215.7686 215.7847 215.8028 215.8528
 --------------------------------------------------------------

          Ground-State Mulliken Net Atomic Charges

     Atom                 Charge (a.u.)
  ----------------------------------------
      1 C                    -0.312817
      2 C                    -0.961909
      3 Cl                    0.571081
      4 C                     0.857094
      5 Cl                    0.508359
      6 C                    -0.584394
      7 H                     0.215483
      8 C                    -0.415027
      9 H                     0.206222
     10 C                    -0.132642
     11 Cl                    0.480245
     12 C                    -0.098983
     13 C                    -0.749457
     14 H                     0.217395
     15 C                     0.071355
     16 Cl                    0.500819
     17 C                    -0.665121
     18 H                     0.226940
     19 C                     0.064191
     20 Cl                    0.501600
     21 C                    -0.718370
     22 H                     0.217935
  ----------------------------------------
  Sum of atomic charges =     0.000000

 -----------------------------------------------------------------
                    Cartesian Multipole Moments
 -----------------------------------------------------------------
    Charge (ESU x 10^10)
                 0.0000
    Dipole Moment (Debye)
         X      -2.2524      Y      -0.3272      Z       0.2519
       Tot       2.2899
    Quadrupole Moments (Debye-Ang)
        XX    -127.7972     XY       0.8950     YY    -135.2533
        XZ      -1.3073     YZ      -1.2511     ZZ    -138.0620
    Octopole Moments (Debye-Ang^2)
       XXX    -412.6368    XXY      -9.4745    XYY    -134.8725
       YYY     -22.9673    XXZ      43.5436    XYZ       2.5365
       YYZ      44.4436    XZZ    -127.2544    YZZ     -11.0883
       ZZZ     120.7679
    Hexadecapole Moments (Debye-Ang^3)
      XXXX   -4715.4408   XXXY     114.8854   XXYY   -1106.5150
      XYYY      77.9041   YYYY   -1540.8110   XXXZ    1075.8712
      XXYZ     -38.5947   XYYZ     406.4518   YYYZ    -158.9387
      XXZZ   -1390.1881   XYZZ      25.8510   YYZZ    -888.7916
      XZZZ    1146.2264   YZZZ    -112.8783   ZZZZ   -3706.3430
 -----------------------------------------------------------------
Archival summary:
1\1\november\OPT\ProcedureUnspecified\BasisUnspecified\l5125\taweetha\TueJan1417:40:502020TueJan1417:40:502020\0\\#,OPT,ProcedureUnspecified,BasisUnspecified,\\0,1\Cl\C,1,1.74539\C,2,1.39923,1,120.103\C,3,1.39162,2,119.944,1,179.938,0\H,4,1.0822,3,119.338,2,-179.96,0\C,4,1.38677,3,120.263,2,-0.00700785,0\H,6,1.08184,4,120.503,3,179.997,0\C,6,1.39087,4,119.489,3,0.0380552,0\C,8,1.40051,6,121.886,4,-0.0135657,0\C,9,1.4947,8,121.113,6,179.771,0\C,10,1.39611,9,119.852,8,-90.9241,0\H,11,1.08196,10,120.656,9,-0.944388,0\C,11,1.39017,10,119.2,9,178.991,0\C,13,1.39073,11,121.757,10,0.0856722,0\H,14,1.08095,13,121.048,11,-179.886,0\C,14,1.3909,13,117.931,11,0.0747253,0\C,16,1.39014,14,121.821,13,-0.160792,0\H,17,1.08192,16,120.164,14,-179.798,0\Cl,3,1.74653,2,121.609,1,-0.127548,0\Cl,8,1.75521,6,118.102,4,179.947,0\Cl,13,1.7555,11,119.268,10,-179.782,0\Cl,16,1.75585,14,118.907,13,179.931,0\\\@

 Total job time:  9005.31s(wall), 9004.77s(cpu) 
 Tue Jan 14 17:40:50 2020

        *************************************************************
        *                                                           *
        *  Thank you very much for using Q-Chem.  Have a nice day.  *
        *                                                           *
        *************************************************************


 
User input: 2 of 2 
 
                  Welcome to Q-Chem
     A Quantum Leap Into The Future Of Chemistry


 Q-Chem 5.2 (devel), Q-Chem, Inc., Pleasanton, CA (2019)

 Yihan Shao,  Zhengting Gan,  E. Epifanovsky,  A. T. B. Gilbert,  M. Wormit,  
 J. Kussmann,  A. W. Lange,  A. Behn,  Jia Deng,  Xintian Feng,  D. Ghosh,  
 M. Goldey,  P. R. Horn,  L. D. Jacobson,  I. Kaliman,  T. Kus,  A. Landau,  
 Jie Liu,  E. I. Proynov,  R. M. Richard,  R. P. Steele,  E. J. Sundstrom,  
 H. L. Woodcock III,  P. M. Zimmerman,  D. Zuev,  B. Albrecht,  E. Alguire,  
 S. A. Baeppler,  D. Barton,  Z. Benda,  Y. A. Bernard,  E. J. Berquist,  
 K. B. Bravaya,  H. Burton,  D. Casanova,  Chun-Min Chang,  Yunqing Chen,  
 A. Chien,  K. D. Closser,  M. P. Coons,  S. Coriani,  S. Dasgupta,  
 A. L. Dempwolff,  M. Diedenhofen,  Hainam Do,  R. G. Edgar,  Po-Tung Fang,  
 S. Faraji,  S. Fatehi,  Qingguo Feng,  K. D. Fenk,  J. Fosso-Tande,  
 J. Gayvert,  Qinghui Ge,  A. Ghysels,  G. Gidofalvi,  J. Gomes,  
 J. Gonthier,  A. Gunina,  D. Hait,  M. W. D. Hanson-Heine,  
 P. H. P. Harbach,  A. W. Hauser,  M. F. Herbst,  J. E. Herr,  
 E. G. Hohenstein,  Z. C. Holden,  Kerwin Hui,  B. C. Huynh,  T.-C. Jagau,  
 Hyunjun Ji,  B. Kaduk,  K. Khistyaev,  Jaehoon Kim,  P. Klunzinger,  K. Koh,  
 D. Kosenkov,  L. Koulias,  T. Kowalczyk,  C. M. Krauter,  A. Kunitsa,  
 Ka Un Lao,  A. Laurent,  K. V. Lawler,  Joonho Lee,  D. Lefrancois,  
 S. Lehtola,  D. S. Levine,  Yi-Pei Li,  You-Sheng Lin,  Fenglai Liu,  
 E. Livshits,  A. Luenser,  P. Manohar,  E. Mansoor,  S. F. Manzer,  
 Shan-Ping Mao,  Yuezhi Mao,  N. Mardirossian,  A. V. Marenich,  
 T. Markovich,  L. A. Martinez-Martinez,  S. A. Maurer,  N. J. Mayhall,  
 S. C. McKenzie,  J.-M. Mewes,  P. Morgante,  A. F. Morrison,  
 J. W. Mullinax,  K. Nanda,  T. S. Nguyen-Beck,  R. Olivares-Amaya,  
 J. A. Parkhill,  Zheng Pei,  T. M. Perrine,  F. Plasser,  P. Pokhilko,  
 S. Prager,  A. Prociuk,  E. Ramos,  D. R. Rehn,  F. Rob,  M. Scheurer,  
 M. Schneider,  N. Sergueev,  S. M. Sharada,  S. Sharma,  D. W. Small,  
 T. Stauch,  T. Stein,  Yu-Chuan Su,  A. J. W. Thom,  A. Tkatchenko,  
 T. Tsuchimochi,  N. M. Tubman,  L. Vogt,  M. L. Vidal,  O. Vydrov,  
 M. A. Watson,  J. Wenzel,  M. de Wergifosse,  T. A. Wesolowski,  A. White,  
 J. Witte,  A. Yamada,  Jun Yang,  K. Yao,  S. Yeganeh,  S. R. Yost,  
 Zhi-Qiang You,  A. Zech,  Igor Ying Zhang,  Xing Zhang,  Yan Zhao,  
 Ying Zhu,  B. R. Brooks,  G. K. L. Chan,  C. J. Cramer,  M. S. Gordon,  
 W. J. Hehre,  A. Klamt,  M. W. Schmidt,  C. D. Sherrill,  D. G. Truhlar,  
 A. Aspuru-Guzik,  R. Baer,  A. T. Bell,  N. A. Besley,  Jeng-Da Chai,  
 A. E. DePrince, III,  R. A. DiStasio Jr.,  A. Dreuw,  B. D. Dunietz,  
 T. R. Furlani,  Chao-Ping Hsu,  Yousung Jung,  Jing Kong,  D. S. Lambrecht,  
 WanZhen Liang,  C. Ochsenfeld,  V. A. Rassolov,  L. V. Slipchenko,  
 J. E. Subotnik,  T. Van Voorhis,  J. M. Herbert,  A. I. Krylov,  
 P. M. W. Gill,  M. Head-Gordon

 Contributors to earlier versions of Q-Chem not listed above: 
 R. D. Adamson,  B. Austin,  J. Baker,  G. J. O. Beran,  K. Brandhorst,  
 S. T. Brown,  E. F. C. Byrd,  A. K. Chakraborty,  C.-L. Cheng,  
 Siu Hung Chien,  D. M. Chipman,  D. L. Crittenden,  H. Dachsel,  
 R. J. Doerksen,  A. D. Dutoi,  L. Fusti-Molnar,  W. A. Goddard III,  
 A. Golubeva-Zadorozhnaya,  S. R. Gwaltney,  G. Hawkins,  A. Heyden,  
 S. Hirata,  G. Kedziora,  F. J. Keil,  C. Kelley,  Jihan Kim,  R. A. King,  
 R. Z. Khaliullin,  P. P. Korambath,  W. Kurlancheek,  A. M. Lee,  M. S. Lee,  
 S. V. Levchenko,  Ching Yeh Lin,  D. Liotard,  R. C. Lochan,  I. Lotan,  
 P. E. Maslen,  N. Nair,  D. P. O'Neill,  D. Neuhauser,  E. Neuscamman,  
 C. M. Oana,  R. Olson,  B. Peters,  R. Peverati,  P. A. Pieniazek,  
 Y. M. Rhee,  J. Ritchie,  M. A. Rohrdanz,  E. Rosta,  N. J. Russ,  
 H. F. Schaefer III,  N. E. Schultz,  N. Shenvi,  A. C. Simmonett,  A. Sodt,  
 D. Stuck,  K. S. Thanthiriwatte,  V. Vanovschi,  Tao Wang,  A. Warshel,  
 C. F. Williams,  Q. Wu,  X. Xu,  W. Zhang

 Please cite Q-Chem as follows:
 Y. Shao et al., Mol. Phys. 113, 184-215 (2015)
 DOI: 10.1080/00268976.2014.952696

 Q-Chem 5.2.1 for Intel X86 EM64T Linux

 Parts of Q-Chem use Armadillo 8.300.2 (Tropical Shenanigans).
 http://arma.sourceforge.net/

 Q-Chem begins on Tue Jan 14 17:40:50 2020  

Host: 
0

     Scratch files written to /scratch/taweetham/qchem19249//
NAlpha2: 162
NElect   162
Mult     1
The previous job contains 0 fragments, simply inherited here

 Q-Chem warning in module libgen/rem_setup.C, line 2168:

 Setting Thresh to 1e-14


Checking the input file for inconsistencies... 	...done.

--------------------------------------------------------------
User input:
--------------------------------------------------------------

$MOLECULE
READ
$END

$REM
   JOB_TYPE 	FREQUENCY
   BASIS 	6-311++G**
   METHOD	B3LYP
   SCF_GUESS_ALWAYS     TRUE
   S2THRESH     15
   THRESH       15
   MEM_TOTAL    10000
$END

--------------------------------------------------------------
 ----------------------------------------------------------------
             Standard Nuclear Orientation (Angstroms)
    I     Atom           X                Y                Z
 ----------------------------------------------------------------
    1      C       0.9048544927    -0.4554893449    -0.0383691876
    2      C       1.8779199271     0.5555508288     0.0620686510
    3      Cl      1.3647018167     2.2153918776     0.2291806335
    4      C       3.2412709800     0.2424037954     0.0294625093
    5      Cl      4.4678630445     1.4799306596     0.1493577323
    6      C       3.6467715962    -1.0822620845    -0.1025998378
    7      H       4.7037401546    -1.3134114919    -0.1260671902
    8      C       2.7046191115    -2.0949768766    -0.2020448282
    9      H       3.0155252092    -3.1260589540    -0.3048780446
   10      C       1.3510891847    -1.7765079736    -0.1695810517
   11      Cl      0.1901512609    -3.0864912041    -0.2996978965
   12      C      -0.5542215224    -0.1323025661    -0.0105148312
   13      C      -1.2245561850     0.1578565463    -1.2003002283
   14      H      -0.6951384047     0.1663843381    -2.1438473187
   15      C      -2.5860847479     0.4358575272    -1.1612280869
   16      Cl     -3.4319138239     0.7952883430    -2.6569391111
   17      C      -3.2994461538     0.4345664817     0.0326070645
   18      H      -4.3584595013     0.6505907302     0.0494872597
   19      C      -2.6080143328     0.1457991636     1.2044185595
   20      Cl     -3.4832027718     0.1389598274     2.7265897967
   21      C      -1.2472319282    -0.1383702426     1.2014706616
   22      H      -0.7366819373    -0.3626077103     2.1286192958
 ----------------------------------------------------------------
 Molecular Point Group                 C1    NOp =  1
 Largest Abelian Subgroup              C1    NOp =  1
 Nuclear Repulsion Energy =        1713.53500336 hartrees
 There are       81 alpha and       81 beta electrons
 Requested basis set is 6-311++G(d,p)
 There are 162 shells and 449 basis functions

 Total QAlloc Memory Limit  10000 MB
 Mega-Array Size       188 MB
 MEM_STATIC part       192 MB
 A cutoff of  1.0D-15 yielded  10177 shell pairs
 There are     84646 function pairs (     90934 Cartesian)
 Smallest overlap matrix eigenvalue = 1.87E-07
 Linear dependence detected in AO basis
 Number of orthogonalized atomic orbitals = 446
 Maximum deviation from orthogonality = 1.309E-09
 Guess from superposition of atomic densities
 Warning:  Energy on first SCF cycle will be non-variational
 SAD guess density has 162.000000 electrons

 -----------------------------------------------------------------------
  General SCF calculation program by
  Eric Jon Sundstrom, Paul Horn, Yuezhi Mao, Dmitri Zuev, Alec White,
  David Stuck, Shaama M.S., Shane Yost, Joonho Lee, David Small,
  Daniel Levine, Susi Lehtola, Hugh Burton, Evgeny Epifanovsky,
  Bang C. Huynh
 -----------------------------------------------------------------------
 Exchange:     0.2000 Hartree-Fock + 0.0800 Slater + 0.7200 B88
 Correlation:  0.1900 VWN1RPA + 0.8100 LYP
 Using SG-1 standard quadrature grid
 A restricted SCF calculation will be
 performed using DIIS
 SCF converges when DIIS error is below 1.0e-08
 ---------------------------------------
  Cycle       Energy         DIIS error
 ---------------------------------------
    1   -2765.4860852104      2.91e-02  
    2   -2761.3723582492      2.39e-03  
    3   -2761.2876684333      2.93e-03  
    4   -2761.5115965284      5.25e-04  
    5   -2761.5175647642      2.51e-04  
    6   -2761.5189521820      1.05e-04  
    7   -2761.5192138572      2.58e-05  
    8   -2761.5192279161      1.13e-05  
    9   -2761.5192310415      2.92e-06  
   10   -2761.5192312424      1.24e-06  
   11   -2761.5192312811      3.55e-07  
   12   -2761.5192312843      9.41e-08  
   13   -2761.5192312845      2.98e-08  
   14   -2761.5192312844      1.00e-08  
   15   -2761.5192312842      3.86e-09  Convergence criterion met
 ---------------------------------------
 SCF time:   CPU 664.20s  wall 664.00s 
 SCF   energy in the final basis set =    -2761.5192312842
 Total energy in the final basis set =    -2761.5192312842

 --------------------------------------------------------------

                    Orbital Energies (a.u.)
 --------------------------------------------------------------

 Alpha MOs
 -- Occupied --
********-101.5759-101.5741-101.5684-101.5684 -10.2770 -10.2712 -10.2703
-10.2622 -10.2622 -10.2380 -10.2265 -10.2207 -10.2179 -10.2121 -10.2088
-10.2088  -9.4910  -9.4905  -9.4888  -9.4830  -9.4829  -7.2558  -7.2554
 -7.2536  -7.2477  -7.2476  -7.2460  -7.2453  -7.2451  -7.2445  -7.2437
 -7.2430  -7.2379  -7.2378  -7.2374  -7.2373  -0.9500  -0.9262  -0.9059
 -0.8888  -0.8832  -0.8513  -0.8436  -0.7997  -0.7619  -0.7563  -0.7457
 -0.6746  -0.6313  -0.6251  -0.6141  -0.5507  -0.5347  -0.5339  -0.5170
 -0.4968  -0.4784  -0.4655  -0.4622  -0.4573  -0.4460  -0.4319  -0.4266
 -0.4135  -0.3998  -0.3965  -0.3935  -0.3777  -0.3676  -0.3502  -0.3448
 -0.3358  -0.3353  -0.3332  -0.3287  -0.3237  -0.2863  -0.2780  -0.2678
 -0.2658
 -- Virtual --
 -0.0582  -0.0565  -0.0504  -0.0419  -0.0337  -0.0155  -0.0097  -0.0018
  0.0045   0.0125   0.0145   0.0170   0.0184   0.0215   0.0405   0.0424
  0.0482   0.0490   0.0589   0.0624   0.0633   0.0665   0.0752   0.0789
  0.0845   0.0849   0.0918   0.0931   0.0949   0.0972   0.1054   0.1064
  0.1092   0.1128   0.1165   0.1185   0.1195   0.1207   0.1230   0.1282
  0.1289   0.1315   0.1333   0.1338   0.1381   0.1419   0.1463   0.1519
  0.1534   0.1560   0.1616   0.1701   0.1731   0.1786   0.1878   0.1909
  0.1950   0.1958   0.2019   0.2066   0.2133   0.2138   0.2143   0.2225
  0.2269   0.2275   0.2308   0.2376   0.2391   0.2446   0.2453   0.2533
  0.2558   0.2641   0.2702   0.2711   0.2726   0.2740   0.2771   0.2788
  0.2855   0.2889   0.2945   0.2971   0.3066   0.3098   0.3108   0.3176
  0.3270   0.3300   0.3344   0.3387   0.3405   0.3571   0.3799   0.4089
  0.4237   0.4284   0.4377   0.4387   0.4412   0.4565   0.4581   0.4613
  0.4697   0.4730   0.4789   0.4912   0.4987   0.5023   0.5034   0.5120
  0.5196   0.5341   0.5428   0.5507   0.5538   0.5571   0.5667   0.5720
  0.5779   0.5886   0.5974   0.5993   0.6014   0.6072   0.6139   0.6269
  0.6376   0.6431   0.6451   0.6584   0.6613   0.6695   0.6836   0.6875
  0.6931   0.6989   0.7138   0.7143   0.7281   0.7441   0.7546   0.7665
  0.8116   0.8118   0.8246   0.8286   0.8355   0.8387   0.8422   0.8435
  0.8455   0.8479   0.8513   0.8588   0.8591   0.8597   0.8637   0.8661
  0.8669   0.8735   0.8767   0.8814   0.8929   0.9041   0.9068   0.9299
  0.9313   0.9402   0.9455   0.9484   0.9536   0.9562   0.9608   0.9630
  0.9678   0.9807   0.9854   0.9877   0.9974   1.0089   1.0231   1.0387
  1.0433   1.0551   1.0595   1.0885   1.1039   1.1211   1.1679   1.1734
  1.1768   1.2125   1.2224   1.2258   1.2392   1.2454   1.2570   1.2681
  1.2913   1.2973   1.3084   1.3123   1.3293   1.3512   1.3675   1.3925
  1.4125   1.4489   1.4801   1.4943   1.4997   1.5586   1.5660   1.5687
  1.5729   1.5822   1.5941   1.5996   1.6072   1.6444   1.6563   1.6786
  1.6868   1.6931   1.7139   1.7465   1.7753   1.8026   1.8150   1.8350
  1.8483   1.8610   1.8626   1.9051   1.9200   1.9294   1.9415   1.9476
  1.9532   1.9602   1.9729   1.9882   2.0235   2.0384   2.0713   2.0809
  2.0865   2.1187   2.1402   2.1474   2.1653   2.2458   2.2508   2.2548
  2.2624   2.2727   2.2760   2.2870   2.2931   2.3182   2.3529   2.3540
  2.3785   2.4243   2.4251   2.4273   2.4405   2.4725   2.4993   2.5105
  2.5140   2.5277   2.5485   2.5580   2.5739   2.5900   2.6460   2.6542
  2.6561   2.6857   2.6996   2.7010   2.7045   2.7423   2.7430   2.7481
  2.7500   2.7528   2.7551   2.7774   2.7986   2.8254   2.8359   2.8449
  2.9012   2.9030   2.9658   2.9954   3.0808   3.0925   3.1019   3.1258
  3.1459   3.1502   3.1991   3.2170   3.2416   3.2842   3.3470   3.3556
  3.3798   3.4168   3.5777   3.5847   3.6475   3.7133   3.7577   3.8155
  3.8450   3.9964   4.0502   4.0995   4.1128   4.3447   4.8037   4.8214
  9.7742   9.7749   9.7899   9.8047   9.8448  23.3944  23.5596  23.8188
 23.8596  23.8808  23.9119  23.9802  23.9984  24.0433  24.0686  24.1183
 24.1508  25.7985  25.8177  25.8323  25.8630  25.9286  26.0994  26.1369
 26.1873  26.2395  26.3179  26.5518  26.6140  26.6717  26.7140  26.9297
215.7668 215.7686 215.7847 215.8029 215.8528
 --------------------------------------------------------------

          Ground-State Mulliken Net Atomic Charges

     Atom                 Charge (a.u.)
  ----------------------------------------
      1 C                    -0.319593
      2 C                    -0.953850
      3 Cl                    0.568103
      4 C                     0.852422
      5 Cl                    0.509105
      6 C                    -0.584158
      7 H                     0.215474
      8 C                    -0.416377
      9 H                     0.206132
     10 C                    -0.121648
     11 Cl                    0.477285
     12 C                    -0.084854
     13 C                    -0.758008
     14 H                     0.217855
     15 C                     0.066341
     16 Cl                    0.499824
     17 C                    -0.654460
     18 H                     0.226861
     19 C                     0.063346
     20 Cl                    0.500085
     21 C                    -0.727788
     22 H                     0.217904
  ----------------------------------------
  Sum of atomic charges =     0.000000

 -----------------------------------------------------------------
                    Cartesian Multipole Moments
 -----------------------------------------------------------------
    Charge (ESU x 10^10)
                 0.0000
    Dipole Moment (Debye)
         X       1.7922      Y      -1.4184      Z      -0.1395
       Tot       2.2898
    Quadrupole Moments (Debye-Ang)
        XX    -128.2193     XY      -7.4530     YY    -133.2732
        XZ      -0.7277     YZ       0.1383     ZZ    -134.9978
    Octopole Moments (Debye-Ang^2)
       XXX      18.2009    XXY     -22.5602    XYY      12.4402
       YYY       5.7831    XXZ      -2.4944    XYZ       0.5054
       YYZ       0.1163    XZZ       5.7908    YZZ       2.6226
       ZZZ       0.8387
    Hexadecapole Moments (Debye-Ang^3)
      XXXX   -5746.4008   XXXY     -86.8241   XXYY   -1243.5727
      XYYY      15.9432   YYYY   -1774.4003   XXXZ      -7.8063
      XXYZ      10.2299   XYYZ      -1.5263   YYYZ      10.9743
      XXZZ   -1290.3919   XYZZ      15.2355   YYZZ    -569.9447
      XZZZ       3.7812   YZZZ      -8.8809   ZZZZ   -1473.4982
 -----------------------------------------------------------------
 Calculating MO derivatives via CPSCF
    1     0    69    0.0192630  
    2     0    69    0.0060515  
    3     0    69    0.0005729  
    4     1    68    0.0000374  
    5    65     4    0.0000023  
    6    69     0    0.0000001  Converged
 Time for AOints: 1039.4 s (CPU) 1039.5 s (wall)
 ------------------------------------------------------------------------------
                     AOints        : Timing summary (seconds)
 ------------------------------------------------------------------------------
     job step          cpu (% of tot)      sys (% of tot)     wall (% of tot)
 ------------------------------------------------------------------------------
  AOints            0.1039E+04 ( 9.3)   0.1000E-04 ( 3.4)   0.1040E+04 ( 9.3)
 ------------------------------------------------------------------------------
   Grand Totals     0.1117E+05          0.2940E-03          0.1117E+05
 ------------------------------------------------------------------------------
 Polarizability Matrix (a.u.)
            1           2           3
    1-254.9409953  -0.4666188   0.3130489
    2  -0.4666188-185.6255740   0.2684050
    3   0.3130489   0.2684050-172.3427453
 Calculating analytic Hessian of the SCF energy

 Direct stationary perturbation theory relativistic correction:

 rels  =       3.985294688065
 relv  =     -15.262789702720
 rel2e =       4.128787383190
 E_rel =      -7.148707631466

 Hessian of the SCF Energy
            1           2           3           4           5           6
    1   0.6315005  -0.0139234  -0.0005791  -0.2012535  -0.1164028  -0.0118189
    2  -0.0139234   0.6036937   0.0414584  -0.0569893  -0.1867682  -0.0124195
    3  -0.0005791   0.0414584   0.1748167  -0.0057500  -0.0122510  -0.0601754
    4  -0.2012535  -0.0569893  -0.0057500   0.6014849   0.0188135   0.0019581
    5  -0.1164028  -0.1867682  -0.0122510   0.0188135   0.4983708   0.0382644
    6  -0.0118189  -0.0124195  -0.0601754   0.0019581   0.0382644   0.1179744
    7   0.0066290  -0.0108017  -0.0011292  -0.0502606   0.0324543   0.0029932
    8   0.0088121  -0.0417741  -0.0046663   0.0363312  -0.1473795  -0.0128779
    9   0.0008246  -0.0045736   0.0038945   0.0034328  -0.0130018  -0.0241872
   10  -0.0421237  -0.0597350  -0.0058717  -0.2877510   0.0753044   0.0078211
   11  -0.0075651   0.0505179   0.0045137   0.0120704  -0.1057453  -0.0047046
   12  -0.0007567   0.0045898   0.0046235   0.0013611  -0.0046671  -0.0584127
   13  -0.0020842   0.0050166   0.0005050  -0.0280471  -0.0295292  -0.0028686
   14   0.0006764   0.0001642  -0.0003567  -0.0056337  -0.0071931  -0.0009848
   15   0.0000764  -0.0003610   0.0037119  -0.0005849  -0.0009665   0.0026426
   16  -0.0025037  -0.0129647  -0.0012392   0.0006274   0.0313183   0.0030864
   17  -0.0127424  -0.0616457  -0.0060603   0.0858647   0.0050735  -0.0001237
   18  -0.0012891  -0.0061122  -0.0005717   0.0085909  -0.0001183   0.0056067
   19   0.0004312  -0.0003576  -0.0000372   0.0009709   0.0011426   0.0001092
   20  -0.0004013  -0.0010565   0.0000180   0.0002075  -0.0040525  -0.0009222
   21  -0.0000371   0.0000260  -0.0012166   0.0000042  -0.0009400   0.0051737
   22  -0.0005515   0.0785274   0.0078110  -0.0654142  -0.0174606  -0.0016897
   23   0.0338963   0.0062340  -0.0000123  -0.0178324  -0.0036047  -0.0001419
   24   0.0033348   0.0000522   0.0057879  -0.0017287  -0.0001492  -0.0018000
   25  -0.0052493   0.0002251   0.0000295  -0.0011338  -0.0007228  -0.0000696
   26   0.0007971   0.0014081  -0.0003720  -0.0005212   0.0003990   0.0001336
   27   0.0000803  -0.0003543   0.0050724  -0.0000520   0.0001272  -0.0008681
   28  -0.1341734   0.0356295   0.0033704   0.0603534   0.0011641  -0.0000875
   29   0.0934187  -0.2658363  -0.0199933  -0.0574417  -0.0560342  -0.0062309
   30   0.0092567  -0.0200092  -0.0629351  -0.0057633  -0.0063334   0.0071535
   31  -0.0010436  -0.0058192  -0.0006291  -0.0011640   0.0014037   0.0001685
   32  -0.0273973  -0.0315581  -0.0035526   0.0047821  -0.0002460  -0.0004090
   33  -0.0027358  -0.0035689   0.0035655   0.0004878  -0.0003871   0.0036680
   34  -0.2085248   0.0299006   0.0025478  -0.0276450  -0.0049176  -0.0003415
   35   0.0290781  -0.0832511   0.0001461  -0.0200477   0.0108993   0.0006185
   36   0.0027427   0.0002957  -0.0790939  -0.0020479   0.0007537   0.0037808
   37  -0.0223863   0.0089574  -0.0263727   0.0001016   0.0030822  -0.0004664
   38   0.0069071   0.0020099   0.0056519  -0.0004732  -0.0022700   0.0007651
   39  -0.0055372   0.0010315   0.0051824   0.0020648   0.0001198  -0.0003076
   40   0.0008457  -0.0009501  -0.0004310  -0.0000454  -0.0002105  -0.0000750
   41  -0.0013277  -0.0036176  -0.0005337  -0.0005055   0.0008115  -0.0000095
   42   0.0011813  -0.0008980   0.0008014  -0.0005018   0.0000480   0.0000494
   43   0.0006581   0.0016295  -0.0024160  -0.0001333  -0.0000588   0.0004942
   44   0.0017811   0.0062743   0.0016736   0.0009465  -0.0005562   0.0003127
   45  -0.0028211   0.0016928  -0.0028080   0.0002265  -0.0000197  -0.0000950
   46   0.0002351   0.0000918  -0.0012255  -0.0001396   0.0005382   0.0000567
   47  -0.0001340   0.0000056   0.0003194   0.0001041  -0.0001735  -0.0001197
   48   0.0006855  -0.0000745  -0.0005924  -0.0001190   0.0005052   0.0000864
   49   0.0009303  -0.0004636  -0.0000280  -0.0002265   0.0006695   0.0000356
   50  -0.0005395  -0.0013664   0.0000040  -0.0001642   0.0001495  -0.0000518
   51  -0.0000446   0.0000252  -0.0014540  -0.0000537   0.0000095   0.0004203
   52  -0.0000954  -0.0000573  -0.0000103   0.0000253   0.0000364   0.0000057
   53  -0.0000687  -0.0003494  -0.0000583  -0.0000349   0.0000460   0.0000090
   54  -0.0000099  -0.0000557   0.0000871  -0.0000049   0.0000103  -0.0000207
   55   0.0005796   0.0009606   0.0027822  -0.0000618  -0.0000103  -0.0004358
   56   0.0010165   0.0065310   0.0006718   0.0009829  -0.0004278  -0.0003214
   57   0.0032278   0.0006713  -0.0029579   0.0000720  -0.0001063  -0.0001922
   58   0.0002294  -0.0002225   0.0012243  -0.0001591   0.0005480   0.0000587
   59   0.0000397   0.0000358  -0.0001768   0.0000742  -0.0000707   0.0000764
   60  -0.0006864   0.0002314  -0.0006085   0.0001397  -0.0005172  -0.0000040
   61  -0.0229715   0.0023745   0.0272054  -0.0000449   0.0030547   0.0009884
   62   0.0049293   0.0038998  -0.0057963   0.0001235  -0.0019444  -0.0010804
   63   0.0064488  -0.0013667   0.0040895  -0.0021052  -0.0005255  -0.0005529
   64   0.0009191  -0.0010170   0.0002625  -0.0000908  -0.0002227   0.0000888
   65  -0.0008497  -0.0035498  -0.0006292  -0.0006581   0.0007171   0.0002149
   66  -0.0015452  -0.0002898   0.0007785   0.0003740   0.0001540   0.0000684
            7           8           9          10          11          12
    1   0.0066290   0.0088121   0.0008246  -0.0421237  -0.0075651  -0.0007567
    2  -0.0108017  -0.0417741  -0.0045736  -0.0597350   0.0505179   0.0045898
    3  -0.0011292  -0.0046663   0.0038945  -0.0058717   0.0045137   0.0046235
    4  -0.0502606   0.0363312   0.0034328  -0.2877510   0.0120704   0.0013611
    5   0.0324543  -0.1473795  -0.0130018   0.0753044  -0.1057453  -0.0046671
    6   0.0029932  -0.0128779  -0.0241872   0.0078211  -0.0047046  -0.0584127
    7   0.0663771  -0.0510561  -0.0048064  -0.0090902   0.0323544   0.0032586
    8  -0.0510561   0.2151810   0.0209786   0.0083380  -0.0284911  -0.0032055
    9  -0.0048064   0.0209786   0.0137232   0.0008445  -0.0032112   0.0029049
   10  -0.0090902   0.0083380   0.0008445   0.5628245  -0.0579871  -0.0059007
   11   0.0323544  -0.0284911  -0.0032112  -0.0579871   0.5701381   0.0455857
   12   0.0032586  -0.0032055   0.0029049  -0.0059007   0.0455857   0.1184272
   13  -0.0058867  -0.0008659  -0.0001052  -0.0964600  -0.0578297  -0.0058698
   14   0.0055441   0.0031182   0.0003799  -0.0616263  -0.0995250  -0.0080624
   15   0.0005995   0.0004132  -0.0008595  -0.0062342  -0.0080896  -0.0230231
   16  -0.0048738   0.0026729   0.0002812  -0.1366708   0.1022549   0.0101569
   17  -0.0029977   0.0038354  -0.0000069   0.0354352  -0.2937637  -0.0230294
   18  -0.0002933  -0.0000172   0.0038740   0.0033466  -0.0230528  -0.0622772
   19   0.0000573  -0.0000521  -0.0000057  -0.0059599  -0.0011345  -0.0001097
   20   0.0013565  -0.0010280  -0.0001210   0.0296431  -0.0042028  -0.0007855
   21   0.0001352  -0.0001192   0.0001249   0.0029308  -0.0007075   0.0029756
   22   0.0009937   0.0005860   0.0000560   0.0577188  -0.0548928  -0.0054731
   23   0.0008351  -0.0023452  -0.0001556  -0.0008152  -0.0520053  -0.0058547
   24   0.0000867  -0.0001509  -0.0007696  -0.0002077  -0.0057477   0.0067123
   25   0.0001195   0.0000206   0.0000014  -0.0018363  -0.0027092  -0.0002614
   26   0.0000250   0.0000300   0.0000362  -0.0028631  -0.0002936  -0.0007061
   27   0.0000031   0.0000397  -0.0003313  -0.0002686  -0.0007198   0.0067542
   28  -0.0025949  -0.0041599  -0.0004106  -0.0423467   0.0386983   0.0039605
   29  -0.0010036   0.0030893  -0.0000844   0.0361028  -0.0341494  -0.0030916
   30  -0.0001166  -0.0001129   0.0038474   0.0037547  -0.0031631  -0.0039241
   31   0.0003345  -0.0004271  -0.0000416   0.0016492  -0.0013105  -0.0001447
   32  -0.0005527  -0.0019706  -0.0002102  -0.0001203   0.0002365   0.0000739
   33  -0.0000531  -0.0002063   0.0001352  -0.0000322   0.0000961  -0.0005666
   34  -0.0023754   0.0025136   0.0001186   0.0001570  -0.0023847  -0.0002549
   35  -0.0037772  -0.0020376  -0.0000746  -0.0020551  -0.0027718  -0.0008287
   36  -0.0003602   0.0000034  -0.0023552  -0.0002000  -0.0008329   0.0059299
   37  -0.0002524  -0.0011830  -0.0010489   0.0001758   0.0002179   0.0010923
   38  -0.0014906   0.0001290  -0.0003412   0.0002496  -0.0000848   0.0000656
   39  -0.0000152   0.0002306   0.0000158  -0.0001387   0.0000418  -0.0002253
   40   0.0000470   0.0000684   0.0000269  -0.0001605  -0.0000744   0.0000519
   41   0.0002509  -0.0002610   0.0000914  -0.0000389  -0.0000826   0.0000595
   42   0.0000744  -0.0000966   0.0000882  -0.0001383  -0.0001695  -0.0000618
   43   0.0005736   0.0001817   0.0004254  -0.0003497  -0.0002113  -0.0000241
   44  -0.0001734   0.0000046  -0.0002202   0.0001557   0.0002994  -0.0002589
   45   0.0001245  -0.0001277  -0.0002824  -0.0003224  -0.0002685   0.0001797
   46  -0.0000016  -0.0002114  -0.0000643   0.0001943   0.0001662   0.0000856
   47  -0.0000087   0.0000380   0.0000411  -0.0000958  -0.0000450  -0.0000053
   48  -0.0000630  -0.0001984  -0.0000366   0.0002566   0.0002267  -0.0000034
   49  -0.0001605  -0.0002721  -0.0000252   0.0001877   0.0000072   0.0000072
   50   0.0002712   0.0000692  -0.0000321  -0.0000430  -0.0000832   0.0000152
   51   0.0001031   0.0000222   0.0003467   0.0000103  -0.0000220   0.0000048
   52   0.0000025  -0.0000226  -0.0000020   0.0000122   0.0000089  -0.0000006
   53  -0.0000073  -0.0000460  -0.0000039   0.0000083  -0.0000079  -0.0000075
   54   0.0000006  -0.0000081   0.0000091   0.0000002  -0.0000043   0.0000348
   55   0.0004198   0.0001398  -0.0003864  -0.0003778  -0.0001822  -0.0000243
   56  -0.0000401  -0.0000574   0.0002504   0.0000867   0.0002076   0.0001681
   57  -0.0002130   0.0001144  -0.0002083   0.0003207   0.0003008   0.0003012
   58   0.0000006  -0.0002150   0.0000194   0.0001986   0.0001811  -0.0000559
   59  -0.0000261  -0.0000068  -0.0000324  -0.0000305   0.0000081   0.0000143
   60   0.0000586   0.0001864   0.0000025  -0.0002634  -0.0002247  -0.0000412
   61  -0.0000485  -0.0012580   0.0007908   0.0001500   0.0003968  -0.0010457
   62  -0.0013340   0.0001592   0.0003165   0.0001587  -0.0000472   0.0000009
   63  -0.0004163  -0.0002246   0.0000819   0.0001898  -0.0000121  -0.0002660
   64  -0.0000106   0.0000582   0.0000751  -0.0001457  -0.0000771  -0.0000544
   65   0.0001776  -0.0002567  -0.0000249  -0.0000752  -0.0001072  -0.0000686
   66   0.0000289   0.0000231  -0.0000182   0.0000995   0.0001610  -0.0000479
           13          14          15          16          17          18
    1  -0.0020842   0.0006764   0.0000764  -0.0025037  -0.0127424  -0.0012891
    2   0.0050166   0.0001642  -0.0003610  -0.0129647  -0.0616457  -0.0061122
    3   0.0005050  -0.0003567   0.0037119  -0.0012392  -0.0060603  -0.0005717
    4  -0.0280471  -0.0056337  -0.0005849   0.0006274   0.0858647   0.0085909
    5  -0.0295292  -0.0071931  -0.0009665   0.0313183   0.0050735  -0.0001183
    6  -0.0028686  -0.0009848   0.0026426   0.0030864  -0.0001237   0.0056067
    7  -0.0058867   0.0055441   0.0005995  -0.0048738  -0.0029977  -0.0002933
    8  -0.0008659   0.0031182   0.0004132   0.0026729   0.0038354  -0.0000172
    9  -0.0001052   0.0003799  -0.0008595   0.0002812  -0.0000069   0.0038740
   10  -0.0964600  -0.0616263  -0.0062342  -0.1366708   0.0354352   0.0033466
   11  -0.0578297  -0.0995250  -0.0080896   0.1022549  -0.2937637  -0.0230528
   12  -0.0058698  -0.0080624  -0.0230231   0.0101569  -0.0230294  -0.0622772
   13   0.1344052   0.0926911   0.0092549  -0.0030390  -0.0088647  -0.0008684
   14   0.0926911   0.1398391   0.0131140  -0.0334359  -0.0345610  -0.0037942
   15   0.0092549   0.0131140   0.0124751  -0.0032871  -0.0038441   0.0039888
   16  -0.0030390  -0.0334359  -0.0032871   0.7475136  -0.0039340  -0.0007744
   17  -0.0088647  -0.0345610  -0.0038441  -0.0039340   0.6564618   0.0520767
   18  -0.0008684  -0.0037942   0.0039888  -0.0007744   0.0520767   0.1328092
   19   0.0009615  -0.0008387  -0.0000754  -0.3295453   0.0623388   0.0063577
   20   0.0008439   0.0005551   0.0003395   0.0595595  -0.0687371  -0.0034082
   21   0.0000800   0.0002933  -0.0025061   0.0060605  -0.0034076  -0.0358240
   22   0.0017756   0.0060945   0.0005969  -0.2290263  -0.0747943  -0.0072032
   23   0.0009708  -0.0015078  -0.0005804  -0.1439696  -0.2439397  -0.0179157
   24   0.0001065  -0.0005771   0.0042545  -0.0141198  -0.0180343  -0.0609230
   25  -0.0002867  -0.0011729  -0.0001151   0.0098686  -0.0218533  -0.0021555
   26  -0.0001151  -0.0008479  -0.0000980   0.0077811  -0.0160415  -0.0019626
   27  -0.0000105  -0.0000974   0.0001308   0.0007881  -0.0019131   0.0033515
   28   0.0002133  -0.0011722  -0.0001122  -0.0491178  -0.0644676  -0.0063236
   29   0.0002350   0.0011374   0.0001701  -0.0093178   0.0518439   0.0044557
   30   0.0000252   0.0001854  -0.0006393  -0.0009531   0.0045295   0.0070275
   31  -0.0009337  -0.0011830  -0.0001170  -0.0025505   0.0061415   0.0006156
   32  -0.0011443  -0.0010337  -0.0000628   0.0002405   0.0021092  -0.0002216
   33  -0.0001151  -0.0000686  -0.0003680   0.0000277  -0.0002470   0.0042981
   34   0.0001475   0.0005586   0.0000500   0.0000538  -0.0001046  -0.0000112
   35  -0.0014823  -0.0002901  -0.0000441  -0.0004127  -0.0009325   0.0000114
   36  -0.0001350  -0.0000396   0.0001639  -0.0000430   0.0000455  -0.0012951
   37  -0.0004119  -0.0002526   0.0000512  -0.0003785  -0.0000164  -0.0001986
   38  -0.0000288   0.0001401  -0.0000762   0.0000382   0.0001693   0.0000551
   39   0.0001881   0.0001037   0.0000206   0.0003553  -0.0000040   0.0000376
   40   0.0000307   0.0000295   0.0000041   0.0000329  -0.0000062   0.0000000
   41  -0.0000950  -0.0000852  -0.0000109  -0.0000228  -0.0000416  -0.0000017
   42   0.0000372   0.0000462   0.0000002   0.0000545   0.0000065  -0.0000148
   43   0.0003436   0.0001805  -0.0000350   0.0001625   0.0001029   0.0000284
   44   0.0000567  -0.0000787   0.0000004  -0.0000207   0.0000286   0.0000107
   45   0.0003888   0.0002343   0.0000321   0.0000801   0.0000962  -0.0000807
   46  -0.0002047  -0.0001449  -0.0000034  -0.0001388  -0.0000460  -0.0000333
   47   0.0000826   0.0000643   0.0000059   0.0000398  -0.0000104  -0.0000022
   48  -0.0002780  -0.0001850  -0.0000042  -0.0001609  -0.0000696   0.0000266
   49  -0.0002639  -0.0001339  -0.0000122  -0.0000854  -0.0000553  -0.0000052
   50  -0.0000226   0.0000563   0.0000083   0.0000402  -0.0000178  -0.0000095
   51  -0.0000029   0.0000059  -0.0000455   0.0000108   0.0000094   0.0000248
   52  -0.0000019  -0.0000039  -0.0000004  -0.0000087   0.0000002   0.0000013
   53  -0.0000109  -0.0000158  -0.0000011  -0.0000007   0.0000056   0.0000061
   54  -0.0000012  -0.0000014  -0.0000058  -0.0000004   0.0000021  -0.0000219
   55   0.0003416   0.0001802   0.0000682   0.0001460   0.0000752  -0.0000115
   56   0.0001521  -0.0000260  -0.0000012  -0.0000212   0.0000559   0.0000240
   57  -0.0003534  -0.0002391  -0.0000121  -0.0000921  -0.0000920  -0.0000957
   58  -0.0002098  -0.0001452  -0.0000244  -0.0001413  -0.0000517   0.0000240
   59   0.0000155   0.0000203  -0.0000026  -0.0000002  -0.0000257  -0.0000064
   60   0.0002830   0.0001862   0.0000303   0.0001633   0.0000606   0.0000388
   61  -0.0004161  -0.0002426  -0.0001011  -0.0003538  -0.0000389   0.0002002
   62   0.0000154   0.0001427   0.0000884   0.0001600   0.0001668  -0.0000250
   63  -0.0002025  -0.0000769   0.0000223  -0.0003332   0.0000352   0.0000373
   64   0.0000270   0.0000308   0.0000011   0.0000367   0.0000135   0.0000037
   65  -0.0000908  -0.0000735  -0.0000014  -0.0000027  -0.0000344   0.0000065
   66  -0.0000581  -0.0000656  -0.0000096  -0.0000587  -0.0000310  -0.0000181
           19          20          21          22          23          24
    1   0.0004312  -0.0004013  -0.0000371  -0.0005515   0.0338963   0.0033348
    2  -0.0003576  -0.0010565   0.0000260   0.0785274   0.0062340   0.0000522
    3  -0.0000372   0.0000180  -0.0012166   0.0078110  -0.0000123   0.0057879
    4   0.0009709   0.0002075   0.0000042  -0.0654142  -0.0178324  -0.0017287
    5   0.0011426  -0.0040525  -0.0009400  -0.0174606  -0.0036047  -0.0001492
    6   0.0001092  -0.0009222   0.0051737  -0.0016897  -0.0001419  -0.0018000
    7   0.0000573   0.0013565   0.0001352   0.0009937   0.0008351   0.0000867
    8  -0.0000521  -0.0010280  -0.0001192   0.0005860  -0.0023452  -0.0001509
    9  -0.0000057  -0.0001210   0.0001249   0.0000560  -0.0001556  -0.0007696
   10  -0.0059599   0.0296431   0.0029308   0.0577188  -0.0008152  -0.0002077
   11  -0.0011345  -0.0042028  -0.0007075  -0.0548928  -0.0520053  -0.0057477
   12  -0.0001097  -0.0007855   0.0029756  -0.0054731  -0.0058547   0.0067123
   13   0.0009615   0.0008439   0.0000800   0.0017756   0.0009708   0.0001065
   14  -0.0008387   0.0005551   0.0002933   0.0060945  -0.0015078  -0.0005771
   15  -0.0000754   0.0003395  -0.0025061   0.0005969  -0.0005804   0.0042545
   16  -0.3295453   0.0595595   0.0060605  -0.2290263  -0.1439696  -0.0141198
   17   0.0623388  -0.0687371  -0.0034076  -0.0747943  -0.2439397  -0.0180343
   18   0.0063577  -0.0034082  -0.0358240  -0.0072032  -0.0179157  -0.0609230
   19   0.3481433  -0.0640976  -0.0065126  -0.0150058   0.0059345   0.0005948
   20  -0.0640976   0.0714282   0.0047925  -0.0235779   0.0088073   0.0004750
   21  -0.0065126   0.0047925   0.0249374  -0.0023005   0.0004756   0.0039441
   22  -0.0150058  -0.0235779  -0.0023005   0.6644076  -0.0142875  -0.0020521
   23   0.0059345   0.0088073   0.0004756  -0.0142875   0.7443612   0.0613008
   24   0.0005948   0.0004750   0.0039441  -0.0020521   0.0613008   0.1317870
   25   0.0007775   0.0003738   0.0000242  -0.0804170   0.0787521   0.0080575
   26  -0.0000256   0.0007772   0.0004926   0.0812958  -0.3169114  -0.0282957
   27  -0.0000288   0.0005265  -0.0043008   0.0085092  -0.0284685  -0.0376764
   28  -0.0000727  -0.0026433  -0.0002622  -0.3048473   0.0919730   0.0094676
   29  -0.0028026  -0.0021267  -0.0008784   0.0278476  -0.1280423  -0.0067747
   30  -0.0002815  -0.0008842   0.0067688   0.0026468  -0.0065909  -0.0609820
   31  -0.0007664  -0.0012592  -0.0001226  -0.0309658  -0.0358578  -0.0035423
   32  -0.0001346  -0.0004366  -0.0000516  -0.0098440  -0.0062610  -0.0010376
   33  -0.0000129  -0.0000514   0.0000795  -0.0009438  -0.0010252   0.0040817
   34  -0.0000320   0.0000134   0.0000022   0.0016138  -0.0006075  -0.0000889
   35   0.0000436   0.0000852   0.0000198   0.0005608  -0.0048679  -0.0010455
   36   0.0000035   0.0000242  -0.0001530   0.0000150  -0.0010613   0.0057508
   37   0.0000142  -0.0000045  -0.0000147  -0.0000562   0.0003054   0.0009650
   38  -0.0000016  -0.0000069   0.0000203  -0.0000511   0.0001290  -0.0004083
   39  -0.0000000   0.0000008  -0.0000051  -0.0001088  -0.0001219  -0.0002946
   40  -0.0000041  -0.0000014  -0.0000053  -0.0000602  -0.0000426  -0.0000011
   41  -0.0000020  -0.0000142   0.0000072   0.0000787  -0.0002580  -0.0001244
   42   0.0000016  -0.0000035   0.0000084  -0.0000104   0.0000724  -0.0000607
   43   0.0000137   0.0000023  -0.0000047  -0.0001207  -0.0000499   0.0000818
   44  -0.0000072   0.0000280  -0.0000205   0.0000049   0.0002821   0.0002454
   45   0.0000196   0.0000016   0.0000141   0.0000045  -0.0001042   0.0002044
   46  -0.0000026  -0.0000017  -0.0000043   0.0000558   0.0000894   0.0000962
   47   0.0000013  -0.0000028   0.0000030   0.0000082  -0.0000141  -0.0000179
   48  -0.0000082   0.0000001  -0.0000151   0.0000423   0.0001164   0.0000271
   49  -0.0000020  -0.0000060  -0.0000003   0.0000871   0.0002577   0.0000174
   50   0.0000022  -0.0000187  -0.0000026  -0.0000420  -0.0001021  -0.0000139
   51  -0.0000001  -0.0000022  -0.0000071  -0.0000297  -0.0000188   0.0000229
   52   0.0000006  -0.0000009  -0.0000002   0.0000056  -0.0000160  -0.0000016
   53  -0.0000015  -0.0000032  -0.0000001  -0.0000092  -0.0000212  -0.0000048
   54  -0.0000002  -0.0000004  -0.0000012  -0.0000003  -0.0000041   0.0000095
   55   0.0000150   0.0000032   0.0000059  -0.0000641  -0.0000250  -0.0001015
   56  -0.0000003   0.0000225   0.0000242   0.0000019   0.0002750  -0.0002298
   57  -0.0000199   0.0000014   0.0000217   0.0000311   0.0001571   0.0001505
   58  -0.0000027  -0.0000023   0.0000035   0.0000566   0.0001074  -0.0000732
   59  -0.0000007  -0.0000027  -0.0000008   0.0000211   0.0000126   0.0000083
   60   0.0000078   0.0000015  -0.0000153  -0.0000436  -0.0001235   0.0000004
   61   0.0000137  -0.0000056   0.0000123  -0.0000998   0.0004346  -0.0008742
   62  -0.0000033  -0.0000029  -0.0000149  -0.0001328   0.0000280   0.0004420
   63   0.0000001   0.0000004  -0.0000098   0.0000940   0.0001886  -0.0001760
   64  -0.0000052  -0.0000014   0.0000056  -0.0000915  -0.0000427  -0.0000184
   65  -0.0000031  -0.0000118  -0.0000115   0.0000683  -0.0002495   0.0000889
   66  -0.0000022  -0.0000029   0.0000055   0.0000502  -0.0001310  -0.0000492
           25          26          27          28          29          30
    1  -0.0052493   0.0007971   0.0000803  -0.1341734   0.0934187   0.0092567
    2   0.0002251   0.0014081  -0.0003543   0.0356295  -0.2658363  -0.0200092
    3   0.0000295  -0.0003720   0.0050724   0.0033704  -0.0199933  -0.0629351
    4  -0.0011338  -0.0005212  -0.0000520   0.0603534  -0.0574417  -0.0057633
    5  -0.0007228   0.0003990   0.0001272   0.0011641  -0.0560342  -0.0063334
    6  -0.0000696   0.0001336  -0.0008681  -0.0000875  -0.0062309   0.0071535
    7   0.0001195   0.0000250   0.0000031  -0.0025949  -0.0010036  -0.0001166
    8   0.0000206   0.0000300   0.0000397  -0.0041599   0.0030893  -0.0001129
    9   0.0000014   0.0000362  -0.0003313  -0.0004106  -0.0000844   0.0038474
   10  -0.0018363  -0.0028631  -0.0002686  -0.0423467   0.0361028   0.0037547
   11  -0.0027092  -0.0002936  -0.0007198   0.0386983  -0.0341494  -0.0031631
   12  -0.0002614  -0.0007061   0.0067542   0.0039605  -0.0030916  -0.0039241
   13  -0.0002867  -0.0001151  -0.0000105   0.0002133   0.0002350   0.0000252
   14  -0.0011729  -0.0008479  -0.0000974  -0.0011722   0.0011374   0.0001854
   15  -0.0001151  -0.0000980   0.0001308  -0.0001122   0.0001701  -0.0006393
   16   0.0098686   0.0077811   0.0007881  -0.0491178  -0.0093178  -0.0009531
   17  -0.0218533  -0.0160415  -0.0019131  -0.0644676   0.0518439   0.0045295
   18  -0.0021555  -0.0019626   0.0033515  -0.0063236   0.0044557   0.0070275
   19   0.0007775  -0.0000256  -0.0000288  -0.0000727  -0.0028026  -0.0002815
   20   0.0003738   0.0007772   0.0005265  -0.0026433  -0.0021267  -0.0008842
   21   0.0000242   0.0004926  -0.0043008  -0.0002622  -0.0008784   0.0067688
   22  -0.0804170   0.0812958   0.0085092  -0.3048473   0.0278476   0.0026468
   23   0.0787521  -0.3169114  -0.0284685   0.0919730  -0.1280423  -0.0065909
   24   0.0080575  -0.0282957  -0.0376764   0.0094676  -0.0067747  -0.0609820
   25   0.0832384  -0.0841477  -0.0087139  -0.0056028   0.0293042   0.0030024
   26  -0.0841477   0.3342581   0.0310984  -0.0012839  -0.0037937  -0.0006533
   27  -0.0087139   0.0310984   0.0274352  -0.0001998  -0.0005661   0.0025082
   28  -0.0056028  -0.0012839  -0.0001998   0.5839381  -0.0688526  -0.0066120
   29   0.0293042  -0.0037937  -0.0005661  -0.0688526   0.5399640   0.0425092
   30   0.0030024  -0.0006533   0.0025082  -0.0066120   0.0425092   0.1207488
   31   0.0007053  -0.0008973  -0.0001131  -0.0896604  -0.0556781  -0.0055390
   32   0.0006550   0.0010279   0.0003698  -0.0555670  -0.1011165  -0.0086525
   33   0.0000805   0.0003526  -0.0023258  -0.0056148  -0.0086750  -0.0231413
   34   0.0002712  -0.0002089  -0.0000127  -0.0114845   0.0156058   0.0012493
   35   0.0012232  -0.0000018  -0.0000292   0.0308269  -0.0047095  -0.0009224
   36   0.0001130  -0.0000170   0.0001671   0.0028689  -0.0008227   0.0041001
   37  -0.0001704   0.0000543   0.0001047  -0.0017055  -0.0034052  -0.0012221
   38   0.0000486   0.0000068   0.0000412  -0.0003109  -0.0003417  -0.0006324
   39   0.0000668  -0.0000417   0.0000503   0.0017388  -0.0012316  -0.0006302
   40   0.0000174  -0.0000015   0.0000024   0.0004028   0.0003802   0.0000192
   41   0.0000534  -0.0000103   0.0000152   0.0007715   0.0002948   0.0001993
   42  -0.0000079  -0.0000039   0.0000003  -0.0002435   0.0003033   0.0000892
   43  -0.0000021   0.0000109  -0.0000408  -0.0004314   0.0001479   0.0002688
   44  -0.0001213  -0.0000057   0.0000243  -0.0009939  -0.0000355  -0.0004788
   45   0.0000282  -0.0000012   0.0000421  -0.0000496   0.0000821  -0.0001144
   46  -0.0000437   0.0000147  -0.0000029  -0.0004241  -0.0004817  -0.0000122
   47   0.0000147  -0.0000014  -0.0000073   0.0000687   0.0001489   0.0000942
   48  -0.0000492   0.0000142  -0.0000123  -0.0003737  -0.0004792  -0.0000208
   49  -0.0000717  -0.0000039  -0.0000007  -0.0004503  -0.0005943  -0.0000431
   50   0.0000520  -0.0000023   0.0000069   0.0004227   0.0002277  -0.0000203
   51   0.0000056   0.0000035  -0.0000647   0.0001048  -0.0000006   0.0003950
   52   0.0000025   0.0000001  -0.0000001   0.0000265  -0.0000225  -0.0000029
   53   0.0000055  -0.0000022  -0.0000007   0.0000441   0.0000533   0.0000046
   54   0.0000008  -0.0000003  -0.0000007   0.0000081   0.0000088   0.0000008
   55  -0.0000014   0.0000085   0.0000463  -0.0005541   0.0001494  -0.0002862
   56  -0.0001135   0.0000008  -0.0000312  -0.0009631  -0.0001397   0.0004743
   57  -0.0000596  -0.0000045   0.0000367  -0.0002911  -0.0001040  -0.0000423
   58  -0.0000438   0.0000139   0.0000062  -0.0004203  -0.0004880  -0.0000934
   59   0.0000032   0.0000002   0.0000101  -0.0000261   0.0000487  -0.0000760
   60   0.0000512  -0.0000116  -0.0000127   0.0003795   0.0005083   0.0000721
   61  -0.0001576   0.0000676  -0.0000955  -0.0014559  -0.0035306   0.0006388
   62   0.0000573   0.0000115  -0.0000518   0.0000912  -0.0009190   0.0006311
   63  -0.0000526   0.0000349   0.0000481  -0.0018033   0.0010722  -0.0002928
   64   0.0000160  -0.0000005  -0.0000010   0.0004080   0.0004203   0.0000733
   65   0.0000519  -0.0000078  -0.0000197   0.0007479   0.0004351  -0.0000998
   66   0.0000236   0.0000016  -0.0000041   0.0004846  -0.0001788   0.0000142
           31          32          33          34          35          36
    1  -0.0010436  -0.0273973  -0.0027358  -0.2085248   0.0290781   0.0027427
    2  -0.0058192  -0.0315581  -0.0035689   0.0299006  -0.0832511   0.0002957
    3  -0.0006291  -0.0035526   0.0035655   0.0025478   0.0001461  -0.0790939
    4  -0.0011640   0.0047821   0.0004878  -0.0276450  -0.0200477  -0.0020479
    5   0.0014037  -0.0002460  -0.0003871  -0.0049176   0.0108993   0.0007537
    6   0.0001685  -0.0004090   0.0036680  -0.0003415   0.0006185   0.0037808
    7   0.0003345  -0.0005527  -0.0000531  -0.0023754  -0.0037772  -0.0003602
    8  -0.0004271  -0.0019706  -0.0002063   0.0025136  -0.0020376   0.0000034
    9  -0.0000416  -0.0002102   0.0001352   0.0001186  -0.0000746  -0.0023552
   10   0.0016492  -0.0001203  -0.0000322   0.0001570  -0.0020551  -0.0002000
   11  -0.0013105   0.0002365   0.0000961  -0.0023847  -0.0027718  -0.0008329
   12  -0.0001447   0.0000739  -0.0005666  -0.0002549  -0.0008287   0.0059299
   13  -0.0009337  -0.0011443  -0.0001151   0.0001475  -0.0014823  -0.0001350
   14  -0.0011830  -0.0010337  -0.0000686   0.0005586  -0.0002901  -0.0000396
   15  -0.0001170  -0.0000628  -0.0003680   0.0000500  -0.0000441   0.0001639
   16  -0.0025505   0.0002405   0.0000277   0.0000538  -0.0004127  -0.0000430
   17   0.0061415   0.0021092  -0.0002470  -0.0001046  -0.0009325   0.0000455
   18   0.0006156  -0.0002216   0.0042981  -0.0000112   0.0000114  -0.0012951
   19  -0.0007664  -0.0001346  -0.0000129  -0.0000320   0.0000436   0.0000035
   20  -0.0012592  -0.0004366  -0.0000514   0.0000134   0.0000852   0.0000242
   21  -0.0001226  -0.0000516   0.0000795   0.0000022   0.0000198  -0.0001530
   22  -0.0309658  -0.0098440  -0.0009438   0.0016138   0.0005608   0.0000150
   23  -0.0358578  -0.0062610  -0.0010252  -0.0006075  -0.0048679  -0.0010613
   24  -0.0035423  -0.0010376   0.0040817  -0.0000889  -0.0010455   0.0057508
   25   0.0007053   0.0006550   0.0000805   0.0002712   0.0012232   0.0001130
   26  -0.0008973   0.0010279   0.0003526  -0.0002089  -0.0000018  -0.0000170
   27  -0.0001131   0.0003698  -0.0023258  -0.0000127  -0.0000292   0.0001671
   28  -0.0896604  -0.0555670  -0.0056148  -0.0114845   0.0308269   0.0028689
   29  -0.0556781  -0.1011165  -0.0086750   0.0156058  -0.0047095  -0.0008227
   30  -0.0055390  -0.0086525  -0.0231413   0.0012493  -0.0009224   0.0041001
   31   0.1237478   0.0904014   0.0089742  -0.0018042   0.0032598   0.0003351
   32   0.0904014   0.1435161   0.0140126  -0.0028546  -0.0022302   0.0000331
   33   0.0089742   0.0140126   0.0128718  -0.0002049  -0.0000694  -0.0022703
   34  -0.0018042  -0.0028546  -0.0002049   0.6106391  -0.0913613  -0.0115850
   35   0.0032598  -0.0022302  -0.0000694  -0.0913613   0.2064459  -0.0549438
   36   0.0003351   0.0000331  -0.0022703  -0.0115850  -0.0549438   0.6335146
   37   0.0009781   0.0008866  -0.0005458  -0.1586959   0.0259058  -0.0430422
   38   0.0009471  -0.0008265   0.0006084   0.0334957  -0.0721378   0.0342467
   39   0.0002900  -0.0004321   0.0000809  -0.1067968   0.0480519  -0.2655507
   40  -0.0001513  -0.0001278  -0.0000533   0.0102019   0.0002317  -0.0145345
   41  -0.0002104  -0.0001496  -0.0000383  -0.0032403   0.0030467   0.0054177
   42  -0.0000340   0.0000205   0.0000278   0.0134104  -0.0002633  -0.0173617
   43   0.0003268  -0.0003558   0.0003706  -0.0271974   0.0171318  -0.0833609
   44  -0.0001350   0.0000410   0.0000884   0.0100670   0.0022397   0.0141293
   45   0.0002217  -0.0000023  -0.0002117  -0.0258838   0.0021715   0.0342095
   46   0.0000882   0.0002035  -0.0000238  -0.0029852   0.0009158   0.0053688
   47  -0.0000110  -0.0000910  -0.0000269   0.0016293   0.0044072  -0.0008891
   48   0.0000190   0.0002177   0.0000189  -0.0002882   0.0002813   0.0028235
   49  -0.0000817   0.0003709   0.0000291   0.0001645  -0.0007206   0.0006155
   50  -0.0001603   0.0000734  -0.0000314  -0.0006522  -0.0035340   0.0078911
   51  -0.0000746   0.0000496   0.0003005   0.0005602   0.0077833  -0.0671083
   52   0.0000060   0.0000014   0.0000006   0.0006025  -0.0003723  -0.0000369
   53  -0.0000181  -0.0000552  -0.0000035  -0.0003524  -0.0011232  -0.0000292
   54  -0.0000043  -0.0000080   0.0000060  -0.0000241  -0.0000034  -0.0011468
   55   0.0004734  -0.0004427  -0.0004512  -0.0286649  -0.0030698   0.0839863
   56  -0.0000640   0.0000757  -0.0000289   0.0039269   0.0077467  -0.0206825
   57  -0.0002017  -0.0000095  -0.0002368   0.0265826  -0.0085817   0.0306185
   58   0.0000886   0.0002112   0.0000658  -0.0029118   0.0022204  -0.0050903
   59  -0.0000055  -0.0000366   0.0000135   0.0015112   0.0041546   0.0012681
   60  -0.0000269  -0.0002458  -0.0000278   0.0005734   0.0000769   0.0029747
   61   0.0008608   0.0009189   0.0007249  -0.1619629   0.0152498   0.0499159
   62   0.0011969  -0.0009880  -0.0008221   0.0072565  -0.0641425   0.0157075
   63   0.0000673   0.0001829  -0.0000039   0.1137352   0.0023067  -0.2705357
   64  -0.0001364  -0.0001309   0.0000259   0.0104238  -0.0033464   0.0144561
   65  -0.0003144  -0.0000802   0.0000785   0.0002063   0.0030035  -0.0004920
   66  -0.0001007  -0.0000643   0.0000183  -0.0133354   0.0053411  -0.0171700
           37          38          39          40          41          42
    1  -0.0223863   0.0069071  -0.0055372   0.0008457  -0.0013277   0.0011813
    2   0.0089574   0.0020099   0.0010315  -0.0009501  -0.0036176  -0.0008980
    3  -0.0263727   0.0056519   0.0051824  -0.0004310  -0.0005337   0.0008014
    4   0.0001016  -0.0004732   0.0020648  -0.0000454  -0.0005055  -0.0005018
    5   0.0030822  -0.0022700   0.0001198  -0.0002105   0.0008115   0.0000480
    6  -0.0004664   0.0007651  -0.0003076  -0.0000750  -0.0000095   0.0000494
    7  -0.0002524  -0.0014906  -0.0000152   0.0000470   0.0002509   0.0000744
    8  -0.0011830   0.0001290   0.0002306   0.0000684  -0.0002610  -0.0000966
    9  -0.0010489  -0.0003412   0.0000158   0.0000269   0.0000914   0.0000882
   10   0.0001758   0.0002496  -0.0001387  -0.0001605  -0.0000389  -0.0001383
   11   0.0002179  -0.0000848   0.0000418  -0.0000744  -0.0000826  -0.0001695
   12   0.0010923   0.0000656  -0.0002253   0.0000519   0.0000595  -0.0000618
   13  -0.0004119  -0.0000288   0.0001881   0.0000307  -0.0000950   0.0000372
   14  -0.0002526   0.0001401   0.0001037   0.0000295  -0.0000852   0.0000462
   15   0.0000512  -0.0000762   0.0000206   0.0000041  -0.0000109   0.0000002
   16  -0.0003785   0.0000382   0.0003553   0.0000329  -0.0000228   0.0000545
   17  -0.0000164   0.0001693  -0.0000040  -0.0000062  -0.0000416   0.0000065
   18  -0.0001986   0.0000551   0.0000376   0.0000000  -0.0000017  -0.0000148
   19   0.0000142  -0.0000016  -0.0000000  -0.0000041  -0.0000020   0.0000016
   20  -0.0000045  -0.0000069   0.0000008  -0.0000014  -0.0000142  -0.0000035
   21  -0.0000147   0.0000203  -0.0000051  -0.0000053   0.0000072   0.0000084
   22  -0.0000562  -0.0000511  -0.0001088  -0.0000602   0.0000787  -0.0000104
   23   0.0003054   0.0001290  -0.0001219  -0.0000426  -0.0002580   0.0000724
   24   0.0009650  -0.0004083  -0.0002946  -0.0000011  -0.0001244  -0.0000607
   25  -0.0001704   0.0000486   0.0000668   0.0000174   0.0000534  -0.0000079
   26   0.0000543   0.0000068  -0.0000417  -0.0000015  -0.0000103  -0.0000039
   27   0.0001047   0.0000412   0.0000503   0.0000024   0.0000152   0.0000003
   28  -0.0017055  -0.0003109   0.0017388   0.0004028   0.0007715  -0.0002435
   29  -0.0034052  -0.0003417  -0.0012316   0.0003802   0.0002948   0.0003033
   30  -0.0012221  -0.0006324  -0.0006302   0.0000192   0.0001993   0.0000892
   31   0.0009781   0.0009471   0.0002900  -0.0001513  -0.0002104  -0.0000340
   32   0.0008866  -0.0008265  -0.0004321  -0.0001278  -0.0001496   0.0000205
   33  -0.0005458   0.0006084   0.0000809  -0.0000533  -0.0000383   0.0000278
   34  -0.1586959   0.0334957  -0.1067968   0.0102019  -0.0032403   0.0134104
   35   0.0259058  -0.0721378   0.0480519   0.0002317   0.0030467  -0.0002633
   36  -0.0430422   0.0342467  -0.2655507  -0.0145345   0.0054177  -0.0173617
   37   0.6523987  -0.1015780  -0.0592702  -0.1242848   0.0029845   0.1249697
   38  -0.1015780   0.1566419  -0.0608344   0.0034051  -0.0351265   0.0039770
   39  -0.0592702  -0.0608344   0.7142852   0.1228324   0.0044520  -0.2732982
   40  -0.1242848   0.0034051   0.1228324   0.1296262  -0.0054179  -0.1311516
   41   0.0029845  -0.0351265   0.0044520  -0.0054179   0.0254914  -0.0058063
   42   0.1249697   0.0039770  -0.2732982  -0.1311516  -0.0058063   0.2878877
   43  -0.3120370   0.0443419   0.0536471  -0.0110645   0.0031940  -0.0028116
   44   0.0527530  -0.0741868  -0.0053808  -0.0006682   0.0024730   0.0006543
   45  -0.0094204   0.0079790  -0.1130113   0.0274685  -0.0056645   0.0018618
   46  -0.0181535   0.0092446  -0.0364530   0.0009053  -0.0006206  -0.0008701
   47   0.0061890   0.0021016   0.0099112  -0.0007868  -0.0023879  -0.0002954
   48  -0.0114020   0.0047499  -0.0146016   0.0002933  -0.0005427   0.0012577
   49  -0.0237786   0.0036414   0.0268147  -0.0048985   0.0022348  -0.0005790
   50  -0.0018703   0.0109563  -0.0079819   0.0022948   0.0049359   0.0006570
   51   0.0706072  -0.0173164   0.0296356  -0.0011814   0.0007184   0.0013088
   52   0.0008980   0.0006661   0.0025080  -0.0003698   0.0001569  -0.0001051
   53   0.0007784   0.0054240   0.0007877  -0.0000228   0.0003068   0.0000315
   54   0.0020832   0.0008583  -0.0046129   0.0013008  -0.0002652   0.0002407
   55  -0.0526986   0.0137963  -0.0304452  -0.0008518   0.0001861  -0.0008602
   56   0.0136262  -0.0092574   0.0076133   0.0001578  -0.0007418   0.0000545
   57  -0.0297712   0.0074483  -0.0151116  -0.0009577   0.0000843   0.0002527
   58   0.0009094  -0.0006134   0.0020656   0.0001597  -0.0001562   0.0001041
   59  -0.0006150  -0.0006310  -0.0003168  -0.0001495  -0.0004760  -0.0000881
   60   0.0020212  -0.0003064  -0.0017667   0.0000603  -0.0000789   0.0000066
   61   0.0606541  -0.0133500   0.0227915  -0.0009538   0.0018742  -0.0032446
   62  -0.0078494   0.0112521   0.0036543   0.0018581   0.0055559   0.0017719
   63  -0.0227767   0.0131104  -0.0573667  -0.0029561   0.0017395  -0.0023275
   64  -0.0010833   0.0011078   0.0033603   0.0005750  -0.0001478   0.0007253
   65   0.0010309   0.0059132   0.0003301   0.0000338   0.0003365  -0.0000186
   66   0.0036625   0.0003383  -0.0025231  -0.0007128   0.0002916  -0.0007562
           43          44          45          46          47          48
    1   0.0006581   0.0017811  -0.0028211   0.0002351  -0.0001340   0.0006855
    2   0.0016295   0.0062743   0.0016928   0.0000918   0.0000056  -0.0000745
    3  -0.0024160   0.0016736  -0.0028080  -0.0012255   0.0003194  -0.0005924
    4  -0.0001333   0.0009465   0.0002265  -0.0001396   0.0001041  -0.0001190
    5  -0.0000588  -0.0005562  -0.0000197   0.0005382  -0.0001735   0.0005052
    6   0.0004942   0.0003127  -0.0000950   0.0000567  -0.0001197   0.0000864
    7   0.0005736  -0.0001734   0.0001245  -0.0000016  -0.0000087  -0.0000630
    8   0.0001817   0.0000046  -0.0001277  -0.0002114   0.0000380  -0.0001984
    9   0.0004254  -0.0002202  -0.0002824  -0.0000643   0.0000411  -0.0000366
   10  -0.0003497   0.0001557  -0.0003224   0.0001943  -0.0000958   0.0002566
   11  -0.0002113   0.0002994  -0.0002685   0.0001662  -0.0000450   0.0002267
   12  -0.0000241  -0.0002589   0.0001797   0.0000856  -0.0000053  -0.0000034
   13   0.0003436   0.0000567   0.0003888  -0.0002047   0.0000826  -0.0002780
   14   0.0001805  -0.0000787   0.0002343  -0.0001449   0.0000643  -0.0001850
   15  -0.0000350   0.0000004   0.0000321  -0.0000034   0.0000059  -0.0000042
   16   0.0001625  -0.0000207   0.0000801  -0.0001388   0.0000398  -0.0001609
   17   0.0001029   0.0000286   0.0000962  -0.0000460  -0.0000104  -0.0000696
   18   0.0000284   0.0000107  -0.0000807  -0.0000333  -0.0000022   0.0000266
   19   0.0000137  -0.0000072   0.0000196  -0.0000026   0.0000013  -0.0000082
   20   0.0000023   0.0000280   0.0000016  -0.0000017  -0.0000028   0.0000001
   21  -0.0000047  -0.0000205   0.0000141  -0.0000043   0.0000030  -0.0000151
   22  -0.0001207   0.0000049   0.0000045   0.0000558   0.0000082   0.0000423
   23  -0.0000499   0.0002821  -0.0001042   0.0000894  -0.0000141   0.0001164
   24   0.0000818   0.0002454   0.0002044   0.0000962  -0.0000179   0.0000271
   25  -0.0000021  -0.0001213   0.0000282  -0.0000437   0.0000147  -0.0000492
   26   0.0000109  -0.0000057  -0.0000012   0.0000147  -0.0000014   0.0000142
   27  -0.0000408   0.0000243   0.0000421  -0.0000029  -0.0000073  -0.0000123
   28  -0.0004314  -0.0009939  -0.0000496  -0.0004241   0.0000687  -0.0003737
   29   0.0001479  -0.0000355   0.0000821  -0.0004817   0.0001489  -0.0004792
   30   0.0002688  -0.0004788  -0.0001144  -0.0000122   0.0000942  -0.0000208
   31   0.0003268  -0.0001350   0.0002217   0.0000882  -0.0000110   0.0000190
   32  -0.0003558   0.0000410  -0.0000023   0.0002035  -0.0000910   0.0002177
   33   0.0003706   0.0000884  -0.0002117  -0.0000238  -0.0000269   0.0000189
   34  -0.0271974   0.0100670  -0.0258838  -0.0029852   0.0016293  -0.0002882
   35   0.0171318   0.0022397   0.0021715   0.0009158   0.0044072   0.0002813
   36  -0.0833609   0.0141293   0.0342095   0.0053688  -0.0008891   0.0028235
   37  -0.3120370   0.0527530  -0.0094204  -0.0181535   0.0061890  -0.0114020
   38   0.0443419  -0.0741868   0.0079790   0.0092446   0.0021016   0.0047499
   39   0.0536471  -0.0053808  -0.1130113  -0.0364530   0.0099112  -0.0146016
   40  -0.0110645  -0.0006682   0.0274685   0.0009053  -0.0007868   0.0002933
   41   0.0031940   0.0024730  -0.0056645  -0.0006206  -0.0023879  -0.0005427
   42  -0.0028116   0.0006543   0.0018618  -0.0008701  -0.0002954   0.0012577
   43   0.5939139  -0.0871178  -0.0762585  -0.0645334   0.0139418  -0.0450457
   44  -0.0871178   0.1487636  -0.0353753   0.0139758  -0.0291200   0.0222077
   45  -0.0762585  -0.0353753   0.5323474  -0.0450374   0.0222179  -0.1209674
   46  -0.0645334   0.0139758  -0.0450374   0.0785491  -0.0232392   0.0760355
   47   0.0139418  -0.0291200   0.0222179  -0.0232392   0.0207981  -0.0365108
   48  -0.0450457   0.0222077  -0.1209674   0.0760355  -0.0365108   0.1729043
   49  -0.1799439   0.0072604   0.1332099   0.0054036   0.0026410  -0.0221418
   50   0.0153026  -0.0666859  -0.0039755  -0.0004515   0.0037023   0.0100998
   51   0.0699720   0.0093726  -0.2544029   0.0026147   0.0049613  -0.0397403
   52  -0.0105554   0.0030985  -0.0024696   0.0009382  -0.0006316  -0.0007618
   53  -0.0005772   0.0028485   0.0005405  -0.0007777  -0.0024907  -0.0003008
   54   0.0265874  -0.0054926   0.0027897   0.0004966  -0.0005655   0.0008423
   55   0.0660910  -0.0083448  -0.0305818  -0.0010747   0.0004965   0.0054717
   56  -0.0157892   0.0098863   0.0153912   0.0010068   0.0044131  -0.0007990
   57   0.0307043   0.0025773  -0.0643761   0.0012289   0.0001121   0.0016952
   58  -0.0009409   0.0012628  -0.0009999   0.0001819  -0.0000385   0.0000464
   59   0.0017930   0.0040882   0.0005380  -0.0000329  -0.0000124   0.0002483
   60  -0.0052459   0.0014157   0.0018735  -0.0000089   0.0002560  -0.0020524
   61  -0.0539019   0.0062951   0.0311700   0.0009869  -0.0001380  -0.0020679
   62   0.0062050  -0.0059439  -0.0050654  -0.0001146  -0.0008397   0.0005368
   63   0.0318225  -0.0051910  -0.0173741  -0.0021082   0.0005580  -0.0016477
   64  -0.0008807  -0.0000744   0.0009242   0.0001640  -0.0001330  -0.0000912
   65  -0.0000003  -0.0006463  -0.0003365  -0.0001249  -0.0004904  -0.0000438
   66   0.0008391  -0.0002936   0.0001666  -0.0001358  -0.0000404   0.0000130
           49          50          51          52          53          54
    1   0.0009303  -0.0005395  -0.0000446  -0.0000954  -0.0000687  -0.0000099
    2  -0.0004636  -0.0013664   0.0000252  -0.0000573  -0.0003494  -0.0000557
    3  -0.0000280   0.0000040  -0.0014540  -0.0000103  -0.0000583   0.0000871
    4  -0.0002265  -0.0001642  -0.0000537   0.0000253  -0.0000349  -0.0000049
    5   0.0006695   0.0001495   0.0000095   0.0000364   0.0000460   0.0000103
    6   0.0000356  -0.0000518   0.0004203   0.0000057   0.0000090  -0.0000207
    7  -0.0001605   0.0002712   0.0001031   0.0000025  -0.0000073   0.0000006
    8  -0.0002721   0.0000692   0.0000222  -0.0000226  -0.0000460  -0.0000081
    9  -0.0000252  -0.0000321   0.0003467  -0.0000020  -0.0000039   0.0000091
   10   0.0001877  -0.0000430   0.0000103   0.0000122   0.0000083   0.0000002
   11   0.0000072  -0.0000832  -0.0000220   0.0000089  -0.0000079  -0.0000043
   12   0.0000072   0.0000152   0.0000048  -0.0000006  -0.0000075   0.0000348
   13  -0.0002639  -0.0000226  -0.0000029  -0.0000019  -0.0000109  -0.0000012
   14  -0.0001339   0.0000563   0.0000059  -0.0000039  -0.0000158  -0.0000014
   15  -0.0000122   0.0000083  -0.0000455  -0.0000004  -0.0000011  -0.0000058
   16  -0.0000854   0.0000402   0.0000108  -0.0000087  -0.0000007  -0.0000004
   17  -0.0000553  -0.0000178   0.0000094   0.0000002   0.0000056   0.0000021
   18  -0.0000052  -0.0000095   0.0000248   0.0000013   0.0000061  -0.0000219
   19  -0.0000020   0.0000022  -0.0000001   0.0000006  -0.0000015  -0.0000002
   20  -0.0000060  -0.0000187  -0.0000022  -0.0000009  -0.0000032  -0.0000004
   21  -0.0000003  -0.0000026  -0.0000071  -0.0000002  -0.0000001  -0.0000012
   22   0.0000871  -0.0000420  -0.0000297   0.0000056  -0.0000092  -0.0000003
   23   0.0002577  -0.0001021  -0.0000188  -0.0000160  -0.0000212  -0.0000041
   24   0.0000174  -0.0000139   0.0000229  -0.0000016  -0.0000048   0.0000095
   25  -0.0000717   0.0000520   0.0000056   0.0000025   0.0000055   0.0000008
   26  -0.0000039  -0.0000023   0.0000035   0.0000001  -0.0000022  -0.0000003
   27  -0.0000007   0.0000069  -0.0000647  -0.0000001  -0.0000007  -0.0000007
   28  -0.0004503   0.0004227   0.0001048   0.0000265   0.0000441   0.0000081
   29  -0.0005943   0.0002277  -0.0000006  -0.0000225   0.0000533   0.0000088
   30  -0.0000431  -0.0000203   0.0003950  -0.0000029   0.0000046   0.0000008
   31  -0.0000817  -0.0001603  -0.0000746   0.0000060  -0.0000181  -0.0000043
   32   0.0003709   0.0000734   0.0000496   0.0000014  -0.0000552  -0.0000080
   33   0.0000291  -0.0000314   0.0003005   0.0000006  -0.0000035   0.0000060
   34   0.0001645  -0.0006522   0.0005602   0.0006025  -0.0003524  -0.0000241
   35  -0.0007206  -0.0035340   0.0077833  -0.0003723  -0.0011232  -0.0000034
   36   0.0006155   0.0078911  -0.0671083  -0.0000369  -0.0000292  -0.0011468
   37  -0.0237786  -0.0018703   0.0706072   0.0008980   0.0007784   0.0020832
   38   0.0036414   0.0109563  -0.0173164   0.0006661   0.0054240   0.0008583
   39   0.0268147  -0.0079819   0.0296356   0.0025080   0.0007877  -0.0046129
   40  -0.0048985   0.0022948  -0.0011814  -0.0003698  -0.0000228   0.0013008
   41   0.0022348   0.0049359   0.0007184   0.0001569   0.0003068  -0.0002652
   42  -0.0005790   0.0006570   0.0013088  -0.0001051   0.0000315   0.0002407
   43  -0.1799439   0.0153026   0.0699720  -0.0105554  -0.0005772   0.0265874
   44   0.0072604  -0.0666859   0.0093726   0.0030985   0.0028485  -0.0054926
   45   0.1332099  -0.0039755  -0.2544029  -0.0024696   0.0005405   0.0027897
   46   0.0054036  -0.0004515   0.0026147   0.0009382  -0.0007777   0.0004966
   47   0.0026410   0.0037023   0.0049613  -0.0006316  -0.0024907  -0.0005655
   48  -0.0221418   0.0100998  -0.0397403  -0.0007618  -0.0003008   0.0008423
   49   0.7358606  -0.1238763  -0.0142432  -0.3342677   0.0612174   0.0047239
   50  -0.1238763   0.1593767  -0.0605210   0.0612475  -0.0469951   0.0015321
   51  -0.0142432  -0.0605210   0.6392062   0.0048368   0.0014326  -0.0541299
   52  -0.3342677   0.0612475   0.0048368   0.3511622  -0.0669453  -0.0054846
   53   0.0612174  -0.0469951   0.0014326  -0.0669453   0.0377633  -0.0028511
   54   0.0047239   0.0015321  -0.0541299  -0.0054846  -0.0028511   0.0557416
   55  -0.1763317   0.0306495  -0.0630142  -0.0100476   0.0059389  -0.0260400
   56   0.0387938  -0.0765529   0.0355662   0.0023150   0.0016505   0.0052714
   57  -0.1261928   0.0486598  -0.2482041   0.0029092  -0.0006927   0.0035355
   58   0.0049706   0.0001991  -0.0017465   0.0010682  -0.0006705  -0.0006307
   59  -0.0028669   0.0047015   0.0060117  -0.0008195  -0.0024489  -0.0003195
   60   0.0229480   0.0008459  -0.0404396   0.0006682  -0.0005342   0.0008513
   61  -0.0221242   0.0153513  -0.0700370   0.0009441   0.0012134  -0.0017266
   62   0.0098304   0.0060946   0.0116655   0.0012424   0.0052172   0.0016239
   63  -0.0261204   0.0025789   0.0326969  -0.0021797   0.0016955  -0.0044803
   64  -0.0049218   0.0019888   0.0015949  -0.0003478   0.0002912  -0.0012741
   65   0.0020604   0.0050167   0.0002477   0.0001187   0.0002436   0.0002729
   66   0.0009898   0.0003405   0.0012384   0.0001258  -0.0000197   0.0002718
           55          56          57          58          59          60
    1   0.0005796   0.0010165   0.0032278   0.0002294   0.0000397  -0.0006864
    2   0.0009606   0.0065310   0.0006713  -0.0002225   0.0000358   0.0002314
    3   0.0027822   0.0006718  -0.0029579   0.0012243  -0.0001768  -0.0006085
    4  -0.0000618   0.0009829   0.0000720  -0.0001591   0.0000742   0.0001397
    5  -0.0000103  -0.0004278  -0.0001063   0.0005480  -0.0000707  -0.0005172
    6  -0.0004358  -0.0003214  -0.0001922   0.0000587   0.0000764  -0.0000040
    7   0.0004198  -0.0000401  -0.0002130   0.0000006  -0.0000261   0.0000586
    8   0.0001398  -0.0000574   0.0001144  -0.0002150  -0.0000068   0.0001864
    9  -0.0003864   0.0002504  -0.0002083   0.0000194  -0.0000324   0.0000025
   10  -0.0003778   0.0000867   0.0003207   0.0001986  -0.0000305  -0.0002634
   11  -0.0001822   0.0002076   0.0003008   0.0001811   0.0000081  -0.0002247
   12  -0.0000243   0.0001681   0.0003012  -0.0000559   0.0000143  -0.0000412
   13   0.0003416   0.0001521  -0.0003534  -0.0002098   0.0000155   0.0002830
   14   0.0001802  -0.0000260  -0.0002391  -0.0001452   0.0000203   0.0001862
   15   0.0000682  -0.0000012  -0.0000121  -0.0000244  -0.0000026   0.0000303
   16   0.0001460  -0.0000212  -0.0000921  -0.0001413  -0.0000002   0.0001633
   17   0.0000752   0.0000559  -0.0000920  -0.0000517  -0.0000257   0.0000606
   18  -0.0000115   0.0000240  -0.0000957   0.0000240  -0.0000064   0.0000388
   19   0.0000150  -0.0000003  -0.0000199  -0.0000027  -0.0000007   0.0000078
   20   0.0000032   0.0000225   0.0000014  -0.0000023  -0.0000027   0.0000015
   21   0.0000059   0.0000242   0.0000217   0.0000035  -0.0000008  -0.0000153
   22  -0.0000641   0.0000019   0.0000311   0.0000566   0.0000211  -0.0000436
   23  -0.0000250   0.0002750   0.0001571   0.0001074   0.0000126  -0.0001235
   24  -0.0001015  -0.0002298   0.0001505  -0.0000732   0.0000083   0.0000004
   25  -0.0000014  -0.0001135  -0.0000596  -0.0000438   0.0000032   0.0000512
   26   0.0000085   0.0000008  -0.0000045   0.0000139   0.0000002  -0.0000116
   27   0.0000463  -0.0000312   0.0000367   0.0000062   0.0000101  -0.0000127
   28  -0.0005541  -0.0009631  -0.0002911  -0.0004203  -0.0000261   0.0003795
   29   0.0001494  -0.0001397  -0.0001040  -0.0004880   0.0000487   0.0005083
   30  -0.0002862   0.0004743  -0.0000423  -0.0000934  -0.0000760   0.0000721
   31   0.0004734  -0.0000640  -0.0002017   0.0000886  -0.0000055  -0.0000269
   32  -0.0004427   0.0000757  -0.0000095   0.0002112  -0.0000366  -0.0002458
   33  -0.0004512  -0.0000289  -0.0002368   0.0000658   0.0000135  -0.0000278
   34  -0.0286649   0.0039269   0.0265826  -0.0029118   0.0015112   0.0005734
   35  -0.0030698   0.0077467  -0.0085817   0.0022204   0.0041546   0.0000769
   36   0.0839863  -0.0206825   0.0306185  -0.0050903   0.0012681   0.0029747
   37  -0.0526986   0.0136262  -0.0297712   0.0009094  -0.0006150   0.0020212
   38   0.0137963  -0.0092574   0.0074483  -0.0006134  -0.0006310  -0.0003064
   39  -0.0304452   0.0076133  -0.0151116   0.0020656  -0.0003168  -0.0017667
   40  -0.0008518   0.0001578  -0.0009577   0.0001597  -0.0001495   0.0000603
   41   0.0001861  -0.0007418   0.0000843  -0.0001562  -0.0004760  -0.0000789
   42  -0.0008602   0.0000545   0.0002527   0.0001041  -0.0000881   0.0000066
   43   0.0660910  -0.0157892   0.0307043  -0.0009409   0.0017930  -0.0052459
   44  -0.0083448   0.0098863   0.0025773   0.0012628   0.0040882   0.0014157
   45  -0.0305818   0.0153912  -0.0643761  -0.0009999   0.0005380   0.0018735
   46  -0.0010747   0.0010068   0.0012289   0.0001819  -0.0000329  -0.0000089
   47   0.0004965   0.0044131   0.0001121  -0.0000385  -0.0000124   0.0002560
   48   0.0054717  -0.0007990   0.0016952   0.0000464   0.0002483  -0.0020524
   49  -0.1763317   0.0387938  -0.1261928   0.0049706  -0.0028669   0.0229480
   50   0.0306495  -0.0765529   0.0486598   0.0001991   0.0047015   0.0008459
   51  -0.0630142   0.0355662  -0.2482041  -0.0017465   0.0060117  -0.0404396
   52  -0.0100476   0.0023150   0.0029092   0.0010682  -0.0008195   0.0006682
   53   0.0059389   0.0016505  -0.0006927  -0.0006705  -0.0024489  -0.0005342
   54  -0.0260400   0.0052714   0.0035355  -0.0006307  -0.0003195   0.0008513
   55   0.5927305  -0.1033445   0.0520145  -0.0679585   0.0030198   0.0495878
   56  -0.1033445   0.1562878  -0.0603334   0.0030390  -0.0249584   0.0022667
   57   0.0520145  -0.0603334   0.5298028   0.0496654   0.0022634  -0.1253430
   58  -0.0679585   0.0030390   0.0496654   0.0830752  -0.0046225  -0.0826629
   59   0.0030198  -0.0249584   0.0022634  -0.0046225   0.0134338  -0.0036037
   60   0.0495878   0.0022667  -0.1253430  -0.0826629  -0.0036037   0.1793247
   61  -0.3115406   0.0490844   0.0182704  -0.0191394   0.0034220   0.0124845
   62   0.0576913  -0.0761441   0.0022492   0.0002915   0.0045475  -0.0000145
   63  -0.0445706   0.0153837  -0.1121373   0.0375039  -0.0052389  -0.0160699
   64  -0.0105691   0.0061453  -0.0268664   0.0009882  -0.0007040  -0.0004889
   65   0.0021279   0.0011519   0.0055175  -0.0008491  -0.0023818  -0.0003756
   66   0.0032512  -0.0007321   0.0025048   0.0005895  -0.0005906   0.0012059
           61          62          63          64          65          66
    1  -0.0229715   0.0049293   0.0064488   0.0009191  -0.0008497  -0.0015452
    2   0.0023745   0.0038998  -0.0013667  -0.0010170  -0.0035498  -0.0002898
    3   0.0272054  -0.0057963   0.0040895   0.0002625  -0.0006292   0.0007785
    4  -0.0000449   0.0001235  -0.0021052  -0.0000908  -0.0006581   0.0003740
    5   0.0030547  -0.0019444  -0.0005255  -0.0002227   0.0007171   0.0001540
    6   0.0009884  -0.0010804  -0.0005529   0.0000888   0.0002149   0.0000684
    7  -0.0000485  -0.0013340  -0.0004163  -0.0000106   0.0001776   0.0000289
    8  -0.0012580   0.0001592  -0.0002246   0.0000582  -0.0002567   0.0000231
    9   0.0007908   0.0003165   0.0000819   0.0000751  -0.0000249  -0.0000182
   10   0.0001500   0.0001587   0.0001898  -0.0001457  -0.0000752   0.0000995
   11   0.0003968  -0.0000472  -0.0000121  -0.0000771  -0.0001072   0.0001610
   12  -0.0010457   0.0000009  -0.0002660  -0.0000544  -0.0000686  -0.0000479
   13  -0.0004161   0.0000154  -0.0002025   0.0000270  -0.0000908  -0.0000581
   14  -0.0002426   0.0001427  -0.0000769   0.0000308  -0.0000735  -0.0000656
   15  -0.0001011   0.0000884   0.0000223   0.0000011  -0.0000014  -0.0000096
   16  -0.0003538   0.0001600  -0.0003332   0.0000367  -0.0000027  -0.0000587
   17  -0.0000389   0.0001668   0.0000352   0.0000135  -0.0000344  -0.0000310
   18   0.0002002  -0.0000250   0.0000373   0.0000037   0.0000065  -0.0000181
   19   0.0000137  -0.0000033   0.0000001  -0.0000052  -0.0000031  -0.0000022
   20  -0.0000056  -0.0000029   0.0000004  -0.0000014  -0.0000118  -0.0000029
   21   0.0000123  -0.0000149  -0.0000098   0.0000056  -0.0000115   0.0000055
   22  -0.0000998  -0.0001328   0.0000940  -0.0000915   0.0000683   0.0000502
   23   0.0004346   0.0000280   0.0001886  -0.0000427  -0.0002495  -0.0001310
   24  -0.0008742   0.0004420  -0.0001760  -0.0000184   0.0000889  -0.0000492
   25  -0.0001576   0.0000573  -0.0000526   0.0000160   0.0000519   0.0000236
   26   0.0000676   0.0000115   0.0000349  -0.0000005  -0.0000078   0.0000016
   27  -0.0000955  -0.0000518   0.0000481  -0.0000010  -0.0000197  -0.0000041
   28  -0.0014559   0.0000912  -0.0018033   0.0004080   0.0007479   0.0004846
   29  -0.0035306  -0.0009190   0.0010722   0.0004203   0.0004351  -0.0001788
   30   0.0006388   0.0006311  -0.0002928   0.0000733  -0.0000998   0.0000142
   31   0.0008608   0.0011969   0.0000673  -0.0001364  -0.0003144  -0.0001007
   32   0.0009189  -0.0009880   0.0001829  -0.0001309  -0.0000802  -0.0000643
   33   0.0007249  -0.0008221  -0.0000039   0.0000259   0.0000785   0.0000183
   34  -0.1619629   0.0072565   0.1137352   0.0104238   0.0002063  -0.0133354
   35   0.0152498  -0.0641425   0.0023067  -0.0033464   0.0030035   0.0053411
   36   0.0499159   0.0157075  -0.2705357   0.0144561  -0.0004920  -0.0171700
   37   0.0606541  -0.0078494  -0.0227767  -0.0010833   0.0010309   0.0036625
   38  -0.0133500   0.0112521   0.0131104   0.0011078   0.0059132   0.0003383
   39   0.0227915   0.0036543  -0.0573667   0.0033603   0.0003301  -0.0025231
   40  -0.0009538   0.0018581  -0.0029561   0.0005750   0.0000338  -0.0007128
   41   0.0018742   0.0055559   0.0017395  -0.0001478   0.0003365   0.0002916
   42  -0.0032446   0.0017719  -0.0023275   0.0007253  -0.0000186  -0.0007562
   43  -0.0539019   0.0062050   0.0318225  -0.0008807  -0.0000003   0.0008391
   44   0.0062951  -0.0059439  -0.0051910  -0.0000744  -0.0006463  -0.0002936
   45   0.0311700  -0.0050654  -0.0173741   0.0009242  -0.0003365   0.0001666
   46   0.0009869  -0.0001146  -0.0021082   0.0001640  -0.0001249  -0.0001358
   47  -0.0001380  -0.0008397   0.0005580  -0.0001330  -0.0004904  -0.0000404
   48  -0.0020679   0.0005368  -0.0016477  -0.0000912  -0.0000438   0.0000130
   49  -0.0221242   0.0098304  -0.0261204  -0.0049218   0.0020604   0.0009898
   50   0.0153513   0.0060946   0.0025789   0.0019888   0.0050167   0.0003405
   51  -0.0700370   0.0116655   0.0326969   0.0015949   0.0002477   0.0012384
   52   0.0009441   0.0012424  -0.0021797  -0.0003478   0.0001187   0.0001258
   53   0.0012134   0.0052172   0.0016955   0.0002912   0.0002436  -0.0000197
   54  -0.0017266   0.0016239  -0.0044803  -0.0012741   0.0002729   0.0002718
   55  -0.3115406   0.0576913  -0.0445706  -0.0105691   0.0021279   0.0032512
   56   0.0490844  -0.0761441   0.0153837   0.0061453   0.0011519  -0.0007321
   57   0.0182704   0.0022492  -0.1121373  -0.0268664   0.0055175   0.0025048
   58  -0.0191394   0.0002915   0.0375039   0.0009882  -0.0008491   0.0005895
   59   0.0034220   0.0045475  -0.0052389  -0.0007040  -0.0023818  -0.0005906
   60   0.0124845  -0.0000145  -0.0160699  -0.0004889  -0.0003756   0.0012059
   61   0.6512975  -0.1144196   0.0311632  -0.1197399   0.0332485  -0.1171719
   62  -0.1144196   0.1619946  -0.0798700   0.0327463  -0.0480999   0.0540568
   63   0.0311632  -0.0798700   0.7124042  -0.1154042   0.0536331  -0.2661480
   64  -0.1197399   0.0327463  -0.1154042   0.1244650  -0.0369043   0.1226020
   65   0.0332485  -0.0480999   0.0536331  -0.0369043   0.0391718  -0.0582683
   66  -0.1171719   0.0540568  -0.2661480   0.1226020  -0.0582683   0.2804587
 **********************************************************************
 **                                                                  **
 **                       VIBRATIONAL ANALYSIS                       **
 **                       --------------------                       **
 **                                                                  **
 **        VIBRATIONAL FREQUENCIES (CM**-1) AND NORMAL MODES         **
 **     FORCE CONSTANTS (mDYN/ANGSTROM) AND REDUCED MASSES (AMU)     **
 **                  INFRARED INTENSITIES (KM/MOL)                   **
 **                                                                  **
 **********************************************************************


 Mode:                 1                      2                      3
 Frequency:        12.51                  44.50                  47.34
 Force Cnst:      0.0019                 0.0177                 0.0247
 Red. Mass:      20.3727                15.1383                18.7168
 IR Active:          YES                    YES                    YES
 IR Intens:        0.036                  0.096                  0.033
 Raman Active:       YES                    YES                    YES
               X      Y      Z        X      Y      Z        X      Y      Z
 C         -0.001 -0.008  0.052   -0.002 -0.036  0.136    0.015  0.194  0.048
 C         -0.002  0.005 -0.074   -0.012 -0.023  0.112    0.105  0.108  0.030
 Cl        -0.002  0.020 -0.220   -0.032 -0.057  0.386    0.260  0.152  0.064
 C         -0.001  0.007 -0.066   -0.010  0.017 -0.137    0.077 -0.016 -0.020
 Cl        -0.003  0.025 -0.225   -0.024  0.048 -0.301    0.202 -0.134 -0.064
 C          0.001 -0.007  0.076    0.005  0.036 -0.293   -0.043 -0.050 -0.042
 H          0.001 -0.006  0.084    0.007  0.067 -0.484   -0.064 -0.142 -0.079
 C          0.002 -0.021  0.207    0.016  0.017 -0.200   -0.134  0.032 -0.018
 H          0.004 -0.031  0.314    0.026  0.030 -0.304   -0.228  0.006 -0.038
 C          0.001 -0.021  0.192    0.012 -0.018  0.006   -0.102  0.154  0.024
 Cl         0.005 -0.039  0.332    0.026 -0.039  0.086   -0.227  0.263  0.036
 C         -0.001 -0.008  0.029   -0.003 -0.040  0.135    0.024  0.237  0.053
 C          0.053  0.150  0.037    0.070 -0.046  0.091    0.017  0.154  0.037
 H          0.096  0.273  0.062    0.129 -0.074  0.123    0.032  0.192  0.046
 C          0.054  0.155  0.012    0.077 -0.015 -0.000   -0.026 -0.051 -0.002
 Cl         0.123  0.366  0.025    0.190 -0.024 -0.065   -0.054 -0.261 -0.038
 C          0.001  0.002 -0.019    0.007  0.025 -0.042   -0.060 -0.160 -0.022
 H          0.001  0.008 -0.038    0.012  0.052 -0.107   -0.098 -0.342 -0.055
 C         -0.054 -0.155 -0.026   -0.067  0.029  0.004   -0.049 -0.053 -0.003
 Cl        -0.123 -0.349 -0.067   -0.169  0.091 -0.054   -0.108 -0.258 -0.037
 C         -0.055 -0.162 -0.002   -0.072 -0.006  0.094   -0.006  0.151  0.036
 H         -0.098 -0.286 -0.009   -0.133  0.001  0.130   -0.007  0.185  0.045
 TransDip  -0.000 -0.001  0.006    0.000  0.001 -0.010   -0.005 -0.002 -0.001

 Mode:                 4                      5                      6
 Frequency:        92.93                 107.44                 144.17
 Force Cnst:      0.0638                 0.0761                 0.3472
 Red. Mass:      12.5442                11.1975                28.3481
 IR Active:          YES                    YES                    YES
 IR Intens:        0.532                  0.131                  0.001
 Raman Active:       YES                    YES                    YES
               X      Y      Z        X      Y      Z        X      Y      Z
 C         -0.000  0.018 -0.140    0.001  0.013 -0.122   -0.022 -0.010 -0.006
 C          0.002  0.013 -0.106    0.002 -0.000  0.008   -0.094  0.007 -0.005
 Cl         0.005 -0.005  0.072    0.001 -0.029  0.280   -0.272 -0.046 -0.005
 C          0.002  0.014 -0.134    0.002 -0.007  0.063   -0.111  0.004 -0.003
 Cl         0.006 -0.029  0.244    0.003  0.014 -0.161   -0.202  0.074  0.012
 C         -0.001  0.035 -0.360    0.000 -0.027  0.255   -0.141 -0.015 -0.006
 H         -0.001  0.043 -0.457   -0.000 -0.039  0.363   -0.142 -0.021 -0.008
 C         -0.002  0.035 -0.338   -0.001 -0.030  0.296   -0.137 -0.043 -0.006
 H         -0.005  0.041 -0.407   -0.000 -0.048  0.476   -0.121 -0.038 -0.005
 C         -0.001  0.016 -0.122   -0.001 -0.005  0.054   -0.127 -0.021 -0.001
 Cl         0.001 -0.037  0.364   -0.002 -0.004  0.056   -0.385  0.197  0.028
 C         -0.000  0.017 -0.120    0.001  0.022 -0.209    0.061  0.009 -0.004
 C         -0.035  0.015 -0.105   -0.051  0.031 -0.185    0.114  0.011  0.004
 H         -0.061  0.018 -0.120   -0.099  0.045 -0.212    0.129 -0.009  0.015
 C         -0.037  0.013 -0.065   -0.060  0.021 -0.109    0.134  0.017 -0.008
 Cl        -0.101  0.028 -0.029   -0.200  0.042 -0.035    0.418 -0.088 -0.185
 C         -0.002  0.003 -0.044    0.000  0.005 -0.071    0.115  0.031  0.003
 H         -0.003 -0.003 -0.012   -0.000 -0.000 -0.017    0.113  0.028  0.004
 C          0.033  0.001 -0.066    0.060 -0.002 -0.111    0.137  0.007  0.008
 Cl         0.092 -0.026 -0.035    0.196 -0.031 -0.042    0.424 -0.135  0.164
 C          0.033  0.013 -0.104    0.053  0.005 -0.187    0.115  0.002 -0.011
 H          0.059  0.012 -0.119    0.099 -0.003 -0.215    0.131 -0.023 -0.027
 TransDip   0.000  0.003 -0.023   -0.000 -0.001  0.012    0.001 -0.001 -0.000

 Mode:                 7                      8                      9
 Frequency:       162.12                 203.46                 207.22
 Force Cnst:      0.1495                 0.1143                 0.4609
 Red. Mass:       9.6524                 4.6852                18.2165
 IR Active:          YES                    YES                    YES
 IR Intens:        0.163                  0.014                  0.542
 Raman Active:       YES                    YES                    YES
               X      Y      Z        X      Y      Z        X      Y      Z
 C         -0.008 -0.035 -0.008   -0.011  0.006 -0.005   -0.149  0.045  0.005
 C         -0.005 -0.039 -0.007   -0.007  0.007 -0.019   -0.085  0.018  0.011
 Cl        -0.032 -0.050 -0.006    0.015  0.013  0.002    0.320  0.157  0.017
 C         -0.005 -0.020 -0.002   -0.007  0.003 -0.018   -0.100 -0.022  0.007
 Cl        -0.039  0.008  0.000   -0.000 -0.007  0.006   -0.138 -0.008 -0.005
 C          0.005 -0.017  0.003   -0.007  0.003 -0.007   -0.086 -0.003  0.007
 H          0.006 -0.014  0.007   -0.007  0.003 -0.006   -0.089 -0.013  0.008
 C          0.007 -0.018  0.002   -0.007  0.004  0.009   -0.107  0.038  0.002
 H          0.013 -0.016  0.007   -0.009  0.003  0.016   -0.134  0.031  0.000
 C         -0.001 -0.036 -0.005   -0.007  0.003  0.009   -0.107  0.030 -0.003
 Cl         0.059 -0.092 -0.009    0.016 -0.017 -0.001    0.175 -0.242 -0.025
 C          0.017  0.084  0.008   -0.013  0.003  0.000   -0.158  0.071  0.006
 C          0.027  0.151  0.017    0.052  0.331  0.044   -0.205 -0.014  0.021
 H         -0.007 -0.008 -0.004    0.100  0.582  0.074   -0.230 -0.052  0.007
 C          0.060  0.312  0.039    0.015  0.151  0.020   -0.206 -0.010 -0.009
 Cl        -0.048 -0.171 -0.019   -0.006 -0.083 -0.028    0.150  0.030 -0.234
 C          0.105  0.518  0.065   -0.022 -0.004  0.001   -0.255 -0.013 -0.005
 H          0.122  0.599  0.076   -0.022 -0.007  0.000   -0.268 -0.062 -0.011
 C          0.061  0.302  0.037   -0.048 -0.152 -0.018   -0.188  0.068  0.010
 Cl        -0.044 -0.169 -0.026    0.027  0.084  0.029    0.140 -0.072  0.231
 C          0.027  0.136  0.015   -0.084 -0.327 -0.042   -0.167  0.168 -0.008
 H         -0.008 -0.029 -0.005   -0.137 -0.568 -0.072   -0.164  0.264  0.012
 TransDip   0.004  0.012  0.002   -0.004  0.001  0.000   -0.021  0.010  0.001

 Mode:                10                     11                     12
 Frequency:       210.38                 246.37                 272.92
 Force Cnst:      0.6911                 0.1787                 0.3350
 Red. Mass:      26.5020                 4.9968                 7.6326
 IR Active:          YES                    YES                    YES
 IR Intens:        0.183                  0.062                  0.880
 Raman Active:       YES                    YES                    YES
               X      Y      Z        X      Y      Z        X      Y      Z
 C         -0.054  0.101  0.007    0.004  0.003  0.003   -0.002 -0.028  0.294
 C         -0.075  0.169  0.012    0.023 -0.037 -0.003   -0.007 -0.038  0.437
 Cl        -0.478  0.088  0.008   -0.059 -0.072 -0.008   -0.003  0.020 -0.082
 C         -0.051  0.141  0.012    0.014 -0.032 -0.003   -0.008 -0.032  0.331
 Cl         0.485 -0.353 -0.037   -0.047  0.013  0.001   -0.002 -0.001 -0.062
 C         -0.092  0.125  0.019   -0.010 -0.040 -0.004   -0.008  0.006 -0.047
 H         -0.088  0.145  0.027   -0.016 -0.067 -0.007   -0.007  0.037 -0.324
 C         -0.037  0.124  0.017   -0.037 -0.018 -0.002   -0.004  0.020 -0.208
 H         -0.024  0.128  0.024   -0.051 -0.022 -0.003   -0.005  0.055 -0.565
 C         -0.028  0.109  0.008   -0.041 -0.020 -0.001   -0.003 -0.009  0.091
 Cl         0.199 -0.069 -0.010    0.029 -0.097 -0.010    0.002 -0.006  0.007
 C         -0.080  0.060  0.007    0.059  0.202  0.025    0.002 -0.006  0.039
 C         -0.107  0.022  0.018    0.085  0.278  0.029    0.068  0.003 -0.024
 H         -0.117  0.024  0.012    0.116  0.402  0.048    0.123  0.002  0.006
 C         -0.110  0.014  0.000    0.034  0.023  0.001    0.051  0.009 -0.080
 Cl         0.075  0.011 -0.124   -0.005  0.005  0.026   -0.112  0.022 -0.019
 C         -0.136  0.014  0.002   -0.018 -0.258 -0.034    0.010  0.017 -0.097
 H         -0.143 -0.011 -0.000   -0.082 -0.565 -0.072    0.012  0.030 -0.143
 C         -0.103  0.042  0.008    0.032  0.021  0.000   -0.038  0.008 -0.081
 Cl         0.063 -0.036  0.124    0.002  0.012 -0.026    0.114 -0.017 -0.031
 C         -0.092  0.089 -0.003    0.083  0.271  0.036   -0.058 -0.009 -0.024
 H         -0.092  0.138  0.009    0.113  0.391  0.049   -0.113 -0.021  0.002
 TransDip  -0.014 -0.001  0.000    0.005  0.006  0.001   -0.000  0.003 -0.030

 Mode:                13                     14                     15
 Frequency:       282.25                 305.50                 330.95
 Force Cnst:      0.7193                 0.3989                 1.7450
 Red. Mass:      15.3249                 7.2534                27.0401
 IR Active:          YES                    YES                    YES
 IR Intens:        0.045                  0.025                  0.012
 Raman Active:       YES                    YES                    YES
               X      Y      Z        X      Y      Z        X      Y      Z
 C         -0.054  0.056 -0.014   -0.001 -0.021  0.208    0.003  0.066 -0.006
 C         -0.168  0.180 -0.008   -0.002  0.004 -0.041   -0.084  0.000 -0.003
 Cl         0.011  0.353  0.041    0.000  0.001  0.005   -0.047  0.008  0.002
 C         -0.220  0.060 -0.014   -0.004  0.029 -0.305   -0.178 -0.237 -0.014
 Cl        -0.098 -0.154 -0.013   -0.005 -0.013  0.074   -0.416 -0.415 -0.044
 C         -0.247  0.052  0.010   -0.001  0.030 -0.310    0.084 -0.137  0.001
 H         -0.239  0.090  0.034    0.000  0.058 -0.559    0.125  0.065  0.032
 C         -0.175  0.014  0.014    0.001 -0.026  0.258    0.145 -0.079 -0.017
 H         -0.133  0.025  0.039    0.001 -0.036  0.354   -0.044 -0.131 -0.027
 C         -0.150  0.007 -0.009    0.002 -0.040  0.411    0.227  0.179  0.001
 Cl        -0.000 -0.206 -0.022    0.006  0.012 -0.085    0.375  0.441  0.048
 C          0.057 -0.031 -0.007   -0.000 -0.006  0.054   -0.000  0.004 -0.003
 C          0.159 -0.071 -0.041    0.049 -0.025  0.002    0.011  0.058  0.006
 H          0.203 -0.101 -0.015    0.094 -0.052  0.026    0.015  0.088  0.008
 C          0.193 -0.051  0.002    0.040 -0.010 -0.053    0.006  0.023  0.006
 Cl         0.041 -0.032  0.185   -0.067  0.017 -0.012    0.004 -0.004  0.004
 C          0.255 -0.018  0.007    0.001  0.011 -0.070   -0.002 -0.034 -0.000
 H          0.267  0.031  0.017    0.002  0.020 -0.114   -0.016 -0.102 -0.005
 C          0.200 -0.050  0.000   -0.039  0.022 -0.049    0.012  0.021  0.005
 Cl         0.030  0.017 -0.183    0.067 -0.014 -0.013   -0.002 -0.003 -0.005
 C          0.167 -0.081  0.028   -0.050  0.022  0.006    0.018  0.055  0.007
 H          0.220 -0.104 -0.008   -0.096  0.040  0.035    0.028  0.083  0.008
 TransDip   0.000  0.006  0.002    0.000  0.000 -0.005   -0.000 -0.004 -0.000

 Mode:                16                     17                     18
 Frequency:       398.54                 427.76                 432.24
 Force Cnst:      1.3501                 0.5365                 0.9908
 Red. Mass:      14.4272                 4.9761                 9.0009
 IR Active:          YES                    YES                    YES
 IR Intens:        6.876                  2.683                  5.886
 Raman Active:       YES                    YES                    YES
               X      Y      Z        X      Y      Z        X      Y      Z
 C         -0.078  0.040  0.005   -0.001 -0.007  0.068    0.001  0.006 -0.024
 C         -0.007 -0.033  0.000   -0.001  0.019 -0.192    0.003  0.000  0.007
 Cl         0.029 -0.108 -0.011    0.001 -0.002  0.017   -0.001 -0.001 -0.000
 C          0.006  0.007  0.003   -0.001  0.013 -0.123    0.002 -0.003  0.010
 Cl         0.033  0.025  0.003    0.000 -0.001  0.007   -0.001  0.001 -0.001
 C         -0.017  0.012 -0.002   -0.000 -0.015  0.170   -0.002 -0.001 -0.015
 H         -0.029 -0.038 -0.013    0.000 -0.047  0.498   -0.002 -0.003 -0.035
 C         -0.066  0.065  0.008    0.001  0.010 -0.086   -0.005  0.000  0.004
 H         -0.108  0.054  0.004    0.002  0.006 -0.044   -0.008 -0.002  0.010
 C         -0.060  0.067  0.010    0.001  0.015 -0.146   -0.004  0.003 -0.003
 Cl         0.049  0.033  0.003   -0.000 -0.000  0.012    0.002 -0.000  0.001
 C         -0.083  0.035 -0.003   -0.002 -0.025  0.228    0.004  0.029 -0.206
 C         -0.189  0.003  0.103    0.139 -0.046  0.125    0.187 -0.003 -0.282
 H         -0.337  0.033  0.024    0.313 -0.098  0.222    0.155  0.005 -0.300
 C         -0.165 -0.005  0.179    0.134 -0.020 -0.084    0.207 -0.037 -0.091
 Cl         0.189 -0.075  0.303   -0.077  0.016  0.002    0.076 -0.042  0.207
 C         -0.323  0.084  0.005    0.000  0.022 -0.160    0.007  0.025 -0.185
 H         -0.313  0.121  0.006    0.002  0.045 -0.315    0.012  0.070 -0.510
 C         -0.163  0.043 -0.181   -0.134  0.038 -0.082   -0.201  0.052 -0.079
 Cl         0.191 -0.001 -0.301    0.079 -0.016 -0.003   -0.085 -0.009  0.216
 C         -0.189  0.030 -0.114   -0.143  0.013  0.129   -0.176  0.069 -0.272
 H         -0.335  0.038 -0.036   -0.320  0.035  0.230   -0.143  0.059 -0.293
 TransDip  -0.082  0.016 -0.001   -0.000 -0.005  0.052    0.001  0.009 -0.077

 Mode:                19                     20                     21
 Frequency:       444.10                 476.37                 540.90
 Force Cnst:      0.8704                 0.9854                 0.8287
 Red. Mass:       7.4903                 7.3701                 4.8075
 IR Active:          YES                    YES                    YES
 IR Intens:        2.454                  3.113                  1.646
 Raman Active:       YES                    YES                    YES
               X      Y      Z        X      Y      Z        X      Y      Z
 C          0.101 -0.182 -0.022   -0.118 -0.115 -0.014   -0.001 -0.011  0.084
 C         -0.039 -0.002  0.002   -0.225 -0.037  0.001   -0.003  0.030 -0.302
 Cl        -0.028  0.187  0.019    0.122 -0.165 -0.017    0.001 -0.002  0.027
 C         -0.020  0.003  0.001   -0.222  0.221  0.024   -0.002 -0.008  0.090
 Cl        -0.016 -0.044 -0.004    0.030 -0.086 -0.009    0.001  0.002 -0.009
 C          0.159  0.042  0.002   -0.085  0.350  0.033   -0.002 -0.014  0.143
 H          0.206  0.249  0.019   -0.053  0.517  0.045   -0.002 -0.011  0.134
 C          0.318 -0.138 -0.012    0.091  0.215  0.023   -0.000  0.019 -0.218
 H          0.474 -0.096 -0.004    0.312  0.281  0.035   -0.002  0.071 -0.737
 C          0.248 -0.209 -0.021    0.026 -0.036 -0.005   -0.000 -0.036  0.342
 Cl        -0.130 -0.031 -0.002   -0.034  0.029  0.003    0.001  0.002 -0.018
 C          0.022 -0.151 -0.020   -0.069 -0.120 -0.017   -0.001  0.001 -0.050
 C         -0.038  0.093  0.060    0.035  0.051 -0.024   -0.030 -0.033 -0.047
 H         -0.104  0.175  0.023    0.085  0.078  0.005   -0.101 -0.158 -0.089
 C         -0.057  0.092  0.062    0.051  0.064 -0.018    0.002  0.132  0.030
 Cl         0.011 -0.013  0.020   -0.000 -0.006  0.001    0.007 -0.011 -0.002
 C         -0.165 -0.046 -0.011    0.062 -0.072 -0.009   -0.001 -0.006  0.031
 H         -0.207 -0.248 -0.041    0.030 -0.228 -0.031   -0.002 -0.016  0.060
 C         -0.062  0.105 -0.043    0.047  0.055  0.032   -0.001 -0.130 -0.002
 Cl         0.010 -0.009 -0.017   -0.001 -0.006  0.000   -0.007  0.011  0.000
 C         -0.043  0.108 -0.043    0.032  0.045  0.032    0.031  0.043 -0.037
 H         -0.109  0.176  0.011    0.085  0.082  0.011    0.104  0.175 -0.046
 TransDip   0.048 -0.014 -0.003   -0.015  0.054  0.005   -0.001  0.002 -0.041

 Mode:                22                     23                     24
 Frequency:       545.91                 556.69                 600.98
 Force Cnst:      0.9222                 1.4686                 1.1064
 Red. Mass:       5.2521                 8.0431                 5.1990
 IR Active:          YES                    YES                    YES
 IR Intens:        0.273                 28.461                  1.405
 Raman Active:       YES                    YES                    YES
               X      Y      Z        X      Y      Z        X      Y      Z
 C         -0.003  0.000 -0.033    0.099  0.136  0.024    0.001  0.034 -0.304
 C         -0.002 -0.012  0.108    0.133  0.062  0.010    0.004  0.020 -0.185
 Cl        -0.000  0.003 -0.009   -0.011 -0.052 -0.006   -0.000 -0.001  0.007
 C         -0.001 -0.001 -0.030    0.095  0.077 -0.001    0.003 -0.038  0.392
 Cl         0.003  0.004  0.004   -0.122 -0.143 -0.014   -0.002 -0.001 -0.019
 C         -0.005 -0.001 -0.055    0.204  0.166  0.021    0.005  0.019 -0.174
 H         -0.006 -0.005 -0.053    0.213  0.206  0.038    0.005  0.072 -0.710
 C         -0.006 -0.014  0.080    0.148  0.218  0.019    0.001 -0.006  0.123
 H         -0.008 -0.035  0.277    0.195  0.231  0.023   -0.001  0.003  0.030
 C         -0.003  0.011 -0.124    0.063  0.090  0.006   -0.001 -0.002  0.062
 Cl         0.004  0.003  0.007   -0.120 -0.124 -0.013   -0.002 -0.002 -0.009
 C         -0.004 -0.011  0.017    0.116  0.334  0.038    0.000 -0.006  0.096
 C         -0.016 -0.125 -0.000   -0.015 -0.041  0.012    0.035 -0.019  0.099
 H         -0.076 -0.514 -0.037   -0.079 -0.172 -0.025    0.136 -0.054  0.156
 C          0.091  0.386  0.042   -0.050 -0.151  0.000    0.047 -0.012 -0.037
 Cl        -0.009 -0.027 -0.001   -0.001  0.011 -0.004   -0.012  0.002  0.008
 C          0.000 -0.004 -0.015   -0.020  0.124  0.019    0.001  0.011 -0.077
 H         -0.002 -0.015 -0.031    0.059  0.508  0.071    0.003  0.026 -0.143
 C         -0.088 -0.373 -0.051   -0.052 -0.188 -0.039   -0.047  0.015 -0.035
 Cl         0.009  0.026  0.004   -0.002  0.013  0.006    0.012 -0.004  0.008
 C          0.016  0.121  0.032   -0.006 -0.024 -0.028   -0.037 -0.005  0.100
 H          0.082  0.500  0.087   -0.054 -0.122 -0.024   -0.138  0.005  0.159
 TransDip  -0.004 -0.007  0.015    0.116  0.125  0.013    0.002  0.006 -0.037

 Mode:                25                     26                     27
 Frequency:       643.77                 688.38                 716.81
 Force Cnst:      1.3920                 1.9301                 0.7241
 Red. Mass:       5.7007                 6.9132                 2.3919
 IR Active:          YES                    YES                    YES
 IR Intens:        3.355                 15.429                 31.879
 Raman Active:       YES                    YES                    YES
               X      Y      Z        X      Y      Z        X      Y      Z
 C          0.021 -0.133 -0.017   -0.292 -0.035 -0.002   -0.060 -0.030 -0.004
 C         -0.132 -0.029 -0.004   -0.124 -0.171 -0.017   -0.059 -0.045 -0.005
 Cl         0.020  0.002  0.000   -0.017  0.060  0.006   -0.001  0.012  0.001
 C         -0.159  0.032  0.006   -0.001 -0.147 -0.016   -0.045 -0.024 -0.002
 Cl         0.051  0.046  0.005    0.041  0.027  0.003    0.018  0.013  0.001
 C         -0.194  0.015  0.000    0.300 -0.077 -0.007    0.026 -0.007 -0.001
 H         -0.161  0.169  0.012    0.306 -0.064 -0.006    0.041  0.057  0.005
 C          0.039 -0.211 -0.020    0.093  0.086  0.009    0.048 -0.040 -0.004
 H          0.197 -0.167 -0.011   -0.081  0.032 -0.001    0.058 -0.039 -0.003
 C          0.050 -0.185 -0.019    0.007  0.054  0.005    0.020 -0.036 -0.004
 Cl         0.046  0.057  0.006   -0.021 -0.001 -0.000    0.003  0.009  0.001
 C          0.093  0.235  0.029   -0.295  0.017 -0.001   -0.011  0.250  0.030
 C          0.021  0.078  0.027   -0.041  0.107 -0.119   -0.031 -0.068 -0.038
 H         -0.009  0.059  0.010    0.151  0.254 -0.008   -0.104 -0.593 -0.083
 C         -0.051 -0.226 -0.013   -0.022 -0.107 -0.123    0.016  0.093 -0.014
 Cl        -0.002  0.010 -0.004    0.028 -0.008  0.031    0.007  0.000  0.007
 C         -0.000  0.139  0.018    0.199  0.038  0.006    0.024 -0.080 -0.009
 H          0.109  0.669  0.085    0.266  0.358  0.048   -0.036 -0.373 -0.044
 C         -0.051 -0.227 -0.042   -0.023 -0.135  0.092    0.018  0.091  0.035
 Cl        -0.002  0.009  0.005    0.029 -0.000 -0.031    0.006  0.002 -0.006
 C          0.023  0.083 -0.009   -0.043  0.074  0.139   -0.031 -0.079  0.019
 H         -0.003  0.063  0.001    0.156  0.248  0.070   -0.106 -0.582 -0.063
 TransDip  -0.048 -0.034 -0.003   -0.126 -0.006 -0.001   -0.099 -0.150 -0.019

 Mode:                28                     29                     30
 Frequency:       751.19                 801.77                 806.45
 Force Cnst:      2.9251                 3.3407                 4.0178
 Red. Mass:       8.7982                 8.8204                10.4855
 IR Active:          YES                    YES                    YES
 IR Intens:       10.055                 53.546                 79.604
 Raman Active:       YES                    YES                    YES
               X      Y      Z        X      Y      Z        X      Y      Z
 C         -0.002 -0.050  0.509    0.042  0.309  0.055    0.002  0.060 -0.246
 C         -0.003  0.034 -0.355   -0.062  0.374  0.028   -0.009  0.031  0.110
 Cl         0.000 -0.001  0.012    0.025 -0.115 -0.011    0.003 -0.012 -0.005
 C         -0.002 -0.027  0.258   -0.186 -0.033 -0.002   -0.022  0.001 -0.073
 Cl         0.001  0.001 -0.006    0.023  0.031  0.003    0.003  0.004  0.002
 C         -0.000  0.015 -0.159   -0.081 -0.080 -0.005   -0.005 -0.017  0.065
 H          0.000  0.021 -0.184    0.011  0.331 -0.009    0.005  0.053 -0.158
 C          0.002 -0.017  0.149    0.170 -0.337 -0.022    0.019 -0.034 -0.019
 H          0.004 -0.042  0.407   -0.000 -0.387 -0.075   -0.008 -0.019 -0.257
 C          0.002  0.032 -0.324    0.249  0.259  0.013    0.027  0.024  0.091
 Cl        -0.000 -0.001  0.009   -0.054 -0.080 -0.008   -0.006 -0.009 -0.003
 C          0.001  0.005 -0.049   -0.138 -0.022 -0.001   -0.015  0.003 -0.026
 C          0.054  0.000 -0.117   -0.083  0.002 -0.065    0.262 -0.042 -0.114
 H         -0.062  0.050 -0.184    0.031  0.183 -0.001    0.167 -0.009 -0.166
 C          0.027 -0.018  0.118   -0.046  0.043 -0.103    0.242 -0.093  0.359
 Cl        -0.011  0.007 -0.038    0.019 -0.009  0.027   -0.052  0.025 -0.109
 C         -0.003 -0.019  0.147    0.090 -0.015 -0.032    0.004 -0.039  0.304
 H         -0.003 -0.021  0.135    0.084 -0.047 -0.002    0.008  0.002 -0.046
 C         -0.027 -0.006  0.117   -0.000  0.015  0.038   -0.250  0.008  0.375
 Cl         0.011  0.002 -0.039    0.009 -0.003 -0.006    0.058  0.002 -0.115
 C         -0.053  0.022 -0.116   -0.034 -0.025  0.083   -0.271  0.066 -0.089
 H          0.065  0.016 -0.184    0.059  0.159  0.078   -0.166  0.066 -0.145
 TransDip  -0.000 -0.012  0.101   -0.057  0.227 -0.012   -0.009 -0.012  0.285

 Mode:                31                     32                     33
 Frequency:       821.52                 871.12                 885.61
 Force Cnst:      0.5449                 3.0782                 0.8191
 Red. Mass:       1.3704                 6.8848                 1.7726
 IR Active:          YES                    YES                    YES
 IR Intens:       38.523                  2.758                 15.779
 Raman Active:       YES                    YES                    YES
               X      Y      Z        X      Y      Z        X      Y      Z
 C          0.001  0.006 -0.020    0.111 -0.047 -0.005   -0.017  0.001 -0.002
 C          0.000  0.005  0.004    0.246 -0.022 -0.002   -0.034 -0.020 -0.001
 Cl         0.000 -0.001 -0.000   -0.008  0.014  0.001    0.000  0.002  0.000
 C         -0.001 -0.006  0.061    0.243  0.197  0.019   -0.033 -0.023 -0.003
 Cl         0.000  0.001 -0.005   -0.054 -0.044 -0.004    0.007  0.005  0.001
 C         -0.001  0.009 -0.103   -0.206  0.099  0.013    0.023 -0.004 -0.000
 H         -0.001 -0.067  0.679   -0.242 -0.061 -0.026    0.030  0.028  0.004
 C          0.002  0.007 -0.110   -0.002 -0.084 -0.007    0.007  0.005  0.000
 H          0.007 -0.074  0.704    0.372  0.027 -0.007   -0.010 -0.001  0.001
 C          0.003 -0.004  0.072   -0.018 -0.185 -0.020   -0.004 -0.004  0.000
 Cl        -0.001 -0.000 -0.005    0.022  0.027  0.003   -0.000  0.001  0.000
 C         -0.003  0.000 -0.000   -0.179  0.069  0.007    0.035  0.079  0.010
 C          0.007 -0.000 -0.002   -0.138 -0.015 -0.158   -0.008 -0.107  0.003
 H          0.007 -0.002 -0.002    0.011  0.342 -0.076    0.104  0.472  0.072
 C          0.007 -0.003  0.008   -0.079  0.072 -0.156    0.028  0.085  0.028
 Cl        -0.001  0.001 -0.003    0.028 -0.012  0.031   -0.004 -0.005 -0.004
 C          0.002 -0.001  0.007    0.175 -0.067 -0.004   -0.048 -0.142 -0.018
 H          0.002  0.000 -0.005    0.206  0.084  0.014    0.134  0.738  0.090
 C         -0.008  0.001  0.012   -0.085  0.032  0.172    0.027  0.082 -0.008
 Cl         0.002 -0.000 -0.003    0.029 -0.004 -0.034   -0.004 -0.005  0.003
 C         -0.009  0.000  0.001   -0.146 -0.048  0.146   -0.002 -0.077 -0.026
 H         -0.006  0.008  0.001    0.003  0.298  0.153    0.080  0.334  0.028
 TransDip  -0.002 -0.013  0.198    0.007  0.052  0.007    0.023  0.124  0.017

 Mode:                34                     35                     36
 Frequency:       896.01                 898.92                 963.32
 Force Cnst:      0.6670                 0.6702                 0.7254
 Red. Mass:       1.4102                 1.4077                 1.3268
 IR Active:          YES                    YES                    YES
 IR Intens:        0.860                  0.047                  0.068
 Raman Active:       YES                    YES                    YES
               X      Y      Z        X      Y      Z        X      Y      Z
 C         -0.008 -0.001 -0.002   -0.008 -0.000 -0.001    0.000  0.001 -0.014
 C         -0.016 -0.017 -0.002   -0.016 -0.016 -0.000    0.000 -0.001  0.010
 Cl         0.000  0.002  0.000   -0.000  0.002  0.000    0.000  0.000 -0.000
 C         -0.015 -0.010 -0.001   -0.015 -0.010 -0.002    0.000 -0.001  0.016
 Cl         0.003  0.002  0.000    0.003  0.002  0.000   -0.000  0.000 -0.002
 C          0.010  0.002 -0.000    0.010  0.001  0.001   -0.000  0.012 -0.120
 H          0.013  0.019  0.005    0.014  0.020 -0.004   -0.000 -0.071  0.705
 C          0.005  0.000 -0.001    0.005 -0.000  0.000    0.001 -0.012  0.116
 H          0.008  0.000  0.002    0.007  0.000 -0.000   -0.005  0.067 -0.681
 C         -0.004 -0.011  0.001   -0.004 -0.010 -0.002    0.000  0.001 -0.013
 Cl         0.001  0.002 -0.000    0.001  0.001  0.000   -0.000 -0.000  0.002
 C          0.017  0.054  0.007    0.017  0.053  0.007    0.000  0.001 -0.001
 C         -0.024 -0.142 -0.012    0.012  0.027  0.010    0.001 -0.001  0.002
 H          0.162  0.777  0.100   -0.033 -0.186 -0.017    0.002 -0.002  0.003
 C          0.007  0.013  0.008   -0.002 -0.030  0.003    0.002 -0.001  0.002
 Cl        -0.001 -0.001 -0.001   -0.001  0.003 -0.001   -0.000  0.000 -0.000
 C          0.013  0.094  0.011    0.005  0.066  0.007    0.000  0.000 -0.001
 H         -0.118 -0.540 -0.068   -0.087 -0.379 -0.048    0.000  0.000 -0.007
 C         -0.003 -0.034 -0.010    0.010  0.028 -0.004   -0.002  0.000  0.002
 Cl        -0.000  0.003  0.002   -0.002 -0.002  0.001    0.000 -0.000 -0.000
 C          0.008  0.016 -0.003   -0.027 -0.153 -0.025   -0.001 -0.000  0.002
 H         -0.020 -0.110 -0.018    0.190  0.853  0.100   -0.002  0.004  0.004
 TransDip  -0.011 -0.028 -0.001   -0.004 -0.005 -0.001   -0.000 -0.000  0.008

 Mode:                37                     38                     39
 Frequency:      1011.60                1069.79                1119.60
 Force Cnst:      3.8362                 4.8098                 1.1015
 Red. Mass:       6.3626                 7.1331                 1.4915
 IR Active:          YES                    YES                    YES
 IR Intens:        1.393                 73.418                 15.224
 Raman Active:       YES                    YES                    YES
               X      Y      Z        X      Y      Z        X      Y      Z
 C          0.026 -0.009 -0.001    0.275 -0.073 -0.007    0.000  0.001 -0.017
 C         -0.021  0.022  0.002   -0.091  0.301  0.030   -0.000 -0.000  0.002
 Cl         0.001 -0.002 -0.000    0.010 -0.030 -0.003    0.000  0.000 -0.000
 C         -0.032 -0.026 -0.003   -0.213 -0.174 -0.017    0.000  0.000  0.000
 Cl         0.004  0.004  0.000    0.018  0.019  0.002   -0.000 -0.000 -0.000
 C          0.027 -0.010 -0.001    0.189 -0.073 -0.007   -0.000 -0.000 -0.001
 H          0.028 -0.005 -0.001    0.183 -0.096 -0.011   -0.000 -0.001  0.003
 C         -0.011  0.027  0.003   -0.092  0.196  0.020   -0.000  0.000  0.001
 H         -0.040  0.019  0.002   -0.072  0.203  0.018   -0.001  0.000 -0.005
 C         -0.013 -0.010 -0.001   -0.152 -0.224 -0.023    0.000  0.000  0.002
 Cl         0.001  0.001  0.000    0.016  0.019  0.002   -0.000 -0.000 -0.000
 C          0.072 -0.013 -0.001    0.161 -0.025 -0.002   -0.000 -0.003  0.027
 C         -0.182 -0.007  0.356   -0.038  0.024 -0.140    0.084 -0.013 -0.040
 H         -0.149 -0.018  0.393   -0.283  0.099 -0.296    0.396 -0.095  0.126
 C         -0.035  0.015 -0.068   -0.103  0.038 -0.129   -0.056  0.022 -0.082
 Cl        -0.001  0.000 -0.001    0.014 -0.005  0.017    0.006 -0.002  0.007
 C          0.370 -0.075 -0.004    0.036 -0.007  0.000   -0.009 -0.009  0.092
 H          0.384 -0.085  0.003    0.030 -0.010  0.006   -0.016 -0.096  0.802
 C         -0.036 -0.002  0.069   -0.105  0.006  0.132    0.050 -0.003 -0.067
 Cl        -0.001  0.000  0.001    0.015 -0.001 -0.018   -0.005  0.000  0.006
 C         -0.179  0.081 -0.352   -0.043 -0.011  0.141   -0.075  0.021 -0.041
 H         -0.155  0.083 -0.384   -0.293  0.034  0.309   -0.329  0.059  0.099
 TransDip  -0.037 -0.005 -0.000   -0.268 -0.057 -0.006   -0.006  0.018 -0.124

 Mode:                40                     41                     42
 Frequency:      1126.46                1133.12                1162.44
 Force Cnst:      2.1985                 2.3387                 1.1607
 Red. Mass:       2.9407                 3.0915                 1.4579
 IR Active:          YES                    YES                    YES
 IR Intens:        2.866                 14.216                  2.079
 Raman Active:       YES                    YES                    YES
               X      Y      Z        X      Y      Z        X      Y      Z
 C         -0.069  0.029  0.004    0.058 -0.020 -0.001   -0.020  0.025  0.002
 C         -0.014  0.190  0.019    0.009 -0.100 -0.010    0.001  0.059  0.006
 Cl         0.006 -0.022 -0.002   -0.004  0.012  0.001   -0.001 -0.005 -0.001
 C          0.059  0.092  0.009   -0.046 -0.075 -0.007   -0.011 -0.089 -0.009
 Cl        -0.011 -0.012 -0.001    0.008  0.009  0.001    0.003  0.008  0.001
 C          0.131 -0.014 -0.002   -0.082  0.003  0.001   -0.076 -0.047 -0.004
 H          0.163  0.066  0.007   -0.111 -0.083 -0.009   -0.196 -0.550 -0.056
 C          0.017 -0.088 -0.009   -0.011  0.072  0.007    0.049  0.086  0.009
 H          0.117 -0.075 -0.008   -0.017  0.081  0.009    0.720  0.295  0.022
 C         -0.175 -0.159 -0.016    0.106  0.085  0.008    0.029 -0.026 -0.003
 Cl         0.019  0.019  0.002   -0.011 -0.011 -0.001   -0.003  0.000  0.000
 C         -0.112  0.015 -0.001    0.059 -0.006 -0.003   -0.060  0.014  0.001
 C          0.041 -0.015  0.065    0.050 -0.016  0.034   -0.002 -0.001  0.010
 H          0.491 -0.145  0.323    0.503 -0.132  0.279    0.052 -0.015  0.045
 C          0.013  0.001 -0.026   -0.093  0.044 -0.196    0.026 -0.010  0.039
 Cl        -0.001 -0.000  0.003    0.009 -0.005  0.021   -0.002  0.001 -0.004
 C         -0.085  0.017 -0.002   -0.112  0.024 -0.005    0.001 -0.000  0.000
 H         -0.091  0.025 -0.039   -0.132  0.036 -0.070    0.004 -0.001  0.003
 C          0.008 -0.006  0.033   -0.105 -0.004  0.214    0.027 -0.000 -0.041
 Cl        -0.001  0.001 -0.003    0.011  0.001 -0.023   -0.003  0.000  0.004
 C          0.051 -0.000 -0.063    0.063 -0.010 -0.031   -0.002  0.002 -0.011
 H          0.523 -0.081 -0.348    0.559 -0.078 -0.311    0.050 -0.004 -0.046
 TransDip  -0.052  0.013  0.006   -0.120  0.009  0.008    0.014 -0.044 -0.005

 Mode:                43                     44                     45
 Frequency:      1191.39                1265.76                1269.79
 Force Cnst:      1.6453                 1.5808                 3.0926
 Red. Mass:       1.9674                 1.6747                 3.2555
 IR Active:          YES                    YES                    YES
 IR Intens:       55.738                  0.382                  7.322
 Raman Active:       YES                    YES                    YES
               X      Y      Z        X      Y      Z        X      Y      Z
 C          0.019  0.097  0.010    0.001 -0.004 -0.018   -0.164  0.029  0.002
 C          0.129 -0.074 -0.007    0.006  0.002  0.003    0.006 -0.039 -0.004
 Cl        -0.007  0.010  0.001   -0.000  0.000 -0.000    0.001  0.001  0.000
 C         -0.066 -0.170 -0.017   -0.004  0.000  0.001   -0.012  0.129  0.013
 Cl         0.010  0.012  0.001    0.000  0.000 -0.000   -0.003 -0.005 -0.001
 C         -0.039  0.051  0.005   -0.001 -0.003 -0.001    0.036 -0.073 -0.007
 H          0.129  0.844  0.087    0.001  0.008  0.003    0.024 -0.184 -0.018
 C          0.017 -0.012 -0.001    0.002  0.002  0.001    0.112 -0.100 -0.010
 H          0.405  0.102  0.007   -0.007 -0.000 -0.003    0.678  0.054  0.002
 C         -0.116 -0.026 -0.003   -0.001  0.002  0.003   -0.186  0.113  0.011
 Cl         0.006  0.004  0.000   -0.000  0.000 -0.000    0.005  0.001  0.000
 C         -0.027 -0.026 -0.004   -0.003 -0.016  0.137    0.213 -0.054 -0.005
 C          0.001  0.006  0.004   -0.037  0.010 -0.018    0.040 -0.008  0.008
 H          0.019 -0.036  0.016   -0.474  0.129 -0.262   -0.323  0.089 -0.208
 C          0.007 -0.002  0.011    0.118 -0.016 -0.063   -0.047  0.023 -0.108
 Cl        -0.001  0.000 -0.001   -0.001  0.000  0.000    0.003 -0.002  0.008
 C          0.000 -0.001 -0.000   -0.000 -0.004  0.033   -0.019  0.004 -0.001
 H          0.002  0.002  0.001   -0.005 -0.067  0.545   -0.029  0.006  0.007
 C          0.008  0.000 -0.011   -0.117  0.032 -0.060   -0.048 -0.004  0.109
 Cl        -0.001 -0.000  0.001    0.001 -0.000  0.000    0.004  0.000 -0.008
 C         -0.000  0.007 -0.002    0.038 -0.005 -0.020    0.037 -0.006 -0.007
 H          0.011 -0.030 -0.019    0.491 -0.068 -0.285   -0.311  0.039  0.208
 TransDip  -0.125 -0.203 -0.020   -0.001 -0.001  0.020   -0.085  0.015 -0.000

 Mode:                46                     47                     48
 Frequency:      1278.95                1319.05                1395.90
 Force Cnst:      8.4032                 3.0239                 4.9121
 Red. Mass:       8.7195                 2.9498                 4.2787
 IR Active:          YES                    YES                    YES
 IR Intens:        0.394                  0.031                 62.304
 Raman Active:       YES                    YES                    YES
               X      Y      Z        X      Y      Z        X      Y      Z
 C         -0.009  0.430  0.040   -0.001  0.002 -0.004    0.266  0.153  0.016
 C         -0.391 -0.117 -0.011   -0.001 -0.001  0.002   -0.018 -0.235 -0.024
 Cl         0.001 -0.004 -0.000    0.000  0.000  0.000   -0.001  0.011  0.001
 C          0.302 -0.142 -0.014    0.000  0.001  0.001   -0.222  0.147  0.015
 Cl        -0.004 -0.007 -0.001   -0.000 -0.000 -0.000    0.008 -0.002 -0.000
 C          0.071  0.258  0.025    0.001  0.000 -0.000    0.131  0.039  0.004
 H         -0.018 -0.170 -0.017    0.001 -0.002  0.001   -0.009 -0.660 -0.067
 C         -0.227 -0.127 -0.012    0.000 -0.001  0.001    0.006 -0.096 -0.009
 H          0.396  0.053 -0.000    0.007  0.001 -0.002    0.170 -0.067 -0.007
 C          0.136 -0.224 -0.022   -0.002  0.001  0.002   -0.128  0.041  0.004
 Cl         0.006  0.002  0.000   -0.000  0.000  0.000    0.004 -0.003 -0.000
 C          0.113 -0.061  0.001    0.002 -0.018  0.136   -0.053 -0.018 -0.010
 C          0.024  0.004  0.007   -0.173  0.049 -0.108   -0.043  0.019 -0.040
 H         -0.227  0.013 -0.141    0.442 -0.120  0.237    0.290 -0.104  0.147
 C         -0.015  0.014 -0.065    0.092 -0.011 -0.063   -0.023 -0.004  0.084
 Cl         0.002 -0.001  0.004    0.003 -0.000 -0.001    0.000  0.000 -0.004
 C         -0.013  0.001  0.001   -0.001 -0.026  0.213    0.052 -0.011 -0.004
 H         -0.018 -0.000  0.045    0.006  0.064 -0.530    0.063 -0.016  0.024
 C         -0.034  0.002  0.059   -0.092  0.026 -0.060   -0.033  0.018 -0.080
 Cl         0.002  0.000 -0.004   -0.003  0.001 -0.001    0.000 -0.001  0.004
 C          0.027  0.005 -0.005    0.173 -0.023 -0.111   -0.038  0.007  0.049
 H         -0.161 -0.025  0.098   -0.450  0.068  0.255    0.285 -0.068 -0.147
 TransDip  -0.017 -0.011 -0.001    0.002  0.000  0.005    0.097 -0.233 -0.018

 Mode:                49                     50                     51
 Frequency:      1434.75                1447.97                1476.73
 Force Cnst:      3.6437                 3.2891                 5.0608
 Red. Mass:       3.0043                 2.6626                 3.9388
 IR Active:          YES                    YES                    YES
 IR Intens:       49.463                 87.781                 15.180
 Raman Active:       YES                    YES                    YES
               X      Y      Z        X      Y      Z        X      Y      Z
 C          0.008  0.007 -0.035    0.041 -0.119 -0.012   -0.195  0.089  0.008
 C         -0.001 -0.005  0.003   -0.127  0.029  0.003    0.091  0.035  0.004
 Cl        -0.000  0.000 -0.000    0.003 -0.002 -0.000   -0.003 -0.002 -0.000
 C         -0.004  0.002  0.002    0.119  0.032  0.003   -0.011 -0.081 -0.008
 Cl         0.000 -0.000 -0.000   -0.004 -0.003 -0.000    0.001  0.003  0.000
 C          0.004  0.002 -0.001    0.016 -0.096 -0.010   -0.062  0.090  0.009
 H          0.001 -0.011  0.001    0.152  0.474  0.048   -0.160 -0.285 -0.029
 C         -0.002 -0.003  0.002   -0.120 -0.019 -0.002    0.154  0.028  0.002
 H          0.009  0.000 -0.003    0.540  0.187  0.015   -0.514 -0.178 -0.014
 C         -0.003  0.001  0.004    0.014  0.131  0.013   -0.019 -0.111 -0.011
 Cl         0.000 -0.000 -0.000   -0.002 -0.004 -0.000    0.001  0.005  0.001
 C         -0.007 -0.030  0.246    0.080  0.000  0.001    0.201 -0.051 -0.001
 C          0.123 -0.016 -0.078   -0.026  0.011 -0.065    0.002  0.011 -0.080
 H         -0.254  0.090 -0.317    0.329 -0.070  0.127    0.359 -0.092  0.103
 C         -0.169  0.040 -0.038   -0.092  0.006  0.100   -0.162  0.019  0.123
 Cl         0.006 -0.002  0.004    0.002  0.000 -0.003    0.003 -0.000 -0.004
 C         -0.001 -0.013  0.105    0.088 -0.017 -0.003    0.128 -0.026 -0.001
 H          0.006  0.083 -0.682    0.104 -0.021 -0.002    0.150 -0.030 -0.011
 C          0.172 -0.030 -0.044   -0.087  0.029 -0.096   -0.154  0.047 -0.118
 Cl        -0.006  0.001  0.004    0.002 -0.001  0.003    0.003 -0.001  0.004
 C         -0.121  0.035 -0.075   -0.029 -0.004  0.064   -0.004 -0.008  0.079
 H          0.259 -0.016 -0.326    0.335 -0.041 -0.137    0.370 -0.069 -0.126
 TransDip   0.003  0.022 -0.224    0.228  0.194  0.020   -0.078 -0.097 -0.012

 Mode:                52                     53                     54
 Frequency:      1583.85                1594.58                1601.23
 Force Cnst:      9.7599                 9.7253                11.9913
 Red. Mass:       6.6034                 6.4918                 7.9379
 IR Active:          YES                    YES                    YES
 IR Intens:        7.859                120.918                  2.121
 Raman Active:       YES                    YES                    YES
               X      Y      Z        X      Y      Z        X      Y      Z
 C         -0.006 -0.276 -0.027    0.001 -0.010  0.022    0.234 -0.029 -0.003
 C          0.080  0.124  0.012   -0.001  0.004 -0.002   -0.323 -0.021 -0.002
 Cl        -0.003  0.003  0.000   -0.000  0.000  0.000    0.004  0.001  0.000
 C          0.013 -0.250 -0.025    0.003 -0.007 -0.002    0.275 -0.143 -0.014
 Cl         0.000  0.001  0.000   -0.000  0.000  0.000   -0.002  0.003  0.000
 C          0.111  0.452  0.044    0.001  0.010  0.002   -0.193  0.005  0.001
 H         -0.130 -0.630 -0.064   -0.004 -0.012 -0.002   -0.210  0.043  0.004
 C         -0.101 -0.233 -0.023    0.000 -0.005 -0.002    0.426  0.065  0.006
 H          0.206 -0.169 -0.017    0.002 -0.005  0.001   -0.503 -0.227 -0.018
 C         -0.098  0.228  0.023   -0.004  0.007 -0.002   -0.327  0.128  0.013
 Cl         0.004 -0.001 -0.000    0.000 -0.000  0.000    0.002 -0.002 -0.000
 C         -0.007  0.021  0.009    0.001  0.041 -0.322   -0.010 -0.002  0.002
 C         -0.012 -0.000 -0.005    0.106 -0.047  0.202   -0.075  0.018 -0.019
 H          0.015  0.015  0.011   -0.314  0.068 -0.021    0.061 -0.023  0.061
 C          0.009 -0.004  0.003    0.066  0.015 -0.231    0.076 -0.013 -0.019
 Cl        -0.000  0.000 -0.000   -0.002  0.000  0.001   -0.001  0.000  0.001
 C         -0.006  0.003 -0.010   -0.003 -0.050  0.407   -0.039  0.008 -0.002
 H         -0.007  0.000  0.015    0.006  0.065 -0.538   -0.043  0.008  0.004
 C          0.011 -0.005  0.008   -0.065  0.042 -0.231    0.077 -0.018  0.019
 Cl        -0.000  0.000 -0.000    0.002 -0.000  0.001   -0.001  0.000 -0.001
 C         -0.006 -0.002 -0.004   -0.105 -0.003  0.204   -0.075  0.014  0.019
 H         -0.002  0.020 -0.003    0.314 -0.063 -0.029    0.062 -0.008 -0.065
 TransDip  -0.059  0.066  0.016    0.001  0.045 -0.349    0.047  0.001  0.002

 Mode:                55                     56                     57
 Frequency:      1625.36                3202.86                3206.49
 Force Cnst:     10.4309                 6.5805                 6.6173
 Red. Mass:       6.7015                 1.0888                 1.0924
 IR Active:          YES                    YES                    YES
 IR Intens:       61.804                  0.033                  0.133
 Raman Active:       YES                    YES                    YES
               X      Y      Z        X      Y      Z        X      Y      Z
 C          0.105 -0.025 -0.002    0.000  0.000  0.000   -0.000  0.000 -0.000
 C         -0.053 -0.003 -0.000    0.000  0.000  0.000   -0.000  0.000  0.000
 Cl         0.001 -0.000 -0.000   -0.000  0.000  0.000    0.000 -0.000 -0.000
 C          0.038 -0.021 -0.002   -0.000 -0.002 -0.000    0.000 -0.000 -0.000
 Cl        -0.000  0.000  0.000    0.000  0.000  0.000   -0.000  0.000  0.000
 C         -0.024  0.004  0.000   -0.065  0.016  0.002   -0.000  0.000  0.000
 H         -0.028  0.003  0.000    0.758 -0.169 -0.017    0.005 -0.001 -0.000
 C          0.055  0.008  0.001    0.018 -0.050 -0.005    0.000 -0.000 -0.000
 H         -0.064 -0.031 -0.003   -0.183  0.594  0.060   -0.001  0.004  0.000
 C         -0.054  0.026  0.003   -0.002 -0.000 -0.000   -0.000  0.000  0.000
 Cl         0.001 -0.000 -0.000    0.000  0.000  0.000    0.000  0.000  0.000
 C         -0.273  0.057  0.006   -0.000  0.000 -0.000    0.002 -0.001  0.003
 C          0.321 -0.080  0.108   -0.000 -0.000  0.001    0.043  0.000 -0.075
 H         -0.358  0.108 -0.281    0.003  0.000 -0.006   -0.485 -0.007  0.860
 C         -0.265  0.047  0.063    0.000 -0.000  0.000   -0.004  0.001 -0.001
 Cl         0.002 -0.000 -0.002    0.000  0.000  0.000    0.000 -0.000  0.000
 C          0.129 -0.026 -0.005    0.000 -0.000 -0.000    0.001 -0.000  0.001
 H          0.144 -0.030  0.002   -0.000  0.000  0.000   -0.008  0.002 -0.000
 C         -0.265  0.061 -0.050    0.000  0.000 -0.000    0.000 -0.000 -0.000
 Cl         0.002 -0.001  0.001    0.000  0.000  0.000   -0.000  0.000  0.000
 C          0.328 -0.054 -0.121   -0.000  0.000 -0.000   -0.006  0.002 -0.010
 H         -0.378  0.045  0.301    0.002 -0.001  0.003    0.064 -0.028  0.115
 TransDip  -0.247  0.048  0.008   -0.005 -0.003 -0.000    0.002 -0.002  0.011

 Mode:                58                     59                     60
 Frequency:      3208.70                3216.19                3220.34
 Force Cnst:      6.6279                 6.6781                 6.6788
 Red. Mass:       1.0926                 1.0958                 1.0931
 IR Active:          YES                    YES                    YES
 IR Intens:        0.080                  0.016                  1.225
 Raman Active:       YES                    YES                    YES
               X      Y      Z        X      Y      Z        X      Y      Z
 C          0.000 -0.000 -0.000   -0.000  0.000  0.000   -0.000  0.000  0.000
 C          0.000 -0.000  0.000   -0.000  0.000  0.000    0.000 -0.000  0.000
 Cl        -0.000  0.000 -0.000   -0.000  0.000  0.000    0.000  0.000  0.000
 C         -0.000  0.000  0.000   -0.000  0.003  0.000   -0.000  0.000  0.000
 Cl         0.000 -0.000 -0.000   -0.000 -0.000 -0.000    0.000 -0.000  0.000
 C          0.000 -0.000 -0.000    0.055 -0.010 -0.001   -0.000  0.000  0.000
 H         -0.004  0.001  0.000   -0.609  0.132  0.013    0.000 -0.000 -0.000
 C         -0.000  0.000  0.000    0.019 -0.067 -0.007    0.000 -0.000 -0.000
 H          0.001 -0.003 -0.000   -0.223  0.740  0.075   -0.000  0.000  0.000
 C          0.000 -0.000  0.000   -0.003  0.000 -0.000    0.000  0.000  0.000
 Cl        -0.000 -0.000 -0.000    0.000  0.000  0.000    0.000 -0.000  0.000
 C         -0.002  0.000  0.002   -0.000 -0.000 -0.000    0.000 -0.000 -0.000
 C         -0.005 -0.000  0.011    0.000 -0.000 -0.000    0.001 -0.000 -0.001
 H          0.065  0.001 -0.116   -0.000 -0.000  0.000   -0.005 -0.000  0.008
 C          0.001 -0.000  0.000    0.000  0.000 -0.000    0.001  0.000 -0.004
 Cl        -0.000 -0.000 -0.000    0.000  0.000  0.000    0.000 -0.000  0.000
 C         -0.001  0.000  0.001    0.000 -0.000 -0.000   -0.086  0.018  0.001
 H          0.013 -0.003 -0.001   -0.000  0.000  0.000    0.976 -0.199 -0.015
 C          0.004 -0.001 -0.001    0.000  0.000  0.000    0.001 -0.001  0.004
 Cl        -0.000  0.000  0.000    0.000 -0.000 -0.000    0.000  0.000 -0.000
 C         -0.041  0.018 -0.074    0.000  0.000 -0.000    0.001 -0.000  0.001
 H          0.467 -0.206  0.845    0.000 -0.000  0.000   -0.006  0.002 -0.010
 TransDip  -0.002 -0.001  0.009    0.004 -0.001 -0.000    0.035 -0.007 -0.000

 STANDARD THERMODYNAMIC QUANTITIES AT   298.15 K  AND     1.00 ATM

   This Molecule has  0 Imaginary Frequencies
   Zero point vibrational energy:       82.917 kcal/mol

   Atom    1 Element C  Has Mass   12.00000
   Atom    2 Element C  Has Mass   12.00000
   Atom    3 Element Cl Has Mass   34.96885
   Atom    4 Element C  Has Mass   12.00000
   Atom    5 Element Cl Has Mass   34.96885
   Atom    6 Element C  Has Mass   12.00000
   Atom    7 Element H  Has Mass    1.00783
   Atom    8 Element C  Has Mass   12.00000
   Atom    9 Element H  Has Mass    1.00783
   Atom   10 Element C  Has Mass   12.00000
   Atom   11 Element Cl Has Mass   34.96885
   Atom   12 Element C  Has Mass   12.00000
   Atom   13 Element C  Has Mass   12.00000
   Atom   14 Element H  Has Mass    1.00783
   Atom   15 Element C  Has Mass   12.00000
   Atom   16 Element Cl Has Mass   34.96885
   Atom   17 Element C  Has Mass   12.00000
   Atom   18 Element H  Has Mass    1.00783
   Atom   19 Element C  Has Mass   12.00000
   Atom   20 Element Cl Has Mass   34.96885
   Atom   21 Element C  Has Mass   12.00000
   Atom   22 Element H  Has Mass    1.00783
   Molecular Mass:   323.883400 amu
   Principal axes and moments of inertia in amu*Bohr^2:
                             1           2           3
    Eigenvalues --     4728.28611 10798.90833 11305.20209
          X               0.99990    -0.01403    -0.00127
          Y               0.01403     0.99990     0.00098
          Z               0.00126    -0.00100     1.00000
   Rotational Symmetry Number is   1
   The Molecule is an Asymmetric Top
   Translational Enthalpy:        0.889 kcal/mol
   Rotational Enthalpy:           0.889 kcal/mol
   Vibrational Enthalpy:         90.763 kcal/mol
   gas constant (RT):             0.592 kcal/mol
   Translational Entropy:        43.221  cal/mol.K
   Rotational Entropy:           34.711  cal/mol.K
   Vibrational Entropy:          52.903  cal/mol.K

   Total Enthalpy:               93.133 kcal/mol
   Total Entropy:               130.835  cal/mol.K

 ======================================================================

 STANDARD THERMODYNAMIC QUANTITIES FOR ANHARMONIC VIBRATION -- TOSH

   Zero point vibrational energy: ************ kcal/mol

   Vibrational Enthalpy:       Infinity kcal/mol
   Vibrational Entropy:             NaN  cal/mol.K

   Total Enthalpy:             Infinity kcal/mol
   Total Entropy:                   NaN  cal/mol.K

 ======================================================================

 STANDARD THERMODYNAMIC QUANTITIES FOR ANHARMONIC VIBRATION -- VPT2

   Zero point vibrational energy: ************ kcal/mol

   Vibrational Enthalpy:       Infinity kcal/mol
   Vibrational Entropy:             NaN  cal/mol.K

   Total Enthalpy:             Infinity kcal/mol
   Total Entropy:                   NaN  cal/mol.K

 ======================================================================

Archival summary:
1\1\november\FREQ\ProcedureUnspecified\BasisUnspecified\l5125\taweetha\TueJan1421:26:052020TueJan1421:26:052020\0\\#,FREQ,ProcedureUnspecified,BasisUnspecified,\\0,1\Cl\C,1,1.74539\C,2,1.39923,1,120.103\C,3,1.39162,2,119.944,1,179.938,0\H,4,1.0822,3,119.338,2,-179.96,0\C,4,1.38677,3,120.263,2,-0.00700785,0\H,6,1.08184,4,120.503,3,179.997,0\C,6,1.39087,4,119.489,3,0.0380552,0\C,8,1.40051,6,121.886,4,-0.0135657,0\C,9,1.4947,8,121.113,6,179.771,0\C,10,1.39611,9,119.852,8,-90.9241,0\H,11,1.08196,10,120.656,9,-0.944388,0\C,11,1.39017,10,119.2,9,178.991,0\C,13,1.39073,11,121.757,10,0.0856722,0\H,14,1.08095,13,121.048,11,-179.886,0\C,14,1.3909,13,117.931,11,0.0747253,0\C,16,1.39014,14,121.821,13,-0.160792,0\H,17,1.08192,16,120.164,14,-179.798,0\Cl,3,1.74653,2,121.609,1,-0.127548,0\Cl,8,1.75521,6,118.102,4,179.947,0\Cl,13,1.7555,11,119.268,10,-179.782,0\Cl,16,1.75585,14,118.907,13,179.931,0\\\@

 Total job time:  13514.27s(wall), 13513.45s(cpu) 
 Tue Jan 14 21:26:05 2020

        *************************************************************
        *                                                           *
        *  Thank you very much for using Q-Chem.  Have a nice day.  *
        *                                                           *
        *************************************************************
