# Supplementary material for: Quantum Chemical Investigation of Polychlorinated Dibenzodioxins, Dibenzofurans and Biphenyls: Relative Stability and Planarity Analysis
Source: Molecules. 2020 Dec 3;25(23):5697. doi: 10.3390/molecules25235697 (PMC7730433; doi:10.3390/molecules25235697)
Supplement: Supplementary file 1 [file molecules-25-05697-s001.zip › PCB/B3LYP/ClClHHClHClHHH.out]

                  Welcome to Q-Chem
     A Quantum Leap Into The Future Of Chemistry


 Q-Chem 5.2 (devel), Q-Chem, Inc., Pleasanton, CA (2019)

 Yihan Shao,  Zhengting Gan,  E. Epifanovsky,  A. T. B. Gilbert,  M. Wormit,  
 J. Kussmann,  A. W. Lange,  A. Behn,  Jia Deng,  Xintian Feng,  D. Ghosh,  
 M. Goldey,  P. R. Horn,  L. D. Jacobson,  I. Kaliman,  T. Kus,  A. Landau,  
 Jie Liu,  E. I. Proynov,  R. M. Richard,  R. P. Steele,  E. J. Sundstrom,  
 H. L. Woodcock III,  P. M. Zimmerman,  D. Zuev,  B. Albrecht,  E. Alguire,  
 S. A. Baeppler,  D. Barton,  Z. Benda,  Y. A. Bernard,  E. J. Berquist,  
 K. B. Bravaya,  H. Burton,  D. Casanova,  Chun-Min Chang,  Yunqing Chen,  
 A. Chien,  K. D. Closser,  M. P. Coons,  S. Coriani,  S. Dasgupta,  
 A. L. Dempwolff,  M. Diedenhofen,  Hainam Do,  R. G. Edgar,  Po-Tung Fang,  
 S. Faraji,  S. Fatehi,  Qingguo Feng,  K. D. Fenk,  J. Fosso-Tande,  
 J. Gayvert,  Qinghui Ge,  A. Ghysels,  G. Gidofalvi,  J. Gomes,  
 J. Gonthier,  A. Gunina,  D. Hait,  M. W. D. Hanson-Heine,  
 P. H. P. Harbach,  A. W. Hauser,  M. F. Herbst,  J. E. Herr,  
 E. G. Hohenstein,  Z. C. Holden,  Kerwin Hui,  B. C. Huynh,  T.-C. Jagau,  
 Hyunjun Ji,  B. Kaduk,  K. Khistyaev,  Jaehoon Kim,  P. Klunzinger,  K. Koh,  
 D. Kosenkov,  L. Koulias,  T. Kowalczyk,  C. M. Krauter,  A. Kunitsa,  
 Ka Un Lao,  A. Laurent,  K. V. Lawler,  Joonho Lee,  D. Lefrancois,  
 S. Lehtola,  D. S. Levine,  Yi-Pei Li,  You-Sheng Lin,  Fenglai Liu,  
 E. Livshits,  A. Luenser,  P. Manohar,  E. Mansoor,  S. F. Manzer,  
 Shan-Ping Mao,  Yuezhi Mao,  N. Mardirossian,  A. V. Marenich,  
 T. Markovich,  L. A. Martinez-Martinez,  S. A. Maurer,  N. J. Mayhall,  
 S. C. McKenzie,  J.-M. Mewes,  P. Morgante,  A. F. Morrison,  
 J. W. Mullinax,  K. Nanda,  T. S. Nguyen-Beck,  R. Olivares-Amaya,  
 J. A. Parkhill,  Zheng Pei,  T. M. Perrine,  F. Plasser,  P. Pokhilko,  
 S. Prager,  A. Prociuk,  E. Ramos,  D. R. Rehn,  F. Rob,  M. Scheurer,  
 M. Schneider,  N. Sergueev,  S. M. Sharada,  S. Sharma,  D. W. Small,  
 T. Stauch,  T. Stein,  Yu-Chuan Su,  A. J. W. Thom,  A. Tkatchenko,  
 T. Tsuchimochi,  N. M. Tubman,  L. Vogt,  M. L. Vidal,  O. Vydrov,  
 M. A. Watson,  J. Wenzel,  M. de Wergifosse,  T. A. Wesolowski,  A. White,  
 J. Witte,  A. Yamada,  Jun Yang,  K. Yao,  S. Yeganeh,  S. R. Yost,  
 Zhi-Qiang You,  A. Zech,  Igor Ying Zhang,  Xing Zhang,  Yan Zhao,  
 Ying Zhu,  B. R. Brooks,  G. K. L. Chan,  C. J. Cramer,  M. S. Gordon,  
 W. J. Hehre,  A. Klamt,  M. W. Schmidt,  C. D. Sherrill,  D. G. Truhlar,  
 A. Aspuru-Guzik,  R. Baer,  A. T. Bell,  N. A. Besley,  Jeng-Da Chai,  
 A. E. DePrince, III,  R. A. DiStasio Jr.,  A. Dreuw,  B. D. Dunietz,  
 T. R. Furlani,  Chao-Ping Hsu,  Yousung Jung,  Jing Kong,  D. S. Lambrecht,  
 WanZhen Liang,  C. Ochsenfeld,  V. A. Rassolov,  L. V. Slipchenko,  
 J. E. Subotnik,  T. Van Voorhis,  J. M. Herbert,  A. I. Krylov,  
 P. M. W. Gill,  M. Head-Gordon

 Contributors to earlier versions of Q-Chem not listed above: 
 R. D. Adamson,  B. Austin,  J. Baker,  G. J. O. Beran,  K. Brandhorst,  
 S. T. Brown,  E. F. C. Byrd,  A. K. Chakraborty,  C.-L. Cheng,  
 Siu Hung Chien,  D. M. Chipman,  D. L. Crittenden,  H. Dachsel,  
 R. J. Doerksen,  A. D. Dutoi,  L. Fusti-Molnar,  W. A. Goddard III,  
 A. Golubeva-Zadorozhnaya,  S. R. Gwaltney,  G. Hawkins,  A. Heyden,  
 S. Hirata,  G. Kedziora,  F. J. Keil,  C. Kelley,  Jihan Kim,  R. A. King,  
 R. Z. Khaliullin,  P. P. Korambath,  W. Kurlancheek,  A. M. Lee,  M. S. Lee,  
 S. V. Levchenko,  Ching Yeh Lin,  D. Liotard,  R. C. Lochan,  I. Lotan,  
 P. E. Maslen,  N. Nair,  D. P. O'Neill,  D. Neuhauser,  E. Neuscamman,  
 C. M. Oana,  R. Olson,  B. Peters,  R. Peverati,  P. A. Pieniazek,  
 Y. M. Rhee,  J. Ritchie,  M. A. Rohrdanz,  E. Rosta,  N. J. Russ,  
 H. F. Schaefer III,  N. E. Schultz,  N. Shenvi,  A. C. Simmonett,  A. Sodt,  
 D. Stuck,  K. S. Thanthiriwatte,  V. Vanovschi,  Tao Wang,  A. Warshel,  
 C. F. Williams,  Q. Wu,  X. Xu,  W. Zhang

 Please cite Q-Chem as follows:
 Y. Shao et al., Mol. Phys. 113, 184-215 (2015)
 DOI: 10.1080/00268976.2014.952696

 Q-Chem 5.2.1 for Intel X86 EM64T Linux

 Parts of Q-Chem use Armadillo 8.300.2 (Tropical Shenanigans).
 http://arma.sourceforge.net/

 Q-Chem begins on Tue Jan 14 15:11:13 2020  

Host: 
0

     Scratch files written to /scratch/taweetham/qchem19302//
NAlpha2: 146
NElect   146
Mult     1

 Q-Chem warning in module libgen/rem_setup.C, line 2168:

 Setting Thresh to 1e-14


Checking the input file for inconsistencies... 	...done.

--------------------------------------------------------------
User input:
--------------------------------------------------------------
$MOLECULE
0 1
C 
C  1 1.394960
Cl  2 CCl 1 119.528007
C  2 1.386606 1 120.846377 3 178.766605 0
Cl  4 CCl 2 119.698148 1 -179.612229 0
C  4 1.387279 2 120.235871 1 -0.083363 0
H  6 CH 4 120.254637 2 -179.958574 0
C  6 1.387279 4 119.490737 2 0.041992 0
H  8 CH 6 120.064298 4 179.568218 0
C  8 1.386606 6 120.235863 4 0.041336 0
Cl  10 CCl 8 119.614146 6 178.681836 0
C  1 1.488550 2 120.827489 3 1.275929 0
C  12 1.394960 1 120.827496 2 44.635695 0
H  13 CH 12 119.528011 1 1.275194 0
C  13 1.386606 12 120.846392 1 -179.957497 0
Cl  15 CCl 13 119.698155 12 -179.612829 0
C  15 1.387278 13 120.235860 12 -0.083872 0
H  17 CH 15 120.254633 13 -179.958492 0
C  17 1.387279 15 119.490737 13 0.041666 0
H  19 CH 17 120.064293 15 179.568399 0
C  19 1.386606 17 120.235874 15 0.041790 0
H  21 CH 19 119.614152 17 178.681599 0

CH=1.08273
CCl=1.75400
$END

$REM
   JOB_TYPE	OPTIMIZATION
   BASIS	6-311++G**
   METHOD	B3LYP
   SYM_IGNORE	TRUE
   SCF_GUESS_ALWAYS     TRUE
   SYM_IGNORE   TRUE
   S2THRESH     15
   THRESH       15
$END

--------------------------------------------------------------
 ----------------------------------------------------------------
             Standard Nuclear Orientation (Angstroms)
    I     Atom           X                Y                Z
 ----------------------------------------------------------------
    1      C       0.0000000000     0.0000000000     0.0000000000
    2      C       0.0000000000     0.0000000000     1.3949600000
    3      Cl      1.5261815140     0.0000000000     2.2594170471
    4      C      -1.1901880373     0.0256249026     2.1059255403
    5      Cl     -1.1548436435     0.0351778398     3.8595433764
    6      C      -2.4041742747     0.0535064326     1.4351028665
    7      H      -3.3336980403     0.0741960811     1.9899557843
    8      C      -2.4180259722     0.0546630380     0.0478935036
    9      H      -3.3603520375     0.0692493833    -0.4851290834
   10      C      -1.2274122092     0.0272853135    -0.6622934626
   11      Cl     -1.2645630159    -0.0058824468    -2.4155862839
   12      C       1.2779219872    -0.0284629571    -0.7628147595
   13      C       2.3095886281    -0.8932703637    -0.3971844912
   14      H       2.1704206894    -1.5663256744     0.4394355459
   15      C       3.5004827568    -0.9194878930    -1.1069450245
   16      Cl      4.7739092873    -2.0261183446    -0.6270805489
   17      C       3.6821124948    -0.0819958503    -2.1978886372
   18      H       4.6116429624    -0.1026930066    -2.7527300472
   19      C       2.6636000698     0.7822218600    -2.5724593424
   20      H       2.7980411655     1.4448431951    -3.4181323354
   21      C       1.4736782845     0.8090230106    -1.8610916159
   22      H       0.6936781770     1.5025559907    -2.1490431582
 ----------------------------------------------------------------
 Nuclear Repulsion Energy =        1477.56110847 hartrees
 There are       73 alpha and       73 beta electrons
 Requested basis set is 6-311++G(d,p)
 There are 154 shells and 426 basis functions

 Total QAlloc Memory Limit   2000 MB
 Mega-Array Size       188 MB
 MEM_STATIC part       192 MB
 A cutoff of  1.0D-15 yielded   9546 shell pairs
 There are     78054 function pairs (     83889 Cartesian)
 Smallest overlap matrix eigenvalue = 2.76E-07
 Linear dependence detected in AO basis
 Number of orthogonalized atomic orbitals = 422
 Maximum deviation from orthogonality = 2.762E-10

 Scale SEOQF with 1.000000e-01/1.000000e-01/1.000000e-01

 Standard Electronic Orientation quadrupole field applied
 Nucleus-field energy     =    -0.0000000294 hartrees
 Guess from superposition of atomic densities
 Warning:  Energy on first SCF cycle will be non-variational
 SAD guess density has 146.000000 electrons

 -----------------------------------------------------------------------
  General SCF calculation program by
  Eric Jon Sundstrom, Paul Horn, Yuezhi Mao, Dmitri Zuev, Alec White,
  David Stuck, Shaama M.S., Shane Yost, Joonho Lee, David Small,
  Daniel Levine, Susi Lehtola, Hugh Burton, Evgeny Epifanovsky,
  Bang C. Huynh
 -----------------------------------------------------------------------
 Exchange:     0.2000 Hartree-Fock + 0.0800 Slater + 0.7200 B88
 Correlation:  0.1900 VWN1RPA + 0.8100 LYP
 Using SG-1 standard quadrature grid
 A restricted SCF calculation will be
 performed using DIIS
 SCF converges when DIIS error is below 1.0e-08
 ---------------------------------------
  Cycle       Energy         DIIS error
 ---------------------------------------
    1   -2305.7710091035      3.06e-02  
    2   -2301.7224868276      2.63e-03  
    3   -2301.6326721021      3.23e-03  
    4   -2301.8786556893      5.48e-04  
    5   -2301.8840731618      2.96e-04  
    6   -2301.8860249599      1.00e-04  
    7   -2301.8862367864      2.20e-05  
    8   -2301.8862449768      1.04e-05  
    9   -2301.8862474889      1.98e-06  
   10   -2301.8862475642      9.35e-07  
   11   -2301.8862475834      2.27e-07  
   12   -2301.8862475846      1.07e-07  
   13   -2301.8862475848      3.70e-08  
   14   -2301.8862475848      1.15e-08  
   15   -2301.8862475850      7.25e-09  Convergence criterion met
 ---------------------------------------
 SCF time:   CPU 582.38s  wall 583.00s 
 SCF   energy in the final basis set =    -2301.8862475850
 Total energy in the final basis set =    -2301.8862475850

 --------------------------------------------------------------

                    Orbital Energies (a.u.)
 --------------------------------------------------------------

 Alpha MOs
 -- Occupied --
********-101.5718-101.5713-101.5594 -10.2704 -10.2675 -10.2657 -10.2464
-10.2326 -10.2176 -10.2154 -10.2117 -10.1975 -10.1969 -10.1940 -10.1925
 -9.4872  -9.4865  -9.4864  -9.4741  -7.2517  -7.2513  -7.2510  -7.2422
 -7.2415  -7.2414  -7.2413  -7.2407  -7.2404  -7.2387  -7.2288  -7.2285
 -0.9492  -0.9092  -0.9030  -0.8780  -0.8527  -0.8443  -0.8020  -0.7637
 -0.7492  -0.7443  -0.6665  -0.6350  -0.6247  -0.6036  -0.5472  -0.5317
 -0.5300  -0.4913  -0.4885  -0.4747  -0.4632  -0.4557  -0.4515  -0.4417
 -0.4178  -0.4169  -0.4054  -0.3953  -0.3833  -0.3817  -0.3642  -0.3505
 -0.3458  -0.3345  -0.3287  -0.3230  -0.3211  -0.2982  -0.2673  -0.2633
 -0.2537
 -- Virtual --
 -0.0687  -0.0509  -0.0354  -0.0281  -0.0173  -0.0112  -0.0054   0.0037
  0.0098   0.0155   0.0186   0.0201   0.0274   0.0356   0.0457   0.0497
  0.0513   0.0571   0.0590   0.0684   0.0739   0.0775   0.0806   0.0868
  0.0901   0.0912   0.0973   0.1008   0.1054   0.1092   0.1109   0.1131
  0.1187   0.1214   0.1231   0.1268   0.1292   0.1317   0.1342   0.1366
  0.1381   0.1403   0.1436   0.1449   0.1487   0.1574   0.1610   0.1661
  0.1731   0.1745   0.1776   0.1811   0.1893   0.1996   0.2001   0.2045
  0.2081   0.2101   0.2148   0.2194   0.2226   0.2262   0.2296   0.2351
  0.2393   0.2464   0.2489   0.2513   0.2527   0.2607   0.2651   0.2705
  0.2732   0.2739   0.2787   0.2835   0.2858   0.2910   0.2970   0.2989
  0.3026   0.3038   0.3130   0.3246   0.3268   0.3328   0.3415   0.3495
  0.3516   0.3638   0.3710   0.4131   0.4280   0.4396   0.4472   0.4573
  0.4630   0.4651   0.4703   0.4753   0.4816   0.4848   0.4973   0.5072
  0.5137   0.5196   0.5260   0.5313   0.5467   0.5517   0.5604   0.5682
  0.5717   0.5800   0.5824   0.5898   0.5953   0.6025   0.6059   0.6105
  0.6159   0.6222   0.6318   0.6346   0.6456   0.6526   0.6570   0.6665
  0.6829   0.6917   0.7048   0.7074   0.7133   0.7200   0.7253   0.7415
  0.7560   0.7685   0.8020   0.8097   0.8143   0.8217   0.8278   0.8388
  0.8418   0.8476   0.8490   0.8584   0.8599   0.8665   0.8683   0.8695
  0.8774   0.8811   0.8876   0.8939   0.9059   0.9133   0.9182   0.9254
  0.9315   0.9350   0.9451   0.9557   0.9602   0.9656   0.9686   0.9734
  0.9876   0.9948   0.9996   1.0070   1.0222   1.0381   1.0493   1.0681
  1.0840   1.0907   1.0998   1.1168   1.1316   1.1710   1.1837   1.2089
  1.2155   1.2233   1.2335   1.2685   1.2732   1.2838   1.2992   1.3012
  1.3335   1.3465   1.3509   1.3713   1.4100   1.4648   1.4865   1.4986
  1.5137   1.5212   1.5242   1.5550   1.5668   1.5819   1.5915   1.6016
  1.6236   1.6314   1.6610   1.6698   1.6798   1.6959   1.7115   1.7321
  1.7516   1.7561   1.7880   1.8296   1.8522   1.8639   1.8745   1.8838
  1.8968   1.9034   1.9146   1.9263   1.9323   1.9502   1.9598   1.9680
  1.9837   2.0053   2.0097   2.0423   2.0520   2.0872   2.1029   2.1343
  2.1439   2.1954   2.2046   2.2443   2.2633   2.2635   2.2888   2.2949
  2.3064   2.3190   2.3476   2.3761   2.3847   2.3964   2.4149   2.4423
  2.4511   2.4569   2.4770   2.4927   2.5304   2.5383   2.5468   2.5582
  2.6074   2.6344   2.6505   2.6581   2.6657   2.6895   2.6995   2.7037
  2.7141   2.7431   2.7468   2.7640   2.7711   2.7721   2.7954   2.8089
  2.8146   2.8404   2.8454   2.8588   2.8837   2.8876   2.9411   2.9663
  2.9856   3.0757   3.0913   3.1051   3.1561   3.1822   3.2007   3.2137
  3.2314   3.2733   3.3638   3.3782   3.3936   3.4064   3.5176   3.5793
  3.5986   3.6445   3.7281   3.7964   3.8550   3.9961   4.0255   4.0515
  4.1190   4.1430   4.4231   4.8136   4.8451   9.7648   9.7878   9.8139
  9.8278  23.3833  23.6005  23.8389  23.9044  23.9225  23.9524  24.0071
 24.0207  24.0715  24.0918  24.1316  24.1851  25.8155  25.8388  25.9132
 25.9449  26.1435  26.1568  26.2425  26.3537  26.5867  26.6361  26.7037
 26.9039 215.7580 215.7810 215.8161 215.8329
 --------------------------------------------------------------

          Ground-State Mulliken Net Atomic Charges

     Atom                 Charge (a.u.)
  ----------------------------------------
      1 C                    -0.238061
      2 C                    -0.822120
      3 Cl                    0.682204
      4 C                     0.705079
      5 Cl                    0.454704
      6 C                    -0.960529
      7 H                     0.191147
      8 C                    -0.240802
      9 H                     0.210755
     10 C                    -0.188668
     11 Cl                    0.505790
     12 C                     0.680009
     13 C                    -1.169430
     14 H                     0.197798
     15 C                     0.517673
     16 Cl                    0.465016
     17 C                    -0.578911
     18 H                     0.177504
     19 C                    -0.528700
     20 H                     0.176198
     21 C                    -0.400582
     22 H                     0.163923
  ----------------------------------------
  Sum of atomic charges =     0.000000

 -----------------------------------------------------------------
                    Cartesian Multipole Moments
 -----------------------------------------------------------------
    Charge (ESU x 10^10)
                 0.0000
    Dipole Moment (Debye)
         X      -2.0528      Y       1.1236      Z      -1.2676
       Tot       2.6614
    Quadrupole Moments (Debye-Ang)
        XX    -116.7558     XY       3.3284     YY    -122.2152
        XZ      -5.0672     YZ      -4.3400     ZZ    -120.0093
    Octopole Moments (Debye-Ang^2)
       XXX    -324.0689    XXY      41.2535    XYY     -97.0001
       YYY      80.0674    XXZ     -16.5151    XYZ     -10.3556
       YYZ     -11.6661    XZZ     -73.9579    YZZ      36.8625
       ZZZ     -55.4419
    Hexadecapole Moments (Debye-Ang^3)
      XXXX   -4293.5915   XXXY     469.9665   XXYY    -855.4071
      XYYY     422.5813   YYYY    -584.4668   XXXZ     477.7946
      XXYZ     -35.3690   XYYZ     197.2475   YYYZ     -21.3554
      XXZZ   -1156.0732   XYZZ     165.0357   YYZZ    -610.7856
      XZZZ     506.3875   YZZZ     -43.3803   ZZZZ   -2999.9529
 -----------------------------------------------------------------
 Calculating analytic gradient of the SCF energy
 Gradient of SCF Energy
            1           2           3           4           5           6
    1  -0.0159588  -0.0074327   0.0052075   0.0015452   0.0055258   0.0021144
    2   0.0009637   0.0000681  -0.0054947  -0.0003997  -0.0000368  -0.0000815
    3   0.0114118  -0.0049369  -0.0086092  -0.0112464   0.0019961   0.0002339
            7           8           9          10          11          12
    1  -0.0009438   0.0064851  -0.0000694   0.0016656   0.0155063  -0.0020495
    2   0.0000802   0.0001535  -0.0000097  -0.0002004   0.0051968  -0.0012836
    3  -0.0003079   0.0041003  -0.0001884  -0.0019718   0.0014876   0.0016366
           13          14          15          16          17          18
    1   0.0005098  -0.0026133   0.0050485  -0.0010574  -0.0089014  -0.0005644
    2   0.0120396   0.0007289  -0.0023346   0.0007479   0.0008260   0.0005827
    3  -0.0024454   0.0045890   0.0015143  -0.0002891   0.0047981  -0.0003588
           19          20          21          22
    1   0.0010828  -0.0008350   0.0003197  -0.0045849
    2  -0.0015540  -0.0001043  -0.0094589  -0.0004292
    3  -0.0007916   0.0004755  -0.0004976  -0.0006000
 Max gradient component =       1.596E-02
 RMS gradient           =       4.838E-03
 Gradient time:  CPU 192.50 s  wall 192.51 s
 Geometry Optimization Parameters
   NAtoms,    NIC,     NZ,  NCons,   NDum,   NFix, NCnnct, MaxDiis
       22     155      22       0       0       0       0       0


** GEOMETRY OPTIMIZATION IN DELOCALIZED INTERNAL COORDINATES **
   Searching for a Minimum

   Optimization Cycle:   1

                       Coordinates (Angstroms)
     ATOM                X               Y               Z
      1  C         0.0000000000    0.0000000000    0.0000000000
      2  C         0.0000000000    0.0000000000    1.3949600000
      3  Cl        1.5261815140    0.0000000000    2.2594170471
      4  C        -1.1901880373    0.0256249026    2.1059255403
      5  Cl       -1.1548436435    0.0351778398    3.8595433764
      6  C        -2.4041742747    0.0535064326    1.4351028665
      7  H        -3.3336980403    0.0741960811    1.9899557843
      8  C        -2.4180259722    0.0546630380    0.0478935036
      9  H        -3.3603520375    0.0692493833   -0.4851290834
     10  C        -1.2274122092    0.0272853135   -0.6622934626
     11  Cl       -1.2645630159   -0.0058824468   -2.4155862839
     12  C         1.2779219872   -0.0284629571   -0.7628147595
     13  C         2.3095886281   -0.8932703637   -0.3971844912
     14  H         2.1704206894   -1.5663256744    0.4394355459
     15  C         3.5004827568   -0.9194878930   -1.1069450245
     16  Cl        4.7739092873   -2.0261183446   -0.6270805489
     17  C         3.6821124948   -0.0819958503   -2.1978886372
     18  H         4.6116429624   -0.1026930066   -2.7527300472
     19  C         2.6636000698    0.7822218600   -2.5724593424
     20  H         2.7980411655    1.4448431951   -3.4181323354
     21  C         1.4736782845    0.8090230106   -1.8610916159
     22  H         0.6936781770    1.5025559907   -2.1490431582
   Point Group: c1    Number of degrees of freedom:    60


   Energy is  -2301.886247585


 Attempting to generate delocalized internal coordinates
 Initial Hessian constructed with Jon Baker's OPTIMIZE code

 60 Hessian modes will be used to form the next step
  Hessian Eigenvalues:
     0.010693    0.019215    0.019215    0.023207    0.023207    0.023578
     0.023582    0.023676    0.023682    0.023938    0.023939    0.024090
     0.024090    0.024114    0.024114    0.024135    0.024135    0.024143
     0.024143    0.159962    0.159969    0.159995    0.159995    0.160000
     0.160000    0.220002    0.224898    0.234684    0.234917    0.244901
     0.249938    0.249948    0.249992    0.249992    0.250000    0.250000
     0.250000    0.301033    0.301033    0.301033    0.301033    0.336089
     0.356665    0.356665    0.356665    0.356665    0.356665    0.356665
     0.428409    0.429309    0.430976    0.433497    0.467773    0.467824
     0.472123    0.472138    0.478203    0.478204    0.479142    0.479142

 Minimum search - taking simple RFO step
 Searching for Lamda that Minimizes Along All modes
 Value Taken    Lamda =  -0.03430390
 Calculated Step too Large.  Step scaled by  0.434145
 Step Taken.  Stepsize is  0.300000

                             Maximum     Tolerance    Cnvgd?
         Gradient           0.052689      0.000300      NO
         Displacement       0.268770      0.001200      NO
         Energy change     *********      0.000001      NO


 New Cartesian Coordinates Obtained by Inverse Iteration

 Displacement from previous Coordinates is:  1.126760
 ----------------------------------------------------------------
             Standard Nuclear Orientation (Angstroms)
    I     Atom           X                Y                Z
 ----------------------------------------------------------------
    1      C       0.0080217204    -0.0011715862    -0.0006692969
    2      C      -0.0071622396     0.0660565295     1.4060372617
    3      Cl      1.4862562535     0.2047996147     2.3150409616
    4      C      -1.2068086995     0.0912037020     2.1128486469
    5      Cl     -1.2022685772     0.1988308669     3.8620951263
    6      C      -2.4187774047     0.0461497294     1.4427856156
    7      H      -3.3481257948     0.0639641587     1.9972823329
    8      C      -2.4296023693    -0.0219972640     0.0600509765
    9      H      -3.3716270437    -0.0711797824    -0.4712432189
   10      C      -1.2388996308    -0.0433232041    -0.6518921357
   11      Cl     -1.3547654573    -0.2109440061    -2.3953319840
   12      C       1.2944151415    -0.0265547387    -0.7685541379
   13      C       2.2960176584    -0.9549803758    -0.4651310196
   14      H       2.1358261728    -1.6860885744     0.3144588471
   15      C       3.4852622945    -0.9780202230    -1.1799342330
   16      Cl      4.7108401000    -2.1685143102    -0.7794846237
   17      C       3.7100912338    -0.0762773510    -2.2106561288
   18      H       4.6409170442    -0.0978083099    -2.7636484851
   19      C       2.7254367629     0.8521053544    -2.5208166674
   20      H       2.8906198637     1.5676842946    -3.3168417903
   21      C       1.5319549516     0.8757024567    -1.8112050256
   22      H       0.7903788057     1.6244735298    -2.0513361477
 ----------------------------------------------------------------
 Nuclear Repulsion Energy =        1466.24592095 hartrees
 There are       73 alpha and       73 beta electrons
 Applying Cartesian multipole field
    Component          Value
    ---------          -----
     (2,0,0)        1.00000E-11
     (0,2,0)        2.00000E-11
     (0,0,2)       -3.00000E-11
 Nucleus-field energy     =    -0.0000000289 hartrees
 Requested basis set is 6-311++G(d,p)
 There are 154 shells and 426 basis functions
 A cutoff of  1.0D-15 yielded   9507 shell pairs
 There are     77721 function pairs (     83529 Cartesian)
 Smallest overlap matrix eigenvalue = 2.98E-07
 Linear dependence detected in AO basis
 Number of orthogonalized atomic orbitals = 422
 Maximum deviation from orthogonality = 1.794E-10
 Guess from superposition of atomic densities
 Warning:  Energy on first SCF cycle will be non-variational
 SAD guess density has 146.000000 electrons

 -----------------------------------------------------------------------
  General SCF calculation program by
  Eric Jon Sundstrom, Paul Horn, Yuezhi Mao, Dmitri Zuev, Alec White,
  David Stuck, Shaama M.S., Shane Yost, Joonho Lee, David Small,
  Daniel Levine, Susi Lehtola, Hugh Burton, Evgeny Epifanovsky,
  Bang C. Huynh
 -----------------------------------------------------------------------
 Exchange:     0.2000 Hartree-Fock + 0.0800 Slater + 0.7200 B88
 Correlation:  0.1900 VWN1RPA + 0.8100 LYP
 Using SG-1 standard quadrature grid
 A restricted SCF calculation will be
 performed using DIIS
 SCF converges when DIIS error is below 1.0e-08
 ---------------------------------------
  Cycle       Energy         DIIS error
 ---------------------------------------
    1   -2305.6755163608      3.03e-02  
    2   -2301.7339993509      2.61e-03  
    3   -2301.6452275642      3.20e-03  
    4   -2301.8862560382      5.70e-04  
    5   -2301.8922291405      3.02e-04  
    6   -2301.8942837300      9.85e-05  
    7   -2301.8944853028      2.44e-05  
    8   -2301.8944956842      1.18e-05  
    9   -2301.8944989395      2.47e-06  
   10   -2301.8944990485      1.26e-06  
   11   -2301.8944990854      3.39e-07  
   12   -2301.8944990880      1.35e-07  
   13   -2301.8944990883      5.04e-08  
   14   -2301.8944990885      1.79e-08  
   15   -2301.8944990884      5.47e-09  Convergence criterion met
 ---------------------------------------
 SCF time:   CPU 581.19s  wall 581.00s 
 SCF   energy in the final basis set =    -2301.8944990884
 Total energy in the final basis set =    -2301.8944990884

 --------------------------------------------------------------

                    Orbital Energies (a.u.)
 --------------------------------------------------------------

 Alpha MOs
 -- Occupied --
********-101.5714-101.5714-101.5602 -10.2724 -10.2669 -10.2668 -10.2484
-10.2369 -10.2164 -10.2158 -10.2138 -10.2001 -10.1985 -10.1963 -10.1952
 -9.4865  -9.4863  -9.4860  -9.4748  -7.2512  -7.2511  -7.2507  -7.2414
 -7.2412  -7.2409  -7.2409  -7.2403  -7.2402  -7.2394  -7.2296  -7.2292
 -0.9460  -0.9086  -0.9020  -0.8764  -0.8534  -0.8422  -0.8019  -0.7629
 -0.7494  -0.7421  -0.6665  -0.6323  -0.6245  -0.6038  -0.5470  -0.5306
 -0.5287  -0.4923  -0.4902  -0.4738  -0.4613  -0.4557  -0.4490  -0.4408
 -0.4184  -0.4164  -0.4051  -0.3934  -0.3831  -0.3795  -0.3633  -0.3501
 -0.3477  -0.3335  -0.3307  -0.3237  -0.3210  -0.2960  -0.2672  -0.2650
 -0.2564
 -- Virtual --
 -0.0676  -0.0512  -0.0349  -0.0296  -0.0227  -0.0119  -0.0045   0.0035
  0.0094   0.0143   0.0178   0.0203   0.0268   0.0353   0.0446   0.0480
  0.0519   0.0566   0.0593   0.0677   0.0733   0.0762   0.0795   0.0863
  0.0900   0.0919   0.0971   0.1004   0.1057   0.1069   0.1095   0.1131
  0.1180   0.1195   0.1229   0.1260   0.1275   0.1315   0.1329   0.1344
  0.1375   0.1385   0.1393   0.1450   0.1479   0.1563   0.1597   0.1658
  0.1713   0.1734   0.1771   0.1797   0.1841   0.1945   0.1991   0.2064
  0.2064   0.2073   0.2131   0.2181   0.2222   0.2260   0.2288   0.2334
  0.2387   0.2432   0.2473   0.2499   0.2534   0.2604   0.2643   0.2710
  0.2742   0.2754   0.2785   0.2806   0.2845   0.2897   0.2964   0.2979
  0.2996   0.3021   0.3100   0.3187   0.3276   0.3320   0.3389   0.3484
  0.3541   0.3608   0.3685   0.4146   0.4253   0.4387   0.4488   0.4551
  0.4582   0.4653   0.4697   0.4746   0.4837   0.4872   0.4938   0.4978
  0.5107   0.5235   0.5284   0.5300   0.5508   0.5520   0.5588   0.5655
  0.5721   0.5757   0.5839   0.5872   0.5955   0.5996   0.6064   0.6098
  0.6160   0.6199   0.6282   0.6414   0.6509   0.6578   0.6647   0.6683
  0.6817   0.6932   0.7034   0.7066   0.7102   0.7175   0.7193   0.7390
  0.7528   0.7676   0.7967   0.8077   0.8191   0.8211   0.8326   0.8361
  0.8417   0.8497   0.8513   0.8567   0.8582   0.8637   0.8666   0.8703
  0.8763   0.8822   0.8875   0.8905   0.8977   0.9086   0.9188   0.9255
  0.9307   0.9384   0.9469   0.9578   0.9586   0.9630   0.9657   0.9720
  0.9813   0.9849   0.9938   0.9950   1.0116   1.0325   1.0443   1.0562
  1.0627   1.0774   1.1046   1.1149   1.1238   1.1592   1.1836   1.2034
  1.2120   1.2156   1.2372   1.2574   1.2667   1.2807   1.2975   1.3015
  1.3271   1.3418   1.3576   1.3639   1.4201   1.4573   1.4834   1.4979
  1.5076   1.5219   1.5236   1.5548   1.5676   1.5709   1.5872   1.6013
  1.6244   1.6276   1.6631   1.6664   1.6803   1.6971   1.7072   1.7286
  1.7447   1.7508   1.7812   1.8204   1.8514   1.8600   1.8722   1.8838
  1.8878   1.9006   1.9145   1.9175   1.9320   1.9477   1.9549   1.9632
  1.9788   1.9986   2.0044   2.0367   2.0479   2.0830   2.0957   2.1342
  2.1400   2.1852   2.1964   2.2445   2.2594   2.2644   2.2847   2.2925
  2.3021   2.3137   2.3399   2.3714   2.3760   2.4007   2.4177   2.4404
  2.4444   2.4527   2.4731   2.4894   2.5291   2.5358   2.5402   2.5511
  2.6009   2.6231   2.6473   2.6558   2.6636   2.6834   2.6933   2.7037
  2.7098   2.7401   2.7426   2.7583   2.7639   2.7703   2.7922   2.7971
  2.8053   2.8284   2.8407   2.8516   2.8801   2.8825   2.9264   2.9611
  2.9852   3.0715   3.0851   3.0911   3.1412   3.1706   3.1868   3.2006
  3.2217   3.2603   3.3574   3.3668   3.3851   3.4017   3.5100   3.5719
  3.5924   3.6383   3.7267   3.7875   3.8487   3.9848   4.0202   4.0526
  4.1119   4.1362   4.4042   4.8037   4.8415   9.7607   9.7867   9.8076
  9.8247  23.3868  23.5943  23.8239  23.8868  23.9138  23.9386  23.9951
 24.0023  24.0633  24.0810  24.1342  24.1746  25.8138  25.8360  25.9017
 25.9250  26.1351  26.1482  26.2075  26.3191  26.5668  26.6233  26.6733
 26.8743 215.7537 215.7800 215.8076 215.8272
 --------------------------------------------------------------

          Ground-State Mulliken Net Atomic Charges

     Atom                 Charge (a.u.)
  ----------------------------------------
      1 C                    -0.144511
      2 C                    -0.797687
      3 Cl                    0.665212
      4 C                     0.686527
      5 Cl                    0.455909
      6 C                    -0.953412
      7 H                     0.191411
      8 C                    -0.237938
      9 H                     0.210869
     10 C                    -0.262020
     11 Cl                    0.485491
     12 C                     0.544041
     13 C                    -1.082294
     14 H                     0.200418
     15 C                     0.519955
     16 Cl                    0.451829
     17 C                    -0.555323
     18 H                     0.175128
     19 C                    -0.526313
     20 H                     0.178552
     21 C                    -0.374838
     22 H                     0.168994
  ----------------------------------------
  Sum of atomic charges =     0.000000

 -----------------------------------------------------------------
                    Cartesian Multipole Moments
 -----------------------------------------------------------------
    Charge (ESU x 10^10)
                 0.0000
    Dipole Moment (Debye)
         X      -1.8905      Y       1.1340      Z      -1.2220
       Tot       2.5206
    Quadrupole Moments (Debye-Ang)
        XX    -116.0733     XY       3.9230     YY    -121.8909
        XZ      -5.2577     YZ      -4.7429     ZZ    -120.6058
    Octopole Moments (Debye-Ang^2)
       XXX    -313.3019    XXY      41.6184    XYY     -93.7046
       YYY      80.1332    XXZ     -17.0482    XYZ     -11.1903
       YYZ     -11.3703    XZZ     -71.9438    YZZ      36.8057
       ZZZ     -49.6467
    Hexadecapole Moments (Debye-Ang^3)
      XXXX   -4275.2812   XXXY     478.7017   XXYY    -866.1271
      XYYY     421.7788   YYYY    -655.9350   XXXZ     508.8829
      XXYZ     -65.0399   XYYZ     208.5460   YYYZ    -107.2284
      XXZZ   -1156.6994   XYZZ     170.3490   YYZZ    -625.6654
      XZZZ     550.1044   YZZZ    -117.7684   ZZZZ   -3032.6196
 -----------------------------------------------------------------
 Calculating analytic gradient of the SCF energy
 Gradient of SCF Energy
            1           2           3           4           5           6
    1  -0.0071687  -0.0043891   0.0000943   0.0000247   0.0040412   0.0021365
    2   0.0008218  -0.0028871  -0.0004555  -0.0004550   0.0003370  -0.0000755
    3   0.0063925  -0.0006426   0.0024968  -0.0075964   0.0012756   0.0000300
            7           8           9          10          11          12
    1  -0.0006130   0.0049078  -0.0003250  -0.0025560   0.0012208  -0.0014267
    2   0.0000074   0.0001410  -0.0000939   0.0022867   0.0007568  -0.0011050
    3  -0.0003549   0.0023283   0.0000976  -0.0034562   0.0007070   0.0015027
           13          14          15          16          17          18
    1   0.0037408  -0.0007164   0.0035091  -0.0007699  -0.0060727  -0.0001434
    2   0.0072088   0.0003019  -0.0021447   0.0007766   0.0004276   0.0004767
    3  -0.0028133  -0.0007070   0.0007200  -0.0002518   0.0032328  -0.0003738
           19          20          21          22
    1   0.0012119  -0.0003626   0.0026323   0.0010241
    2  -0.0007828  -0.0000312  -0.0051330  -0.0003785
    3  -0.0007516   0.0003370  -0.0027567   0.0005839
 Max gradient component =       7.596E-03
 RMS gradient           =       2.631E-03
 Gradient time:  CPU 191.92 s  wall 191.93 s
 Geometry Optimization Parameters
   NAtoms,    NIC,     NZ,  NCons,   NDum,   NFix, NCnnct, MaxDiis
       22     155      22       0       0       0       0       0

 Cartesian Hessian Update
 Hessian updated using BFGS update


** GEOMETRY OPTIMIZATION IN DELOCALIZED INTERNAL COORDINATES **
   Searching for a Minimum

   Optimization Cycle:   2

                       Coordinates (Angstroms)
     ATOM                X               Y               Z
      1  C         0.0080217204   -0.0011715862   -0.0006692969
      2  C        -0.0071622396    0.0660565295    1.4060372617
      3  Cl        1.4862562535    0.2047996147    2.3150409616
      4  C        -1.2068086995    0.0912037020    2.1128486469
      5  Cl       -1.2022685772    0.1988308669    3.8620951263
      6  C        -2.4187774047    0.0461497294    1.4427856156
      7  H        -3.3481257948    0.0639641587    1.9972823329
      8  C        -2.4296023693   -0.0219972640    0.0600509765
      9  H        -3.3716270437   -0.0711797824   -0.4712432189
     10  C        -1.2388996308   -0.0433232041   -0.6518921357
     11  Cl       -1.3547654573   -0.2109440061   -2.3953319840
     12  C         1.2944151415   -0.0265547387   -0.7685541379
     13  C         2.2960176584   -0.9549803758   -0.4651310196
     14  H         2.1358261728   -1.6860885744    0.3144588471
     15  C         3.4852622945   -0.9780202230   -1.1799342330
     16  Cl        4.7108401000   -2.1685143102   -0.7794846237
     17  C         3.7100912338   -0.0762773510   -2.2106561288
     18  H         4.6409170442   -0.0978083099   -2.7636484851
     19  C         2.7254367629    0.8521053544   -2.5208166674
     20  H         2.8906198637    1.5676842946   -3.3168417903
     21  C         1.5319549516    0.8757024567   -1.8112050256
     22  H         0.7903788057    1.6244735298   -2.0513361477
   Point Group: c1    Number of degrees of freedom:    60


   Energy is  -2301.894499088

 Hessian updated using BFGS update

 53 Hessian modes will be used to form the next step
  Hessian Eigenvalues:
     0.017900    0.019214    0.019215    0.023207    0.023207    0.023565
     0.023676    0.023681    0.023931    0.023938    0.024090    0.024090
     0.024114    0.024114    0.024134    0.024135    0.024142    0.024143
     0.033189    0.159759    0.159974    0.159995    0.159996    0.160000
     0.160445    0.219003    0.223826    0.228460    0.235363    0.242514
     0.245433    0.249955    0.249992    0.249994    0.250000    0.300152
     0.300845    0.306092    0.353081    0.356630    0.365905    0.426872
     0.430345    0.430952    0.464670    0.467706    0.468015    0.469584
     0.474645    0.478199    0.478213    0.479104    0.545120

 Minimum search - taking simple RFO step
 Searching for Lamda that Minimizes Along All modes
 Value Taken    Lamda =  -0.00378339
 Calculated Step too Large.  Step scaled by  0.936646
 Step Taken.  Stepsize is  0.300000

                             Maximum     Tolerance    Cnvgd?
         Gradient           0.011681      0.000300      NO
         Displacement       0.236772      0.001200      NO
         Energy change     -0.008252      0.000001      NO


 New Cartesian Coordinates Obtained by Inverse Iteration

 Displacement from previous Coordinates is:  0.987325
 ----------------------------------------------------------------
             Standard Nuclear Orientation (Angstroms)
    I     Atom           X                Y                Z
 ----------------------------------------------------------------
    1      C       0.0217445184    -0.0008772730     0.0063633306
    2      C       0.0031216262     0.1452813583     1.4065782362
    3      Cl      1.5129004829     0.3656650977     2.2661737947
    4      C      -1.2062173069     0.1627449614     2.1139869312
    5      Cl     -1.2567285450     0.3464476406     3.8542525227
    6      C      -2.4131435685     0.0407368996     1.4360254934
    7      H      -3.3434973803     0.0546737200     1.9881603630
    8      C      -2.4178528131    -0.1002728934     0.0566346102
    9      H      -3.3527363086    -0.2061613922    -0.4782294496
   10      C      -1.2170297796    -0.1221926002    -0.6420351691
   11      Cl     -1.2973903803    -0.3724037655    -2.3786375503
   12      C       1.2991284301    -0.0221960669    -0.7577593082
   13      C       2.2551695440    -1.0130767881    -0.5101276194
   14      H       2.0730422239    -1.7783764512     0.2336994377
   15      C       3.4383782092    -1.0303511392    -1.2372427565
   16      Cl      4.6203452052    -2.2909272206    -0.9212297764
   17      C       3.7015304592    -0.0715741961    -2.2100546402
   18      H       4.6300837113    -0.0981762570    -2.7662807881
   19      C       2.7500554090     0.9154046806    -2.4536027374
   20      H       2.9407859990     1.6701607318    -3.2071545387
   21      C       1.5568402210     0.9404307815    -1.7395419096
   22      H       0.8294708290     1.7191506828    -1.9361236025
 ----------------------------------------------------------------
 Nuclear Repulsion Energy =        1465.50834505 hartrees
 There are       73 alpha and       73 beta electrons
 Applying Cartesian multipole field
    Component          Value
    ---------          -----
     (2,0,0)        1.00000E-11
     (0,2,0)        2.00000E-11
     (0,0,2)       -3.00000E-11
 Nucleus-field energy     =    -0.0000000275 hartrees
 Requested basis set is 6-311++G(d,p)
 There are 154 shells and 426 basis functions
 A cutoff of  1.0D-15 yielded   9514 shell pairs
 There are     77819 function pairs (     83622 Cartesian)
 Smallest overlap matrix eigenvalue = 2.95E-07
 Linear dependence detected in AO basis
 Number of orthogonalized atomic orbitals = 423
 Maximum deviation from orthogonality = 4.277E-10
 Guess from superposition of atomic densities
 Warning:  Energy on first SCF cycle will be non-variational
 SAD guess density has 146.000000 electrons

 -----------------------------------------------------------------------
  General SCF calculation program by
  Eric Jon Sundstrom, Paul Horn, Yuezhi Mao, Dmitri Zuev, Alec White,
  David Stuck, Shaama M.S., Shane Yost, Joonho Lee, David Small,
  Daniel Levine, Susi Lehtola, Hugh Burton, Evgeny Epifanovsky,
  Bang C. Huynh
 -----------------------------------------------------------------------
 Exchange:     0.2000 Hartree-Fock + 0.0800 Slater + 0.7200 B88
 Correlation:  0.1900 VWN1RPA + 0.8100 LYP
 Using SG-1 standard quadrature grid
 A restricted SCF calculation will be
 performed using DIIS
 SCF converges when DIIS error is below 1.0e-08
 ---------------------------------------
  Cycle       Energy         DIIS error
 ---------------------------------------
    1   -2305.6487815815      3.02e-02  
    2   -2301.7379238942      2.59e-03  
    3   -2301.6501590751      3.17e-03  
    4   -2301.8883140624      5.77e-04  
    5   -2301.8945690599      3.00e-04  
    6   -2301.8965933066      9.67e-05  
    7   -2301.8967879797      2.35e-05  
    8   -2301.8967977106      1.10e-05  
    9   -2301.8968005335      2.23e-06  
   10   -2301.8968006220      1.15e-06  
   11   -2301.8968006527      3.32e-07  
   12   -2301.8968006550      1.43e-07  
   13   -2301.8968006553      5.15e-08  
   14   -2301.8968006554      1.92e-08  
   15   -2301.8968006556      5.33e-09  Convergence criterion met
 ---------------------------------------
 SCF time:   CPU 581.10s  wall 581.00s 
 SCF   energy in the final basis set =    -2301.8968006556
 Total energy in the final basis set =    -2301.8968006556

 --------------------------------------------------------------

                    Orbital Energies (a.u.)
 --------------------------------------------------------------

 Alpha MOs
 -- Occupied --
********-101.5719-101.5706-101.5600 -10.2733 -10.2680 -10.2661 -10.2495
-10.2344 -10.2166 -10.2150 -10.2139 -10.2011 -10.1995 -10.1977 -10.1963
 -9.4869  -9.4867  -9.4854  -9.4746  -7.2516  -7.2516  -7.2499  -7.2418
 -7.2416  -7.2413  -7.2407  -7.2403  -7.2398  -7.2392  -7.2294  -7.2290
 -0.9449  -0.9081  -0.9008  -0.8784  -0.8532  -0.8406  -0.8020  -0.7625
 -0.7491  -0.7409  -0.6664  -0.6311  -0.6249  -0.6035  -0.5467  -0.5300
 -0.5280  -0.4932  -0.4915  -0.4742  -0.4609  -0.4550  -0.4483  -0.4401
 -0.4186  -0.4168  -0.4045  -0.3921  -0.3826  -0.3801  -0.3642  -0.3496
 -0.3457  -0.3324  -0.3306  -0.3241  -0.3236  -0.2928  -0.2684  -0.2645
 -0.2575
 -- Virtual --
 -0.0643  -0.0519  -0.0349  -0.0293  -0.0270  -0.0123  -0.0042   0.0040
  0.0094   0.0134   0.0170   0.0203   0.0257   0.0348   0.0434   0.0469
  0.0522   0.0568   0.0596   0.0676   0.0722   0.0756   0.0777   0.0858
  0.0894   0.0927   0.0965   0.0993   0.1048   0.1061   0.1089   0.1139
  0.1170   0.1194   0.1237   0.1245   0.1264   0.1293   0.1299   0.1344
  0.1351   0.1358   0.1376   0.1463   0.1478   0.1558   0.1560   0.1639
  0.1686   0.1716   0.1763   0.1780   0.1825   0.1913   0.1984   0.2061
  0.2067   0.2098   0.2138   0.2170   0.2217   0.2259   0.2289   0.2323
  0.2378   0.2426   0.2429   0.2463   0.2504   0.2580   0.2625   0.2689
  0.2736   0.2755   0.2763   0.2811   0.2831   0.2877   0.2887   0.2970
  0.2975   0.3001   0.3056   0.3095   0.3185   0.3281   0.3361   0.3376
  0.3490   0.3550   0.3605   0.3694   0.4146   0.4251   0.4389   0.4509
  0.4551   0.4582   0.4675   0.4714   0.4754   0.4836   0.4871   0.4965
  0.5026   0.5102   0.5220   0.5281   0.5344   0.5515   0.5543   0.5577
  0.5659   0.5719   0.5751   0.5853   0.5952   0.5992   0.6051   0.6090
  0.6155   0.6210   0.6219   0.6334   0.6346   0.6527   0.6679   0.6747
  0.6801   0.6842   0.6895   0.6992   0.7059   0.7134   0.7174   0.7235
  0.7497   0.7614   0.7942   0.7981   0.8102   0.8184   0.8284   0.8342
  0.8411   0.8456   0.8489   0.8512   0.8565   0.8609   0.8632   0.8659
  0.8717   0.8740   0.8825   0.8840   0.8958   0.9000   0.9075   0.9237
  0.9238   0.9353   0.9409   0.9424   0.9554   0.9627   0.9632   0.9704
  0.9719   0.9811   0.9859   0.9950   0.9975   1.0146   1.0331   1.0411
  1.0529   1.0586   1.0762   1.1063   1.1151   1.1230   1.1597   1.1837
  1.1992   1.2138   1.2213   1.2442   1.2545   1.2666   1.2855   1.3013
  1.3042   1.3273   1.3453   1.3644   1.3700   1.4232   1.4511   1.4833
  1.5015   1.5055   1.5203   1.5328   1.5590   1.5691   1.5774   1.5840
  1.6010   1.6252   1.6264   1.6608   1.6702   1.6815   1.6977   1.7052
  1.7285   1.7422   1.7501   1.7825   1.8173   1.8516   1.8569   1.8690
  1.8765   1.8850   1.9028   1.9110   1.9245   1.9392   1.9460   1.9541
  1.9729   1.9808   1.9992   2.0029   2.0391   2.0462   2.0800   2.0966
  2.1344   2.1410   2.1800   2.1957   2.2487   2.2537   2.2657   2.2829
  2.2926   2.2962   2.3114   2.3430   2.3623   2.3811   2.4139   2.4271
  2.4413   2.4433   2.4532   2.4757   2.4875   2.5279   2.5334   2.5383
  2.5519   2.6040   2.6202   2.6443   2.6587   2.6693   2.6824   2.6919
  2.7032   2.7106   2.7413   2.7523   2.7560   2.7637   2.7722   2.7897
  2.7986   2.8128   2.8244   2.8364   2.8507   2.8749   2.8773   2.9235
  2.9693   2.9946   3.0740   3.0841   3.0908   3.1328   3.1695   3.1892
  3.2072   3.2239   3.2595   3.3566   3.3650   3.3823   3.4046   3.5130
  3.5708   3.5952   3.6401   3.7362   3.7805   3.8454   3.9871   4.0183
  4.0535   4.1118   4.1364   4.3885   4.8034   4.8412   9.7676   9.7875
  9.8105   9.8238  23.3930  23.6027  23.8244  23.8833  23.9092  23.9357
 23.9876  24.0005  24.0576  24.0802  24.1263  24.1681  25.8088  25.8360
 25.9026  25.9222  26.1345  26.1471  26.2069  26.3434  26.5587  26.6315
 26.6733  26.8935 215.7612 215.7812 215.8116 215.8251
 --------------------------------------------------------------

          Ground-State Mulliken Net Atomic Charges

     Atom                 Charge (a.u.)
  ----------------------------------------
      1 C                     0.184823
      2 C                    -0.443878
      3 Cl                    0.628751
      4 C                     0.379253
      5 Cl                    0.483273
      6 C                    -0.846526
      7 H                     0.201365
      8 C                    -0.436813
      9 H                     0.211634
     10 C                    -0.201086
     11 Cl                    0.500785
     12 C                     0.248416
     13 C                    -0.956893
     14 H                     0.217377
     15 C                     0.294241
     16 Cl                    0.498298
     17 C                    -0.515404
     18 H                     0.193131
     19 C                    -0.497680
     20 H                     0.176589
     21 C                    -0.497502
     22 H                     0.177844
  ----------------------------------------
  Sum of atomic charges =     0.000000

 -----------------------------------------------------------------
                    Cartesian Multipole Moments
 -----------------------------------------------------------------
    Charge (ESU x 10^10)
                 0.0000
    Dipole Moment (Debye)
         X      -1.8385      Y       1.1453      Z      -1.1396
       Tot       2.4475
    Quadrupole Moments (Debye-Ang)
        XX    -115.8239     XY       4.4111     YY    -121.6817
        XZ      -5.2244     YZ      -5.1490     ZZ    -121.1965
    Octopole Moments (Debye-Ang^2)
       XXX    -309.3761    XXY      41.7816    XYY     -92.8706
       YYY      79.9435    XXZ     -15.1091    XYZ     -11.7728
       YYZ      -9.7080    XZZ     -72.9459    YZZ      36.2133
       ZZZ     -41.7291
    Hexadecapole Moments (Debye-Ang^3)
      XXXX   -4192.5155   XXXY     485.2801   XXYY    -866.9831
      XYYY     420.2495   YYYY    -736.2752   XXXZ     545.2948
      XXYZ     -90.6743   XYYZ     220.0917   YYYZ    -182.4129
      XXZZ   -1141.4312   XYZZ     171.7029   YYZZ    -634.0755
      XZZZ     584.8755   YZZZ    -184.7094   ZZZZ   -3016.1220
 -----------------------------------------------------------------
 Calculating analytic gradient of the SCF energy
 Gradient of SCF Energy
            1           2           3           4           5           6
    1  -0.0001244   0.0003297   0.0021726  -0.0012086  -0.0009907  -0.0003969
    2   0.0002444  -0.0016900  -0.0002800  -0.0002758   0.0000966   0.0000357
    3   0.0015104  -0.0024111  -0.0011533  -0.0016035   0.0013040   0.0015208
            7           8           9          10          11          12
    1  -0.0001797   0.0017428  -0.0001140   0.0001596   0.0012179  -0.0028646
    2  -0.0000985   0.0003471  -0.0000261   0.0013533   0.0004191  -0.0003214
    3  -0.0003223   0.0005255  -0.0000241  -0.0012170   0.0005323   0.0020939
           13          14          15          16          17          18
    1   0.0016091  -0.0001722   0.0011262  -0.0005999  -0.0012366   0.0000761
    2   0.0028485  -0.0006806  -0.0015465   0.0005572   0.0000530   0.0001886
    3   0.0000736   0.0000933   0.0009050  -0.0001445   0.0006675  -0.0002420
           19          20          21          22
    1   0.0000413  -0.0004166  -0.0000561  -0.0001152
    2   0.0002155  -0.0000189  -0.0020657   0.0006445
    3  -0.0002594   0.0001336  -0.0018164  -0.0001662
 Max gradient component =       2.865E-03
 RMS gradient           =       1.065E-03
 Gradient time:  CPU 193.75 s  wall 193.76 s
 Geometry Optimization Parameters
   NAtoms,    NIC,     NZ,  NCons,   NDum,   NFix, NCnnct, MaxDiis
       22     155      22       0       0       0       0       0

 Cartesian Hessian Update
 Hessian updated using BFGS update


** GEOMETRY OPTIMIZATION IN DELOCALIZED INTERNAL COORDINATES **
   Searching for a Minimum

   Optimization Cycle:   3

                       Coordinates (Angstroms)
     ATOM                X               Y               Z
      1  C         0.0217445184   -0.0008772730    0.0063633306
      2  C         0.0031216262    0.1452813583    1.4065782362
      3  Cl        1.5129004829    0.3656650977    2.2661737947
      4  C        -1.2062173069    0.1627449614    2.1139869312
      5  Cl       -1.2567285450    0.3464476406    3.8542525227
      6  C        -2.4131435685    0.0407368996    1.4360254934
      7  H        -3.3434973803    0.0546737200    1.9881603630
      8  C        -2.4178528131   -0.1002728934    0.0566346102
      9  H        -3.3527363086   -0.2061613922   -0.4782294496
     10  C        -1.2170297796   -0.1221926002   -0.6420351691
     11  Cl       -1.2973903803   -0.3724037655   -2.3786375503
     12  C         1.2991284301   -0.0221960669   -0.7577593082
     13  C         2.2551695440   -1.0130767881   -0.5101276194
     14  H         2.0730422239   -1.7783764512    0.2336994377
     15  C         3.4383782092   -1.0303511392   -1.2372427565
     16  Cl        4.6203452052   -2.2909272206   -0.9212297764
     17  C         3.7015304592   -0.0715741961   -2.2100546402
     18  H         4.6300837113   -0.0981762570   -2.7662807881
     19  C         2.7500554090    0.9154046806   -2.4536027374
     20  H         2.9407859990    1.6701607318   -3.2071545387
     21  C         1.5568402210    0.9404307815   -1.7395419096
     22  H         0.8294708290    1.7191506828   -1.9361236025
   Point Group: c1    Number of degrees of freedom:    60


   Energy is  -2301.896800656

 Hessian updated using BFGS update

 56 Hessian modes will be used to form the next step
  Hessian Eigenvalues:
     0.013332    0.019215    0.019285    0.023205    0.023207    0.023439
     0.023681    0.023691    0.023921    0.023954    0.024090    0.024091
     0.024113    0.024114    0.024133    0.024137    0.024142    0.024174
     0.031577    0.158893    0.159976    0.159996    0.160000    0.160027
     0.160930    0.213357    0.221015    0.227295    0.235296    0.244820
     0.249053    0.249957    0.249992    0.249999    0.250000    0.264077
     0.300541    0.300938    0.301330    0.307959    0.354247    0.356582
     0.356701    0.376449    0.425378    0.430949    0.435351    0.462835
     0.467762    0.468605    0.470987    0.474392    0.478205    0.478738
     0.481657    0.599107

 Minimum search - taking simple RFO step
 Searching for Lamda that Minimizes Along All modes
 Value Taken    Lamda =  -0.00119441
 Step Taken.  Stepsize is  0.253641

                             Maximum     Tolerance    Cnvgd?
         Gradient           0.005302      0.000300      NO
         Displacement       0.193250      0.001200      NO
         Energy change     -0.002302      0.000001      NO


 New Cartesian Coordinates Obtained by Inverse Iteration

 Displacement from previous Coordinates is:  0.789066
 ----------------------------------------------------------------
             Standard Nuclear Orientation (Angstroms)
    I     Atom           X                Y                Z
 ----------------------------------------------------------------
    1      C       0.0212888076    -0.0035396289     0.0019178857
    2      C       0.0014789039     0.2075607180     1.3938399497
    3      Cl      1.5068851550     0.4827582646     2.2372825319
    4      C      -1.2033360777     0.2218597056     2.1035943114
    5      Cl     -1.2452828531     0.4745941391     3.8320741604
    6      C      -2.4086460421     0.0365482698     1.4325979590
    7      H      -3.3355138930     0.0524813911     1.9905607323
    8      C      -2.4162356947    -0.1704243249     0.0604050178
    9      H      -3.3481313412    -0.3219671995    -0.4679656626
   10      C      -1.2123994136    -0.1924699333    -0.6359261391
   11      Cl     -1.2726723261    -0.4974384525    -2.3659896856
   12      C       1.2978836630    -0.0229420773    -0.7616210912
   13      C       2.2155925327    -1.0571872010    -0.5585957508
   14      H       2.0108339080    -1.8418749530     0.1591203695
   15      C       3.4008541618    -1.0672630352    -1.2840273026
   16      Cl      4.5489948528    -2.3749101955    -1.0276094418
   17      C       3.7007543725    -0.0653600426    -2.2023010625
   18      H       4.6320164400    -0.0923863689    -2.7529597100
   19      C       2.7805104262     0.9634481151    -2.3945361244
   20      H       3.0008421326     1.7500919333    -3.1068428484
   21      C       1.5836938092     0.9869172045    -1.6839454457
   22      H       0.8685892623     1.7856141822    -1.8452177789
 ----------------------------------------------------------------
 Nuclear Repulsion Energy =        1465.82287500 hartrees
 There are       73 alpha and       73 beta electrons
 Applying Cartesian multipole field
    Component          Value
    ---------          -----
     (2,0,0)        1.00000E-11
     (0,2,0)        2.00000E-11
     (0,0,2)       -3.00000E-11
 Nucleus-field energy     =    -0.0000000263 hartrees
 Requested basis set is 6-311++G(d,p)
 There are 154 shells and 426 basis functions
 A cutoff of  1.0D-15 yielded   9518 shell pairs
 There are     77867 function pairs (     83674 Cartesian)
 Smallest overlap matrix eigenvalue = 2.96E-07
 Linear dependence detected in AO basis
 Number of orthogonalized atomic orbitals = 423
 Maximum deviation from orthogonality = 7.249E-10
 Guess from superposition of atomic densities
 Warning:  Energy on first SCF cycle will be non-variational
 SAD guess density has 146.000000 electrons

 -----------------------------------------------------------------------
  General SCF calculation program by
  Eric Jon Sundstrom, Paul Horn, Yuezhi Mao, Dmitri Zuev, Alec White,
  David Stuck, Shaama M.S., Shane Yost, Joonho Lee, David Small,
  Daniel Levine, Susi Lehtola, Hugh Burton, Evgeny Epifanovsky,
  Bang C. Huynh
 -----------------------------------------------------------------------
 Exchange:     0.2000 Hartree-Fock + 0.0800 Slater + 0.7200 B88
 Correlation:  0.1900 VWN1RPA + 0.8100 LYP
 Using SG-1 standard quadrature grid
 A restricted SCF calculation will be
 performed using DIIS
 SCF converges when DIIS error is below 1.0e-08
 ---------------------------------------
  Cycle       Energy         DIIS error
 ---------------------------------------
    1   -2305.6475162526      3.02e-02  
    2   -2301.7398331163      2.58e-03  
    3   -2301.6550774298      3.14e-03  
    4   -2301.8893884363      5.69e-04  
    5   -2301.8955268776      2.91e-04  
    6   -2301.8974177747      9.69e-05  
    7   -2301.8976138654      2.30e-05  
    8   -2301.8976232367      1.06e-05  
    9   -2301.8976258675      2.08e-06  
   10   -2301.8976259481      1.02e-06  
   11   -2301.8976259720      2.65e-07  
   12   -2301.8976259736      1.36e-07  
   13   -2301.8976259740      5.07e-08  
   14   -2301.8976259740      1.99e-08  
   15   -2301.8976259741      5.39e-09  Convergence criterion met
 ---------------------------------------
 SCF time:   CPU 579.49s  wall 579.00s 
 SCF   energy in the final basis set =    -2301.8976259741
 Total energy in the final basis set =    -2301.8976259741

 --------------------------------------------------------------

                    Orbital Energies (a.u.)
 --------------------------------------------------------------

 Alpha MOs
 -- Occupied --
********-101.5718-101.5701-101.5597 -10.2725 -10.2674 -10.2659 -10.2501
-10.2331 -10.2169 -10.2144 -10.2142 -10.2013 -10.1998 -10.1985 -10.1966
 -9.4871  -9.4866  -9.4848  -9.4743  -7.2518  -7.2515  -7.2494  -7.2420
 -7.2416  -7.2415  -7.2406  -7.2397  -7.2392  -7.2390  -7.2292  -7.2288
 -0.9452  -0.9081  -0.9004  -0.8787  -0.8531  -0.8403  -0.8019  -0.7623
 -0.7492  -0.7406  -0.6663  -0.6301  -0.6256  -0.6035  -0.5467  -0.5297
 -0.5279  -0.4941  -0.4916  -0.4743  -0.4612  -0.4545  -0.4480  -0.4403
 -0.4189  -0.4170  -0.4042  -0.3916  -0.3824  -0.3803  -0.3639  -0.3488
 -0.3460  -0.3321  -0.3307  -0.3236  -0.3234  -0.2898  -0.2702  -0.2643
 -0.2587
 -- Virtual --
 -0.0610  -0.0516  -0.0348  -0.0311  -0.0287  -0.0125  -0.0039   0.0042
  0.0093   0.0130   0.0165   0.0204   0.0259   0.0347   0.0433   0.0462
  0.0526   0.0577   0.0599   0.0675   0.0712   0.0755   0.0779   0.0857
  0.0889   0.0933   0.0955   0.0988   0.1045   0.1059   0.1086   0.1146
  0.1162   0.1197   0.1223   0.1254   0.1259   0.1281   0.1303   0.1333
  0.1344   0.1358   0.1376   0.1469   0.1482   0.1553   0.1558   0.1633
  0.1680   0.1711   0.1747   0.1785   0.1820   0.1898   0.1985   0.2056
  0.2074   0.2128   0.2150   0.2166   0.2211   0.2258   0.2285   0.2303
  0.2367   0.2412   0.2436   0.2464   0.2503   0.2581   0.2610   0.2671
  0.2728   0.2757   0.2767   0.2804   0.2828   0.2887   0.2905   0.2964
  0.2995   0.3009   0.3080   0.3101   0.3185   0.3261   0.3349   0.3358
  0.3499   0.3547   0.3621   0.3692   0.4149   0.4253   0.4393   0.4508
  0.4539   0.4575   0.4679   0.4713   0.4769   0.4817   0.4870   0.4949
  0.5027   0.5113   0.5208   0.5285   0.5362   0.5495   0.5536   0.5578
  0.5648   0.5709   0.5744   0.5843   0.5922   0.6013   0.6058   0.6110
  0.6175   0.6201   0.6245   0.6310   0.6389   0.6545   0.6686   0.6762
  0.6816   0.6887   0.6943   0.6991   0.7041   0.7124   0.7180   0.7264
  0.7513   0.7629   0.7947   0.8012   0.8121   0.8160   0.8297   0.8376
  0.8435   0.8461   0.8492   0.8524   0.8556   0.8617   0.8642   0.8676
  0.8733   0.8782   0.8796   0.8837   0.8936   0.8994   0.9037   0.9180
  0.9287   0.9340   0.9404   0.9447   0.9529   0.9619   0.9635   0.9709
  0.9748   0.9836   0.9908   0.9967   1.0026   1.0158   1.0354   1.0393
  1.0526   1.0548   1.0709   1.1016   1.1236   1.1272   1.1612   1.1868
  1.1973   1.2173   1.2261   1.2475   1.2566   1.2702   1.2908   1.3023
  1.3084   1.3256   1.3456   1.3622   1.3811   1.4248   1.4382   1.4826
  1.5016   1.5036   1.5180   1.5422   1.5604   1.5665   1.5787   1.5808
  1.6032   1.6223   1.6293   1.6591   1.6723   1.6820   1.6947   1.7041
  1.7242   1.7433   1.7509   1.7838   1.8172   1.8485   1.8522   1.8613
  1.8718   1.8855   1.9060   1.9078   1.9310   1.9434   1.9456   1.9575
  1.9773   1.9849   2.0016   2.0026   2.0427   2.0458   2.0789   2.0970
  2.1348   2.1412   2.1779   2.1960   2.2509   2.2519   2.2688   2.2785
  2.2923   2.2930   2.3100   2.3486   2.3623   2.3823   2.4184   2.4287
  2.4397   2.4453   2.4528   2.4775   2.4948   2.5267   2.5333   2.5404
  2.5526   2.6031   2.6149   2.6425   2.6602   2.6747   2.6852   2.6922
  2.7029   2.7116   2.7432   2.7455   2.7541   2.7621   2.7716   2.7886
  2.7969   2.8174   2.8214   2.8353   2.8508   2.8716   2.8752   2.9203
  2.9742   3.0009   3.0771   3.0874   3.0940   3.1302   3.1690   3.1904
  3.2086   3.2294   3.2598   3.3567   3.3636   3.3811   3.4064   3.5116
  3.5724   3.5983   3.6414   3.7441   3.7783   3.8465   3.9882   4.0180
  4.0544   4.1127   4.1380   4.3740   4.8051   4.8397   9.7698   9.7877
  9.8125   9.8248  23.3962  23.6050  23.8229  23.8892  23.9097  23.9360
 23.9852  24.0018  24.0567  24.0839  24.1227  24.1685  25.8076  25.8344
 25.8984  25.9211  26.1374  26.1464  26.2087  26.3497  26.5611  26.6327
 26.6813  26.9031 215.7637 215.7813 215.8142 215.8264
 --------------------------------------------------------------

          Ground-State Mulliken Net Atomic Charges

     Atom                 Charge (a.u.)
  ----------------------------------------
      1 C                     0.096646
      2 C                    -0.606708
      3 Cl                    0.623932
      4 C                     0.466594
      5 Cl                    0.482763
      6 C                    -0.797686
      7 H                     0.203259
      8 C                    -0.443319
      9 H                     0.210717
     10 C                    -0.224038
     11 Cl                    0.497474
     12 C                     0.268561
     13 C                    -0.846172
     14 H                     0.219573
     15 C                     0.249912
     16 Cl                    0.499711
     17 C                    -0.445815
     18 H                     0.195667
     19 C                    -0.564618
     20 H                     0.177192
     21 C                    -0.445029
     22 H                     0.181383
  ----------------------------------------
  Sum of atomic charges =     0.000000

 -----------------------------------------------------------------
                    Cartesian Multipole Moments
 -----------------------------------------------------------------
    Charge (ESU x 10^10)
                -0.0000
    Dipole Moment (Debye)
         X      -1.8021      Y       1.1598      Z      -1.0354
       Tot       2.3801
    Quadrupole Moments (Debye-Ang)
        XX    -115.5899     XY       4.8590     YY    -121.5207
        XZ      -5.1434     YZ      -5.4130     ZZ    -121.5713
    Octopole Moments (Debye-Ang^2)
       XXX    -305.8476    XXY      41.9544    XYY     -92.1341
       YYY      79.5893    XXZ     -13.4618    XYZ     -12.2650
       YYZ      -8.0713    XZZ     -73.3467    YZZ      35.6367
       ZZZ     -33.7741
    Hexadecapole Moments (Debye-Ang^3)
      XXXX   -4119.1536   XXXY     487.8457   XXYY    -867.2156
      XYYY     416.5389   YYYY    -805.7393   XXXZ     563.0418
      XXYZ    -111.8084   XYYZ     225.7317   YYYZ    -242.2704
      XXZZ   -1128.2593   XYZZ     171.6679   YYZZ    -640.6046
      XZZZ     608.2624   YZZZ    -237.7809   ZZZZ   -2993.7875
 -----------------------------------------------------------------
 Calculating analytic gradient of the SCF energy
 Gradient of SCF Energy
            1           2           3           4           5           6
    1   0.0018928  -0.0005930   0.0002860   0.0009778   0.0000589  -0.0005073
    2   0.0001399  -0.0001017  -0.0006405  -0.0000176  -0.0000985   0.0001994
    3  -0.0004594  -0.0007084  -0.0008589   0.0001619   0.0001276   0.0007015
            7           8           9          10          11          12
    1   0.0001352  -0.0003954   0.0000595   0.0004918   0.0012576  -0.0015089
    2  -0.0000438  -0.0000091   0.0000384   0.0000450   0.0004996  -0.0001310
    3  -0.0000347  -0.0006895  -0.0000980   0.0003522  -0.0002342   0.0004563
           13          14          15          16          17          18
    1  -0.0003616  -0.0001002  -0.0002917  -0.0001465   0.0008559  -0.0000315
    2   0.0003070  -0.0002418  -0.0002657   0.0001534   0.0000361  -0.0000102
    3   0.0008336   0.0008041   0.0002176   0.0000335  -0.0004848   0.0000317
           19          20          21          22
    1  -0.0002789  -0.0001363  -0.0008151  -0.0008491
    2   0.0001076   0.0000091  -0.0002743   0.0002987
    3   0.0001075  -0.0000421   0.0000601  -0.0002779
 Max gradient component =       1.893E-03
 RMS gradient           =       5.184E-04
 Gradient time:  CPU 197.75 s  wall 197.77 s
 Geometry Optimization Parameters
   NAtoms,    NIC,     NZ,  NCons,   NDum,   NFix, NCnnct, MaxDiis
       22     155      22       0       0       0       0       0

 Cartesian Hessian Update
 Hessian updated using BFGS update


** GEOMETRY OPTIMIZATION IN DELOCALIZED INTERNAL COORDINATES **
   Searching for a Minimum

   Optimization Cycle:   4

                       Coordinates (Angstroms)
     ATOM                X               Y               Z
      1  C         0.0212888076   -0.0035396289    0.0019178857
      2  C         0.0014789039    0.2075607180    1.3938399497
      3  Cl        1.5068851550    0.4827582646    2.2372825319
      4  C        -1.2033360777    0.2218597056    2.1035943114
      5  Cl       -1.2452828531    0.4745941391    3.8320741604
      6  C        -2.4086460421    0.0365482698    1.4325979590
      7  H        -3.3355138930    0.0524813911    1.9905607323
      8  C        -2.4162356947   -0.1704243249    0.0604050178
      9  H        -3.3481313412   -0.3219671995   -0.4679656626
     10  C        -1.2123994136   -0.1924699333   -0.6359261391
     11  Cl       -1.2726723261   -0.4974384525   -2.3659896856
     12  C         1.2978836630   -0.0229420773   -0.7616210912
     13  C         2.2155925327   -1.0571872010   -0.5585957508
     14  H         2.0108339080   -1.8418749530    0.1591203695
     15  C         3.4008541618   -1.0672630352   -1.2840273026
     16  Cl        4.5489948528   -2.3749101955   -1.0276094418
     17  C         3.7007543725   -0.0653600426   -2.2023010625
     18  H         4.6320164400   -0.0923863689   -2.7529597100
     19  C         2.7805104262    0.9634481151   -2.3945361244
     20  H         3.0008421326    1.7500919333   -3.1068428484
     21  C         1.5836938092    0.9869172045   -1.6839454457
     22  H         0.8685892623    1.7856141822   -1.8452177789
   Point Group: c1    Number of degrees of freedom:    60


   Energy is  -2301.897625974

 Hessian updated using BFGS update

 58 Hessian modes will be used to form the next step
  Hessian Eigenvalues:
     0.008310    0.019216    0.019316    0.023206    0.023219    0.023577
     0.023689    0.023707    0.023918    0.024019    0.024090    0.024091
     0.024114    0.024118    0.024132    0.024141    0.024164    0.024319
     0.030297    0.158955    0.159975    0.159996    0.160001    0.160042
     0.161289    0.214482    0.220757    0.227480    0.235355    0.244804
     0.248920    0.249967    0.249992    0.249999    0.250523    0.272739
     0.300635    0.300911    0.301047    0.303731    0.313835    0.353618
     0.356591    0.356681    0.356719    0.372533    0.423855    0.430950
     0.440378    0.460403    0.467885    0.468859    0.472462    0.475544
     0.478207    0.478738    0.497473    0.553980

 Minimum search - taking simple RFO step
 Searching for Lamda that Minimizes Along All modes
 Value Taken    Lamda =  -0.00066091
 Step Taken.  Stepsize is  0.237126

                             Maximum     Tolerance    Cnvgd?
         Gradient           0.005907      0.000300      NO
         Displacement       0.207320      0.001200      NO
         Energy change     -0.000825      0.000001      NO


 New Cartesian Coordinates Obtained by Inverse Iteration

 Displacement from previous Coordinates is:  0.838533
 ----------------------------------------------------------------
             Standard Nuclear Orientation (Angstroms)
    I     Atom           X                Y                Z
 ----------------------------------------------------------------
    1      C       0.0182221785    -0.0072687434     0.0017914614
    2      C      -0.0045048736     0.2665678710     1.3829946507
    3      Cl      1.4976836852     0.6139322692     2.2019380132
    4      C      -1.2091888509     0.2813404231     2.0930686139
    5      Cl     -1.2580682106     0.6171982782     3.8052453452
    6      C      -2.4083232887     0.0285128396     1.4321176922
    7      H      -3.3343943131     0.0466860113     1.9920239788
    8      C      -2.4130060241    -0.2427186332     0.0721188070
    9      H      -3.3407790687    -0.4430460184    -0.4467505937
   10      C      -1.2086684163    -0.2587835944    -0.6242341240
   11      Cl     -1.2550043409    -0.6255816201    -2.3428983201
   12      C       1.3000969721    -0.0230269393    -0.7621572496
   13      C       2.1820143517    -1.0959923488    -0.6130777534
   14      H       1.9506495670    -1.9074738189     0.0647889976
   15      C       3.3691096343    -1.1011379529    -1.3362384230
   16      Cl      4.4769875561    -2.4573579403    -1.1530742295
   17      C       3.7031389986    -0.0599780299    -2.1963063570
   18      H       4.6353145877    -0.0867373351    -2.7449775034
   19      C       2.8169466295     1.0065052863    -2.3332644882
   20      H       3.0675132863     1.8237287178    -2.9999675421
   21      C       1.6181124481     1.0275292896    -1.6252240700
   22      H       0.9241482780     1.8512124995    -1.7440620322
 ----------------------------------------------------------------
 Nuclear Repulsion Energy =        1464.86391698 hartrees
 There are       73 alpha and       73 beta electrons
 Applying Cartesian multipole field
    Component          Value
    ---------          -----
     (2,0,0)        1.00000E-11
     (0,2,0)        2.00000E-11
     (0,0,2)       -3.00000E-11
 Nucleus-field energy     =    -0.0000000247 hartrees
 Requested basis set is 6-311++G(d,p)
 There are 154 shells and 426 basis functions
 A cutoff of  1.0D-15 yielded   9511 shell pairs
 There are     77820 function pairs (     83612 Cartesian)
 Smallest overlap matrix eigenvalue = 2.96E-07
 Linear dependence detected in AO basis
 Number of orthogonalized atomic orbitals = 423
 Maximum deviation from orthogonality = 3.233E-10
 Guess from superposition of atomic densities
 Warning:  Energy on first SCF cycle will be non-variational
 SAD guess density has 146.000000 electrons

 -----------------------------------------------------------------------
  General SCF calculation program by
  Eric Jon Sundstrom, Paul Horn, Yuezhi Mao, Dmitri Zuev, Alec White,
  David Stuck, Shaama M.S., Shane Yost, Joonho Lee, David Small,
  Daniel Levine, Susi Lehtola, Hugh Burton, Evgeny Epifanovsky,
  Bang C. Huynh
 -----------------------------------------------------------------------
 Exchange:     0.2000 Hartree-Fock + 0.0800 Slater + 0.7200 B88
 Correlation:  0.1900 VWN1RPA + 0.8100 LYP
 Using SG-1 standard quadrature grid
 A restricted SCF calculation will be
 performed using DIIS
 SCF converges when DIIS error is below 1.0e-08
 ---------------------------------------
  Cycle       Energy         DIIS error
 ---------------------------------------
    1   -2305.6438117852      3.02e-02  
    2   -2301.7403853391      2.58e-03  
    3   -2301.6564494827      3.14e-03  
    4   -2301.8899219351      5.67e-04  
    5   -2301.8960607598      2.87e-04  
    6   -2301.8978927678      9.66e-05  
    7   -2301.8980879239      2.29e-05  
    8   -2301.8980972541      1.06e-05  
    9   -2301.8980998630      2.10e-06  
   10   -2301.8980999451      1.02e-06  
   11   -2301.8980999693      2.57e-07  
   12   -2301.8980999707      1.31e-07  
   13   -2301.8980999711      4.95e-08  
   14   -2301.8980999712      2.00e-08  
   15   -2301.8980999712      5.37e-09  Convergence criterion met
 ---------------------------------------
 SCF time:   CPU 598.86s  wall 599.00s 
 SCF   energy in the final basis set =    -2301.8980999712
 Total energy in the final basis set =    -2301.8980999712

 --------------------------------------------------------------

                    Orbital Energies (a.u.)
 --------------------------------------------------------------

 Alpha MOs
 -- Occupied --
********-101.5719-101.5698-101.5597 -10.2723 -10.2673 -10.2657 -10.2504
-10.2327 -10.2168 -10.2146 -10.2142 -10.2013 -10.1997 -10.1988 -10.1965
 -9.4873  -9.4867  -9.4845  -9.4743  -7.2520  -7.2516  -7.2490  -7.2421
 -7.2416  -7.2416  -7.2407  -7.2394  -7.2389  -7.2389  -7.2291  -7.2287
 -0.9452  -0.9080  -0.9001  -0.8790  -0.8530  -0.8402  -0.8016  -0.7623
 -0.7493  -0.7405  -0.6660  -0.6291  -0.6262  -0.6038  -0.5466  -0.5295
 -0.5279  -0.4949  -0.4912  -0.4743  -0.4614  -0.4543  -0.4477  -0.4404
 -0.4190  -0.4171  -0.4041  -0.3912  -0.3818  -0.3803  -0.3639  -0.3482
 -0.3457  -0.3320  -0.3308  -0.3237  -0.3233  -0.2870  -0.2724  -0.2639
 -0.2598
 -- Virtual --
 -0.0577  -0.0518  -0.0356  -0.0331  -0.0289  -0.0126  -0.0037   0.0044
  0.0092   0.0126   0.0161   0.0204   0.0258   0.0346   0.0432   0.0456
  0.0528   0.0589   0.0602   0.0672   0.0698   0.0755   0.0779   0.0854
  0.0888   0.0938   0.0946   0.0983   0.1040   0.1058   0.1083   0.1151
  0.1158   0.1201   0.1209   0.1243   0.1274   0.1277   0.1305   0.1319
  0.1340   0.1364   0.1377   0.1472   0.1484   0.1549   0.1558   0.1628
  0.1669   0.1702   0.1734   0.1789   0.1820   0.1897   0.1985   0.2036
  0.2082   0.2144   0.2162   0.2163   0.2203   0.2240   0.2278   0.2311
  0.2361   0.2399   0.2439   0.2469   0.2510   0.2576   0.2595   0.2663
  0.2712   0.2753   0.2771   0.2810   0.2835   0.2890   0.2920   0.2960
  0.3005   0.3038   0.3086   0.3131   0.3186   0.3210   0.3343   0.3360
  0.3504   0.3530   0.3660   0.3703   0.4148   0.4258   0.4402   0.4489
  0.4521   0.4574   0.4666   0.4702   0.4765   0.4800   0.4894   0.4938
  0.5041   0.5132   0.5197   0.5301   0.5388   0.5475   0.5525   0.5569
  0.5646   0.5703   0.5742   0.5837   0.5887   0.6026   0.6045   0.6106
  0.6153   0.6197   0.6241   0.6355   0.6431   0.6542   0.6687   0.6776
  0.6789   0.6937   0.6968   0.6985   0.7092   0.7124   0.7188   0.7283
  0.7528   0.7655   0.7926   0.8042   0.8132   0.8172   0.8288   0.8411
  0.8437   0.8469   0.8495   0.8529   0.8532   0.8617   0.8653   0.8677
  0.8710   0.8766   0.8810   0.8835   0.8888   0.8973   0.9000   0.9148
  0.9344   0.9362   0.9436   0.9467   0.9528   0.9617   0.9629   0.9725
  0.9754   0.9844   0.9945   0.9998   1.0077   1.0176   1.0351   1.0423
  1.0511   1.0553   1.0671   1.1022   1.1256   1.1327   1.1640   1.1897
  1.1960   1.2204   1.2319   1.2482   1.2592   1.2713   1.2938   1.3020
  1.3066   1.3254   1.3497   1.3594   1.3911   1.4176   1.4324   1.4818
  1.5008   1.5025   1.5146   1.5524   1.5622   1.5647   1.5760   1.5816
  1.6043   1.6188   1.6334   1.6570   1.6720   1.6823   1.6922   1.7031
  1.7201   1.7460   1.7517   1.7847   1.8167   1.8382   1.8496   1.8560
  1.8659   1.8861   1.9025   1.9108   1.9367   1.9427   1.9478   1.9601
  1.9821   1.9880   2.0024   2.0038   2.0424   2.0494   2.0799   2.0941
  2.1361   2.1423   2.1770   2.1959   2.2501   2.2548   2.2696   2.2769
  2.2886   2.2926   2.3104   2.3540   2.3611   2.3812   2.4185   2.4290
  2.4400   2.4451   2.4521   2.4780   2.5051   2.5249   2.5315   2.5423
  2.5542   2.5983   2.6055   2.6440   2.6601   2.6781   2.6893   2.6941
  2.7028   2.7124   2.7410   2.7455   2.7524   2.7590   2.7695   2.7860
  2.7929   2.8197   2.8330   2.8365   2.8522   2.8679   2.8751   2.9165
  2.9747   3.0040   3.0808   3.0921   3.0986   3.1288   3.1656   3.1890
  3.2071   3.2359   3.2603   3.3535   3.3647   3.3809   3.4102   3.5123
  3.5759   3.6009   3.6436   3.7493   3.7804   3.8466   3.9885   4.0178
  4.0545   4.1136   4.1394   4.3626   4.8064   4.8370   9.7734   9.7877
  9.8147   9.8221  23.3992  23.6043  23.8223  23.8879  23.9086  23.9350
 23.9835  24.0040  24.0571  24.0887  24.1244  24.1708  25.8055  25.8334
 25.8923  25.9225  26.1382  26.1449  26.2233  26.3459  26.5576  26.6381
 26.6851  26.9110 215.7674 215.7813 215.8159 215.8248
 --------------------------------------------------------------

          Ground-State Mulliken Net Atomic Charges

     Atom                 Charge (a.u.)
  ----------------------------------------
      1 C                    -0.046256
      2 C                    -0.739161
      3 Cl                    0.619276
      4 C                     0.574572
      5 Cl                    0.486060
      6 C                    -0.732270
      7 H                     0.206336
      8 C                    -0.457416
      9 H                     0.208897
     10 C                    -0.195287
     11 Cl                    0.501284
     12 C                     0.300027
     13 C                    -0.760043
     14 H                     0.219387
     15 C                     0.193572
     16 Cl                    0.500058
     17 C                    -0.389386
     18 H                     0.197594
     19 C                    -0.644431
     20 H                     0.176829
     21 C                    -0.405076
     22 H                     0.185436
  ----------------------------------------
  Sum of atomic charges =     0.000000

 -----------------------------------------------------------------
                    Cartesian Multipole Moments
 -----------------------------------------------------------------
    Charge (ESU x 10^10)
                -0.0000
    Dipole Moment (Debye)
         X      -1.7653      Y       1.1593      Z      -0.9348
       Tot       2.3096
    Quadrupole Moments (Debye-Ang)
        XX    -115.3031     XY       5.3395     YY    -121.3277
        XZ      -5.0552     YZ      -5.6224     ZZ    -122.0322
    Octopole Moments (Debye-Ang^2)
       XXX    -301.1766    XXY      41.7847    XYY     -90.8941
       YYY      78.3157    XXZ     -11.4683    XYZ     -12.6843
       YYZ      -6.2763    XZZ     -73.6660    YZZ      34.6683
       ZZZ     -25.7502
    Hexadecapole Moments (Debye-Ang^3)
      XXXX   -4057.6840   XXXY     489.7345   XXYY    -870.2891
      XYYY     412.1899   YYYY    -885.2578   XXXZ     589.1529
      XXYZ    -134.6728   XYYZ     234.1488   YYYZ    -307.1025
      XXZZ   -1117.1059   XYZZ     171.2395   YYZZ    -648.7107
      XZZZ     640.0522   YZZZ    -295.9887   ZZZZ   -2970.9302
 -----------------------------------------------------------------
 Calculating analytic gradient of the SCF energy
 Gradient of SCF Energy
            1           2           3           4           5           6
    1   0.0004992  -0.0003053   0.0000468   0.0005690   0.0000283  -0.0000343
    2  -0.0002280   0.0001641  -0.0005159   0.0002652  -0.0001758  -0.0000327
    3  -0.0007466   0.0004549  -0.0010104   0.0009644  -0.0005887  -0.0005220
            7           8           9          10          11          12
    1   0.0000748  -0.0009044   0.0001220   0.0002697   0.0008646   0.0008215
    2   0.0000976  -0.0002559   0.0000404   0.0001810   0.0003534   0.0002575
    3   0.0001672  -0.0002271  -0.0000185   0.0013364  -0.0005133  -0.0007220
           13          14          15          16          17          18
    1  -0.0007682  -0.0000876  -0.0006171   0.0002887   0.0007743  -0.0001364
    2  -0.0009188   0.0002991   0.0008573  -0.0003354   0.0000373  -0.0001246
    3   0.0008098   0.0006415  -0.0002369   0.0000209  -0.0004022   0.0001464
           19          20          21          22
    1  -0.0002534   0.0001891  -0.0007141  -0.0007273
    2  -0.0001300   0.0000308   0.0003760  -0.0002428
    3   0.0001497  -0.0000527   0.0004769  -0.0001276
 Max gradient component =       1.336E-03
 RMS gradient           =       4.946E-04
 Gradient time:  CPU 202.41 s  wall 202.42 s
 Geometry Optimization Parameters
   NAtoms,    NIC,     NZ,  NCons,   NDum,   NFix, NCnnct, MaxDiis
       22     155      22       0       0       0       0       0

 Cartesian Hessian Update
 Hessian updated using BFGS update


** GEOMETRY OPTIMIZATION IN DELOCALIZED INTERNAL COORDINATES **
   Searching for a Minimum

   Optimization Cycle:   5

                       Coordinates (Angstroms)
     ATOM                X               Y               Z
      1  C         0.0182221785   -0.0072687434    0.0017914614
      2  C        -0.0045048736    0.2665678710    1.3829946507
      3  Cl        1.4976836852    0.6139322692    2.2019380132
      4  C        -1.2091888509    0.2813404231    2.0930686139
      5  Cl       -1.2580682106    0.6171982782    3.8052453452
      6  C        -2.4083232887    0.0285128396    1.4321176922
      7  H        -3.3343943131    0.0466860113    1.9920239788
      8  C        -2.4130060241   -0.2427186332    0.0721188070
      9  H        -3.3407790687   -0.4430460184   -0.4467505937
     10  C        -1.2086684163   -0.2587835944   -0.6242341240
     11  Cl       -1.2550043409   -0.6255816201   -2.3428983201
     12  C         1.3000969721   -0.0230269393   -0.7621572496
     13  C         2.1820143517   -1.0959923488   -0.6130777534
     14  H         1.9506495670   -1.9074738189    0.0647889976
     15  C         3.3691096343   -1.1011379529   -1.3362384230
     16  Cl        4.4769875561   -2.4573579403   -1.1530742295
     17  C         3.7031389986   -0.0599780299   -2.1963063570
     18  H         4.6353145877   -0.0867373351   -2.7449775034
     19  C         2.8169466295    1.0065052863   -2.3332644882
     20  H         3.0675132863    1.8237287178   -2.9999675421
     21  C         1.6181124481    1.0275292896   -1.6252240700
     22  H         0.9241482780    1.8512124995   -1.7440620322
   Point Group: c1    Number of degrees of freedom:    60


   Energy is  -2301.898099971

 Hessian updated using BFGS update

 59 Hessian modes will be used to form the next step
  Hessian Eigenvalues:
     0.005496    0.019250    0.019328    0.023206    0.023226    0.023679
     0.023705    0.023822    0.023997    0.024019    0.024090    0.024097
     0.024114    0.024125    0.024141    0.024156    0.024267    0.024353
     0.028702    0.159317    0.159975    0.159996    0.160003    0.160068
     0.162364    0.216880    0.221907    0.227537    0.235441    0.244911
     0.249129    0.249974    0.249992    0.250016    0.252741    0.267862
     0.300796    0.301034    0.301372    0.307551    0.317232    0.350481
     0.356620    0.356665    0.356698    0.356889    0.364299    0.422031
     0.430980    0.436363    0.454105    0.467840    0.468846    0.471823
     0.474481    0.478211    0.478832    0.483953    0.531083

 Minimum search - taking simple RFO step
 Searching for Lamda that Minimizes Along All modes
 Value Taken    Lamda =  -0.00033788
 Step Taken.  Stepsize is  0.205958

                             Maximum     Tolerance    Cnvgd?
         Gradient           0.003430      0.000300      NO
         Displacement       0.183143      0.001200      NO
         Energy change     -0.000474      0.000001      NO


 New Cartesian Coordinates Obtained by Inverse Iteration

 Displacement from previous Coordinates is:  0.744192
 ----------------------------------------------------------------
             Standard Nuclear Orientation (Angstroms)
    I     Atom           X                Y                Z
 ----------------------------------------------------------------
    1      C       0.0181469859    -0.0042223599     0.0061608555
    2      C      -0.0126419135     0.3227859058     1.3754945094
    3      Cl      1.4796205468     0.7347437940     2.1820193995
    4      C      -1.2189808124     0.3325443001     2.0830991075
    5      Cl     -1.2796641791     0.7364963471     3.7804631894
    6      C      -2.4088612564     0.0196683438     1.4313669969
    7      H      -3.3363566791     0.0331148869     1.9892319540
    8      C      -2.4036996926    -0.3033459422     0.0830586339
    9      H      -3.3250129694    -0.5494188083    -0.4276985930
   10      C      -1.1984841155    -0.3127944285    -0.6119065424
   11      Cl     -1.2286193262    -0.7409686089    -2.3157302057
   12      C       1.3034668344    -0.0184748307    -0.7565543205
   13      C       2.1538151861    -1.1222320359    -0.6600089384
   14      H       1.8971888755    -1.9601126219    -0.0247171774
   15      C       3.3401560577    -1.1286923710    -1.3843899375
   16      Cl      4.4063921682    -2.5251832189    -1.2693861327
   17      C       3.7026632168    -0.0592424471    -2.1962161621
   18      H       4.6328711703    -0.0875094170    -2.7485624784
   19      C       2.8484604087     1.0378028321    -2.2818888330
   20      H       3.1217113155     1.8770592286    -2.9111188239
   21      C       1.6516530176     1.0610767879    -1.5706415730
   22      H       0.9841759468     1.9110151749    -1.6482200543
 ----------------------------------------------------------------
 Nuclear Repulsion Energy =        1464.03477925 hartrees
 There are       73 alpha and       73 beta electrons
 Applying Cartesian multipole field
    Component          Value
    ---------          -----
     (2,0,0)        1.00000E-11
     (0,2,0)        2.00000E-11
     (0,0,2)       -3.00000E-11
 Nucleus-field energy     =    -0.0000000234 hartrees
 Requested basis set is 6-311++G(d,p)
 There are 154 shells and 426 basis functions
 A cutoff of  1.0D-15 yielded   9512 shell pairs
 There are     77893 function pairs (     83704 Cartesian)
 Smallest overlap matrix eigenvalue = 2.74E-07
 Linear dependence detected in AO basis
 Number of orthogonalized atomic orbitals = 423
 Maximum deviation from orthogonality = 8.672E-10
 Guess from superposition of atomic densities
 Warning:  Energy on first SCF cycle will be non-variational
 SAD guess density has 146.000000 electrons

 -----------------------------------------------------------------------
  General SCF calculation program by
  Eric Jon Sundstrom, Paul Horn, Yuezhi Mao, Dmitri Zuev, Alec White,
  David Stuck, Shaama M.S., Shane Yost, Joonho Lee, David Small,
  Daniel Levine, Susi Lehtola, Hugh Burton, Evgeny Epifanovsky,
  Bang C. Huynh
 -----------------------------------------------------------------------
 Exchange:     0.2000 Hartree-Fock + 0.0800 Slater + 0.7200 B88
 Correlation:  0.1900 VWN1RPA + 0.8100 LYP
 Using SG-1 standard quadrature grid
 A restricted SCF calculation will be
 performed using DIIS
 SCF converges when DIIS error is below 1.0e-08
 ---------------------------------------
  Cycle       Energy         DIIS error
 ---------------------------------------
    1   -2305.6426972038      3.02e-02  
    2   -2301.7404232018      2.58e-03  
    3   -2301.6565711384      3.14e-03  
    4   -2301.8901937628      5.66e-04  
    5   -2301.8963168221      2.85e-04  
    6   -2301.8981122993      9.64e-05  
    7   -2301.8983063410      2.29e-05  
    8   -2301.8983156383      1.06e-05  
    9   -2301.8983182471      2.10e-06  
   10   -2301.8983183298      1.02e-06  
   11   -2301.8983183540      2.49e-07  
   12   -2301.8983183552      1.27e-07  
   13   -2301.8983183555      4.80e-08  
   14   -2301.8983183555      1.99e-08  
   15   -2301.8983183555      5.44e-09  Convergence criterion met
 ---------------------------------------
 SCF time:   CPU 627.61s  wall 627.00s 
 SCF   energy in the final basis set =    -2301.8983183555
 Total energy in the final basis set =    -2301.8983183555

 --------------------------------------------------------------

                    Orbital Energies (a.u.)
 --------------------------------------------------------------

 Alpha MOs
 -- Occupied --
********-101.5720-101.5698-101.5598 -10.2723 -10.2672 -10.2656 -10.2504
-10.2324 -10.2168 -10.2147 -10.2141 -10.2012 -10.1995 -10.1988 -10.1963
 -9.4873  -9.4867  -9.4844  -9.4744  -7.2520  -7.2516  -7.2490  -7.2421
 -7.2416  -7.2416  -7.2407  -7.2393  -7.2390  -7.2388  -7.2292  -7.2288
 -0.9451  -0.9080  -0.9001  -0.8789  -0.8530  -0.8402  -0.8014  -0.7621
 -0.7493  -0.7405  -0.6658  -0.6287  -0.6260  -0.6042  -0.5464  -0.5294
 -0.5279  -0.4953  -0.4910  -0.4742  -0.4614  -0.4541  -0.4475  -0.4404
 -0.4190  -0.4171  -0.4040  -0.3911  -0.3814  -0.3803  -0.3637  -0.3480
 -0.3455  -0.3319  -0.3310  -0.3236  -0.3233  -0.2846  -0.2744  -0.2637
 -0.2606
 -- Virtual --
 -0.0552  -0.0519  -0.0377  -0.0331  -0.0291  -0.0127  -0.0036   0.0044
  0.0093   0.0125   0.0158   0.0205   0.0256   0.0346   0.0432   0.0453
  0.0528   0.0599   0.0609   0.0669   0.0685   0.0756   0.0778   0.0854
  0.0886   0.0938   0.0942   0.0977   0.1037   0.1060   0.1082   0.1146
  0.1165   0.1199   0.1204   0.1235   0.1268   0.1289   0.1304   0.1312
  0.1341   0.1364   0.1383   0.1467   0.1491   0.1546   0.1560   0.1627
  0.1662   0.1692   0.1728   0.1786   0.1825   0.1905   0.1983   0.2017
  0.2092   0.2144   0.2157   0.2166   0.2194   0.2238   0.2272   0.2320
  0.2360   0.2392   0.2434   0.2486   0.2516   0.2568   0.2584   0.2660
  0.2693   0.2757   0.2774   0.2801   0.2860   0.2888   0.2932   0.2964
  0.3006   0.3031   0.3103   0.3134   0.3194   0.3243   0.3342   0.3375
  0.3502   0.3518   0.3670   0.3759   0.4143   0.4270   0.4413   0.4456
  0.4506   0.4583   0.4651   0.4690   0.4758   0.4784   0.4911   0.4951
  0.5058   0.5154   0.5184   0.5319   0.5424   0.5458   0.5517   0.5565
  0.5655   0.5707   0.5745   0.5833   0.5870   0.6020   0.6056   0.6095
  0.6147   0.6166   0.6269   0.6398   0.6460   0.6523   0.6667   0.6784
  0.6804   0.6948   0.6962   0.6989   0.7111   0.7165   0.7241   0.7298
  0.7535   0.7688   0.7909   0.8071   0.8135   0.8216   0.8284   0.8432
  0.8463   0.8477   0.8496   0.8511   0.8536   0.8595   0.8656   0.8665
  0.8691   0.8753   0.8776   0.8811   0.8852   0.8974   0.8990   0.9134
  0.9355   0.9410   0.9479   0.9501   0.9543   0.9610   0.9633   0.9708
  0.9777   0.9848   0.9960   1.0007   1.0100   1.0194   1.0341   1.0440
  1.0513   1.0573   1.0667   1.1048   1.1219   1.1361   1.1715   1.1916
  1.1987   1.2227   1.2348   1.2503   1.2645   1.2712   1.2944   1.3008
  1.3041   1.3274   1.3535   1.3608   1.3938   1.4156   1.4323   1.4814
  1.4991   1.5024   1.5120   1.5547   1.5632   1.5720   1.5746   1.5819
  1.6048   1.6158   1.6375   1.6560   1.6705   1.6833   1.6904   1.7035
  1.7179   1.7481   1.7525   1.7868   1.8168   1.8314   1.8456   1.8541
  1.8616   1.8868   1.9006   1.9127   1.9396   1.9427   1.9485   1.9599
  1.9865   1.9910   2.0023   2.0061   2.0419   2.0528   2.0816   2.0916
  2.1388   2.1438   2.1770   2.1955   2.2499   2.2580   2.2678   2.2783
  2.2850   2.2912   2.3118   2.3575   2.3611   2.3792   2.4174   2.4293
  2.4375   2.4442   2.4505   2.4779   2.5133   2.5237   2.5293   2.5453
  2.5558   2.5917   2.5981   2.6474   2.6600   2.6800   2.6894   2.6987
  2.7033   2.7129   2.7392   2.7482   2.7515   2.7562   2.7690   2.7782
  2.7898   2.8191   2.8368   2.8430   2.8530   2.8715   2.8791   2.9132
  2.9741   3.0057   3.0834   3.0964   3.1030   3.1286   3.1605   3.1895
  3.2052   3.2413   3.2673   3.3493   3.3669   3.3818   3.4142   3.5145
  3.5806   3.6014   3.6465   3.7535   3.7842   3.8475   3.9897   4.0179
  4.0542   4.1140   4.1403   4.3560   4.8074   4.8342   9.7758   9.7882
  9.8116   9.8295  23.4025  23.6041  23.8223  23.8874  23.9082  23.9345
 23.9834  24.0059  24.0575  24.0925  24.1254  24.1727  25.8040  25.8326
 25.8814  25.9256  26.1381  26.1435  26.2389  26.3306  26.5539  26.6484
 26.6809  26.9184 215.7695 215.7820 215.8108 215.8349
 --------------------------------------------------------------

          Ground-State Mulliken Net Atomic Charges

     Atom                 Charge (a.u.)
  ----------------------------------------
      1 C                    -0.172335
      2 C                    -0.848129
      3 Cl                    0.600708
      4 C                     0.687536
      5 Cl                    0.494707
      6 C                    -0.670528
      7 H                     0.209308
      8 C                    -0.445033
      9 H                     0.206625
     10 C                    -0.175309
     11 Cl                    0.494461
     12 C                     0.343788
     13 C                    -0.724464
     14 H                     0.218769
     15 C                     0.145099
     16 Cl                    0.500356
     17 C                    -0.334446
     18 H                     0.198772
     19 C                    -0.724994
     20 H                     0.175846
     21 C                    -0.370258
     22 H                     0.189522
  ----------------------------------------
  Sum of atomic charges =     0.000000

 -----------------------------------------------------------------
                    Cartesian Multipole Moments
 -----------------------------------------------------------------
    Charge (ESU x 10^10)
                 0.0000
    Dipole Moment (Debye)
         X      -1.7277      Y       1.1396      Z      -0.8697
       Tot       2.2450
    Quadrupole Moments (Debye-Ang)
        XX    -115.0598     XY       5.7341     YY    -121.1503
        XZ      -4.9429     YZ      -5.7531     ZZ    -122.4129
    Octopole Moments (Debye-Ang^2)
       XXX    -296.4907    XXY      41.1446    XYY     -89.5758
       YYY      76.7878    XXZ      -9.9214    XYZ     -12.8491
       YYZ      -4.8759    XZZ     -73.6401    YZZ      33.5572
       ZZZ     -19.6695
    Hexadecapole Moments (Debye-Ang^3)
      XXXX   -3996.3945   XXXY     488.7446   XXYY    -872.0812
      XYYY     407.0907   YYYY    -960.5953   XXXZ     615.5968
      XXYZ    -154.6006   XYYZ     242.8081   YYYZ    -364.0621
      XXZZ   -1106.6985   XYZZ     170.1341   YYZZ    -657.9222
      XZZZ     671.4387   YZZZ    -348.2343   ZZZZ   -2956.0450
 -----------------------------------------------------------------
 Calculating analytic gradient of the SCF energy
 Gradient of SCF Energy
            1           2           3           4           5           6
    1  -0.0010709  -0.0000202   0.0000116   0.0002134   0.0001673   0.0001365
    2  -0.0003780   0.0001921  -0.0001939   0.0001480  -0.0000603  -0.0001905
    3  -0.0007458   0.0007231  -0.0004708   0.0007434  -0.0004701  -0.0007329
            7           8           9          10          11          12
    1   0.0000142  -0.0004940   0.0000832   0.0005019   0.0006216   0.0012572
    2   0.0000824  -0.0000047  -0.0000249   0.0003283   0.0001188   0.0001804
    3   0.0001807   0.0001292  -0.0000151   0.0010171  -0.0003489  -0.0008171
           13          14          15          16          17          18
    1  -0.0004009  -0.0000925  -0.0004856   0.0003102   0.0000945  -0.0000432
    2  -0.0007068   0.0002181   0.0008254  -0.0004109   0.0000168  -0.0000875
    3   0.0003908   0.0003213  -0.0001634  -0.0000207  -0.0000301   0.0000562
           19          20          21          22
    1  -0.0001021   0.0001706  -0.0004623  -0.0004104
    2  -0.0000897  -0.0000047   0.0002486  -0.0002072
    3   0.0000445   0.0000001   0.0002496  -0.0000411
 Max gradient component =       1.257E-03
 RMS gradient           =       4.163E-04
 Gradient time:  CPU 200.90 s  wall 200.92 s
 Geometry Optimization Parameters
   NAtoms,    NIC,     NZ,  NCons,   NDum,   NFix, NCnnct, MaxDiis
       22     155      22       0       0       0       0       0

 Cartesian Hessian Update
 Hessian updated using BFGS update


** GEOMETRY OPTIMIZATION IN DELOCALIZED INTERNAL COORDINATES **
   Searching for a Minimum

   Optimization Cycle:   6

                       Coordinates (Angstroms)
     ATOM                X               Y               Z
      1  C         0.0181469859   -0.0042223599    0.0061608555
      2  C        -0.0126419135    0.3227859058    1.3754945094
      3  Cl        1.4796205468    0.7347437940    2.1820193995
      4  C        -1.2189808124    0.3325443001    2.0830991075
      5  Cl       -1.2796641791    0.7364963471    3.7804631894
      6  C        -2.4088612564    0.0196683438    1.4313669969
      7  H        -3.3363566791    0.0331148869    1.9892319540
      8  C        -2.4036996926   -0.3033459422    0.0830586339
      9  H        -3.3250129694   -0.5494188083   -0.4276985930
     10  C        -1.1984841155   -0.3127944285   -0.6119065424
     11  Cl       -1.2286193262   -0.7409686089   -2.3157302057
     12  C         1.3034668344   -0.0184748307   -0.7565543205
     13  C         2.1538151861   -1.1222320359   -0.6600089384
     14  H         1.8971888755   -1.9601126219   -0.0247171774
     15  C         3.3401560577   -1.1286923710   -1.3843899375
     16  Cl        4.4063921682   -2.5251832189   -1.2693861327
     17  C         3.7026632168   -0.0592424471   -2.1962161621
     18  H         4.6328711703   -0.0875094170   -2.7485624784
     19  C         2.8484604087    1.0378028321   -2.2818888330
     20  H         3.1217113155    1.8770592286   -2.9111188239
     21  C         1.6516530176    1.0610767879   -1.5706415730
     22  H         0.9841759468    1.9110151749   -1.6482200543
   Point Group: c1    Number of degrees of freedom:    60


   Energy is  -2301.898318356

 Hessian updated using BFGS update

 60 Hessian modes will be used to form the next step
  Hessian Eigenvalues:
     0.004397    0.019242    0.019324    0.023198    0.023234    0.023657
     0.023705    0.023725    0.023941    0.024029    0.024090    0.024100
     0.024115    0.024127    0.024139    0.024149    0.024191    0.024351
     0.028614    0.159324    0.159954    0.159978    0.160011    0.160034
     0.160488    0.217005    0.221755    0.227445    0.235174    0.244915
     0.248268    0.249770    0.249989    0.250139    0.251858    0.254683
     0.298586    0.301035    0.301241    0.301768    0.313455    0.350386
     0.356622    0.356664    0.356666    0.356690    0.356745    0.363996
     0.418882    0.430976    0.431954    0.447319    0.467634    0.469929
     0.470447    0.474242    0.478208    0.478564    0.479766    0.527708

 Minimum search - taking simple RFO step
 Searching for Lamda that Minimizes Along All modes
 Value Taken    Lamda =  -0.00009521
 Step Taken.  Stepsize is  0.111052

                             Maximum     Tolerance    Cnvgd?
         Gradient           0.001960      0.000300      NO
         Displacement       0.094203      0.001200      NO
         Energy change     -0.000218      0.000001      NO


 New Cartesian Coordinates Obtained by Inverse Iteration

 Displacement from previous Coordinates is:  0.385085
 ----------------------------------------------------------------
             Standard Nuclear Orientation (Angstroms)
    I     Atom           X                Y                Z
 ----------------------------------------------------------------
    1      C       0.0190172691    -0.0021541563     0.0086971050
    2      C      -0.0182782112     0.3524926608     1.3706318840
    3      Cl      1.4673916723     0.7946838936     2.1733290247
    4      C      -1.2260696645     0.3598658602     2.0767902503
    5      Cl     -1.2958567194     0.7958517597     3.7667640250
    6      C      -2.4104615211     0.0161229552     1.4315864957
    7      H      -3.3389795261     0.0264656061     1.9875860607
    8      C      -2.3985194682    -0.3349141767     0.0903960674
    9      H      -3.3162607834    -0.6041252361    -0.4152355504
   10      C      -1.1931580532    -0.3417435001    -0.6043500059
   11      Cl     -1.2210479941    -0.8015830926    -2.2989595922
   12      C       1.3058013360    -0.0154391380    -0.7524740708
   13      C       2.1406750571    -1.1332608073    -0.6848588696
   14      H       1.8714406970    -1.9851508500    -0.0737962762
   15      C       3.3266744460    -1.1414253437    -1.4101724803
   16      Cl      4.3702027950    -2.5561374930    -1.3289669651
   17      C       3.7039033139    -0.0596271478    -2.1985170702
   18      H       4.6322065646    -0.0888050998    -2.7542346422
   19      C       2.8663261559     1.0518628074    -2.2562668821
   20      H       3.1493877821     1.9011484307    -2.8673547323
   21      C       1.6720171611     1.0776164821    -1.5408612845
   22      H       1.0215884773     1.9423660964    -1.5958776173
 ----------------------------------------------------------------
 Nuclear Repulsion Energy =        1463.28530485 hartrees
 There are       73 alpha and       73 beta electrons
 Applying Cartesian multipole field
    Component          Value
    ---------          -----
     (2,0,0)        1.00000E-11
     (0,2,0)        2.00000E-11
     (0,0,2)       -3.00000E-11
 Nucleus-field energy     =    -0.0000000227 hartrees
 Requested basis set is 6-311++G(d,p)
 There are 154 shells and 426 basis functions
 A cutoff of  1.0D-15 yielded   9512 shell pairs
 There are     77858 function pairs (     83661 Cartesian)
 Smallest overlap matrix eigenvalue = 2.51E-07
 Linear dependence detected in AO basis
 Number of orthogonalized atomic orbitals = 423
 Maximum deviation from orthogonality = 5.206E-10
 Guess from superposition of atomic densities
 Warning:  Energy on first SCF cycle will be non-variational
 SAD guess density has 146.000000 electrons

 -----------------------------------------------------------------------
  General SCF calculation program by
  Eric Jon Sundstrom, Paul Horn, Yuezhi Mao, Dmitri Zuev, Alec White,
  David Stuck, Shaama M.S., Shane Yost, Joonho Lee, David Small,
  Daniel Levine, Susi Lehtola, Hugh Burton, Evgeny Epifanovsky,
  Bang C. Huynh
 -----------------------------------------------------------------------
 Exchange:     0.2000 Hartree-Fock + 0.0800 Slater + 0.7200 B88
 Correlation:  0.1900 VWN1RPA + 0.8100 LYP
 Using SG-1 standard quadrature grid
 A restricted SCF calculation will be
 performed using DIIS
 SCF converges when DIIS error is below 1.0e-08
 ---------------------------------------
  Cycle       Energy         DIIS error
 ---------------------------------------
    1   -2305.6401676902      3.02e-02  
    2   -2301.7404107828      2.58e-03  
    3   -2301.6563959899      3.14e-03  
    4   -2301.8902938329      5.65e-04  
    5   -2301.8963999153      2.84e-04  
    6   -2301.8981780208      9.63e-05  
    7   -2301.8983714698      2.30e-05  
    8   -2301.8983808204      1.07e-05  
    9   -2301.8983834650      2.13e-06  
   10   -2301.8983835495      1.04e-06  
   11   -2301.8983835747      2.65e-07  
   12   -2301.8983835762      1.36e-07  
   13   -2301.8983835765      5.08e-08  
   14   -2301.8983835767      2.01e-08  
   15   -2301.8983835766      5.15e-09  Convergence criterion met
 ---------------------------------------
 SCF time:   CPU 576.18s  wall 576.00s 
 SCF   energy in the final basis set =    -2301.8983835766
 Total energy in the final basis set =    -2301.8983835766

 --------------------------------------------------------------

                    Orbital Energies (a.u.)
 --------------------------------------------------------------

 Alpha MOs
 -- Occupied --
********-101.5720-101.5698-101.5599 -10.2724 -10.2672 -10.2656 -10.2504
-10.2326 -10.2167 -10.2148 -10.2139 -10.2011 -10.1995 -10.1987 -10.1963
 -9.4872  -9.4867  -9.4845  -9.4745  -7.2519  -7.2516  -7.2491  -7.2420
 -7.2416  -7.2415  -7.2407  -7.2394  -7.2391  -7.2389  -7.2294  -7.2290
 -0.9449  -0.9080  -0.9001  -0.8788  -0.8531  -0.8401  -0.8014  -0.7620
 -0.7492  -0.7404  -0.6658  -0.6288  -0.6255  -0.6045  -0.5464  -0.5294
 -0.5278  -0.4955  -0.4910  -0.4741  -0.4613  -0.4541  -0.4473  -0.4403
 -0.4190  -0.4170  -0.4040  -0.3910  -0.3813  -0.3803  -0.3636  -0.3479
 -0.3453  -0.3319  -0.3311  -0.3236  -0.3232  -0.2835  -0.2756  -0.2634
 -0.2608
 -- Virtual --
 -0.0543  -0.0519  -0.0388  -0.0330  -0.0292  -0.0127  -0.0036   0.0044
  0.0094   0.0125   0.0156   0.0206   0.0255   0.0346   0.0432   0.0451
  0.0528   0.0602   0.0615   0.0667   0.0678   0.0757   0.0777   0.0854
  0.0884   0.0936   0.0943   0.0975   0.1035   0.1062   0.1080   0.1144
  0.1167   0.1197   0.1203   0.1231   0.1265   0.1293   0.1303   0.1313
  0.1342   0.1363   0.1387   0.1462   0.1497   0.1545   0.1562   0.1625
  0.1661   0.1687   0.1726   0.1782   0.1828   0.1911   0.1978   0.2012
  0.2097   0.2142   0.2152   0.2168   0.2184   0.2240   0.2273   0.2322
  0.2362   0.2391   0.2429   0.2496   0.2519   0.2563   0.2579   0.2659
  0.2688   0.2759   0.2774   0.2796   0.2865   0.2891   0.2936   0.2967
  0.3002   0.3030   0.3099   0.3139   0.3198   0.3280   0.3342   0.3384
  0.3497   0.3513   0.3674   0.3789   0.4139   0.4280   0.4422   0.4438
  0.4497   0.4592   0.4642   0.4682   0.4758   0.4777   0.4904   0.4970
  0.5068   0.5166   0.5177   0.5326   0.5443   0.5449   0.5514   0.5564
  0.5663   0.5709   0.5752   0.5828   0.5865   0.6020   0.6060   0.6086
  0.6143   0.6158   0.6282   0.6419   0.6468   0.6506   0.6657   0.6784
  0.6817   0.6945   0.6964   0.6989   0.7104   0.7170   0.7301   0.7308
  0.7539   0.7707   0.7906   0.8084   0.8134   0.8251   0.8284   0.8432
  0.8461   0.8492   0.8501   0.8517   0.8539   0.8572   0.8642   0.8671
  0.8692   0.8741   0.8763   0.8813   0.8838   0.8965   0.8995   0.9125
  0.9349   0.9446   0.9484   0.9533   0.9554   0.9610   0.9637   0.9696
  0.9783   0.9854   0.9967   1.0003   1.0095   1.0201   1.0337   1.0440
  1.0520   1.0574   1.0668   1.1051   1.1194   1.1367   1.1755   1.1922
  1.2016   1.2237   1.2351   1.2518   1.2672   1.2727   1.2937   1.3010
  1.3038   1.3289   1.3540   1.3633   1.3933   1.4168   1.4326   1.4813
  1.4978   1.5023   1.5111   1.5536   1.5637   1.5740   1.5776   1.5812
  1.6047   1.6146   1.6391   1.6560   1.6695   1.6841   1.6896   1.7043
  1.7172   1.7482   1.7535   1.7889   1.8167   1.8282   1.8439   1.8534
  1.8598   1.8869   1.9001   1.9131   1.9402   1.9424   1.9487   1.9591
  1.9885   1.9915   2.0028   2.0073   2.0418   2.0540   2.0827   2.0901
  2.1409   2.1447   2.1772   2.1951   2.2497   2.2598   2.2663   2.2786
  2.2831   2.2903   2.3124   2.3572   2.3624   2.3781   2.4166   2.4299
  2.4348   2.4438   2.4497   2.4780   2.5162   2.5235   2.5286   2.5478
  2.5555   2.5884   2.5952   2.6488   2.6597   2.6806   2.6892   2.7011
  2.7041   2.7130   2.7382   2.7498   2.7507   2.7546   2.7676   2.7741
  2.7882   2.8187   2.8359   2.8430   2.8533   2.8716   2.8859   2.9112
  2.9738   3.0060   3.0842   3.0980   3.1043   3.1283   3.1570   3.1900
  3.2044   3.2423   3.2740   3.3473   3.3675   3.3824   3.4162   3.5159
  3.5832   3.6006   3.6480   3.7553   3.7860   3.8479   3.9902   4.0179
  4.0541   4.1141   4.1403   4.3544   4.8074   4.8327   9.7763   9.7886
  9.8091   9.8356  23.4044  23.6042  23.8223  23.8860  23.9076  23.9338
 23.9837  24.0054  24.0571  24.0933  24.1256  24.1726  25.8030  25.8321
 25.8741  25.9271  26.1376  26.1432  26.2439  26.3229  26.5519  26.6537
 26.6772  26.9211 215.7699 215.7826 215.8076 215.8418
 --------------------------------------------------------------

          Ground-State Mulliken Net Atomic Charges

     Atom                 Charge (a.u.)
  ----------------------------------------
      1 C                    -0.218128
      2 C                    -0.900694
      3 Cl                    0.586647
      4 C                     0.743449
      5 Cl                    0.500363
      6 C                    -0.638972
      7 H                     0.210956
      8 C                    -0.434880
      9 H                     0.205331
     10 C                    -0.169557
     11 Cl                    0.487274
     12 C                     0.364762
     13 C                    -0.722379
     14 H                     0.218305
     15 C                     0.127206
     16 Cl                    0.500735
     17 C                    -0.308219
     18 H                     0.199132
     19 C                    -0.757824
     20 H                     0.175318
     21 C                    -0.360441
     22 H                     0.191614
  ----------------------------------------
  Sum of atomic charges =     0.000000

 -----------------------------------------------------------------
                    Cartesian Multipole Moments
 -----------------------------------------------------------------
    Charge (ESU x 10^10)
                 0.0000
    Dipole Moment (Debye)
         X      -1.7010      Y       1.1233      Z      -0.8453
       Tot       2.2067
    Quadrupole Moments (Debye-Ang)
        XX    -114.9099     XY       5.9168     YY    -121.0617
        XZ      -4.8978     YZ      -5.8013     ZZ    -122.6039
    Octopole Moments (Debye-Ang^2)
       XXX    -293.5849    XXY      40.6982    XYY     -88.7162
       YYY      75.9596    XXZ      -9.2265    XYZ     -12.8820
       YYZ      -4.2139    XZZ     -73.4364    YZZ      32.9198
       ZZZ     -16.8531
    Hexadecapole Moments (Debye-Ang^3)
      XXXX   -3968.3069   XXXY     487.0252   XXYY    -873.6063
      XYYY     403.8821   YYYY   -1000.1154   XXXZ     629.4770
      XXYZ    -164.5854   XYYZ     247.5282   YYYZ    -392.6732
      XXZZ   -1101.6093   XYZZ     169.2446   YYZZ    -662.9723
      XZZZ     688.1978   YZZZ    -374.9843   ZZZZ   -2948.6235
 -----------------------------------------------------------------
 Calculating analytic gradient of the SCF energy
 Gradient of SCF Energy
            1           2           3           4           5           6
    1  -0.0006512   0.0002320   0.0000017   0.0000145   0.0000147   0.0000224
    2  -0.0001361   0.0002196  -0.0001358   0.0000658  -0.0000266  -0.0001053
    3  -0.0002550   0.0003754  -0.0002236   0.0003101  -0.0001738  -0.0004014
            7           8           9          10          11          12
    1   0.0000113  -0.0002613   0.0000031   0.0002531   0.0000727   0.0007088
    2   0.0000163   0.0000352  -0.0000062   0.0000199   0.0000636   0.0000379
    3   0.0000786   0.0001986   0.0000304   0.0002311  -0.0000828  -0.0003125
           13          14          15          16          17          18
    1  -0.0001243  -0.0000168  -0.0001403   0.0001125  -0.0000167   0.0000128
    2  -0.0002226   0.0000872   0.0003490  -0.0001618  -0.0000463  -0.0000213
    3   0.0002058   0.0001086  -0.0000543  -0.0000481  -0.0000033  -0.0000040
           19          20          21          22
    1   0.0000029   0.0000560  -0.0001590  -0.0001487
    2  -0.0000177  -0.0000258   0.0001192  -0.0001085
    3  -0.0000691  -0.0000216   0.0001453  -0.0000345
 Max gradient component =       7.088E-04
 RMS gradient           =       1.906E-04
 Gradient time:  CPU 194.89 s  wall 194.89 s
 Geometry Optimization Parameters
   NAtoms,    NIC,     NZ,  NCons,   NDum,   NFix, NCnnct, MaxDiis
       22     155      22       0       0       0       0       0

 Cartesian Hessian Update
 Hessian updated using BFGS update


** GEOMETRY OPTIMIZATION IN DELOCALIZED INTERNAL COORDINATES **
   Searching for a Minimum

   Optimization Cycle:   7

                       Coordinates (Angstroms)
     ATOM                X               Y               Z
      1  C         0.0190172691   -0.0021541563    0.0086971050
      2  C        -0.0182782112    0.3524926608    1.3706318840
      3  Cl        1.4673916723    0.7946838936    2.1733290247
      4  C        -1.2260696645    0.3598658602    2.0767902503
      5  Cl       -1.2958567194    0.7958517597    3.7667640250
      6  C        -2.4104615211    0.0161229552    1.4315864957
      7  H        -3.3389795261    0.0264656061    1.9875860607
      8  C        -2.3985194682   -0.3349141767    0.0903960674
      9  H        -3.3162607834   -0.6041252361   -0.4152355504
     10  C        -1.1931580532   -0.3417435001   -0.6043500059
     11  Cl       -1.2210479941   -0.8015830926   -2.2989595922
     12  C         1.3058013360   -0.0154391380   -0.7524740708
     13  C         2.1406750571   -1.1332608073   -0.6848588696
     14  H         1.8714406970   -1.9851508500   -0.0737962762
     15  C         3.3266744460   -1.1414253437   -1.4101724803
     16  Cl        4.3702027950   -2.5561374930   -1.3289669651
     17  C         3.7039033139   -0.0596271478   -2.1985170702
     18  H         4.6322065646   -0.0888050998   -2.7542346422
     19  C         2.8663261559    1.0518628074   -2.2562668821
     20  H         3.1493877821    1.9011484307   -2.8673547323
     21  C         1.6720171611    1.0776164821   -1.5408612845
     22  H         1.0215884773    1.9423660964   -1.5958776173
   Point Group: c1    Number of degrees of freedom:    60


   Energy is  -2301.898383577

 Hessian updated using BFGS update

 60 Hessian modes will be used to form the next step
  Hessian Eigenvalues:
     0.002695    0.019251    0.019319    0.023207    0.023256    0.023479
     0.023705    0.023801    0.023878    0.024020    0.024091    0.024101
     0.024110    0.024124    0.024130    0.024152    0.024318    0.024345
     0.028239    0.158324    0.159381    0.159993    0.160010    0.160018
     0.160136    0.217220    0.219830    0.227684    0.233491    0.239634
     0.245365    0.249762    0.250000    0.250088    0.250861    0.265588
     0.292725    0.300944    0.301061    0.301806    0.312999    0.351881
     0.356621    0.356659    0.356665    0.356677    0.356844    0.365629
     0.422495    0.430977    0.433900    0.447580    0.467530    0.469850
     0.470436    0.474693    0.477836    0.478219    0.479728    0.527074

 Minimum search - taking simple RFO step
 Searching for Lamda that Minimizes Along All modes
 Value Taken    Lamda =  -0.00003943
 Step Taken.  Stepsize is  0.108834

                             Maximum     Tolerance    Cnvgd?
         Gradient           0.000380      0.000300      NO
         Displacement       0.095211      0.001200      NO
         Energy change     -0.000065      0.000001      NO


 New Cartesian Coordinates Obtained by Inverse Iteration

 Displacement from previous Coordinates is:  0.388537
 ----------------------------------------------------------------
             Standard Nuclear Orientation (Angstroms)
    I     Atom           X                Y                Z
 ----------------------------------------------------------------
    1      C       0.0204061745    -0.0010847895     0.0117312444
    2      C      -0.0235218581     0.3803925266     1.3654176909
    3      Cl      1.4550485803     0.8563764691     2.1620774563
    4      C      -1.2322948914     0.3864161434     2.0699183539
    5      Cl     -1.3098229511     0.8562928486     3.7511628595
    6      C      -2.4108893664     0.0128195147     1.4314165924
    7      H      -3.3405288787     0.0214988288     1.9854169883
    8      C      -2.3917194956    -0.3660494980     0.0975728599
    9      H      -3.3051229970    -0.6580068109    -0.4033085050
   10      C      -1.1859502489    -0.3700467118    -0.5961158975
   11      Cl     -1.2048199044    -0.8622253123    -2.2810460836
   12      C       1.3068367938    -0.0135483506    -0.7490057029
   13      C       2.1250226917    -1.1449972765    -0.7112337213
   14      H       1.8427272086    -2.0093523164    -0.1238503351
   15      C       3.3108298728    -1.1540979202    -1.4369638204
   16      Cl      4.3326294351    -2.5851709240    -1.3888447806
   17      C       3.7034343956    -0.0595585038    -2.1998052697
   18      H       4.6303192139    -0.0889433935    -2.7578556448
   19      C       2.8825945318     1.0653811100    -2.2291570822
   20      H       3.1765571809     1.9250072003    -2.8202794221
   21      C       1.6900812635     1.0924080798    -1.5110564447
   22      H       1.0561840353     1.9705995972    -1.5423364615
 ----------------------------------------------------------------
 Nuclear Repulsion Energy =        1463.12637509 hartrees
 There are       73 alpha and       73 beta electrons
 Applying Cartesian multipole field
    Component          Value
    ---------          -----
     (2,0,0)        1.00000E-11
     (0,2,0)        2.00000E-11
     (0,0,2)       -3.00000E-11
 Nucleus-field energy     =    -0.0000000220 hartrees
 Requested basis set is 6-311++G(d,p)
 There are 154 shells and 426 basis functions
 A cutoff of  1.0D-15 yielded   9515 shell pairs
 There are     77867 function pairs (     83670 Cartesian)
 Smallest overlap matrix eigenvalue = 2.27E-07
 Linear dependence detected in AO basis
 Number of orthogonalized atomic orbitals = 423
 Maximum deviation from orthogonality = 7.354E-10
 Guess from superposition of atomic densities
 Warning:  Energy on first SCF cycle will be non-variational
 SAD guess density has 146.000000 electrons

 -----------------------------------------------------------------------
  General SCF calculation program by
  Eric Jon Sundstrom, Paul Horn, Yuezhi Mao, Dmitri Zuev, Alec White,
  David Stuck, Shaama M.S., Shane Yost, Joonho Lee, David Small,
  Daniel Levine, Susi Lehtola, Hugh Burton, Evgeny Epifanovsky,
  Bang C. Huynh
 -----------------------------------------------------------------------
 Exchange:     0.2000 Hartree-Fock + 0.0800 Slater + 0.7200 B88
 Correlation:  0.1900 VWN1RPA + 0.8100 LYP
 Using SG-1 standard quadrature grid
 A restricted SCF calculation will be
 performed using DIIS
 SCF converges when DIIS error is below 1.0e-08
 ---------------------------------------
  Cycle       Energy         DIIS error
 ---------------------------------------
    1   -2305.6418400565      3.02e-02  
    2   -2301.7403285232      2.58e-03  
    3   -2301.6563034878      3.14e-03  
    4   -2301.8903659777      5.63e-04  
    5   -2301.8964435738      2.82e-04  
    6   -2301.8982017056      9.61e-05  
    7   -2301.8983945614      2.29e-05  
    8   -2301.8984038551      1.07e-05  
    9   -2301.8984065004      2.12e-06  
   10   -2301.8984065845      1.03e-06  
   11   -2301.8984066094      2.57e-07  
   12   -2301.8984066109      1.32e-07  
   13   -2301.8984066112      4.99e-08  
   14   -2301.8984066112      2.01e-08  
   15   -2301.8984066113      5.21e-09  Convergence criterion met
 ---------------------------------------
 SCF time:   CPU 583.00s  wall 583.00s 
 SCF   energy in the final basis set =    -2301.8984066113
 Total energy in the final basis set =    -2301.8984066113

 --------------------------------------------------------------

                    Orbital Energies (a.u.)
 --------------------------------------------------------------

 Alpha MOs
 -- Occupied --
********-101.5719-101.5699-101.5600 -10.2724 -10.2672 -10.2656 -10.2503
-10.2325 -10.2167 -10.2148 -10.2139 -10.2011 -10.1995 -10.1986 -10.1963
 -9.4871  -9.4867  -9.4845  -9.4746  -7.2518  -7.2515  -7.2492  -7.2419
 -7.2416  -7.2414  -7.2407  -7.2394  -7.2392  -7.2389  -7.2294  -7.2290
 -0.9449  -0.9081  -0.9002  -0.8787  -0.8531  -0.8401  -0.8015  -0.7619
 -0.7492  -0.7405  -0.6659  -0.6290  -0.6249  -0.6048  -0.5463  -0.5294
 -0.5278  -0.4956  -0.4911  -0.4741  -0.4612  -0.4542  -0.4473  -0.4403
 -0.4191  -0.4170  -0.4040  -0.3910  -0.3813  -0.3803  -0.3634  -0.3480
 -0.3453  -0.3319  -0.3312  -0.3237  -0.3231  -0.2824  -0.2766  -0.2632
 -0.2610
 -- Virtual --
 -0.0536  -0.0518  -0.0397  -0.0329  -0.0293  -0.0127  -0.0035   0.0043
  0.0095   0.0125   0.0156   0.0206   0.0254   0.0346   0.0432   0.0451
  0.0528   0.0604   0.0621   0.0663   0.0672   0.0759   0.0778   0.0855
  0.0883   0.0934   0.0945   0.0972   0.1034   0.1064   0.1080   0.1145
  0.1167   0.1197   0.1203   0.1229   0.1261   0.1294   0.1301   0.1316
  0.1343   0.1361   0.1391   0.1458   0.1503   0.1543   0.1564   0.1623
  0.1660   0.1682   0.1725   0.1780   0.1831   0.1917   0.1971   0.2010
  0.2105   0.2142   0.2147   0.2170   0.2173   0.2239   0.2280   0.2324
  0.2363   0.2391   0.2426   0.2502   0.2521   0.2558   0.2575   0.2658
  0.2687   0.2761   0.2771   0.2794   0.2862   0.2899   0.2940   0.2973
  0.3000   0.3030   0.3093   0.3145   0.3202   0.3311   0.3341   0.3394
  0.3494   0.3510   0.3678   0.3812   0.4137   0.4289   0.4421   0.4431
  0.4492   0.4602   0.4635   0.4675   0.4757   0.4774   0.4896   0.4984
  0.5079   0.5167   0.5183   0.5333   0.5441   0.5461   0.5514   0.5564
  0.5672   0.5708   0.5757   0.5824   0.5865   0.6026   0.6053   0.6085
  0.6139   0.6156   0.6293   0.6438   0.6470   0.6492   0.6649   0.6785
  0.6830   0.6936   0.6969   0.6989   0.7099   0.7172   0.7313   0.7351
  0.7544   0.7725   0.7905   0.8097   0.8132   0.8272   0.8304   0.8431
  0.8457   0.8484   0.8499   0.8531   0.8546   0.8560   0.8636   0.8676
  0.8696   0.8725   0.8758   0.8815   0.8825   0.8959   0.9002   0.9119
  0.9342   0.9475   0.9490   0.9554   0.9567   0.9618   0.9640   0.9688
  0.9781   0.9862   0.9977   1.0002   1.0090   1.0209   1.0333   1.0438
  1.0532   1.0570   1.0674   1.1045   1.1177   1.1370   1.1787   1.1928
  1.2051   1.2248   1.2345   1.2531   1.2680   1.2760   1.2928   1.3017
  1.3041   1.3308   1.3542   1.3659   1.3928   1.4183   1.4330   1.4816
  1.4969   1.5023   1.5108   1.5524   1.5639   1.5739   1.5806   1.5829
  1.6048   1.6140   1.6403   1.6564   1.6686   1.6849   1.6889   1.7051
  1.7172   1.7480   1.7549   1.7917   1.8173   1.8256   1.8432   1.8531
  1.8588   1.8872   1.9001   1.9135   1.9409   1.9423   1.9494   1.9583
  1.9902   1.9916   2.0038   2.0083   2.0419   2.0550   2.0841   2.0888
  2.1424   2.1462   2.1776   2.1950   2.2496   2.2612   2.2654   2.2785
  2.2819   2.2897   2.3128   2.3564   2.3639   2.3784   2.4160   2.4304
  2.4324   2.4438   2.4492   2.4784   2.5178   2.5237   2.5288   2.5515
  2.5545   2.5864   2.5933   2.6503   2.6599   2.6810   2.6890   2.7030
  2.7052   2.7132   2.7377   2.7494   2.7512   2.7531   2.7652   2.7732
  2.7870   2.8186   2.8348   2.8425   2.8537   2.8715   2.8928   2.9097
  2.9740   3.0066   3.0849   3.0996   3.1053   3.1290   3.1547   3.1906
  3.2044   3.2430   3.2810   3.3462   3.3682   3.3833   3.4179   3.5175
  3.5856   3.6003   3.6498   3.7572   3.7877   3.8486   3.9911   4.0181
  4.0541   4.1143   4.1406   4.3534   4.8078   4.8318   9.7766   9.7890
  9.8078   9.8413  23.4060  23.6047  23.8231  23.8861  23.9077  23.9339
 23.9846  24.0059  24.0571  24.0944  24.1255  24.1731  25.8022  25.8318
 25.8680  25.9283  26.1373  26.1433  26.2476  26.3178  26.5510  26.6572
 26.6757  26.9235 215.7701 215.7831 215.8058 215.8482
 --------------------------------------------------------------

          Ground-State Mulliken Net Atomic Charges

     Atom                 Charge (a.u.)
  ----------------------------------------
      1 C                    -0.255683
      2 C                    -0.936735
      3 Cl                    0.573503
      4 C                     0.789797
      5 Cl                    0.505271
      6 C                    -0.615364
      7 H                     0.212350
      8 C                    -0.420872
      9 H                     0.204223
     10 C                    -0.161836
     11 Cl                    0.479532
     12 C                     0.373189
     13 C                    -0.725140
     14 H                     0.217736
     15 C                     0.112568
     16 Cl                    0.501032
     17 C                    -0.285946
     18 H                     0.199306
     19 C                    -0.785748
     20 H                     0.174911
     21 C                    -0.349185
     22 H                     0.193095
  ----------------------------------------
  Sum of atomic charges =     0.000000

 -----------------------------------------------------------------
                    Cartesian Multipole Moments
 -----------------------------------------------------------------
    Charge (ESU x 10^10)
                 0.0000
    Dipole Moment (Debye)
         X      -1.6777      Y       1.1087      Z      -0.8165
       Tot       2.1704
    Quadrupole Moments (Debye-Ang)
        XX    -114.7727     XY       6.0999     YY    -120.9759
        XZ      -4.8409     YZ      -5.8398     ZZ    -122.7970
    Octopole Moments (Debye-Ang^2)
       XXX    -290.9266    XXY      40.2897    XYY     -87.9429
       YYY      75.0538    XXZ      -8.4310    XYZ     -12.9017
       YYZ      -3.4668    XZZ     -73.3798    YZZ      32.2522
       ZZZ     -13.8031
    Hexadecapole Moments (Debye-Ang^3)
      XXXX   -3935.1156   XXXY     485.2238   XXYY    -874.4038
      XYYY     400.7538   YYYY   -1041.1521   XXXZ     643.4701
      XXYZ    -174.6459   XYYZ     252.2573   YYYZ    -421.2491
      XXZZ   -1095.7863   XYZZ     168.1467   YYZZ    -667.9529
      XZZZ     704.8996   YZZZ    -401.8183   ZZZZ   -2939.5195
 -----------------------------------------------------------------
 Calculating analytic gradient of the SCF energy
 Gradient of SCF Energy
            1           2           3           4           5           6
    1  -0.0004122   0.0001092  -0.0000357   0.0000305   0.0000493  -0.0000176
    2   0.0000056  -0.0000790  -0.0000068  -0.0000346   0.0000602   0.0000147
    3   0.0000805   0.0000393  -0.0000916  -0.0001056   0.0000545   0.0000173
            7           8           9          10          11          12
    1   0.0000050   0.0000398  -0.0000045   0.0002219   0.0000899   0.0000686
    2  -0.0000015   0.0000170   0.0000024   0.0000549   0.0000461  -0.0000508
    3   0.0000151   0.0001363   0.0000258  -0.0002088   0.0001438   0.0000415
           13          14          15          16          17          18
    1  -0.0000430   0.0000159   0.0000569  -0.0000291  -0.0000915  -0.0000111
    2   0.0001788  -0.0000226  -0.0000767   0.0000313  -0.0000151   0.0000114
    3  -0.0000378   0.0000001  -0.0000093  -0.0000122   0.0000287  -0.0000213
           19          20          21          22
    1   0.0000547  -0.0000448  -0.0000690   0.0000167
    2  -0.0000011  -0.0000061  -0.0001473   0.0000192
    3  -0.0000186  -0.0000178  -0.0000594  -0.0000005
 Max gradient component =       4.122E-04
 RMS gradient           =       8.526E-05
 Gradient time:  CPU 190.52 s  wall 190.52 s
 Geometry Optimization Parameters
   NAtoms,    NIC,     NZ,  NCons,   NDum,   NFix, NCnnct, MaxDiis
       22     155      22       0       0       0       0       0

 Cartesian Hessian Update
 Hessian updated using BFGS update


** GEOMETRY OPTIMIZATION IN DELOCALIZED INTERNAL COORDINATES **
   Searching for a Minimum

   Optimization Cycle:   8

                       Coordinates (Angstroms)
     ATOM                X               Y               Z
      1  C         0.0204061745   -0.0010847895    0.0117312444
      2  C        -0.0235218581    0.3803925266    1.3654176909
      3  Cl        1.4550485803    0.8563764691    2.1620774563
      4  C        -1.2322948914    0.3864161434    2.0699183539
      5  Cl       -1.3098229511    0.8562928486    3.7511628595
      6  C        -2.4108893664    0.0128195147    1.4314165924
      7  H        -3.3405288787    0.0214988288    1.9854169883
      8  C        -2.3917194956   -0.3660494980    0.0975728599
      9  H        -3.3051229970   -0.6580068109   -0.4033085050
     10  C        -1.1859502489   -0.3700467118   -0.5961158975
     11  Cl       -1.2048199044   -0.8622253123   -2.2810460836
     12  C         1.3068367938   -0.0135483506   -0.7490057029
     13  C         2.1250226917   -1.1449972765   -0.7112337213
     14  H         1.8427272086   -2.0093523164   -0.1238503351
     15  C         3.3108298728   -1.1540979202   -1.4369638204
     16  Cl        4.3326294351   -2.5851709240   -1.3888447806
     17  C         3.7034343956   -0.0595585038   -2.1998052697
     18  H         4.6303192139   -0.0889433935   -2.7578556448
     19  C         2.8825945318    1.0653811100   -2.2291570822
     20  H         3.1765571809    1.9250072003   -2.8202794221
     21  C         1.6900812635    1.0924080798   -1.5110564447
     22  H         1.0561840353    1.9705995972   -1.5423364615
   Point Group: c1    Number of degrees of freedom:    60


   Energy is  -2301.898406611

 Hessian updated using BFGS update

 60 Hessian modes will be used to form the next step
  Hessian Eigenvalues:
     0.001922    0.019252    0.019354    0.023214    0.023264    0.023601
     0.023717    0.023791    0.023890    0.024051    0.024090    0.024099
     0.024112    0.024128    0.024150    0.024191    0.024307    0.024390
     0.029290    0.159307    0.159753    0.159994    0.160012    0.160130
     0.160429    0.217786    0.224127    0.227765    0.234477    0.237060
     0.245523    0.249834    0.250000    0.250080    0.252113    0.265915
     0.293508    0.300954    0.301080    0.303051    0.312493    0.351944
     0.356620    0.356661    0.356666    0.356681    0.356840    0.365670
     0.424892    0.430976    0.434029    0.445992    0.467534    0.469024
     0.470464    0.474713    0.478212    0.478347    0.479728    0.526706

 Minimum search - taking simple RFO step
 Searching for Lamda that Minimizes Along All modes
 Value Taken    Lamda =  -0.00000583
 Step Taken.  Stepsize is  0.048231

                             Maximum     Tolerance    Cnvgd?
         Gradient           0.000312      0.000300      NO
         Displacement       0.040453      0.001200      NO
         Energy change     -0.000023      0.000001      NO


 New Cartesian Coordinates Obtained by Inverse Iteration

 Displacement from previous Coordinates is:  0.164727
 ----------------------------------------------------------------
             Standard Nuclear Orientation (Angstroms)
    I     Atom           X                Y                Z
 ----------------------------------------------------------------
    1      C       0.0209800412    -0.0001975220     0.0122453064
    2      C      -0.0259277789     0.3935359793     1.3623637207
    3      Cl      1.4499562700     0.8821610169     2.1566271030
    4      C      -1.2350271595     0.3980519128     2.0666936077
    5      Cl     -1.3162209460     0.8802641483     3.7442933679
    6      C      -2.4110646129     0.0112907289     1.4315017389
    7      H      -3.3408029335     0.0189151447     1.9853079698
    8      C      -2.3893532054    -0.3794474658     0.1010925033
    9      H      -3.3008856476    -0.6813963060    -0.3972629375
   10      C      -1.1834795299    -0.3824969807    -0.5922182233
   11      Cl     -1.2005023779    -0.8881576936    -2.2732708804
   12      C       1.3075433057    -0.0123815334    -0.7482886171
   13      C       2.1183207910    -1.1496203473    -0.7223835202
   14      H       1.8301005124    -2.0184389309    -0.1445283783
   15      C       3.3041307370    -1.1590295795    -1.4481972463
   16      Cl      4.3164546091    -2.5971489691    -1.4144299392
   17      C       3.7038239750    -0.0594981352    -2.2001725716
   18      H       4.6302026468    -0.0895150749    -2.7590317649
   19      C       2.8904360987     1.0711733573    -2.2175512498
   20      H       3.1899199203     1.9347559033    -2.8000980356
   21      C       1.6985071748     1.0991490060    -1.4984408664
   22      H       1.0708888960     1.9821418517    -1.5203962132
 ----------------------------------------------------------------
 Nuclear Repulsion Energy =        1462.92209676 hartrees
 There are       73 alpha and       73 beta electrons
 Applying Cartesian multipole field
    Component          Value
    ---------          -----
     (2,0,0)        1.00000E-11
     (0,2,0)        2.00000E-11
     (0,0,2)       -3.00000E-11
 Nucleus-field energy     =    -0.0000000216 hartrees
 Requested basis set is 6-311++G(d,p)
 There are 154 shells and 426 basis functions
 A cutoff of  1.0D-15 yielded   9516 shell pairs
 There are     77871 function pairs (     83671 Cartesian)
 Smallest overlap matrix eigenvalue = 2.20E-07
 Linear dependence detected in AO basis
 Number of orthogonalized atomic orbitals = 423
 Maximum deviation from orthogonality = 2.618E-10
 Guess from superposition of atomic densities
 Warning:  Energy on first SCF cycle will be non-variational
 SAD guess density has 146.000000 electrons

 -----------------------------------------------------------------------
  General SCF calculation program by
  Eric Jon Sundstrom, Paul Horn, Yuezhi Mao, Dmitri Zuev, Alec White,
  David Stuck, Shaama M.S., Shane Yost, Joonho Lee, David Small,
  Daniel Levine, Susi Lehtola, Hugh Burton, Evgeny Epifanovsky,
  Bang C. Huynh
 -----------------------------------------------------------------------
 Exchange:     0.2000 Hartree-Fock + 0.0800 Slater + 0.7200 B88
 Correlation:  0.1900 VWN1RPA + 0.8100 LYP
 Using SG-1 standard quadrature grid
 A restricted SCF calculation will be
 performed using DIIS
 SCF converges when DIIS error is below 1.0e-08
 ---------------------------------------
  Cycle       Energy         DIIS error
 ---------------------------------------
    1   -2305.6401916262      3.02e-02  
    2   -2301.7403755562      2.58e-03  
    3   -2301.6563695158      3.14e-03  
    4   -2301.8903803144      5.63e-04  
    5   -2301.8964541214      2.82e-04  
    6   -2301.8982049060      9.61e-05  
    7   -2301.8983975557      2.30e-05  
    8   -2301.8984068639      1.07e-05  
    9   -2301.8984095226      2.14e-06  
   10   -2301.8984096080      1.04e-06  
   11   -2301.8984096333      2.64e-07  
   12   -2301.8984096344      1.36e-07  
   13   -2301.8984096350      5.07e-08  
   14   -2301.8984096351      2.01e-08  
   15   -2301.8984096351      5.13e-09  Convergence criterion met
 ---------------------------------------
 SCF time:   CPU 581.99s  wall 582.00s 
 SCF   energy in the final basis set =    -2301.8984096351
 Total energy in the final basis set =    -2301.8984096351

 --------------------------------------------------------------

                    Orbital Energies (a.u.)
 --------------------------------------------------------------

 Alpha MOs
 -- Occupied --
********-101.5719-101.5698-101.5600 -10.2724 -10.2672 -10.2656 -10.2503
-10.2326 -10.2167 -10.2149 -10.2139 -10.2011 -10.1995 -10.1987 -10.1963
 -9.4871  -9.4867  -9.4845  -9.4746  -7.2518  -7.2515  -7.2491  -7.2419
 -7.2416  -7.2414  -7.2407  -7.2394  -7.2392  -7.2389  -7.2295  -7.2290
 -0.9449  -0.9081  -0.9001  -0.8787  -0.8531  -0.8401  -0.8015  -0.7619
 -0.7492  -0.7404  -0.6659  -0.6292  -0.6246  -0.6049  -0.5463  -0.5294
 -0.5278  -0.4956  -0.4911  -0.4741  -0.4612  -0.4541  -0.4473  -0.4403
 -0.4191  -0.4170  -0.4040  -0.3910  -0.3813  -0.3803  -0.3634  -0.3480
 -0.3452  -0.3319  -0.3313  -0.3237  -0.3230  -0.2821  -0.2770  -0.2631
 -0.2611
 -- Virtual --
 -0.0535  -0.0518  -0.0400  -0.0329  -0.0293  -0.0127  -0.0035   0.0043
  0.0095   0.0125   0.0155   0.0206   0.0253   0.0347   0.0432   0.0450
  0.0528   0.0604   0.0624   0.0661   0.0671   0.0759   0.0778   0.0855
  0.0882   0.0933   0.0945   0.0971   0.1033   0.1065   0.1080   0.1145
  0.1166   0.1198   0.1203   0.1228   0.1259   0.1293   0.1301   0.1317
  0.1343   0.1360   0.1392   0.1456   0.1506   0.1542   0.1565   0.1622
  0.1660   0.1681   0.1725   0.1779   0.1832   0.1919   0.1968   0.2010
  0.2107   0.2141   0.2144   0.2169   0.2172   0.2239   0.2283   0.2324
  0.2364   0.2392   0.2425   0.2503   0.2522   0.2556   0.2573   0.2657
  0.2688   0.2761   0.2770   0.2794   0.2860   0.2901   0.2941   0.2976
  0.3000   0.3029   0.3091   0.3146   0.3203   0.3319   0.3340   0.3398
  0.3493   0.3508   0.3680   0.3818   0.4136   0.4292   0.4415   0.4434
  0.4489   0.4606   0.4632   0.4674   0.4757   0.4774   0.4893   0.4987
  0.5083   0.5164   0.5189   0.5334   0.5437   0.5464   0.5514   0.5563
  0.5676   0.5708   0.5760   0.5822   0.5864   0.6028   0.6047   0.6085
  0.6137   0.6156   0.6297   0.6444   0.6468   0.6490   0.6647   0.6784
  0.6834   0.6933   0.6971   0.6991   0.7095   0.7172   0.7314   0.7363
  0.7545   0.7729   0.7905   0.8099   0.8131   0.8271   0.8319   0.8432
  0.8454   0.8478   0.8501   0.8529   0.8548   0.8560   0.8636   0.8676
  0.8700   0.8721   0.8760   0.8815   0.8820   0.8957   0.9004   0.9117
  0.9339   0.9483   0.9492   0.9555   0.9574   0.9624   0.9641   0.9684
  0.9777   0.9864   0.9980   1.0000   1.0089   1.0211   1.0329   1.0436
  1.0537   1.0567   1.0675   1.1039   1.1172   1.1369   1.1794   1.1929
  1.2061   1.2252   1.2343   1.2534   1.2680   1.2769   1.2924   1.3020
  1.3045   1.3312   1.3541   1.3667   1.3927   1.4188   1.4333   1.4816
  1.4965   1.5023   1.5106   1.5519   1.5640   1.5737   1.5804   1.5840
  1.6046   1.6138   1.6405   1.6565   1.6680   1.6853   1.6886   1.7053
  1.7172   1.7479   1.7554   1.7927   1.8175   1.8244   1.8429   1.8529
  1.8585   1.8872   1.9001   1.9136   1.9410   1.9422   1.9497   1.9581
  1.9902   1.9917   2.0042   2.0085   2.0418   2.0551   2.0846   2.0880
  2.1427   2.1467   2.1776   2.1949   2.2495   2.2617   2.2651   2.2784
  2.2815   2.2895   2.3129   2.3559   2.3641   2.3786   2.4155   2.4303
  2.4317   2.4437   2.4491   2.4785   2.5178   2.5236   2.5291   2.5529
  2.5535   2.5855   2.5927   2.6505   2.6600   2.6811   2.6888   2.7035
  2.7057   2.7132   2.7372   2.7488   2.7516   2.7525   2.7644   2.7731
  2.7866   2.8185   2.8343   2.8424   2.8537   2.8712   2.8945   2.9092
  2.9738   3.0066   3.0850   3.0999   3.1054   3.1288   3.1539   3.1906
  3.2042   3.2428   3.2830   3.3458   3.3681   3.3834   3.4184   3.5180
  3.5860   3.6002   3.6503   3.7575   3.7878   3.8486   3.9911   4.0179
  4.0542   4.1144   4.1407   4.3532   4.8075   4.8314   9.7767   9.7891
  9.8072   9.8429  23.4065  23.6048  23.8229  23.8857  23.9074  23.9336
 23.9848  24.0056  24.0569  24.0943  24.1255  24.1728  25.8019  25.8317
 25.8663  25.9286  26.1371  26.1434  26.2480  26.3165  26.5507  26.6573
 26.6753  26.9237 215.7702 215.7832 215.8052 215.8498
 --------------------------------------------------------------

          Ground-State Mulliken Net Atomic Charges

     Atom                 Charge (a.u.)
  ----------------------------------------
      1 C                    -0.260770
      2 C                    -0.944722
      3 Cl                    0.569317
      4 C                     0.800914
      5 Cl                    0.506607
      6 C                    -0.609773
      7 H                     0.212813
      8 C                    -0.418313
      9 H                     0.203916
     10 C                    -0.161272
     11 Cl                    0.477701
     12 C                     0.375253
     13 C                    -0.729784
     14 H                     0.217525
     15 C                     0.111231
     16 Cl                    0.501191
     17 C                    -0.280208
     18 H                     0.199361
     19 C                    -0.792062
     20 H                     0.174861
     21 C                    -0.347229
     22 H                     0.193442
  ----------------------------------------
  Sum of atomic charges =     0.000000

 -----------------------------------------------------------------
                    Cartesian Multipole Moments
 -----------------------------------------------------------------
    Charge (ESU x 10^10)
                -0.0000
    Dipole Moment (Debye)
         X      -1.6660      Y       1.1038      Z      -0.8015
       Tot       2.1532
    Quadrupole Moments (Debye-Ang)
        XX    -114.7124     XY       6.1816     YY    -120.9491
        XZ      -4.8254     YZ      -5.8601     ZZ    -122.8758
    Octopole Moments (Debye-Ang^2)
       XXX    -289.6832    XXY      40.1415    XYY     -87.6037
       YYY      74.7029    XXZ      -8.0805    XYZ     -12.9171
       YYZ      -3.1240    XZZ     -73.3316    YZZ      31.9803
       ZZZ     -12.4120
    Hexadecapole Moments (Debye-Ang^3)
      XXXX   -3922.1845   XXXY     484.2970   XXYY    -875.0348
      XYYY     399.1728   YYYY   -1058.8939   XXXZ     649.1775
      XXYZ    -178.8649   XYYZ     254.2408   YYYZ    -433.0521
      XXZZ   -1093.3822   XYZZ     167.5498   YYZZ    -670.1280
      XZZZ     711.8079   YZZZ    -413.0036   ZZZZ   -2935.2788
 -----------------------------------------------------------------
 Calculating analytic gradient of the SCF energy
 Gradient of SCF Energy
            1           2           3           4           5           6
    1  -0.0000273   0.0001069   0.0000102  -0.0000310   0.0000024   0.0000027
    2   0.0000434   0.0000308  -0.0000073  -0.0000177   0.0000218   0.0000165
    3   0.0001140  -0.0000153  -0.0000257  -0.0000642   0.0000604   0.0000804
            7           8           9          10          11          12
    1   0.0000125   0.0000178  -0.0000134  -0.0000107  -0.0000272  -0.0000129
    2  -0.0000045   0.0000281   0.0000011  -0.0000697   0.0000217  -0.0000667
    3   0.0000050   0.0000396   0.0000288  -0.0002184   0.0001289   0.0000344
           13          14          15          16          17          18
    1  -0.0000297   0.0000166   0.0000790  -0.0000508  -0.0000136  -0.0000083
    2   0.0001121  -0.0000355  -0.0001105   0.0000501  -0.0000112   0.0000008
    3  -0.0000080  -0.0000093  -0.0000048  -0.0000091  -0.0000292  -0.0000261
           19          20          21          22
    1   0.0000247  -0.0000416  -0.0000304   0.0000239
    2   0.0000022  -0.0000040  -0.0000357   0.0000342
    3  -0.0000211  -0.0000273  -0.0000237  -0.0000093
 Max gradient component =       2.184E-04
 RMS gradient           =       5.140E-05
 Gradient time:  CPU 194.19 s  wall 194.20 s
 Geometry Optimization Parameters
   NAtoms,    NIC,     NZ,  NCons,   NDum,   NFix, NCnnct, MaxDiis
       22     155      22       0       0       0       0       0

 Cartesian Hessian Update
 Hessian updated using BFGS update


** GEOMETRY OPTIMIZATION IN DELOCALIZED INTERNAL COORDINATES **
   Searching for a Minimum

   Optimization Cycle:   9

                       Coordinates (Angstroms)
     ATOM                X               Y               Z
      1  C         0.0209800412   -0.0001975220    0.0122453064
      2  C        -0.0259277789    0.3935359793    1.3623637207
      3  Cl        1.4499562700    0.8821610169    2.1566271030
      4  C        -1.2350271595    0.3980519128    2.0666936077
      5  Cl       -1.3162209460    0.8802641483    3.7442933679
      6  C        -2.4110646129    0.0112907289    1.4315017389
      7  H        -3.3408029335    0.0189151447    1.9853079698
      8  C        -2.3893532054   -0.3794474658    0.1010925033
      9  H        -3.3008856476   -0.6813963060   -0.3972629375
     10  C        -1.1834795299   -0.3824969807   -0.5922182233
     11  Cl       -1.2005023779   -0.8881576936   -2.2732708804
     12  C         1.3075433057   -0.0123815334   -0.7482886171
     13  C         2.1183207910   -1.1496203473   -0.7223835202
     14  H         1.8301005124   -2.0184389309   -0.1445283783
     15  C         3.3041307370   -1.1590295795   -1.4481972463
     16  Cl        4.3164546091   -2.5971489691   -1.4144299392
     17  C         3.7038239750   -0.0594981352   -2.2001725716
     18  H         4.6302026468   -0.0895150749   -2.7590317649
     19  C         2.8904360987    1.0711733573   -2.2175512498
     20  H         3.1899199203    1.9347559033   -2.8000980356
     21  C         1.6985071748    1.0991490060   -1.4984408664
     22  H         1.0708888960    1.9821418517   -1.5203962132
   Point Group: c1    Number of degrees of freedom:    60


   Energy is  -2301.898409635

 Hessian updated using BFGS update

 60 Hessian modes will be used to form the next step
  Hessian Eigenvalues:
     0.001669    0.019249    0.019350    0.023214    0.023265    0.023611
     0.023731    0.023812    0.023916    0.024044    0.024083    0.024103
     0.024112    0.024121    0.024132    0.024159    0.024257    0.024779
     0.029528    0.159227    0.159855    0.159952    0.160016    0.160041
     0.160138    0.217735    0.221535    0.226312    0.234739    0.237349
     0.245555    0.249865    0.250033    0.250122    0.251004    0.269114
     0.293581    0.298450    0.301213    0.301258    0.312147    0.352010
     0.356611    0.356662    0.356670    0.356699    0.356834    0.365698
     0.426495    0.430977    0.436319    0.453316    0.467573    0.469682
     0.473601    0.474914    0.478218    0.479195    0.482515    0.526291

 Minimum search - taking simple RFO step
 Searching for Lamda that Minimizes Along All modes
 Value Taken    Lamda =   0.00000000
 Step Taken.  Stepsize is  0.009328

                             Maximum     Tolerance    Cnvgd?
         Gradient           0.000128      0.000300     YES
         Displacement       0.008129      0.001200      NO
         Energy change     -0.000003      0.000001      NO


 New Cartesian Coordinates Obtained by Inverse Iteration

 Displacement from previous Coordinates is:  0.032958
 ----------------------------------------------------------------
             Standard Nuclear Orientation (Angstroms)
    I     Atom           X                Y                Z
 ----------------------------------------------------------------
    1      C       0.0211345160    -0.0003661984     0.0123219261
    2      C      -0.0263214916     0.3956515629     1.3617569025
    3      Cl      1.4489969922     0.8872554662     2.1553146293
    4      C      -1.2354049240     0.4002637050     2.0660324108
    5      Cl     -1.3170735809     0.8856360140     3.7426097698
    6      C      -2.4110042829     0.0110788169     1.4314710185
    7      H      -3.3407553421     0.0189515332     1.9852737514
    8      C      -2.3888118127    -0.3822265836     0.1018266769
    9      H      -3.2999480260    -0.6859870963    -0.3961202256
   10      C      -1.1828958310    -0.3850521090    -0.5913403676
   11      Cl     -1.1992373306    -0.8930586026    -2.2719148026
   12      C       1.3076276573    -0.0123539162    -0.7482292571
   13      C       2.1168858554    -1.1507554838    -0.7246802000
   14      H       1.8274185938    -2.0202946285    -0.1485854948
   15      C       3.3026580649    -1.1599848487    -1.4504890207
   16      Cl      4.3133480765    -2.5994638385    -1.4198470365
   17      C       3.7037955152    -0.0593040528    -2.1999757210
   18      H       4.6301597603    -0.0893511538    -2.7588419032
   19      C       2.8918345370     1.0724205271    -2.2150162544
   20      H       3.1926584992     1.9368555811    -2.7956067772
   21      C       1.6998999651     1.1003237269    -1.4959429873
   22      H       1.0730353752     1.9838720897    -1.5161621635
 ----------------------------------------------------------------
 Nuclear Repulsion Energy =        1462.92324595 hartrees
 There are       73 alpha and       73 beta electrons
 Applying Cartesian multipole field
    Component          Value
    ---------          -----
     (2,0,0)        1.00000E-11
     (0,2,0)        2.00000E-11
     (0,0,2)       -3.00000E-11
 Nucleus-field energy     =    -0.0000000216 hartrees
 Requested basis set is 6-311++G(d,p)
 There are 154 shells and 426 basis functions
 A cutoff of  1.0D-15 yielded   9517 shell pairs
 There are     77876 function pairs (     83676 Cartesian)
 Smallest overlap matrix eigenvalue = 2.19E-07
 Linear dependence detected in AO basis
 Number of orthogonalized atomic orbitals = 423
 Maximum deviation from orthogonality = 3.873E-10
 Guess from superposition of atomic densities
 Warning:  Energy on first SCF cycle will be non-variational
 SAD guess density has 146.000000 electrons

 -----------------------------------------------------------------------
  General SCF calculation program by
  Eric Jon Sundstrom, Paul Horn, Yuezhi Mao, Dmitri Zuev, Alec White,
  David Stuck, Shaama M.S., Shane Yost, Joonho Lee, David Small,
  Daniel Levine, Susi Lehtola, Hugh Burton, Evgeny Epifanovsky,
  Bang C. Huynh
 -----------------------------------------------------------------------
 Exchange:     0.2000 Hartree-Fock + 0.0800 Slater + 0.7200 B88
 Correlation:  0.1900 VWN1RPA + 0.8100 LYP
 Using SG-1 standard quadrature grid
 A restricted SCF calculation will be
 performed using DIIS
 SCF converges when DIIS error is below 1.0e-08
 ---------------------------------------
  Cycle       Energy         DIIS error
 ---------------------------------------
    1   -2305.6402344206      3.02e-02  
    2   -2301.7403886690      2.58e-03  
    3   -2301.6564350997      3.14e-03  
    4   -2301.8903847580      5.63e-04  
    5   -2301.8964566128      2.82e-04  
    6   -2301.8982051496      9.60e-05  
    7   -2301.8983977866      2.29e-05  
    8   -2301.8984070835      1.07e-05  
    9   -2301.8984097413      2.14e-06  
   10   -2301.8984098267      1.04e-06  
   11   -2301.8984098519      2.64e-07  
   12   -2301.8984098535      1.35e-07  
   13   -2301.8984098538      5.07e-08  
   14   -2301.8984098538      2.01e-08  
   15   -2301.8984098537      5.13e-09  Convergence criterion met
 ---------------------------------------
 SCF time:   CPU 577.02s  wall 577.00s 
 SCF   energy in the final basis set =    -2301.8984098537
 Total energy in the final basis set =    -2301.8984098537

 --------------------------------------------------------------

                    Orbital Energies (a.u.)
 --------------------------------------------------------------

 Alpha MOs
 -- Occupied --
********-101.5719-101.5698-101.5600 -10.2724 -10.2672 -10.2656 -10.2503
-10.2326 -10.2167 -10.2149 -10.2139 -10.2011 -10.1995 -10.1987 -10.1963
 -9.4871  -9.4867  -9.4845  -9.4746  -7.2518  -7.2515  -7.2491  -7.2419
 -7.2416  -7.2414  -7.2407  -7.2394  -7.2392  -7.2389  -7.2295  -7.2290
 -0.9449  -0.9081  -0.9001  -0.8787  -0.8531  -0.8401  -0.8015  -0.7619
 -0.7492  -0.7404  -0.6659  -0.6292  -0.6246  -0.6049  -0.5463  -0.5294
 -0.5278  -0.4956  -0.4911  -0.4741  -0.4612  -0.4541  -0.4473  -0.4403
 -0.4191  -0.4170  -0.4039  -0.3910  -0.3813  -0.3803  -0.3634  -0.3480
 -0.3452  -0.3319  -0.3313  -0.3237  -0.3230  -0.2820  -0.2770  -0.2631
 -0.2612
 -- Virtual --
 -0.0535  -0.0517  -0.0400  -0.0329  -0.0293  -0.0127  -0.0035   0.0043
  0.0095   0.0125   0.0155   0.0206   0.0253   0.0347   0.0432   0.0450
  0.0528   0.0604   0.0624   0.0661   0.0671   0.0759   0.0778   0.0855
  0.0882   0.0933   0.0945   0.0971   0.1033   0.1065   0.1080   0.1145
  0.1166   0.1198   0.1203   0.1228   0.1259   0.1293   0.1301   0.1318
  0.1344   0.1359   0.1393   0.1456   0.1506   0.1542   0.1566   0.1622
  0.1660   0.1681   0.1725   0.1779   0.1832   0.1920   0.1967   0.2010
  0.2108   0.2141   0.2144   0.2168   0.2172   0.2239   0.2283   0.2324
  0.2364   0.2392   0.2425   0.2503   0.2522   0.2556   0.2573   0.2657
  0.2688   0.2762   0.2769   0.2793   0.2860   0.2901   0.2941   0.2976
  0.3000   0.3029   0.3091   0.3146   0.3203   0.3320   0.3340   0.3399
  0.3494   0.3508   0.3680   0.3818   0.4136   0.4293   0.4414   0.4434
  0.4488   0.4607   0.4632   0.4674   0.4757   0.4774   0.4892   0.4987
  0.5083   0.5164   0.5190   0.5334   0.5436   0.5465   0.5514   0.5563
  0.5676   0.5708   0.5760   0.5822   0.5864   0.6029   0.6046   0.6086
  0.6137   0.6156   0.6298   0.6444   0.6468   0.6489   0.6646   0.6784
  0.6834   0.6933   0.6971   0.6991   0.7094   0.7172   0.7314   0.7365
  0.7546   0.7730   0.7905   0.8099   0.8131   0.8271   0.8322   0.8432
  0.8454   0.8477   0.8502   0.8529   0.8548   0.8560   0.8637   0.8676
  0.8701   0.8720   0.8760   0.8815   0.8819   0.8957   0.9004   0.9117
  0.9339   0.9484   0.9492   0.9556   0.9575   0.9625   0.9641   0.9684
  0.9776   0.9865   0.9981   0.9999   1.0089   1.0212   1.0329   1.0435
  1.0537   1.0567   1.0676   1.1038   1.1171   1.1369   1.1795   1.1930
  1.2063   1.2253   1.2342   1.2534   1.2680   1.2770   1.2923   1.3021
  1.3046   1.3313   1.3540   1.3668   1.3926   1.4189   1.4333   1.4817
  1.4965   1.5023   1.5106   1.5518   1.5640   1.5737   1.5805   1.5842
  1.6046   1.6138   1.6405   1.6565   1.6679   1.6853   1.6886   1.7053
  1.7172   1.7479   1.7555   1.7928   1.8176   1.8242   1.8429   1.8529
  1.8585   1.8872   1.9001   1.9137   1.9411   1.9422   1.9498   1.9581
  1.9902   1.9918   2.0043   2.0085   2.0418   2.0551   2.0847   2.0879
  2.1428   2.1468   2.1777   2.1949   2.2495   2.2618   2.2651   2.2784
  2.2815   2.2895   2.3129   2.3559   2.3642   2.3787   2.4155   2.4302
  2.4317   2.4437   2.4491   2.4785   2.5178   2.5236   2.5292   2.5531
  2.5533   2.5854   2.5926   2.6505   2.6600   2.6811   2.6888   2.7035
  2.7058   2.7132   2.7372   2.7487   2.7517   2.7524   2.7642   2.7731
  2.7866   2.8185   2.8342   2.8424   2.8537   2.8713   2.8948   2.9091
  2.9738   3.0067   3.0850   3.0999   3.1054   3.1289   3.1538   3.1906
  3.2042   3.2429   3.2833   3.3457   3.3682   3.3834   3.4185   3.5181
  3.5861   3.6003   3.6504   3.7576   3.7878   3.8486   3.9911   4.0179
  4.0542   4.1145   4.1408   4.3531   4.8075   4.8314   9.7767   9.7891
  9.8072   9.8431  23.4065  23.6048  23.8230  23.8858  23.9074  23.9337
 23.9848  24.0057  24.0570  24.0944  24.1255  24.1729  25.8018  25.8316
 25.8660  25.9287  26.1371  26.1434  26.2481  26.3163  26.5508  26.6572
 26.6752  26.9237 215.7702 215.7832 215.8051 215.8501
 --------------------------------------------------------------

          Ground-State Mulliken Net Atomic Charges

     Atom                 Charge (a.u.)
  ----------------------------------------
      1 C                    -0.261143
      2 C                    -0.946114
      3 Cl                    0.568719
      4 C                     0.803144
      5 Cl                    0.506791
      6 C                    -0.609132
      7 H                     0.212890
      8 C                    -0.417601
      9 H                     0.203873
     10 C                    -0.161048
     11 Cl                    0.477480
     12 C                     0.374635
     13 C                    -0.730776
     14 H                     0.217440
     15 C                     0.111273
     16 Cl                    0.501197
     17 C                    -0.279363
     18 H                     0.199368
     19 C                    -0.793413
     20 H                     0.174861
     21 C                    -0.346566
     22 H                     0.193484
  ----------------------------------------
  Sum of atomic charges =     0.000000

 -----------------------------------------------------------------
                    Cartesian Multipole Moments
 -----------------------------------------------------------------
    Charge (ESU x 10^10)
                -0.0000
    Dipole Moment (Debye)
         X      -1.6645      Y       1.1038      Z      -0.7968
       Tot       2.1503
    Quadrupole Moments (Debye-Ang)
        XX    -114.7031     XY       6.1990     YY    -120.9452
        XZ      -4.8220     YZ      -5.8650     ZZ    -122.8921
    Octopole Moments (Debye-Ang^2)
       XXX    -289.4790    XXY      40.1324    XYY     -87.5525
       YYY      74.6262    XXZ      -7.9884    XYZ     -12.9271
       YYZ      -3.0354    XZZ     -73.3431    YZZ      31.9333
       ZZZ     -12.0772
    Hexadecapole Moments (Debye-Ang^3)
      XXXX   -3919.4163   XXXY     484.2221   XXYY    -875.1447
      XYYY     398.9274   YYYY   -1062.5007   XXXZ     650.3020
      XXYZ    -179.7475   XYYZ     254.6249   YYYZ    -435.4691
      XXZZ   -1092.8896   XYZZ     167.4398   YYZZ    -670.5327
      XZZZ     713.1560   YZZZ    -415.2804   ZZZZ   -2934.2627
 -----------------------------------------------------------------
 Calculating analytic gradient of the SCF energy
 Gradient of SCF Energy
            1           2           3           4           5           6
    1   0.0000085   0.0000481   0.0000069  -0.0000114   0.0000203   0.0000161
    2   0.0000239  -0.0000030   0.0000095  -0.0000080   0.0000190   0.0000219
    3   0.0000595  -0.0000106  -0.0000149  -0.0000223   0.0000278   0.0000502
            7           8           9          10          11          12
    1   0.0000124   0.0000169  -0.0000047  -0.0000177  -0.0000134  -0.0000088
    2   0.0000065   0.0000047   0.0000040  -0.0000315   0.0000082  -0.0000266
    3   0.0000171   0.0000247   0.0000265  -0.0000875   0.0000611   0.0000093
           13          14          15          16          17          18
    1  -0.0000256   0.0000066   0.0000305  -0.0000258  -0.0000125  -0.0000134
    2   0.0000421  -0.0000121  -0.0000489   0.0000185  -0.0000040  -0.0000069
    3  -0.0000029  -0.0000050  -0.0000170  -0.0000106  -0.0000196  -0.0000245
           19          20          21          22
    1   0.0000011  -0.0000231  -0.0000161   0.0000051
    2  -0.0000077  -0.0000068  -0.0000099   0.0000070
    3  -0.0000140  -0.0000234  -0.0000143  -0.0000094
 Max gradient component =       8.752E-05
 RMS gradient           =       2.440E-05
 Gradient time:  CPU 193.30 s  wall 193.31 s
 Geometry Optimization Parameters
   NAtoms,    NIC,     NZ,  NCons,   NDum,   NFix, NCnnct, MaxDiis
       22     155      22       0       0       0       0       0

 Cartesian Hessian Update
 Hessian updated using BFGS update


** GEOMETRY OPTIMIZATION IN DELOCALIZED INTERNAL COORDINATES **
   Searching for a Minimum

   Optimization Cycle:  10

                       Coordinates (Angstroms)
     ATOM                X               Y               Z
      1  C         0.0211345160   -0.0003661984    0.0123219261
      2  C        -0.0263214916    0.3956515629    1.3617569025
      3  Cl        1.4489969922    0.8872554662    2.1553146293
      4  C        -1.2354049240    0.4002637050    2.0660324108
      5  Cl       -1.3170735809    0.8856360140    3.7426097698
      6  C        -2.4110042829    0.0110788169    1.4314710185
      7  H        -3.3407553421    0.0189515332    1.9852737514
      8  C        -2.3888118127   -0.3822265836    0.1018266769
      9  H        -3.2999480260   -0.6859870963   -0.3961202256
     10  C        -1.1828958310   -0.3850521090   -0.5913403676
     11  Cl       -1.1992373306   -0.8930586026   -2.2719148026
     12  C         1.3076276573   -0.0123539162   -0.7482292571
     13  C         2.1168858554   -1.1507554838   -0.7246802000
     14  H         1.8274185938   -2.0202946285   -0.1485854948
     15  C         3.3026580649   -1.1599848487   -1.4504890207
     16  Cl        4.3133480765   -2.5994638385   -1.4198470365
     17  C         3.7037955152   -0.0593040528   -2.1999757210
     18  H         4.6301597603   -0.0893511538   -2.7588419032
     19  C         2.8918345370    1.0724205271   -2.2150162544
     20  H         3.1926584992    1.9368555811   -2.7956067772
     21  C         1.6998999651    1.1003237269   -1.4959429873
     22  H         1.0730353752    1.9838720897   -1.5161621635
   Point Group: c1    Number of degrees of freedom:    60


   Energy is  -2301.898409854

 Hessian updated using BFGS update

 60 Hessian modes will be used to form the next step
  Hessian Eigenvalues:
     0.001776    0.019250    0.019325    0.022350    0.023216    0.023354
     0.023792    0.023839    0.023925    0.024017    0.024054    0.024092
     0.024104    0.024114    0.024133    0.024191    0.024328    0.025319
     0.030349    0.144432    0.159396    0.159944    0.159997    0.160025
     0.160133    0.204035    0.218803    0.226133    0.233348    0.237347
     0.242763    0.246543    0.249940    0.250036    0.250467    0.269897
     0.281656    0.293849    0.301010    0.301236    0.311988    0.352687
     0.356586    0.356651    0.356666    0.356676    0.356823    0.365773
     0.426613    0.430992    0.437672    0.448111    0.465791    0.469613
     0.471959    0.474268    0.478211    0.478778    0.480053    0.522478

 Minimum search - taking simple RFO step
 Searching for Lamda that Minimizes Along All modes
 Value Taken    Lamda =   0.00000000
 Step Taken.  Stepsize is  0.001200

                             Maximum     Tolerance    Cnvgd?
         Gradient           0.000048      0.000300     YES
         Displacement       0.000605      0.001200     YES
         Energy change     -0.000000      0.000001     YES

 Final energy is   -2301.8984098537244     


 ******************************
 **  OPTIMIZATION CONVERGED  **
 ******************************

                       Coordinates (Angstroms)
     ATOM                X               Y               Z
      1  C         0.0211345160   -0.0003661984    0.0123219261
      2  C        -0.0263214916    0.3956515629    1.3617569025
      3  Cl        1.4489969922    0.8872554662    2.1553146293
      4  C        -1.2354049240    0.4002637050    2.0660324108
      5  Cl       -1.3170735809    0.8856360140    3.7426097698
      6  C        -2.4110042829    0.0110788169    1.4314710185
      7  H        -3.3407553421    0.0189515332    1.9852737514
      8  C        -2.3888118127   -0.3822265836    0.1018266769
      9  H        -3.2999480260   -0.6859870963   -0.3961202256
     10  C        -1.1828958310   -0.3850521090   -0.5913403676
     11  Cl       -1.1992373306   -0.8930586026   -2.2719148026
     12  C         1.3076276573   -0.0123539162   -0.7482292571
     13  C         2.1168858554   -1.1507554838   -0.7246802000
     14  H         1.8274185938   -2.0202946285   -0.1485854948
     15  C         3.3026580649   -1.1599848487   -1.4504890207
     16  Cl        4.3133480765   -2.5994638385   -1.4198470365
     17  C         3.7037955152   -0.0593040528   -2.1999757210
     18  H         4.6301597603   -0.0893511538   -2.7588419032
     19  C         2.8918345370    1.0724205271   -2.2150162544
     20  H         3.1926584992    1.9368555811   -2.7956067772
     21  C         1.6998999651    1.1003237269   -1.4959429873
     22  H         1.0730353752    1.9838720897   -1.5161621635

Z-matrix Print:
$molecule
0 1
Cl
C  1 1.745844
C  2 1.399253 1 120.032335
C  3 1.391462 2 119.972586 1 179.855609 0
H  4 1.082218 3 119.369163 2 -179.961191 0
C  4 1.386772 3 120.202490 2 0.015003 0
H  6 1.081846 4 120.495402 3 179.982900 0
C  6 1.390943 4 119.489540 3 0.029409 0
C  8 1.400743 6 121.998745 4 -0.025878 0
C  9 1.494539 8 121.224897 6 179.886685 0
C  10 1.396784 9 120.515330 8 87.373950 0
H  11 1.083525 10 119.807677 9 0.717397 0
C  11 1.392319 10 120.060985 9 -179.157644 0
H  13 1.083895 11 119.884556 10 179.897902 0
C  13 1.392949 11 120.645236 10 0.076523 0
H  15 1.082305 13 121.057722 11 179.813317 0
C  15 1.390734 13 118.731469 11 -0.142109 0
C  17 1.390302 15 121.472601 13 0.066027 0
H  18 1.082485 17 120.037847 15 -179.956920 0
Cl 3 1.747332 2 121.617376 1 -0.181192 0
Cl 8 1.755753 6 118.003372 4 179.881802 0
Cl 17 1.759128 15 119.425845 13 179.937448 0
$end


 --------------------------------------------------------------

                    Orbital Energies (a.u.)
 --------------------------------------------------------------

 Alpha MOs
 -- Occupied --
********-101.5719-101.5698-101.5600 -10.2724 -10.2672 -10.2656 -10.2503
-10.2326 -10.2167 -10.2149 -10.2139 -10.2011 -10.1995 -10.1987 -10.1963
 -9.4871  -9.4867  -9.4845  -9.4746  -7.2518  -7.2515  -7.2491  -7.2419
 -7.2416  -7.2414  -7.2407  -7.2394  -7.2392  -7.2389  -7.2295  -7.2290
 -0.9449  -0.9081  -0.9001  -0.8787  -0.8531  -0.8401  -0.8015  -0.7619
 -0.7492  -0.7404  -0.6659  -0.6292  -0.6246  -0.6049  -0.5463  -0.5294
 -0.5278  -0.4956  -0.4911  -0.4741  -0.4612  -0.4541  -0.4473  -0.4403
 -0.4191  -0.4170  -0.4039  -0.3910  -0.3813  -0.3803  -0.3634  -0.3480
 -0.3452  -0.3319  -0.3313  -0.3237  -0.3230  -0.2820  -0.2770  -0.2631
 -0.2612
 -- Virtual --
 -0.0535  -0.0517  -0.0400  -0.0329  -0.0293  -0.0127  -0.0035   0.0043
  0.0095   0.0125   0.0155   0.0206   0.0253   0.0347   0.0432   0.0450
  0.0528   0.0604   0.0624   0.0661   0.0671   0.0759   0.0778   0.0855
  0.0882   0.0933   0.0945   0.0971   0.1033   0.1065   0.1080   0.1145
  0.1166   0.1198   0.1203   0.1228   0.1259   0.1293   0.1301   0.1318
  0.1344   0.1359   0.1393   0.1456   0.1506   0.1542   0.1566   0.1622
  0.1660   0.1681   0.1725   0.1779   0.1832   0.1920   0.1967   0.2010
  0.2108   0.2141   0.2144   0.2168   0.2172   0.2239   0.2283   0.2324
  0.2364   0.2392   0.2425   0.2503   0.2522   0.2556   0.2573   0.2657
  0.2688   0.2762   0.2769   0.2793   0.2860   0.2901   0.2941   0.2976
  0.3000   0.3029   0.3091   0.3146   0.3203   0.3320   0.3340   0.3399
  0.3494   0.3508   0.3680   0.3818   0.4136   0.4293   0.4414   0.4434
  0.4488   0.4607   0.4632   0.4674   0.4757   0.4774   0.4892   0.4987
  0.5083   0.5164   0.5190   0.5334   0.5436   0.5465   0.5514   0.5563
  0.5676   0.5708   0.5760   0.5822   0.5864   0.6029   0.6046   0.6086
  0.6137   0.6156   0.6298   0.6444   0.6468   0.6489   0.6646   0.6784
  0.6834   0.6933   0.6971   0.6991   0.7094   0.7172   0.7314   0.7365
  0.7546   0.7730   0.7905   0.8099   0.8131   0.8271   0.8322   0.8432
  0.8454   0.8477   0.8502   0.8529   0.8548   0.8560   0.8637   0.8676
  0.8701   0.8720   0.8760   0.8815   0.8819   0.8957   0.9004   0.9117
  0.9339   0.9484   0.9492   0.9556   0.9575   0.9625   0.9641   0.9684
  0.9776   0.9865   0.9981   0.9999   1.0089   1.0212   1.0329   1.0435
  1.0537   1.0567   1.0676   1.1038   1.1171   1.1369   1.1795   1.1930
  1.2063   1.2253   1.2342   1.2534   1.2680   1.2770   1.2923   1.3021
  1.3046   1.3313   1.3540   1.3668   1.3926   1.4189   1.4333   1.4817
  1.4965   1.5023   1.5106   1.5518   1.5640   1.5737   1.5805   1.5842
  1.6046   1.6138   1.6405   1.6565   1.6679   1.6853   1.6886   1.7053
  1.7172   1.7479   1.7555   1.7928   1.8176   1.8242   1.8429   1.8529
  1.8585   1.8872   1.9001   1.9137   1.9411   1.9422   1.9498   1.9581
  1.9902   1.9918   2.0043   2.0085   2.0418   2.0551   2.0847   2.0879
  2.1428   2.1468   2.1777   2.1949   2.2495   2.2618   2.2651   2.2784
  2.2815   2.2895   2.3129   2.3559   2.3642   2.3787   2.4155   2.4302
  2.4317   2.4437   2.4491   2.4785   2.5178   2.5236   2.5292   2.5531
  2.5533   2.5854   2.5926   2.6505   2.6600   2.6811   2.6888   2.7035
  2.7058   2.7132   2.7372   2.7487   2.7517   2.7524   2.7642   2.7731
  2.7866   2.8185   2.8342   2.8424   2.8537   2.8713   2.8948   2.9091
  2.9738   3.0067   3.0850   3.0999   3.1054   3.1289   3.1538   3.1906
  3.2042   3.2429   3.2833   3.3457   3.3682   3.3834   3.4185   3.5181
  3.5861   3.6003   3.6504   3.7576   3.7878   3.8486   3.9911   4.0179
  4.0542   4.1145   4.1408   4.3531   4.8075   4.8314   9.7767   9.7891
  9.8072   9.8431  23.4065  23.6048  23.8230  23.8858  23.9074  23.9337
 23.9848  24.0057  24.0570  24.0944  24.1255  24.1729  25.8018  25.8316
 25.8660  25.9287  26.1371  26.1434  26.2481  26.3163  26.5508  26.6572
 26.6752  26.9237 215.7702 215.7832 215.8051 215.8501
 --------------------------------------------------------------

          Ground-State Mulliken Net Atomic Charges

     Atom                 Charge (a.u.)
  ----------------------------------------
      1 C                    -0.261143
      2 C                    -0.946114
      3 Cl                    0.568719
      4 C                     0.803144
      5 Cl                    0.506791
      6 C                    -0.609132
      7 H                     0.212890
      8 C                    -0.417601
      9 H                     0.203873
     10 C                    -0.161048
     11 Cl                    0.477480
     12 C                     0.374635
     13 C                    -0.730776
     14 H                     0.217440
     15 C                     0.111273
     16 Cl                    0.501197
     17 C                    -0.279363
     18 H                     0.199368
     19 C                    -0.793413
     20 H                     0.174861
     21 C                    -0.346566
     22 H                     0.193484
  ----------------------------------------
  Sum of atomic charges =     0.000000

 -----------------------------------------------------------------
                    Cartesian Multipole Moments
 -----------------------------------------------------------------
    Charge (ESU x 10^10)
                -0.0000
    Dipole Moment (Debye)
         X      -1.6645      Y       1.1038      Z      -0.7968
       Tot       2.1503
    Quadrupole Moments (Debye-Ang)
        XX    -114.7031     XY       6.1990     YY    -120.9452
        XZ      -4.8220     YZ      -5.8650     ZZ    -122.8921
    Octopole Moments (Debye-Ang^2)
       XXX    -289.4790    XXY      40.1324    XYY     -87.5525
       YYY      74.6262    XXZ      -7.9884    XYZ     -12.9271
       YYZ      -3.0354    XZZ     -73.3431    YZZ      31.9333
       ZZZ     -12.0772
    Hexadecapole Moments (Debye-Ang^3)
      XXXX   -3919.4163   XXXY     484.2221   XXYY    -875.1447
      XYYY     398.9274   YYYY   -1062.5007   XXXZ     650.3020
      XXYZ    -179.7475   XYYZ     254.6249   YYYZ    -435.4691
      XXZZ   -1092.8896   XYZZ     167.4398   YYZZ    -670.5327
      XZZZ     713.1560   YZZZ    -415.2804   ZZZZ   -2934.2627
 -----------------------------------------------------------------
Archival summary:
1\1\november\OPT\ProcedureUnspecified\BasisUnspecified\l4126\taweetha\TueJan1417:21:422020TueJan1417:21:422020\0\\#,OPT,ProcedureUnspecified,BasisUnspecified,\\0,1\Cl\C,1,1.74584\C,2,1.39925,1,120.032\C,3,1.39146,2,119.973,1,179.856,0\H,4,1.08222,3,119.369,2,-179.961,0\C,4,1.38677,3,120.202,2,0.0150029,0\H,6,1.08185,4,120.495,3,179.983,0\C,6,1.39094,4,119.49,3,0.0294092,0\C,8,1.40074,6,121.999,4,-0.0258782,0\C,9,1.49454,8,121.225,6,179.887,0\C,10,1.39678,9,120.515,8,87.3739,0\H,11,1.08352,10,119.808,9,0.717397,0\C,11,1.39232,10,120.061,9,-179.158,0\H,13,1.0839,11,119.885,10,179.898,0\C,13,1.39295,11,120.645,10,0.0765226,0\H,15,1.08231,13,121.058,11,179.813,0\C,15,1.39073,13,118.731,11,-0.142109,0\C,17,1.3903,15,121.473,13,0.0660269,0\H,18,1.08249,17,120.038,15,-179.957,0\Cl,3,1.74733,2,121.617,1,-0.181192,0\Cl,8,1.75575,6,118.003,4,179.882,0\Cl,17,1.75913,15,119.426,13,179.937,0\\\@

 Total job time:  7829.47s(wall), 7829.08s(cpu) 
 Tue Jan 14 17:21:42 2020

        *************************************************************
        *                                                           *
        *  Thank you very much for using Q-Chem.  Have a nice day.  *
        *                                                           *
        *************************************************************


 
User input: 2 of 2 
 
                  Welcome to Q-Chem
     A Quantum Leap Into The Future Of Chemistry


 Q-Chem 5.2 (devel), Q-Chem, Inc., Pleasanton, CA (2019)

 Yihan Shao,  Zhengting Gan,  E. Epifanovsky,  A. T. B. Gilbert,  M. Wormit,  
 J. Kussmann,  A. W. Lange,  A. Behn,  Jia Deng,  Xintian Feng,  D. Ghosh,  
 M. Goldey,  P. R. Horn,  L. D. Jacobson,  I. Kaliman,  T. Kus,  A. Landau,  
 Jie Liu,  E. I. Proynov,  R. M. Richard,  R. P. Steele,  E. J. Sundstrom,  
 H. L. Woodcock III,  P. M. Zimmerman,  D. Zuev,  B. Albrecht,  E. Alguire,  
 S. A. Baeppler,  D. Barton,  Z. Benda,  Y. A. Bernard,  E. J. Berquist,  
 K. B. Bravaya,  H. Burton,  D. Casanova,  Chun-Min Chang,  Yunqing Chen,  
 A. Chien,  K. D. Closser,  M. P. Coons,  S. Coriani,  S. Dasgupta,  
 A. L. Dempwolff,  M. Diedenhofen,  Hainam Do,  R. G. Edgar,  Po-Tung Fang,  
 S. Faraji,  S. Fatehi,  Qingguo Feng,  K. D. Fenk,  J. Fosso-Tande,  
 J. Gayvert,  Qinghui Ge,  A. Ghysels,  G. Gidofalvi,  J. Gomes,  
 J. Gonthier,  A. Gunina,  D. Hait,  M. W. D. Hanson-Heine,  
 P. H. P. Harbach,  A. W. Hauser,  M. F. Herbst,  J. E. Herr,  
 E. G. Hohenstein,  Z. C. Holden,  Kerwin Hui,  B. C. Huynh,  T.-C. Jagau,  
 Hyunjun Ji,  B. Kaduk,  K. Khistyaev,  Jaehoon Kim,  P. Klunzinger,  K. Koh,  
 D. Kosenkov,  L. Koulias,  T. Kowalczyk,  C. M. Krauter,  A. Kunitsa,  
 Ka Un Lao,  A. Laurent,  K. V. Lawler,  Joonho Lee,  D. Lefrancois,  
 S. Lehtola,  D. S. Levine,  Yi-Pei Li,  You-Sheng Lin,  Fenglai Liu,  
 E. Livshits,  A. Luenser,  P. Manohar,  E. Mansoor,  S. F. Manzer,  
 Shan-Ping Mao,  Yuezhi Mao,  N. Mardirossian,  A. V. Marenich,  
 T. Markovich,  L. A. Martinez-Martinez,  S. A. Maurer,  N. J. Mayhall,  
 S. C. McKenzie,  J.-M. Mewes,  P. Morgante,  A. F. Morrison,  
 J. W. Mullinax,  K. Nanda,  T. S. Nguyen-Beck,  R. Olivares-Amaya,  
 J. A. Parkhill,  Zheng Pei,  T. M. Perrine,  F. Plasser,  P. Pokhilko,  
 S. Prager,  A. Prociuk,  E. Ramos,  D. R. Rehn,  F. Rob,  M. Scheurer,  
 M. Schneider,  N. Sergueev,  S. M. Sharada,  S. Sharma,  D. W. Small,  
 T. Stauch,  T. Stein,  Yu-Chuan Su,  A. J. W. Thom,  A. Tkatchenko,  
 T. Tsuchimochi,  N. M. Tubman,  L. Vogt,  M. L. Vidal,  O. Vydrov,  
 M. A. Watson,  J. Wenzel,  M. de Wergifosse,  T. A. Wesolowski,  A. White,  
 J. Witte,  A. Yamada,  Jun Yang,  K. Yao,  S. Yeganeh,  S. R. Yost,  
 Zhi-Qiang You,  A. Zech,  Igor Ying Zhang,  Xing Zhang,  Yan Zhao,  
 Ying Zhu,  B. R. Brooks,  G. K. L. Chan,  C. J. Cramer,  M. S. Gordon,  
 W. J. Hehre,  A. Klamt,  M. W. Schmidt,  C. D. Sherrill,  D. G. Truhlar,  
 A. Aspuru-Guzik,  R. Baer,  A. T. Bell,  N. A. Besley,  Jeng-Da Chai,  
 A. E. DePrince, III,  R. A. DiStasio Jr.,  A. Dreuw,  B. D. Dunietz,  
 T. R. Furlani,  Chao-Ping Hsu,  Yousung Jung,  Jing Kong,  D. S. Lambrecht,  
 WanZhen Liang,  C. Ochsenfeld,  V. A. Rassolov,  L. V. Slipchenko,  
 J. E. Subotnik,  T. Van Voorhis,  J. M. Herbert,  A. I. Krylov,  
 P. M. W. Gill,  M. Head-Gordon

 Contributors to earlier versions of Q-Chem not listed above: 
 R. D. Adamson,  B. Austin,  J. Baker,  G. J. O. Beran,  K. Brandhorst,  
 S. T. Brown,  E. F. C. Byrd,  A. K. Chakraborty,  C.-L. Cheng,  
 Siu Hung Chien,  D. M. Chipman,  D. L. Crittenden,  H. Dachsel,  
 R. J. Doerksen,  A. D. Dutoi,  L. Fusti-Molnar,  W. A. Goddard III,  
 A. Golubeva-Zadorozhnaya,  S. R. Gwaltney,  G. Hawkins,  A. Heyden,  
 S. Hirata,  G. Kedziora,  F. J. Keil,  C. Kelley,  Jihan Kim,  R. A. King,  
 R. Z. Khaliullin,  P. P. Korambath,  W. Kurlancheek,  A. M. Lee,  M. S. Lee,  
 S. V. Levchenko,  Ching Yeh Lin,  D. Liotard,  R. C. Lochan,  I. Lotan,  
 P. E. Maslen,  N. Nair,  D. P. O'Neill,  D. Neuhauser,  E. Neuscamman,  
 C. M. Oana,  R. Olson,  B. Peters,  R. Peverati,  P. A. Pieniazek,  
 Y. M. Rhee,  J. Ritchie,  M. A. Rohrdanz,  E. Rosta,  N. J. Russ,  
 H. F. Schaefer III,  N. E. Schultz,  N. Shenvi,  A. C. Simmonett,  A. Sodt,  
 D. Stuck,  K. S. Thanthiriwatte,  V. Vanovschi,  Tao Wang,  A. Warshel,  
 C. F. Williams,  Q. Wu,  X. Xu,  W. Zhang

 Please cite Q-Chem as follows:
 Y. Shao et al., Mol. Phys. 113, 184-215 (2015)
 DOI: 10.1080/00268976.2014.952696

 Q-Chem 5.2.1 for Intel X86 EM64T Linux

 Parts of Q-Chem use Armadillo 8.300.2 (Tropical Shenanigans).
 http://arma.sourceforge.net/

 Q-Chem begins on Tue Jan 14 17:21:42 2020  

Host: 
0

     Scratch files written to /scratch/taweetham/qchem19302//
NAlpha2: 146
NElect   146
Mult     1
The previous job contains 0 fragments, simply inherited here

 Q-Chem warning in module libgen/rem_setup.C, line 2168:

 Setting Thresh to 1e-14


Checking the input file for inconsistencies... 	...done.

--------------------------------------------------------------
User input:
--------------------------------------------------------------

$MOLECULE
READ
$END

$REM
   JOB_TYPE 	FREQUENCY
   BASIS 	6-311++G**
   METHOD	B3LYP
   SCF_GUESS_ALWAYS     TRUE
   S2THRESH     15
   THRESH       15
   MEM_TOTAL    10000
$END

--------------------------------------------------------------
 ----------------------------------------------------------------
             Standard Nuclear Orientation (Angstroms)
    I     Atom           X                Y                Z
 ----------------------------------------------------------------
    1      C       0.5568967857    -0.4553631076     0.1418488156
    2      C       1.5382884864     0.5519882430     0.0952603862
    3      Cl      1.0777784825     2.2028172349     0.4279269872
    4      C       2.8684439675     0.2441553739    -0.2110618801
    5      Cl      4.1027055370     1.4792344682    -0.2769837844
    6      C       3.2346847411    -1.0724311347    -0.4730438482
    7      H       4.2663119110    -1.2995904856    -0.7082894439
    8      C       2.2849426804    -2.0821028728    -0.4319498283
    9      H       2.5644038223    -3.1072947103    -0.6351096970
   10      C       0.9645204553    -1.7681122168    -0.1276195714
   11      Cl     -0.2061009106    -3.0761079638    -0.0893989297
   12      C      -0.8672657339    -0.1371212067     0.4645400305
   13      C      -1.7477650486     0.2192005847    -0.5597486283
   14      H      -1.4043680587     0.2807869396    -1.5844731557
   15      C      -3.0754274128     0.4950657768    -0.2529092556
   16      Cl     -4.1789904237     0.9377676794    -1.5493261251
   17      C      -3.5482898103     0.4259530544     1.0531398886
   18      H      -4.5864271456     0.6432027982     1.2686819364
   19      C      -2.6622512520     0.0727109313     2.0682571470
   20      H      -3.0181527171     0.0146235801     3.0904060505
   21      C      -1.3293399494    -0.2087660661     1.7807312616
   22      H      -0.6480709181    -0.4858863972     2.5764086885
 ----------------------------------------------------------------
 Molecular Point Group                 C1    NOp =  1
 Largest Abelian Subgroup              C1    NOp =  1
 Nuclear Repulsion Energy =        1462.92324595 hartrees
 There are       73 alpha and       73 beta electrons
 Requested basis set is 6-311++G(d,p)
 There are 154 shells and 426 basis functions

 Total QAlloc Memory Limit  10000 MB
 Mega-Array Size       188 MB
 MEM_STATIC part       192 MB
 A cutoff of  1.0D-15 yielded   9517 shell pairs
 There are     77876 function pairs (     83676 Cartesian)
 Smallest overlap matrix eigenvalue = 2.19E-07
 Linear dependence detected in AO basis
 Number of orthogonalized atomic orbitals = 423
 Maximum deviation from orthogonality = 2.989E-10
 Guess from superposition of atomic densities
 Warning:  Energy on first SCF cycle will be non-variational
 SAD guess density has 146.000000 electrons

 -----------------------------------------------------------------------
  General SCF calculation program by
  Eric Jon Sundstrom, Paul Horn, Yuezhi Mao, Dmitri Zuev, Alec White,
  David Stuck, Shaama M.S., Shane Yost, Joonho Lee, David Small,
  Daniel Levine, Susi Lehtola, Hugh Burton, Evgeny Epifanovsky,
  Bang C. Huynh
 -----------------------------------------------------------------------
 Exchange:     0.2000 Hartree-Fock + 0.0800 Slater + 0.7200 B88
 Correlation:  0.1900 VWN1RPA + 0.8100 LYP
 Using SG-1 standard quadrature grid
 A restricted SCF calculation will be
 performed using DIIS
 SCF converges when DIIS error is below 1.0e-08
 ---------------------------------------
  Cycle       Energy         DIIS error
 ---------------------------------------
    1   -2305.6402777638      3.02e-02  
    2   -2301.7403370837      2.58e-03  
    3   -2301.6563712516      3.14e-03  
    4   -2301.8903512287      5.63e-04  
    5   -2301.8964245614      2.82e-04  
    6   -2301.8981737791      9.61e-05  
    7   -2301.8983664176      2.30e-05  
    8   -2301.8983757300      1.07e-05  
    9   -2301.8983783908      2.14e-06  
   10   -2301.8983784761      1.04e-06  
   11   -2301.8983785015      2.65e-07  
   12   -2301.8983785030      1.36e-07  
   13   -2301.8983785035      5.09e-08  
   14   -2301.8983785036      2.01e-08  
   15   -2301.8983785037      5.11e-09  Convergence criterion met
 ---------------------------------------
 SCF time:   CPU 603.14s  wall 603.00s 
 SCF   energy in the final basis set =    -2301.8983785037
 Total energy in the final basis set =    -2301.8983785037

 --------------------------------------------------------------

                    Orbital Energies (a.u.)
 --------------------------------------------------------------

 Alpha MOs
 -- Occupied --
********-101.5719-101.5698-101.5600 -10.2724 -10.2672 -10.2657 -10.2504
-10.2326 -10.2167 -10.2149 -10.2139 -10.2011 -10.1995 -10.1987 -10.1963
 -9.4871  -9.4867  -9.4845  -9.4746  -7.2520  -7.2515  -7.2493  -7.2420
 -7.2416  -7.2412  -7.2408  -7.2394  -7.2392  -7.2387  -7.2295  -7.2290
 -0.9449  -0.9081  -0.9001  -0.8787  -0.8531  -0.8401  -0.8015  -0.7619
 -0.7492  -0.7404  -0.6659  -0.6292  -0.6246  -0.6049  -0.5463  -0.5294
 -0.5278  -0.4956  -0.4911  -0.4741  -0.4612  -0.4541  -0.4473  -0.4403
 -0.4191  -0.4169  -0.4039  -0.3910  -0.3812  -0.3803  -0.3634  -0.3480
 -0.3452  -0.3319  -0.3313  -0.3237  -0.3230  -0.2820  -0.2770  -0.2631
 -0.2612
 -- Virtual --
 -0.0535  -0.0517  -0.0400  -0.0328  -0.0293  -0.0127  -0.0035   0.0043
  0.0095   0.0125   0.0155   0.0206   0.0254   0.0346   0.0433   0.0451
  0.0528   0.0605   0.0626   0.0661   0.0672   0.0759   0.0777   0.0856
  0.0882   0.0934   0.0945   0.0970   0.1034   0.1065   0.1080   0.1145
  0.1167   0.1197   0.1203   0.1228   0.1260   0.1293   0.1301   0.1318
  0.1344   0.1359   0.1392   0.1455   0.1506   0.1544   0.1563   0.1622
  0.1661   0.1684   0.1725   0.1779   0.1833   0.1920   0.1970   0.2009
  0.2107   0.2141   0.2145   0.2170   0.2173   0.2239   0.2286   0.2327
  0.2362   0.2392   0.2426   0.2501   0.2523   0.2557   0.2573   0.2656
  0.2688   0.2761   0.2768   0.2793   0.2863   0.2904   0.2940   0.2977
  0.3002   0.3029   0.3091   0.3146   0.3204   0.3324   0.3341   0.3399
  0.3494   0.3507   0.3680   0.3819   0.4136   0.4293   0.4415   0.4436
  0.4488   0.4608   0.4633   0.4674   0.4756   0.4775   0.4892   0.4988
  0.5083   0.5163   0.5191   0.5335   0.5436   0.5466   0.5514   0.5563
  0.5677   0.5708   0.5760   0.5823   0.5865   0.6029   0.6045   0.6087
  0.6137   0.6157   0.6298   0.6445   0.6467   0.6489   0.6646   0.6784
  0.6837   0.6931   0.6972   0.6993   0.7095   0.7172   0.7315   0.7366
  0.7546   0.7730   0.7904   0.8099   0.8131   0.8270   0.8321   0.8432
  0.8453   0.8475   0.8501   0.8528   0.8547   0.8559   0.8637   0.8675
  0.8700   0.8719   0.8760   0.8814   0.8819   0.8957   0.9003   0.9117
  0.9338   0.9484   0.9492   0.9556   0.9575   0.9625   0.9641   0.9684
  0.9777   0.9864   0.9981   0.9999   1.0089   1.0211   1.0328   1.0436
  1.0537   1.0567   1.0677   1.1038   1.1171   1.1369   1.1795   1.1930
  1.2063   1.2253   1.2342   1.2534   1.2681   1.2771   1.2923   1.3021
  1.3046   1.3313   1.3539   1.3668   1.3926   1.4189   1.4334   1.4817
  1.4965   1.5024   1.5106   1.5518   1.5640   1.5737   1.5805   1.5843
  1.6046   1.6138   1.6405   1.6565   1.6679   1.6854   1.6886   1.7054
  1.7172   1.7479   1.7555   1.7929   1.8176   1.8242   1.8429   1.8529
  1.8585   1.8872   1.9001   1.9137   1.9411   1.9422   1.9498   1.9581
  1.9902   1.9918   2.0043   2.0085   2.0418   2.0550   2.0847   2.0879
  2.1428   2.1467   2.1777   2.1949   2.2495   2.2618   2.2651   2.2784
  2.2816   2.2895   2.3129   2.3559   2.3642   2.3786   2.4155   2.4301
  2.4316   2.4437   2.4491   2.4784   2.5178   2.5236   2.5293   2.5531
  2.5533   2.5855   2.5926   2.6505   2.6600   2.6812   2.6888   2.7035
  2.7058   2.7132   2.7372   2.7487   2.7516   2.7524   2.7642   2.7731
  2.7866   2.8185   2.8342   2.8424   2.8538   2.8712   2.8948   2.9092
  2.9739   3.0067   3.0850   3.1000   3.1054   3.1289   3.1538   3.1906
  3.2042   3.2429   3.2833   3.3458   3.3682   3.3834   3.4184   3.5181
  3.5861   3.6003   3.6504   3.7576   3.7878   3.8486   3.9911   4.0179
  4.0542   4.1145   4.1407   4.3531   4.8075   4.8313   9.7768   9.7892
  9.8072   9.8432  23.4065  23.6049  23.8230  23.8858  23.9074  23.9337
 23.9848  24.0057  24.0570  24.0944  24.1256  24.1729  25.8022  25.8320
 25.8663  25.9290  26.1374  26.1439  26.2482  26.3164  26.5508  26.6572
 26.6751  26.9238 215.7702 215.7832 215.8051 215.8501
 --------------------------------------------------------------

          Ground-State Mulliken Net Atomic Charges

     Atom                 Charge (a.u.)
  ----------------------------------------
      1 C                    -0.265319
      2 C                    -0.940987
      3 Cl                    0.566718
      4 C                     0.802479
      5 Cl                    0.507076
      6 C                    -0.609085
      7 H                     0.212967
      8 C                    -0.416960
      9 H                     0.203775
     10 C                    -0.152546
     11 Cl                    0.473440
     12 C                     0.387157
     13 C                    -0.733313
     14 H                     0.217834
     15 C                     0.105072
     16 Cl                    0.500907
     17 C                    -0.275388
     18 H                     0.199310
     19 C                    -0.795089
     20 H                     0.174719
     21 C                    -0.356135
     22 H                     0.193367
  ----------------------------------------
  Sum of atomic charges =     0.000000

 -----------------------------------------------------------------
                    Cartesian Multipole Moments
 -----------------------------------------------------------------
    Charge (ESU x 10^10)
                -0.0000
    Dipole Moment (Debye)
         X       1.0169      Y      -1.4919      Z       1.1665
       Tot       2.1496
    Quadrupole Moments (Debye-Ang)
        XX    -117.0844     XY      -6.2649     YY    -122.3570
        XZ      -7.6866     YZ       1.1029     ZZ    -116.1906
    Octopole Moments (Debye-Ang^2)
       XXX      18.6366    XXY     -19.2213    XYY      16.5765
       YYY       6.3733    XXZ      15.2349    XYZ       1.9975
       YYZ      -6.5879    XZZ     -11.2831    YZZ       2.2705
       ZZZ       7.4038
    Hexadecapole Moments (Debye-Ang^3)
      XXXX   -4967.0142   XXXY     -45.0550   XXYY   -1120.7023
      XYYY      18.3619   YYYY   -1779.2386   XXXZ    -102.9681
      XXYZ      25.9248   XYYZ       0.2854   YYYZ      13.7869
      XXZZ    -943.0066   XYZZ       4.9194   YYZZ    -439.1899
      XZZZ       2.3410   YZZZ     -13.4420   ZZZZ    -686.9065
 -----------------------------------------------------------------
 Calculating MO derivatives via CPSCF
    1     0    69    0.0201764  
    2     0    69    0.0057416  
    3     0    69    0.0005565  
    4     1    68    0.0000385  
    5    66     3    0.0000027  
    6    69     0    0.0000001  Converged
 Time for AOints: 884.7 s (CPU) 884.8 s (wall)
 ------------------------------------------------------------------------------
                     AOints        : Timing summary (seconds)
 ------------------------------------------------------------------------------
     job step          cpu (% of tot)      sys (% of tot)     wall (% of tot)
 ------------------------------------------------------------------------------
  AOints            0.8847E+03 ( 8.9)   0.8000E-05 ( 2.9)   0.8848E+03 ( 8.9)
 ------------------------------------------------------------------------------
   Grand Totals     0.9937E+04          0.2780E-03          0.9937E+04
 ------------------------------------------------------------------------------
 Polarizability Matrix (a.u.)
            1           2           3
    1-242.0414853   0.0653028   5.4995192
    2   0.0653028-180.8636543  -0.3703114
    3   5.4995192  -0.3703114-145.9444051
 Calculating analytic Hessian of the SCF energy

 Direct stationary perturbation theory relativistic correction:

 rels  =       3.209006802523
 relv  =     -12.274499835229
 rel2e =       3.312201905528
 E_rel =      -5.753291127178

 Hessian of the SCF Energy
            1           2           3           4           5           6
    1   0.6133836  -0.0025223  -0.0867536  -0.2000108  -0.1160965   0.0104196
    2  -0.0025223   0.5981822   0.0608196  -0.0586247  -0.1850590  -0.0067302
    3  -0.0867536   0.0608196   0.1979547   0.0186812   0.0044872  -0.0621974
    4  -0.2000108  -0.0586247   0.0186812   0.5836793   0.0289123  -0.0883005
    5  -0.1160965  -0.1850590   0.0044872   0.0289123   0.4927068   0.0490349
    6   0.0104196  -0.0067302  -0.0621974  -0.0883005   0.0490349   0.1383235
    7   0.0063931  -0.0116004  -0.0020785  -0.0472833   0.0284067   0.0091478
    8   0.0073338  -0.0414526  -0.0081720   0.0320280  -0.1450038  -0.0237358
    9   0.0006632  -0.0043962   0.0035347   0.0097828  -0.0229225  -0.0280252
   10  -0.0416017  -0.0573665   0.0007629  -0.2769839   0.0714924   0.0536878
   11  -0.0066533   0.0499575   0.0078060   0.0097341  -0.1043631  -0.0085484
   12   0.0080982   0.0178312   0.0052597   0.0448704  -0.0207067  -0.0691918
   13  -0.0017445   0.0048869   0.0017753  -0.0275678  -0.0292777   0.0016803
   14   0.0005496   0.0002961  -0.0006296  -0.0058513  -0.0072740  -0.0002617
   15   0.0011662  -0.0014499   0.0033160   0.0050494   0.0043494   0.0021604
   16  -0.0030882  -0.0141787  -0.0013934   0.0033676   0.0306810   0.0048488
   17  -0.0139556  -0.0610735  -0.0060551   0.0838522   0.0052767  -0.0164553
   18  -0.0014057  -0.0060900  -0.0004754   0.0125056  -0.0060131   0.0019627
   19   0.0003264  -0.0003372  -0.0003588   0.0011773   0.0009066   0.0009313
   20  -0.0003814  -0.0010557   0.0001037  -0.0000633  -0.0039504  -0.0013142
   21  -0.0003688   0.0000935  -0.0011768   0.0007910  -0.0014942   0.0048912
   22   0.0024958   0.0766193   0.0116640  -0.0637810  -0.0170906   0.0097264
   23   0.0333370   0.0065378  -0.0063606  -0.0177426  -0.0039124   0.0030986
   24   0.0055007  -0.0148430   0.0025059   0.0096482   0.0029887  -0.0028943
   25  -0.0048665   0.0000956   0.0019773  -0.0011668  -0.0006818  -0.0000511
   26   0.0006998   0.0014503  -0.0006683  -0.0004683   0.0003809   0.0002809
   27   0.0020501  -0.0005393   0.0046728  -0.0000315   0.0003206  -0.0008701
   28  -0.1287445   0.0296141   0.0178169   0.0568855  -0.0007033  -0.0097597
   29   0.0855808  -0.2624340  -0.0459276  -0.0573980  -0.0555238   0.0020624
   30   0.0260128  -0.0349359  -0.0716160  -0.0179752  -0.0091176   0.0098997
   31  -0.0017917  -0.0065991   0.0001305  -0.0007196   0.0013100   0.0010872
   32  -0.0275882  -0.0315522   0.0002529   0.0046407  -0.0001596  -0.0015021
   33  -0.0029015  -0.0038557   0.0038660   0.0015550  -0.0008111   0.0033227
   34  -0.2017738   0.0288221   0.0281680  -0.0270165  -0.0052545   0.0055805
   35   0.0280063  -0.0833654  -0.0046627  -0.0193055   0.0105825   0.0044762
   36   0.0280679  -0.0051693  -0.0866428   0.0033340   0.0017570   0.0034160
   37  -0.0278387   0.0104549  -0.0195765   0.0004889   0.0030020  -0.0004534
   38   0.0081691   0.0012536   0.0038702  -0.0005518  -0.0022559   0.0009264
   39   0.0010961  -0.0012483   0.0101310   0.0019319  -0.0005755  -0.0005751
   40   0.0010903  -0.0010622  -0.0005961  -0.0001884  -0.0001588  -0.0001314
   41  -0.0014609  -0.0035757  -0.0004710  -0.0005500   0.0008429   0.0000735
   42   0.0011879  -0.0008754   0.0005364  -0.0005731   0.0001611   0.0001313
   43   0.0001917   0.0020913  -0.0028113  -0.0000465  -0.0000331   0.0004703
   44   0.0022703   0.0064797   0.0017439   0.0010356  -0.0005763  -0.0000260
   45  -0.0034204   0.0019351  -0.0014838   0.0003556  -0.0001350  -0.0002711
   46   0.0001086   0.0001730  -0.0013509  -0.0001308   0.0006096   0.0001404
   47  -0.0000927   0.0000463   0.0004060   0.0001015  -0.0002098  -0.0001507
   48   0.0005910  -0.0000625  -0.0004850  -0.0000822   0.0004002   0.0001074
   49   0.0008176  -0.0003677  -0.0005777  -0.0001842   0.0006029   0.0001795
   50  -0.0005013  -0.0011942   0.0002598  -0.0001505   0.0000545  -0.0000291
   51  -0.0000727   0.0000639  -0.0015098  -0.0000169   0.0000172   0.0004593
   52  -0.0000722  -0.0001634   0.0000205   0.0000000   0.0000657   0.0000102
   53  -0.0001735  -0.0006770  -0.0001293  -0.0000840   0.0000695   0.0000316
   54  -0.0000234  -0.0001149   0.0001082  -0.0000191   0.0000091  -0.0000080
   55   0.0021222   0.0008231   0.0020707  -0.0001679   0.0002087  -0.0004144
   56   0.0009780   0.0063339   0.0009992   0.0008835  -0.0004457  -0.0004473
   57   0.0014101   0.0014052  -0.0047282   0.0004162  -0.0008898  -0.0002239
   58   0.0000148  -0.0001775   0.0012071  -0.0001352   0.0003604   0.0000957
   59   0.0000370   0.0001057  -0.0002440   0.0001200   0.0000642   0.0000691
   60  -0.0001460   0.0000669  -0.0001224   0.0000506  -0.0001113  -0.0000305
   61  -0.0161032   0.0004667   0.0311233  -0.0002797   0.0029457   0.0010615
   62   0.0033186   0.0042555  -0.0067510   0.0000571  -0.0018975  -0.0011498
   63   0.0105041  -0.0016271  -0.0025494  -0.0023406  -0.0009882  -0.0003892
   64   0.0006846  -0.0010478   0.0000978   0.0000677  -0.0002084   0.0000434
   65  -0.0008552  -0.0034600  -0.0006805  -0.0005696   0.0006508   0.0002928
   66  -0.0016778  -0.0002739   0.0011092   0.0003656   0.0002384   0.0000075
            7           8           9          10          11          12
    1   0.0063931   0.0073338   0.0006632  -0.0416017  -0.0066533   0.0080982
    2  -0.0116004  -0.0414526  -0.0043962  -0.0573665   0.0499575   0.0178312
    3  -0.0020785  -0.0081720   0.0035347   0.0007629   0.0078060   0.0052597
    4  -0.0472833   0.0320280   0.0097828  -0.2769839   0.0097341   0.0448704
    5   0.0284067  -0.1450038  -0.0229225   0.0714924  -0.1043631  -0.0207067
    6   0.0091478  -0.0237358  -0.0280252   0.0536878  -0.0085484  -0.0691918
    7   0.0619885  -0.0443142  -0.0165597  -0.0077289   0.0307531   0.0066464
    8  -0.0443142   0.2120988   0.0376767   0.0072667  -0.0281715  -0.0060408
    9  -0.0165597   0.0376767   0.0202588   0.0031915  -0.0106649   0.0009743
   10  -0.0077289   0.0072667   0.0031915   0.5412062  -0.0454499  -0.0918029
   11   0.0307531  -0.0281715  -0.0106649  -0.0454499   0.5625059   0.0739812
   12   0.0066464  -0.0060408   0.0009743  -0.0918029   0.0739812   0.1401457
   13  -0.0056872  -0.0007874   0.0008355  -0.0946212  -0.0570561   0.0066117
   14   0.0055170   0.0031420  -0.0005479  -0.0607513  -0.0970635   0.0011502
   15   0.0017476   0.0006924  -0.0010776   0.0061219   0.0004254  -0.0218038
   16  -0.0045225   0.0026031   0.0020351  -0.1304387   0.0939466   0.0277641
   17  -0.0029043   0.0037715   0.0005560   0.0289428  -0.2912983  -0.0394378
   18   0.0012320  -0.0005377   0.0035570   0.0183305  -0.0520797  -0.0700307
   19   0.0000883  -0.0000723   0.0000013  -0.0049269  -0.0013599   0.0013319
   20   0.0012885  -0.0010207  -0.0004274   0.0285435  -0.0040038  -0.0065933
   21   0.0001949  -0.0001589   0.0000901   0.0056889  -0.0007876   0.0016171
   22   0.0009203   0.0006308  -0.0002512   0.0543094  -0.0549304  -0.0172657
   23   0.0007723  -0.0023222  -0.0003773  -0.0022329  -0.0516120  -0.0079656
   24  -0.0002094  -0.0003382  -0.0007792  -0.0097023   0.0023504   0.0089827
   25   0.0001026   0.0000347  -0.0000800  -0.0016384  -0.0028434   0.0012623
   26   0.0000355   0.0000231   0.0000448  -0.0030097  -0.0002169  -0.0004406
   27  -0.0000771   0.0000467  -0.0003092   0.0012718  -0.0004900   0.0065510
   28  -0.0024493  -0.0041834   0.0006414  -0.0393023   0.0371321   0.0123438
   29  -0.0010598   0.0031822   0.0000948   0.0345374  -0.0333310  -0.0110448
   30   0.0010393   0.0006715   0.0037725   0.0120727  -0.0115930  -0.0075459
   31   0.0002940  -0.0004729  -0.0000964   0.0014561  -0.0012161  -0.0005850
   32  -0.0005944  -0.0019799  -0.0001914  -0.0001433   0.0002666   0.0001425
   33  -0.0001114  -0.0002074   0.0001363  -0.0004447   0.0003827  -0.0004474
   34  -0.0025627   0.0026209   0.0003140   0.0003146  -0.0024668   0.0008028
   35  -0.0039275  -0.0021993   0.0006773  -0.0021972  -0.0027143  -0.0007099
   36  -0.0004499  -0.0002874  -0.0023352   0.0008251  -0.0008297   0.0057175
   37  -0.0004186  -0.0010904  -0.0010295   0.0003154   0.0001525   0.0009757
   38  -0.0015493   0.0001186  -0.0001067   0.0002997  -0.0001148   0.0000010
   39  -0.0000004   0.0004651   0.0002596  -0.0002340   0.0000280  -0.0004125
   40  -0.0000102   0.0000467  -0.0000296  -0.0001800  -0.0001072   0.0000804
   41   0.0002173  -0.0002469   0.0000267  -0.0000262  -0.0000745   0.0000545
   42   0.0000488  -0.0001269   0.0000312  -0.0001212  -0.0001509  -0.0000538
   43   0.0006482   0.0001285   0.0002439  -0.0003484  -0.0002419   0.0000853
   44  -0.0001904   0.0000079  -0.0001045   0.0001107   0.0003289  -0.0003216
   45  -0.0000669  -0.0001227  -0.0003324  -0.0002694  -0.0002274   0.0001732
   46  -0.0000309  -0.0002461  -0.0000784   0.0002587   0.0002180   0.0000304
   47  -0.0000040   0.0000557   0.0000332  -0.0001155  -0.0000615   0.0000299
   48  -0.0000618  -0.0001650  -0.0000187   0.0002265   0.0002084  -0.0000410
   49  -0.0001223  -0.0002357   0.0000311   0.0001629  -0.0000151  -0.0000175
   50   0.0002386   0.0001436  -0.0000926  -0.0000519  -0.0000476   0.0000315
   51   0.0002028   0.0000300   0.0002903   0.0000778   0.0000413  -0.0000145
   52  -0.0000032  -0.0000271  -0.0000008   0.0000274   0.0000213  -0.0000099
   53  -0.0000105  -0.0000384  -0.0000036  -0.0000033  -0.0000260  -0.0000106
   54   0.0000024  -0.0000067   0.0000100   0.0000003  -0.0000076   0.0000263
   55   0.0002230   0.0000650  -0.0004216  -0.0001287   0.0000352   0.0000461
   56   0.0000476  -0.0000514   0.0002076   0.0001208   0.0001853   0.0001413
   57  -0.0002069   0.0003762  -0.0000544   0.0000212  -0.0000108   0.0002969
   58   0.0000362  -0.0001652  -0.0000099   0.0000348   0.0000471  -0.0000784
   59  -0.0000300  -0.0001081  -0.0000259  -0.0000175   0.0000083   0.0000440
   60   0.0000009   0.0000267  -0.0000052  -0.0000239  -0.0000137   0.0000063
   61   0.0001338  -0.0012436   0.0007605  -0.0000694   0.0003543  -0.0011434
   62  -0.0011801   0.0002797   0.0006477   0.0001451  -0.0000523  -0.0000962
   63  -0.0005114  -0.0000624   0.0000448   0.0002332   0.0000140  -0.0001509
   64  -0.0000097   0.0000790   0.0000567  -0.0001208  -0.0000521  -0.0000454
   65   0.0000886  -0.0002279  -0.0001044  -0.0000941  -0.0001028  -0.0000352
   66   0.0000713  -0.0000234  -0.0000225   0.0000896   0.0001686  -0.0000609
           13          14          15          16          17          18
    1  -0.0017445   0.0005496   0.0011662  -0.0030882  -0.0139556  -0.0014057
    2   0.0048869   0.0002961  -0.0014499  -0.0141787  -0.0610735  -0.0060900
    3   0.0017753  -0.0006296   0.0033160  -0.0013934  -0.0060551  -0.0004754
    4  -0.0275678  -0.0058513   0.0050494   0.0033676   0.0838522   0.0125056
    5  -0.0292777  -0.0072740   0.0043494   0.0306810   0.0052767  -0.0060131
    6   0.0016803  -0.0002617   0.0021604   0.0048488  -0.0164553   0.0019627
    7  -0.0056872   0.0055170   0.0017476  -0.0045225  -0.0029043   0.0012320
    8  -0.0007874   0.0031420   0.0006924   0.0026031   0.0037715  -0.0005377
    9   0.0008355  -0.0005479  -0.0010776   0.0020351   0.0005560   0.0035570
   10  -0.0946212  -0.0607513   0.0061219  -0.1304387   0.0289428   0.0183305
   11  -0.0570561  -0.0970635   0.0004254   0.0939466  -0.2912983  -0.0520797
   12   0.0066117   0.0011502  -0.0218038   0.0277641  -0.0394378  -0.0700307
   13   0.1323782   0.0925157  -0.0109953  -0.0038822  -0.0095745   0.0001977
   14   0.0925157   0.1370017  -0.0001263  -0.0336250  -0.0342230   0.0011102
   15  -0.0109953  -0.0001263   0.0120811  -0.0032725  -0.0036218   0.0042807
   16  -0.0038822  -0.0336250  -0.0032725   0.7248168   0.0103633  -0.1160317
   17  -0.0095745  -0.0342230  -0.0036218   0.0103633   0.6519168   0.0739043
   18   0.0001977   0.0011102   0.0042807  -0.1160317   0.0739043   0.1599354
   19   0.0008241  -0.0007619  -0.0008179  -0.3157945   0.0594526   0.0635565
   20   0.0009487   0.0005166   0.0003059   0.0568208  -0.0686195  -0.0158738
   21  -0.0005636   0.0006224  -0.0023642   0.0631269  -0.0163507  -0.0501526
   22   0.0020144   0.0057697   0.0012786  -0.2282279  -0.0781720   0.0220070
   23   0.0007528  -0.0014604  -0.0010077  -0.1454375  -0.2424682   0.0018846
   24   0.0005842  -0.0019851   0.0040084   0.0123084  -0.0113170  -0.0627084
   25  -0.0003068  -0.0011752  -0.0000805   0.0092786  -0.0218263  -0.0042968
   26  -0.0001432  -0.0008508  -0.0001152   0.0071617  -0.0159208  -0.0042163
   27   0.0000669   0.0000902   0.0001410  -0.0000905   0.0015444   0.0037408
   28   0.0002075  -0.0010384  -0.0003060  -0.0485485  -0.0619565   0.0018881
   29   0.0002675   0.0010938   0.0001958  -0.0083067   0.0511054   0.0081182
   30  -0.0001287   0.0004882  -0.0005977   0.0095178   0.0186241   0.0072870
   31  -0.0009680  -0.0011710  -0.0000528  -0.0021563   0.0058475   0.0021165
   32  -0.0011402  -0.0010431   0.0001297   0.0001173   0.0021282  -0.0003439
   33  -0.0000460   0.0001295  -0.0003335   0.0012884  -0.0014949   0.0038638
   34   0.0001342   0.0005380   0.0000716  -0.0000820  -0.0000656  -0.0002639
   35  -0.0014686  -0.0002935   0.0002076  -0.0003709  -0.0008822   0.0001004
   36  -0.0001788  -0.0001458   0.0001725  -0.0002296   0.0000901  -0.0012196
   37  -0.0002908  -0.0001946   0.0001080  -0.0003111   0.0000111  -0.0001335
   38  -0.0000785   0.0001202  -0.0000637  -0.0000020   0.0001827   0.0000101
   39   0.0002627   0.0001551  -0.0000361   0.0004451  -0.0000035   0.0000138
   40   0.0000368   0.0000385  -0.0000033   0.0000389  -0.0000004  -0.0000187
   41  -0.0000982  -0.0000855   0.0000048  -0.0000257  -0.0000431   0.0000094
   42   0.0000199   0.0000321  -0.0000035   0.0000342   0.0000032  -0.0000168
   43   0.0003495   0.0001945  -0.0000909   0.0001510   0.0001149  -0.0000084
   44   0.0000468  -0.0000738   0.0000058  -0.0000058   0.0000100   0.0001023
   45   0.0003959   0.0002397  -0.0000183   0.0000586   0.0000816  -0.0000664
   46  -0.0002577  -0.0001846   0.0000374  -0.0001780  -0.0000564   0.0000082
   47   0.0001036   0.0000787  -0.0000142   0.0000503  -0.0000079  -0.0000269
   48  -0.0002466  -0.0001664   0.0000350  -0.0001388  -0.0000611   0.0000495
   49  -0.0002360  -0.0001201   0.0000208  -0.0000636  -0.0000496   0.0000013
   50  -0.0000056   0.0000553   0.0000122   0.0000365  -0.0000201  -0.0000699
   51  -0.0000796  -0.0000407  -0.0000386  -0.0000164  -0.0000011   0.0000357
   52  -0.0000226  -0.0000184   0.0000016  -0.0000136  -0.0000046   0.0000094
   53  -0.0000134  -0.0000147   0.0000001   0.0000030   0.0000056   0.0000074
   54  -0.0000003  -0.0000010  -0.0000051  -0.0000035   0.0000042  -0.0000258
   55   0.0001126   0.0000238   0.0000274   0.0000312   0.0000112  -0.0000016
   56   0.0001615   0.0000087  -0.0000362  -0.0000414   0.0000651   0.0000624
   57   0.0000473   0.0000250   0.0000033   0.0001403  -0.0000095  -0.0000878
   58  -0.0000703  -0.0000491   0.0000027  -0.0000701  -0.0000170   0.0000239
   59  -0.0000014   0.0000021  -0.0000088   0.0000042  -0.0000354  -0.0000168
   60   0.0000345   0.0000203  -0.0000010   0.0000149   0.0000040  -0.0000038
   61  -0.0004262  -0.0002260  -0.0000109  -0.0003470  -0.0000263   0.0002923
   62   0.0000479   0.0001391   0.0001060   0.0002091   0.0001703  -0.0000404
   63  -0.0002192  -0.0000916   0.0000827  -0.0003564   0.0000363   0.0000624
   64   0.0000238   0.0000201  -0.0000030   0.0000399   0.0000131  -0.0000101
   65  -0.0000866  -0.0000720   0.0000088  -0.0000067  -0.0000368  -0.0000003
   66  -0.0000541  -0.0000672  -0.0000017  -0.0000508  -0.0000411  -0.0000013
           19          20          21          22          23          24
    1   0.0003264  -0.0003814  -0.0003688   0.0024958   0.0333370   0.0055007
    2  -0.0003372  -0.0010557   0.0000935   0.0766193   0.0065378  -0.0148430
    3  -0.0003588   0.0001037  -0.0011768   0.0116640  -0.0063606   0.0025059
    4   0.0011773  -0.0000633   0.0007910  -0.0637810  -0.0177426   0.0096482
    5   0.0009066  -0.0039504  -0.0014942  -0.0170906  -0.0039124   0.0029887
    6   0.0009313  -0.0013142   0.0048912   0.0097264   0.0030986  -0.0028943
    7   0.0000883   0.0012885   0.0001949   0.0009203   0.0007723  -0.0002094
    8  -0.0000723  -0.0010207  -0.0001589   0.0006308  -0.0023222  -0.0003382
    9   0.0000013  -0.0004274   0.0000901  -0.0002512  -0.0003773  -0.0007792
   10  -0.0049269   0.0285435   0.0056889   0.0543094  -0.0022329  -0.0097023
   11  -0.0013599  -0.0040038  -0.0007876  -0.0549304  -0.0516120   0.0023504
   12   0.0013319  -0.0065933   0.0016171  -0.0172657  -0.0079656   0.0089827
   13   0.0008241   0.0009487  -0.0005636   0.0020144   0.0007528   0.0005842
   14  -0.0007619   0.0005166   0.0006224   0.0057697  -0.0014604  -0.0019851
   15  -0.0008179   0.0003059  -0.0023642   0.0012786  -0.0010077   0.0040084
   16  -0.3157945   0.0568208   0.0631269  -0.2282279  -0.1454375   0.0123084
   17   0.0594526  -0.0686195  -0.0163507  -0.0781720  -0.2424682  -0.0113170
   18   0.0635565  -0.0158738  -0.0501526   0.0220070   0.0018846  -0.0627084
   19   0.3331183  -0.0607092  -0.0692252  -0.0147563   0.0059121   0.0045292
   20  -0.0607092   0.0710880   0.0185112  -0.0229555   0.0087215   0.0052111
   21  -0.0692252   0.0185112   0.0409422   0.0003549  -0.0004472   0.0037090
   22  -0.0147563  -0.0229555   0.0003549   0.6444255   0.0028136  -0.1016013
   23   0.0059121   0.0087215  -0.0004472   0.0028136   0.7376981   0.0877699
   24   0.0045292   0.0052111   0.0037090  -0.1016013   0.0877699   0.1578954
   25   0.0006394   0.0005498  -0.0008865  -0.0750418   0.0698965   0.0180117
   26   0.0000894   0.0007279   0.0007305   0.0724721  -0.3137142  -0.0543394
   27  -0.0009767   0.0006114  -0.0040939   0.0183153  -0.0538162  -0.0460773
   28   0.0000758  -0.0027991   0.0009164  -0.2930042   0.0872328   0.0584645
   29  -0.0029993  -0.0020428  -0.0006975   0.0246572  -0.1263957  -0.0143758
   30   0.0009073  -0.0007311   0.0065963   0.0494812  -0.0267168  -0.0737201
   31  -0.0007768  -0.0012447  -0.0000052  -0.0308461  -0.0353581   0.0016698
   32  -0.0001552  -0.0004421  -0.0000472  -0.0099939  -0.0064548   0.0004219
   33   0.0001490   0.0001664   0.0000873   0.0054620   0.0054016   0.0038240
   34  -0.0000292   0.0000199  -0.0000176   0.0017263  -0.0009832   0.0006608
   35   0.0000478   0.0000943   0.0000155   0.0002656  -0.0047034  -0.0015746
   36  -0.0000182   0.0000309  -0.0001397   0.0008031  -0.0012538   0.0055006
   37   0.0000112  -0.0000034  -0.0000163   0.0000979   0.0002028   0.0009339
   38   0.0000024  -0.0000088   0.0000262  -0.0001053   0.0001082  -0.0003028
   39  -0.0000042   0.0000023  -0.0000034  -0.0002116  -0.0001627  -0.0004776
   40  -0.0000051  -0.0000013  -0.0000025  -0.0000604  -0.0000381   0.0000113
   41  -0.0000007  -0.0000127   0.0000055   0.0000523  -0.0002557  -0.0001452
   42   0.0000033  -0.0000040   0.0000075  -0.0000046   0.0000673  -0.0000613
   43   0.0000160   0.0000011  -0.0000043  -0.0000891  -0.0000194   0.0000963
   44  -0.0000117   0.0000233  -0.0000163   0.0000275   0.0003301   0.0000656
   45   0.0000214   0.0000017   0.0000085   0.0000614  -0.0001247   0.0001504
   46  -0.0000067  -0.0000014  -0.0000050   0.0000848   0.0000982   0.0000946
   47   0.0000029  -0.0000025   0.0000026   0.0000038  -0.0000174   0.0000006
   48  -0.0000114   0.0000006  -0.0000130   0.0000385   0.0000944   0.0000180
   49  -0.0000010  -0.0000030  -0.0000007   0.0000844   0.0002457   0.0000350
   50   0.0000047  -0.0000066  -0.0000008  -0.0000141  -0.0001026   0.0001061
   51  -0.0000035  -0.0000009  -0.0000031  -0.0000273  -0.0000030   0.0000367
   52  -0.0000007  -0.0000007  -0.0000016   0.0000070  -0.0000127  -0.0000057
   53  -0.0000017  -0.0000027  -0.0000020  -0.0000101  -0.0000418   0.0000039
   54  -0.0000005  -0.0000004  -0.0000000   0.0000014  -0.0000087   0.0000115
   55   0.0000082  -0.0000025   0.0000100  -0.0000381   0.0000736  -0.0001150
   56   0.0000006   0.0000026   0.0000198  -0.0000572   0.0003313  -0.0003089
   57  -0.0000101   0.0000023   0.0000077  -0.0000164  -0.0000342   0.0001589
   58   0.0000013  -0.0000012   0.0000044   0.0000190   0.0000620  -0.0000735
   59  -0.0000004  -0.0000013   0.0000002   0.0000231  -0.0000255   0.0000050
   60  -0.0000000  -0.0000001  -0.0000026  -0.0000009  -0.0000355   0.0000021
   61   0.0000147  -0.0000037   0.0000041  -0.0002652   0.0005005  -0.0008317
   62  -0.0000034   0.0000068  -0.0000149  -0.0000812  -0.0000160   0.0005339
   63  -0.0000039   0.0000017  -0.0000090   0.0001186   0.0001408  -0.0000202
   64  -0.0000038  -0.0000019   0.0000058  -0.0000741  -0.0000738  -0.0000083
   65  -0.0000062  -0.0000115  -0.0000103   0.0000749  -0.0002255   0.0000758
   66  -0.0000008  -0.0000041   0.0000015   0.0000645  -0.0001429  -0.0000666
           25          26          27          28          29          30
    1  -0.0048665   0.0006998   0.0020501  -0.1287445   0.0855808   0.0260128
    2   0.0000956   0.0014503  -0.0005393   0.0296141  -0.2624340  -0.0349359
    3   0.0019773  -0.0006683   0.0046728   0.0178169  -0.0459276  -0.0716160
    4  -0.0011668  -0.0004683  -0.0000315   0.0568855  -0.0573980  -0.0179752
    5  -0.0006818   0.0003809   0.0003206  -0.0007033  -0.0555238  -0.0091176
    6  -0.0000511   0.0002809  -0.0008701  -0.0097597   0.0020624   0.0098997
    7   0.0001026   0.0000355  -0.0000771  -0.0024493  -0.0010598   0.0010393
    8   0.0000347   0.0000231   0.0000467  -0.0041834   0.0031822   0.0006715
    9  -0.0000800   0.0000448  -0.0003092   0.0006414   0.0000948   0.0037725
   10  -0.0016384  -0.0030097   0.0012718  -0.0393023   0.0345374   0.0120727
   11  -0.0028434  -0.0002169  -0.0004900   0.0371321  -0.0333310  -0.0115930
   12   0.0012623  -0.0004406   0.0065510   0.0123438  -0.0110448  -0.0075459
   13  -0.0003068  -0.0001432   0.0000669   0.0002075   0.0002675  -0.0001287
   14  -0.0011752  -0.0008508   0.0000902  -0.0010384   0.0010938   0.0004882
   15  -0.0000805  -0.0001152   0.0001410  -0.0003060   0.0001958  -0.0005977
   16   0.0092786   0.0071617  -0.0000905  -0.0485485  -0.0083067   0.0095178
   17  -0.0218263  -0.0159208   0.0015444  -0.0619565   0.0511054   0.0186241
   18  -0.0042968  -0.0042163   0.0037408   0.0018881   0.0081182   0.0072870
   19   0.0006394   0.0000894  -0.0009767   0.0000758  -0.0029993   0.0009073
   20   0.0005498   0.0007279   0.0006114  -0.0027991  -0.0020428  -0.0007311
   21  -0.0008865   0.0007305  -0.0040939   0.0009164  -0.0006975   0.0065963
   22  -0.0750418   0.0724721   0.0183153  -0.2930042   0.0246572   0.0494812
   23   0.0698965  -0.3137142  -0.0538162   0.0872328  -0.1263957  -0.0267168
   24   0.0180117  -0.0543394  -0.0460773   0.0584645  -0.0143758  -0.0737201
   25   0.0771312  -0.0744656  -0.0211084  -0.0045687   0.0284281   0.0055025
   26  -0.0744656   0.3307892   0.0586833  -0.0015032  -0.0036833  -0.0006119
   27  -0.0211084   0.0586833   0.0370086   0.0012169  -0.0065105   0.0013131
   28  -0.0045687  -0.0015032   0.0012169   0.5623953  -0.0563509  -0.0958376
   29   0.0284281  -0.0036833  -0.0065105  -0.0563509   0.5324213   0.0708924
   30   0.0055025  -0.0006119   0.0013131  -0.0958376   0.0708924   0.1447673
   31   0.0005622  -0.0008126  -0.0007134  -0.0884033  -0.0553073   0.0050373
   32   0.0007697   0.0010171   0.0003563  -0.0551370  -0.0993289   0.0000291
   33  -0.0004879   0.0006754  -0.0022433   0.0049142  -0.0000202  -0.0221449
   34   0.0003112  -0.0002210  -0.0000530  -0.0097343   0.0153171   0.0045022
   35   0.0011676   0.0000019  -0.0002608   0.0297153  -0.0047857  -0.0070434
   36   0.0001183   0.0000194   0.0001140   0.0069478  -0.0042040   0.0025227
   37  -0.0001164   0.0000444   0.0001357  -0.0015568  -0.0034609  -0.0011724
   38   0.0000556   0.0000073   0.0000217  -0.0004266  -0.0001832  -0.0006170
   39   0.0001117  -0.0000537   0.0000125   0.0019738  -0.0005956  -0.0008705
   40   0.0000181  -0.0000031  -0.0000006   0.0003497   0.0004608  -0.0000087
   41   0.0000541  -0.0000106   0.0000055   0.0008058   0.0002280  -0.0000017
   42  -0.0000087  -0.0000029   0.0000006  -0.0002892   0.0002605   0.0001320
   43  -0.0000167   0.0000076  -0.0000275  -0.0004637   0.0001137   0.0004092
   44  -0.0001244  -0.0000017   0.0000451  -0.0010723  -0.0000664   0.0000306
   45   0.0000427  -0.0000083   0.0000367   0.0000121   0.0001307  -0.0001153
   46  -0.0000528   0.0000192   0.0000052  -0.0004966  -0.0005554   0.0000412
   47   0.0000170  -0.0000028  -0.0000093   0.0000867   0.0001757   0.0000432
   48  -0.0000431   0.0000132  -0.0000038  -0.0003099  -0.0003801   0.0000139
   49  -0.0000676  -0.0000012   0.0000043  -0.0003831  -0.0005597   0.0000637
   50   0.0000462  -0.0000050  -0.0000007   0.0003156   0.0002080  -0.0002982
   51  -0.0000137   0.0000087  -0.0000535   0.0001463  -0.0000421   0.0003360
   52   0.0000005   0.0000006   0.0000002   0.0000193  -0.0000391  -0.0000153
   53   0.0000107  -0.0000026  -0.0000032   0.0001137   0.0000648  -0.0000138
   54   0.0000014  -0.0000004  -0.0000030   0.0000216   0.0000198   0.0000016
   55  -0.0000234   0.0000113   0.0000587  -0.0008772  -0.0001448  -0.0001903
   56  -0.0001066   0.0000070  -0.0000041  -0.0009082  -0.0003143   0.0007272
   57   0.0000211  -0.0000253  -0.0000036   0.0004403   0.0005544   0.0001489
   58  -0.0000226   0.0000102   0.0000106  -0.0003032  -0.0002058  -0.0000056
   59   0.0000087  -0.0000008   0.0000076   0.0000348   0.0002179  -0.0000789
   60   0.0000115  -0.0000011   0.0000004   0.0001008   0.0001439  -0.0000304
   61  -0.0001793   0.0000795  -0.0000455  -0.0016386  -0.0033500   0.0007987
   62   0.0000510   0.0000093  -0.0000716   0.0004070  -0.0010505   0.0004782
   63  -0.0000282   0.0000259   0.0000786  -0.0017751   0.0015114  -0.0000517
   64   0.0000240  -0.0000032  -0.0000117   0.0005405   0.0003764  -0.0000532
   65   0.0000382  -0.0000047  -0.0000270   0.0006261   0.0004445  -0.0002242
   66   0.0000244   0.0000012  -0.0000124   0.0004359  -0.0001880  -0.0000980
           31          32          33          34          35          36
    1  -0.0017917  -0.0275882  -0.0029015  -0.2017738   0.0280063   0.0280679
    2  -0.0065991  -0.0315522  -0.0038557   0.0288221  -0.0833654  -0.0051693
    3   0.0001305   0.0002529   0.0038660   0.0281680  -0.0046627  -0.0866428
    4  -0.0007196   0.0046407   0.0015550  -0.0270165  -0.0193055   0.0033340
    5   0.0013100  -0.0001596  -0.0008111  -0.0052545   0.0105825   0.0017570
    6   0.0010872  -0.0015021   0.0033227   0.0055805   0.0044762   0.0034160
    7   0.0002940  -0.0005944  -0.0001114  -0.0025627  -0.0039275  -0.0004499
    8  -0.0004729  -0.0019799  -0.0002074   0.0026209  -0.0021993  -0.0002874
    9  -0.0000964  -0.0001914   0.0001363   0.0003140   0.0006773  -0.0023352
   10   0.0014561  -0.0001433  -0.0004447   0.0003146  -0.0021972   0.0008251
   11  -0.0012161   0.0002666   0.0003827  -0.0024668  -0.0027143  -0.0008297
   12  -0.0005850   0.0001425  -0.0004474   0.0008028  -0.0007099   0.0057175
   13  -0.0009680  -0.0011402  -0.0000460   0.0001342  -0.0014686  -0.0001788
   14  -0.0011710  -0.0010431   0.0001295   0.0005380  -0.0002935  -0.0001458
   15  -0.0000528   0.0001297  -0.0003335   0.0000716   0.0002076   0.0001725
   16  -0.0021563   0.0001173   0.0012884  -0.0000820  -0.0003709  -0.0002296
   17   0.0058475   0.0021282  -0.0014949  -0.0000656  -0.0008822   0.0000901
   18   0.0021165  -0.0003439   0.0038638  -0.0002639   0.0001004  -0.0012196
   19  -0.0007768  -0.0001552   0.0001490  -0.0000292   0.0000478  -0.0000182
   20  -0.0012447  -0.0004421   0.0001664   0.0000199   0.0000943   0.0000309
   21  -0.0000052  -0.0000472   0.0000873  -0.0000176   0.0000155  -0.0001397
   22  -0.0308461  -0.0099939   0.0054620   0.0017263   0.0002656   0.0008031
   23  -0.0353581  -0.0064548   0.0054016  -0.0009832  -0.0047034  -0.0012538
   24   0.0016698   0.0004219   0.0038240   0.0006608  -0.0015746   0.0055006
   25   0.0005622   0.0007697  -0.0004879   0.0003112   0.0011676   0.0001183
   26  -0.0008126   0.0010171   0.0006754  -0.0002210   0.0000019   0.0000194
   27  -0.0007134   0.0003563  -0.0022433  -0.0000530  -0.0002608   0.0001140
   28  -0.0884033  -0.0551370   0.0049142  -0.0097343   0.0297153   0.0069478
   29  -0.0553073  -0.0993289  -0.0000202   0.0153171  -0.0047857  -0.0042040
   30   0.0050373   0.0000291  -0.0221449   0.0045022  -0.0070434   0.0025227
   31   0.1226687   0.0905951  -0.0087420  -0.0018038   0.0033015   0.0003028
   32   0.0905951   0.1415923   0.0008371  -0.0028254  -0.0021871   0.0006494
   33  -0.0087420   0.0008371   0.0123914  -0.0004237  -0.0006395  -0.0022971
   34  -0.0018038  -0.0028254  -0.0004237   0.6060835  -0.1035341  -0.0149671
   35   0.0033015  -0.0021871  -0.0006395  -0.1035341   0.2149747  -0.0609800
   36   0.0003028   0.0006494  -0.0022971  -0.0149671  -0.0609800   0.6317685
   37   0.0009761   0.0006890  -0.0006815  -0.1894620   0.0393385  -0.0546087
   38   0.0009636  -0.0007594   0.0003702   0.0473754  -0.0772653   0.0368539
   39   0.0001650  -0.0006091   0.0001604  -0.1176959   0.0523760  -0.2286643
   40  -0.0001383  -0.0001567  -0.0000261   0.0092609   0.0013431  -0.0191909
   41  -0.0002417  -0.0000574  -0.0000404  -0.0023563   0.0028590   0.0072705
   42   0.0000052   0.0000107   0.0000396   0.0084618   0.0007181  -0.0159236
   43   0.0003409  -0.0002583   0.0002370  -0.0437554   0.0211872  -0.0667565
   44  -0.0001471   0.0000401   0.0000601   0.0133771   0.0013412   0.0097259
   45   0.0001057  -0.0000031  -0.0003005  -0.0101477  -0.0040902   0.0533916
   46   0.0000880   0.0002404  -0.0000197  -0.0016738   0.0007134   0.0061952
   47  -0.0000102  -0.0001090  -0.0000186   0.0014878   0.0046949  -0.0010237
   48   0.0000116   0.0001748   0.0000369   0.0007414   0.0002793   0.0015392
   49  -0.0000654   0.0003770   0.0000985  -0.0013298   0.0005718  -0.0110276
   50  -0.0001289   0.0000964   0.0000171   0.0006499  -0.0068095   0.0111572
   51  -0.0000442   0.0001217   0.0003087  -0.0111483   0.0110339  -0.0661914
   52   0.0000017   0.0000092   0.0000043   0.0005114  -0.0003113  -0.0003544
   53  -0.0000175  -0.0000536  -0.0000040  -0.0002841  -0.0009485   0.0000887
   54  -0.0000064  -0.0000118   0.0000073  -0.0004620   0.0001340  -0.0011513
   55   0.0003671  -0.0003292  -0.0005127  -0.0069338  -0.0079591   0.0835563
   56  -0.0000309   0.0001690   0.0000059  -0.0016690   0.0109544  -0.0201378
   57  -0.0003500  -0.0002995  -0.0001417   0.0360670  -0.0090036   0.0080829
   58   0.0000907   0.0000749   0.0000143  -0.0047224   0.0026814   0.0008605
   59  -0.0000682  -0.0001475   0.0000065   0.0026463   0.0060675   0.0004520
   60  -0.0000255  -0.0000699  -0.0000063   0.0009670   0.0004361   0.0019908
   61   0.0010001   0.0009477   0.0005629  -0.1362570   0.0135537   0.0273424
   62   0.0010410  -0.0009399  -0.0010878   0.0055873  -0.0679222   0.0253066
   63   0.0000382   0.0000172  -0.0001891   0.0881760   0.0109167  -0.2925208
   64  -0.0001765  -0.0001387   0.0001117   0.0088007  -0.0028235   0.0094289
   65  -0.0002319  -0.0000956   0.0001267   0.0012111   0.0025043   0.0006297
   66  -0.0000480  -0.0000656   0.0000599  -0.0193324   0.0075930  -0.0171380
           37          38          39          40          41          42
    1  -0.0278387   0.0081691   0.0010961   0.0010903  -0.0014609   0.0011879
    2   0.0104549   0.0012536  -0.0012483  -0.0010622  -0.0035757  -0.0008754
    3  -0.0195765   0.0038702   0.0101310  -0.0005961  -0.0004710   0.0005364
    4   0.0004889  -0.0005518   0.0019319  -0.0001884  -0.0005500  -0.0005731
    5   0.0030020  -0.0022559  -0.0005755  -0.0001588   0.0008429   0.0001611
    6  -0.0004534   0.0009264  -0.0005751  -0.0001314   0.0000735   0.0001313
    7  -0.0004186  -0.0015493  -0.0000004  -0.0000102   0.0002173   0.0000488
    8  -0.0010904   0.0001186   0.0004651   0.0000467  -0.0002469  -0.0001269
    9  -0.0010295  -0.0001067   0.0002596  -0.0000296   0.0000267   0.0000312
   10   0.0003154   0.0002997  -0.0002340  -0.0001800  -0.0000262  -0.0001212
   11   0.0001525  -0.0001148   0.0000280  -0.0001072  -0.0000745  -0.0001509
   12   0.0009757   0.0000010  -0.0004125   0.0000804   0.0000545  -0.0000538
   13  -0.0002908  -0.0000785   0.0002627   0.0000368  -0.0000982   0.0000199
   14  -0.0001946   0.0001202   0.0001551   0.0000385  -0.0000855   0.0000321
   15   0.0001080  -0.0000637  -0.0000361  -0.0000033   0.0000048  -0.0000035
   16  -0.0003111  -0.0000020   0.0004451   0.0000389  -0.0000257   0.0000342
   17   0.0000111   0.0001827  -0.0000035  -0.0000004  -0.0000431   0.0000032
   18  -0.0001335   0.0000101   0.0000138  -0.0000187   0.0000094  -0.0000168
   19   0.0000112   0.0000024  -0.0000042  -0.0000051  -0.0000007   0.0000033
   20  -0.0000034  -0.0000088   0.0000023  -0.0000013  -0.0000127  -0.0000040
   21  -0.0000163   0.0000262  -0.0000034  -0.0000025   0.0000055   0.0000075
   22   0.0000979  -0.0001053  -0.0002116  -0.0000604   0.0000523  -0.0000046
   23   0.0002028   0.0001082  -0.0001627  -0.0000381  -0.0002557   0.0000673
   24   0.0009339  -0.0003028  -0.0004776   0.0000113  -0.0001452  -0.0000613
   25  -0.0001164   0.0000556   0.0001117   0.0000181   0.0000541  -0.0000087
   26   0.0000444   0.0000073  -0.0000537  -0.0000031  -0.0000106  -0.0000029
   27   0.0001357   0.0000217   0.0000125  -0.0000006   0.0000055   0.0000006
   28  -0.0015568  -0.0004266   0.0019738   0.0003497   0.0008058  -0.0002892
   29  -0.0034609  -0.0001832  -0.0005956   0.0004608   0.0002280   0.0002605
   30  -0.0011724  -0.0006170  -0.0008705  -0.0000087  -0.0000017   0.0001320
   31   0.0009761   0.0009636   0.0001650  -0.0001383  -0.0002417   0.0000052
   32   0.0006890  -0.0007594  -0.0006091  -0.0001567  -0.0000574   0.0000107
   33  -0.0006815   0.0003702   0.0001604  -0.0000261  -0.0000404   0.0000396
   34  -0.1894620   0.0473754  -0.1176959   0.0092609  -0.0023563   0.0084618
   35   0.0393385  -0.0772653   0.0523760   0.0013431   0.0028590   0.0007181
   36  -0.0546087   0.0368539  -0.2286643  -0.0191909   0.0072705  -0.0159236
   37   0.6327187  -0.1141216  -0.0498441  -0.0846314  -0.0003691   0.0882095
   38  -0.1141216   0.1673504  -0.0719826  -0.0002648  -0.0378040   0.0176942
   39  -0.0498441  -0.0719826   0.7244770   0.0863841   0.0182082  -0.3112259
   40  -0.0846314  -0.0002648   0.0863841   0.0872492  -0.0022819  -0.0926569
   41  -0.0003691  -0.0378040   0.0182082  -0.0022819   0.0280048  -0.0207427
   42   0.0882095   0.0176942  -0.3112259  -0.0926569  -0.0207427   0.3288720
   43  -0.2969739   0.0432257   0.0910509  -0.0058334   0.0021349  -0.0012264
   44   0.0517105  -0.0742865  -0.0125589  -0.0019092   0.0030143   0.0011843
   45   0.0280043   0.0025055  -0.1290683   0.0287104  -0.0058975  -0.0038166
   46  -0.0266785   0.0121136  -0.0335030   0.0007427  -0.0007435  -0.0006061
   47   0.0085969   0.0009454   0.0093641  -0.0008569  -0.0024012  -0.0003751
   48  -0.0084535   0.0033935  -0.0055621   0.0004528  -0.0006283   0.0010369
   49  -0.0055731  -0.0012137   0.0333577  -0.0050991   0.0024768   0.0008820
   50  -0.0072669   0.0122039  -0.0081665   0.0025804   0.0050688   0.0003729
   51   0.0777743  -0.0188905   0.0096593   0.0001694   0.0005041   0.0016220
   52   0.0015249   0.0007433   0.0017853  -0.0002262   0.0001192  -0.0000198
   53   0.0008837   0.0054158   0.0011254  -0.0000827   0.0002872   0.0000505
   54   0.0011526   0.0012761  -0.0052963   0.0014231  -0.0002968  -0.0000526
   55  -0.0578426   0.0153004  -0.0181310  -0.0008582   0.0001009  -0.0004859
   56   0.0151299  -0.0098340   0.0045836   0.0000748  -0.0009052  -0.0000826
   57  -0.0177283   0.0044743  -0.0068654  -0.0006241  -0.0000395   0.0005011
   58  -0.0009921   0.0001041  -0.0006902   0.0000273  -0.0001954   0.0000319
   59   0.0000813  -0.0009894  -0.0000215  -0.0001916  -0.0007072  -0.0001059
   60  -0.0005722  -0.0000501   0.0004168   0.0000150  -0.0001011  -0.0000691
   61   0.0561638  -0.0110658  -0.0010368  -0.0020782   0.0024995  -0.0033593
   62  -0.0046987   0.0099484   0.0089386   0.0024728   0.0055705   0.0018716
   63  -0.0463109   0.0199226  -0.0519347  -0.0029402   0.0017970  -0.0009117
   64   0.0003880   0.0010279   0.0027848   0.0004948  -0.0001111   0.0004667
   65   0.0009143   0.0058466   0.0007312   0.0000975   0.0003044   0.0000398
   66   0.0032883   0.0006645  -0.0041372  -0.0010173   0.0004046  -0.0007756
           43          44          45          46          47          48
    1   0.0001917   0.0022703  -0.0034204   0.0001086  -0.0000927   0.0005910
    2   0.0020913   0.0064797   0.0019351   0.0001730   0.0000463  -0.0000625
    3  -0.0028113   0.0017439  -0.0014838  -0.0013509   0.0004060  -0.0004850
    4  -0.0000465   0.0010356   0.0003556  -0.0001308   0.0001015  -0.0000822
    5  -0.0000331  -0.0005763  -0.0001350   0.0006096  -0.0002098   0.0004002
    6   0.0004703  -0.0000260  -0.0002711   0.0001404  -0.0001507   0.0001074
    7   0.0006482  -0.0001904  -0.0000669  -0.0000309  -0.0000040  -0.0000618
    8   0.0001285   0.0000079  -0.0001227  -0.0002461   0.0000557  -0.0001650
    9   0.0002439  -0.0001045  -0.0003324  -0.0000784   0.0000332  -0.0000187
   10  -0.0003484   0.0001107  -0.0002694   0.0002587  -0.0001155   0.0002265
   11  -0.0002419   0.0003289  -0.0002274   0.0002180  -0.0000615   0.0002084
   12   0.0000853  -0.0003216   0.0001732   0.0000304   0.0000299  -0.0000410
   13   0.0003495   0.0000468   0.0003959  -0.0002577   0.0001036  -0.0002466
   14   0.0001945  -0.0000738   0.0002397  -0.0001846   0.0000787  -0.0001664
   15  -0.0000909   0.0000058  -0.0000183   0.0000374  -0.0000142   0.0000350
   16   0.0001510  -0.0000058   0.0000586  -0.0001780   0.0000503  -0.0001388
   17   0.0001149   0.0000100   0.0000816  -0.0000564  -0.0000079  -0.0000611
   18  -0.0000084   0.0001023  -0.0000664   0.0000082  -0.0000269   0.0000495
   19   0.0000160  -0.0000117   0.0000214  -0.0000067   0.0000029  -0.0000114
   20   0.0000011   0.0000233   0.0000017  -0.0000014  -0.0000025   0.0000006
   21  -0.0000043  -0.0000163   0.0000085  -0.0000050   0.0000026  -0.0000130
   22  -0.0000891   0.0000275   0.0000614   0.0000848   0.0000038   0.0000385
   23  -0.0000194   0.0003301  -0.0001247   0.0000982  -0.0000174   0.0000944
   24   0.0000963   0.0000656   0.0001504   0.0000946   0.0000006   0.0000180
   25  -0.0000167  -0.0001244   0.0000427  -0.0000528   0.0000170  -0.0000431
   26   0.0000076  -0.0000017  -0.0000083   0.0000192  -0.0000028   0.0000132
   27  -0.0000275   0.0000451   0.0000367   0.0000052  -0.0000093  -0.0000038
   28  -0.0004637  -0.0010723   0.0000121  -0.0004966   0.0000867  -0.0003099
   29   0.0001137  -0.0000664   0.0001307  -0.0005554   0.0001757  -0.0003801
   30   0.0004092   0.0000306  -0.0001153   0.0000412   0.0000432   0.0000139
   31   0.0003409  -0.0001471   0.0001057   0.0000880  -0.0000102   0.0000116
   32  -0.0002583   0.0000401  -0.0000031   0.0002404  -0.0001090   0.0001748
   33   0.0002370   0.0000601  -0.0003005  -0.0000197  -0.0000186   0.0000369
   34  -0.0437554   0.0133771  -0.0101477  -0.0016738   0.0014878   0.0007414
   35   0.0211872   0.0013412  -0.0040902   0.0007134   0.0046949   0.0002793
   36  -0.0667565   0.0097259   0.0533916   0.0061952  -0.0010237   0.0015392
   37  -0.2969739   0.0517105   0.0280043  -0.0266785   0.0085969  -0.0084535
   38   0.0432257  -0.0742865   0.0025055   0.0121136   0.0009454   0.0033935
   39   0.0910509  -0.0125589  -0.1290683  -0.0335030   0.0093641  -0.0055621
   40  -0.0058334  -0.0019092   0.0287104   0.0007427  -0.0008569   0.0004528
   41   0.0021349   0.0030143  -0.0058975  -0.0007435  -0.0024012  -0.0006283
   42  -0.0012264   0.0011843  -0.0038166  -0.0006061  -0.0003751   0.0010369
   43   0.5616031  -0.0918526  -0.0882090  -0.0816404   0.0209534  -0.0497531
   44  -0.0918526   0.1533400  -0.0388707   0.0209268  -0.0311527   0.0218048
   45  -0.0882090  -0.0388707   0.5601740  -0.0498389   0.0218176  -0.0998194
   46  -0.0816404   0.0209268  -0.0498389   0.1081526  -0.0349916   0.0848554
   47   0.0209534  -0.0311527   0.0218176  -0.0349916   0.0249359  -0.0370938
   48  -0.0497531   0.0218048  -0.0998194   0.0848554  -0.0370938   0.1379198
   49  -0.1439481   0.0031283   0.1119110  -0.0001873   0.0054014  -0.0305337
   50   0.0116300  -0.0690212   0.0043279   0.0017678   0.0024344   0.0124810
   51   0.0488528   0.0192889  -0.2880219  -0.0045638   0.0062762  -0.0328429
   52  -0.0072493   0.0025304  -0.0014893   0.0010943  -0.0008203  -0.0005527
   53  -0.0017179   0.0030020   0.0011273  -0.0009018  -0.0023010  -0.0003625
   54   0.0288219  -0.0061256  -0.0027081   0.0003806  -0.0005795   0.0010884
   55   0.0589131  -0.0047691  -0.0523132   0.0010887  -0.0001814   0.0072489
   56  -0.0126584   0.0086817   0.0214542   0.0007212   0.0044136  -0.0008849
   57   0.0028808   0.0080225  -0.0539347   0.0006445   0.0007163  -0.0017340
   58  -0.0010108   0.0022781  -0.0024794  -0.0002664   0.0002619  -0.0012506
   59   0.0023287   0.0062970   0.0016572   0.0001028   0.0000157   0.0004638
   60  -0.0028508   0.0017442  -0.0004893  -0.0001109   0.0001912  -0.0010876
   61  -0.0402720   0.0027694   0.0374299  -0.0000854   0.0001817  -0.0025217
   62   0.0027574  -0.0073250  -0.0054442   0.0001472  -0.0008075   0.0005497
   63   0.0374510  -0.0054783  -0.0332934  -0.0021631   0.0004826  -0.0002993
   64  -0.0005647  -0.0001288   0.0011269   0.0000670  -0.0001765  -0.0002069
   65  -0.0000937  -0.0003918  -0.0003518  -0.0001699  -0.0007231  -0.0000595
   66   0.0011381  -0.0003216  -0.0001964  -0.0001932  -0.0000718   0.0000617
           49          50          51          52          53          54
    1   0.0008176  -0.0005013  -0.0000727  -0.0000722  -0.0001735  -0.0000234
    2  -0.0003677  -0.0011942   0.0000639  -0.0001634  -0.0006770  -0.0001149
    3  -0.0005777   0.0002598  -0.0015098   0.0000205  -0.0001293   0.0001082
    4  -0.0001842  -0.0001505  -0.0000169   0.0000000  -0.0000840  -0.0000191
    5   0.0006029   0.0000545   0.0000172   0.0000657   0.0000695   0.0000091
    6   0.0001795  -0.0000291   0.0004593   0.0000102   0.0000316  -0.0000080
    7  -0.0001223   0.0002386   0.0002028  -0.0000032  -0.0000105   0.0000024
    8  -0.0002357   0.0001436   0.0000300  -0.0000271  -0.0000384  -0.0000067
    9   0.0000311  -0.0000926   0.0002903  -0.0000008  -0.0000036   0.0000100
   10   0.0001629  -0.0000519   0.0000778   0.0000274  -0.0000033   0.0000003
   11  -0.0000151  -0.0000476   0.0000413   0.0000213  -0.0000260  -0.0000076
   12  -0.0000175   0.0000315  -0.0000145  -0.0000099  -0.0000106   0.0000263
   13  -0.0002360  -0.0000056  -0.0000796  -0.0000226  -0.0000134  -0.0000003
   14  -0.0001201   0.0000553  -0.0000407  -0.0000184  -0.0000147  -0.0000010
   15   0.0000208   0.0000122  -0.0000386   0.0000016   0.0000001  -0.0000051
   16  -0.0000636   0.0000365  -0.0000164  -0.0000136   0.0000030  -0.0000035
   17  -0.0000496  -0.0000201  -0.0000011  -0.0000046   0.0000056   0.0000042
   18   0.0000013  -0.0000699   0.0000357   0.0000094   0.0000074  -0.0000258
   19  -0.0000010   0.0000047  -0.0000035  -0.0000007  -0.0000017  -0.0000005
   20  -0.0000030  -0.0000066  -0.0000009  -0.0000007  -0.0000027  -0.0000004
   21  -0.0000007  -0.0000008  -0.0000031  -0.0000016  -0.0000020  -0.0000000
   22   0.0000844  -0.0000141  -0.0000273   0.0000070  -0.0000101   0.0000014
   23   0.0002457  -0.0001026  -0.0000030  -0.0000127  -0.0000418  -0.0000087
   24   0.0000350   0.0001061   0.0000367  -0.0000057   0.0000039   0.0000115
   25  -0.0000676   0.0000462  -0.0000137   0.0000005   0.0000107   0.0000014
   26  -0.0000012  -0.0000050   0.0000087   0.0000006  -0.0000026  -0.0000004
   27   0.0000043  -0.0000007  -0.0000535   0.0000002  -0.0000032  -0.0000030
   28  -0.0003831   0.0003156   0.0001463   0.0000193   0.0001137   0.0000216
   29  -0.0005597   0.0002080  -0.0000421  -0.0000391   0.0000648   0.0000198
   30   0.0000637  -0.0002982   0.0003360  -0.0000153  -0.0000138   0.0000016
   31  -0.0000654  -0.0001289  -0.0000442   0.0000017  -0.0000175  -0.0000064
   32   0.0003770   0.0000964   0.0001217   0.0000092  -0.0000536  -0.0000118
   33   0.0000985   0.0000171   0.0003087   0.0000043  -0.0000040   0.0000073
   34  -0.0013298   0.0006499  -0.0111483   0.0005114  -0.0002841  -0.0004620
   35   0.0005718  -0.0068095   0.0110339  -0.0003113  -0.0009485   0.0001340
   36  -0.0110276   0.0111572  -0.0661914  -0.0003544   0.0000887  -0.0011513
   37  -0.0055731  -0.0072669   0.0777743   0.0015249   0.0008837   0.0011526
   38  -0.0012137   0.0122039  -0.0188905   0.0007433   0.0054158   0.0012761
   39   0.0333577  -0.0081665   0.0096593   0.0017853   0.0011254  -0.0052963
   40  -0.0050991   0.0025804   0.0001694  -0.0002262  -0.0000827   0.0014231
   41   0.0024768   0.0050688   0.0005041   0.0001192   0.0002872  -0.0002968
   42   0.0008820   0.0003729   0.0016220  -0.0000198   0.0000505  -0.0000526
   43  -0.1439481   0.0116300   0.0488528  -0.0072493  -0.0017179   0.0288219
   44   0.0031283  -0.0690212   0.0192889   0.0025304   0.0030020  -0.0061256
   45   0.1119110   0.0043279  -0.2880219  -0.0014893   0.0011273  -0.0027081
   46  -0.0001873   0.0017678  -0.0045638   0.0010943  -0.0009018   0.0003806
   47   0.0054014   0.0024344   0.0062762  -0.0008203  -0.0023010  -0.0005795
   48  -0.0305337   0.0124810  -0.0328429  -0.0005527  -0.0003625   0.0010884
   49   0.7179833  -0.1355306  -0.0317166  -0.3178477   0.0595240   0.0552577
   50  -0.1355306   0.1723535  -0.0636982   0.0592251  -0.0484589  -0.0087487
   51  -0.0317166  -0.0636982   0.6429322   0.0579071  -0.0093231  -0.0680518
   52  -0.3178477   0.0592251   0.0579071   0.3352657  -0.0655747  -0.0601035
   53   0.0595240  -0.0484589  -0.0093231  -0.0655747   0.0390479   0.0082131
   54   0.0552577  -0.0087487  -0.0680518  -0.0601035   0.0082131   0.0688396
   55  -0.2090871   0.0434209  -0.0607377  -0.0131129   0.0071189  -0.0230513
   56   0.0524337  -0.0805445   0.0385398   0.0031253   0.0019980   0.0047007
   57  -0.1256692   0.0542054  -0.2345891   0.0058716  -0.0022017   0.0091184
   58   0.0098805   0.0013401  -0.0203868   0.0005269  -0.0011652   0.0003366
   59  -0.0028147   0.0031671   0.0077794  -0.0010936  -0.0038058  -0.0007596
   60   0.0094386   0.0006600  -0.0172451  -0.0003148  -0.0006471   0.0008051
   61  -0.0405661   0.0200957  -0.0589472   0.0002303   0.0020410  -0.0026215
   62   0.0137636   0.0041822   0.0080752   0.0020725   0.0063832   0.0020462
   63  -0.0137852  -0.0028543   0.0518146  -0.0030942   0.0021473  -0.0029890
   64  -0.0041666   0.0022971   0.0026454  -0.0006612   0.0003452  -0.0011080
   65   0.0023876   0.0062432   0.0002151   0.0001533   0.0000970   0.0002584
   66   0.0020460   0.0003284   0.0010655   0.0003518  -0.0000943   0.0002743
           55          56          57          58          59          60
    1   0.0021222   0.0009780   0.0014101   0.0000148   0.0000370  -0.0001460
    2   0.0008231   0.0063339   0.0014052  -0.0001775   0.0001057   0.0000669
    3   0.0020707   0.0009992  -0.0047282   0.0012071  -0.0002440  -0.0001224
    4  -0.0001679   0.0008835   0.0004162  -0.0001352   0.0001200   0.0000506
    5   0.0002087  -0.0004457  -0.0008898   0.0003604   0.0000642  -0.0001113
    6  -0.0004144  -0.0004473  -0.0002239   0.0000957   0.0000691  -0.0000305
    7   0.0002230   0.0000476  -0.0002069   0.0000362  -0.0000300   0.0000009
    8   0.0000650  -0.0000514   0.0003762  -0.0001652  -0.0001081   0.0000267
    9  -0.0004216   0.0002076  -0.0000544  -0.0000099  -0.0000259  -0.0000052
   10  -0.0001287   0.0001208   0.0000212   0.0000348  -0.0000175  -0.0000239
   11   0.0000352   0.0001853  -0.0000108   0.0000471   0.0000083  -0.0000137
   12   0.0000461   0.0001413   0.0002969  -0.0000784   0.0000440   0.0000063
   13   0.0001126   0.0001615   0.0000473  -0.0000703  -0.0000014   0.0000345
   14   0.0000238   0.0000087   0.0000250  -0.0000491   0.0000021   0.0000203
   15   0.0000274  -0.0000362   0.0000033   0.0000027  -0.0000088  -0.0000010
   16   0.0000312  -0.0000414   0.0001403  -0.0000701   0.0000042   0.0000149
   17   0.0000112   0.0000651  -0.0000095  -0.0000170  -0.0000354   0.0000040
   18  -0.0000016   0.0000624  -0.0000878   0.0000239  -0.0000168  -0.0000038
   19   0.0000082   0.0000006  -0.0000101   0.0000013  -0.0000004  -0.0000000
   20  -0.0000025   0.0000026   0.0000023  -0.0000012  -0.0000013  -0.0000001
   21   0.0000100   0.0000198   0.0000077   0.0000044   0.0000002  -0.0000026
   22  -0.0000381  -0.0000572  -0.0000164   0.0000190   0.0000231  -0.0000009
   23   0.0000736   0.0003313  -0.0000342   0.0000620  -0.0000255  -0.0000355
   24  -0.0001150  -0.0003089   0.0001589  -0.0000735   0.0000050   0.0000021
   25  -0.0000234  -0.0001066   0.0000211  -0.0000226   0.0000087   0.0000115
   26   0.0000113   0.0000070  -0.0000253   0.0000102  -0.0000008  -0.0000011
   27   0.0000587  -0.0000041  -0.0000036   0.0000106   0.0000076   0.0000004
   28  -0.0008772  -0.0009082   0.0004403  -0.0003032   0.0000348   0.0001008
   29  -0.0001448  -0.0003143   0.0005544  -0.0002058   0.0002179   0.0001439
   30  -0.0001903   0.0007272   0.0001489  -0.0000056  -0.0000789  -0.0000304
   31   0.0003671  -0.0000309  -0.0003500   0.0000907  -0.0000682  -0.0000255
   32  -0.0003292   0.0001690  -0.0002995   0.0000749  -0.0001475  -0.0000699
   33  -0.0005127   0.0000059  -0.0001417   0.0000143   0.0000065  -0.0000063
   34  -0.0069338  -0.0016690   0.0360670  -0.0047224   0.0026463   0.0009670
   35  -0.0079591   0.0109544  -0.0090036   0.0026814   0.0060675   0.0004361
   36   0.0835563  -0.0201378   0.0080829   0.0008605   0.0004520   0.0019908
   37  -0.0578426   0.0151299  -0.0177283  -0.0009921   0.0000813  -0.0005722
   38   0.0153004  -0.0098340   0.0044743   0.0001041  -0.0009894  -0.0000501
   39  -0.0181310   0.0045836  -0.0068654  -0.0006902  -0.0000215   0.0004168
   40  -0.0008582   0.0000748  -0.0006241   0.0000273  -0.0001916   0.0000150
   41   0.0001009  -0.0009052  -0.0000395  -0.0001954  -0.0007072  -0.0001011
   42  -0.0004859  -0.0000826   0.0005011   0.0000319  -0.0001059  -0.0000691
   43   0.0589131  -0.0126584   0.0028808  -0.0010108   0.0023287  -0.0028508
   44  -0.0047691   0.0086817   0.0080225   0.0022781   0.0062970   0.0017442
   45  -0.0523132   0.0214542  -0.0539347  -0.0024794   0.0016572  -0.0004893
   46   0.0010887   0.0007212   0.0006445  -0.0002664   0.0001028  -0.0001109
   47  -0.0001814   0.0044136   0.0007163   0.0002619   0.0000157   0.0001912
   48   0.0072489  -0.0008849  -0.0017340  -0.0012506   0.0004638  -0.0010876
   49  -0.2090871   0.0524337  -0.1256692   0.0098805  -0.0028147   0.0094386
   50   0.0434209  -0.0805445   0.0542054   0.0013401   0.0031671   0.0006600
   51  -0.0607377   0.0385398  -0.2345891  -0.0203868   0.0077794  -0.0172451
   52  -0.0131129   0.0031253   0.0058716   0.0005269  -0.0010936  -0.0003148
   53   0.0071189   0.0019980  -0.0022017  -0.0011652  -0.0038058  -0.0006471
   54  -0.0230513   0.0047007   0.0091184   0.0003366  -0.0007596   0.0008051
   55   0.6404474  -0.1154468  -0.0406563  -0.0877290  -0.0001233   0.0871161
   56  -0.1154468   0.1731674  -0.0720201  -0.0001695  -0.0389759   0.0171939
   57  -0.0406563  -0.0720201   0.7173826   0.0872181   0.0171159  -0.3063242
   58  -0.0877290  -0.0001695   0.0872181   0.0889453  -0.0019685  -0.0935423
   59  -0.0001233  -0.0389759   0.0171159  -0.0019685   0.0286363  -0.0196220
   60   0.0871161   0.0171939  -0.3063242  -0.0935423  -0.0196220   0.3237123
   61  -0.3127380   0.0500359   0.0736787  -0.0050111   0.0020891  -0.0002725
   62   0.0586019  -0.0768782  -0.0073038  -0.0020264   0.0038873   0.0008554
   63   0.0107118   0.0075810  -0.1356628   0.0292647  -0.0061886  -0.0021434
   64  -0.0137767   0.0073755  -0.0235975   0.0007562  -0.0011669   0.0001100
   65   0.0031598   0.0016305   0.0049445  -0.0010797  -0.0036723  -0.0006905
   66   0.0061876  -0.0022946   0.0086493  -0.0005539  -0.0005285   0.0006273
           61          62          63          64          65          66
    1  -0.0161032   0.0033186   0.0105041   0.0006846  -0.0008552  -0.0016778
    2   0.0004667   0.0042555  -0.0016271  -0.0010478  -0.0034600  -0.0002739
    3   0.0311233  -0.0067510  -0.0025494   0.0000978  -0.0006805   0.0011092
    4  -0.0002797   0.0000571  -0.0023406   0.0000677  -0.0005696   0.0003656
    5   0.0029457  -0.0018975  -0.0009882  -0.0002084   0.0006508   0.0002384
    6   0.0010615  -0.0011498  -0.0003892   0.0000434   0.0002928   0.0000075
    7   0.0001338  -0.0011801  -0.0005114  -0.0000097   0.0000886   0.0000713
    8  -0.0012436   0.0002797  -0.0000624   0.0000790  -0.0002279  -0.0000234
    9   0.0007605   0.0006477   0.0000448   0.0000567  -0.0001044  -0.0000225
   10  -0.0000694   0.0001451   0.0002332  -0.0001208  -0.0000941   0.0000896
   11   0.0003543  -0.0000523   0.0000140  -0.0000521  -0.0001028   0.0001686
   12  -0.0011434  -0.0000962  -0.0001509  -0.0000454  -0.0000352  -0.0000609
   13  -0.0004262   0.0000479  -0.0002192   0.0000238  -0.0000866  -0.0000541
   14  -0.0002260   0.0001391  -0.0000916   0.0000201  -0.0000720  -0.0000672
   15  -0.0000109   0.0001060   0.0000827  -0.0000030   0.0000088  -0.0000017
   16  -0.0003470   0.0002091  -0.0003564   0.0000399  -0.0000067  -0.0000508
   17  -0.0000263   0.0001703   0.0000363   0.0000131  -0.0000368  -0.0000411
   18   0.0002923  -0.0000404   0.0000624  -0.0000101  -0.0000003  -0.0000013
   19   0.0000147  -0.0000034  -0.0000039  -0.0000038  -0.0000062  -0.0000008
   20  -0.0000037   0.0000068   0.0000017  -0.0000019  -0.0000115  -0.0000041
   21   0.0000041  -0.0000149  -0.0000090   0.0000058  -0.0000103   0.0000015
   22  -0.0002652  -0.0000812   0.0001186  -0.0000741   0.0000749   0.0000645
   23   0.0005005  -0.0000160   0.0001408  -0.0000738  -0.0002255  -0.0001429
   24  -0.0008317   0.0005339  -0.0000202  -0.0000083   0.0000758  -0.0000666
   25  -0.0001793   0.0000510  -0.0000282   0.0000240   0.0000382   0.0000244
   26   0.0000795   0.0000093   0.0000259  -0.0000032  -0.0000047   0.0000012
   27  -0.0000455  -0.0000716   0.0000786  -0.0000117  -0.0000270  -0.0000124
   28  -0.0016386   0.0004070  -0.0017751   0.0005405   0.0006261   0.0004359
   29  -0.0033500  -0.0010505   0.0015114   0.0003764   0.0004445  -0.0001880
   30   0.0007987   0.0004782  -0.0000517  -0.0000532  -0.0002242  -0.0000980
   31   0.0010001   0.0010410   0.0000382  -0.0001765  -0.0002319  -0.0000480
   32   0.0009477  -0.0009399   0.0000172  -0.0001387  -0.0000956  -0.0000656
   33   0.0005629  -0.0010878  -0.0001891   0.0001117   0.0001267   0.0000599
   34  -0.1362570   0.0055873   0.0881760   0.0088007   0.0012111  -0.0193324
   35   0.0135537  -0.0679222   0.0109167  -0.0028235   0.0025043   0.0075930
   36   0.0273424   0.0253066  -0.2925208   0.0094289   0.0006297  -0.0171380
   37   0.0561638  -0.0046987  -0.0463109   0.0003880   0.0009143   0.0032883
   38  -0.0110658   0.0099484   0.0199226   0.0010279   0.0058466   0.0006645
   39  -0.0010368   0.0089386  -0.0519347   0.0027848   0.0007312  -0.0041372
   40  -0.0020782   0.0024728  -0.0029402   0.0004948   0.0000975  -0.0010173
   41   0.0024995   0.0055705   0.0017970  -0.0001111   0.0003044   0.0004046
   42  -0.0033593   0.0018716  -0.0009117   0.0004667   0.0000398  -0.0007756
   43  -0.0402720   0.0027574   0.0374510  -0.0005647  -0.0000937   0.0011381
   44   0.0027694  -0.0073250  -0.0054783  -0.0001288  -0.0003918  -0.0003216
   45   0.0374299  -0.0054442  -0.0332934   0.0011269  -0.0003518  -0.0001964
   46  -0.0000854   0.0001472  -0.0021631   0.0000670  -0.0001699  -0.0001932
   47   0.0001817  -0.0008075   0.0004826  -0.0001765  -0.0007231  -0.0000718
   48  -0.0025217   0.0005497  -0.0002993  -0.0002069  -0.0000595   0.0000617
   49  -0.0405661   0.0137636  -0.0137852  -0.0041666   0.0023876   0.0020460
   50   0.0200957   0.0041822  -0.0028543   0.0022971   0.0062432   0.0003284
   51  -0.0589472   0.0080752   0.0518146   0.0026454   0.0002151   0.0010655
   52   0.0002303   0.0020725  -0.0030942  -0.0006612   0.0001533   0.0003518
   53   0.0020410   0.0063832   0.0021473   0.0003452   0.0000970  -0.0000943
   54  -0.0026215   0.0020462  -0.0029890  -0.0011080   0.0002584   0.0002743
   55  -0.3127380   0.0586019   0.0107118  -0.0137767   0.0031598   0.0061876
   56   0.0500359  -0.0768782   0.0075810   0.0073755   0.0016305  -0.0022946
   57   0.0736787  -0.0073038  -0.1356628  -0.0235975   0.0049445   0.0086493
   58  -0.0050111  -0.0020264   0.0292647   0.0007562  -0.0010797  -0.0005539
   59   0.0020891   0.0038873  -0.0061886  -0.0011669  -0.0036723  -0.0005285
   60  -0.0002725   0.0008554  -0.0021434   0.0001100  -0.0006905   0.0006273
   61   0.6660040  -0.1325115   0.0260436  -0.1672301   0.0498659  -0.1283126
   62  -0.1325115   0.1778348  -0.0828895   0.0498222  -0.0557773   0.0554411
   63   0.0260436  -0.0828895   0.6804680  -0.1290122   0.0555839  -0.2094379
   64  -0.1672301   0.0498222  -0.1290122   0.1748969  -0.0554238   0.1371780
   65   0.0498659  -0.0557773   0.0555839  -0.0554238   0.0470801  -0.0607229
   66  -0.1283126   0.0554411  -0.2094379   0.1371780  -0.0607229   0.2200922
 **********************************************************************
 **                                                                  **
 **                       VIBRATIONAL ANALYSIS                       **
 **                       --------------------                       **
 **                                                                  **
 **        VIBRATIONAL FREQUENCIES (CM**-1) AND NORMAL MODES         **
 **     FORCE CONSTANTS (mDYN/ANGSTROM) AND REDUCED MASSES (AMU)     **
 **                  INFRARED INTENSITIES (KM/MOL)                   **
 **                                                                  **
 **********************************************************************


 Mode:                 1                      2                      3
 Frequency:        14.18                  47.29                  61.98
 Force Cnst:      0.0013                 0.0201                 0.0163
 Red. Mass:      10.8125                15.2193                 7.1845
 IR Active:          YES                    YES                    YES
 IR Intens:        0.179                  0.167                  0.521
 Raman Active:       YES                    YES                    YES
               X      Y      Z        X      Y      Z        X      Y      Z
 C         -0.003 -0.055  0.025    0.002 -0.011  0.145   -0.011 -0.112 -0.015
 C         -0.042 -0.019 -0.034    0.001 -0.012  0.131   -0.055 -0.068  0.004
 Cl        -0.100 -0.023 -0.097    0.060 -0.052  0.415   -0.140 -0.094  0.009
 C         -0.032  0.017 -0.028   -0.047  0.019 -0.107   -0.039  0.000  0.010
 Cl        -0.084  0.064 -0.114   -0.082  0.044 -0.291   -0.106  0.068  0.041
 C          0.019  0.017  0.046   -0.078  0.038 -0.247    0.021  0.021 -0.008
 H          0.026  0.045  0.050   -0.114  0.061 -0.424    0.032  0.069 -0.005
 C          0.060 -0.019  0.111   -0.062  0.027 -0.152    0.064 -0.022 -0.031
 H          0.099 -0.019  0.166   -0.082  0.039 -0.239    0.112 -0.006 -0.045
 C          0.048 -0.055  0.098   -0.025  0.004  0.032    0.046 -0.089 -0.034
 Cl         0.098 -0.097  0.160   -0.016 -0.001  0.115    0.110 -0.147 -0.059
 C         -0.015 -0.087  0.004   -0.001 -0.003  0.119   -0.008 -0.104 -0.011
 C          0.043  0.092  0.017    0.073 -0.030  0.044   -0.016 -0.146 -0.019
 H          0.095  0.243  0.043    0.149 -0.066  0.067   -0.051 -0.294 -0.039
 C          0.036  0.079 -0.005    0.054 -0.012 -0.066    0.033  0.059  0.008
 Cl         0.115  0.319  0.009    0.164 -0.052 -0.173    0.038  0.065  0.006
 C         -0.029 -0.110 -0.038   -0.040  0.035 -0.097    0.087  0.292  0.039
 H         -0.033 -0.114 -0.054   -0.054  0.049 -0.178    0.127  0.463  0.061
 C         -0.087 -0.290 -0.050   -0.114  0.062 -0.022    0.088  0.304  0.042
 H         -0.136 -0.437 -0.076   -0.189  0.099 -0.046    0.129  0.481  0.067
 C         -0.080 -0.278 -0.029   -0.093  0.042  0.087    0.042  0.108  0.018
 H         -0.124 -0.415 -0.039   -0.154  0.064  0.146    0.050  0.151  0.025
 TransDip  -0.002 -0.013  0.002   -0.008  0.004 -0.009    0.009  0.021  0.002

 Mode:                 4                      5                      6
 Frequency:        90.60                 115.41                 178.13
 Force Cnst:      0.0539                 0.0870                 0.2324
 Red. Mass:      11.1466                11.0819                12.4329
 IR Active:          YES                    YES                    YES
 IR Intens:        0.553                  0.142                  0.487
 Raman Active:       YES                    YES                    YES
               X      Y      Z        X      Y      Z        X      Y      Z
 C         -0.016  0.013 -0.122    0.009 -0.015  0.181   -0.062  0.022  0.173
 C         -0.014  0.012 -0.111   -0.025  0.006  0.046   -0.004  0.014  0.098
 Cl         0.011 -0.006  0.015   -0.098  0.042 -0.230    0.183  0.110 -0.079
 C         -0.020  0.019 -0.146   -0.044  0.011 -0.029   -0.011  0.006  0.025
 Cl         0.056 -0.035  0.247   -0.024 -0.005  0.107    0.092 -0.091 -0.024
 C         -0.062  0.053 -0.372   -0.084  0.030 -0.188   -0.012  0.036 -0.065
 H         -0.080  0.067 -0.466   -0.106  0.041 -0.294   -0.029  0.047 -0.149
 C         -0.058  0.050 -0.358   -0.092  0.033 -0.217   -0.017  0.070 -0.053
 H         -0.072  0.062 -0.438   -0.126  0.057 -0.387   -0.057  0.079 -0.147
 C         -0.014  0.015 -0.133   -0.046  0.009  0.003    0.001  0.035  0.068
 Cl         0.076 -0.051  0.314   -0.102  0.056 -0.067    0.275 -0.215 -0.113
 C         -0.010  0.007 -0.084    0.035 -0.027  0.248   -0.121  0.034  0.158
 C         -0.034  0.010 -0.066    0.106 -0.040  0.198   -0.100  0.052  0.122
 H         -0.054  0.017 -0.073    0.179 -0.049  0.222   -0.053  0.058  0.137
 C         -0.029  0.010 -0.037    0.094 -0.041  0.092   -0.133  0.053  0.028
 Cl        -0.065  0.027 -0.002    0.285 -0.057 -0.061   -0.103  0.017 -0.029
 C         -0.000 -0.002 -0.027   -0.002 -0.034  0.059   -0.225  0.065 -0.005
 H          0.004 -0.004 -0.004   -0.018 -0.038 -0.013   -0.238  0.066 -0.070
 C          0.021 -0.007 -0.048   -0.065 -0.020  0.123   -0.279  0.062  0.039
 H          0.042 -0.016 -0.042   -0.137 -0.012  0.099   -0.335  0.063  0.020
 C          0.016 -0.001 -0.076   -0.037 -0.016  0.223   -0.251  0.045  0.127
 H          0.032 -0.005 -0.091   -0.090 -0.005  0.273   -0.329  0.043  0.194
 TransDip  -0.002  0.002 -0.024   -0.010  0.002 -0.007   -0.021  0.008  0.000

 Mode:                 7                      8                      9
 Frequency:       185.63                 209.55                 245.51
 Force Cnst:      0.1158                 0.8038                 0.1807
 Red. Mass:       5.7052                31.0678                 5.0879
 IR Active:          YES                    YES                    YES
 IR Intens:        0.007                  0.048                  0.032
 Raman Active:       YES                    YES                    YES
               X      Y      Z        X      Y      Z        X      Y      Z
 C         -0.002 -0.012 -0.010   -0.025 -0.074 -0.019   -0.019  0.018 -0.043
 C         -0.004 -0.015 -0.020    0.027 -0.158 -0.041   -0.003 -0.016 -0.049
 Cl        -0.024 -0.027  0.001    0.624 -0.010 -0.122   -0.055 -0.047  0.016
 C         -0.005 -0.009 -0.016   -0.003 -0.152 -0.026   -0.011 -0.023 -0.026
 Cl        -0.025  0.009  0.011   -0.537  0.346  0.157   -0.047 -0.004  0.012
 C         -0.003 -0.010 -0.006    0.046 -0.130 -0.020   -0.029 -0.036  0.017
 H         -0.003 -0.012 -0.004    0.041 -0.158 -0.014   -0.028 -0.066  0.050
 C         -0.003 -0.012  0.006   -0.020 -0.107 -0.004   -0.051 -0.014  0.027
 H         -0.000 -0.012  0.012   -0.046 -0.118  0.010   -0.056 -0.024  0.067
 C         -0.006 -0.016  0.004   -0.030 -0.093 -0.013   -0.061 -0.011 -0.014
 Cl         0.004 -0.029 -0.004   -0.112 -0.054  0.014    0.036 -0.119 -0.021
 C          0.019  0.051  0.001    0.001 -0.015 -0.009    0.051  0.209  0.005
 C          0.093  0.348  0.043    0.001 -0.017 -0.007    0.059  0.264  0.027
 H          0.123  0.469  0.061   -0.005 -0.030 -0.010    0.072  0.367  0.038
 C          0.079  0.284  0.037    0.003 -0.018 -0.001    0.013  0.029  0.015
 Cl        -0.028 -0.159 -0.020    0.012  0.003  0.002    0.035 -0.001 -0.006
 C          0.071  0.236  0.032    0.006 -0.031 -0.000   -0.029 -0.239 -0.013
 H          0.078  0.266  0.038    0.004 -0.044  0.002   -0.099 -0.554 -0.037
 C          0.007 -0.031 -0.005    0.015 -0.011  0.000    0.051  0.022  0.011
 H         -0.023 -0.159 -0.023    0.019 -0.008  0.002    0.051 -0.043  0.007
 C         -0.039 -0.215 -0.034    0.016  0.002 -0.004    0.108  0.287  0.025
 H         -0.108 -0.521 -0.082    0.023  0.008 -0.008    0.160  0.419  0.026
 TransDip   0.001 -0.002 -0.001    0.005  0.004 -0.000    0.002  0.003  0.004

 Mode:                10                     11                     12
 Frequency:       256.23                 288.81                 301.31
 Force Cnst:      0.3443                 0.4535                 0.4304
 Red. Mass:       8.9015                 9.2269                 8.0461
 IR Active:          YES                    YES                    YES
 IR Intens:        0.755                  0.730                  0.392
 Raman Active:       YES                    YES                    YES
               X      Y      Z        X      Y      Z        X      Y      Z
 C         -0.117  0.076 -0.233   -0.007  0.019  0.053    0.037 -0.014  0.157
 C         -0.154  0.133 -0.259   -0.027  0.056  0.318   -0.057  0.071 -0.036
 Cl         0.060  0.173  0.082   -0.004  0.203 -0.021   -0.003  0.126  0.028
 C         -0.149  0.065 -0.153   -0.044 -0.023  0.387   -0.120  0.057 -0.248
 Cl        -0.014 -0.090  0.021   -0.077 -0.073 -0.072   -0.029 -0.056  0.063
 C         -0.103  0.031  0.104   -0.109  0.009  0.142   -0.128  0.049 -0.228
 H         -0.058  0.020  0.315   -0.116  0.042  0.079   -0.159  0.092 -0.406
 C         -0.063  0.015  0.148   -0.138  0.036 -0.225   -0.007 -0.039  0.222
 H         -0.005 -0.014  0.383   -0.162  0.081 -0.485    0.033 -0.045  0.309
 C         -0.099  0.045 -0.091   -0.103  0.017 -0.126    0.023 -0.059  0.332
 Cl         0.031 -0.092 -0.011   -0.000 -0.120  0.036   -0.034 -0.060 -0.075
 C         -0.061 -0.038 -0.062    0.037 -0.006 -0.075    0.058 -0.021  0.011
 C         -0.126 -0.070  0.033    0.094 -0.021 -0.119    0.167 -0.043 -0.101
 H         -0.215 -0.087  0.004    0.119 -0.032 -0.111    0.259 -0.074 -0.072
 C         -0.074 -0.021  0.122    0.115 -0.012 -0.077    0.164 -0.034 -0.136
 Cl         0.185 -0.034 -0.065   -0.004 -0.007  0.048   -0.066  0.008  0.089
 C          0.018  0.044  0.165    0.165 -0.009 -0.060    0.143 -0.015 -0.150
 H          0.056  0.125  0.269    0.171  0.013 -0.057    0.133  0.008 -0.227
 C          0.098 -0.042  0.087    0.133 -0.037 -0.052    0.041  0.005 -0.077
 H          0.183 -0.040  0.117    0.121 -0.042 -0.057   -0.034  0.040 -0.102
 C          0.060 -0.099 -0.024    0.108 -0.040 -0.075    0.039 -0.009 -0.011
 H          0.126 -0.139 -0.094    0.153 -0.063 -0.122    0.029  0.003  0.001
 TransDip  -0.006  0.002  0.027    0.006  0.006 -0.026    0.009  0.005 -0.017

 Mode:                13                     14                     15
 Frequency:       330.15                 375.12                 417.06
 Force Cnst:      1.7354                 0.4262                 1.0287
 Red. Mass:      27.0233                 5.1403                10.0384
 IR Active:          YES                    YES                    YES
 IR Intens:        0.010                  0.334                  7.967
 Raman Active:       YES                    YES                    YES
               X      Y      Z        X      Y      Z        X      Y      Z
 C          0.006  0.065  0.010   -0.011  0.003 -0.069   -0.057  0.059 -0.022
 C         -0.082  0.001  0.014   -0.045  0.032 -0.207    0.027 -0.029  0.107
 Cl        -0.046  0.009  0.010    0.004  0.006  0.022    0.011 -0.079 -0.024
 C         -0.180 -0.232 -0.005   -0.020  0.014 -0.079    0.020 -0.010  0.068
 Cl        -0.419 -0.415  0.024    0.000 -0.002  0.001    0.013  0.017 -0.004
 C          0.076 -0.133 -0.041    0.037 -0.023  0.184   -0.055  0.010 -0.098
 H          0.120  0.066 -0.024    0.101 -0.062  0.502   -0.106 -0.022 -0.291
 C          0.139 -0.079 -0.033   -0.006  0.007 -0.070   -0.075  0.046  0.071
 H         -0.045 -0.132 -0.001    0.018 -0.005  0.021   -0.128  0.036  0.051
 C          0.226  0.176 -0.012   -0.038  0.025 -0.226   -0.052  0.055  0.112
 Cl         0.379  0.440 -0.012    0.000 -0.004  0.023    0.043  0.018 -0.013
 C          0.001  0.000 -0.001    0.025 -0.027  0.121   -0.081  0.100 -0.242
 C          0.023  0.065  0.004    0.159 -0.036  0.012   -0.084 -0.005 -0.201
 H          0.038  0.108  0.012    0.284 -0.066  0.052   -0.288 -0.022 -0.269
 C          0.012  0.017 -0.003    0.153 -0.023 -0.094    0.010 -0.003  0.060
 Cl        -0.001 -0.003  0.003    0.007 -0.020  0.140    0.241 -0.094  0.259
 C         -0.001 -0.042 -0.011    0.001  0.017 -0.173   -0.144  0.079 -0.022
 H         -0.017 -0.106 -0.022   -0.030  0.042 -0.356   -0.155  0.141 -0.146
 C          0.011  0.023  0.001   -0.158  0.049 -0.058   -0.158 -0.000 -0.105
 H          0.011  0.036  0.001   -0.286  0.090 -0.101   -0.034 -0.104 -0.069
 C          0.014  0.042  0.005   -0.118  0.019  0.092   -0.179  0.088 -0.279
 H          0.022  0.068  0.007   -0.220  0.035  0.185   -0.146  0.080 -0.313
 TransDip   0.001 -0.003 -0.001   -0.009  0.001  0.016   -0.066  0.018 -0.059

 Mode:                16                     17                     18
 Frequency:       433.42                 458.73                 479.51
 Force Cnst:      0.4959                 0.6443                 0.7964
 Red. Mass:       4.4806                 5.1966                 5.8786
 IR Active:          YES                    YES                    YES
 IR Intens:        1.740                  4.910                  1.196
 Raman Active:       YES                    YES                    YES
               X      Y      Z        X      Y      Z        X      Y      Z
 C          0.031 -0.120 -0.034    0.098 -0.047 -0.029   -0.077 -0.109 -0.004
 C         -0.047 -0.010  0.033    0.062  0.012 -0.008   -0.176 -0.029  0.033
 Cl         0.004  0.094  0.010   -0.054  0.142  0.031    0.088 -0.115 -0.034
 C         -0.032  0.022  0.028    0.063 -0.066 -0.021   -0.171  0.182  0.063
 Cl         0.004 -0.025 -0.006   -0.033 -0.008  0.005    0.009 -0.084 -0.014
 C          0.070  0.059 -0.026    0.119 -0.079 -0.041   -0.032  0.297  0.043
 H          0.093  0.191 -0.053    0.135 -0.015 -0.042    0.003  0.463  0.052
 C          0.179 -0.060 -0.034    0.148 -0.132 -0.043    0.127  0.163  0.003
 H          0.283 -0.028 -0.058    0.165 -0.130 -0.040    0.330  0.225 -0.025
 C          0.137 -0.123 -0.030    0.125 -0.096 -0.034    0.055 -0.055 -0.015
 Cl        -0.074 -0.005  0.013   -0.062 -0.038  0.006   -0.048  0.012  0.010
 C         -0.029 -0.158 -0.065    0.056  0.048 -0.011   -0.038 -0.060 -0.006
 C          0.004  0.172  0.022   -0.053 -0.096  0.021    0.001 -0.027 -0.022
 H          0.012  0.481  0.044   -0.194 -0.387 -0.045   -0.018 -0.211 -0.040
 C         -0.052 -0.074  0.027    0.007  0.213  0.073    0.063  0.199  0.011
 Cl         0.035 -0.006  0.033    0.004 -0.022  0.006   -0.004 -0.017 -0.004
 C         -0.118 -0.121 -0.004   -0.082  0.095  0.030    0.039 -0.011 -0.007
 H         -0.144 -0.217 -0.033   -0.103  0.010  0.016    0.001 -0.173 -0.029
 C         -0.006  0.223  0.008   -0.106 -0.189 -0.053   -0.003 -0.111 -0.004
 H          0.112  0.505  0.065   -0.144 -0.550 -0.086   -0.068 -0.309 -0.039
 C         -0.070 -0.050 -0.065   -0.002  0.188 -0.011    0.049  0.135  0.030
 H         -0.093 -0.055 -0.047   -0.023  0.290  0.044    0.097  0.243  0.027
 TransDip   0.028  0.029 -0.014    0.039 -0.057 -0.016   -0.002  0.035  0.002

 Mode:                19                     20                     21
 Frequency:       539.76                 554.30                 593.39
 Force Cnst:      0.8152                 1.4388                 1.1139
 Red. Mass:       4.7492                 7.9482                 5.3691
 IR Active:          YES                    YES                    YES
 IR Intens:        1.470                 26.341                  1.636
 Raman Active:       YES                    YES                    YES
               X      Y      Z        X      Y      Z        X      Y      Z
 C          0.024 -0.013  0.106    0.101  0.129  0.015   -0.062  0.054 -0.308
 C         -0.059  0.047 -0.313    0.130  0.058  0.005   -0.028  0.027 -0.189
 Cl         0.005 -0.007  0.027   -0.011 -0.052 -0.007   -0.001 -0.001  0.008
 C          0.015 -0.006  0.072    0.086  0.081 -0.033    0.089 -0.059  0.393
 Cl        -0.005 -0.003 -0.008   -0.117 -0.137  0.005   -0.008 -0.002 -0.018
 C          0.036 -0.016  0.161    0.191  0.160 -0.010   -0.017  0.027 -0.182
 H          0.041 -0.018  0.184    0.206  0.193  0.025   -0.121  0.096 -0.704
 C         -0.042  0.041 -0.234    0.143  0.207  0.007    0.028 -0.005  0.117
 H         -0.142  0.117 -0.758    0.194  0.216  0.033   -0.000  0.009  0.007
 C          0.069 -0.047  0.340    0.056  0.091 -0.025    0.018 -0.003  0.084
 Cl        -0.007 -0.001 -0.017   -0.114 -0.118  0.007   -0.007 -0.004 -0.009
 C         -0.001  0.012 -0.037    0.122  0.309  0.039    0.008 -0.002  0.076
 C         -0.020  0.009 -0.031    0.000  0.010  0.031    0.026 -0.017  0.083
 H         -0.063  0.013 -0.046   -0.028  0.049  0.023    0.115 -0.046  0.111
 C         -0.018 -0.007  0.015   -0.088 -0.302 -0.020    0.018 -0.010 -0.037
 Cl         0.006 -0.001 -0.001    0.001  0.022  0.002   -0.005  0.000  0.011
 C         -0.010  0.000  0.024   -0.022  0.125  0.023    0.013  0.009 -0.061
 H         -0.005  0.007  0.043    0.059  0.461  0.077    0.011  0.027 -0.086
 C          0.015 -0.002 -0.002   -0.020 -0.014 -0.029   -0.029  0.007 -0.016
 H          0.060 -0.002  0.013    0.007 -0.028 -0.020   -0.126  0.039 -0.047
 C         -0.001  0.005 -0.051   -0.023 -0.069 -0.032    0.011 -0.019  0.112
 H          0.023  0.011 -0.070   -0.114 -0.305 -0.036   -0.048 -0.014  0.166
 TransDip   0.000  0.012 -0.037    0.112  0.120  0.004   -0.008  0.013 -0.038

 Mode:                22                     23                     24
 Frequency:       637.86                 656.02                 708.94
 Force Cnst:      1.5749                 1.8377                 1.5375
 Red. Mass:       6.5698                 7.2475                 5.1922
 IR Active:          YES                    YES                    YES
 IR Intens:        7.648                  3.382                 22.217
 Raman Active:       YES                    YES                    YES
               X      Y      Z        X      Y      Z        X      Y      Z
 C         -0.030  0.149  0.031   -0.181 -0.047  0.020    0.174  0.008  0.035
 C          0.143  0.025 -0.021   -0.103 -0.107 -0.021    0.052  0.112 -0.087
 Cl        -0.023 -0.000  0.005   -0.009  0.044  0.009    0.009 -0.033 -0.003
 C          0.173 -0.039 -0.047   -0.020 -0.093  0.020    0.013  0.074  0.091
 Cl        -0.056 -0.051  0.004    0.036  0.026 -0.004   -0.020 -0.012  0.000
 C          0.229 -0.018 -0.045    0.161 -0.047 -0.054   -0.179  0.048 -0.005
 H          0.194 -0.176 -0.052    0.174  0.024 -0.075   -0.184  0.077 -0.048
 C         -0.021  0.229  0.036    0.109 -0.022 -0.012   -0.018 -0.092  0.036
 H         -0.195  0.177  0.067    0.049 -0.045  0.007    0.111 -0.063  0.071
 C         -0.041  0.204  0.034    0.042 -0.015 -0.025    0.001 -0.038 -0.083
 Cl        -0.056 -0.066  0.002   -0.010  0.007  0.003    0.011  0.001 -0.000
 C         -0.132 -0.223 -0.038   -0.222  0.147 -0.032    0.142  0.094 -0.051
 C         -0.022 -0.083 -0.080    0.038  0.082 -0.280    0.123 -0.093 -0.099
 H          0.006 -0.107 -0.072    0.123  0.087 -0.252   -0.065 -0.338 -0.179
 C          0.093  0.291  0.022    0.082 -0.150 -0.060    0.157  0.049  0.136
 Cl        -0.001 -0.013 -0.006   -0.001  0.010 -0.029   -0.046  0.019 -0.056
 C          0.028 -0.164 -0.011    0.241  0.005  0.085   -0.064 -0.080  0.124
 H         -0.060 -0.502 -0.098    0.242  0.206 -0.106   -0.171 -0.346 -0.118
 C          0.017  0.100  0.096   -0.096 -0.091  0.366   -0.080  0.115  0.209
 H          0.019  0.257  0.106   -0.202 -0.135  0.328    0.050 -0.075  0.246
 C         -0.044 -0.068  0.016   -0.138  0.073  0.075   -0.148 -0.033 -0.115
 H          0.067  0.121 -0.013    0.102 -0.023 -0.163   -0.194 -0.345 -0.181
 TransDip   0.061  0.064 -0.004   -0.041 -0.041  0.010    0.124 -0.054  0.067

 Mode:                25                     26                     27
 Frequency:       721.02                 758.16                 795.03
 Force Cnst:      0.7035                 2.9907                 1.3116
 Red. Mass:       2.2968                 8.8308                 3.5220
 IR Active:          YES                    YES                    YES
 IR Intens:       46.547                  4.017                 69.497
 Raman Active:       YES                    YES                    YES
               X      Y      Z        X      Y      Z        X      Y      Z
 C         -0.070 -0.020 -0.023    0.008 -0.117  0.544   -0.038 -0.144 -0.062
 C         -0.046 -0.051  0.037   -0.123 -0.040 -0.335    0.034 -0.181 -0.011
 Cl        -0.002  0.013  0.001   -0.002  0.023  0.016   -0.011  0.057  0.010
 C         -0.039 -0.024 -0.025    0.034 -0.082  0.226    0.097  0.014 -0.033
 Cl         0.015  0.011 -0.001    0.013  0.008 -0.006   -0.012 -0.016  0.001
 C          0.043 -0.012  0.007    0.063  0.006 -0.171    0.057  0.031  0.007
 H          0.056  0.030  0.021    0.067 -0.025 -0.124   -0.005 -0.184 -0.054
 C          0.033 -0.015 -0.026    0.027  0.048  0.145   -0.092  0.189  0.041
 H          0.021 -0.014 -0.051    0.022 -0.005  0.406   -0.047  0.214 -0.011
 C          0.017 -0.024  0.026   -0.091  0.046 -0.303   -0.127 -0.108  0.029
 Cl         0.001  0.006 -0.000    0.003  0.007  0.009    0.025  0.037 -0.000
 C         -0.009  0.192  0.048   -0.024  0.020  0.011    0.054 -0.087 -0.020
 C         -0.069 -0.054  0.008   -0.065  0.021 -0.004    0.080  0.006  0.030
 H         -0.119 -0.459 -0.033   -0.105 -0.004 -0.019    0.061  0.064  0.028
 C         -0.032  0.078 -0.041   -0.081  0.008 -0.021    0.042 -0.108  0.053
 Cl         0.018 -0.003  0.020    0.017 -0.005  0.016   -0.018  0.011 -0.017
 C          0.016 -0.057 -0.054   -0.011  0.012 -0.005   -0.035  0.093  0.048
 H         -0.066 -0.459 -0.046    0.005 -0.072  0.151   -0.153 -0.356 -0.066
 C          0.063  0.133 -0.029    0.098  0.006 -0.132   -0.002  0.048  0.001
 H         -0.082 -0.161 -0.097    0.131 -0.100 -0.131   -0.056 -0.617 -0.056
 C          0.021 -0.083  0.035    0.060  0.004 -0.072    0.005  0.091 -0.043
 H         -0.104 -0.617 -0.044    0.048 -0.097 -0.102   -0.138 -0.354 -0.076
 TransDip  -0.134 -0.161 -0.063   -0.046 -0.044 -0.006    0.045 -0.263  0.000

 Mode:                28                     29                     30
 Frequency:       806.09                 822.65                 851.77
 Force Cnst:      0.8131                 0.5382                 3.1115
 Red. Mass:       2.1237                 1.3499                 7.2790
 IR Active:          YES                    YES                    YES
 IR Intens:        2.259                 30.935                 13.261
 Raman Active:       YES                    YES                    YES
               X      Y      Z        X      Y      Z        X      Y      Z
 C         -0.027 -0.088 -0.023   -0.002 -0.000 -0.016    0.157 -0.084  0.024
 C          0.001 -0.121 -0.009    0.003 -0.003  0.002    0.251 -0.023 -0.074
 Cl        -0.006  0.033  0.006   -0.000  0.001  0.000   -0.008  0.018  0.005
 C          0.036  0.007 -0.010    0.015 -0.006  0.057    0.257  0.204 -0.016
 Cl        -0.003 -0.006 -0.000   -0.002  0.000 -0.004   -0.059 -0.048  0.005
 C          0.024  0.026  0.002   -0.021  0.015 -0.098   -0.207  0.103  0.051
 H          0.002 -0.057 -0.011    0.128 -0.097  0.663   -0.257 -0.101  0.029
 C         -0.028  0.075  0.014   -0.023  0.017 -0.106   -0.034 -0.048  0.011
 H          0.037  0.095  0.001    0.138 -0.096  0.690    0.329  0.067 -0.073
 C         -0.065 -0.094  0.005    0.011 -0.013  0.067   -0.049 -0.199 -0.042
 Cl         0.017  0.024  0.000   -0.000  0.001 -0.005    0.027  0.032  0.000
 C          0.052  0.123  0.015    0.000 -0.001 -0.000   -0.131  0.006 -0.004
 C          0.018 -0.020  0.006    0.001  0.001  0.001   -0.210  0.046 -0.093
 H         -0.043 -0.227 -0.026    0.001 -0.003  0.001   -0.141  0.204 -0.066
 C          0.037  0.072  0.030    0.001 -0.002 -0.000   -0.188  0.067 -0.187
 Cl        -0.006 -0.001 -0.005   -0.000  0.000 -0.000    0.047 -0.017  0.042
 C         -0.041 -0.099 -0.004    0.001  0.001 -0.000    0.163 -0.008 -0.087
 H          0.093  0.476  0.060   -0.002 -0.007 -0.005    0.153 -0.126 -0.006
 C         -0.015 -0.053 -0.011   -0.002  0.001  0.003   -0.022 -0.002  0.101
 H          0.186  0.661  0.100   -0.006 -0.007  0.000   -0.367  0.000 -0.016
 C         -0.023 -0.082 -0.028   -0.000  0.000  0.002    0.008 -0.020  0.168
 H          0.065  0.331  0.039   -0.002 -0.005  0.003    0.097 -0.023  0.097
 TransDip   0.041 -0.020  0.016    0.037 -0.031  0.171   -0.000  0.020 -0.115

 Mode:                31                     32                     33
 Frequency:       905.35                 922.35                 964.49
 Force Cnst:      0.7158                 0.6941                 0.7213
 Red. Mass:       1.4823                 1.3848                 1.3160
 IR Active:          YES                    YES                    YES
 IR Intens:        2.920                  0.975                  0.049
 Raman Active:       YES                    YES                    YES
               X      Y      Z        X      Y      Z        X      Y      Z
 C         -0.008  0.000 -0.002   -0.005  0.001 -0.000   -0.002  0.002 -0.014
 C         -0.013 -0.020 -0.001   -0.008 -0.014  0.000    0.002 -0.002  0.011
 Cl        -0.000  0.003  0.001   -0.000  0.002  0.000   -0.000  0.000 -0.000
 C         -0.012 -0.007  0.002   -0.008 -0.005  0.001    0.002 -0.003  0.014
 Cl         0.003  0.002 -0.000    0.002  0.001 -0.000   -0.000  0.000 -0.002
 C          0.006  0.004 -0.001    0.004  0.004  0.001   -0.022  0.017 -0.116
 H          0.012  0.023  0.006    0.007  0.019 -0.004    0.137 -0.098  0.693
 C          0.006 -0.003 -0.002    0.005 -0.003 -0.002    0.021 -0.016  0.112
 H          0.019 -0.000 -0.003    0.017 -0.001 -0.001   -0.134  0.095 -0.661
 C         -0.005 -0.016  0.001   -0.004 -0.013 -0.002   -0.002  0.002 -0.011
 Cl         0.001  0.002 -0.000    0.001  0.002  0.000    0.000 -0.000  0.002
 C          0.018  0.071  0.011    0.012  0.050  0.007    0.001  0.000 -0.002
 C         -0.036 -0.173 -0.021    0.001 -0.008 -0.000    0.001 -0.000  0.002
 H          0.241  0.932  0.139    0.011  0.029  0.005    0.001 -0.003  0.002
 C          0.020  0.058  0.013   -0.004 -0.031 -0.002    0.002 -0.001  0.001
 Cl        -0.002 -0.004 -0.002    0.000  0.003 -0.000   -0.000  0.000 -0.000
 C         -0.009 -0.014  0.001    0.026  0.115  0.017   -0.001  0.001 -0.001
 H          0.003  0.037  0.006   -0.158 -0.662 -0.089   -0.003 -0.002 -0.008
 C          0.006  0.020 -0.001    0.000 -0.004 -0.003   -0.002 -0.000  0.002
 H         -0.003 -0.072 -0.010    0.016  0.039  0.005   -0.003  0.003  0.001
 C         -0.000 -0.001 -0.005   -0.030 -0.120 -0.019    0.001 -0.001  0.002
 H         -0.012 -0.045 -0.011    0.159  0.675  0.096    0.001  0.002  0.003
 TransDip   0.011  0.051  0.018   -0.011 -0.029  0.003    0.003 -0.002  0.006

 Mode:                34                     35                     36
 Frequency:       993.15                1014.85                1053.44
 Force Cnst:      0.7743                 3.8139                 4.4496
 Red. Mass:       1.3323                 6.2851                 6.8053
 IR Active:          YES                    YES                    YES
 IR Intens:        0.026                  1.941                 56.225
 Raman Active:       YES                    YES                    YES
               X      Y      Z        X      Y      Z        X      Y      Z
 C          0.001 -0.001  0.000    0.015 -0.005 -0.008    0.264 -0.077 -0.043
 C          0.001  0.003 -0.000   -0.012  0.019  0.006   -0.098  0.231  0.049
 Cl        -0.000 -0.000  0.000    0.001 -0.002 -0.000    0.008 -0.023 -0.005
 C          0.001  0.001 -0.000   -0.018 -0.015  0.001   -0.229 -0.188  0.018
 Cl        -0.000 -0.000  0.000    0.002  0.002 -0.000    0.022  0.022 -0.001
 C         -0.001 -0.001  0.000    0.019 -0.007 -0.005    0.168 -0.067 -0.042
 H         -0.002 -0.004 -0.001    0.020 -0.005 -0.002    0.162 -0.072 -0.050
 C         -0.001  0.001  0.000   -0.005  0.016  0.004   -0.090  0.206  0.047
 H         -0.004 -0.001  0.003   -0.021  0.012  0.003   -0.154  0.189  0.067
 C          0.001  0.003  0.000   -0.011 -0.011  0.001   -0.118 -0.161 -0.003
 Cl        -0.000 -0.000 -0.000    0.001  0.001 -0.000    0.011  0.013 -0.000
 C         -0.001 -0.004 -0.001    0.051 -0.010 -0.007    0.221 -0.031 -0.084
 C         -0.004 -0.018 -0.004   -0.109 -0.028  0.381   -0.073  0.020 -0.049
 H          0.016  0.064  0.008   -0.050 -0.045  0.417   -0.350  0.131 -0.150
 C         -0.001 -0.004 -0.001   -0.041  0.018 -0.060   -0.134  0.050 -0.126
 Cl         0.000  0.001  0.000   -0.002  0.001 -0.002    0.017 -0.007  0.018
 C          0.016  0.075  0.011    0.359 -0.074 -0.076   -0.001  0.009 -0.055
 H         -0.104 -0.432 -0.059    0.372 -0.082 -0.078   -0.034  0.031 -0.185
 C         -0.030 -0.123 -0.017   -0.018 -0.009  0.069   -0.101  0.000  0.175
 H          0.165  0.708  0.099    0.054 -0.011  0.078   -0.382  0.076  0.097
 C          0.020  0.079  0.012   -0.247  0.104 -0.307    0.079 -0.034  0.089
 H         -0.107 -0.459 -0.066   -0.239  0.099 -0.336    0.106 -0.028  0.093
 TransDip  -0.001 -0.005 -0.001   -0.007  0.001 -0.044   -0.228 -0.051 -0.055

 Mode:                37                     38                     39
 Frequency:      1101.25                1112.36                1125.52
 Force Cnst:      1.5452                 1.3867                 3.0012
 Red. Mass:       2.1625                 1.9021                 4.0211
 IR Active:          YES                    YES                    YES
 IR Intens:       22.671                 19.430                  3.389
 Raman Active:       YES                    YES                    YES
               X      Y      Z        X      Y      Z        X      Y      Z
 C          0.016 -0.001 -0.010   -0.002  0.008 -0.019   -0.084  0.036  0.034
 C         -0.003  0.059  0.010   -0.004  0.104  0.018   -0.013  0.231  0.034
 Cl         0.002 -0.006 -0.001    0.003 -0.011 -0.002    0.007 -0.027 -0.005
 C         -0.010 -0.006  0.001    0.004  0.012  0.001    0.075  0.116  0.002
 Cl        -0.000 -0.000  0.000   -0.003 -0.003  0.000   -0.014 -0.015  0.001
 C          0.030 -0.009 -0.007    0.056 -0.013 -0.014    0.158 -0.016 -0.033
 H          0.031 -0.014 -0.006    0.062 -0.012 -0.009    0.199  0.082 -0.030
 C         -0.004  0.008  0.002    0.001 -0.010 -0.001    0.019 -0.111 -0.020
 H          0.038  0.019 -0.007    0.078  0.010 -0.020    0.132 -0.099 -0.037
 C         -0.037 -0.048  0.001   -0.074 -0.085  0.005   -0.214 -0.193  0.013
 Cl         0.004  0.005 -0.000    0.008  0.009 -0.001    0.023  0.023 -0.001
 C         -0.012  0.001  0.006   -0.036 -0.001  0.049   -0.136  0.020  0.008
 C         -0.042  0.019 -0.067    0.079 -0.010 -0.057   -0.028 -0.002  0.077
 H         -0.458  0.145 -0.197    0.541 -0.151  0.081   -0.019 -0.019  0.093
 C          0.079 -0.041  0.160   -0.082  0.034 -0.103    0.112 -0.040  0.097
 Cl        -0.009  0.004 -0.017    0.009 -0.004  0.010   -0.011  0.004 -0.009
 C          0.132 -0.037  0.035   -0.023 -0.006  0.082   -0.041  0.018 -0.059
 H          0.197 -0.088  0.311    0.061 -0.096  0.601   -0.127  0.109 -0.574
 C          0.012  0.018 -0.155    0.050 -0.008 -0.033    0.015 -0.002 -0.010
 H         -0.286  0.106 -0.267    0.335 -0.086  0.058    0.039 -0.011 -0.001
 C         -0.076  0.011  0.062   -0.087  0.025 -0.022    0.068 -0.011 -0.024
 H         -0.425  0.045  0.365   -0.268  0.041  0.129    0.412 -0.060 -0.337
 TransDip   0.012 -0.043  0.146   -0.139  0.015 -0.023    0.007 -0.003  0.058

 Mode:                40                     41                     42
 Frequency:      1161.12                1191.50                1192.51
 Force Cnst:      1.1655                 1.3089                 1.1042
 Red. Mass:       1.4673                 1.5648                 1.3179
 IR Active:          YES                    YES                    YES
 IR Intens:        3.843                 38.556                 18.370
 Raman Active:       YES                    YES                    YES
               X      Y      Z        X      Y      Z        X      Y      Z
 C         -0.010  0.026  0.006    0.021  0.068  0.007   -0.006 -0.049 -0.004
 C          0.010  0.051  0.005    0.090 -0.056 -0.026   -0.059  0.037  0.017
 Cl        -0.001 -0.004 -0.000   -0.005  0.007  0.002    0.003 -0.005 -0.001
 C         -0.020 -0.102 -0.011   -0.051 -0.119 -0.007    0.031  0.078  0.005
 Cl         0.004  0.009  0.000    0.007  0.008 -0.000   -0.004 -0.005  0.000
 C         -0.082 -0.044  0.009   -0.022  0.041  0.011    0.017 -0.025 -0.007
 H         -0.206 -0.514 -0.030    0.117  0.637  0.067   -0.071 -0.400 -0.043
 C          0.048  0.092  0.004    0.007 -0.012 -0.003   -0.009  0.009  0.003
 H          0.721  0.305 -0.099    0.237  0.056 -0.038   -0.195 -0.046  0.033
 C          0.031 -0.024 -0.010   -0.082 -0.019  0.013    0.057  0.012 -0.010
 Cl        -0.003 -0.000  0.001    0.004  0.003 -0.000   -0.003 -0.002  0.000
 C         -0.058  0.013  0.013   -0.017 -0.018 -0.004    0.013  0.013 -0.003
 C         -0.003 -0.001  0.012   -0.017  0.010 -0.007   -0.024  0.005 -0.015
 H          0.065 -0.022  0.037   -0.095  0.005 -0.033   -0.152  0.062 -0.056
 C          0.025 -0.009  0.024   -0.003  0.000  0.007   -0.013  0.003 -0.001
 Cl        -0.002  0.001 -0.002    0.000 -0.000 -0.000    0.001 -0.000  0.001
 C         -0.008  0.003 -0.006   -0.001  0.004 -0.029    0.000  0.006 -0.036
 H         -0.021  0.017 -0.090   -0.053  0.059 -0.332   -0.064  0.069 -0.405
 C          0.015 -0.001 -0.016    0.050 -0.013  0.008    0.058 -0.017  0.017
 H          0.071 -0.016  0.001    0.436 -0.124  0.135    0.539 -0.150  0.177
 C         -0.000  0.001 -0.006   -0.025  0.008  0.025   -0.032  0.000  0.032
 H          0.064 -0.006 -0.067   -0.256  0.006  0.221   -0.340  0.050  0.312
 TransDip  -0.019 -0.054  0.026   -0.111 -0.165  0.002    0.073  0.117  0.001

 Mode:                43                     44                     45
 Frequency:      1267.53                1277.88                1295.95
 Force Cnst:      2.6399                 8.5836                 2.7672
 Red. Mass:       2.7888                 8.9215                 2.7965
 IR Active:          YES                    YES                    YES
 IR Intens:        4.912                  0.673                  0.353
 Raman Active:       YES                    YES                    YES
               X      Y      Z        X      Y      Z        X      Y      Z
 C         -0.149  0.036  0.029    0.014  0.428  0.055    0.020 -0.032 -0.037
 C         -0.002 -0.037 -0.004   -0.391 -0.115  0.061    0.032  0.029  0.003
 Cl         0.001  0.001 -0.000    0.001 -0.004 -0.001   -0.000 -0.001 -0.000
 C         -0.001  0.111  0.016    0.297 -0.151 -0.081   -0.009 -0.029 -0.001
 Cl        -0.002 -0.005 -0.000   -0.004 -0.007 -0.000    0.000  0.002  0.000
 C          0.031 -0.060 -0.015    0.072  0.262  0.024   -0.018  0.002  0.003
 H          0.016 -0.168 -0.026   -0.027 -0.162 -0.016   -0.003  0.077  0.015
 C          0.094 -0.093 -0.031   -0.236 -0.117  0.030   -0.009  0.035  0.009
 H          0.623  0.055 -0.117    0.327  0.049 -0.057   -0.183 -0.012  0.029
 C         -0.161  0.097  0.046    0.147 -0.234 -0.062    0.039 -0.022 -0.006
 Cl         0.004  0.001 -0.001    0.005  0.002 -0.001   -0.001  0.000  0.000
 C          0.195 -0.057 -0.005    0.094 -0.060  0.000   -0.029 -0.024  0.250
 C          0.019 -0.004 -0.003    0.012  0.006  0.002   -0.109  0.030 -0.037
 H         -0.500  0.147 -0.177   -0.305  0.040 -0.107   -0.534  0.159 -0.171
 C         -0.017  0.019 -0.106    0.000  0.011 -0.063    0.159 -0.018 -0.146
 Cl         0.003 -0.002  0.006    0.001 -0.001  0.003   -0.000 -0.000  0.002
 C         -0.009  0.001  0.010   -0.008 -0.001  0.007   -0.011 -0.009  0.088
 H          0.017 -0.031  0.198    0.009 -0.021  0.129    0.007 -0.031  0.208
 C         -0.054  0.004  0.061   -0.032  0.006  0.032   -0.100  0.031 -0.051
 H         -0.034 -0.003  0.076   -0.000 -0.010  0.047    0.493 -0.137  0.144
 C          0.041 -0.005 -0.023    0.026  0.006 -0.014    0.038  0.000 -0.076
 H         -0.160  0.010  0.165   -0.089 -0.041  0.073    0.245 -0.015 -0.264
 TransDip  -0.039  0.017 -0.057    0.001 -0.016 -0.021   -0.011  0.008  0.013

 Mode:                46                     47                     48
 Frequency:      1333.51                1397.69                1439.62
 Force Cnst:      2.0286                 4.9616                 3.4493
 Red. Mass:       1.9362                 4.3107                 2.8248
 IR Active:          YES                    YES                    YES
 IR Intens:        1.432                 57.731                 26.233
 Raman Active:       YES                    YES                    YES
               X      Y      Z        X      Y      Z        X      Y      Z
 C          0.001  0.011  0.005    0.275  0.158 -0.039    0.009  0.051  0.036
 C         -0.010 -0.014  0.001   -0.013 -0.234 -0.031    0.055 -0.022 -0.017
 Cl         0.000  0.001  0.000   -0.001  0.011  0.002   -0.001  0.001  0.001
 C         -0.002  0.011  0.002   -0.226  0.145  0.066   -0.065 -0.005  0.011
 Cl         0.000 -0.000 -0.000    0.008 -0.001 -0.002    0.002  0.001 -0.000
 C          0.008 -0.000 -0.002    0.129  0.042 -0.020   -0.000  0.039  0.006
 H          0.003 -0.029 -0.005   -0.034 -0.690 -0.092   -0.071 -0.234 -0.021
 C          0.001 -0.012 -0.002    0.006 -0.090 -0.014    0.049  0.008 -0.010
 H          0.055  0.003 -0.011    0.121 -0.075 -0.035   -0.235 -0.083  0.037
 C         -0.013  0.009  0.004   -0.119  0.029  0.028   -0.008 -0.057 -0.010
 Cl         0.000 -0.000 -0.000    0.004 -0.003 -0.001    0.001  0.002  0.000
 C          0.035 -0.016  0.042   -0.079 -0.021  0.062   -0.097  0.041 -0.184
 C         -0.137  0.041 -0.052   -0.026  0.016 -0.032   -0.074  0.002  0.120
 H          0.568 -0.168  0.173    0.110 -0.057  0.008    0.030 -0.041  0.179
 C          0.026 -0.004 -0.015   -0.007 -0.003  0.045    0.203 -0.037 -0.077
 Cl         0.002 -0.000 -0.002    0.000  0.000 -0.002   -0.006  0.001  0.000
 C          0.043 -0.031  0.151    0.023 -0.006 -0.004   -0.070  0.026 -0.070
 H         -0.063  0.080 -0.470    0.021  0.001 -0.056    0.036 -0.089  0.582
 C         -0.076  0.022 -0.027    0.002  0.008 -0.052   -0.055  0.003  0.076
 H         -0.237  0.067 -0.080    0.196 -0.050  0.004    0.065 -0.035  0.136
 C          0.120 -0.015 -0.095   -0.058  0.014  0.036    0.109 -0.025  0.003
 H         -0.352  0.036  0.328    0.253 -0.049 -0.257   -0.350  0.016  0.426
 TransDip   0.033 -0.016  0.012    0.050 -0.236 -0.031   -0.028 -0.124  0.104

 Mode:                49                     50                     51
 Frequency:      1459.96                1510.78                1583.67
 Force Cnst:      3.3575                 3.4192                 9.5788
 Red. Mass:       2.6735                 2.5426                 6.4824
 IR Active:          YES                    YES                    YES
 IR Intens:       87.122                 14.198                  7.857
 Raman Active:       YES                    YES                    YES
               X      Y      Z        X      Y      Z        X      Y      Z
 C          0.133 -0.125 -0.033    0.077 -0.019 -0.023   -0.013 -0.269 -0.036
 C         -0.133 -0.004  0.025   -0.009 -0.016 -0.000    0.083  0.121  0.001
 Cl         0.004  0.000 -0.001    0.001  0.001 -0.000   -0.003  0.003  0.001
 C          0.082  0.064 -0.007   -0.019  0.031  0.008    0.005 -0.245 -0.036
 Cl        -0.003 -0.004  0.000    0.000 -0.001 -0.000    0.000  0.001  0.000
 C          0.042 -0.107 -0.024    0.024 -0.026 -0.009    0.120  0.448  0.041
 H          0.193  0.453  0.026    0.049  0.055 -0.002   -0.145 -0.638 -0.062
 C         -0.157 -0.030  0.026   -0.055 -0.006  0.010   -0.105 -0.231 -0.013
 H          0.626  0.215 -0.092    0.129  0.052 -0.019    0.192 -0.168 -0.062
 C          0.015  0.148  0.017    0.017  0.018 -0.000   -0.089  0.221  0.049
 Cl        -0.002 -0.005 -0.000   -0.000 -0.001 -0.000    0.004 -0.001 -0.001
 C         -0.051  0.036 -0.054   -0.145  0.028  0.059   -0.009  0.022  0.006
 C         -0.067  0.011  0.023    0.092 -0.030  0.058   -0.007 -0.001  0.001
 H          0.160 -0.043  0.106   -0.420  0.117 -0.101    0.007  0.017  0.008
 C          0.078 -0.021  0.010    0.033  0.010 -0.129    0.008 -0.003 -0.003
 Cl        -0.002  0.001 -0.001   -0.000 -0.001  0.004   -0.000  0.000  0.000
 C         -0.004  0.008 -0.045   -0.092  0.010  0.088   -0.006  0.002 -0.002
 H          0.050 -0.045  0.245   -0.167  0.070 -0.216   -0.006  0.002  0.006
 C         -0.049  0.011 -0.002    0.190 -0.054  0.061    0.012 -0.005  0.004
 H          0.205 -0.059  0.086   -0.588  0.167 -0.195   -0.019  0.007 -0.006
 C          0.014 -0.011  0.037   -0.005  0.015 -0.103   -0.005 -0.002 -0.002
 H          0.031 -0.001  0.035   -0.336  0.058  0.167   -0.003  0.019  0.002
 TransDip   0.243  0.166  0.053   -0.088  0.049 -0.067   -0.058  0.065  0.023

 Mode:                52                     53                     54
 Frequency:      1601.46                1605.76                1635.25
 Force Cnst:     11.9722                 8.9631                 9.6291
 Red. Mass:       7.9230                 5.8999                 6.1118
 IR Active:          YES                    YES                    YES
 IR Intens:        0.533                 41.400                 23.508
 Raman Active:       YES                    YES                    YES
               X      Y      Z        X      Y      Z        X      Y      Z
 C          0.238 -0.031 -0.052    0.011 -0.009  0.019    0.074 -0.018 -0.018
 C         -0.319 -0.021  0.060   -0.011  0.003  0.000   -0.028 -0.001  0.005
 Cl         0.004  0.001 -0.001    0.000 -0.000  0.000    0.001 -0.000 -0.000
 C          0.267 -0.144 -0.073    0.010 -0.007 -0.005    0.018 -0.011 -0.005
 Cl        -0.002  0.003  0.001   -0.000  0.000  0.000   -0.000  0.000  0.000
 C         -0.190  0.007  0.038   -0.005  0.004  0.002   -0.011  0.002  0.003
 H         -0.208  0.035  0.046   -0.008 -0.003  0.000   -0.013  0.001  0.003
 C          0.422  0.065 -0.074    0.012  0.000 -0.004    0.027  0.004 -0.005
 H         -0.503 -0.229  0.066   -0.014 -0.009  0.003   -0.033 -0.015  0.004
 C         -0.321  0.128  0.082   -0.011  0.007  0.001   -0.028  0.014  0.008
 Cl         0.002 -0.002 -0.001    0.000 -0.000  0.000    0.001 -0.000 -0.000
 C         -0.036  0.003  0.019   -0.057  0.055 -0.287   -0.236  0.048  0.068
 C         -0.045  0.012 -0.002    0.140 -0.056  0.158    0.299 -0.076  0.025
 H          0.032 -0.014  0.024   -0.291  0.068  0.028   -0.353  0.113 -0.190
 C          0.047 -0.008 -0.021    0.003  0.028 -0.208   -0.235  0.038  0.128
 Cl        -0.000 -0.000  0.001   -0.001  0.000  0.000    0.001  0.000 -0.003
 C         -0.032  0.008 -0.001    0.086 -0.072  0.370    0.124 -0.021 -0.066
 H         -0.034  0.007  0.009   -0.064  0.085 -0.501    0.159 -0.042  0.035
 C          0.067 -0.018  0.011   -0.137  0.062 -0.206   -0.282  0.067  0.004
 H         -0.086  0.026 -0.040    0.285 -0.055 -0.087    0.260 -0.090  0.198
 C         -0.042  0.009  0.007   -0.056 -0.016  0.213    0.294 -0.047 -0.175
 H          0.001  0.003 -0.037    0.311 -0.061 -0.099   -0.296  0.021  0.360
 TransDip   0.019  0.003  0.014   -0.117  0.051 -0.161   -0.151  0.035 -0.009

 Mode:                55                     56                     57
 Frequency:      3177.80                3193.41                3202.66
 Force Cnst:      6.4693                 6.5696                 6.5798
 Red. Mass:       1.0873                 1.0934                 1.0888
 IR Active:          YES                    YES                    YES
 IR Intens:        4.181                  5.241                  0.055
 Raman Active:       YES                    YES                    YES
               X      Y      Z        X      Y      Z        X      Y      Z
 C         -0.000 -0.000  0.000   -0.000  0.000 -0.000    0.000  0.000  0.000
 C         -0.000  0.000  0.000    0.000 -0.000 -0.000    0.000  0.000 -0.000
 Cl         0.000 -0.000 -0.000    0.000  0.000  0.000   -0.000  0.000  0.000
 C          0.000 -0.000 -0.000   -0.000  0.000  0.000   -0.000 -0.002 -0.000
 Cl         0.000  0.000 -0.000    0.000  0.000 -0.000    0.000  0.000 -0.000
 C          0.000 -0.000 -0.000   -0.000  0.000  0.000   -0.062  0.016  0.015
 H         -0.001  0.000  0.000    0.002 -0.001 -0.001    0.728 -0.164 -0.166
 C         -0.000  0.000  0.000    0.000 -0.000 -0.000    0.017 -0.051 -0.011
 H          0.000 -0.000 -0.000   -0.001  0.003  0.000   -0.168  0.603  0.120
 C         -0.000  0.000  0.000    0.000  0.000 -0.000   -0.002 -0.000  0.000
 Cl         0.000  0.000 -0.000   -0.000 -0.000  0.000    0.000  0.000  0.000
 C          0.001 -0.000 -0.001   -0.001 -0.000  0.003   -0.000  0.000 -0.000
 C          0.000  0.000 -0.001    0.002  0.000 -0.004   -0.001 -0.000  0.004
 H         -0.004 -0.001  0.012   -0.017 -0.003  0.049    0.015  0.003 -0.043
 C         -0.000  0.000 -0.000   -0.000  0.000 -0.001    0.000 -0.000  0.000
 Cl         0.000 -0.000  0.000    0.000 -0.000  0.000   -0.000  0.000 -0.000
 C         -0.017  0.003  0.005   -0.025  0.005  0.007   -0.000  0.000 -0.000
 H          0.208 -0.043 -0.046    0.303 -0.063 -0.066    0.001 -0.000 -0.000
 C          0.022  0.004 -0.065    0.017  0.001 -0.040    0.000  0.000 -0.000
 H         -0.261 -0.044  0.752   -0.161 -0.025  0.451    0.000 -0.000  0.000
 C          0.028 -0.012  0.036   -0.046  0.018 -0.052    0.000 -0.000  0.000
 H         -0.347  0.142 -0.411    0.511 -0.207  0.596   -0.001  0.000 -0.001
 TransDip   0.046 -0.004 -0.047   -0.021  0.015 -0.069   -0.006 -0.005  0.001

 Mode:                58                     59                     60
 Frequency:      3203.36                3207.62                3216.18
 Force Cnst:      6.6021                 6.6385                 6.6782
 Red. Mass:       1.0920                 1.0951                 1.0958
 IR Active:          YES                    YES                    YES
 IR Intens:        0.216                  2.697                  0.064
 Raman Active:       YES                    YES                    YES
               X      Y      Z        X      Y      Z        X      Y      Z
 C         -0.000  0.000 -0.000   -0.000  0.000  0.000   -0.000  0.000  0.000
 C         -0.000  0.000  0.000   -0.000  0.000  0.000   -0.000  0.000  0.000
 Cl         0.000 -0.000 -0.000    0.000 -0.000  0.000   -0.000  0.000 -0.000
 C          0.000 -0.000 -0.000    0.000 -0.000 -0.000   -0.000  0.003  0.000
 Cl         0.000  0.000 -0.000   -0.000 -0.000  0.000   -0.000 -0.000 -0.000
 C         -0.003  0.001  0.001   -0.000  0.000  0.000    0.055 -0.010 -0.012
 H          0.033 -0.008 -0.008    0.004 -0.001 -0.001   -0.608  0.133  0.138
 C          0.001 -0.002 -0.000    0.000 -0.000 -0.000    0.016 -0.065 -0.013
 H         -0.008  0.027  0.005   -0.000  0.002  0.000   -0.198  0.725  0.143
 C         -0.000  0.000  0.000   -0.000 -0.000  0.000   -0.003 -0.000  0.001
 Cl         0.000  0.000 -0.000    0.000  0.000 -0.000    0.000  0.000 -0.000
 C          0.002 -0.001  0.002    0.001 -0.000 -0.001   -0.000 -0.000 -0.000
 C          0.028  0.005 -0.082    0.003  0.000 -0.009    0.000 -0.000 -0.000
 H         -0.315 -0.056  0.935   -0.034 -0.006  0.099   -0.000 -0.000  0.000
 C         -0.004  0.001  0.000   -0.000  0.001 -0.004   -0.000  0.000 -0.000
 Cl         0.000 -0.000  0.000    0.000 -0.000  0.000    0.000 -0.000 -0.000
 C          0.010 -0.002 -0.002   -0.078  0.016  0.016   -0.000  0.000  0.000
 H         -0.112  0.023  0.023    0.875 -0.183 -0.183    0.001 -0.000 -0.000
 C         -0.000  0.000 -0.000   -0.009 -0.002  0.032   -0.000  0.000  0.000
 H         -0.000 -0.000  0.002    0.114  0.020 -0.334    0.000  0.000 -0.001
 C          0.001 -0.000  0.002    0.010 -0.004  0.009    0.000 -0.000  0.000
 H         -0.012  0.005 -0.015   -0.096  0.039 -0.110   -0.000  0.000 -0.000
 TransDip   0.013 -0.003 -0.006   -0.035  0.002  0.040    0.007 -0.004 -0.002

 STANDARD THERMODYNAMIC QUANTITIES AT   298.15 K  AND     1.00 ATM

   This Molecule has  0 Imaginary Frequencies
   Zero point vibrational energy:       89.036 kcal/mol

   Atom    1 Element C  Has Mass   12.00000
   Atom    2 Element C  Has Mass   12.00000
   Atom    3 Element Cl Has Mass   34.96885
   Atom    4 Element C  Has Mass   12.00000
   Atom    5 Element Cl Has Mass   34.96885
   Atom    6 Element C  Has Mass   12.00000
   Atom    7 Element H  Has Mass    1.00783
   Atom    8 Element C  Has Mass   12.00000
   Atom    9 Element H  Has Mass    1.00783
   Atom   10 Element C  Has Mass   12.00000
   Atom   11 Element Cl Has Mass   34.96885
   Atom   12 Element C  Has Mass   12.00000
   Atom   13 Element C  Has Mass   12.00000
   Atom   14 Element H  Has Mass    1.00783
   Atom   15 Element C  Has Mass   12.00000
   Atom   16 Element Cl Has Mass   34.96885
   Atom   17 Element C  Has Mass   12.00000
   Atom   18 Element H  Has Mass    1.00783
   Atom   19 Element C  Has Mass   12.00000
   Atom   20 Element H  Has Mass    1.00783
   Atom   21 Element C  Has Mass   12.00000
   Atom   22 Element H  Has Mass    1.00783
   Molecular Mass:   289.922380 amu
   Principal axes and moments of inertia in amu*Bohr^2:
                             1           2           3
    Eigenvalues --     3450.81118  8129.89024  9937.69484
          X               0.99977    -0.01622    -0.01372
          Y               0.01630     0.99985     0.00564
          Z               0.01363    -0.00587     0.99989
   Rotational Symmetry Number is   1
   The Molecule is an Asymmetric Top
   Translational Enthalpy:        0.889 kcal/mol
   Rotational Enthalpy:           0.889 kcal/mol
   Vibrational Enthalpy:         96.082 kcal/mol
   gas constant (RT):             0.592 kcal/mol
   Translational Entropy:        42.891  cal/mol.K
   Rotational Entropy:           33.988  cal/mol.K
   Vibrational Entropy:          47.069  cal/mol.K

   Total Enthalpy:               98.452 kcal/mol
   Total Entropy:               123.947  cal/mol.K

 ======================================================================

 STANDARD THERMODYNAMIC QUANTITIES FOR ANHARMONIC VIBRATION -- TOSH

   Zero point vibrational energy: ************ kcal/mol

   Vibrational Enthalpy:       Infinity kcal/mol
   Vibrational Entropy:             NaN  cal/mol.K

   Total Enthalpy:             Infinity kcal/mol
   Total Entropy:                   NaN  cal/mol.K

 ======================================================================

 STANDARD THERMODYNAMIC QUANTITIES FOR ANHARMONIC VIBRATION -- VPT2

   Zero point vibrational energy: ************ kcal/mol

   Vibrational Enthalpy:       Infinity kcal/mol
   Vibrational Entropy:             NaN  cal/mol.K

   Total Enthalpy:             Infinity kcal/mol
   Total Entropy:                   NaN  cal/mol.K

 ======================================================================

Archival summary:
1\1\november\FREQ\ProcedureUnspecified\BasisUnspecified\l4126\taweetha\TueJan1420:42:142020TueJan1420:42:142020\0\\#,FREQ,ProcedureUnspecified,BasisUnspecified,\\0,1\Cl\C,1,1.74584\C,2,1.39925,1,120.032\C,3,1.39146,2,119.973,1,179.856,0\H,4,1.08222,3,119.369,2,-179.961,0\C,4,1.38677,3,120.202,2,0.0150029,0\H,6,1.08185,4,120.495,3,179.983,0\C,6,1.39094,4,119.49,3,0.0294092,0\C,8,1.40074,6,121.999,4,-0.0258782,0\C,9,1.49454,8,121.225,6,179.887,0\C,10,1.39678,9,120.515,8,87.3739,0\H,11,1.08352,10,119.808,9,0.717397,0\C,11,1.39232,10,120.061,9,-179.158,0\H,13,1.0839,11,119.885,10,179.898,0\C,13,1.39295,11,120.645,10,0.0765226,0\H,15,1.08231,13,121.058,11,179.813,0\C,15,1.39073,13,118.731,11,-0.142109,0\C,17,1.3903,15,121.473,13,0.0660269,0\H,18,1.08249,17,120.038,15,-179.957,0\Cl,3,1.74733,2,121.617,1,-0.181192,0\Cl,8,1.75575,6,118.003,4,179.882,0\Cl,17,1.75913,15,119.426,13,179.937,0\\\@

 Total job time:  12031.90s(wall), 12031.62s(cpu) 
 Tue Jan 14 20:42:14 2020

        *************************************************************
        *                                                           *
        *  Thank you very much for using Q-Chem.  Have a nice day.  *
        *                                                           *
        *************************************************************
