# Supplementary material for: Quantum Chemical Investigation of Polychlorinated Dibenzodioxins, Dibenzofurans and Biphenyls: Relative Stability and Planarity Analysis
Source: Molecules. 2020 Dec 3;25(23):5697. doi: 10.3390/molecules25235697 (PMC7730433; doi:10.3390/molecules25235697)
Supplement: Supplementary file 1 [file molecules-25-05697-s001.zip › PCB/B3LYP/ClClHHClHHClHH.out]

                  Welcome to Q-Chem
     A Quantum Leap Into The Future Of Chemistry


 Q-Chem 5.2 (devel), Q-Chem, Inc., Pleasanton, CA (2019)

 Yihan Shao,  Zhengting Gan,  E. Epifanovsky,  A. T. B. Gilbert,  M. Wormit,  
 J. Kussmann,  A. W. Lange,  A. Behn,  Jia Deng,  Xintian Feng,  D. Ghosh,  
 M. Goldey,  P. R. Horn,  L. D. Jacobson,  I. Kaliman,  T. Kus,  A. Landau,  
 Jie Liu,  E. I. Proynov,  R. M. Richard,  R. P. Steele,  E. J. Sundstrom,  
 H. L. Woodcock III,  P. M. Zimmerman,  D. Zuev,  B. Albrecht,  E. Alguire,  
 S. A. Baeppler,  D. Barton,  Z. Benda,  Y. A. Bernard,  E. J. Berquist,  
 K. B. Bravaya,  H. Burton,  D. Casanova,  Chun-Min Chang,  Yunqing Chen,  
 A. Chien,  K. D. Closser,  M. P. Coons,  S. Coriani,  S. Dasgupta,  
 A. L. Dempwolff,  M. Diedenhofen,  Hainam Do,  R. G. Edgar,  Po-Tung Fang,  
 S. Faraji,  S. Fatehi,  Qingguo Feng,  K. D. Fenk,  J. Fosso-Tande,  
 J. Gayvert,  Qinghui Ge,  A. Ghysels,  G. Gidofalvi,  J. Gomes,  
 J. Gonthier,  A. Gunina,  D. Hait,  M. W. D. Hanson-Heine,  
 P. H. P. Harbach,  A. W. Hauser,  M. F. Herbst,  J. E. Herr,  
 E. G. Hohenstein,  Z. C. Holden,  Kerwin Hui,  B. C. Huynh,  T.-C. Jagau,  
 Hyunjun Ji,  B. Kaduk,  K. Khistyaev,  Jaehoon Kim,  P. Klunzinger,  K. Koh,  
 D. Kosenkov,  L. Koulias,  T. Kowalczyk,  C. M. Krauter,  A. Kunitsa,  
 Ka Un Lao,  A. Laurent,  K. V. Lawler,  Joonho Lee,  D. Lefrancois,  
 S. Lehtola,  D. S. Levine,  Yi-Pei Li,  You-Sheng Lin,  Fenglai Liu,  
 E. Livshits,  A. Luenser,  P. Manohar,  E. Mansoor,  S. F. Manzer,  
 Shan-Ping Mao,  Yuezhi Mao,  N. Mardirossian,  A. V. Marenich,  
 T. Markovich,  L. A. Martinez-Martinez,  S. A. Maurer,  N. J. Mayhall,  
 S. C. McKenzie,  J.-M. Mewes,  P. Morgante,  A. F. Morrison,  
 J. W. Mullinax,  K. Nanda,  T. S. Nguyen-Beck,  R. Olivares-Amaya,  
 J. A. Parkhill,  Zheng Pei,  T. M. Perrine,  F. Plasser,  P. Pokhilko,  
 S. Prager,  A. Prociuk,  E. Ramos,  D. R. Rehn,  F. Rob,  M. Scheurer,  
 M. Schneider,  N. Sergueev,  S. M. Sharada,  S. Sharma,  D. W. Small,  
 T. Stauch,  T. Stein,  Yu-Chuan Su,  A. J. W. Thom,  A. Tkatchenko,  
 T. Tsuchimochi,  N. M. Tubman,  L. Vogt,  M. L. Vidal,  O. Vydrov,  
 M. A. Watson,  J. Wenzel,  M. de Wergifosse,  T. A. Wesolowski,  A. White,  
 J. Witte,  A. Yamada,  Jun Yang,  K. Yao,  S. Yeganeh,  S. R. Yost,  
 Zhi-Qiang You,  A. Zech,  Igor Ying Zhang,  Xing Zhang,  Yan Zhao,  
 Ying Zhu,  B. R. Brooks,  G. K. L. Chan,  C. J. Cramer,  M. S. Gordon,  
 W. J. Hehre,  A. Klamt,  M. W. Schmidt,  C. D. Sherrill,  D. G. Truhlar,  
 A. Aspuru-Guzik,  R. Baer,  A. T. Bell,  N. A. Besley,  Jeng-Da Chai,  
 A. E. DePrince, III,  R. A. DiStasio Jr.,  A. Dreuw,  B. D. Dunietz,  
 T. R. Furlani,  Chao-Ping Hsu,  Yousung Jung,  Jing Kong,  D. S. Lambrecht,  
 WanZhen Liang,  C. Ochsenfeld,  V. A. Rassolov,  L. V. Slipchenko,  
 J. E. Subotnik,  T. Van Voorhis,  J. M. Herbert,  A. I. Krylov,  
 P. M. W. Gill,  M. Head-Gordon

 Contributors to earlier versions of Q-Chem not listed above: 
 R. D. Adamson,  B. Austin,  J. Baker,  G. J. O. Beran,  K. Brandhorst,  
 S. T. Brown,  E. F. C. Byrd,  A. K. Chakraborty,  C.-L. Cheng,  
 Siu Hung Chien,  D. M. Chipman,  D. L. Crittenden,  H. Dachsel,  
 R. J. Doerksen,  A. D. Dutoi,  L. Fusti-Molnar,  W. A. Goddard III,  
 A. Golubeva-Zadorozhnaya,  S. R. Gwaltney,  G. Hawkins,  A. Heyden,  
 S. Hirata,  G. Kedziora,  F. J. Keil,  C. Kelley,  Jihan Kim,  R. A. King,  
 R. Z. Khaliullin,  P. P. Korambath,  W. Kurlancheek,  A. M. Lee,  M. S. Lee,  
 S. V. Levchenko,  Ching Yeh Lin,  D. Liotard,  R. C. Lochan,  I. Lotan,  
 P. E. Maslen,  N. Nair,  D. P. O'Neill,  D. Neuhauser,  E. Neuscamman,  
 C. M. Oana,  R. Olson,  B. Peters,  R. Peverati,  P. A. Pieniazek,  
 Y. M. Rhee,  J. Ritchie,  M. A. Rohrdanz,  E. Rosta,  N. J. Russ,  
 H. F. Schaefer III,  N. E. Schultz,  N. Shenvi,  A. C. Simmonett,  A. Sodt,  
 D. Stuck,  K. S. Thanthiriwatte,  V. Vanovschi,  Tao Wang,  A. Warshel,  
 C. F. Williams,  Q. Wu,  X. Xu,  W. Zhang

 Please cite Q-Chem as follows:
 Y. Shao et al., Mol. Phys. 113, 184-215 (2015)
 DOI: 10.1080/00268976.2014.952696

 Q-Chem 5.2.1 for Intel X86 EM64T Linux

 Parts of Q-Chem use Armadillo 8.300.2 (Tropical Shenanigans).
 http://arma.sourceforge.net/

 Q-Chem begins on Tue Jan 14 19:17:26 2020  

Host: 
0

     Scratch files written to /scratch/taweetham/qchem19600//
NAlpha2: 146
NElect   146
Mult     1

 Q-Chem warning in module libgen/rem_setup.C, line 2168:

 Setting Thresh to 1e-14


Checking the input file for inconsistencies... 	...done.

--------------------------------------------------------------
User input:
--------------------------------------------------------------
$MOLECULE
0 1
C 
C  1 1.394960
Cl  2 CCl 1 119.528007
C  2 1.386606 1 120.846377 3 178.766605 0
Cl  4 CCl 2 119.698148 1 -179.612229 0
C  4 1.387279 2 120.235871 1 -0.083363 0
H  6 CH 4 120.254637 2 -179.958574 0
C  6 1.387279 4 119.490737 2 0.041992 0
H  8 CH 6 120.064298 4 179.568218 0
C  8 1.386606 6 120.235863 4 0.041336 0
Cl  10 CCl 8 119.614146 6 178.681836 0
C  1 1.488550 2 120.827489 3 1.275929 0
C  12 1.394960 1 120.827496 2 44.635695 0
H  13 CH 12 119.528011 1 1.275194 0
C  13 1.386606 12 120.846392 1 -179.957497 0
H  15 CH 13 119.698155 12 -179.612829 0
C  15 1.387278 13 120.235860 12 -0.083872 0
Cl  17 CCl 15 120.254633 13 -179.958492 0
C  17 1.387279 15 119.490737 13 0.041666 0
H  19 CH 17 120.064293 15 179.568399 0
C  19 1.386606 17 120.235874 15 0.041790 0
H  21 CH 19 119.614152 17 178.681599 0

CH=1.08273
CCl=1.75400
$END

$REM
   JOB_TYPE	OPTIMIZATION
   BASIS	6-311++G**
   METHOD	B3LYP
   SYM_IGNORE	TRUE
   SCF_GUESS_ALWAYS     TRUE
   SYM_IGNORE   TRUE
   S2THRESH     15
   THRESH       15
$END

--------------------------------------------------------------
 ----------------------------------------------------------------
             Standard Nuclear Orientation (Angstroms)
    I     Atom           X                Y                Z
 ----------------------------------------------------------------
    1      C       0.0000000000     0.0000000000     0.0000000000
    2      C       0.0000000000     0.0000000000     1.3949600000
    3      Cl      1.5261815140     0.0000000000     2.2594170471
    4      C      -1.1901880373     0.0256249026     2.1059255403
    5      Cl     -1.1548436435     0.0351778398     3.8595433764
    6      C      -2.4041742747     0.0535064326     1.4351028665
    7      H      -3.3336980403     0.0741960811     1.9899557843
    8      C      -2.4180259722     0.0546630380     0.0478935036
    9      H      -3.3603520375     0.0692493833    -0.4851290834
   10      C      -1.2274122092     0.0272853135    -0.6622934626
   11      Cl     -1.2645630159    -0.0058824468    -2.4155862839
   12      C       1.2779219872    -0.0284629571    -0.7628147595
   13      C       2.3095886281    -0.8932703637    -0.3971844912
   14      H       2.1704206894    -1.5663256744     0.4394355459
   15      C       3.5004827568    -0.9194878930    -1.1069450245
   16      H       4.2865586447    -1.6026019117    -0.8107285686
   17      C       3.6821124948    -0.0819958503    -2.1978886372
   18      Cl      5.1879324501    -0.1155248115    -3.0967201401
   19      C       2.6636000698     0.7822218600    -2.5724593424
   20      H       2.7980411655     1.4448431951    -3.4181323354
   21      C       1.4736782845     0.8090230106    -1.8610916159
   22      H       0.6936781770     1.5025559907    -2.1490431582
 ----------------------------------------------------------------
 Nuclear Repulsion Energy =        1460.40161010 hartrees
 There are       73 alpha and       73 beta electrons
 Requested basis set is 6-311++G(d,p)
 There are 154 shells and 426 basis functions

 Total QAlloc Memory Limit   2000 MB
 Mega-Array Size       188 MB
 MEM_STATIC part       192 MB
 A cutoff of  1.0D-15 yielded   9495 shell pairs
 There are     77691 function pairs (     83489 Cartesian)
 Smallest overlap matrix eigenvalue = 2.62E-07
 Linear dependence detected in AO basis
 Number of orthogonalized atomic orbitals = 422
 Maximum deviation from orthogonality = 4.661E-10

 Scale SEOQF with 1.000000e-02/1.000000e-01/1.000000e-01

 Standard Electronic Orientation quadrupole field applied
 Nucleus-field energy     =    -0.0000000781 hartrees
 Guess from superposition of atomic densities
 Warning:  Energy on first SCF cycle will be non-variational
 SAD guess density has 146.000000 electrons

 -----------------------------------------------------------------------
  General SCF calculation program by
  Eric Jon Sundstrom, Paul Horn, Yuezhi Mao, Dmitri Zuev, Alec White,
  David Stuck, Shaama M.S., Shane Yost, Joonho Lee, David Small,
  Daniel Levine, Susi Lehtola, Hugh Burton, Evgeny Epifanovsky,
  Bang C. Huynh
 -----------------------------------------------------------------------
 Exchange:     0.2000 Hartree-Fock + 0.0800 Slater + 0.7200 B88
 Correlation:  0.1900 VWN1RPA + 0.8100 LYP
 Using SG-1 standard quadrature grid
 A restricted SCF calculation will be
 performed using DIIS
 SCF converges when DIIS error is below 1.0e-08
 ---------------------------------------
  Cycle       Energy         DIIS error
 ---------------------------------------
    1   -2305.7704737848      3.06e-02  
    2   -2301.7242512693      2.63e-03  
    3   -2301.6385419799      3.19e-03  
    4   -2301.8799536897      5.27e-04  
    5   -2301.8850814428      2.69e-04  
    6   -2301.8865824929      1.05e-04  
    7   -2301.8868102065      2.88e-05  
    8   -2301.8868266236      1.20e-05  
    9   -2301.8868298866      2.51e-06  
   10   -2301.8868300072      1.22e-06  
   11   -2301.8868300411      3.57e-07  
   12   -2301.8868300437      1.21e-07  
   13   -2301.8868300441      3.43e-08  
   14   -2301.8868300441      1.06e-08  
   15   -2301.8868300441      5.13e-09  Convergence criterion met
 ---------------------------------------
 SCF time:   CPU 584.71s  wall 585.00s 
 SCF   energy in the final basis set =    -2301.8868300441
 Total energy in the final basis set =    -2301.8868300441

 --------------------------------------------------------------

                    Orbital Energies (a.u.)
 --------------------------------------------------------------

 Alpha MOs
 -- Occupied --
********-101.5721-101.5718-101.5616 -10.2701 -10.2675 -10.2652 -10.2488
-10.2318 -10.2173 -10.2152 -10.2082 -10.1970 -10.1967 -10.1958 -10.1956
 -9.4873  -9.4871  -9.4866  -9.4761  -7.2519  -7.2518  -7.2513  -7.2422
 -7.2420  -7.2416  -7.2415  -7.2409  -7.2409  -7.2407  -7.2310  -7.2306
 -0.9490  -0.9094  -0.9031  -0.8793  -0.8539  -0.8443  -0.7957  -0.7745
 -0.7505  -0.7397  -0.6581  -0.6439  -0.6228  -0.6066  -0.5499  -0.5322
 -0.5242  -0.4896  -0.4886  -0.4766  -0.4633  -0.4550  -0.4527  -0.4421
 -0.4201  -0.4166  -0.4061  -0.3948  -0.3861  -0.3803  -0.3652  -0.3521
 -0.3461  -0.3351  -0.3316  -0.3245  -0.3176  -0.2927  -0.2747  -0.2665
 -0.2497
 -- Virtual --
 -0.0677  -0.0509  -0.0365  -0.0285  -0.0178  -0.0116  -0.0039   0.0034
  0.0087   0.0120   0.0179   0.0225   0.0283   0.0347   0.0444   0.0500
  0.0522   0.0565   0.0585   0.0694   0.0704   0.0803   0.0811   0.0856
  0.0874   0.0899   0.0955   0.0987   0.1042   0.1076   0.1136   0.1151
  0.1168   0.1201   0.1255   0.1257   0.1273   0.1322   0.1343   0.1367
  0.1374   0.1396   0.1416   0.1466   0.1531   0.1551   0.1625   0.1657
  0.1675   0.1746   0.1753   0.1801   0.1884   0.2019   0.2038   0.2052
  0.2074   0.2095   0.2132   0.2183   0.2203   0.2218   0.2275   0.2342
  0.2387   0.2435   0.2481   0.2507   0.2550   0.2595   0.2625   0.2661
  0.2698   0.2767   0.2805   0.2824   0.2852   0.2906   0.2951   0.2967
  0.3008   0.3152   0.3214   0.3233   0.3260   0.3334   0.3412   0.3464
  0.3523   0.3702   0.3811   0.4121   0.4244   0.4340   0.4452   0.4523
  0.4585   0.4630   0.4644   0.4730   0.4832   0.4845   0.4942   0.5100
  0.5163   0.5208   0.5252   0.5297   0.5415   0.5493   0.5562   0.5624
  0.5688   0.5799   0.5838   0.5938   0.5974   0.6026   0.6108   0.6115
  0.6183   0.6281   0.6309   0.6397   0.6450   0.6541   0.6630   0.6721
  0.6795   0.6884   0.7011   0.7105   0.7122   0.7183   0.7374   0.7452
  0.7611   0.7645   0.8019   0.8116   0.8206   0.8252   0.8278   0.8380
  0.8444   0.8498   0.8532   0.8563   0.8566   0.8598   0.8639   0.8728
  0.8757   0.8807   0.8840   0.8914   0.9055   0.9072   0.9124   0.9192
  0.9295   0.9328   0.9466   0.9493   0.9592   0.9645   0.9667   0.9725
  0.9800   0.9924   0.9994   1.0116   1.0206   1.0368   1.0493   1.0552
  1.0831   1.0959   1.1064   1.1142   1.1285   1.1588   1.1811   1.2010
  1.2166   1.2281   1.2515   1.2682   1.2729   1.2770   1.2920   1.2990
  1.3324   1.3412   1.3561   1.3651   1.4085   1.4654   1.4876   1.4978
  1.5168   1.5220   1.5302   1.5505   1.5598   1.5781   1.5927   1.6029
  1.6228   1.6290   1.6600   1.6711   1.6917   1.6958   1.7100   1.7349
  1.7565   1.7709   1.7842   1.8266   1.8517   1.8540   1.8623   1.8832
  1.8936   1.9116   1.9202   1.9289   1.9394   1.9473   1.9583   1.9666
  1.9765   1.9814   2.0215   2.0640   2.0735   2.0814   2.1030   2.1234
  2.1323   2.1822   2.2037   2.2517   2.2634   2.2706   2.2838   2.2914
  2.3076   2.3113   2.3472   2.3662   2.3853   2.3893   2.4252   2.4370
  2.4530   2.4550   2.4684   2.4823   2.5306   2.5416   2.5466   2.6032
  2.6049   2.6354   2.6440   2.6596   2.6638   2.6829   2.6952   2.7038
  2.7309   2.7401   2.7471   2.7484   2.7644   2.7703   2.7891   2.7983
  2.8174   2.8325   2.8417   2.8606   2.8830   2.9383   2.9430   2.9696
  2.9854   3.0761   3.0878   3.1027   3.1393   3.1576   3.1911   3.2087
  3.2397   3.2722   3.3559   3.3697   3.4046   3.4397   3.5078   3.5799
  3.5938   3.6447   3.7165   3.8164   3.8559   3.9894   4.0076   4.0513
  4.1428   4.1430   4.4191   4.8140   4.8443   9.7643   9.7798   9.8135
  9.8250  23.3829  23.6021  23.8406  23.9022  23.9203  23.9663  23.9971
 24.0076  24.0713  24.1038  24.1314  24.1820  25.8176  25.8293  25.9102
 25.9463  26.1395  26.1438  26.2359  26.3574  26.5881  26.6058  26.7046
 26.8938 215.7577 215.7715 215.8156 215.8298
 --------------------------------------------------------------

          Ground-State Mulliken Net Atomic Charges

     Atom                 Charge (a.u.)
  ----------------------------------------
      1 C                    -0.305935
      2 C                    -0.933787
      3 Cl                    0.662321
      4 C                     0.778105
      5 Cl                    0.447442
      6 C                    -0.936927
      7 H                     0.191692
      8 C                    -0.293378
      9 H                     0.210169
     10 C                    -0.100138
     11 Cl                    0.502584
     12 C                     0.898033
     13 C                    -0.661562
     14 H                     0.172314
     15 C                    -0.780019
     16 H                     0.188897
     17 C                     0.638073
     18 Cl                    0.419222
     19 C                    -0.668527
     20 H                     0.190283
     21 C                    -0.784999
     22 H                     0.166140
  ----------------------------------------
  Sum of atomic charges =     0.000000

 -----------------------------------------------------------------
                    Cartesian Multipole Moments
 -----------------------------------------------------------------
    Charge (ESU x 10^10)
                 0.0000
    Dipole Moment (Debye)
         X      -2.2019      Y       0.0448      Z       0.0296
       Tot       2.2026
    Quadrupole Moments (Debye-Ang)
        XX    -118.9787     XY      -2.3419     YY    -119.4518
        XZ       2.7908     YZ      -3.9585     ZZ    -125.5666
    Octopole Moments (Debye-Ang^2)
       XXX    -354.8600    XXY      -8.0189    XYY     -90.8548
       YYY       5.7210    XXZ      53.2519    XYZ      -7.1183
       YYZ      16.3099    XZZ    -107.6418    YZZ      14.0492
       ZZZ      51.6771
    Hexadecapole Moments (Debye-Ang^3)
      XXXX   -4687.9579   XXXY      26.8042   XXYY    -815.9967
      XYYY      72.7493   YYYY    -273.3239   XXXZ    1140.7771
      XXYZ      -4.3362   XYYZ     348.6875   YYYZ      15.3214
      XXZZ   -1454.4623   XYZZ      52.0461   YYZZ    -671.6193
      XZZZ    1076.0614   YZZZ     -12.2123   ZZZZ   -3733.8655
 -----------------------------------------------------------------
 Calculating analytic gradient of the SCF energy
 Gradient of SCF Energy
            1           2           3           4           5           6
    1  -0.0161489  -0.0068399   0.0050188   0.0014224   0.0055392   0.0022395
    2   0.0003379   0.0001496  -0.0055879  -0.0003203  -0.0000358  -0.0000874
    3   0.0123983  -0.0047556  -0.0087939  -0.0111370   0.0018700   0.0001605
            7           8           9          10          11          12
    1  -0.0009504   0.0064945  -0.0000284   0.0020409   0.0152932   0.0021945
    2   0.0000777   0.0001527  -0.0000019  -0.0002951   0.0050932  -0.0002191
    3  -0.0003076   0.0042058  -0.0002119  -0.0025450   0.0016000  -0.0022281
           13          14          15          16          17          18
    1   0.0008874  -0.0028362  -0.0067499  -0.0005034   0.0036360   0.0001942
    2   0.0055237   0.0008731   0.0071106   0.0001392  -0.0000643  -0.0000018
    3   0.0043034   0.0045577  -0.0022309   0.0004127  -0.0021133  -0.0000925
           19          20          21          22
    1  -0.0018090  -0.0005870  -0.0032322  -0.0052753
    2  -0.0068692  -0.0001002  -0.0052046  -0.0006703
    3   0.0072860   0.0002043  -0.0027689   0.0001862
 Max gradient component =       1.615E-02
 RMS gradient           =       4.772E-03
 Gradient time:  CPU 194.66 s  wall 194.67 s
 Geometry Optimization Parameters
   NAtoms,    NIC,     NZ,  NCons,   NDum,   NFix, NCnnct, MaxDiis
       22     155      22       0       0       0       0       0


** GEOMETRY OPTIMIZATION IN DELOCALIZED INTERNAL COORDINATES **
   Searching for a Minimum

   Optimization Cycle:   1

                       Coordinates (Angstroms)
     ATOM                X               Y               Z
      1  C         0.0000000000    0.0000000000    0.0000000000
      2  C         0.0000000000    0.0000000000    1.3949600000
      3  Cl        1.5261815140    0.0000000000    2.2594170471
      4  C        -1.1901880373    0.0256249026    2.1059255403
      5  Cl       -1.1548436435    0.0351778398    3.8595433764
      6  C        -2.4041742747    0.0535064326    1.4351028665
      7  H        -3.3336980403    0.0741960811    1.9899557843
      8  C        -2.4180259722    0.0546630380    0.0478935036
      9  H        -3.3603520375    0.0692493833   -0.4851290834
     10  C        -1.2274122092    0.0272853135   -0.6622934626
     11  Cl       -1.2645630159   -0.0058824468   -2.4155862839
     12  C         1.2779219872   -0.0284629571   -0.7628147595
     13  C         2.3095886281   -0.8932703637   -0.3971844912
     14  H         2.1704206894   -1.5663256744    0.4394355459
     15  C         3.5004827568   -0.9194878930   -1.1069450245
     16  H         4.2865586447   -1.6026019117   -0.8107285686
     17  C         3.6821124948   -0.0819958503   -2.1978886372
     18  Cl        5.1879324501   -0.1155248115   -3.0967201401
     19  C         2.6636000698    0.7822218600   -2.5724593424
     20  H         2.7980411655    1.4448431951   -3.4181323354
     21  C         1.4736782845    0.8090230106   -1.8610916159
     22  H         0.6936781770    1.5025559907   -2.1490431582
   Point Group: c1    Number of degrees of freedom:    60


   Energy is  -2301.886830044


 Attempting to generate delocalized internal coordinates
 Initial Hessian constructed with Jon Baker's OPTIMIZE code

 60 Hessian modes will be used to form the next step
  Hessian Eigenvalues:
     0.010693    0.019215    0.019215    0.023207    0.023207    0.023578
     0.023582    0.023676    0.023682    0.023938    0.023939    0.024090
     0.024090    0.024114    0.024114    0.024135    0.024135    0.024142
     0.024143    0.159962    0.159968    0.159995    0.159995    0.159996
     0.160000    0.220003    0.224898    0.229698    0.240002    0.244901
     0.249938    0.249948    0.249992    0.250000    0.250000    0.250000
     0.250000    0.301033    0.301033    0.301033    0.301033    0.336089
     0.356665    0.356665    0.356665    0.356665    0.356665    0.356665
     0.429243    0.429309    0.429997    0.433497    0.467748    0.467824
     0.472138    0.472150    0.478203    0.478204    0.479142    0.479142

 Minimum search - taking simple RFO step
 Searching for Lamda that Minimizes Along All modes
 Value Taken    Lamda =  -0.03424819
 Calculated Step too Large.  Step scaled by  0.437433
 Step Taken.  Stepsize is  0.300000

                             Maximum     Tolerance    Cnvgd?
         Gradient           0.054375      0.000300      NO
         Displacement       0.269843      0.001200      NO
         Energy change     *********      0.000001      NO


 New Cartesian Coordinates Obtained by Inverse Iteration

 Displacement from previous Coordinates is:  1.096113
 ----------------------------------------------------------------
             Standard Nuclear Orientation (Angstroms)
    I     Atom           X                Y                Z
 ----------------------------------------------------------------
    1      C       0.0079875177    -0.0015507261    -0.0003085102
    2      C      -0.0073051983     0.0616330354     1.4067369437
    3      Cl      1.4862328510     0.1942475270     2.3167988163
    4      C      -1.2068386061     0.0879213551     2.1137962001
    5      Cl     -1.2019104371     0.1902437349     3.8634375738
    6      C      -2.4190958818     0.0483732045     1.4439154391
    7      H      -3.3482777767     0.0671018468     1.9986485485
    8      C      -2.4302006263    -0.0152513797     0.0609886424
    9      H      -3.3724401266    -0.0599815491    -0.4703423827
   10      C      -1.2395222841    -0.0377984180    -0.6510104688
   11      Cl     -1.3559499971    -0.1993079764    -2.3950716457
   12      C       1.2941123619    -0.0292135785    -0.7688633525
   13      C       2.2959956630    -0.9601373167    -0.4720631173
   14      H       2.1343538737    -1.6929915757     0.3056311272
   15      C       3.4862644858    -0.9900769438    -1.1856435236
   16      H       4.2420063175    -1.7272452107    -0.9444618039
   17      C       3.7020786800    -0.0814386877    -2.2124384237
   18      Cl      5.2059164624    -0.1141526064    -3.1143246117
   19      C       2.7242668411     0.8531327922    -2.5235434569
   20      H       2.8906512904     1.5702088088    -3.3177778799
   21      C       1.5337938919     0.8746155445    -1.8098833908
   22      H       0.7948203292     1.6264632586    -2.0480039623
 ----------------------------------------------------------------
 Nuclear Repulsion Energy =        1450.00435249 hartrees
 There are       73 alpha and       73 beta electrons
 Applying Cartesian multipole field
    Component          Value
    ---------          -----
     (2,0,0)        1.00000E-12
     (0,2,0)        2.00000E-11
     (0,0,2)       -3.00000E-11
 Nucleus-field energy     =    -0.0000000780 hartrees
 Requested basis set is 6-311++G(d,p)
 There are 154 shells and 426 basis functions
 A cutoff of  1.0D-15 yielded   9453 shell pairs
 There are     77354 function pairs (     83125 Cartesian)
 Smallest overlap matrix eigenvalue = 2.84E-07
 Linear dependence detected in AO basis
 Number of orthogonalized atomic orbitals = 422
 Maximum deviation from orthogonality = 3.156E-10
 Guess from superposition of atomic densities
 Warning:  Energy on first SCF cycle will be non-variational
 SAD guess density has 146.000000 electrons

 -----------------------------------------------------------------------
  General SCF calculation program by
  Eric Jon Sundstrom, Paul Horn, Yuezhi Mao, Dmitri Zuev, Alec White,
  David Stuck, Shaama M.S., Shane Yost, Joonho Lee, David Small,
  Daniel Levine, Susi Lehtola, Hugh Burton, Evgeny Epifanovsky,
  Bang C. Huynh
 -----------------------------------------------------------------------
 Exchange:     0.2000 Hartree-Fock + 0.0800 Slater + 0.7200 B88
 Correlation:  0.1900 VWN1RPA + 0.8100 LYP
 Using SG-1 standard quadrature grid
 A restricted SCF calculation will be
 performed using DIIS
 SCF converges when DIIS error is below 1.0e-08
 ---------------------------------------
  Cycle       Energy         DIIS error
 ---------------------------------------
    1   -2305.6746374188      3.03e-02  
    2   -2301.7362020492      2.60e-03  
    3   -2301.6531542763      3.15e-03  
    4   -2301.8879934314      5.32e-04  
    5   -2301.8933699121      2.61e-04  
    6   -2301.8948084563      9.99e-05  
    7   -2301.8950159553      2.62e-05  
    8   -2301.8950290648      1.13e-05  
    9   -2301.8950320277      2.02e-06  
   10   -2301.8950321011      1.06e-06  
   11   -2301.8950321259      3.49e-07  
   12   -2301.8950321283      1.39e-07  
   13   -2301.8950321290      3.52e-08  
   14   -2301.8950321288      1.08e-08  
   15   -2301.8950321288      5.23e-09  Convergence criterion met
 ---------------------------------------
 SCF time:   CPU 577.73s  wall 578.00s 
 SCF   energy in the final basis set =    -2301.8950321288
 Total energy in the final basis set =    -2301.8950321288

 --------------------------------------------------------------

                    Orbital Energies (a.u.)
 --------------------------------------------------------------

 Alpha MOs
 -- Occupied --
********-101.5716-101.5716-101.5621 -10.2722 -10.2667 -10.2664 -10.2501
-10.2363 -10.2161 -10.2136 -10.2124 -10.1996 -10.1995 -10.1979 -10.1978
 -9.4867  -9.4865  -9.4862  -9.4767  -7.2516  -7.2510  -7.2508  -7.2416
 -7.2414  -7.2413  -7.2411  -7.2408  -7.2406  -7.2405  -7.2316  -7.2312
 -0.9458  -0.9088  -0.9021  -0.8773  -0.8548  -0.8420  -0.7948  -0.7755
 -0.7486  -0.7384  -0.6580  -0.6422  -0.6218  -0.6068  -0.5498  -0.5307
 -0.5232  -0.4913  -0.4891  -0.4757  -0.4613  -0.4551  -0.4507  -0.4412
 -0.4201  -0.4161  -0.4059  -0.3933  -0.3858  -0.3786  -0.3636  -0.3525
 -0.3473  -0.3337  -0.3319  -0.3247  -0.3189  -0.2905  -0.2778  -0.2650
 -0.2526
 -- Virtual --
 -0.0667  -0.0512  -0.0362  -0.0299  -0.0228  -0.0123  -0.0028   0.0029
  0.0083   0.0105   0.0187   0.0225   0.0275   0.0341   0.0437   0.0506
  0.0510   0.0567   0.0588   0.0682   0.0699   0.0794   0.0810   0.0844
  0.0870   0.0890   0.0957   0.0987   0.1033   0.1068   0.1126   0.1142
  0.1166   0.1193   0.1239   0.1253   0.1256   0.1314   0.1334   0.1356
  0.1370   0.1375   0.1397   0.1422   0.1517   0.1552   0.1619   0.1652
  0.1670   0.1728   0.1742   0.1801   0.1835   0.1976   0.2002   0.2045
  0.2078   0.2087   0.2127   0.2176   0.2181   0.2246   0.2275   0.2336
  0.2390   0.2412   0.2455   0.2514   0.2536   0.2574   0.2625   0.2659
  0.2694   0.2750   0.2801   0.2812   0.2838   0.2890   0.2939   0.2973
  0.2989   0.3075   0.3162   0.3222   0.3286   0.3342   0.3389   0.3475
  0.3537   0.3678   0.3773   0.4135   0.4222   0.4337   0.4471   0.4506
  0.4533   0.4603   0.4610   0.4755   0.4854   0.4873   0.4947   0.5071
  0.5097   0.5162   0.5277   0.5307   0.5438   0.5488   0.5578   0.5698
  0.5728   0.5780   0.5818   0.5919   0.5951   0.5988   0.6091   0.6111
  0.6184   0.6265   0.6288   0.6402   0.6506   0.6596   0.6643   0.6693
  0.6806   0.6888   0.7012   0.7098   0.7140   0.7164   0.7333   0.7388
  0.7592   0.7641   0.7991   0.8071   0.8167   0.8236   0.8312   0.8416
  0.8447   0.8495   0.8519   0.8546   0.8567   0.8608   0.8649   0.8711
  0.8750   0.8774   0.8844   0.8934   0.8986   0.9035   0.9083   0.9235
  0.9307   0.9382   0.9423   0.9508   0.9579   0.9616   0.9651   0.9690
  0.9743   0.9834   0.9912   1.0060   1.0157   1.0240   1.0449   1.0483
  1.0691   1.0707   1.1028   1.1184   1.1261   1.1431   1.1840   1.1959
  1.2137   1.2252   1.2444   1.2636   1.2657   1.2791   1.2849   1.3012
  1.3260   1.3397   1.3557   1.3617   1.4153   1.4571   1.4844   1.4976
  1.5168   1.5213   1.5266   1.5482   1.5587   1.5760   1.5788   1.6028
  1.6198   1.6286   1.6614   1.6665   1.6919   1.6961   1.7071   1.7282
  1.7520   1.7638   1.7818   1.8187   1.8492   1.8521   1.8625   1.8767
  1.8888   1.9082   1.9147   1.9309   1.9336   1.9467   1.9533   1.9568
  1.9685   1.9768   2.0194   2.0601   2.0675   2.0769   2.0967   2.1209
  2.1334   2.1700   2.1962   2.2511   2.2584   2.2687   2.2824   2.2890
  2.3001   2.3101   2.3383   2.3636   2.3764   2.3959   2.4241   2.4363
  2.4443   2.4554   2.4619   2.4779   2.5278   2.5381   2.5401   2.5860
  2.5983   2.6300   2.6447   2.6566   2.6640   2.6776   2.6922   2.7029
  2.7307   2.7349   2.7407   2.7456   2.7628   2.7644   2.7809   2.7922
  2.8078   2.8171   2.8360   2.8527   2.8794   2.9247   2.9365   2.9669
  2.9830   3.0721   3.0815   3.0897   3.1301   3.1427   3.1757   3.1970
  3.2238   3.2590   3.3455   3.3637   3.3995   3.4332   3.4951   3.5720
  3.5881   3.6387   3.7140   3.8100   3.8501   3.9855   3.9949   4.0526
  4.1358   4.1369   4.4008   4.8034   4.8396   9.7595   9.7786   9.8074
  9.8223  23.3860  23.5952  23.8252  23.8845  23.9111  23.9609  23.9687
 24.0019  24.0554  24.0954  24.1342  24.1716  25.8148  25.8287  25.9005
 25.9266  26.1376  26.1404  26.1973  26.3229  26.5676  26.5962  26.6735
 26.8659 215.7523 215.7703 215.8072 215.8246
 --------------------------------------------------------------

          Ground-State Mulliken Net Atomic Charges

     Atom                 Charge (a.u.)
  ----------------------------------------
      1 C                    -0.190074
      2 C                    -0.801329
      3 Cl                    0.640487
      4 C                     0.701543
      5 Cl                    0.450112
      6 C                    -0.971052
      7 H                     0.191982
      8 C                    -0.284845
      9 H                     0.211250
     10 C                    -0.183005
     11 Cl                    0.486896
     12 C                     0.730792
     13 C                    -0.621687
     14 H                     0.179060
     15 C                    -0.748057
     16 H                     0.190972
     17 C                     0.616716
     18 Cl                    0.420007
     19 C                    -0.642451
     20 H                     0.191757
     21 C                    -0.741277
     22 H                     0.172203
  ----------------------------------------
  Sum of atomic charges =     0.000000

 -----------------------------------------------------------------
                    Cartesian Multipole Moments
 -----------------------------------------------------------------
    Charge (ESU x 10^10)
                -0.0000
    Dipole Moment (Debye)
         X      -2.0897      Y      -0.0233      Z      -0.0025
       Tot       2.0898
    Quadrupole Moments (Debye-Ang)
        XX    -118.8777     XY      -2.1181     YY    -118.6633
        XZ       2.2373     YZ      -4.0970     ZZ    -126.1081
    Octopole Moments (Debye-Ang^2)
       XXX    -351.0247    XXY     -10.4824    XYY     -86.7918
       YYY       0.1783    XXZ      50.1770    XYZ      -6.8322
       YYZ      14.1734    XZZ    -106.2556    YZZ      12.1340
       ZZZ      52.8231
    Hexadecapole Moments (Debye-Ang^3)
      XXXX   -4750.1604   XXXY      12.4535   XXYY    -823.0853
      XYYY      51.7779   YYYY    -299.2674   XXXZ    1152.1859
      XXYZ     -23.5125   XYYZ     350.5687   YYYZ     -50.9055
      XXZZ   -1463.3887   XYZZ      49.6598   YYZZ    -677.0751
      XZZZ    1101.3419   YZZZ     -68.6453   ZZZZ   -3762.4437
 -----------------------------------------------------------------
 Calculating analytic gradient of the SCF energy
 Gradient of SCF Energy
            1           2           3           4           5           6
    1  -0.0074339  -0.0040172  -0.0000991  -0.0000647   0.0040550   0.0021971
    2   0.0003525  -0.0027911  -0.0004424  -0.0003628   0.0003207  -0.0000883
    3   0.0070477  -0.0005193   0.0025321  -0.0075051   0.0011812  -0.0000230
            7           8           9          10          11          12
    1  -0.0006151   0.0048879  -0.0003148  -0.0023441   0.0011834   0.0014388
    2   0.0000106   0.0001236  -0.0000917   0.0022284   0.0007128  -0.0001444
    3  -0.0003517   0.0024111   0.0000906  -0.0037763   0.0008074  -0.0012326
           13          14          15          16          17          18
    1   0.0039610  -0.0007006  -0.0043346  -0.0001377   0.0028137  -0.0001621
    2   0.0020380   0.0005462   0.0050421  -0.0001584  -0.0001540   0.0000260
    3   0.0017024  -0.0010143  -0.0012895   0.0002039  -0.0017627   0.0000849
           19          20          21          22
    1  -0.0012691  -0.0002541   0.0005937   0.0006165
    2  -0.0047385   0.0001475  -0.0019215  -0.0006551
    3   0.0047136   0.0000122  -0.0043984   0.0010856
 Max gradient component =       7.505E-03
 RMS gradient           =       2.552E-03
 Gradient time:  CPU 191.58 s  wall 191.59 s
 Geometry Optimization Parameters
   NAtoms,    NIC,     NZ,  NCons,   NDum,   NFix, NCnnct, MaxDiis
       22     155      22       0       0       0       0       0

 Cartesian Hessian Update
 Hessian updated using BFGS update


** GEOMETRY OPTIMIZATION IN DELOCALIZED INTERNAL COORDINATES **
   Searching for a Minimum

   Optimization Cycle:   2

                       Coordinates (Angstroms)
     ATOM                X               Y               Z
      1  C         0.0079875177   -0.0015507261   -0.0003085102
      2  C        -0.0073051983    0.0616330354    1.4067369437
      3  Cl        1.4862328510    0.1942475270    2.3167988163
      4  C        -1.2068386061    0.0879213551    2.1137962001
      5  Cl       -1.2019104371    0.1902437349    3.8634375738
      6  C        -2.4190958818    0.0483732045    1.4439154391
      7  H        -3.3482777767    0.0671018468    1.9986485485
      8  C        -2.4302006263   -0.0152513797    0.0609886424
      9  H        -3.3724401266   -0.0599815491   -0.4703423827
     10  C        -1.2395222841   -0.0377984180   -0.6510104688
     11  Cl       -1.3559499971   -0.1993079764   -2.3950716457
     12  C         1.2941123619   -0.0292135785   -0.7688633525
     13  C         2.2959956630   -0.9601373167   -0.4720631173
     14  H         2.1343538737   -1.6929915757    0.3056311272
     15  C         3.4862644858   -0.9900769438   -1.1856435236
     16  H         4.2420063175   -1.7272452107   -0.9444618039
     17  C         3.7020786800   -0.0814386877   -2.2124384237
     18  Cl        5.2059164624   -0.1141526064   -3.1143246117
     19  C         2.7242668411    0.8531327922   -2.5235434569
     20  H         2.8906512904    1.5702088088   -3.3177778799
     21  C         1.5337938919    0.8746155445   -1.8098833908
     22  H         0.7948203292    1.6264632586   -2.0480039623
   Point Group: c1    Number of degrees of freedom:    60


   Energy is  -2301.895032129

 Hessian updated using BFGS update

 52 Hessian modes will be used to form the next step
  Hessian Eigenvalues:
     0.017834    0.019215    0.019216    0.023207    0.023207    0.023565
     0.023676    0.023681    0.023929    0.023938    0.024090    0.024090
     0.024114    0.024114    0.024133    0.024135    0.024142    0.024142
     0.033038    0.159831    0.159968    0.159995    0.159996    0.159996
     0.160390    0.220003    0.223265    0.228046    0.234830    0.243555
     0.245479    0.249955    0.249994    0.250000    0.300179    0.300863
     0.305444    0.352911    0.356648    0.366540    0.428568    0.429243
     0.430670    0.464865    0.467746    0.468000    0.469790    0.474320
     0.478203    0.478210    0.479127    0.543382

 Minimum search - taking simple RFO step
 Searching for Lamda that Minimizes Along All modes
 Value Taken    Lamda =  -0.00345798
 Calculated Step too Large.  Step scaled by  0.979259
 Step Taken.  Stepsize is  0.300000

                             Maximum     Tolerance    Cnvgd?
         Gradient           0.011666      0.000300      NO
         Displacement       0.237265      0.001200      NO
         Energy change     -0.008202      0.000001      NO


 New Cartesian Coordinates Obtained by Inverse Iteration

 Displacement from previous Coordinates is:  0.945396
 ----------------------------------------------------------------
             Standard Nuclear Orientation (Angstroms)
    I     Atom           X                Y                Z
 ----------------------------------------------------------------
    1      C       0.0195640703    -0.0006865900     0.0029236345
    2      C       0.0041450250     0.1371880272     1.4041413861
    3      Cl      1.5184640697     0.3427844449     2.2600132599
    4      C      -1.2034127265     0.1556443852     2.1152961461
    5      Cl     -1.2505165149     0.3264810588     3.8571117966
    6      C      -2.4127817974     0.0446412600     1.4395491963
    7      H      -3.3415181072     0.0595594665     1.9943128517
    8      C      -2.4215338396    -0.0871130175     0.0591722145
    9      H      -3.3582352596    -0.1845149732    -0.4741123965
   10      C      -1.2221916029    -0.1114823229    -0.6422299060
   11      Cl     -1.3087140162    -0.3507251048    -2.3803756252
   12      C       1.2958974992    -0.0275341839    -0.7617478696
   13      C       2.2526535917    -1.0210562402    -0.5252122484
   14      H       2.0654450959    -1.7871889557     0.2175314361
   15      C       3.4408206850    -1.0557502325    -1.2454247414
   16      H       4.1699803368    -1.8340422346    -1.0586757020
   17      C       3.6845488758    -0.0812426712    -2.2082301189
   18      Cl      5.1843026870    -0.1157270793    -3.1176832129
   19      C       2.7505721363     0.9190058790    -2.4589815458
   20      H       2.9474357336     1.6759710042    -3.2077211396
   21      C       1.5614123098     0.9376431944    -1.7392989059
   22      H       0.8406013795     1.7229400244    -1.9341417486
 ----------------------------------------------------------------
 Nuclear Repulsion Energy =        1450.10711559 hartrees
 There are       73 alpha and       73 beta electrons
 Applying Cartesian multipole field
    Component          Value
    ---------          -----
     (2,0,0)        1.00000E-12
     (0,2,0)        2.00000E-11
     (0,0,2)       -3.00000E-11
 Nucleus-field energy     =    -0.0000000764 hartrees
 Requested basis set is 6-311++G(d,p)
 There are 154 shells and 426 basis functions
 A cutoff of  1.0D-15 yielded   9466 shell pairs
 There are     77487 function pairs (     83270 Cartesian)
 Smallest overlap matrix eigenvalue = 2.79E-07
 Linear dependence detected in AO basis
 Number of orthogonalized atomic orbitals = 422
 Maximum deviation from orthogonality = 4.471E-10
 Guess from superposition of atomic densities
 Warning:  Energy on first SCF cycle will be non-variational
 SAD guess density has 146.000000 electrons

 -----------------------------------------------------------------------
  General SCF calculation program by
  Eric Jon Sundstrom, Paul Horn, Yuezhi Mao, Dmitri Zuev, Alec White,
  David Stuck, Shaama M.S., Shane Yost, Joonho Lee, David Small,
  Daniel Levine, Susi Lehtola, Hugh Burton, Evgeny Epifanovsky,
  Bang C. Huynh
 -----------------------------------------------------------------------
 Exchange:     0.2000 Hartree-Fock + 0.0800 Slater + 0.7200 B88
 Correlation:  0.1900 VWN1RPA + 0.8100 LYP
 Using SG-1 standard quadrature grid
 A restricted SCF calculation will be
 performed using DIIS
 SCF converges when DIIS error is below 1.0e-08
 ---------------------------------------
  Cycle       Energy         DIIS error
 ---------------------------------------
    1   -2305.6483504334      3.02e-02  
    2   -2301.7395271069      2.58e-03  
    3   -2301.6561706415      3.14e-03  
    4   -2301.8894745617      5.53e-04  
    5   -2301.8952452253      2.77e-04  
    6   -2301.8968658177      1.01e-04  
    7   -2301.8970739713      2.87e-05  
    8   -2301.8970905091      1.20e-05  
    9   -2301.8970937406      2.67e-06  
   10   -2301.8970938777      1.30e-06  
   11   -2301.8970939167      3.74e-07  
   12   -2301.8970939196      1.23e-07  
   13   -2301.8970939199      3.40e-08  
   14   -2301.8970939202      1.07e-08  
   15   -2301.8970939200      5.28e-09  Convergence criterion met
 ---------------------------------------
 SCF time:   CPU 573.65s  wall 574.00s 
 SCF   energy in the final basis set =    -2301.8970939200
 Total energy in the final basis set =    -2301.8970939200

 --------------------------------------------------------------

                    Orbital Energies (a.u.)
 --------------------------------------------------------------

 Alpha MOs
 -- Occupied --
********-101.5722-101.5705-101.5613 -10.2730 -10.2680 -10.2657 -10.2507
-10.2339 -10.2164 -10.2138 -10.2114 -10.2006 -10.2006 -10.1991 -10.1991
 -9.4871  -9.4870  -9.4853  -9.4759  -7.2518  -7.2518  -7.2498  -7.2420
 -7.2419  -7.2415  -7.2409  -7.2405  -7.2402  -7.2397  -7.2308  -7.2304
 -0.9446  -0.9082  -0.9009  -0.8793  -0.8547  -0.8404  -0.7947  -0.7761
 -0.7475  -0.7370  -0.6573  -0.6417  -0.6226  -0.6061  -0.5497  -0.5300
 -0.5224  -0.4931  -0.4892  -0.4763  -0.4609  -0.4541  -0.4513  -0.4403
 -0.4196  -0.4165  -0.4053  -0.3920  -0.3845  -0.3800  -0.3643  -0.3518
 -0.3453  -0.3326  -0.3314  -0.3244  -0.3219  -0.2877  -0.2789  -0.2639
 -0.2539
 -- Virtual --
 -0.0634  -0.0518  -0.0363  -0.0295  -0.0270  -0.0128  -0.0024   0.0034
  0.0081   0.0098   0.0188   0.0227   0.0265   0.0335   0.0433   0.0504
  0.0510   0.0570   0.0591   0.0672   0.0691   0.0786   0.0816   0.0837
  0.0868   0.0894   0.0950   0.0987   0.1029   0.1068   0.1121   0.1137
  0.1160   0.1197   0.1213   0.1250   0.1256   0.1298   0.1333   0.1350
  0.1357   0.1375   0.1393   0.1411   0.1511   0.1553   0.1607   0.1650
  0.1677   0.1708   0.1731   0.1798   0.1810   0.1957   0.1990   0.2049
  0.2084   0.2121   0.2134   0.2164   0.2186   0.2272   0.2281   0.2327
  0.2379   0.2417   0.2436   0.2501   0.2536   0.2555   0.2627   0.2662
  0.2704   0.2763   0.2781   0.2809   0.2820   0.2883   0.2917   0.2963
  0.2987   0.3015   0.3147   0.3212   0.3279   0.3366   0.3391   0.3484
  0.3533   0.3665   0.3754   0.4136   0.4219   0.4346   0.4477   0.4491
  0.4527   0.4605   0.4623   0.4776   0.4837   0.4892   0.4943   0.5049
  0.5108   0.5136   0.5271   0.5326   0.5432   0.5502   0.5572   0.5677
  0.5735   0.5807   0.5832   0.5913   0.5963   0.5994   0.6106   0.6140
  0.6192   0.6248   0.6326   0.6379   0.6511   0.6614   0.6704   0.6742
  0.6837   0.6872   0.6999   0.7064   0.7135   0.7174   0.7302   0.7318
  0.7569   0.7714   0.7954   0.8113   0.8166   0.8273   0.8314   0.8411
  0.8439   0.8480   0.8529   0.8553   0.8574   0.8614   0.8630   0.8700
  0.8726   0.8782   0.8857   0.8953   0.8989   0.8998   0.9124   0.9195
  0.9314   0.9359   0.9424   0.9478   0.9583   0.9641   0.9651   0.9719
  0.9734   0.9859   0.9932   1.0065   1.0138   1.0187   1.0428   1.0464
  1.0641   1.0691   1.1102   1.1166   1.1267   1.1453   1.1839   1.1948
  1.2136   1.2291   1.2499   1.2603   1.2664   1.2812   1.2905   1.3020
  1.3208   1.3445   1.3569   1.3699   1.4195   1.4496   1.4840   1.4988
  1.5178   1.5192   1.5254   1.5537   1.5582   1.5731   1.5884   1.6010
  1.6159   1.6311   1.6618   1.6658   1.6897   1.6952   1.7050   1.7246
  1.7474   1.7630   1.7833   1.8154   1.8482   1.8516   1.8619   1.8690
  1.8846   1.9044   1.9232   1.9325   1.9402   1.9460   1.9528   1.9558
  1.9710   1.9766   2.0185   2.0565   2.0673   2.0769   2.0980   2.1243
  2.1338   2.1692   2.1931   2.2526   2.2536   2.2697   2.2829   2.2837
  2.2925   2.3076   2.3385   2.3585   2.3781   2.4122   2.4319   2.4352
  2.4416   2.4499   2.4594   2.4790   2.5257   2.5364   2.5390   2.5807
  2.5979   2.6226   2.6460   2.6550   2.6706   2.6800   2.6922   2.7028
  2.7311   2.7352   2.7397   2.7477   2.7546   2.7613   2.7790   2.7889
  2.8005   2.8061   2.8327   2.8503   2.8740   2.9215   2.9330   2.9723
  2.9933   3.0750   3.0814   3.0901   3.1340   3.1369   3.1693   3.1993
  3.2272   3.2558   3.3419   3.3644   3.3986   3.4335   3.4885   3.5701
  3.5900   3.6382   3.7198   3.8047   3.8461   3.9836   3.9982   4.0535
  4.1353   4.1382   4.3813   4.8023   4.8379   9.7646   9.7793   9.8094
  9.8207  23.3912  23.6016  23.8252  23.8821  23.9047  23.9568  23.9653
 23.9901  24.0614  24.0870  24.1257  24.1659  25.8095  25.8293  25.8989
 25.9206  26.1364  26.1428  26.1881  26.3466  26.5556  26.5858  26.6704
 26.8751 215.7579 215.7709 215.8101 215.8217
 --------------------------------------------------------------

          Ground-State Mulliken Net Atomic Charges

     Atom                 Charge (a.u.)
  ----------------------------------------
      1 C                    -0.051685
      2 C                    -0.690432
      3 Cl                    0.601913
      4 C                     0.618876
      5 Cl                    0.452754
      6 C                    -0.969128
      7 H                     0.193299
      8 C                    -0.304899
      9 H                     0.212257
     10 C                    -0.284299
     11 Cl                    0.475036
     12 C                     0.730616
     13 C                    -0.667438
     14 H                     0.183266
     15 C                    -0.674818
     16 H                     0.195533
     17 C                     0.523037
     18 Cl                    0.428621
     19 C                    -0.581607
     20 H                     0.195872
     21 C                    -0.763883
     22 H                     0.177109
  ----------------------------------------
  Sum of atomic charges =     0.000000

 -----------------------------------------------------------------
                    Cartesian Multipole Moments
 -----------------------------------------------------------------
    Charge (ESU x 10^10)
                 0.0000
    Dipole Moment (Debye)
         X      -2.0853      Y      -0.0803      Z       0.0278
       Tot       2.0870
    Quadrupole Moments (Debye-Ang)
        XX    -119.1108     XY      -1.9132     YY    -117.9944
        XZ       1.9679     YZ      -4.2553     ZZ    -126.6537
    Octopole Moments (Debye-Ang^2)
       XXX    -352.9384    XXY     -12.3581    XYY     -85.0378
       YYY      -4.6526    XXZ      49.9137    XYZ      -6.4802
       YYZ      13.4566    XZZ    -107.8283    YZZ       9.9970
       ZZZ      56.6166
    Hexadecapole Moments (Debye-Ang^3)
      XXXX   -4733.6820   XXXY       4.0677   XXYY    -819.0772
      XYYY      35.6104   YYYY    -335.6735   XXXZ    1162.9497
      XXYZ     -39.7637   XYYZ     350.6786   YYYZ    -106.1677
      XXZZ   -1452.0713   XYZZ      45.5718   YYZZ    -674.2902
      XZZZ    1111.5138   YZZZ    -117.3002   ZZZZ   -3730.3297
 -----------------------------------------------------------------
 Calculating analytic gradient of the SCF energy
 Gradient of SCF Energy
            1           2           3           4           5           6
    1  -0.0001083   0.0006355   0.0022885  -0.0013543  -0.0011761  -0.0005028
    2   0.0001734  -0.0014880  -0.0003698  -0.0002496   0.0000533   0.0000441
    3   0.0017873  -0.0025772  -0.0014794  -0.0013277   0.0012763   0.0015985
            7           8           9          10          11          12
    1  -0.0001553   0.0015657  -0.0001169   0.0002983   0.0010466  -0.0019381
    2  -0.0000991   0.0003324  -0.0000242   0.0011826   0.0003419   0.0000754
    3  -0.0003057   0.0004481  -0.0000158  -0.0012323   0.0005360   0.0010966
           13          14          15          16          17          18
    1   0.0017331   0.0000340  -0.0015874  -0.0000867   0.0021947  -0.0008980
    2   0.0007312  -0.0004753   0.0010743  -0.0003053  -0.0001377   0.0000395
    3   0.0015105  -0.0000498   0.0002646   0.0004110  -0.0012867   0.0004835
           19          20          21          22
    1  -0.0011233  -0.0004303  -0.0002498  -0.0000691
    2  -0.0008327   0.0002746  -0.0008171   0.0004760
    3   0.0012866  -0.0001001  -0.0022527  -0.0000716
 Max gradient component =       2.577E-03
 RMS gradient           =       1.026E-03
 Gradient time:  CPU 190.02 s  wall 190.04 s
 Geometry Optimization Parameters
   NAtoms,    NIC,     NZ,  NCons,   NDum,   NFix, NCnnct, MaxDiis
       22     155      22       0       0       0       0       0

 Cartesian Hessian Update
 Hessian updated using BFGS update


** GEOMETRY OPTIMIZATION IN DELOCALIZED INTERNAL COORDINATES **
   Searching for a Minimum

   Optimization Cycle:   3

                       Coordinates (Angstroms)
     ATOM                X               Y               Z
      1  C         0.0195640703   -0.0006865900    0.0029236345
      2  C         0.0041450250    0.1371880272    1.4041413861
      3  Cl        1.5184640697    0.3427844449    2.2600132599
      4  C        -1.2034127265    0.1556443852    2.1152961461
      5  Cl       -1.2505165149    0.3264810588    3.8571117966
      6  C        -2.4127817974    0.0446412600    1.4395491963
      7  H        -3.3415181072    0.0595594665    1.9943128517
      8  C        -2.4215338396   -0.0871130175    0.0591722145
      9  H        -3.3582352596   -0.1845149732   -0.4741123965
     10  C        -1.2221916029   -0.1114823229   -0.6422299060
     11  Cl       -1.3087140162   -0.3507251048   -2.3803756252
     12  C         1.2958974992   -0.0275341839   -0.7617478696
     13  C         2.2526535917   -1.0210562402   -0.5252122484
     14  H         2.0654450959   -1.7871889557    0.2175314361
     15  C         3.4408206850   -1.0557502325   -1.2454247414
     16  H         4.1699803368   -1.8340422346   -1.0586757020
     17  C         3.6845488758   -0.0812426712   -2.2082301189
     18  Cl        5.1843026870   -0.1157270793   -3.1176832129
     19  C         2.7505721363    0.9190058790   -2.4589815458
     20  H         2.9474357336    1.6759710042   -3.2077211396
     21  C         1.5614123098    0.9376431944   -1.7392989059
     22  H         0.8406013795    1.7229400244   -1.9341417486
   Point Group: c1    Number of degrees of freedom:    60


   Energy is  -2301.897093920

 Hessian updated using BFGS update

 55 Hessian modes will be used to form the next step
  Hessian Eigenvalues:
     0.012986    0.019215    0.019221    0.023205    0.023207    0.023442
     0.023677    0.023694    0.023910    0.023963    0.024090    0.024091
     0.024113    0.024114    0.024131    0.024139    0.024142    0.024179
     0.031233    0.158940    0.159968    0.159996    0.159996    0.160037
     0.161378    0.215551    0.220005    0.227887    0.233698    0.244880
     0.249082    0.249965    0.250000    0.250000    0.265624    0.300597
     0.300846    0.302217    0.308595    0.354312    0.356625    0.356733
     0.376795    0.427411    0.429244    0.434488    0.462470    0.467748
     0.468824    0.471225    0.473660    0.478204    0.478538    0.483969
     0.602779

 Minimum search - taking simple RFO step
 Searching for Lamda that Minimizes Along All modes
 Value Taken    Lamda =  -0.00109403
 Step Taken.  Stepsize is  0.242407

                             Maximum     Tolerance    Cnvgd?
         Gradient           0.006646      0.000300      NO
         Displacement       0.189600      0.001200      NO
         Energy change     -0.002062      0.000001      NO


 New Cartesian Coordinates Obtained by Inverse Iteration

 Displacement from previous Coordinates is:  0.744097
 ----------------------------------------------------------------
             Standard Nuclear Orientation (Angstroms)
    I     Atom           X                Y                Z
 ----------------------------------------------------------------
    1      C       0.0213061779    -0.0044649426     0.0027361462
    2      C       0.0026354985     0.1941512014     1.3969773133
    3      Cl      1.5101867105     0.4524776193     2.2429865589
    4      C      -1.2018050552     0.2110268568     2.1076485356
    5      Cl     -1.2426998428     0.4482001162     3.8386508098
    6      C      -2.4089248475     0.0419024634     1.4354999359
    7      H      -3.3353846940     0.0599644146     1.9940207676
    8      C      -2.4185130250    -0.1506636873     0.0612118499
    9      H      -3.3516994047    -0.2887170609    -0.4685487018
   10      C      -1.2148874032    -0.1756967290    -0.6352672681
   11      Cl     -1.2773901282    -0.4613865951    -2.3688259005
   12      C       1.2957739796    -0.0297936444    -0.7614735975
   13      C       2.2155068185    -1.0657186864    -0.5764457593
   14      H       2.0041994389    -1.8522647967     0.1396274503
   15      C       3.4044848960    -1.1006266046    -1.2984419009
   16      H       4.1129939477    -1.9061623770    -1.1566713856
   17      C       3.6758045616    -0.0792872077    -2.2044975822
   18      Cl      5.1779880371    -0.1108629958    -3.1149640531
   19      C       2.7776976781     0.9651574837    -2.4034543054
   20      H       3.0034931838     1.7514989227    -3.1120085135
   21      C       1.5872758866     0.9800500312    -1.6821866274
   22      H       0.8788972168     1.7860113570    -1.8403570107
 ----------------------------------------------------------------
 Nuclear Repulsion Energy =        1450.90023688 hartrees
 There are       73 alpha and       73 beta electrons
 Applying Cartesian multipole field
    Component          Value
    ---------          -----
     (2,0,0)        1.00000E-12
     (0,2,0)        2.00000E-11
     (0,0,2)       -3.00000E-11
 Nucleus-field energy     =    -0.0000000749 hartrees
 Requested basis set is 6-311++G(d,p)
 There are 154 shells and 426 basis functions
 A cutoff of  1.0D-15 yielded   9483 shell pairs
 There are     77641 function pairs (     83427 Cartesian)
 Smallest overlap matrix eigenvalue = 2.77E-07
 Linear dependence detected in AO basis
 Number of orthogonalized atomic orbitals = 423
 Maximum deviation from orthogonality = 6.423E-10
 Guess from superposition of atomic densities
 Warning:  Energy on first SCF cycle will be non-variational
 SAD guess density has 146.000000 electrons

 -----------------------------------------------------------------------
  General SCF calculation program by
  Eric Jon Sundstrom, Paul Horn, Yuezhi Mao, Dmitri Zuev, Alec White,
  David Stuck, Shaama M.S., Shane Yost, Joonho Lee, David Small,
  Daniel Levine, Susi Lehtola, Hugh Burton, Evgeny Epifanovsky,
  Bang C. Huynh
 -----------------------------------------------------------------------
 Exchange:     0.2000 Hartree-Fock + 0.0800 Slater + 0.7200 B88
 Correlation:  0.1900 VWN1RPA + 0.8100 LYP
 Using SG-1 standard quadrature grid
 A restricted SCF calculation will be
 performed using DIIS
 SCF converges when DIIS error is below 1.0e-08
 ---------------------------------------
  Cycle       Energy         DIIS error
 ---------------------------------------
    1   -2305.6482696405      3.02e-02  
    2   -2301.7415027204      2.57e-03  
    3   -2301.6604696537      3.11e-03  
    4   -2301.8902896911      5.52e-04  
    5   -2301.8960844269      2.76e-04  
    6   -2301.8976990343      1.02e-04  
    7   -2301.8979126205      2.99e-05  
    8   -2301.8979309351      1.22e-05  
    9   -2301.8979342914      2.87e-06  
   10   -2301.8979344582      1.28e-06  
   11   -2301.8979344958      3.66e-07  
   12   -2301.8979344986      1.21e-07  
   13   -2301.8979344990      3.32e-08  
   14   -2301.8979344989      1.06e-08  
   15   -2301.8979344991      5.19e-09  Convergence criterion met
 ---------------------------------------
 SCF time:   CPU 578.65s  wall 578.00s 
 SCF   energy in the final basis set =    -2301.8979344991
 Total energy in the final basis set =    -2301.8979344991

 --------------------------------------------------------------

                    Orbital Energies (a.u.)
 --------------------------------------------------------------

 Alpha MOs
 -- Occupied --
********-101.5721-101.5700-101.5607 -10.2724 -10.2675 -10.2655 -10.2508
-10.2328 -10.2168 -10.2142 -10.2108 -10.2009 -10.2009 -10.1997 -10.1997
 -9.4873  -9.4869  -9.4847  -9.4753  -7.2520  -7.2518  -7.2493  -7.2422
 -7.2418  -7.2417  -7.2409  -7.2399  -7.2397  -7.2391  -7.2302  -7.2298
 -0.9450  -0.9081  -0.9006  -0.8793  -0.8545  -0.8402  -0.7944  -0.7762
 -0.7475  -0.7366  -0.6572  -0.6415  -0.6230  -0.6055  -0.5500  -0.5297
 -0.5222  -0.4944  -0.4889  -0.4766  -0.4612  -0.4535  -0.4516  -0.4404
 -0.4195  -0.4166  -0.4050  -0.3917  -0.3838  -0.3805  -0.3639  -0.3508
 -0.3455  -0.3322  -0.3313  -0.3240  -0.3217  -0.2855  -0.2796  -0.2637
 -0.2557
 -- Virtual --
 -0.0604  -0.0517  -0.0362  -0.0311  -0.0286  -0.0131  -0.0022   0.0037
  0.0078   0.0094   0.0188   0.0220   0.0268   0.0331   0.0431   0.0496
  0.0513   0.0573   0.0595   0.0664   0.0678   0.0784   0.0815   0.0826
  0.0871   0.0902   0.0936   0.0987   0.1021   0.1069   0.1118   0.1135
  0.1157   0.1195   0.1200   0.1247   0.1262   0.1286   0.1293   0.1326
  0.1354   0.1360   0.1377   0.1410   0.1505   0.1560   0.1602   0.1617
  0.1683   0.1689   0.1716   0.1788   0.1795   0.1941   0.1982   0.2058
  0.2083   0.2139   0.2147   0.2161   0.2192   0.2245   0.2274   0.2307
  0.2355   0.2384   0.2431   0.2457   0.2494   0.2542   0.2603   0.2628
  0.2691   0.2717   0.2777   0.2812   0.2821   0.2891   0.2906   0.2964
  0.2991   0.3028   0.3130   0.3161   0.3223   0.3283   0.3340   0.3403
  0.3493   0.3567   0.3650   0.3770   0.4139   0.4219   0.4402   0.4475
  0.4505   0.4522   0.4608   0.4632   0.4803   0.4823   0.4921   0.4933
  0.5055   0.5103   0.5143   0.5278   0.5344   0.5428   0.5503   0.5558
  0.5673   0.5729   0.5791   0.5814   0.5913   0.5989   0.6091   0.6125
  0.6168   0.6202   0.6260   0.6339   0.6419   0.6546   0.6605   0.6757
  0.6816   0.6865   0.6941   0.7013   0.7043   0.7155   0.7219   0.7320
  0.7490   0.7562   0.7899   0.8054   0.8149   0.8182   0.8318   0.8362
  0.8423   0.8444   0.8499   0.8537   0.8567   0.8596   0.8622   0.8636
  0.8730   0.8764   0.8786   0.8878   0.8921   0.8960   0.9042   0.9137
  0.9175   0.9351   0.9369   0.9441   0.9534   0.9584   0.9618   0.9689
  0.9748   0.9787   0.9901   0.9986   1.0055   1.0127   1.0184   1.0439
  1.0456   1.0589   1.0688   1.1131   1.1148   1.1322   1.1509   1.1875
  1.1948   1.2166   1.2325   1.2511   1.2616   1.2697   1.2835   1.2959
  1.3032   1.3224   1.3453   1.3612   1.3798   1.4224   1.4378   1.4835
  1.5016   1.5119   1.5175   1.5314   1.5567   1.5639   1.5707   1.5970
  1.6047   1.6152   1.6332   1.6617   1.6691   1.6894   1.6930   1.7052
  1.7193   1.7413   1.7634   1.7841   1.8157   1.8423   1.8520   1.8576
  1.8643   1.8822   1.9030   1.9296   1.9357   1.9433   1.9495   1.9518
  1.9605   1.9745   1.9809   2.0201   2.0560   2.0675   2.0789   2.0984
  2.1259   2.1360   2.1688   2.1943   2.2508   2.2553   2.2696   2.2773
  2.2836   2.2897   2.3045   2.3436   2.3602   2.3838   2.4206   2.4337
  2.4388   2.4428   2.4460   2.4659   2.4806   2.5310   2.5382   2.5450
  2.5752   2.6010   2.6217   2.6466   2.6582   2.6752   2.6832   2.6933
  2.7038   2.7298   2.7371   2.7427   2.7527   2.7549   2.7603   2.7870
  2.7955   2.7996   2.8113   2.8316   2.8508   2.8687   2.9187   2.9348
  2.9758   2.9998   3.0786   3.0859   3.0948   3.1328   3.1398   3.1667
  3.2042   3.2331   3.2583   3.3388   3.3675   3.4034   3.4377   3.4851
  3.5721   3.5938   3.6417   3.7257   3.8049   3.8479   3.9831   4.0002
  4.0546   4.1354   4.1404   4.3695   4.8039   4.8367   9.7675   9.7798
  9.8124   9.8220  23.3938  23.6036  23.8234  23.8886  23.9073  23.9566
 23.9672  23.9869  24.0694  24.0825  24.1223  24.1673  25.8080  25.8296
 25.8977  25.9182  26.1413  26.1423  26.2057  26.3513  26.5570  26.6117
 26.6773  26.8957 215.7613 215.7715 215.8135 215.8234
 --------------------------------------------------------------

          Ground-State Mulliken Net Atomic Charges

     Atom                 Charge (a.u.)
  ----------------------------------------
      1 C                     0.095402
      2 C                    -0.684592
      3 Cl                    0.623427
      4 C                     0.528226
      5 Cl                    0.469334
      6 C                    -0.870955
      7 H                     0.201721
      8 C                    -0.403084
      9 H                     0.210631
     10 C                    -0.247767
     11 Cl                    0.502266
     12 C                     0.600592
     13 C                    -0.620493
     14 H                     0.193064
     15 C                    -0.836894
     16 H                     0.190710
     17 C                     0.689381
     18 Cl                    0.425912
     19 C                    -0.736686
     20 H                     0.191441
     21 C                    -0.709687
     22 H                     0.188052
  ----------------------------------------
  Sum of atomic charges =     0.000000

 -----------------------------------------------------------------
                    Cartesian Multipole Moments
 -----------------------------------------------------------------
    Charge (ESU x 10^10)
                -0.0000
    Dipole Moment (Debye)
         X      -2.1098      Y      -0.1225      Z       0.0785
       Tot       2.1148
    Quadrupole Moments (Debye-Ang)
        XX    -119.4083     XY      -1.6942     YY    -117.5138
        XZ       1.8604     YZ      -4.2556     ZZ    -126.9364
    Octopole Moments (Debye-Ang^2)
       XXX    -355.4337    XXY     -13.7090    XYY     -83.9793
       YYY      -8.8678    XXZ      49.6221    XYZ      -6.0252
       YYZ      12.9473    XZZ    -108.5800    YZZ       8.0217
       ZZZ      60.0430
    Hexadecapole Moments (Debye-Ang^3)
      XXXX   -4721.1897   XXXY      -1.9747   XXYY    -817.0009
      XYYY      22.9330   YYYY    -371.0170   XXXZ    1166.3927
      XXYZ     -52.7038   XYYZ     348.8786   YYYZ    -149.8397
      XXZZ   -1443.5469   XYZZ      41.4368   YYZZ    -673.1103
      XZZZ    1119.2964   YZZZ    -155.2250   ZZZZ   -3700.6251
 -----------------------------------------------------------------
 Calculating analytic gradient of the SCF energy
 Gradient of SCF Energy
            1           2           3           4           5           6
    1   0.0019024  -0.0004632   0.0002863   0.0009581  -0.0000617  -0.0005281
    2   0.0000171  -0.0001094  -0.0004989  -0.0000013  -0.0000885   0.0001649
    3  -0.0007834  -0.0007388  -0.0007922   0.0003012   0.0001519   0.0007423
            7           8           9          10          11          12
    1   0.0001468  -0.0004144   0.0000710   0.0006010   0.0014552  -0.0020139
    2  -0.0000372  -0.0000109   0.0000547   0.0000575   0.0005292   0.0000604
    3  -0.0000339  -0.0007112  -0.0000962   0.0004879  -0.0001701   0.0007165
           13          14          15          16          17          18
    1  -0.0003138  -0.0000522   0.0000688  -0.0000772   0.0008212  -0.0005567
    2   0.0005004  -0.0002639  -0.0007152   0.0000385   0.0000528   0.0000340
    3   0.0004021   0.0008248   0.0002078   0.0001293  -0.0004200   0.0003144
           19          20          21          22
    1  -0.0000619  -0.0001667  -0.0007481  -0.0008528
    2   0.0006402  -0.0000213  -0.0007609   0.0003579
    3  -0.0003791   0.0000057   0.0001850  -0.0003439
 Max gradient component =       2.014E-03
 RMS gradient           =       5.777E-04
 Gradient time:  CPU 192.33 s  wall 192.36 s
 Geometry Optimization Parameters
   NAtoms,    NIC,     NZ,  NCons,   NDum,   NFix, NCnnct, MaxDiis
       22     155      22       0       0       0       0       0

 Cartesian Hessian Update
 Hessian updated using BFGS update


** GEOMETRY OPTIMIZATION IN DELOCALIZED INTERNAL COORDINATES **
   Searching for a Minimum

   Optimization Cycle:   4

                       Coordinates (Angstroms)
     ATOM                X               Y               Z
      1  C         0.0213061779   -0.0044649426    0.0027361462
      2  C         0.0026354985    0.1941512014    1.3969773133
      3  Cl        1.5101867105    0.4524776193    2.2429865589
      4  C        -1.2018050552    0.2110268568    2.1076485356
      5  Cl       -1.2426998428    0.4482001162    3.8386508098
      6  C        -2.4089248475    0.0419024634    1.4354999359
      7  H        -3.3353846940    0.0599644146    1.9940207676
      8  C        -2.4185130250   -0.1506636873    0.0612118499
      9  H        -3.3516994047   -0.2887170609   -0.4685487018
     10  C        -1.2148874032   -0.1756967290   -0.6352672681
     11  Cl       -1.2773901282   -0.4613865951   -2.3688259005
     12  C         1.2957739796   -0.0297936444   -0.7614735975
     13  C         2.2155068185   -1.0657186864   -0.5764457593
     14  H         2.0041994389   -1.8522647967    0.1396274503
     15  C         3.4044848960   -1.1006266046   -1.2984419009
     16  H         4.1129939477   -1.9061623770   -1.1566713856
     17  C         3.6758045616   -0.0792872077   -2.2044975822
     18  Cl        5.1779880371   -0.1108629958   -3.1149640531
     19  C         2.7776976781    0.9651574837   -2.4034543054
     20  H         3.0034931838    1.7514989227   -3.1120085135
     21  C         1.5872758866    0.9800500312   -1.6821866274
     22  H         0.8788972168    1.7860113570   -1.8403570107
   Point Group: c1    Number of degrees of freedom:    60


   Energy is  -2301.897934499

 Hessian updated using BFGS update

 58 Hessian modes will be used to form the next step
  Hessian Eigenvalues:
     0.007992    0.019216    0.019262    0.023205    0.023209    0.023602
     0.023677    0.023720    0.023918    0.024041    0.024090    0.024091
     0.024114    0.024124    0.024131    0.024142    0.024150    0.024322
     0.030010    0.158601    0.159969    0.159996    0.159996    0.160055
     0.161533    0.213973    0.220011    0.227641    0.233634    0.244888
     0.249146    0.249971    0.250000    0.250000    0.251703    0.277018
     0.300627    0.301028    0.301186    0.303327    0.321927    0.353108
     0.356648    0.356683    0.356840    0.373319    0.425919    0.429246
     0.437277    0.459508    0.467748    0.468829    0.473030    0.474530
     0.478209    0.478537    0.508763    0.547048

 Minimum search - taking simple RFO step
 Searching for Lamda that Minimizes Along All modes
 Value Taken    Lamda =  -0.00064662
 Step Taken.  Stepsize is  0.235426

                             Maximum     Tolerance    Cnvgd?
         Gradient           0.006137      0.000300      NO
         Displacement       0.205060      0.001200      NO
         Energy change     -0.000841      0.000001      NO


 New Cartesian Coordinates Obtained by Inverse Iteration

 Displacement from previous Coordinates is:  0.802915
 ----------------------------------------------------------------
             Standard Nuclear Orientation (Angstroms)
    I     Atom           X                Y                Z
 ----------------------------------------------------------------
    1      C       0.0147964775    -0.0081250962    -0.0031925008
    2      C      -0.0017085213     0.2485566325     1.3817237428
    3      Cl      1.5075875419     0.5648235804     2.2008528948
    4      C      -1.2030597525     0.2678472596     2.0967623059
    5      Cl     -1.2414473138     0.5816307918     3.8135411140
    6      C      -2.4075449055     0.0368573384     1.4374583388
    7      H      -3.3311139462     0.0577384496     2.0013514853
    8      C      -2.4200102059    -0.2179221779     0.0743253616
    9      H      -3.3516623830    -0.4027348517    -0.4433274508
   10      C      -1.2183839421    -0.2386895823    -0.6266350831
   11      Cl     -1.2779509749    -0.5863331271    -2.3494630374
   12      C       1.2943209009    -0.0315093550    -0.7679763653
   13      C       2.1775215866    -1.1049916438    -0.6355215507
   14      H       1.9354929045    -1.9179315799     0.0400987344
   15      C       3.3702653155    -1.1378568304    -1.3530263449
   16      H       4.0541094861    -1.9706723485    -1.2572213762
   17      C       3.6766544722    -0.0760575422    -2.1981160739
   18      Cl      5.1854101843    -0.1054891715    -3.1040578010
   19      C       2.8167640214     1.0078543133    -2.3420801664
   20      H       3.0766797471     1.8238237230    -3.0036196077
   21      C       1.6226454994     1.0207306162    -1.6253538377
   22      H       0.9375734391     1.8532457405    -1.7403060203
 ----------------------------------------------------------------
 Nuclear Repulsion Energy =        1450.40433082 hartrees
 There are       73 alpha and       73 beta electrons
 Applying Cartesian multipole field
    Component          Value
    ---------          -----
     (2,0,0)        1.00000E-12
     (0,2,0)        2.00000E-11
     (0,0,2)       -3.00000E-11
 Nucleus-field energy     =    -0.0000000729 hartrees
 Requested basis set is 6-311++G(d,p)
 There are 154 shells and 426 basis functions
 A cutoff of  1.0D-15 yielded   9475 shell pairs
 There are     77511 function pairs (     83269 Cartesian)
 Smallest overlap matrix eigenvalue = 2.80E-07
 Linear dependence detected in AO basis
 Number of orthogonalized atomic orbitals = 423
 Maximum deviation from orthogonality = 4.106E-10
 Guess from superposition of atomic densities
 Warning:  Energy on first SCF cycle will be non-variational
 SAD guess density has 146.000000 electrons

 -----------------------------------------------------------------------
  General SCF calculation program by
  Eric Jon Sundstrom, Paul Horn, Yuezhi Mao, Dmitri Zuev, Alec White,
  David Stuck, Shaama M.S., Shane Yost, Joonho Lee, David Small,
  Daniel Levine, Susi Lehtola, Hugh Burton, Evgeny Epifanovsky,
  Bang C. Huynh
 -----------------------------------------------------------------------
 Exchange:     0.2000 Hartree-Fock + 0.0800 Slater + 0.7200 B88
 Correlation:  0.1900 VWN1RPA + 0.8100 LYP
 Using SG-1 standard quadrature grid
 A restricted SCF calculation will be
 performed using DIIS
 SCF converges when DIIS error is below 1.0e-08
 ---------------------------------------
  Cycle       Energy         DIIS error
 ---------------------------------------
    1   -2305.6433506226      3.02e-02  
    2   -2301.7424299291      2.56e-03  
    3   -2301.6627507894      3.10e-03  
    4   -2301.8907588678      5.51e-04  
    5   -2301.8965549974      2.74e-04  
    6   -2301.8981390598      1.02e-04  
    7   -2301.8983536645      2.98e-05  
    8   -2301.8983718334      1.22e-05  
    9   -2301.8983752011      2.90e-06  
   10   -2301.8983753715      1.27e-06  
   11   -2301.8983754085      3.64e-07  
   12   -2301.8983754113      1.20e-07  
   13   -2301.8983754116      3.30e-08  
   14   -2301.8983754117      1.07e-08  
   15   -2301.8983754117      5.13e-09  Convergence criterion met
 ---------------------------------------
 SCF time:   CPU 577.45s  wall 577.00s 
 SCF   energy in the final basis set =    -2301.8983754117
 Total energy in the final basis set =    -2301.8983754117

 --------------------------------------------------------------

                    Orbital Energies (a.u.)
 --------------------------------------------------------------

 Alpha MOs
 -- Occupied --
********-101.5721-101.5698-101.5603 -10.2722 -10.2673 -10.2656 -10.2507
-10.2325 -10.2169 -10.2142 -10.2109 -10.2010 -10.2009 -10.2000 -10.2000
 -9.4875  -9.4869  -9.4845  -9.4748  -7.2522  -7.2517  -7.2490  -7.2424
 -7.2418  -7.2418  -7.2409  -7.2394  -7.2394  -7.2389  -7.2297  -7.2294
 -0.9450  -0.9079  -0.9003  -0.8796  -0.8542  -0.8401  -0.7939  -0.7763
 -0.7476  -0.7365  -0.6570  -0.6412  -0.6237  -0.6051  -0.5499  -0.5295
 -0.5222  -0.4952  -0.4885  -0.4768  -0.4614  -0.4531  -0.4516  -0.4406
 -0.4193  -0.4168  -0.4049  -0.3914  -0.3831  -0.3805  -0.3639  -0.3500
 -0.3452  -0.3321  -0.3312  -0.3237  -0.3219  -0.2838  -0.2800  -0.2634
 -0.2577
 -- Virtual --
 -0.0574  -0.0520  -0.0358  -0.0341  -0.0289  -0.0134  -0.0021   0.0040
  0.0073   0.0090   0.0187   0.0218   0.0268   0.0329   0.0429   0.0494
  0.0515   0.0578   0.0601   0.0655   0.0671   0.0781   0.0812   0.0816
  0.0879   0.0910   0.0931   0.0984   0.1013   0.1068   0.1116   0.1132
  0.1153   0.1188   0.1202   0.1246   0.1265   0.1278   0.1292   0.1316
  0.1355   0.1361   0.1375   0.1411   0.1505   0.1567   0.1594   0.1611
  0.1671   0.1685   0.1705   0.1772   0.1805   0.1925   0.1980   0.2044
  0.2096   0.2140   0.2155   0.2170   0.2212   0.2239   0.2279   0.2300
  0.2326   0.2371   0.2419   0.2451   0.2493   0.2546   0.2598   0.2632
  0.2690   0.2716   0.2784   0.2822   0.2833   0.2901   0.2934   0.2973
  0.2999   0.3064   0.3122   0.3143   0.3198   0.3259   0.3334   0.3399
  0.3491   0.3613   0.3632   0.3772   0.4138   0.4219   0.4418   0.4469
  0.4509   0.4521   0.4608   0.4643   0.4778   0.4803   0.4890   0.4941
  0.5064   0.5102   0.5158   0.5298   0.5357   0.5430   0.5493   0.5530
  0.5677   0.5718   0.5769   0.5782   0.5892   0.5983   0.6055   0.6113
  0.6195   0.6242   0.6250   0.6374   0.6453   0.6548   0.6601   0.6767
  0.6805   0.6949   0.6973   0.7031   0.7075   0.7159   0.7225   0.7321
  0.7519   0.7563   0.7936   0.8019   0.8157   0.8202   0.8311   0.8374
  0.8427   0.8440   0.8493   0.8551   0.8568   0.8598   0.8620   0.8627
  0.8728   0.8787   0.8800   0.8841   0.8889   0.8908   0.9022   0.9116
  0.9213   0.9365   0.9392   0.9467   0.9540   0.9574   0.9614   0.9700
  0.9774   0.9783   0.9974   1.0031   1.0058   1.0135   1.0176   1.0466
  1.0480   1.0546   1.0687   1.1107   1.1155   1.1354   1.1602   1.1897
  1.1948   1.2192   1.2335   1.2496   1.2626   1.2724   1.2855   1.2990
  1.3033   1.3208   1.3483   1.3603   1.3911   1.4228   1.4259   1.4818
  1.5015   1.5050   1.5159   1.5384   1.5553   1.5648   1.5700   1.6000
  1.6052   1.6153   1.6357   1.6612   1.6722   1.6877   1.6945   1.7065
  1.7123   1.7345   1.7634   1.7852   1.8153   1.8325   1.8485   1.8535
  1.8611   1.8803   1.9000   1.9337   1.9380   1.9440   1.9489   1.9507
  1.9698   1.9779   1.9834   2.0223   2.0557   2.0676   2.0805   2.0970
  2.1272   2.1401   2.1674   2.1968   2.2495   2.2583   2.2688   2.2724
  2.2837   2.2865   2.3027   2.3480   2.3613   2.3836   2.4224   2.4333
  2.4374   2.4426   2.4463   2.4745   2.4835   2.5308   2.5369   2.5439
  2.5655   2.5949   2.6216   2.6478   2.6613   2.6763   2.6865   2.6949
  2.7050   2.7264   2.7324   2.7457   2.7508   2.7552   2.7586   2.7838
  2.7908   2.7983   2.8257   2.8334   2.8529   2.8631   2.9153   2.9372
  2.9758   3.0028   3.0818   3.0914   3.0997   3.1300   3.1400   3.1622
  3.2048   3.2385   3.2585   3.3334   3.3707   3.4065   3.4390   3.4820
  3.5751   3.5984   3.6426   3.7301   3.8067   3.8483   3.9831   4.0001
  4.0546   4.1356   4.1418   4.3580   4.8053   4.8342   9.7704   9.7797
  9.8128   9.8217  23.3964  23.6028  23.8222  23.8872  23.9079  23.9564
 23.9676  23.9851  24.0759  24.0809  24.1237  24.1695  25.8058  25.8297
 25.8911  25.9175  26.1399  26.1431  26.2214  26.3474  26.5551  26.6112
 26.6803  26.9044 215.7643 215.7716 215.8131 215.8244
 --------------------------------------------------------------

          Ground-State Mulliken Net Atomic Charges

     Atom                 Charge (a.u.)
  ----------------------------------------
      1 C                     0.019954
      2 C                    -0.805052
      3 Cl                    0.621487
      4 C                     0.623754
      5 Cl                    0.472809
      6 C                    -0.796824
      7 H                     0.204999
      8 C                    -0.410843
      9 H                     0.208547
     10 C                    -0.239210
     11 Cl                    0.501015
     12 C                     0.645934
     13 C                    -0.598662
     14 H                     0.194342
     15 C                    -0.876478
     16 H                     0.191827
     17 C                     0.717501
     18 Cl                    0.429553
     19 C                    -0.790801
     20 H                     0.192114
     21 C                    -0.697917
     22 H                     0.191951
  ----------------------------------------
  Sum of atomic charges =     0.000000

 -----------------------------------------------------------------
                    Cartesian Multipole Moments
 -----------------------------------------------------------------
    Charge (ESU x 10^10)
                 0.0000
    Dipole Moment (Debye)
         X      -2.1353      Y      -0.1696      Z       0.1312
       Tot       2.1460
    Quadrupole Moments (Debye-Ang)
        XX    -119.6760     XY      -1.3705     YY    -117.0192
        XZ       1.6773     YZ      -4.1768     ZZ    -127.2572
    Octopole Moments (Debye-Ang^2)
       XXX    -357.3230    XXY     -14.8223    XYY     -82.7006
       YYY     -13.1231    XXZ      49.6723    XYZ      -5.4762
       YYZ      12.5882    XZZ    -109.2814    YZZ       5.6940
       ZZZ      63.8912
    Hexadecapole Moments (Debye-Ang^3)
      XXXX   -4736.6758   XXXY      -8.4695   XXYY    -821.0043
      XYYY       8.5261   YYYY    -414.6173   XXXZ    1169.6605
      XXYZ     -66.4840   XYYZ     347.2824   YYYZ    -195.3104
      XXZZ   -1435.6900   XYZZ      36.0042   YYZZ    -670.1968
      XZZZ    1127.7048   YZZZ    -194.3611   ZZZZ   -3653.2997
 -----------------------------------------------------------------
 Calculating analytic gradient of the SCF energy
 Gradient of SCF Energy
            1           2           3           4           5           6
    1   0.0010325  -0.0004277  -0.0000103   0.0007647   0.0000668  -0.0000583
    2  -0.0000115   0.0003035  -0.0006192   0.0002429  -0.0001773   0.0000150
    3  -0.0008215   0.0004705  -0.0011209   0.0009818  -0.0006198  -0.0005936
            7           8           9          10          11          12
    1   0.0000931  -0.0010232   0.0001400   0.0000557   0.0005998   0.0002533
    2   0.0000677  -0.0003100   0.0000187   0.0000852   0.0002333  -0.0001645
    3   0.0001846  -0.0003399  -0.0000047   0.0013634  -0.0006261  -0.0001140
           13          14          15          16          17          18
    1  -0.0008510  -0.0002384   0.0008307   0.0000004  -0.0008844   0.0002747
    2   0.0005194   0.0001540  -0.0008668   0.0002519   0.0000544   0.0000093
    3   0.0001759   0.0008774  -0.0000862  -0.0002379   0.0005280  -0.0001360
           19          20          21          22
    1   0.0004405   0.0001834  -0.0004825  -0.0007599
    2   0.0007315  -0.0002188  -0.0002185  -0.0001003
    3  -0.0007959   0.0000909   0.0010165  -0.0001924
 Max gradient component =       1.363E-03
 RMS gradient           =       5.274E-04
 Gradient time:  CPU 193.56 s  wall 193.57 s
 Geometry Optimization Parameters
   NAtoms,    NIC,     NZ,  NCons,   NDum,   NFix, NCnnct, MaxDiis
       22     155      22       0       0       0       0       0

 Cartesian Hessian Update
 Hessian updated using BFGS update


** GEOMETRY OPTIMIZATION IN DELOCALIZED INTERNAL COORDINATES **
   Searching for a Minimum

   Optimization Cycle:   5

                       Coordinates (Angstroms)
     ATOM                X               Y               Z
      1  C         0.0147964775   -0.0081250962   -0.0031925008
      2  C        -0.0017085213    0.2485566325    1.3817237428
      3  Cl        1.5075875419    0.5648235804    2.2008528948
      4  C        -1.2030597525    0.2678472596    2.0967623059
      5  Cl       -1.2414473138    0.5816307918    3.8135411140
      6  C        -2.4075449055    0.0368573384    1.4374583388
      7  H        -3.3311139462    0.0577384496    2.0013514853
      8  C        -2.4200102059   -0.2179221779    0.0743253616
      9  H        -3.3516623830   -0.4027348517   -0.4433274508
     10  C        -1.2183839421   -0.2386895823   -0.6266350831
     11  Cl       -1.2779509749   -0.5863331271   -2.3494630374
     12  C         1.2943209009   -0.0315093550   -0.7679763653
     13  C         2.1775215866   -1.1049916438   -0.6355215507
     14  H         1.9354929045   -1.9179315799    0.0400987344
     15  C         3.3702653155   -1.1378568304   -1.3530263449
     16  H         4.0541094861   -1.9706723485   -1.2572213762
     17  C         3.6766544722   -0.0760575422   -2.1981160739
     18  Cl        5.1854101843   -0.1054891715   -3.1040578010
     19  C         2.8167640214    1.0078543133   -2.3420801664
     20  H         3.0766797471    1.8238237230   -3.0036196077
     21  C         1.6226454994    1.0207306162   -1.6253538377
     22  H         0.9375734391    1.8532457405   -1.7403060203
   Point Group: c1    Number of degrees of freedom:    60


   Energy is  -2301.898375412

 Hessian updated using BFGS update

 59 Hessian modes will be used to form the next step
  Hessian Eigenvalues:
     0.005534    0.019216    0.019580    0.023205    0.023247    0.023673
     0.023714    0.023754    0.024011    0.024038    0.024090    0.024096
     0.024115    0.024126    0.024141    0.024148    0.024284    0.024308
     0.028513    0.159152    0.159971    0.159996    0.159996    0.160085
     0.163624    0.218037    0.220011    0.227544    0.234023    0.244887
     0.249222    0.249974    0.250000    0.250001    0.262599    0.276108
     0.300827    0.301019    0.301477    0.308116    0.327715    0.348975
     0.356653    0.356665    0.356756    0.357032    0.362269    0.422658
     0.429251    0.433964    0.452988    0.467764    0.468169    0.473028
     0.477429    0.478412    0.478682    0.487348    0.533050

 Minimum search - taking simple RFO step
 Searching for Lamda that Minimizes Along All modes
 Value Taken    Lamda =  -0.00029651
 Step Taken.  Stepsize is  0.184615

                             Maximum     Tolerance    Cnvgd?
         Gradient           0.003251      0.000300      NO
         Displacement       0.165900      0.001200      NO
         Energy change     -0.000441      0.000001      NO


 New Cartesian Coordinates Obtained by Inverse Iteration

 Displacement from previous Coordinates is:  0.648555
 ----------------------------------------------------------------
             Standard Nuclear Orientation (Angstroms)
    I     Atom           X                Y                Z
 ----------------------------------------------------------------
    1      C       0.0167269982    -0.0079383300     0.0047097907
    2      C      -0.0078066655     0.2941984134     1.3807207148
    3      Cl      1.4912253181     0.6711311914     2.1931514326
    4      C      -1.2124953919     0.3109346947     2.0909992891
    5      Cl     -1.2639832008     0.6864504825     3.7953289099
    6      C      -2.4085673138     0.0294811965     1.4365610595
    7      H      -3.3347821821     0.0485131501     1.9964086079
    8      C      -2.4107305612    -0.2683564353     0.0826318099
    9      H      -3.3367638663    -0.4898478332    -0.4308718290
   10      C      -1.2071033176    -0.2842427952    -0.6148368304
   11      Cl     -1.2488847049    -0.6794573529    -2.3267772586
   12      C       1.2988441395    -0.0293664406    -0.7614373760
   13      C       2.1511238785    -1.1326940790    -0.6821212687
   14      H       1.8865085583    -1.9713313330    -0.0482237290
   15      C       3.3412213670    -1.1649413315    -1.4035682883
   16      H       4.0014451416    -2.0204311220    -1.3478470511
   17      C       3.6736622679    -0.0771277934    -2.2036152698
   18      Cl      5.1775570571    -0.1098013849    -3.1195885865
   19      C       2.8429402882     1.0340636631    -2.2970116289
   20      H       3.1221111593     1.8703445890    -2.9248293217
   21      C       1.6524478686     1.0493542243    -1.5747741817
   22      H       0.9922427929     1.9058597646    -1.6487922333
 ----------------------------------------------------------------
 Nuclear Repulsion Energy =        1449.82787763 hartrees
 There are       73 alpha and       73 beta electrons
 Applying Cartesian multipole field
    Component          Value
    ---------          -----
     (2,0,0)        1.00000E-12
     (0,2,0)        2.00000E-11
     (0,0,2)       -3.00000E-11
 Nucleus-field energy     =    -0.0000000717 hartrees
 Requested basis set is 6-311++G(d,p)
 There are 154 shells and 426 basis functions
 A cutoff of  1.0D-15 yielded   9485 shell pairs
 There are     77638 function pairs (     83415 Cartesian)
 Smallest overlap matrix eigenvalue = 2.70E-07
 Linear dependence detected in AO basis
 Number of orthogonalized atomic orbitals = 423
 Maximum deviation from orthogonality = 5.733E-10
 Guess from superposition of atomic densities
 Warning:  Energy on first SCF cycle will be non-variational
 SAD guess density has 146.000000 electrons

 -----------------------------------------------------------------------
  General SCF calculation program by
  Eric Jon Sundstrom, Paul Horn, Yuezhi Mao, Dmitri Zuev, Alec White,
  David Stuck, Shaama M.S., Shane Yost, Joonho Lee, David Small,
  Daniel Levine, Susi Lehtola, Hugh Burton, Evgeny Epifanovsky,
  Bang C. Huynh
 -----------------------------------------------------------------------
 Exchange:     0.2000 Hartree-Fock + 0.0800 Slater + 0.7200 B88
 Correlation:  0.1900 VWN1RPA + 0.8100 LYP
 Using SG-1 standard quadrature grid
 A restricted SCF calculation will be
 performed using DIIS
 SCF converges when DIIS error is below 1.0e-08
 ---------------------------------------
  Cycle       Energy         DIIS error
 ---------------------------------------
    1   -2305.6413252000      3.02e-02  
    2   -2301.7425129169      2.56e-03  
    3   -2301.6628105525      3.10e-03  
    4   -2301.8908630087      5.53e-04  
    5   -2301.8967183471      2.76e-04  
    6   -2301.8983172250      1.02e-04  
    7   -2301.8985312455      2.98e-05  
    8   -2301.8985493998      1.23e-05  
    9   -2301.8985527885      2.93e-06  
   10   -2301.8985529638      1.27e-06  
   11   -2301.8985530009      3.61e-07  
   12   -2301.8985530036      1.20e-07  
   13   -2301.8985530041      3.31e-08  
   14   -2301.8985530040      1.09e-08  
   15   -2301.8985530040      5.10e-09  Convergence criterion met
 ---------------------------------------
 SCF time:   CPU 577.19s  wall 578.00s 
 SCF   energy in the final basis set =    -2301.8985530040
 Total energy in the final basis set =    -2301.8985530040

 --------------------------------------------------------------

                    Orbital Energies (a.u.)
 --------------------------------------------------------------

 Alpha MOs
 -- Occupied --
********-101.5721-101.5698-101.5602 -10.2723 -10.2673 -10.2654 -10.2505
-10.2323 -10.2169 -10.2141 -10.2111 -10.2009 -10.2008 -10.2000 -10.2000
 -9.4875  -9.4869  -9.4845  -9.4747  -7.2521  -7.2518  -7.2490  -7.2423
 -7.2418  -7.2418  -7.2409  -7.2394  -7.2393  -7.2389  -7.2295  -7.2293
 -0.9449  -0.9078  -0.9004  -0.8793  -0.8541  -0.8402  -0.7938  -0.7763
 -0.7475  -0.7366  -0.6570  -0.6406  -0.6241  -0.6051  -0.5498  -0.5294
 -0.5222  -0.4957  -0.4882  -0.4766  -0.4614  -0.4529  -0.4514  -0.4406
 -0.4194  -0.4168  -0.4048  -0.3913  -0.3826  -0.3805  -0.3637  -0.3495
 -0.3452  -0.3321  -0.3310  -0.3237  -0.3219  -0.2828  -0.2803  -0.2631
 -0.2591
 -- Virtual --
 -0.0553  -0.0521  -0.0363  -0.0352  -0.0291  -0.0136  -0.0021   0.0043
  0.0070   0.0088   0.0187   0.0217   0.0266   0.0327   0.0428   0.0494
  0.0518   0.0581   0.0604   0.0652   0.0667   0.0781   0.0807   0.0810
  0.0885   0.0910   0.0931   0.0979   0.1005   0.1068   0.1114   0.1131
  0.1151   0.1180   0.1206   0.1243   0.1263   0.1277   0.1293   0.1309
  0.1355   0.1365   0.1372   0.1413   0.1511   0.1570   0.1589   0.1612
  0.1660   0.1685   0.1699   0.1761   0.1815   0.1916   0.1975   0.2029
  0.2103   0.2141   0.2162   0.2173   0.2225   0.2231   0.2277   0.2290
  0.2325   0.2367   0.2405   0.2451   0.2507   0.2553   0.2590   0.2641
  0.2683   0.2715   0.2788   0.2832   0.2852   0.2909   0.2959   0.2983
  0.3009   0.3070   0.3092   0.3130   0.3201   0.3287   0.3337   0.3402
  0.3483   0.3620   0.3662   0.3786   0.4135   0.4220   0.4423   0.4473
  0.4503   0.4541   0.4607   0.4648   0.4733   0.4810   0.4871   0.4949
  0.5066   0.5119   0.5165   0.5316   0.5372   0.5432   0.5482   0.5516
  0.5686   0.5716   0.5756   0.5764   0.5882   0.5981   0.6049   0.6116
  0.6189   0.6228   0.6284   0.6399   0.6485   0.6538   0.6609   0.6734
  0.6819   0.6971   0.6994   0.7064   0.7142   0.7164   0.7242   0.7317
  0.7536   0.7588   0.7951   0.8003   0.8160   0.8241   0.8303   0.8396
  0.8424   0.8460   0.8494   0.8554   0.8570   0.8583   0.8615   0.8636
  0.8720   0.8762   0.8774   0.8806   0.8881   0.8923   0.9003   0.9100
  0.9244   0.9389   0.9412   0.9499   0.9551   0.9578   0.9615   0.9701
  0.9752   0.9815   0.9993   1.0021   1.0103   1.0120   1.0196   1.0493
  1.0524   1.0546   1.0672   1.1049   1.1188   1.1350   1.1716   1.1911
  1.1966   1.2214   1.2317   1.2492   1.2635   1.2750   1.2872   1.2983
  1.3031   1.3230   1.3515   1.3603   1.3970   1.4188   1.4253   1.4806
  1.5001   1.5018   1.5150   1.5431   1.5520   1.5641   1.5745   1.6014
  1.6059   1.6157   1.6379   1.6608   1.6760   1.6874   1.6973   1.7077
  1.7090   1.7292   1.7618   1.7873   1.8151   1.8265   1.8430   1.8527
  1.8589   1.8797   1.8978   1.9359   1.9402   1.9445   1.9467   1.9501
  1.9762   1.9810   1.9864   2.0243   2.0571   2.0671   2.0830   2.0951
  2.1290   2.1435   2.1662   2.1990   2.2488   2.2605   2.2668   2.2718
  2.2824   2.2848   2.3018   2.3509   2.3621   2.3815   2.4228   2.4314
  2.4364   2.4410   2.4453   2.4799   2.4871   2.5298   2.5328   2.5437
  2.5590   2.5888   2.6233   2.6498   2.6627   2.6770   2.6879   2.6980
  2.7061   2.7226   2.7299   2.7485   2.7513   2.7549   2.7586   2.7777
  2.7891   2.7970   2.8342   2.8418   2.8527   2.8649   2.9123   2.9379
  2.9743   3.0041   3.0843   3.0964   3.1041   3.1281   3.1418   3.1580
  3.2033   3.2430   3.2637   3.3286   3.3743   3.4094   3.4412   3.4795
  3.5789   3.6016   3.6441   3.7337   3.8101   3.8489   3.9829   4.0008
  4.0542   4.1356   4.1426   4.3514   4.8066   4.8319   9.7725   9.7798
  9.8106   9.8276  23.3992  23.6023  23.8220  23.8859  23.9086  23.9555
 23.9682  23.9853  24.0802  24.0815  24.1251  24.1714  25.8043  25.8296
 25.8816  25.9191  26.1380  26.1437  26.2360  26.3348  26.5530  26.6141
 26.6783  26.9110 215.7662 215.7718 215.8096 215.8324
 --------------------------------------------------------------

          Ground-State Mulliken Net Atomic Charges

     Atom                 Charge (a.u.)
  ----------------------------------------
      1 C                    -0.064931
      2 C                    -0.879688
      3 Cl                    0.602252
      4 C                     0.717387
      5 Cl                    0.482459
      6 C                    -0.735931
      7 H                     0.208022
      8 C                    -0.386095
      9 H                     0.206654
     10 C                    -0.232477
     11 Cl                    0.493092
     12 C                     0.682902
     13 C                    -0.632168
     14 H                     0.196263
     15 C                    -0.900626
     16 H                     0.192538
     17 C                     0.731137
     18 Cl                    0.433392
     19 C                    -0.842642
     20 H                     0.192659
     21 C                    -0.659618
     22 H                     0.195418
  ----------------------------------------
  Sum of atomic charges =     0.000000

 -----------------------------------------------------------------
                    Cartesian Multipole Moments
 -----------------------------------------------------------------
    Charge (ESU x 10^10)
                 0.0000
    Dipole Moment (Debye)
         X      -2.1471      Y      -0.2174      Z       0.1361
       Tot       2.1623
    Quadrupole Moments (Debye-Ang)
        XX    -119.8458     XY      -1.0784     YY    -116.6364
        XZ       1.5850     YZ      -4.0549     ZZ    -127.5190
    Octopole Moments (Debye-Ang^2)
       XXX    -357.7255    XXY     -15.7784    XYY     -81.5810
       YYY     -17.1237    XXZ      49.1942    XYZ      -4.8446
       YYZ      12.0612    XZZ    -109.4610    YZZ       3.5227
       ZZZ      65.7226
    Hexadecapole Moments (Debye-Ang^3)
      XXXX   -4727.9430   XXXY      -9.8720   XXYY    -822.3136
      XYYY       0.3965   YYYY    -454.7257   XXXZ    1181.3891
      XXYZ     -77.9663   XYYZ     349.6703   YYYZ    -233.2442
      XXZZ   -1429.6210   XYZZ      32.3392   YYZZ    -672.6084
      XZZZ    1144.5027   YZZZ    -227.9920   ZZZZ   -3637.9399
 -----------------------------------------------------------------
 Calculating analytic gradient of the SCF energy
 Gradient of SCF Energy
            1           2           3           4           5           6
    1  -0.0009985  -0.0001126  -0.0000095   0.0001509   0.0001489   0.0001718
    2  -0.0004681   0.0001681  -0.0001185   0.0001649  -0.0000426  -0.0002087
    3  -0.0010393   0.0008869  -0.0002727   0.0007595  -0.0005110  -0.0007778
            7           8           9          10          11          12
    1   0.0000089  -0.0004118   0.0000976   0.0004924   0.0006847   0.0010944
    2   0.0000987  -0.0000006  -0.0000277   0.0003068   0.0001732   0.0000192
    3   0.0001874   0.0002005  -0.0000054   0.0011851  -0.0003742  -0.0005827
           13          14          15          16          17          18
    1  -0.0004697  -0.0002013   0.0004330   0.0000379  -0.0013480   0.0006073
    2  -0.0000613   0.0001493  -0.0002832   0.0001314   0.0001834  -0.0000448
    3  -0.0001303   0.0003545   0.0000467  -0.0002459   0.0008163  -0.0004003
           19          20          21          22
    1   0.0003684   0.0002004  -0.0005230  -0.0004223
    2   0.0001713  -0.0001232  -0.0000234  -0.0001641
    3  -0.0004005   0.0000628   0.0002942  -0.0000538
 Max gradient component =       1.348E-03
 RMS gradient           =       4.567E-04
 Gradient time:  CPU 190.78 s  wall 190.78 s
 Geometry Optimization Parameters
   NAtoms,    NIC,     NZ,  NCons,   NDum,   NFix, NCnnct, MaxDiis
       22     155      22       0       0       0       0       0

 Cartesian Hessian Update
 Hessian updated using BFGS update


** GEOMETRY OPTIMIZATION IN DELOCALIZED INTERNAL COORDINATES **
   Searching for a Minimum

   Optimization Cycle:   6

                       Coordinates (Angstroms)
     ATOM                X               Y               Z
      1  C         0.0167269982   -0.0079383300    0.0047097907
      2  C        -0.0078066655    0.2941984134    1.3807207148
      3  Cl        1.4912253181    0.6711311914    2.1931514326
      4  C        -1.2124953919    0.3109346947    2.0909992891
      5  Cl       -1.2639832008    0.6864504825    3.7953289099
      6  C        -2.4085673138    0.0294811965    1.4365610595
      7  H        -3.3347821821    0.0485131501    1.9964086079
      8  C        -2.4107305612   -0.2683564353    0.0826318099
      9  H        -3.3367638663   -0.4898478332   -0.4308718290
     10  C        -1.2071033176   -0.2842427952   -0.6148368304
     11  Cl       -1.2488847049   -0.6794573529   -2.3267772586
     12  C         1.2988441395   -0.0293664406   -0.7614373760
     13  C         2.1511238785   -1.1326940790   -0.6821212687
     14  H         1.8865085583   -1.9713313330   -0.0482237290
     15  C         3.3412213670   -1.1649413315   -1.4035682883
     16  H         4.0014451416   -2.0204311220   -1.3478470511
     17  C         3.6736622679   -0.0771277934   -2.2036152698
     18  Cl        5.1775570571   -0.1098013849   -3.1195885865
     19  C         2.8429402882    1.0340636631   -2.2970116289
     20  H         3.1221111593    1.8703445890   -2.9248293217
     21  C         1.6524478686    1.0493542243   -1.5747741817
     22  H         0.9922427929    1.9058597646   -1.6487922333
   Point Group: c1    Number of degrees of freedom:    60


   Energy is  -2301.898553004

 Hessian updated using BFGS update

 60 Hessian modes will be used to form the next step
  Hessian Eigenvalues:
     0.004617    0.019217    0.019922    0.023192    0.023324    0.023580
     0.023680    0.023888    0.023949    0.024038    0.024091    0.024102
     0.024111    0.024127    0.024138    0.024149    0.024215    0.024498
     0.028228    0.159195    0.159822    0.159981    0.159997    0.160023
     0.160370    0.217880    0.220010    0.227288    0.234097    0.244893
     0.248840    0.249420    0.249981    0.250018    0.250446    0.281998
     0.299894    0.301053    0.301713    0.302915    0.328005    0.349341
     0.356626    0.356653    0.356667    0.356693    0.356785    0.361000
     0.420271    0.429245    0.431423    0.449518    0.467736    0.469726
     0.474959    0.477987    0.478257    0.478745    0.484493    0.533709

 Minimum search - taking simple RFO step
 Searching for Lamda that Minimizes Along All modes
 Value Taken    Lamda =  -0.00007885
 Step Taken.  Stepsize is  0.085408

                             Maximum     Tolerance    Cnvgd?
         Gradient           0.001651      0.000300      NO
         Displacement       0.071429      0.001200      NO
         Energy change     -0.000178      0.000001      NO


 New Cartesian Coordinates Obtained by Inverse Iteration

 Displacement from previous Coordinates is:  0.281036
 ----------------------------------------------------------------
             Standard Nuclear Orientation (Angstroms)
    I     Atom           X                Y                Z
 ----------------------------------------------------------------
    1      C       0.0150510613    -0.0045417733     0.0031169417
    2      C      -0.0112222436     0.3166513815     1.3740285677
    3      Cl      1.4852001723     0.7142502851     2.1813301071
    4      C      -1.2152744450     0.3297537191     2.0860170989
    5      Cl     -1.2685590438     0.7245777414     3.7869147480
    6      C      -2.4091037629     0.0264094238     1.4380661151
    7      H      -3.3349885129     0.0411262583     1.9983473346
    8      C      -2.4092839172    -0.2901917211     0.0882762848
    9      H      -3.3340791165    -0.5290327077    -0.4199031857
   10      C      -1.2070271927    -0.3040556535    -0.6117165524
   11      Cl     -1.2521989663    -0.7260980388    -2.3161830382
   12      C       1.2983426385    -0.0266209154    -0.7617789990
   13      C       2.1384403556    -1.1409180563    -0.7023130224
   14      H       1.8639192429    -1.9904773604    -0.0877327199
   15      C       3.3287563157    -1.1744101843    -1.4232746527
   16      H       3.9778653053    -2.0392658709    -1.3795719073
   17      C       3.6757059306    -0.0781552604    -2.2053724796
   18      Cl      5.1784858402    -0.1129672298    -3.1211177398
   19      C       2.8581863066     1.0445280203    -2.2772861406
   20      H       3.1457122449     1.8891330748    -2.8903106370
   21      C       1.6688703878     1.0628521579    -1.5535925124
   22      H       1.0241410306     1.9322478485    -1.6097268497
 ----------------------------------------------------------------
 Nuclear Repulsion Energy =        1449.30192101 hartrees
 There are       73 alpha and       73 beta electrons
 Applying Cartesian multipole field
    Component          Value
    ---------          -----
     (2,0,0)        1.00000E-12
     (0,2,0)        2.00000E-11
     (0,0,2)       -3.00000E-11
 Nucleus-field energy     =    -0.0000000711 hartrees
 Requested basis set is 6-311++G(d,p)
 There are 154 shells and 426 basis functions
 A cutoff of  1.0D-15 yielded   9481 shell pairs
 There are     77592 function pairs (     83361 Cartesian)
 Smallest overlap matrix eigenvalue = 2.61E-07
 Linear dependence detected in AO basis
 Number of orthogonalized atomic orbitals = 423
 Maximum deviation from orthogonality = 3.713E-10
 Guess from superposition of atomic densities
 Warning:  Energy on first SCF cycle will be non-variational
 SAD guess density has 146.000000 electrons

 -----------------------------------------------------------------------
  General SCF calculation program by
  Eric Jon Sundstrom, Paul Horn, Yuezhi Mao, Dmitri Zuev, Alec White,
  David Stuck, Shaama M.S., Shane Yost, Joonho Lee, David Small,
  Daniel Levine, Susi Lehtola, Hugh Burton, Evgeny Epifanovsky,
  Bang C. Huynh
 -----------------------------------------------------------------------
 Exchange:     0.2000 Hartree-Fock + 0.0800 Slater + 0.7200 B88
 Correlation:  0.1900 VWN1RPA + 0.8100 LYP
 Using SG-1 standard quadrature grid
 A restricted SCF calculation will be
 performed using DIIS
 SCF converges when DIIS error is below 1.0e-08
 ---------------------------------------
  Cycle       Energy         DIIS error
 ---------------------------------------
    1   -2305.6393556692      3.01e-02  
    2   -2301.7424593920      2.56e-03  
    3   -2301.6626123764      3.10e-03  
    4   -2301.8909496725      5.52e-04  
    5   -2301.8967775400      2.75e-04  
    6   -2301.8983669099      1.02e-04  
    7   -2301.8985808128      2.98e-05  
    8   -2301.8985989391      1.23e-05  
    9   -2301.8986023285      2.93e-06  
   10   -2301.8986025034      1.27e-06  
   11   -2301.8986025405      3.61e-07  
   12   -2301.8986025435      1.20e-07  
   13   -2301.8986025437      3.30e-08  
   14   -2301.8986025437      1.08e-08  
   15   -2301.8986025437      5.09e-09  Convergence criterion met
 ---------------------------------------
 SCF time:   CPU 571.54s  wall 572.00s 
 SCF   energy in the final basis set =    -2301.8986025437
 Total energy in the final basis set =    -2301.8986025437

 --------------------------------------------------------------

                    Orbital Energies (a.u.)
 --------------------------------------------------------------

 Alpha MOs
 -- Occupied --
********-101.5721-101.5699-101.5603 -10.2723 -10.2673 -10.2655 -10.2505
-10.2324 -10.2168 -10.2140 -10.2113 -10.2008 -10.2008 -10.2000 -10.1999
 -9.4873  -9.4868  -9.4846  -9.4749  -7.2520  -7.2517  -7.2492  -7.2422
 -7.2418  -7.2417  -7.2408  -7.2395  -7.2394  -7.2390  -7.2297  -7.2294
 -0.9448  -0.9078  -0.9004  -0.8792  -0.8542  -0.8401  -0.7937  -0.7762
 -0.7475  -0.7366  -0.6570  -0.6402  -0.6243  -0.6053  -0.5497  -0.5293
 -0.5222  -0.4959  -0.4882  -0.4765  -0.4613  -0.4530  -0.4511  -0.4405
 -0.4195  -0.4168  -0.4048  -0.3912  -0.3825  -0.3804  -0.3636  -0.3494
 -0.3451  -0.3321  -0.3310  -0.3237  -0.3219  -0.2825  -0.2802  -0.2630
 -0.2596
 -- Virtual --
 -0.0546  -0.0521  -0.0373  -0.0349  -0.0292  -0.0136  -0.0021   0.0044
  0.0069   0.0087   0.0187   0.0218   0.0266   0.0327   0.0428   0.0494
  0.0519   0.0582   0.0606   0.0651   0.0665   0.0782   0.0804   0.0809
  0.0887   0.0909   0.0933   0.0977   0.1002   0.1067   0.1112   0.1130
  0.1151   0.1178   0.1207   0.1241   0.1263   0.1277   0.1294   0.1307
  0.1355   0.1367   0.1371   0.1414   0.1513   0.1570   0.1586   0.1612
  0.1657   0.1685   0.1696   0.1756   0.1819   0.1912   0.1974   0.2024
  0.2103   0.2143   0.2163   0.2177   0.2225   0.2232   0.2274   0.2284
  0.2330   0.2367   0.2398   0.2451   0.2512   0.2557   0.2587   0.2645
  0.2679   0.2715   0.2790   0.2837   0.2858   0.2913   0.2966   0.2985
  0.3013   0.3054   0.3098   0.3126   0.3205   0.3310   0.3339   0.3404
  0.3478   0.3616   0.3685   0.3795   0.4131   0.4223   0.4419   0.4481
  0.4502   0.4552   0.4604   0.4649   0.4716   0.4814   0.4863   0.4953
  0.5067   0.5127   0.5168   0.5323   0.5376   0.5432   0.5484   0.5513
  0.5688   0.5716   0.5756   0.5761   0.5877   0.5986   0.6046   0.6115
  0.6181   0.6229   0.6296   0.6413   0.6491   0.6532   0.6615   0.6721
  0.6830   0.6978   0.6995   0.7070   0.7158   0.7191   0.7250   0.7314
  0.7537   0.7612   0.7950   0.8011   0.8160   0.8264   0.8302   0.8405
  0.8424   0.8476   0.8491   0.8552   0.8566   0.8581   0.8610   0.8642
  0.8714   0.8742   0.8763   0.8815   0.8875   0.8935   0.8995   0.9087
  0.9260   0.9395   0.9418   0.9516   0.9553   0.9583   0.9619   0.9701
  0.9740   0.9837   0.9988   1.0017   1.0101   1.0119   1.0206   1.0492
  1.0533   1.0566   1.0666   1.1013   1.1206   1.1349   1.1762   1.1915
  1.1984   1.2218   1.2312   1.2499   1.2637   1.2763   1.2879   1.2977
  1.3030   1.3242   1.3526   1.3615   1.3984   1.4183   1.4254   1.4803
  1.4985   1.5020   1.5145   1.5444   1.5501   1.5641   1.5763   1.6016
  1.6062   1.6161   1.6387   1.6610   1.6773   1.6876   1.6994   1.7071
  1.7104   1.7267   1.7607   1.7890   1.8147   1.8245   1.8405   1.8524
  1.8581   1.8791   1.8970   1.9364   1.9407   1.9437   1.9466   1.9499
  1.9784   1.9830   1.9872   2.0249   2.0585   2.0663   2.0837   2.0947
  2.1307   2.1447   2.1656   2.1997   2.2485   2.2614   2.2658   2.2712
  2.2814   2.2846   2.3016   2.3519   2.3629   2.3788   2.4229   2.4311
  2.4358   2.4400   2.4445   2.4809   2.4902   2.5285   2.5308   2.5444
  2.5567   2.5868   2.6242   2.6505   2.6630   2.6773   2.6881   2.6997
  2.7070   2.7208   2.7288   2.7493   2.7519   2.7539   2.7595   2.7735
  2.7882   2.7965   2.8346   2.8436   2.8524   2.8695   2.9107   2.9376
  2.9739   3.0043   3.0848   3.0982   3.1054   3.1270   3.1432   3.1555
  3.2030   3.2439   3.2678   3.3265   3.3753   3.4109   3.4423   3.4782
  3.5810   3.6022   3.6444   3.7354   3.8119   3.8495   3.9826   4.0014
  4.0541   4.1353   4.1425   4.3499   4.8068   4.8307   9.7733   9.7800
  9.8088   9.8318  23.4008  23.6024  23.8222  23.8847  23.9087  23.9547
 23.9676  23.9853  24.0805  24.0816  24.1249  24.1715  25.8035  25.8296
 25.8761  25.9202  26.1374  26.1436  26.2413  26.3282  26.5525  26.6170
 26.6755  26.9138 215.7670 215.7721 215.8073 215.8373
 --------------------------------------------------------------

          Ground-State Mulliken Net Atomic Charges

     Atom                 Charge (a.u.)
  ----------------------------------------
      1 C                    -0.097712
      2 C                    -0.923486
      3 Cl                    0.592025
      4 C                     0.765839
      5 Cl                    0.487414
      6 C                    -0.704836
      7 H                     0.209413
      8 C                    -0.372506
      9 H                     0.205436
     10 C                    -0.226959
     11 Cl                    0.484355
     12 C                     0.702200
     13 C                    -0.635514
     14 H                     0.197117
     15 C                    -0.904468
     16 H                     0.192710
     17 C                     0.729319
     18 Cl                    0.435043
     19 C                    -0.860562
     20 H                     0.192880
     21 C                    -0.664947
     22 H                     0.197239
  ----------------------------------------
  Sum of atomic charges =     0.000000

 -----------------------------------------------------------------
                    Cartesian Multipole Moments
 -----------------------------------------------------------------
    Charge (ESU x 10^10)
                -0.0000
    Dipole Moment (Debye)
         X      -2.1386      Y      -0.2369      Z       0.1332
       Tot       2.1558
    Quadrupole Moments (Debye-Ang)
        XX    -119.8497     XY      -0.9207     YY    -116.4888
        XZ       1.5018     YZ      -4.0076     ZZ    -127.6081
    Octopole Moments (Debye-Ang^2)
       XXX    -357.2688    XXY     -16.0157    XYY     -81.0616
       YYY     -18.3602    XXZ      48.9502    XYZ      -4.6163
       YYZ      11.9228    XZZ    -109.3454    YZZ       2.6448
       ZZZ      66.6124
    Hexadecapole Moments (Debye-Ang^3)
      XXXX   -4729.7755   XXXY     -11.2958   XXYY    -824.5389
      XYYY      -4.0975   YYYY    -473.0411   XXXZ    1182.9943
      XXYZ     -82.9549   XYYZ     350.1192   YYYZ    -248.5378
      XXZZ   -1426.3172   XYZZ      30.4681   YYZZ    -672.8813
      XZZZ    1149.1783   YZZZ    -241.6880   ZZZZ   -3624.4124
 -----------------------------------------------------------------
 Calculating analytic gradient of the SCF energy
 Gradient of SCF Energy
            1           2           3           4           5           6
    1  -0.0006369   0.0000956  -0.0000161   0.0001076   0.0000788   0.0000151
    2  -0.0000798   0.0001951  -0.0001306   0.0000564  -0.0000160  -0.0001287
    3  -0.0002289   0.0003677  -0.0001483   0.0002346  -0.0001539  -0.0004166
            7           8           9          10          11          12
    1   0.0000102  -0.0002062   0.0000075   0.0002632   0.0000354   0.0006174
    2   0.0000039   0.0000812  -0.0000384   0.0000524   0.0000034  -0.0000864
    3   0.0000807   0.0001805   0.0000141   0.0002733  -0.0001383  -0.0002746
           13          14          15          16          17          18
    1  -0.0000883  -0.0000382   0.0001824   0.0000293  -0.0007911   0.0003975
    2  -0.0000334   0.0000581  -0.0000347   0.0000183   0.0000333  -0.0000132
    3   0.0001484   0.0000686  -0.0000148  -0.0000924   0.0003706  -0.0002381
           19          20          21          22
    1   0.0001239   0.0000588  -0.0001366  -0.0001091
    2  -0.0000145  -0.0000184   0.0001756  -0.0000837
    3  -0.0001532  -0.0000095   0.0001450  -0.0000149
 Max gradient component =       7.911E-04
 RMS gradient           =       2.094E-04
 Gradient time:  CPU 191.18 s  wall 191.19 s
 Geometry Optimization Parameters
   NAtoms,    NIC,     NZ,  NCons,   NDum,   NFix, NCnnct, MaxDiis
       22     155      22       0       0       0       0       0

 Cartesian Hessian Update
 Hessian updated using BFGS update


** GEOMETRY OPTIMIZATION IN DELOCALIZED INTERNAL COORDINATES **
   Searching for a Minimum

   Optimization Cycle:   7

                       Coordinates (Angstroms)
     ATOM                X               Y               Z
      1  C         0.0150510613   -0.0045417733    0.0031169417
      2  C        -0.0112222436    0.3166513815    1.3740285677
      3  Cl        1.4852001723    0.7142502851    2.1813301071
      4  C        -1.2152744450    0.3297537191    2.0860170989
      5  Cl       -1.2685590438    0.7245777414    3.7869147480
      6  C        -2.4091037629    0.0264094238    1.4380661151
      7  H        -3.3349885129    0.0411262583    1.9983473346
      8  C        -2.4092839172   -0.2901917211    0.0882762848
      9  H        -3.3340791165   -0.5290327077   -0.4199031857
     10  C        -1.2070271927   -0.3040556535   -0.6117165524
     11  Cl       -1.2521989663   -0.7260980388   -2.3161830382
     12  C         1.2983426385   -0.0266209154   -0.7617789990
     13  C         2.1384403556   -1.1409180563   -0.7023130224
     14  H         1.8639192429   -1.9904773604   -0.0877327199
     15  C         3.3287563157   -1.1744101843   -1.4232746527
     16  H         3.9778653053   -2.0392658709   -1.3795719073
     17  C         3.6757059306   -0.0781552604   -2.2053724796
     18  Cl        5.1784858402   -0.1129672298   -3.1211177398
     19  C         2.8581863066    1.0445280203   -2.2772861406
     20  H         3.1457122449    1.8891330748   -2.8903106370
     21  C         1.6688703878    1.0628521579   -1.5535925124
     22  H         1.0241410306    1.9322478485   -1.6097268497
   Point Group: c1    Number of degrees of freedom:    60


   Energy is  -2301.898602544

 Hessian updated using BFGS update

 60 Hessian modes will be used to form the next step
  Hessian Eigenvalues:
     0.003448    0.019238    0.020034    0.023201    0.023305    0.023405
     0.023719    0.023859    0.024006    0.024023    0.024094    0.024102
     0.024113    0.024133    0.024139    0.024185    0.024343    0.025059
     0.027913    0.155427    0.159270    0.159994    0.160004    0.160011
     0.160119    0.214122    0.220013    0.225215    0.229089    0.236504
     0.245476    0.249697    0.249982    0.250014    0.251578    0.285952
     0.299250    0.301300    0.301715    0.303379    0.332154    0.350344
     0.356616    0.356665    0.356677    0.356693    0.357021    0.362567
     0.419686    0.429248    0.432703    0.449509    0.467716    0.469768
     0.473931    0.475635    0.478093    0.480261    0.489808    0.533609

 Minimum search - taking simple RFO step
 Searching for Lamda that Minimizes Along All modes
 Value Taken    Lamda =  -0.00001868
 Step Taken.  Stepsize is  0.058826

                             Maximum     Tolerance    Cnvgd?
         Gradient           0.000436      0.000300      NO
         Displacement       0.051922      0.001200      NO
         Energy change     -0.000050      0.000001      NO


 New Cartesian Coordinates Obtained by Inverse Iteration

 Displacement from previous Coordinates is:  0.202642
 ----------------------------------------------------------------
             Standard Nuclear Orientation (Angstroms)
    I     Atom           X                Y                Z
 ----------------------------------------------------------------
    1      C       0.0155925615    -0.0043308574     0.0045113220
    2      C      -0.0134333864     0.3305281843     1.3715543581
    3      Cl      1.4797058564     0.7476342948     2.1752904654
    4      C      -1.2179490923     0.3428234850     2.0831985329
    5      Cl     -1.2749044856     0.7549310261     3.7804244536
    6      C      -2.4093883890     0.0246397609     1.4386439712
    7      H      -3.3358711394     0.0388504878     1.9978106727
    8      C      -2.4064800706    -0.3062270407     0.0920197306
    9      H      -3.3297241340    -0.5556590501    -0.4139144700
   10      C      -1.2042750696    -0.3188736341    -0.6078961182
   11      Cl     -1.2463032107    -0.7568062274    -2.3077598057
   12      C       1.2983899645    -0.0258900378    -0.7605972145
   13      C       2.1291512999    -1.1479793931    -0.7180290123
   14      H       1.8478980157    -2.0048512140    -0.1167864313
   15      C       3.3192290237    -1.1815926768    -1.4393796719
   16      H       3.9604670532    -2.0527812196    -1.4058781592
   17      C       3.6764799004    -0.0783462610    -2.2069432670
   18      Cl      5.1771017837    -0.1137555817    -3.1240116461
   19      C       2.8676054607     1.0516652546    -2.2626273482
   20      H       3.1605856557     1.9023323310    -2.8646435186
   21      C       1.6789891228     1.0705623440    -1.5379458464
   22      H       1.0440729107     1.9479211641    -1.5808242358
 ----------------------------------------------------------------
 Nuclear Repulsion Energy =        1449.17401789 hartrees
 There are       73 alpha and       73 beta electrons
 Applying Cartesian multipole field
    Component          Value
    ---------          -----
     (2,0,0)        1.00000E-12
     (0,2,0)        2.00000E-11
     (0,0,2)       -3.00000E-11
 Nucleus-field energy     =    -0.0000000706 hartrees
 Requested basis set is 6-311++G(d,p)
 There are 154 shells and 426 basis functions
 A cutoff of  1.0D-15 yielded   9478 shell pairs
 There are     77572 function pairs (     83341 Cartesian)
 Smallest overlap matrix eigenvalue = 2.52E-07
 Linear dependence detected in AO basis
 Number of orthogonalized atomic orbitals = 423
 Maximum deviation from orthogonality = 2.260E-10
 Guess from superposition of atomic densities
 Warning:  Energy on first SCF cycle will be non-variational
 SAD guess density has 146.000000 electrons

 -----------------------------------------------------------------------
  General SCF calculation program by
  Eric Jon Sundstrom, Paul Horn, Yuezhi Mao, Dmitri Zuev, Alec White,
  David Stuck, Shaama M.S., Shane Yost, Joonho Lee, David Small,
  Daniel Levine, Susi Lehtola, Hugh Burton, Evgeny Epifanovsky,
  Bang C. Huynh
 -----------------------------------------------------------------------
 Exchange:     0.2000 Hartree-Fock + 0.0800 Slater + 0.7200 B88
 Correlation:  0.1900 VWN1RPA + 0.8100 LYP
 Using SG-1 standard quadrature grid
 A restricted SCF calculation will be
 performed using DIIS
 SCF converges when DIIS error is below 1.0e-08
 ---------------------------------------
  Cycle       Energy         DIIS error
 ---------------------------------------
    1   -2305.6402830114      3.02e-02  
    2   -2301.7423369497      2.56e-03  
    3   -2301.6622457694      3.10e-03  
    4   -2301.8909503370      5.52e-04  
    5   -2301.8967813314      2.75e-04  
    6   -2301.8983777053      1.02e-04  
    7   -2301.8985916278      2.99e-05  
    8   -2301.8986099644      1.23e-05  
    9   -2301.8986133653      2.94e-06  
   10   -2301.8986135423      1.27e-06  
   11   -2301.8986135793      3.60e-07  
   12   -2301.8986135822      1.20e-07  
   13   -2301.8986135824      3.29e-08  
   14   -2301.8986135825      1.08e-08  
   15   -2301.8986135824      5.07e-09  Convergence criterion met
 ---------------------------------------
 SCF time:   CPU 574.03s  wall 574.00s 
 SCF   energy in the final basis set =    -2301.8986135824
 Total energy in the final basis set =    -2301.8986135824

 --------------------------------------------------------------

                    Orbital Energies (a.u.)
 --------------------------------------------------------------

 Alpha MOs
 -- Occupied --
********-101.5720-101.5700-101.5604 -10.2723 -10.2673 -10.2655 -10.2505
-10.2323 -10.2168 -10.2140 -10.2113 -10.2007 -10.2007 -10.1999 -10.1999
 -9.4873  -9.4868  -9.4846  -9.4750  -7.2520  -7.2517  -7.2492  -7.2421
 -7.2417  -7.2416  -7.2408  -7.2396  -7.2395  -7.2390  -7.2298  -7.2296
 -0.9448  -0.9078  -0.9005  -0.8791  -0.8543  -0.8401  -0.7938  -0.7761
 -0.7475  -0.7366  -0.6570  -0.6399  -0.6243  -0.6053  -0.5497  -0.5293
 -0.5222  -0.4959  -0.4882  -0.4765  -0.4613  -0.4531  -0.4509  -0.4404
 -0.4196  -0.4167  -0.4048  -0.3912  -0.3826  -0.3804  -0.3635  -0.3494
 -0.3451  -0.3320  -0.3310  -0.3238  -0.3218  -0.2823  -0.2801  -0.2628
 -0.2599
 -- Virtual --
 -0.0541  -0.0520  -0.0378  -0.0347  -0.0292  -0.0136  -0.0021   0.0046
  0.0069   0.0088   0.0187   0.0218   0.0265   0.0327   0.0428   0.0495
  0.0520   0.0583   0.0607   0.0651   0.0664   0.0783   0.0802   0.0808
  0.0889   0.0908   0.0934   0.0976   0.1000   0.1067   0.1111   0.1129
  0.1151   0.1176   0.1208   0.1240   0.1263   0.1278   0.1294   0.1305
  0.1355   0.1368   0.1371   0.1414   0.1515   0.1571   0.1584   0.1613
  0.1655   0.1686   0.1695   0.1754   0.1822   0.1911   0.1973   0.2022
  0.2102   0.2145   0.2163   0.2180   0.2224   0.2234   0.2273   0.2281
  0.2332   0.2368   0.2394   0.2451   0.2515   0.2560   0.2584   0.2646
  0.2677   0.2716   0.2791   0.2840   0.2863   0.2917   0.2969   0.2986
  0.3011   0.3049   0.3101   0.3124   0.3207   0.3327   0.3343   0.3407
  0.3474   0.3614   0.3698   0.3803   0.4129   0.4225   0.4416   0.4485
  0.4505   0.4560   0.4602   0.4649   0.4705   0.4817   0.4859   0.4955
  0.5068   0.5133   0.5169   0.5328   0.5380   0.5432   0.5487   0.5512
  0.5688   0.5720   0.5753   0.5762   0.5877   0.5991   0.6045   0.6117
  0.6175   0.6229   0.6304   0.6421   0.6497   0.6528   0.6618   0.6715
  0.6835   0.6981   0.6993   0.7071   0.7160   0.7218   0.7262   0.7312
  0.7538   0.7632   0.7949   0.8017   0.8161   0.8280   0.8302   0.8410
  0.8424   0.8489   0.8491   0.8550   0.8560   0.8580   0.8608   0.8645
  0.8705   0.8731   0.8756   0.8826   0.8871   0.8945   0.8992   0.9077
  0.9272   0.9398   0.9428   0.9525   0.9554   0.9591   0.9621   0.9700
  0.9734   0.9853   0.9987   1.0012   1.0098   1.0118   1.0213   1.0496
  1.0542   1.0579   1.0661   1.0991   1.1212   1.1349   1.1792   1.1917
  1.2003   1.2225   1.2305   1.2504   1.2638   1.2776   1.2884   1.2973
  1.3030   1.3257   1.3532   1.3624   1.3989   1.4186   1.4258   1.4802
  1.4974   1.5020   1.5144   1.5452   1.5488   1.5641   1.5777   1.6021
  1.6066   1.6164   1.6391   1.6612   1.6784   1.6878   1.7007   1.7069
  1.7115   1.7250   1.7599   1.7906   1.8143   1.8236   1.8390   1.8524
  1.8575   1.8789   1.8969   1.9370   1.9410   1.9435   1.9465   1.9497
  1.9797   1.9841   1.9881   2.0254   2.0597   2.0656   2.0846   2.0942
  2.1323   2.1456   2.1652   2.2003   2.2483   2.2618   2.2652   2.2712
  2.2806   2.2845   2.3016   2.3522   2.3635   2.3776   2.4230   2.4308
  2.4357   2.4392   2.4442   2.4815   2.4927   2.5266   2.5303   2.5451
  2.5559   2.5856   2.6249   2.6511   2.6632   2.6775   2.6884   2.7009
  2.7078   2.7195   2.7283   2.7499   2.7523   2.7533   2.7605   2.7705
  2.7877   2.7963   2.8347   2.8441   2.8521   2.8736   2.9098   2.9376
  2.9738   3.0046   3.0853   3.0995   3.1063   3.1266   3.1447   3.1541
  3.2029   3.2445   3.2716   3.3254   3.3763   3.4118   3.4432   3.4775
  3.5826   3.6027   3.6450   3.7368   3.8134   3.8499   3.9824   4.0020
  4.0541   4.1350   4.1427   4.3492   4.8070   4.8299   9.7738   9.7803
  9.8079   9.8351  23.4019  23.6027  23.8226  23.8844  23.9089  23.9544
 23.9676  23.9858  24.0811  24.0816  24.1247  24.1718  25.8029  25.8296
 25.8721  25.9211  26.1372  26.1434  26.2450  26.3246  26.5521  26.6194
 26.6741  26.9155 215.7675 215.7724 215.8062 215.8410
 --------------------------------------------------------------

          Ground-State Mulliken Net Atomic Charges

     Atom                 Charge (a.u.)
  ----------------------------------------
      1 C                    -0.121772
      2 C                    -0.944441
      3 Cl                    0.583036
      4 C                     0.795588
      5 Cl                    0.491464
      6 C                    -0.683959
      7 H                     0.210472
      8 C                    -0.360463
      9 H                     0.204627
     10 C                    -0.220867
     11 Cl                    0.477731
     12 C                     0.709214
     13 C                    -0.647028
     14 H                     0.197701
     15 C                    -0.906051
     16 H                     0.192943
     17 C                     0.725960
     18 Cl                    0.436409
     19 C                    -0.872509
     20 H                     0.193066
     21 C                    -0.659502
     22 H                     0.198380
  ----------------------------------------
  Sum of atomic charges =     0.000000

 -----------------------------------------------------------------
                    Cartesian Multipole Moments
 -----------------------------------------------------------------
    Charge (ESU x 10^10)
                 0.0000
    Dipole Moment (Debye)
         X      -2.1336      Y      -0.2506      Z       0.1280
       Tot       2.1520
    Quadrupole Moments (Debye-Ang)
        XX    -119.8407     XY      -0.8220     YY    -116.3912
        XZ       1.4398     YZ      -3.9592     ZZ    -127.6650
    Octopole Moments (Debye-Ang^2)
       XXX    -356.9450    XXY     -16.2146    XYY     -80.7279
       YYY     -19.4712    XXZ      48.6652    XYZ      -4.4126
       YYZ      11.8054    XZZ    -109.2572    YZZ       1.9471
       ZZZ      67.0932
    Hexadecapole Moments (Debye-Ang^3)
      XXXX   -4726.4183   XXXY     -12.0819   XXYY    -825.5753
      XYYY      -6.8917   YYYY    -487.0023   XXXZ    1185.1169
      XXYZ     -86.4448   XYYZ     350.8550   YYYZ    -259.7573
      XXZZ   -1423.4309   XYZZ      29.0497   YYZZ    -673.4269
      XZZZ    1153.4966   YZZZ    -251.7798   ZZZZ   -3616.1924
 -----------------------------------------------------------------
 Calculating analytic gradient of the SCF energy
 Gradient of SCF Energy
            1           2           3           4           5           6
    1  -0.0003026   0.0000953  -0.0000066   0.0000259   0.0000141  -0.0000315
    2   0.0000104  -0.0000535  -0.0000018  -0.0000284   0.0000290   0.0000034
    3   0.0000574   0.0000595  -0.0000717  -0.0000581   0.0000340  -0.0000327
            7           8           9          10          11          12
    1   0.0000071  -0.0000130  -0.0000073   0.0001887  -0.0000143   0.0001396
    2  -0.0000060   0.0000131  -0.0000038   0.0000186   0.0000116  -0.0000209
    3   0.0000173   0.0001334   0.0000198  -0.0001253   0.0000668  -0.0000238
           13          14          15          16          17          18
    1  -0.0000544   0.0000195   0.0000213   0.0000009  -0.0001492   0.0000842
    2   0.0000375   0.0000032   0.0000655   0.0000024   0.0000239  -0.0000060
    3   0.0000636  -0.0000202  -0.0000751   0.0000068   0.0000878  -0.0000855
           19          20          21          22
    1   0.0000599  -0.0000235  -0.0000695   0.0000154
    2  -0.0000696   0.0000036  -0.0000195  -0.0000128
    3  -0.0000108  -0.0000192  -0.0000406   0.0000166
 Max gradient component =       3.026E-04
 RMS gradient           =       6.768E-05
 Gradient time:  CPU 191.16 s  wall 191.17 s
 Geometry Optimization Parameters
   NAtoms,    NIC,     NZ,  NCons,   NDum,   NFix, NCnnct, MaxDiis
       22     155      22       0       0       0       0       0

 Cartesian Hessian Update
 Hessian updated using BFGS update


** GEOMETRY OPTIMIZATION IN DELOCALIZED INTERNAL COORDINATES **
   Searching for a Minimum

   Optimization Cycle:   8

                       Coordinates (Angstroms)
     ATOM                X               Y               Z
      1  C         0.0155925615   -0.0043308574    0.0045113220
      2  C        -0.0134333864    0.3305281843    1.3715543581
      3  Cl        1.4797058564    0.7476342948    2.1752904654
      4  C        -1.2179490923    0.3428234850    2.0831985329
      5  Cl       -1.2749044856    0.7549310261    3.7804244536
      6  C        -2.4093883890    0.0246397609    1.4386439712
      7  H        -3.3358711394    0.0388504878    1.9978106727
      8  C        -2.4064800706   -0.3062270407    0.0920197306
      9  H        -3.3297241340   -0.5556590501   -0.4139144700
     10  C        -1.2042750696   -0.3188736341   -0.6078961182
     11  Cl       -1.2463032107   -0.7568062274   -2.3077598057
     12  C         1.2983899645   -0.0258900378   -0.7605972145
     13  C         2.1291512999   -1.1479793931   -0.7180290123
     14  H         1.8478980157   -2.0048512140   -0.1167864313
     15  C         3.3192290237   -1.1815926768   -1.4393796719
     16  H         3.9604670532   -2.0527812196   -1.4058781592
     17  C         3.6764799004   -0.0783462610   -2.2069432670
     18  Cl        5.1771017837   -0.1137555817   -3.1240116461
     19  C         2.8676054607    1.0516652546   -2.2626273482
     20  H         3.1605856557    1.9023323310   -2.8646435186
     21  C         1.6789891228    1.0705623440   -1.5379458464
     22  H         1.0440729107    1.9479211641   -1.5808242358
   Point Group: c1    Number of degrees of freedom:    60


   Energy is  -2301.898613582

 Hessian updated using BFGS update

 60 Hessian modes will be used to form the next step
  Hessian Eigenvalues:
     0.002483    0.019238    0.020014    0.023210    0.023357    0.023626
     0.023723    0.023935    0.024007    0.024044    0.024090    0.024110
     0.024132    0.024138    0.024178    0.024218    0.024307    0.025246
     0.028924    0.157803    0.159272    0.159998    0.160004    0.160034
     0.160288    0.219367    0.220188    0.223344    0.228554    0.235784
     0.245536    0.249703    0.249981    0.250012    0.251809    0.285375
     0.297324    0.301218    0.302268    0.303375    0.329902    0.349709
     0.356624    0.356665    0.356680    0.356699    0.356979    0.361849
     0.419234    0.429248    0.432711    0.449504    0.467682    0.469897
     0.471782    0.475969    0.478093    0.480365    0.489816    0.534279

 Minimum search - taking simple RFO step
 Searching for Lamda that Minimizes Along All modes
 Value Taken    Lamda =  -0.00000259
 Step Taken.  Stepsize is  0.029106

                             Maximum     Tolerance    Cnvgd?
         Gradient           0.000158      0.000300     YES
         Displacement       0.024914      0.001200      NO
         Energy change     -0.000011      0.000001      NO


 New Cartesian Coordinates Obtained by Inverse Iteration

 Displacement from previous Coordinates is:  0.097280
 ----------------------------------------------------------------
             Standard Nuclear Orientation (Angstroms)
    I     Atom           X                Y                Z
 ----------------------------------------------------------------
    1      C       0.0160529033    -0.0034741327     0.0051054526
    2      C      -0.0145999063     0.3384948552     1.3702744200
    3      Cl      1.4770480406     0.7631111567     2.1729860805
    4      C      -1.2193302901     0.3496129778     2.0817529142
    5      Cl     -1.2780715600     0.7685183158     3.7772916338
    6      C      -2.4093764497     0.0235632985     1.4387067136
    7      H      -3.3360089817     0.0368545283     1.9976197474
    8      C      -2.4050521570    -0.3139408934     0.0936329262
    9      H      -3.3273009966    -0.5692212744    -0.4111864791
   10      C      -1.2027422365    -0.3257026693    -0.6058985736
   11      Cl     -1.2426566980    -0.7715095972    -2.3037139838
   12      C       1.2987067483    -0.0250414195    -0.7599914496
   13      C       2.1245895661    -1.1510649207    -0.7252019187
   14      H       1.8396652436    -2.0107952331    -0.1297403058
   15      C       3.3143253509    -1.1852634366    -1.4470454152
   16      H       3.9515945690    -2.0595687849    -1.4192370839
   17      C       3.6762386824    -0.0787675271    -2.2078437762
   18      Cl      5.1759802431    -0.1147725482    -3.1255274375
   19      C       2.8721649649     1.0551773259    -2.2556940506
   20      H       3.1684054902     1.9084055154    -2.8524837996
   21      C       1.6840786052     1.0747872524    -1.5302274421
   22      H       1.0532284995     1.9553923499    -1.5673614114
 ----------------------------------------------------------------
 Nuclear Repulsion Energy =        1449.12672093 hartrees
 There are       73 alpha and       73 beta electrons
 Applying Cartesian multipole field
    Component          Value
    ---------          -----
     (2,0,0)        1.00000E-12
     (0,2,0)        2.00000E-11
     (0,0,2)       -3.00000E-11
 Nucleus-field energy     =    -0.0000000704 hartrees
 Requested basis set is 6-311++G(d,p)
 There are 154 shells and 426 basis functions
 A cutoff of  1.0D-15 yielded   9479 shell pairs
 There are     77577 function pairs (     83346 Cartesian)
 Smallest overlap matrix eigenvalue = 2.47E-07
 Linear dependence detected in AO basis
 Number of orthogonalized atomic orbitals = 423
 Maximum deviation from orthogonality = 9.997E-10
 Guess from superposition of atomic densities
 Warning:  Energy on first SCF cycle will be non-variational
 SAD guess density has 146.000000 electrons

 -----------------------------------------------------------------------
  General SCF calculation program by
  Eric Jon Sundstrom, Paul Horn, Yuezhi Mao, Dmitri Zuev, Alec White,
  David Stuck, Shaama M.S., Shane Yost, Joonho Lee, David Small,
  Daniel Levine, Susi Lehtola, Hugh Burton, Evgeny Epifanovsky,
  Bang C. Huynh
 -----------------------------------------------------------------------
 Exchange:     0.2000 Hartree-Fock + 0.0800 Slater + 0.7200 B88
 Correlation:  0.1900 VWN1RPA + 0.8100 LYP
 Using SG-1 standard quadrature grid
 A restricted SCF calculation will be
 performed using DIIS
 SCF converges when DIIS error is below 1.0e-08
 ---------------------------------------
  Cycle       Energy         DIIS error
 ---------------------------------------
    1   -2305.6401357651      3.02e-02  
    2   -2301.7423180108      2.56e-03  
    3   -2301.6621541548      3.10e-03  
    4   -2301.8909425100      5.53e-04  
    5   -2301.8967795869      2.76e-04  
    6   -2301.8983791549      1.02e-04  
    7   -2301.8985930317      3.00e-05  
    8   -2301.8986114570      1.23e-05  
    9   -2301.8986148612      2.95e-06  
   10   -2301.8986150392      1.27e-06  
   11   -2301.8986150762      3.60e-07  
   12   -2301.8986150787      1.20e-07  
   13   -2301.8986150792      3.29e-08  
   14   -2301.8986150792      1.08e-08  
   15   -2301.8986150792      5.07e-09  Convergence criterion met
 ---------------------------------------
 SCF time:   CPU 570.80s  wall 571.00s 
 SCF   energy in the final basis set =    -2301.8986150792
 Total energy in the final basis set =    -2301.8986150792

 --------------------------------------------------------------

                    Orbital Energies (a.u.)
 --------------------------------------------------------------

 Alpha MOs
 -- Occupied --
********-101.5720-101.5699-101.5605 -10.2723 -10.2673 -10.2655 -10.2505
-10.2323 -10.2168 -10.2139 -10.2113 -10.2007 -10.2007 -10.1999 -10.1999
 -9.4873  -9.4868  -9.4846  -9.4750  -7.2520  -7.2516  -7.2492  -7.2421
 -7.2417  -7.2416  -7.2408  -7.2396  -7.2395  -7.2390  -7.2298  -7.2296
 -0.9447  -0.9078  -0.9005  -0.8791  -0.8543  -0.8401  -0.7938  -0.7760
 -0.7474  -0.7366  -0.6570  -0.6398  -0.6243  -0.6053  -0.5497  -0.5293
 -0.5222  -0.4960  -0.4882  -0.4765  -0.4613  -0.4532  -0.4508  -0.4404
 -0.4197  -0.4167  -0.4048  -0.3912  -0.3826  -0.3804  -0.3634  -0.3493
 -0.3451  -0.3320  -0.3309  -0.3238  -0.3218  -0.2822  -0.2801  -0.2628
 -0.2600
 -- Virtual --
 -0.0540  -0.0520  -0.0381  -0.0347  -0.0292  -0.0136  -0.0021   0.0046
  0.0068   0.0088   0.0187   0.0218   0.0265   0.0327   0.0427   0.0495
  0.0520   0.0583   0.0607   0.0651   0.0664   0.0783   0.0801   0.0808
  0.0890   0.0907   0.0935   0.0975   0.0999   0.1067   0.1110   0.1129
  0.1152   0.1176   0.1209   0.1240   0.1262   0.1278   0.1294   0.1304
  0.1355   0.1368   0.1371   0.1415   0.1516   0.1571   0.1584   0.1613
  0.1654   0.1686   0.1694   0.1753   0.1823   0.1910   0.1973   0.2021
  0.2102   0.2146   0.2163   0.2180   0.2223   0.2235   0.2273   0.2280
  0.2334   0.2368   0.2392   0.2451   0.2516   0.2562   0.2583   0.2646
  0.2676   0.2717   0.2791   0.2842   0.2865   0.2920   0.2970   0.2987
  0.3009   0.3048   0.3103   0.3122   0.3208   0.3332   0.3347   0.3408
  0.3473   0.3613   0.3704   0.3805   0.4129   0.4226   0.4414   0.4486
  0.4507   0.4564   0.4601   0.4650   0.4700   0.4818   0.4857   0.4956
  0.5069   0.5135   0.5170   0.5329   0.5381   0.5432   0.5489   0.5511
  0.5687   0.5722   0.5752   0.5762   0.5877   0.5993   0.6044   0.6117
  0.6173   0.6229   0.6308   0.6425   0.6498   0.6526   0.6619   0.6712
  0.6837   0.6982   0.6992   0.7071   0.7160   0.7227   0.7269   0.7311
  0.7538   0.7641   0.7949   0.8020   0.8161   0.8286   0.8303   0.8410
  0.8427   0.8489   0.8498   0.8549   0.8558   0.8579   0.8608   0.8646
  0.8700   0.8727   0.8754   0.8831   0.8869   0.8950   0.8990   0.9071
  0.9278   0.9398   0.9435   0.9528   0.9555   0.9595   0.9621   0.9699
  0.9732   0.9860   0.9986   1.0010   1.0096   1.0118   1.0215   1.0497
  1.0547   1.0584   1.0659   1.0981   1.1212   1.1349   1.1805   1.1918
  1.2012   1.2227   1.2302   1.2507   1.2639   1.2782   1.2887   1.2973
  1.3031   1.3262   1.3533   1.3628   1.3992   1.4188   1.4260   1.4802
  1.4966   1.5020   1.5143   1.5455   1.5482   1.5642   1.5783   1.6024
  1.6068   1.6165   1.6392   1.6613   1.6788   1.6878   1.7013   1.7067
  1.7119   1.7242   1.7595   1.7914   1.8142   1.8233   1.8383   1.8524
  1.8573   1.8789   1.8968   1.9372   1.9412   1.9433   1.9464   1.9496
  1.9802   1.9846   1.9884   2.0257   2.0602   2.0653   2.0850   2.0939
  2.1330   2.1460   2.1651   2.2006   2.2482   2.2620   2.2649   2.2712
  2.2802   2.2845   2.3016   2.3522   2.3637   2.3771   2.4231   2.4306
  2.4357   2.4387   2.4441   2.4816   2.4940   2.5255   2.5302   2.5454
  2.5555   2.5851   2.6251   2.6513   2.6633   2.6776   2.6884   2.7014
  2.7082   2.7189   2.7280   2.7502   2.7523   2.7531   2.7611   2.7692
  2.7875   2.7962   2.8346   2.8440   2.8518   2.8756   2.9094   2.9376
  2.9737   3.0048   3.0855   3.1001   3.1067   3.1263   3.1453   3.1535
  3.2028   3.2446   3.2735   3.3249   3.3767   3.4122   3.4436   3.4772
  3.5831   3.6030   3.6453   3.7373   3.8137   3.8500   3.9823   4.0022
  4.0541   4.1350   4.1428   4.3488   4.8070   4.8296   9.7740   9.7805
  9.8075   9.8366  23.4024  23.6029  23.8226  23.8843  23.9090  23.9542
 23.9674  23.9860  24.0812  24.0816  24.1246  24.1718  25.8027  25.8296
 25.8703  25.9215  26.1371  26.1434  26.2464  26.3230  26.5520  26.6203
 26.6734  26.9161 215.7677 215.7726 215.8057 215.8426
 --------------------------------------------------------------

          Ground-State Mulliken Net Atomic Charges

     Atom                 Charge (a.u.)
  ----------------------------------------
      1 C                    -0.129007
      2 C                    -0.953375
      3 Cl                    0.579003
      4 C                     0.807104
      5 Cl                    0.493276
      6 C                    -0.674492
      7 H                     0.210956
      8 C                    -0.355391
      9 H                     0.204275
     10 C                    -0.219558
     11 Cl                    0.474701
     12 C                     0.711689
     13 C                    -0.652366
     14 H                     0.197982
     15 C                    -0.905859
     16 H                     0.193091
     17 C                     0.724499
     18 Cl                    0.437155
     19 C                    -0.877779
     20 H                     0.193197
     21 C                    -0.657880
     22 H                     0.198779
  ----------------------------------------
  Sum of atomic charges =     0.000000

 -----------------------------------------------------------------
                    Cartesian Multipole Moments
 -----------------------------------------------------------------
    Charge (ESU x 10^10)
                 0.0000
    Dipole Moment (Debye)
         X      -2.1314      Y      -0.2574      Z       0.1275
       Tot       2.1507
    Quadrupole Moments (Debye-Ang)
        XX    -119.8444     XY      -0.7714     YY    -116.3452
        XZ       1.4117     YZ      -3.9384     ZZ    -127.6901
    Octopole Moments (Debye-Ang^2)
       XXX    -356.8268    XXY     -16.3104    XYY     -80.5740
       YYY     -19.9794    XXZ      48.5467    XYZ      -4.3160
       YYZ      11.7382    XZZ    -109.2256    YZZ       1.6208
       ZZZ      67.3568
    Hexadecapole Moments (Debye-Ang^3)
      XXXX   -4724.4022   XXXY     -12.2447   XXYY    -825.9473
      XYYY      -8.1146   YYYY    -493.7925   XXXZ    1186.2885
      XXYZ     -88.1338   XYYZ     351.1715   YYYZ    -265.0429
      XXZZ   -1422.0588   XYZZ      28.4034   YYZZ    -673.7447
      XZZZ    1155.5779   YZZZ    -256.5997   ZZZZ   -3612.4206
 -----------------------------------------------------------------
 Calculating analytic gradient of the SCF energy
 Gradient of SCF Energy
            1           2           3           4           5           6
    1  -0.0000637   0.0000563   0.0000103  -0.0000023   0.0000071  -0.0000061
    2   0.0000040   0.0000035   0.0000032  -0.0000123   0.0000097   0.0000021
    3   0.0000565  -0.0000035  -0.0000107  -0.0000609   0.0000506   0.0000570
            7           8           9          10          11          12
    1   0.0000101   0.0000170  -0.0000080   0.0000333  -0.0000117  -0.0000030
    2  -0.0000084   0.0000130  -0.0000039  -0.0000116   0.0000055  -0.0000117
    3   0.0000061   0.0000499   0.0000176  -0.0001432   0.0000910   0.0000082
           13          14          15          16          17          18
    1  -0.0000099   0.0000215  -0.0000036  -0.0000063   0.0000418  -0.0000414
    2   0.0000305  -0.0000165   0.0000316  -0.0000094  -0.0000146   0.0000007
    3   0.0000188  -0.0000201  -0.0000341   0.0000136  -0.0000467  -0.0000038
           19          20          21          22
    1  -0.0000016  -0.0000370  -0.0000154   0.0000126
    2  -0.0000163   0.0000109  -0.0000235   0.0000136
    3   0.0000107  -0.0000204  -0.0000328  -0.0000038
 Max gradient component =       1.432E-04
 RMS gradient           =       3.254E-05
 Gradient time:  CPU 188.08 s  wall 188.09 s
 Geometry Optimization Parameters
   NAtoms,    NIC,     NZ,  NCons,   NDum,   NFix, NCnnct, MaxDiis
       22     155      22       0       0       0       0       0

 Cartesian Hessian Update
 Hessian updated using BFGS update


** GEOMETRY OPTIMIZATION IN DELOCALIZED INTERNAL COORDINATES **
   Searching for a Minimum

   Optimization Cycle:   9

                       Coordinates (Angstroms)
     ATOM                X               Y               Z
      1  C         0.0160529033   -0.0034741327    0.0051054526
      2  C        -0.0145999063    0.3384948552    1.3702744200
      3  Cl        1.4770480406    0.7631111567    2.1729860805
      4  C        -1.2193302901    0.3496129778    2.0817529142
      5  Cl       -1.2780715600    0.7685183158    3.7772916338
      6  C        -2.4093764497    0.0235632985    1.4387067136
      7  H        -3.3360089817    0.0368545283    1.9976197474
      8  C        -2.4050521570   -0.3139408934    0.0936329262
      9  H        -3.3273009966   -0.5692212744   -0.4111864791
     10  C        -1.2027422365   -0.3257026693   -0.6058985736
     11  Cl       -1.2426566980   -0.7715095972   -2.3037139838
     12  C         1.2987067483   -0.0250414195   -0.7599914496
     13  C         2.1245895661   -1.1510649207   -0.7252019187
     14  H         1.8396652436   -2.0107952331   -0.1297403058
     15  C         3.3143253509   -1.1852634366   -1.4470454152
     16  H         3.9515945690   -2.0595687849   -1.4192370839
     17  C         3.6762386824   -0.0787675271   -2.2078437762
     18  Cl        5.1759802431   -0.1147725482   -3.1255274375
     19  C         2.8721649649    1.0551773259   -2.2556940506
     20  H         3.1684054902    1.9084055154   -2.8524837996
     21  C         1.6840786052    1.0747872524   -1.5302274421
     22  H         1.0532284995    1.9553923499   -1.5673614114
   Point Group: c1    Number of degrees of freedom:    60


   Energy is  -2301.898615079

 Hessian updated using BFGS update

 60 Hessian modes will be used to form the next step
  Hessian Eigenvalues:
     0.001666    0.019248    0.020065    0.023218    0.023440    0.023569
     0.023715    0.023915    0.024001    0.024026    0.024090    0.024101
     0.024118    0.024134    0.024138    0.024251    0.024350    0.026001
     0.029170    0.159199    0.159678    0.159878    0.160002    0.160016
     0.160511    0.217549    0.220030    0.226626    0.233264    0.234454
     0.245511    0.249608    0.249925    0.250011    0.250899    0.287133
     0.296090    0.300541    0.302841    0.307101    0.327927    0.349503
     0.356626    0.356664    0.356677    0.356694    0.356883    0.362332
     0.420660    0.429248    0.432664    0.450018    0.467543    0.469926
     0.471997    0.475958    0.478414    0.480356    0.489817    0.533875

 Minimum search - taking simple RFO step
 Searching for Lamda that Minimizes Along All modes
 Value Taken    Lamda =   0.00000000
 Step Taken.  Stepsize is  0.016133

                             Maximum     Tolerance    Cnvgd?
         Gradient           0.000064      0.000300     YES
         Displacement       0.014114      0.001200      NO
         Energy change     -0.000001      0.000001      NO


 New Cartesian Coordinates Obtained by Inverse Iteration

 Displacement from previous Coordinates is:  0.054902
 ----------------------------------------------------------------
             Standard Nuclear Orientation (Angstroms)
    I     Atom           X                Y                Z
 ----------------------------------------------------------------
    1      C       0.0162017847    -0.0035647053     0.0052742724
    2      C      -0.0151322743     0.3422822655     1.3693900834
    3      Cl      1.4758821780     0.7713239353     2.1709253523
    4      C      -1.2198827642     0.3533462128     2.0808493453
    5      Cl     -1.2793553568     0.7771970655     3.7750647385
    6      C      -2.4092920961     0.0231909574     1.4387150423
    7      H      -3.3359511300     0.0366037409     1.9975944386
    8      C      -2.4043699645    -0.3184419228     0.0946540418
    9      H      -3.3261398384    -0.5767649456    -0.4094592231
   10      C      -1.2020267593    -0.3299579001    -0.6047188615
   11      Cl     -1.2409508225    -0.7796372730    -2.3016685675
   12      C       1.2987858376    -0.0249463279    -0.7598418611
   13      C       2.1219990337    -1.1530517033    -0.7293483754
   14      H       1.8349474569    -2.0142498945    -0.1370215002
   15      C       3.3116333248    -1.1872885336    -1.4513409505
   16      H       3.9468821125    -2.0631561152    -1.4270688551
   17      C       3.6760793744    -0.0787129930    -2.2079319976
   18      Cl      5.1756667548    -0.1146924282    -3.1258153291
   19      C       2.8746282771     1.0572879956    -2.2514753956
   20      H       3.1729886014     1.9120114594    -2.8450505890
   21      C       1.6866516238     1.0769569125    -1.5258273957
   22      H       1.0576942777     1.9590593365    -1.5596816520
 ----------------------------------------------------------------
 Nuclear Repulsion Energy =        1449.12895032 hartrees
 There are       73 alpha and       73 beta electrons
 Applying Cartesian multipole field
    Component          Value
    ---------          -----
     (2,0,0)        1.00000E-12
     (0,2,0)        2.00000E-11
     (0,0,2)       -3.00000E-11
 Nucleus-field energy     =    -0.0000000702 hartrees
 Requested basis set is 6-311++G(d,p)
 There are 154 shells and 426 basis functions
 A cutoff of  1.0D-15 yielded   9478 shell pairs
 There are     77565 function pairs (     83334 Cartesian)
 Smallest overlap matrix eigenvalue = 2.45E-07
 Linear dependence detected in AO basis
 Number of orthogonalized atomic orbitals = 423
 Maximum deviation from orthogonality = 4.893E-10
 Guess from superposition of atomic densities
 Warning:  Energy on first SCF cycle will be non-variational
 SAD guess density has 146.000000 electrons

 -----------------------------------------------------------------------
  General SCF calculation program by
  Eric Jon Sundstrom, Paul Horn, Yuezhi Mao, Dmitri Zuev, Alec White,
  David Stuck, Shaama M.S., Shane Yost, Joonho Lee, David Small,
  Daniel Levine, Susi Lehtola, Hugh Burton, Evgeny Epifanovsky,
  Bang C. Huynh
 -----------------------------------------------------------------------
 Exchange:     0.2000 Hartree-Fock + 0.0800 Slater + 0.7200 B88
 Correlation:  0.1900 VWN1RPA + 0.8100 LYP
 Using SG-1 standard quadrature grid
 A restricted SCF calculation will be
 performed using DIIS
 SCF converges when DIIS error is below 1.0e-08
 ---------------------------------------
  Cycle       Energy         DIIS error
 ---------------------------------------
    1   -2305.6401137497      3.02e-02  
    2   -2301.7423230415      2.56e-03  
    3   -2301.6621698589      3.10e-03  
    4   -2301.8909394493      5.53e-04  
    5   -2301.8967788591      2.76e-04  
    6   -2301.8983793190      1.02e-04  
    7   -2301.8985932555      3.00e-05  
    8   -2301.8986117196      1.23e-05  
    9   -2301.8986151258      2.95e-06  
   10   -2301.8986153041      1.27e-06  
   11   -2301.8986153409      3.59e-07  
   12   -2301.8986153437      1.20e-07  
   13   -2301.8986153443      3.29e-08  
   14   -2301.8986153442      1.08e-08  
   15   -2301.8986153442      5.07e-09  Convergence criterion met
 ---------------------------------------
 SCF time:   CPU 572.77s  wall 573.00s 
 SCF   energy in the final basis set =    -2301.8986153442
 Total energy in the final basis set =    -2301.8986153442

 --------------------------------------------------------------

                    Orbital Energies (a.u.)
 --------------------------------------------------------------

 Alpha MOs
 -- Occupied --
********-101.5720-101.5699-101.5605 -10.2723 -10.2673 -10.2655 -10.2505
-10.2323 -10.2168 -10.2139 -10.2113 -10.2007 -10.2007 -10.1999 -10.1999
 -9.4873  -9.4868  -9.4846  -9.4750  -7.2520  -7.2516  -7.2492  -7.2421
 -7.2417  -7.2416  -7.2408  -7.2396  -7.2395  -7.2390  -7.2298  -7.2296
 -0.9447  -0.9078  -0.9005  -0.8791  -0.8543  -0.8401  -0.7938  -0.7760
 -0.7474  -0.7365  -0.6570  -0.6398  -0.6244  -0.6053  -0.5497  -0.5293
 -0.5222  -0.4960  -0.4882  -0.4765  -0.4613  -0.4531  -0.4508  -0.4404
 -0.4197  -0.4167  -0.4048  -0.3912  -0.3826  -0.3804  -0.3634  -0.3493
 -0.3451  -0.3320  -0.3309  -0.3238  -0.3218  -0.2822  -0.2801  -0.2628
 -0.2600
 -- Virtual --
 -0.0539  -0.0520  -0.0382  -0.0347  -0.0292  -0.0136  -0.0020   0.0046
  0.0068   0.0088   0.0187   0.0218   0.0265   0.0327   0.0427   0.0495
  0.0520   0.0584   0.0607   0.0651   0.0663   0.0783   0.0801   0.0808
  0.0891   0.0907   0.0935   0.0975   0.0999   0.1067   0.1110   0.1129
  0.1152   0.1175   0.1209   0.1239   0.1262   0.1278   0.1295   0.1304
  0.1355   0.1368   0.1371   0.1415   0.1517   0.1571   0.1584   0.1613
  0.1654   0.1686   0.1694   0.1753   0.1824   0.1910   0.1972   0.2020
  0.2102   0.2146   0.2163   0.2181   0.2223   0.2236   0.2273   0.2279
  0.2334   0.2368   0.2391   0.2451   0.2517   0.2562   0.2582   0.2646
  0.2676   0.2717   0.2791   0.2843   0.2866   0.2921   0.2970   0.2987
  0.3008   0.3049   0.3104   0.3122   0.3209   0.3334   0.3349   0.3408
  0.3473   0.3613   0.3706   0.3807   0.4129   0.4227   0.4414   0.4486
  0.4508   0.4566   0.4600   0.4650   0.4698   0.4819   0.4856   0.4956
  0.5069   0.5137   0.5171   0.5329   0.5382   0.5432   0.5490   0.5511
  0.5687   0.5722   0.5751   0.5763   0.5877   0.5995   0.6043   0.6118
  0.6171   0.6229   0.6309   0.6428   0.6498   0.6525   0.6619   0.6711
  0.6838   0.6983   0.6992   0.7071   0.7160   0.7232   0.7273   0.7311
  0.7538   0.7646   0.7949   0.8022   0.8161   0.8288   0.8304   0.8411
  0.8428   0.8488   0.8501   0.8549   0.8556   0.8578   0.8608   0.8647
  0.8697   0.8726   0.8752   0.8834   0.8868   0.8953   0.8990   0.9068
  0.9282   0.9399   0.9439   0.9530   0.9555   0.9598   0.9621   0.9698
  0.9731   0.9864   0.9986   1.0009   1.0094   1.0119   1.0216   1.0498
  1.0549   1.0587   1.0657   1.0976   1.1211   1.1349   1.1811   1.1918
  1.2018   1.2230   1.2300   1.2508   1.2640   1.2785   1.2888   1.2974
  1.3031   1.3265   1.3534   1.3631   1.3993   1.4189   1.4262   1.4802
  1.4961   1.5020   1.5142   1.5457   1.5479   1.5642   1.5786   1.6027
  1.6069   1.6166   1.6392   1.6613   1.6790   1.6877   1.7017   1.7066
  1.7121   1.7237   1.7592   1.7919   1.8141   1.8232   1.8380   1.8523
  1.8571   1.8789   1.8968   1.9374   1.9413   1.9433   1.9464   1.9496
  1.9804   1.9849   1.9886   2.0258   2.0604   2.0652   2.0852   2.0938
  2.1334   2.1462   2.1650   2.2007   2.2481   2.2620   2.2648   2.2712
  2.2801   2.2844   2.3016   2.3523   2.3639   2.3769   2.4231   2.4305
  2.4357   2.4385   2.4440   2.4818   2.4948   2.5249   2.5302   2.5455
  2.5553   2.5848   2.6252   2.6514   2.6634   2.6776   2.6885   2.7016
  2.7083   2.7185   2.7279   2.7503   2.7522   2.7530   2.7614   2.7685
  2.7875   2.7961   2.8345   2.8440   2.8517   2.8767   2.9092   2.9376
  2.9737   3.0049   3.0856   3.1005   3.1069   3.1262   3.1456   3.1532
  3.2027   3.2447   3.2744   3.3246   3.3769   3.4125   3.4438   3.4771
  3.5834   3.6032   3.6455   3.7375   3.8138   3.8501   3.9823   4.0023
  4.0542   4.1350   4.1430   4.3486   4.8070   4.8294   9.7741   9.7805
  9.8073   9.8374  23.4026  23.6030  23.8226  23.8843  23.9091  23.9541
 23.9674  23.9861  24.0813  24.0816  24.1246  24.1719  25.8025  25.8296
 25.8694  25.9217  26.1370  26.1434  26.2472  26.3221  26.5519  26.6205
 26.6730  26.9165 215.7678 215.7726 215.8054 215.8435
 --------------------------------------------------------------

          Ground-State Mulliken Net Atomic Charges

     Atom                 Charge (a.u.)
  ----------------------------------------
      1 C                    -0.132645
      2 C                    -0.959053
      3 Cl                    0.576957
      4 C                     0.814175
      5 Cl                    0.494199
      6 C                    -0.669440
      7 H                     0.211226
      8 C                    -0.352999
      9 H                     0.204080
     10 C                    -0.218160
     11 Cl                    0.473071
     12 C                     0.712109
     13 C                    -0.654822
     14 H                     0.198089
     15 C                    -0.906244
     16 H                     0.193187
     17 C                     0.724430
     18 Cl                    0.437587
     19 C                    -0.880687
     20 H                     0.193277
     21 C                    -0.657340
     22 H                     0.199002
  ----------------------------------------
  Sum of atomic charges =     0.000000

 -----------------------------------------------------------------
                    Cartesian Multipole Moments
 -----------------------------------------------------------------
    Charge (ESU x 10^10)
                 0.0000
    Dipole Moment (Debye)
         X      -2.1313      Y      -0.2607      Z       0.1292
       Tot       2.1511
    Quadrupole Moments (Debye-Ang)
        XX    -119.8529     XY      -0.7459     YY    -116.3195
        XZ       1.3973     YZ      -3.9248     ZZ    -127.7049
    Octopole Moments (Debye-Ang^2)
       XXX    -356.8282    XXY     -16.3639    XYY     -80.4938
       YYY     -20.2816    XXZ      48.5158    XYZ      -4.2594
       YYZ      11.7163    XZZ    -109.2335    YZZ       1.4355
       ZZZ      67.5582
    Hexadecapole Moments (Debye-Ang^3)
      XXXX   -4723.7871   XXXY     -12.4480   XXYY    -826.2071
      XYYY      -8.8729   YYYY    -497.7020   XXXZ    1186.8218
      XXYZ     -89.0518   XYYZ     351.2561   YYYZ    -267.9875
      XXZZ   -1421.2807   XYZZ      27.9773   YYZZ    -673.7852
      XZZZ    1156.5343   YZZZ    -259.2497   ZZZZ   -3609.4985
 -----------------------------------------------------------------
 Calculating analytic gradient of the SCF energy
 Gradient of SCF Energy
            1           2           3           4           5           6
    1   0.0000276   0.0000210   0.0000124   0.0000002   0.0000152   0.0000108
    2   0.0000156  -0.0000123   0.0000105  -0.0000132   0.0000093   0.0000137
    3   0.0000455  -0.0000176  -0.0000158  -0.0000183   0.0000254   0.0000466
            7           8           9          10          11          12
    1   0.0000102   0.0000132  -0.0000022  -0.0000237  -0.0000031  -0.0000256
    2  -0.0000018  -0.0000037  -0.0000015  -0.0000220   0.0000031  -0.0000039
    3   0.0000125   0.0000133   0.0000183  -0.0000581   0.0000452   0.0000083
           13          14          15          16          17          18
    1  -0.0000059   0.0000095  -0.0000138  -0.0000063   0.0000643  -0.0000526
    2   0.0000169  -0.0000080   0.0000084  -0.0000033  -0.0000097   0.0000023
    3   0.0000024  -0.0000040  -0.0000159  -0.0000018  -0.0000560   0.0000026
           19          20          21          22
    1  -0.0000215  -0.0000235  -0.0000034  -0.0000028
    2  -0.0000011   0.0000032  -0.0000110   0.0000086
    3   0.0000011  -0.0000168  -0.0000096  -0.0000075
 Max gradient component =       6.433E-05
 RMS gradient           =       2.115E-05
 Gradient time:  CPU 188.33 s  wall 188.33 s
 Geometry Optimization Parameters
   NAtoms,    NIC,     NZ,  NCons,   NDum,   NFix, NCnnct, MaxDiis
       22     155      22       0       0       0       0       0

 Cartesian Hessian Update
 Hessian updated using BFGS update


** GEOMETRY OPTIMIZATION IN DELOCALIZED INTERNAL COORDINATES **
   Searching for a Minimum

   Optimization Cycle:  10

                       Coordinates (Angstroms)
     ATOM                X               Y               Z
      1  C         0.0162017847   -0.0035647053    0.0052742724
      2  C        -0.0151322743    0.3422822655    1.3693900834
      3  Cl        1.4758821780    0.7713239353    2.1709253523
      4  C        -1.2198827642    0.3533462128    2.0808493453
      5  Cl       -1.2793553568    0.7771970655    3.7750647385
      6  C        -2.4092920961    0.0231909574    1.4387150423
      7  H        -3.3359511300    0.0366037409    1.9975944386
      8  C        -2.4043699645   -0.3184419228    0.0946540418
      9  H        -3.3261398384   -0.5767649456   -0.4094592231
     10  C        -1.2020267593   -0.3299579001   -0.6047188615
     11  Cl       -1.2409508225   -0.7796372730   -2.3016685675
     12  C         1.2987858376   -0.0249463279   -0.7598418611
     13  C         2.1219990337   -1.1530517033   -0.7293483754
     14  H         1.8349474569   -2.0142498945   -0.1370215002
     15  C         3.3116333248   -1.1872885336   -1.4513409505
     16  H         3.9468821125   -2.0631561152   -1.4270688551
     17  C         3.6760793744   -0.0787129930   -2.2079319976
     18  Cl        5.1756667548   -0.1146924282   -3.1258153291
     19  C         2.8746282771    1.0572879956   -2.2514753956
     20  H         3.1729886014    1.9120114594   -2.8450505890
     21  C         1.6866516238    1.0769569125   -1.5258273957
     22  H         1.0576942777    1.9590593365   -1.5596816520
   Point Group: c1    Number of degrees of freedom:    60


   Energy is  -2301.898615344

 Hessian updated using BFGS update

 60 Hessian modes will be used to form the next step
  Hessian Eigenvalues:
     0.001466    0.019261    0.020076    0.022979    0.023326    0.023587
     0.023739    0.023797    0.023999    0.024039    0.024099    0.024117
     0.024119    0.024138    0.024184    0.024263    0.024436    0.026133
     0.029702    0.152727    0.159305    0.159899    0.160005    0.160011
     0.160066    0.211670    0.220048    0.226847    0.230626    0.233904
     0.245485    0.249451    0.249928    0.250042    0.251069    0.286183
     0.293712    0.299756    0.303201    0.303887    0.327651    0.350787
     0.356626    0.356654    0.356666    0.356695    0.356845    0.363673
     0.421017    0.429249    0.433870    0.449573    0.467531    0.469924
     0.474533    0.475989    0.478293    0.480706    0.490692    0.531785

 Minimum search - taking simple RFO step
 Searching for Lamda that Minimizes Along All modes
 Value Taken    Lamda =   0.00000000
 Step Taken.  Stepsize is  0.004144

                             Maximum     Tolerance    Cnvgd?
         Gradient           0.000038      0.000300     YES
         Displacement       0.003479      0.001200      NO
         Energy change     -0.000000      0.000001     YES

 Final energy is   -2301.8986153442088     


 ******************************
 **  OPTIMIZATION CONVERGED  **
 ******************************

                       Coordinates (Angstroms)
     ATOM                X               Y               Z
      1  C         0.0162017847   -0.0035647053    0.0052742724
      2  C        -0.0151322743    0.3422822655    1.3693900834
      3  Cl        1.4758821780    0.7713239353    2.1709253523
      4  C        -1.2198827642    0.3533462128    2.0808493453
      5  Cl       -1.2793553568    0.7771970655    3.7750647385
      6  C        -2.4092920961    0.0231909574    1.4387150423
      7  H        -3.3359511300    0.0366037409    1.9975944386
      8  C        -2.4043699645   -0.3184419228    0.0946540418
      9  H        -3.3261398384   -0.5767649456   -0.4094592231
     10  C        -1.2020267593   -0.3299579001   -0.6047188615
     11  Cl       -1.2409508225   -0.7796372730   -2.3016685675
     12  C         1.2987858376   -0.0249463279   -0.7598418611
     13  C         2.1219990337   -1.1530517033   -0.7293483754
     14  H         1.8349474569   -2.0142498945   -0.1370215002
     15  C         3.3116333248   -1.1872885336   -1.4513409505
     16  H         3.9468821125   -2.0631561152   -1.4270688551
     17  C         3.6760793744   -0.0787129930   -2.2079319976
     18  Cl        5.1756667548   -0.1146924282   -3.1258153291
     19  C         2.8746282771    1.0572879956   -2.2514753956
     20  H         3.1729886014    1.9120114594   -2.8450505890
     21  C         1.6866516238    1.0769569125   -1.5258273957
     22  H         1.0576942777    1.9590593365   -1.5596816520

Z-matrix Print:
$molecule
0 1
Cl
C  1 1.746327
C  2 1.399186 1 119.988511
C  3 1.391414 2 119.966460 1 179.416551 0
H  4 1.082231 3 119.384928 2 -179.886298 0
C  4 1.386808 3 120.178200 2 0.062733 0
H  6 1.081906 4 120.489580 3 179.952156 0
C  6 1.391001 4 119.498005 3 0.082301 0
C  8 1.400966 6 122.058260 4 -0.103327 0
C  9 1.493614 8 121.354223 6 179.818538 0
C  10 1.396865 9 120.427158 8 -95.478091 0
H  11 1.083934 10 119.835203 9 -0.763643 0
C  11 1.392004 10 120.810014 9 179.274012 0
H  13 1.082254 11 120.657652 10 -179.911724 0
C  13 1.390752 11 119.111660 10 0.064113 0
C  15 1.390941 13 121.134306 11 0.095802 0
H  16 1.082544 15 120.211732 13 179.971957 0
C  16 1.392207 15 119.136372 13 -0.180008 0
H  18 1.083900 16 119.364725 15 -179.801695 0
Cl 3 1.747442 2 121.615444 1 -0.493612 0
Cl 8 1.755951 6 117.959640 4 179.570876 0
Cl 15 1.758569 13 119.412779 11 -179.872081 0
$end


 --------------------------------------------------------------

                    Orbital Energies (a.u.)
 --------------------------------------------------------------

 Alpha MOs
 -- Occupied --
********-101.5720-101.5699-101.5605 -10.2723 -10.2673 -10.2655 -10.2505
-10.2323 -10.2168 -10.2139 -10.2113 -10.2007 -10.2007 -10.1999 -10.1999
 -9.4873  -9.4868  -9.4846  -9.4750  -7.2520  -7.2516  -7.2492  -7.2421
 -7.2417  -7.2416  -7.2408  -7.2396  -7.2395  -7.2390  -7.2298  -7.2296
 -0.9447  -0.9078  -0.9005  -0.8791  -0.8543  -0.8401  -0.7938  -0.7760
 -0.7474  -0.7365  -0.6570  -0.6398  -0.6244  -0.6053  -0.5497  -0.5293
 -0.5222  -0.4960  -0.4882  -0.4765  -0.4613  -0.4531  -0.4508  -0.4404
 -0.4197  -0.4167  -0.4048  -0.3912  -0.3826  -0.3804  -0.3634  -0.3493
 -0.3451  -0.3320  -0.3309  -0.3238  -0.3218  -0.2822  -0.2801  -0.2628
 -0.2600
 -- Virtual --
 -0.0539  -0.0520  -0.0382  -0.0347  -0.0292  -0.0136  -0.0020   0.0046
  0.0068   0.0088   0.0187   0.0218   0.0265   0.0327   0.0427   0.0495
  0.0520   0.0584   0.0607   0.0651   0.0663   0.0783   0.0801   0.0808
  0.0891   0.0907   0.0935   0.0975   0.0999   0.1067   0.1110   0.1129
  0.1152   0.1175   0.1209   0.1239   0.1262   0.1278   0.1295   0.1304
  0.1355   0.1368   0.1371   0.1415   0.1517   0.1571   0.1584   0.1613
  0.1654   0.1686   0.1694   0.1753   0.1824   0.1910   0.1972   0.2020
  0.2102   0.2146   0.2163   0.2181   0.2223   0.2236   0.2273   0.2279
  0.2334   0.2368   0.2391   0.2451   0.2517   0.2562   0.2582   0.2646
  0.2676   0.2717   0.2791   0.2843   0.2866   0.2921   0.2970   0.2987
  0.3008   0.3049   0.3104   0.3122   0.3209   0.3334   0.3349   0.3408
  0.3473   0.3613   0.3706   0.3807   0.4129   0.4227   0.4414   0.4486
  0.4508   0.4566   0.4600   0.4650   0.4698   0.4819   0.4856   0.4956
  0.5069   0.5137   0.5171   0.5329   0.5382   0.5432   0.5490   0.5511
  0.5687   0.5722   0.5751   0.5763   0.5877   0.5995   0.6043   0.6118
  0.6171   0.6229   0.6309   0.6428   0.6498   0.6525   0.6619   0.6711
  0.6838   0.6983   0.6992   0.7071   0.7160   0.7232   0.7273   0.7311
  0.7538   0.7646   0.7949   0.8022   0.8161   0.8288   0.8304   0.8411
  0.8428   0.8488   0.8501   0.8549   0.8556   0.8578   0.8608   0.8647
  0.8697   0.8726   0.8752   0.8834   0.8868   0.8953   0.8990   0.9068
  0.9282   0.9399   0.9439   0.9530   0.9555   0.9598   0.9621   0.9698
  0.9731   0.9864   0.9986   1.0009   1.0094   1.0119   1.0216   1.0498
  1.0549   1.0587   1.0657   1.0976   1.1211   1.1349   1.1811   1.1918
  1.2018   1.2230   1.2300   1.2508   1.2640   1.2785   1.2888   1.2974
  1.3031   1.3265   1.3534   1.3631   1.3993   1.4189   1.4262   1.4802
  1.4961   1.5020   1.5142   1.5457   1.5479   1.5642   1.5786   1.6027
  1.6069   1.6166   1.6392   1.6613   1.6790   1.6877   1.7017   1.7066
  1.7121   1.7237   1.7592   1.7919   1.8141   1.8232   1.8380   1.8523
  1.8571   1.8789   1.8968   1.9374   1.9413   1.9433   1.9464   1.9496
  1.9804   1.9849   1.9886   2.0258   2.0604   2.0652   2.0852   2.0938
  2.1334   2.1462   2.1650   2.2007   2.2481   2.2620   2.2648   2.2712
  2.2801   2.2844   2.3016   2.3523   2.3639   2.3769   2.4231   2.4305
  2.4357   2.4385   2.4440   2.4818   2.4948   2.5249   2.5302   2.5455
  2.5553   2.5848   2.6252   2.6514   2.6634   2.6776   2.6885   2.7016
  2.7083   2.7185   2.7279   2.7503   2.7522   2.7530   2.7614   2.7685
  2.7875   2.7961   2.8345   2.8440   2.8517   2.8767   2.9092   2.9376
  2.9737   3.0049   3.0856   3.1005   3.1069   3.1262   3.1456   3.1532
  3.2027   3.2447   3.2744   3.3246   3.3769   3.4125   3.4438   3.4771
  3.5834   3.6032   3.6455   3.7375   3.8138   3.8501   3.9823   4.0023
  4.0542   4.1350   4.1430   4.3486   4.8070   4.8294   9.7741   9.7805
  9.8073   9.8374  23.4026  23.6030  23.8226  23.8843  23.9091  23.9541
 23.9674  23.9861  24.0813  24.0816  24.1246  24.1719  25.8025  25.8296
 25.8694  25.9217  26.1370  26.1434  26.2472  26.3221  26.5519  26.6205
 26.6730  26.9165 215.7678 215.7726 215.8054 215.8435
 --------------------------------------------------------------

          Ground-State Mulliken Net Atomic Charges

     Atom                 Charge (a.u.)
  ----------------------------------------
      1 C                    -0.132645
      2 C                    -0.959053
      3 Cl                    0.576957
      4 C                     0.814175
      5 Cl                    0.494199
      6 C                    -0.669440
      7 H                     0.211226
      8 C                    -0.352999
      9 H                     0.204080
     10 C                    -0.218160
     11 Cl                    0.473071
     12 C                     0.712109
     13 C                    -0.654822
     14 H                     0.198089
     15 C                    -0.906244
     16 H                     0.193187
     17 C                     0.724430
     18 Cl                    0.437587
     19 C                    -0.880687
     20 H                     0.193277
     21 C                    -0.657340
     22 H                     0.199002
  ----------------------------------------
  Sum of atomic charges =     0.000000

 -----------------------------------------------------------------
                    Cartesian Multipole Moments
 -----------------------------------------------------------------
    Charge (ESU x 10^10)
                 0.0000
    Dipole Moment (Debye)
         X      -2.1313      Y      -0.2607      Z       0.1292
       Tot       2.1511
    Quadrupole Moments (Debye-Ang)
        XX    -119.8529     XY      -0.7459     YY    -116.3195
        XZ       1.3973     YZ      -3.9248     ZZ    -127.7049
    Octopole Moments (Debye-Ang^2)
       XXX    -356.8282    XXY     -16.3639    XYY     -80.4938
       YYY     -20.2816    XXZ      48.5158    XYZ      -4.2594
       YYZ      11.7163    XZZ    -109.2335    YZZ       1.4355
       ZZZ      67.5582
    Hexadecapole Moments (Debye-Ang^3)
      XXXX   -4723.7871   XXXY     -12.4480   XXYY    -826.2071
      XYYY      -8.8729   YYYY    -497.7020   XXXZ    1186.8218
      XXYZ     -89.0518   XYYZ     351.2561   YYYZ    -267.9875
      XXZZ   -1421.2807   XYZZ      27.9773   YYZZ    -673.7852
      XZZZ    1156.5343   YZZZ    -259.2497   ZZZZ   -3609.4985
 -----------------------------------------------------------------
Archival summary:
1\1\november\OPT\ProcedureUnspecified\BasisUnspecified\l4126\taweetha\TueJan1421:25:252020TueJan1421:25:252020\0\\#,OPT,ProcedureUnspecified,BasisUnspecified,\\0,1\Cl\C,1,1.74633\C,2,1.39919,1,119.989\C,3,1.39141,2,119.966,1,179.417,0\H,4,1.08223,3,119.385,2,-179.886,0\C,4,1.38681,3,120.178,2,0.0627326,0\H,6,1.08191,4,120.49,3,179.952,0\C,6,1.391,4,119.498,3,0.0823011,0\C,8,1.40097,6,122.058,4,-0.103327,0\C,9,1.49361,8,121.354,6,179.819,0\C,10,1.39686,9,120.427,8,-95.4781,0\H,11,1.08393,10,119.835,9,-0.763643,0\C,11,1.392,10,120.81,9,179.274,0\H,13,1.08225,11,120.658,10,-179.912,0\C,13,1.39075,11,119.112,10,0.0641134,0\C,15,1.39094,13,121.134,11,0.0958021,0\H,16,1.08254,15,120.212,13,179.972,0\C,16,1.39221,15,119.136,13,-0.180008,0\H,18,1.0839,16,119.365,15,-179.802,0\Cl,3,1.74744,2,121.615,1,-0.493612,0\Cl,8,1.75595,6,117.96,4,179.571,0\Cl,15,1.75857,13,119.413,11,-179.872,0\\\@

 Total job time:  7678.81s(wall), 7678.26s(cpu) 
 Tue Jan 14 21:25:25 2020

        *************************************************************
        *                                                           *
        *  Thank you very much for using Q-Chem.  Have a nice day.  *
        *                                                           *
        *************************************************************


 
User input: 2 of 2 
 
                  Welcome to Q-Chem
     A Quantum Leap Into The Future Of Chemistry


 Q-Chem 5.2 (devel), Q-Chem, Inc., Pleasanton, CA (2019)

 Yihan Shao,  Zhengting Gan,  E. Epifanovsky,  A. T. B. Gilbert,  M. Wormit,  
 J. Kussmann,  A. W. Lange,  A. Behn,  Jia Deng,  Xintian Feng,  D. Ghosh,  
 M. Goldey,  P. R. Horn,  L. D. Jacobson,  I. Kaliman,  T. Kus,  A. Landau,  
 Jie Liu,  E. I. Proynov,  R. M. Richard,  R. P. Steele,  E. J. Sundstrom,  
 H. L. Woodcock III,  P. M. Zimmerman,  D. Zuev,  B. Albrecht,  E. Alguire,  
 S. A. Baeppler,  D. Barton,  Z. Benda,  Y. A. Bernard,  E. J. Berquist,  
 K. B. Bravaya,  H. Burton,  D. Casanova,  Chun-Min Chang,  Yunqing Chen,  
 A. Chien,  K. D. Closser,  M. P. Coons,  S. Coriani,  S. Dasgupta,  
 A. L. Dempwolff,  M. Diedenhofen,  Hainam Do,  R. G. Edgar,  Po-Tung Fang,  
 S. Faraji,  S. Fatehi,  Qingguo Feng,  K. D. Fenk,  J. Fosso-Tande,  
 J. Gayvert,  Qinghui Ge,  A. Ghysels,  G. Gidofalvi,  J. Gomes,  
 J. Gonthier,  A. Gunina,  D. Hait,  M. W. D. Hanson-Heine,  
 P. H. P. Harbach,  A. W. Hauser,  M. F. Herbst,  J. E. Herr,  
 E. G. Hohenstein,  Z. C. Holden,  Kerwin Hui,  B. C. Huynh,  T.-C. Jagau,  
 Hyunjun Ji,  B. Kaduk,  K. Khistyaev,  Jaehoon Kim,  P. Klunzinger,  K. Koh,  
 D. Kosenkov,  L. Koulias,  T. Kowalczyk,  C. M. Krauter,  A. Kunitsa,  
 Ka Un Lao,  A. Laurent,  K. V. Lawler,  Joonho Lee,  D. Lefrancois,  
 S. Lehtola,  D. S. Levine,  Yi-Pei Li,  You-Sheng Lin,  Fenglai Liu,  
 E. Livshits,  A. Luenser,  P. Manohar,  E. Mansoor,  S. F. Manzer,  
 Shan-Ping Mao,  Yuezhi Mao,  N. Mardirossian,  A. V. Marenich,  
 T. Markovich,  L. A. Martinez-Martinez,  S. A. Maurer,  N. J. Mayhall,  
 S. C. McKenzie,  J.-M. Mewes,  P. Morgante,  A. F. Morrison,  
 J. W. Mullinax,  K. Nanda,  T. S. Nguyen-Beck,  R. Olivares-Amaya,  
 J. A. Parkhill,  Zheng Pei,  T. M. Perrine,  F. Plasser,  P. Pokhilko,  
 S. Prager,  A. Prociuk,  E. Ramos,  D. R. Rehn,  F. Rob,  M. Scheurer,  
 M. Schneider,  N. Sergueev,  S. M. Sharada,  S. Sharma,  D. W. Small,  
 T. Stauch,  T. Stein,  Yu-Chuan Su,  A. J. W. Thom,  A. Tkatchenko,  
 T. Tsuchimochi,  N. M. Tubman,  L. Vogt,  M. L. Vidal,  O. Vydrov,  
 M. A. Watson,  J. Wenzel,  M. de Wergifosse,  T. A. Wesolowski,  A. White,  
 J. Witte,  A. Yamada,  Jun Yang,  K. Yao,  S. Yeganeh,  S. R. Yost,  
 Zhi-Qiang You,  A. Zech,  Igor Ying Zhang,  Xing Zhang,  Yan Zhao,  
 Ying Zhu,  B. R. Brooks,  G. K. L. Chan,  C. J. Cramer,  M. S. Gordon,  
 W. J. Hehre,  A. Klamt,  M. W. Schmidt,  C. D. Sherrill,  D. G. Truhlar,  
 A. Aspuru-Guzik,  R. Baer,  A. T. Bell,  N. A. Besley,  Jeng-Da Chai,  
 A. E. DePrince, III,  R. A. DiStasio Jr.,  A. Dreuw,  B. D. Dunietz,  
 T. R. Furlani,  Chao-Ping Hsu,  Yousung Jung,  Jing Kong,  D. S. Lambrecht,  
 WanZhen Liang,  C. Ochsenfeld,  V. A. Rassolov,  L. V. Slipchenko,  
 J. E. Subotnik,  T. Van Voorhis,  J. M. Herbert,  A. I. Krylov,  
 P. M. W. Gill,  M. Head-Gordon

 Contributors to earlier versions of Q-Chem not listed above: 
 R. D. Adamson,  B. Austin,  J. Baker,  G. J. O. Beran,  K. Brandhorst,  
 S. T. Brown,  E. F. C. Byrd,  A. K. Chakraborty,  C.-L. Cheng,  
 Siu Hung Chien,  D. M. Chipman,  D. L. Crittenden,  H. Dachsel,  
 R. J. Doerksen,  A. D. Dutoi,  L. Fusti-Molnar,  W. A. Goddard III,  
 A. Golubeva-Zadorozhnaya,  S. R. Gwaltney,  G. Hawkins,  A. Heyden,  
 S. Hirata,  G. Kedziora,  F. J. Keil,  C. Kelley,  Jihan Kim,  R. A. King,  
 R. Z. Khaliullin,  P. P. Korambath,  W. Kurlancheek,  A. M. Lee,  M. S. Lee,  
 S. V. Levchenko,  Ching Yeh Lin,  D. Liotard,  R. C. Lochan,  I. Lotan,  
 P. E. Maslen,  N. Nair,  D. P. O'Neill,  D. Neuhauser,  E. Neuscamman,  
 C. M. Oana,  R. Olson,  B. Peters,  R. Peverati,  P. A. Pieniazek,  
 Y. M. Rhee,  J. Ritchie,  M. A. Rohrdanz,  E. Rosta,  N. J. Russ,  
 H. F. Schaefer III,  N. E. Schultz,  N. Shenvi,  A. C. Simmonett,  A. Sodt,  
 D. Stuck,  K. S. Thanthiriwatte,  V. Vanovschi,  Tao Wang,  A. Warshel,  
 C. F. Williams,  Q. Wu,  X. Xu,  W. Zhang

 Please cite Q-Chem as follows:
 Y. Shao et al., Mol. Phys. 113, 184-215 (2015)
 DOI: 10.1080/00268976.2014.952696

 Q-Chem 5.2.1 for Intel X86 EM64T Linux

 Parts of Q-Chem use Armadillo 8.300.2 (Tropical Shenanigans).
 http://arma.sourceforge.net/

 Q-Chem begins on Tue Jan 14 21:25:25 2020  

Host: 
0

     Scratch files written to /scratch/taweetham/qchem19600//
NAlpha2: 146
NElect   146
Mult     1
The previous job contains 0 fragments, simply inherited here

 Q-Chem warning in module libgen/rem_setup.C, line 2168:

 Setting Thresh to 1e-14


Checking the input file for inconsistencies... 	...done.

--------------------------------------------------------------
User input:
--------------------------------------------------------------

$MOLECULE
READ
$END

$REM
   JOB_TYPE 	FREQUENCY
   BASIS 	6-311++G**
   METHOD	B3LYP
   SCF_GUESS_ALWAYS     TRUE
   S2THRESH     15
   THRESH       15
   MEM_TOTAL    10000
$END

--------------------------------------------------------------
 ----------------------------------------------------------------
             Standard Nuclear Orientation (Angstroms)
    I     Atom           X                Y                Z
 ----------------------------------------------------------------
    1      C       0.7002122763    -0.4348320553    -0.0017117705
    2      C       1.6590169894     0.5956487148     0.0126688075
    3      Cl      1.1200799117     2.2562293671     0.0536366291
    4      C       3.0275584430     0.3045881601     0.0027451839
    5      Cl      4.2332119736     1.5693924408     0.0176458135
    6      C       3.4564951759    -1.0189041023    -0.0176269794
    7      H       4.5172608314    -1.2333037237    -0.0232903528
    8      C       2.5309486346    -2.0516000853    -0.0294520263
    9      H       2.8588710583    -3.0824788883    -0.0460786954
   10      C       1.1722345195    -1.7537204420    -0.0225288796
   11      Cl      0.0358369113    -3.0920896500    -0.0496077458
   12      C      -0.7625546582    -0.1328638036     0.0014178323
   13      C      -1.4306801328     0.1421959758    -1.1940661804
   14      H      -0.8823745281     0.1488744409    -2.1290680100
   15      C      -2.7966796774     0.4098812318    -1.2021305187
   16      H      -3.3121295345     0.6212850391    -2.1299742837
   17      C      -3.4948073073     0.4020898125     0.0006777665
   18      Cl     -5.2214080229     0.7358781163    -0.0007288540
   19      C      -2.8509702341     0.1342301305     1.2041906035
   20      H      -3.4089384713     0.1324751481     2.1318602427
   21      C      -1.4847726941    -0.1335292130     1.1971456961
   22      H      -0.9799505162    -0.3459326226     2.1324945618
 ----------------------------------------------------------------
 Molecular Point Group                 C1    NOp =  1
 Largest Abelian Subgroup              C1    NOp =  1
 Nuclear Repulsion Energy =        1449.12895032 hartrees
 There are       73 alpha and       73 beta electrons
 Requested basis set is 6-311++G(d,p)
 There are 154 shells and 426 basis functions

 Total QAlloc Memory Limit  10000 MB
 Mega-Array Size       188 MB
 MEM_STATIC part       192 MB
 A cutoff of  1.0D-15 yielded   9478 shell pairs
 There are     77565 function pairs (     83334 Cartesian)
 Smallest overlap matrix eigenvalue = 2.45E-07
 Linear dependence detected in AO basis
 Number of orthogonalized atomic orbitals = 423
 Maximum deviation from orthogonality = 6.755E-10
 Guess from superposition of atomic densities
 Warning:  Energy on first SCF cycle will be non-variational
 SAD guess density has 146.000000 electrons

 -----------------------------------------------------------------------
  General SCF calculation program by
  Eric Jon Sundstrom, Paul Horn, Yuezhi Mao, Dmitri Zuev, Alec White,
  David Stuck, Shaama M.S., Shane Yost, Joonho Lee, David Small,
  Daniel Levine, Susi Lehtola, Hugh Burton, Evgeny Epifanovsky,
  Bang C. Huynh
 -----------------------------------------------------------------------
 Exchange:     0.2000 Hartree-Fock + 0.0800 Slater + 0.7200 B88
 Correlation:  0.1900 VWN1RPA + 0.8100 LYP
 Using SG-1 standard quadrature grid
 A restricted SCF calculation will be
 performed using DIIS
 SCF converges when DIIS error is below 1.0e-08
 ---------------------------------------
  Cycle       Energy         DIIS error
 ---------------------------------------
    1   -2305.6403742800      3.01e-02  
    2   -2301.7422778948      2.56e-03  
    3   -2301.6621115094      3.10e-03  
    4   -2301.8908936072      5.53e-04  
    5   -2301.8967343831      2.76e-04  
    6   -2301.8983353802      1.02e-04  
    7   -2301.8985492603      3.00e-05  
    8   -2301.8985677279      1.23e-05  
    9   -2301.8985711333      2.95e-06  
   10   -2301.8985713120      1.27e-06  
   11   -2301.8985713488      3.60e-07  
   12   -2301.8985713516      1.20e-07  
   13   -2301.8985713521      3.29e-08  
   14   -2301.8985713520      1.08e-08  
   15   -2301.8985713521      5.07e-09  Convergence criterion met
 ---------------------------------------
 SCF time:   CPU 575.13s  wall 575.00s 
 SCF   energy in the final basis set =    -2301.8985713521
 Total energy in the final basis set =    -2301.8985713521

 --------------------------------------------------------------

                    Orbital Energies (a.u.)
 --------------------------------------------------------------

 Alpha MOs
 -- Occupied --
********-101.5720-101.5699-101.5605 -10.2723 -10.2673 -10.2655 -10.2505
-10.2323 -10.2168 -10.2139 -10.2113 -10.2007 -10.2007 -10.1999 -10.1999
 -9.4873  -9.4867  -9.4846  -9.4750  -7.2522  -7.2515  -7.2493  -7.2422
 -7.2417  -7.2414  -7.2408  -7.2395  -7.2395  -7.2388  -7.2300  -7.2296
 -0.9447  -0.9078  -0.9005  -0.8791  -0.8543  -0.8401  -0.7938  -0.7760
 -0.7474  -0.7365  -0.6570  -0.6398  -0.6243  -0.6053  -0.5497  -0.5293
 -0.5222  -0.4960  -0.4882  -0.4765  -0.4613  -0.4531  -0.4508  -0.4404
 -0.4197  -0.4167  -0.4048  -0.3912  -0.3826  -0.3804  -0.3634  -0.3493
 -0.3451  -0.3320  -0.3309  -0.3238  -0.3218  -0.2822  -0.2801  -0.2627
 -0.2600
 -- Virtual --
 -0.0539  -0.0520  -0.0382  -0.0346  -0.0292  -0.0136  -0.0021   0.0046
  0.0068   0.0088   0.0187   0.0219   0.0265   0.0328   0.0428   0.0495
  0.0520   0.0585   0.0608   0.0651   0.0663   0.0783   0.0800   0.0808
  0.0891   0.0907   0.0935   0.0974   0.0998   0.1068   0.1110   0.1128
  0.1151   0.1175   0.1208   0.1239   0.1262   0.1278   0.1295   0.1304
  0.1355   0.1369   0.1372   0.1414   0.1519   0.1571   0.1585   0.1615
  0.1653   0.1685   0.1694   0.1753   0.1826   0.1908   0.1974   0.2020
  0.2102   0.2146   0.2163   0.2178   0.2224   0.2236   0.2275   0.2280
  0.2335   0.2369   0.2391   0.2453   0.2518   0.2563   0.2584   0.2646
  0.2678   0.2717   0.2792   0.2844   0.2868   0.2921   0.2970   0.2987
  0.3009   0.3049   0.3102   0.3122   0.3208   0.3333   0.3350   0.3407
  0.3471   0.3613   0.3707   0.3809   0.4129   0.4227   0.4414   0.4487
  0.4508   0.4566   0.4601   0.4650   0.4696   0.4819   0.4856   0.4955
  0.5069   0.5136   0.5170   0.5330   0.5381   0.5431   0.5492   0.5512
  0.5687   0.5723   0.5752   0.5763   0.5876   0.5994   0.6043   0.6118
  0.6170   0.6229   0.6310   0.6428   0.6498   0.6525   0.6620   0.6711
  0.6838   0.6984   0.6992   0.7072   0.7159   0.7232   0.7273   0.7311
  0.7538   0.7645   0.7949   0.8022   0.8161   0.8288   0.8304   0.8411
  0.8428   0.8488   0.8501   0.8549   0.8556   0.8578   0.8608   0.8647
  0.8697   0.8726   0.8753   0.8833   0.8868   0.8952   0.8990   0.9067
  0.9282   0.9399   0.9439   0.9529   0.9554   0.9599   0.9622   0.9698
  0.9732   0.9863   0.9985   1.0008   1.0094   1.0119   1.0215   1.0497
  1.0550   1.0588   1.0658   1.0977   1.1212   1.1350   1.1811   1.1919
  1.2019   1.2230   1.2301   1.2508   1.2640   1.2786   1.2889   1.2974
  1.3031   1.3264   1.3532   1.3631   1.3993   1.4189   1.4262   1.4802
  1.4961   1.5021   1.5143   1.5456   1.5479   1.5642   1.5786   1.6027
  1.6069   1.6166   1.6392   1.6613   1.6790   1.6877   1.7017   1.7066
  1.7121   1.7237   1.7592   1.7920   1.8141   1.8232   1.8380   1.8524
  1.8572   1.8789   1.8968   1.9374   1.9413   1.9433   1.9464   1.9496
  1.9804   1.9849   1.9885   2.0258   2.0604   2.0652   2.0852   2.0938
  2.1333   2.1462   2.1650   2.2007   2.2482   2.2620   2.2648   2.2712
  2.2801   2.2845   2.3017   2.3524   2.3639   2.3768   2.4231   2.4306
  2.4357   2.4386   2.4441   2.4818   2.4947   2.5249   2.5302   2.5455
  2.5553   2.5848   2.6251   2.6514   2.6633   2.6777   2.6885   2.7015
  2.7083   2.7185   2.7279   2.7503   2.7523   2.7530   2.7614   2.7685
  2.7875   2.7961   2.8345   2.8440   2.8517   2.8766   2.9092   2.9375
  2.9737   3.0049   3.0856   3.1005   3.1069   3.1262   3.1456   3.1532
  3.2028   3.2447   3.2744   3.3246   3.3769   3.4125   3.4438   3.4771
  3.5834   3.6031   3.6455   3.7375   3.8138   3.8501   3.9823   4.0023
  4.0542   4.1350   4.1430   4.3486   4.8070   4.8294   9.7742   9.7806
  9.8074   9.8374  23.4027  23.6030  23.8226  23.8843  23.9091  23.9541
 23.9674  23.9861  24.0814  24.0816  24.1246  24.1719  25.8030  25.8299
 25.8697  25.9221  26.1376  26.1438  26.2472  26.3222  26.5521  26.6207
 26.6730  26.9167 215.7678 215.7726 215.8055 215.8436
 --------------------------------------------------------------

          Ground-State Mulliken Net Atomic Charges

     Atom                 Charge (a.u.)
  ----------------------------------------
      1 C                    -0.135264
      2 C                    -0.950300
      3 Cl                    0.574569
      4 C                     0.810284
      5 Cl                    0.494950
      6 C                    -0.670123
      7 H                     0.211211
      8 C                    -0.354271
      9 H                     0.203974
     10 C                    -0.209879
     11 Cl                    0.470271
     12 C                     0.721845
     13 C                    -0.659409
     14 H                     0.198582
     15 C                    -0.904536
     16 H                     0.193206
     17 C                     0.723574
     18 Cl                    0.437738
     19 C                    -0.883119
     20 H                     0.193249
     21 C                    -0.665314
     22 H                     0.198763
  ----------------------------------------
  Sum of atomic charges =     0.000000

 -----------------------------------------------------------------
                    Cartesian Multipole Moments
 -----------------------------------------------------------------
    Charge (ESU x 10^10)
                 0.0000
    Dipole Moment (Debye)
         X       1.6453      Y      -1.3837      Z      -0.0196
       Tot       2.1499
    Quadrupole Moments (Debye-Ang)
        XX    -122.6781     XY      -6.2275     YY    -122.6603
        XZ      -0.3192     YZ      -1.0283     ZZ    -114.9613
    Octopole Moments (Debye-Ang^2)
       XXX      63.6063    XXY     -26.6372    XYY      14.7618
       YYY       6.5096    XXZ       0.5387    XYZ       2.5377
       YYZ      -0.3580    XZZ     -18.1085    YZZ       5.4596
       ZZZ       0.2220
    Hexadecapole Moments (Debye-Ang^3)
      XXXX   -6076.8645   XXXY     -42.1942   XXYY   -1272.5100
      XYYY      16.5845   YYYY   -1784.9275   XXXZ      -4.8668
      XXYZ      -5.0428   XYYZ       1.4339   YYYZ       3.9540
      XXZZ   -1048.4597   XYZZ       7.8979   YYZZ    -385.6958
      XZZZ      -0.6354   YZZZ      -6.1205   ZZZZ    -359.5892
 -----------------------------------------------------------------
 Calculating MO derivatives via CPSCF
    1     0    69    0.0206675  
    2     0    69    0.0060345  
    3     0    69    0.0006027  
    4     2    67    0.0000475  
    5    66     3    0.0000034  
    6    69     0    0.0000002  Converged
 Time for AOints: 958.9 s (CPU) 958.9 s (wall)
 ------------------------------------------------------------------------------
                     AOints        : Timing summary (seconds)
 ------------------------------------------------------------------------------
     job step          cpu (% of tot)      sys (% of tot)     wall (% of tot)
 ------------------------------------------------------------------------------
  AOints            0.9589E+03 ( 9.7)   0.8000E-05 ( 3.0)   0.9589E+03 ( 9.7)
 ------------------------------------------------------------------------------
   Grand Totals     0.9888E+04          0.2680E-03          0.9888E+04
 ------------------------------------------------------------------------------
 Polarizability Matrix (a.u.)
            1           2           3
    1-261.9403787   1.1346091   0.6058314
    2   1.1346091-181.3159433   2.1101956
    3   0.6058314   2.1101956-129.5378694
 Calculating analytic Hessian of the SCF energy

 Direct stationary perturbation theory relativistic correction:

 rels  =       3.209018408227
 relv  =     -12.257618521053
 rel2e =       3.295311595073
 E_rel =      -5.753288517753

 Hessian of the SCF Energy
            1           2           3           4           5           6
    1   0.6303299  -0.0143805  -0.0010714  -0.1974128  -0.1157967  -0.0023483
    2  -0.0143805   0.6044349   0.0028120  -0.0563280  -0.1892513  -0.0016071
    3  -0.0010714   0.0028120   0.1722026  -0.0010892  -0.0013362  -0.0593252
    4  -0.1974128  -0.0563280  -0.0010892   0.5997517   0.0204719  -0.0010950
    5  -0.1157967  -0.1892513  -0.0013362   0.0204719   0.4973101   0.0071359
    6  -0.0023483  -0.0016071  -0.0593252  -0.0010950   0.0071359   0.1121806
    7   0.0064592  -0.0100524  -0.0001881  -0.0505346   0.0331354   0.0006704
    8   0.0094987  -0.0424920  -0.0011188   0.0369966  -0.1431263  -0.0029942
    9   0.0001255  -0.0008982   0.0042725   0.0009214  -0.0031365  -0.0216506
   10  -0.0408644  -0.0615594  -0.0007540  -0.2893299   0.0729954   0.0020857
   11  -0.0090886   0.0499304   0.0005317   0.0091201  -0.1048453  -0.0009449
   12  -0.0000503   0.0008883   0.0043067   0.0009661  -0.0010324  -0.0562869
   13  -0.0021132   0.0051329   0.0001293  -0.0273272  -0.0301184  -0.0004006
   14   0.0006711   0.0003206  -0.0000424  -0.0060028  -0.0080403  -0.0001861
   15   0.0000694  -0.0000510   0.0037475  -0.0000517  -0.0001102   0.0024621
   16  -0.0017814  -0.0120164  -0.0001218  -0.0015719   0.0312229   0.0006509
   17  -0.0117966  -0.0626669  -0.0007823   0.0861657   0.0070300  -0.0001894
   18  -0.0001793  -0.0009714  -0.0000150   0.0014572  -0.0000521   0.0047686
   19   0.0004263  -0.0003340  -0.0000114   0.0009752   0.0012493   0.0000275
   20  -0.0003754  -0.0010640   0.0000039   0.0002753  -0.0041095  -0.0001386
   21  -0.0000259  -0.0000003  -0.0012673   0.0000424  -0.0001372   0.0052808
   22  -0.0022687   0.0785844   0.0011107  -0.0646752  -0.0183128  -0.0002374
   23   0.0339704   0.0083970  -0.0001014  -0.0190635  -0.0043105   0.0001074
   24   0.0005721  -0.0000384   0.0054983  -0.0001658   0.0000022  -0.0013052
   25  -0.0052680   0.0000601   0.0000291  -0.0011172  -0.0007579  -0.0000062
   26   0.0007174   0.0014003  -0.0000566  -0.0005451   0.0004026   0.0000222
   27  -0.0000165  -0.0000371   0.0051727  -0.0000367   0.0000220  -0.0009270
   28  -0.1361020   0.0377469   0.0012216   0.0610341   0.0028745  -0.0002113
   29   0.0956172  -0.2640707  -0.0029006  -0.0556098  -0.0575794  -0.0010030
   30   0.0024551  -0.0030141  -0.0613148  -0.0010492  -0.0011887   0.0073990
   31  -0.0006368  -0.0053903  -0.0002283  -0.0011278   0.0014559   0.0000812
   32  -0.0270342  -0.0326705  -0.0007321   0.0049178  -0.0001427  -0.0001890
   33  -0.0004362  -0.0006842   0.0037799   0.0000898  -0.0000509   0.0037706
   34  -0.2092185   0.0279595   0.0007724  -0.0275565  -0.0062131   0.0007732
   35   0.0270580  -0.0815837   0.0026913  -0.0206749   0.0102253  -0.0002224
   36   0.0007741   0.0026881  -0.0802232  -0.0001224   0.0000637   0.0040272
   37  -0.0230791   0.0085946  -0.0269927   0.0003950   0.0027565  -0.0008131
   38   0.0073285   0.0012253   0.0053073  -0.0008090  -0.0021223   0.0011045
   39  -0.0062301   0.0009527   0.0052464   0.0022941  -0.0001702  -0.0004062
   40   0.0009258  -0.0008373  -0.0003152  -0.0000332  -0.0002458  -0.0000720
   41  -0.0012735  -0.0034587  -0.0004677  -0.0005427   0.0008277  -0.0000738
   42   0.0013687  -0.0008606   0.0008422  -0.0005701   0.0001354   0.0000418
   43   0.0024094   0.0012210  -0.0026885  -0.0005074   0.0006585   0.0005739
   44   0.0012535   0.0062703   0.0016707   0.0010716  -0.0008365   0.0001696
   45  -0.0021069   0.0016007  -0.0037571   0.0001299   0.0005424   0.0000000
   46  -0.0001689   0.0002161  -0.0011278  -0.0001193   0.0003514  -0.0000008
   47   0.0000035   0.0001442   0.0002190   0.0001196   0.0000807  -0.0000782
   48   0.0001254  -0.0000138   0.0001530   0.0000176   0.0000553  -0.0000231
   49  -0.0012002   0.0000392   0.0000270   0.0003675  -0.0001515  -0.0001123
   50   0.0000527  -0.0008147   0.0001533  -0.0002396   0.0002431  -0.0000564
   51   0.0000470   0.0001550  -0.0020363  -0.0001642   0.0000916   0.0004174
   52   0.0015253  -0.0003676  -0.0000166  -0.0004678   0.0005616   0.0000331
   53  -0.0004400  -0.0006250  -0.0001198   0.0000090  -0.0001228  -0.0000077
   54  -0.0000244  -0.0001228   0.0002980  -0.0000095   0.0000126  -0.0000044
   55   0.0021286   0.0005349   0.0031104  -0.0002899   0.0005023  -0.0003078
   56   0.0005959   0.0065001   0.0005663   0.0010524  -0.0005065  -0.0001171
   57   0.0025920   0.0009011  -0.0037330   0.0003831  -0.0007048  -0.0000538
   58  -0.0002043  -0.0000878   0.0011302  -0.0001613   0.0003488   0.0000182
   59   0.0001149   0.0001799  -0.0001975   0.0001165   0.0000732   0.0000700
   60  -0.0001278   0.0000270   0.0001560  -0.0000009  -0.0000191  -0.0000122
   61  -0.0249125   0.0021910   0.0268526  -0.0002178   0.0032750   0.0005917
   62   0.0039768   0.0033067  -0.0055554   0.0001292  -0.0017738  -0.0009478
   63   0.0061524  -0.0014494   0.0052030  -0.0023553  -0.0003221  -0.0004178
   64   0.0010161  -0.0009224   0.0002189  -0.0000712  -0.0002699   0.0000995
   65  -0.0006697  -0.0034166  -0.0005475  -0.0006297   0.0005821   0.0001425
   66  -0.0016664  -0.0002742   0.0007904   0.0004058   0.0001981   0.0000625
            7           8           9          10          11          12
    1   0.0064592   0.0094987   0.0001255  -0.0408644  -0.0090886  -0.0000503
    2  -0.0100524  -0.0424920  -0.0008982  -0.0615594   0.0499304   0.0008883
    3  -0.0001881  -0.0011188   0.0042725  -0.0007540   0.0005317   0.0043067
    4  -0.0505346   0.0369966   0.0009214  -0.2893299   0.0091201   0.0009661
    5   0.0331354  -0.1431263  -0.0031365   0.0729954  -0.1048453  -0.0010324
    6   0.0006704  -0.0029942  -0.0216506   0.0020857  -0.0009449  -0.0562869
    7   0.0676333  -0.0523135  -0.0009367  -0.0098345   0.0327733   0.0007799
    8  -0.0523135   0.2113282   0.0050417   0.0085645  -0.0281778  -0.0007112
    9  -0.0009367   0.0050417   0.0105499   0.0001824  -0.0007476   0.0030445
   10  -0.0098345   0.0085645   0.0001824   0.5623038  -0.0611024  -0.0026006
   11   0.0327733  -0.0281778  -0.0007476  -0.0611024   0.5708954   0.0073633
   12   0.0007799  -0.0007112   0.0030445  -0.0026006   0.0073633   0.1091975
   13  -0.0060362  -0.0010381   0.0000061  -0.0919703  -0.0559976  -0.0005632
   14   0.0054301   0.0032747   0.0000313  -0.0598276  -0.0998563  -0.0010934
   15   0.0001498   0.0001007  -0.0008655  -0.0005657  -0.0012074  -0.0198349
   16  -0.0048260   0.0025785   0.0000701  -0.1388818   0.1059113   0.0017260
   17  -0.0030947   0.0037482  -0.0000086   0.0386472  -0.2940926  -0.0035706
   18  -0.0000190  -0.0000390   0.0039092   0.0005722  -0.0034411  -0.0582796
   19   0.0000287  -0.0000259  -0.0000040  -0.0065293  -0.0012280   0.0000085
   20   0.0013800  -0.0010287  -0.0000305   0.0297927  -0.0037650  -0.0001804
   21   0.0000090  -0.0000219   0.0001523   0.0004449  -0.0001383   0.0029386
   22   0.0009046   0.0007577   0.0000203   0.0584107  -0.0533667  -0.0008866
   23   0.0008806  -0.0023196  -0.0000351   0.0011667  -0.0535619  -0.0008689
   24   0.0000310  -0.0000058  -0.0007838  -0.0001325  -0.0006748   0.0061941
   25   0.0001150   0.0000283  -0.0000010  -0.0017334  -0.0027368  -0.0000143
   26   0.0000281   0.0000318   0.0000061  -0.0029222  -0.0004379  -0.0001063
   27   0.0000063   0.0000106  -0.0003269   0.0000408  -0.0001656   0.0068794
   28  -0.0024436  -0.0044138  -0.0000472  -0.0433715   0.0388035   0.0007192
   29  -0.0011715   0.0031356  -0.0000103   0.0359808  -0.0334281  -0.0005321
   30  -0.0000829  -0.0001362   0.0039000   0.0007870  -0.0006187  -0.0032285
   31   0.0003434  -0.0003970  -0.0000035   0.0015838  -0.0012494  -0.0000347
   32  -0.0005223  -0.0020513  -0.0000290  -0.0001748   0.0002841   0.0000277
   33  -0.0000053  -0.0000216   0.0001452  -0.0000340   0.0000569  -0.0005918
   34  -0.0024628   0.0025544  -0.0001995   0.0003136  -0.0022079  -0.0000118
   35  -0.0040279  -0.0020351  -0.0000192  -0.0019739  -0.0029615  -0.0001237
   36   0.0000207   0.0001695  -0.0023360   0.0000649  -0.0000792   0.0059314
   37  -0.0005116  -0.0014373  -0.0009652   0.0000526   0.0002587   0.0010544
   38  -0.0017975  -0.0000777  -0.0004722   0.0004234  -0.0001131   0.0001294
   39  -0.0001040   0.0003539   0.0000033  -0.0002526  -0.0000660  -0.0002269
   40   0.0000137   0.0000664  -0.0000516  -0.0001759  -0.0000453   0.0000551
   41   0.0002887  -0.0002529   0.0001271  -0.0000296  -0.0000821   0.0000502
   42   0.0001031  -0.0001418   0.0000804  -0.0001690  -0.0001562  -0.0000655
   43   0.0006703   0.0001217   0.0003251   0.0000927   0.0000831   0.0000455
   44  -0.0002024   0.0000962  -0.0001743  -0.0000016   0.0001321  -0.0003001
   45  -0.0000392  -0.0004925  -0.0002868  -0.0000165   0.0000808   0.0001243
   46   0.0000487  -0.0001597  -0.0000201   0.0000431   0.0000341   0.0000630
   47  -0.0000177  -0.0001173   0.0000098  -0.0000371   0.0000163  -0.0000213
   48  -0.0000185  -0.0000294   0.0000005  -0.0000013   0.0000044  -0.0000201
   49   0.0000154   0.0000027   0.0000154  -0.0003805  -0.0004226   0.0000080
   50   0.0002203   0.0000333  -0.0000144   0.0000858   0.0000697   0.0000497
   51   0.0003450   0.0002477   0.0003493   0.0000608  -0.0000436   0.0000781
   52  -0.0000891  -0.0001923  -0.0000060   0.0003693   0.0002523   0.0000191
   53   0.0000098   0.0000685   0.0000025  -0.0000788  -0.0000684  -0.0000029
   54  -0.0000095  -0.0000148  -0.0000045  -0.0000076   0.0000004  -0.0000200
   55   0.0000745  -0.0002793  -0.0003546   0.0000184   0.0001712  -0.0000475
   56   0.0001124   0.0000255   0.0001490   0.0000466   0.0002056   0.0000254
   57  -0.0002108   0.0002057  -0.0002217  -0.0000487   0.0000447   0.0002496
   58   0.0000386  -0.0001521   0.0000184   0.0000383   0.0000315  -0.0000683
   59  -0.0000184  -0.0001238  -0.0000175  -0.0000203   0.0000193   0.0000450
   60   0.0000073  -0.0000109  -0.0000015  -0.0000025  -0.0000025  -0.0000184
   61   0.0003938  -0.0008682   0.0008914  -0.0000400   0.0001070  -0.0011374
   62  -0.0011911   0.0002750   0.0002769   0.0001040  -0.0000669  -0.0000052
   63  -0.0005351  -0.0003702   0.0000667   0.0002902   0.0000461  -0.0002937
   64  -0.0000012   0.0001081   0.0000136  -0.0001108  -0.0000952  -0.0000283
   65   0.0001513  -0.0002146  -0.0000515  -0.0000823  -0.0000999  -0.0000285
   66   0.0000261  -0.0000217   0.0000031   0.0000587   0.0001575  -0.0000769
           13          14          15          16          17          18
    1  -0.0021132   0.0006711   0.0000694  -0.0017814  -0.0117966  -0.0001793
    2   0.0051329   0.0003206  -0.0000510  -0.0120164  -0.0626669  -0.0009714
    3   0.0001293  -0.0000424   0.0037475  -0.0001218  -0.0007823  -0.0000150
    4  -0.0273272  -0.0060028  -0.0000517  -0.0015719   0.0861657   0.0014572
    5  -0.0301184  -0.0080403  -0.0001102   0.0312229   0.0070300  -0.0000521
    6  -0.0004006  -0.0001861   0.0024621   0.0006509  -0.0001894   0.0047686
    7  -0.0060362   0.0054301   0.0001498  -0.0048260  -0.0030947  -0.0000190
    8  -0.0010381   0.0032747   0.0001007   0.0025785   0.0037482  -0.0000390
    9   0.0000061   0.0000313  -0.0008655   0.0000701  -0.0000086   0.0039092
   10  -0.0919703  -0.0598276  -0.0005657  -0.1388818   0.0386472   0.0005722
   11  -0.0559976  -0.0998563  -0.0012074   0.1059113  -0.2940926  -0.0034411
   12  -0.0005632  -0.0010934  -0.0198349   0.0017260  -0.0035706  -0.0582796
   13   0.1287832   0.0910013   0.0009077  -0.0023972  -0.0082908  -0.0001105
   14   0.0910013   0.1417600   0.0018112  -0.0330830  -0.0355584  -0.0005075
   15   0.0009077   0.0018112   0.0092633  -0.0004757  -0.0004525   0.0040153
   16  -0.0023972  -0.0330830  -0.0004757   0.7476246  -0.0029454  -0.0017495
   17  -0.0082908  -0.0355584  -0.0004525  -0.0029454   0.6615564   0.0074016
   18  -0.0001105  -0.0005075   0.0040153  -0.0017495   0.0074016   0.1263190
   19   0.0010092  -0.0008347  -0.0000182  -0.3312994   0.0582285   0.0015803
   20   0.0008165   0.0005934   0.0000505   0.0553755  -0.0669918  -0.0005665
   21   0.0000135   0.0000558  -0.0025063   0.0015037  -0.0005554  -0.0351230
   22   0.0016255   0.0061437   0.0000273  -0.2255046  -0.0749085  -0.0003607
   23   0.0009745  -0.0014925  -0.0001115  -0.1443823  -0.2490918  -0.0022026
   24   0.0000088  -0.0001265   0.0044514  -0.0015777  -0.0025144  -0.0583177
   25  -0.0002688  -0.0011742  -0.0000142   0.0100741  -0.0215107  -0.0003489
   26  -0.0001118  -0.0008905  -0.0000132   0.0082989  -0.0165186  -0.0003291
   27  -0.0000006  -0.0000044   0.0001390   0.0001747  -0.0001053   0.0033790
   28   0.0002677  -0.0011360   0.0000195  -0.0479801  -0.0663924  -0.0009387
   29   0.0002187   0.0011258  -0.0000061  -0.0109260   0.0509327   0.0007415
   30   0.0000444   0.0000908  -0.0007016  -0.0001944   0.0009324   0.0062504
   31  -0.0008934  -0.0011828  -0.0000207  -0.0026565   0.0060001   0.0000876
   32  -0.0011533  -0.0010920  -0.0000018   0.0001045   0.0021565  -0.0000560
   33  -0.0000326  -0.0000268  -0.0003606   0.0000130  -0.0001095   0.0043476
   34   0.0000935   0.0005275  -0.0000160  -0.0000683  -0.0000733  -0.0000075
   35  -0.0014717  -0.0002784   0.0000005  -0.0003275  -0.0007904  -0.0000290
   36   0.0000134  -0.0000007   0.0001545  -0.0000003   0.0000416  -0.0012424
   37  -0.0002210  -0.0001324   0.0000679  -0.0003263  -0.0000021  -0.0002081
   38  -0.0000923   0.0000751  -0.0001056  -0.0000791   0.0001754   0.0000061
   39   0.0003293   0.0002053   0.0000164   0.0004528   0.0000126   0.0000119
   40   0.0000374   0.0000339   0.0000009   0.0000398  -0.0000322  -0.0000005
   41  -0.0000827  -0.0000786   0.0000013  -0.0000239  -0.0000300   0.0000131
   42   0.0000234   0.0000365  -0.0000014   0.0000298  -0.0000205  -0.0000040
   43  -0.0001030  -0.0001285  -0.0000455  -0.0000537   0.0000346   0.0000040
   44   0.0001751   0.0000707   0.0000116   0.0000736   0.0000435   0.0000572
   45   0.0000521   0.0000134   0.0000265  -0.0001582  -0.0000077  -0.0000296
   46  -0.0000590  -0.0000468   0.0000034  -0.0000636  -0.0000110  -0.0000158
   47   0.0000048  -0.0000010   0.0000037   0.0000140  -0.0000329  -0.0000023
   48  -0.0000131  -0.0000071   0.0000019   0.0000078  -0.0000083   0.0000050
   49   0.0004071   0.0002900   0.0000079   0.0002424   0.0000791  -0.0000106
   50  -0.0001236  -0.0000806   0.0000090  -0.0000398  -0.0000393  -0.0000661
   51   0.0000094  -0.0000143  -0.0000566   0.0000192   0.0000567   0.0000181
   52  -0.0004405  -0.0002862  -0.0000053  -0.0002042  -0.0000909   0.0000001
   53   0.0000737   0.0000624  -0.0000004   0.0000430   0.0000118   0.0000120
   54  -0.0000034  -0.0000008   0.0000005  -0.0000009  -0.0000058  -0.0000005
   55  -0.0001223  -0.0000977   0.0000365  -0.0001088  -0.0000568   0.0000160
   56   0.0002069   0.0000601   0.0000049  -0.0000379   0.0000723   0.0000632
   57  -0.0000144  -0.0000021   0.0000221   0.0001408  -0.0000572  -0.0000364
   58  -0.0000614  -0.0000448  -0.0000048  -0.0000671  -0.0000152   0.0000168
   59   0.0000058  -0.0000031  -0.0000099   0.0000014  -0.0000325  -0.0000101
   60   0.0000099   0.0000040   0.0000015  -0.0000083   0.0000026   0.0000064
   61  -0.0002380  -0.0001549  -0.0000706  -0.0002466   0.0000262   0.0002114
   62  -0.0000339   0.0001043   0.0000732   0.0002390   0.0001497  -0.0000325
   63  -0.0003658  -0.0001735   0.0000269  -0.0004619  -0.0000013   0.0000241
   64   0.0000279   0.0000345  -0.0000020   0.0000536   0.0000386   0.0000051
   65  -0.0000961  -0.0000754   0.0000029   0.0000012  -0.0000318   0.0000095
   66  -0.0000433  -0.0000628  -0.0000021  -0.0000410  -0.0000580  -0.0000079
           19          20          21          22          23          24
    1   0.0004263  -0.0003754  -0.0000259  -0.0022687   0.0339704   0.0005721
    2  -0.0003340  -0.0010640  -0.0000003   0.0785844   0.0083970  -0.0000384
    3  -0.0000114   0.0000039  -0.0012673   0.0011107  -0.0001014   0.0054983
    4   0.0009752   0.0002753   0.0000424  -0.0646752  -0.0190635  -0.0001658
    5   0.0012493  -0.0041095  -0.0001372  -0.0183128  -0.0043105   0.0000022
    6   0.0000275  -0.0001386   0.0052808  -0.0002374   0.0001074  -0.0013052
    7   0.0000287   0.0013800   0.0000090   0.0009046   0.0008806   0.0000310
    8  -0.0000259  -0.0010287  -0.0000219   0.0007577  -0.0023196  -0.0000058
    9  -0.0000040  -0.0000305   0.0001523   0.0000203  -0.0000351  -0.0007838
   10  -0.0065293   0.0297927   0.0004449   0.0584107   0.0011667  -0.0001325
   11  -0.0012280  -0.0037650  -0.0001383  -0.0533667  -0.0535619  -0.0006748
   12   0.0000085  -0.0001804   0.0029386  -0.0008866  -0.0008689   0.0061941
   13   0.0010092   0.0008165   0.0000135   0.0016255   0.0009745   0.0000088
   14  -0.0008347   0.0005934   0.0000558   0.0061437  -0.0014925  -0.0001265
   15  -0.0000182   0.0000505  -0.0025063   0.0000273  -0.0001115   0.0044514
   16  -0.3312994   0.0553755   0.0015037  -0.2255046  -0.1443823  -0.0015777
   17   0.0582285  -0.0669918  -0.0005554  -0.0749085  -0.2490918  -0.0025144
   18   0.0015803  -0.0005665  -0.0351230  -0.0003607  -0.0022026  -0.0583177
   19   0.3500518  -0.0597001  -0.0016697  -0.0147271   0.0055985   0.0001287
   20  -0.0597001   0.0696443   0.0007874  -0.0240919   0.0085562   0.0001356
   21  -0.0016697   0.0007874   0.0242583  -0.0002668   0.0000488   0.0037407
   22  -0.0147271  -0.0240919  -0.0002668   0.6651408  -0.0155785  -0.0015215
   23   0.0055985   0.0085562   0.0000488  -0.0155785   0.7496165   0.0094360
   24   0.0001287   0.0001356   0.0037407  -0.0015215   0.0094360   0.1252648
   25   0.0007649   0.0003897  -0.0000107  -0.0833136   0.0829645   0.0014435
   26  -0.0000432   0.0008494   0.0000762   0.0854584  -0.3167431  -0.0046040
   27  -0.0000173   0.0000737  -0.0043046   0.0014050  -0.0046788  -0.0348472
   28   0.0000430  -0.0025904  -0.0000383  -0.3067033   0.0895140   0.0019164
   29  -0.0027881  -0.0023011  -0.0001056   0.0251082  -0.1268472  -0.0011652
   30  -0.0000223  -0.0001213   0.0068880   0.0007443  -0.0013364  -0.0596055
   31  -0.0007541  -0.0012692  -0.0000080  -0.0302251  -0.0364899  -0.0006630
   32  -0.0001516  -0.0004738  -0.0000134  -0.0102982  -0.0073519  -0.0002059
   33  -0.0000004  -0.0000084   0.0000906  -0.0000783  -0.0001868   0.0040889
   34  -0.0000273   0.0000121   0.0000091   0.0016305  -0.0006122  -0.0000771
   35   0.0000445   0.0001046  -0.0000154   0.0006165  -0.0048719  -0.0001476
   36  -0.0000006   0.0000021  -0.0001484  -0.0000825  -0.0000864   0.0058548
   37   0.0000184  -0.0000034  -0.0000117  -0.0000592   0.0003365   0.0010063
   38   0.0000014   0.0000021   0.0000396   0.0000284   0.0000069  -0.0004607
   39   0.0000031   0.0000041   0.0000018  -0.0001191  -0.0002376  -0.0002652
   40  -0.0000035  -0.0000022  -0.0000036  -0.0000247  -0.0000431  -0.0000000
   41   0.0000007  -0.0000114   0.0000069   0.0000767  -0.0002560  -0.0000707
   42   0.0000010  -0.0000053   0.0000071   0.0000159   0.0000669  -0.0000730
   43  -0.0000005  -0.0000058  -0.0000091  -0.0000836   0.0001694   0.0000771
   44  -0.0000072   0.0000042  -0.0000213  -0.0000157   0.0003245   0.0001008
   45   0.0000104  -0.0000023  -0.0000107   0.0001008   0.0000386   0.0002572
   46   0.0000006  -0.0000011  -0.0000042   0.0000218   0.0000560   0.0000786
   47  -0.0000005  -0.0000020  -0.0000007   0.0000121  -0.0000183   0.0000065
   48  -0.0000006  -0.0000001  -0.0000002  -0.0000029   0.0000099  -0.0000155
   49   0.0000166   0.0000003  -0.0000002   0.0000008  -0.0000870   0.0000023
   50  -0.0000024   0.0000019   0.0000036  -0.0000179  -0.0000331   0.0000778
   51  -0.0000005   0.0000000  -0.0000028  -0.0000895  -0.0000133   0.0000594
   52  -0.0000110  -0.0000022   0.0000037   0.0000627   0.0002514  -0.0000162
   53   0.0000028   0.0000003  -0.0000009  -0.0000132  -0.0000638  -0.0000018
   54  -0.0000000  -0.0000005  -0.0000012   0.0000071  -0.0000051  -0.0000188
   55   0.0000041  -0.0000000   0.0000099   0.0000718   0.0001912  -0.0001555
   56   0.0000022  -0.0000006   0.0000130   0.0000113   0.0002463  -0.0002875
   57  -0.0000117  -0.0000008   0.0000054   0.0000038   0.0000663   0.0000978
   58   0.0000009  -0.0000005   0.0000033   0.0000302   0.0000518  -0.0000726
   59  -0.0000006  -0.0000020   0.0000008   0.0000260  -0.0000244  -0.0000029
   60   0.0000005  -0.0000005  -0.0000004   0.0000062  -0.0000156  -0.0000205
   61   0.0000173   0.0000004   0.0000045  -0.0001959   0.0001774  -0.0008683
   62  -0.0000065   0.0000057  -0.0000126  -0.0002759   0.0000551   0.0004434
   63  -0.0000003   0.0000026  -0.0000022   0.0001221   0.0002554  -0.0002133
   64  -0.0000048  -0.0000001   0.0000044  -0.0001214  -0.0000470  -0.0000146
   65  -0.0000049  -0.0000122  -0.0000093   0.0000579  -0.0002166   0.0001065
   66  -0.0000029  -0.0000048   0.0000032   0.0000822  -0.0001504  -0.0000399
           25          26          27          28          29          30
    1  -0.0052680   0.0007174  -0.0000165  -0.1361020   0.0956172   0.0024551
    2   0.0000601   0.0014003  -0.0000371   0.0377469  -0.2640707  -0.0030141
    3   0.0000291  -0.0000566   0.0051727   0.0012216  -0.0029006  -0.0613148
    4  -0.0011172  -0.0005451  -0.0000367   0.0610341  -0.0556098  -0.0010492
    5  -0.0007579   0.0004026   0.0000220   0.0028745  -0.0575794  -0.0011887
    6  -0.0000062   0.0000222  -0.0009270  -0.0002113  -0.0010030   0.0073990
    7   0.0001150   0.0000281   0.0000063  -0.0024436  -0.0011715  -0.0000829
    8   0.0000283   0.0000318   0.0000106  -0.0044138   0.0031356  -0.0001362
    9  -0.0000010   0.0000061  -0.0003269  -0.0000472  -0.0000103   0.0039000
   10  -0.0017334  -0.0029222   0.0000408  -0.0433715   0.0359808   0.0007870
   11  -0.0027368  -0.0004379  -0.0001656   0.0388035  -0.0334281  -0.0006187
   12  -0.0000143  -0.0001063   0.0068794   0.0007192  -0.0005321  -0.0032285
   13  -0.0002688  -0.0001118  -0.0000006   0.0002677   0.0002187   0.0000444
   14  -0.0011742  -0.0008905  -0.0000044  -0.0011360   0.0011258   0.0000908
   15  -0.0000142  -0.0000132   0.0001390   0.0000195  -0.0000061  -0.0007016
   16   0.0100741   0.0082989   0.0001747  -0.0479801  -0.0109260  -0.0001944
   17  -0.0215107  -0.0165186  -0.0001053  -0.0663924   0.0509327   0.0009324
   18  -0.0003489  -0.0003291   0.0033790  -0.0009387   0.0007415   0.0062504
   19   0.0007649  -0.0000432  -0.0000173   0.0000430  -0.0027881  -0.0000223
   20   0.0003897   0.0008494   0.0000737  -0.0025904  -0.0023011  -0.0001213
   21  -0.0000107   0.0000762  -0.0043046  -0.0000383  -0.0001056   0.0068880
   22  -0.0833136   0.0854584   0.0014050  -0.3067033   0.0251082   0.0007443
   23   0.0829645  -0.3167431  -0.0046788   0.0895140  -0.1268472  -0.0013364
   24   0.0014435  -0.0046040  -0.0348472   0.0019164  -0.0011652  -0.0596055
   25   0.0861821  -0.0884929  -0.0015946  -0.0059336   0.0293199   0.0005029
   26  -0.0884929   0.3342482   0.0050531  -0.0013694  -0.0034470  -0.0001042
   27  -0.0015946   0.0050531   0.0245353   0.0000204  -0.0001971   0.0024344
   28  -0.0059336  -0.0013694   0.0000204   0.5849902  -0.0691234  -0.0013497
   29   0.0293199  -0.0034470  -0.0001971  -0.0691234   0.5407162   0.0071252
   30   0.0005029  -0.0001042   0.0024344  -0.0013497   0.0071252   0.1154134
   31   0.0007110  -0.0009716  -0.0000271  -0.0867844  -0.0548521  -0.0010958
   32   0.0006303   0.0010993   0.0000752  -0.0547120  -0.1035196  -0.0017234
   33   0.0000236   0.0000534  -0.0023369  -0.0013476  -0.0018575  -0.0213594
   34   0.0002574  -0.0002158   0.0000302  -0.0123653   0.0159400  -0.0008691
   35   0.0012148   0.0000174  -0.0000218   0.0307652  -0.0045389   0.0000092
   36  -0.0000140   0.0000002   0.0001187   0.0002046  -0.0000292   0.0044089
   37  -0.0001570   0.0000672   0.0000977  -0.0017704  -0.0033727  -0.0007687
   38   0.0000526   0.0000038   0.0000455  -0.0001881  -0.0002508  -0.0007281
   39   0.0001092  -0.0000444   0.0000559   0.0020924  -0.0011469  -0.0004898
   40   0.0000208  -0.0000032   0.0000081   0.0003833   0.0003777  -0.0000055
   41   0.0000514  -0.0000063   0.0000126   0.0006652   0.0002088   0.0001019
   42  -0.0000119  -0.0000011  -0.0000046  -0.0002782   0.0003626   0.0000664
   43  -0.0000786   0.0000151  -0.0000334  -0.0008932  -0.0004137   0.0002151
   44  -0.0000904  -0.0000034   0.0000171  -0.0008999   0.0000188  -0.0002670
   45  -0.0000287   0.0000236   0.0000120  -0.0006309  -0.0004503  -0.0000177
   46  -0.0000259   0.0000093  -0.0000028  -0.0003080  -0.0002100   0.0000196
   47   0.0000036  -0.0000002  -0.0000088   0.0000384   0.0002055   0.0000854
   48  -0.0000031  -0.0000015   0.0000026  -0.0000113  -0.0000258  -0.0000145
   49   0.0000512  -0.0000244  -0.0000043   0.0005230   0.0001857   0.0000942
   50   0.0000137  -0.0000016   0.0000020   0.0001511   0.0000929  -0.0001154
   51  -0.0000007  -0.0000098  -0.0000508   0.0002098   0.0000316   0.0004015
   52  -0.0000873   0.0000157   0.0000025  -0.0006969  -0.0005271  -0.0000409
   53   0.0000247  -0.0000033  -0.0000011   0.0002046   0.0000530   0.0000089
   54   0.0000017   0.0000001   0.0000003   0.0000133   0.0000079  -0.0000080
   55  -0.0000771   0.0000344   0.0000478  -0.0012448  -0.0005948  -0.0004460
   56  -0.0000972  -0.0000024  -0.0000136  -0.0009525  -0.0001982   0.0004121
   57  -0.0000011  -0.0000138   0.0000165   0.0000752   0.0004792   0.0000296
   58  -0.0000231   0.0000097   0.0000046  -0.0002778  -0.0002257  -0.0000299
   59   0.0000074   0.0000013   0.0000089   0.0000220   0.0002205  -0.0000868
   60   0.0000038   0.0000019   0.0000047   0.0000096   0.0000655  -0.0000255
   61  -0.0001101   0.0000483  -0.0001040  -0.0007775  -0.0033474   0.0010669
   62   0.0000514   0.0000088  -0.0000656   0.0002402  -0.0010218   0.0007603
   63  -0.0000942   0.0000467   0.0000558  -0.0022152   0.0006819  -0.0004652
   64   0.0000173  -0.0000030  -0.0000007   0.0004208   0.0004158   0.0000316
   65   0.0000478  -0.0000086  -0.0000214   0.0007502   0.0004912  -0.0000901
   66   0.0000300   0.0000005  -0.0000083   0.0005673  -0.0000646   0.0000352
           31          32          33          34          35          36
    1  -0.0006368  -0.0270342  -0.0004362  -0.2092185   0.0270580   0.0007741
    2  -0.0053903  -0.0326705  -0.0006842   0.0279595  -0.0815837   0.0026881
    3  -0.0002283  -0.0007321   0.0037799   0.0007724   0.0026913  -0.0802232
    4  -0.0011278   0.0049178   0.0000898  -0.0275565  -0.0206749  -0.0001224
    5   0.0014559  -0.0001427  -0.0000509  -0.0062131   0.0102253   0.0000637
    6   0.0000812  -0.0001890   0.0037706   0.0007732  -0.0002224   0.0040272
    7   0.0003434  -0.0005223  -0.0000053  -0.0024628  -0.0040279   0.0000207
    8  -0.0003970  -0.0020513  -0.0000216   0.0025544  -0.0020351   0.0001695
    9  -0.0000035  -0.0000290   0.0001452  -0.0001995  -0.0000192  -0.0023360
   10   0.0015838  -0.0001748  -0.0000340   0.0003136  -0.0019739   0.0000649
   11  -0.0012494   0.0002841   0.0000569  -0.0022079  -0.0029615  -0.0000792
   12  -0.0000347   0.0000277  -0.0005918  -0.0000118  -0.0001237   0.0059314
   13  -0.0008934  -0.0011533  -0.0000326   0.0000935  -0.0014717   0.0000134
   14  -0.0011828  -0.0010920  -0.0000268   0.0005275  -0.0002784  -0.0000007
   15  -0.0000207  -0.0000018  -0.0003606  -0.0000160   0.0000005   0.0001545
   16  -0.0026565   0.0001045   0.0000130  -0.0000683  -0.0003275  -0.0000003
   17   0.0060001   0.0021565  -0.0001095  -0.0000733  -0.0007904   0.0000416
   18   0.0000876  -0.0000560   0.0043476  -0.0000075  -0.0000290  -0.0012424
   19  -0.0007541  -0.0001516  -0.0000004  -0.0000273   0.0000445  -0.0000006
   20  -0.0012692  -0.0004738  -0.0000084   0.0000121   0.0001046   0.0000021
   21  -0.0000080  -0.0000134   0.0000906   0.0000091  -0.0000154  -0.0001484
   22  -0.0302251  -0.0102982  -0.0000783   0.0016305   0.0006165  -0.0000825
   23  -0.0364899  -0.0073519  -0.0001868  -0.0006122  -0.0048719  -0.0000864
   24  -0.0006630  -0.0002059   0.0040889  -0.0000771  -0.0001476   0.0058548
   25   0.0007110   0.0006303   0.0000236   0.0002574   0.0012148  -0.0000140
   26  -0.0009716   0.0010993   0.0000534  -0.0002158   0.0000174   0.0000002
   27  -0.0000271   0.0000752  -0.0023369   0.0000302  -0.0000218   0.0001187
   28  -0.0867844  -0.0547120  -0.0013476  -0.0123653   0.0307652   0.0002046
   29  -0.0548521  -0.1035196  -0.0018575   0.0159400  -0.0045389  -0.0000292
   30  -0.0010958  -0.0017234  -0.0213594  -0.0008691   0.0000092   0.0044089
   31   0.1197770   0.0895197   0.0016308  -0.0018360   0.0036210   0.0000125
   32   0.0895197   0.1479455   0.0030764  -0.0028039  -0.0022273   0.0001857
   33   0.0016308   0.0030764   0.0105845   0.0001632  -0.0000607  -0.0021965
   34  -0.0018360  -0.0028039   0.0001632   0.6203874  -0.0868019  -0.0111374
   35   0.0036210  -0.0022273  -0.0000607  -0.0868019   0.2033348  -0.0565857
   36   0.0000125   0.0001857  -0.0021965  -0.0111374  -0.0565857   0.6319587
   37   0.0011249   0.0005339  -0.0006435  -0.1595289   0.0243088  -0.0440734
   38   0.0007398  -0.0003907   0.0005414   0.0304007  -0.0735514   0.0323397
   39   0.0003716  -0.0005690   0.0000837  -0.1054889   0.0452387  -0.2646166
   40  -0.0001233  -0.0001661  -0.0000306   0.0099743   0.0003316  -0.0139701
   41  -0.0001677  -0.0000944  -0.0000410  -0.0029695   0.0035769   0.0052266
   42  -0.0000486  -0.0000148   0.0000103   0.0149565  -0.0003227  -0.0180499
   43   0.0001281   0.0002400   0.0003297  -0.0249461   0.0150252  -0.0753504
   44  -0.0001287  -0.0000318   0.0000156   0.0098460   0.0053088   0.0120689
   45   0.0002666   0.0001263  -0.0001829  -0.0277797   0.0026018   0.0343069
   46   0.0000758   0.0000747  -0.0000231  -0.0044826   0.0021048   0.0011736
   47  -0.0000650  -0.0001620  -0.0000143   0.0021759   0.0066368   0.0003504
   48  -0.0000092  -0.0000054  -0.0000008   0.0011563   0.0004002   0.0019291
   49  -0.0000228  -0.0000352  -0.0000172   0.0017093  -0.0021645   0.0016244
   50  -0.0001928   0.0001327   0.0000037  -0.0021583  -0.0089094   0.0076984
   51  -0.0002255   0.0003407   0.0002845   0.0014519   0.0072341  -0.0758888
   52   0.0000010   0.0002622   0.0000066  -0.0019740   0.0002606  -0.0000708
   53   0.0000192  -0.0000219  -0.0000016   0.0002756  -0.0006395  -0.0003390
   54   0.0000024  -0.0000160  -0.0000012  -0.0000539  -0.0002868   0.0021922
   55   0.0006186  -0.0003055  -0.0003185  -0.0289836  -0.0010539   0.0742380
   56   0.0000098   0.0001366  -0.0000527   0.0042005   0.0096969  -0.0174657
   57  -0.0001500  -0.0004646  -0.0002410   0.0267780  -0.0081848   0.0342911
   58   0.0000877   0.0000837   0.0000190  -0.0043981   0.0023853  -0.0009457
   59  -0.0000667  -0.0001555   0.0000056   0.0023506   0.0065393   0.0008004
   60   0.0000037  -0.0000359   0.0000009  -0.0009193   0.0008171   0.0019319
   61   0.0007348   0.0011156   0.0006499  -0.1666948   0.0137986   0.0528230
   62   0.0014395  -0.0013256  -0.0008117   0.0074133  -0.0666250   0.0134387
   63   0.0002040   0.0003256  -0.0000156   0.1144926   0.0016566  -0.2644527
   64  -0.0001261  -0.0001257   0.0000419   0.0101650  -0.0030396   0.0148075
   65  -0.0003815  -0.0000443   0.0001742   0.0003986   0.0035734  -0.0004820
   66  -0.0001456  -0.0001014   0.0000998  -0.0140208   0.0053703  -0.0179441
           37          38          39          40          41          42
    1  -0.0230791   0.0073285  -0.0062301   0.0009258  -0.0012735   0.0013687
    2   0.0085946   0.0012253   0.0009527  -0.0008373  -0.0034587  -0.0008606
    3  -0.0269927   0.0053073   0.0052464  -0.0003152  -0.0004677   0.0008422
    4   0.0003950  -0.0008090   0.0022941  -0.0000332  -0.0005427  -0.0005701
    5   0.0027565  -0.0021223  -0.0001702  -0.0002458   0.0008277   0.0001354
    6  -0.0008131   0.0011045  -0.0004062  -0.0000720  -0.0000738   0.0000418
    7  -0.0005116  -0.0017975  -0.0001040   0.0000137   0.0002887   0.0001031
    8  -0.0014373  -0.0000777   0.0003539   0.0000664  -0.0002529  -0.0001418
    9  -0.0009652  -0.0004722   0.0000033  -0.0000516   0.0001271   0.0000804
   10   0.0000526   0.0004234  -0.0002526  -0.0001759  -0.0000296  -0.0001690
   11   0.0002587  -0.0001131  -0.0000660  -0.0000453  -0.0000821  -0.0001562
   12   0.0010544   0.0001294  -0.0002269   0.0000551   0.0000502  -0.0000655
   13  -0.0002210  -0.0000923   0.0003293   0.0000374  -0.0000827   0.0000234
   14  -0.0001324   0.0000751   0.0002053   0.0000339  -0.0000786   0.0000365
   15   0.0000679  -0.0001056   0.0000164   0.0000009   0.0000013  -0.0000014
   16  -0.0003263  -0.0000791   0.0004528   0.0000398  -0.0000239   0.0000298
   17  -0.0000021   0.0001754   0.0000126  -0.0000322  -0.0000300  -0.0000205
   18  -0.0002081   0.0000061   0.0000119  -0.0000005   0.0000131  -0.0000040
   19   0.0000184   0.0000014   0.0000031  -0.0000035   0.0000007   0.0000010
   20  -0.0000034   0.0000021   0.0000041  -0.0000022  -0.0000114  -0.0000053
   21  -0.0000117   0.0000396   0.0000018  -0.0000036   0.0000069   0.0000071
   22  -0.0000592   0.0000284  -0.0001191  -0.0000247   0.0000767   0.0000159
   23   0.0003365   0.0000069  -0.0002376  -0.0000431  -0.0002560   0.0000669
   24   0.0010063  -0.0004607  -0.0002652  -0.0000000  -0.0000707  -0.0000730
   25  -0.0001570   0.0000526   0.0001092   0.0000208   0.0000514  -0.0000119
   26   0.0000672   0.0000038  -0.0000444  -0.0000032  -0.0000063  -0.0000011
   27   0.0000977   0.0000455   0.0000559   0.0000081   0.0000126  -0.0000046
   28  -0.0017704  -0.0001881   0.0020924   0.0003833   0.0006652  -0.0002782
   29  -0.0033727  -0.0002508  -0.0011469   0.0003777   0.0002088   0.0003626
   30  -0.0007687  -0.0007281  -0.0004898  -0.0000055   0.0001019   0.0000664
   31   0.0011249   0.0007398   0.0003716  -0.0001233  -0.0001677  -0.0000486
   32   0.0005339  -0.0003907  -0.0005690  -0.0001661  -0.0000944  -0.0000148
   33  -0.0006435   0.0005414   0.0000837  -0.0000306  -0.0000410   0.0000103
   34  -0.1595289   0.0304007  -0.1054889   0.0099743  -0.0029695   0.0149565
   35   0.0243088  -0.0735514   0.0452387   0.0003316   0.0035769  -0.0003227
   36  -0.0440734   0.0323397  -0.2646166  -0.0139701   0.0052266  -0.0180499
   37   0.6626563  -0.0959622  -0.0503542  -0.1283894   0.0030653   0.1218168
   38  -0.0959622   0.1619108  -0.0576512   0.0032185  -0.0374774   0.0039867
   39  -0.0503542  -0.0576512   0.6993644   0.1223337   0.0039447  -0.2659574
   40  -0.1283894   0.0032185   0.1223337   0.1339000  -0.0053079  -0.1307940
   41   0.0030653  -0.0374774   0.0039447  -0.0053079   0.0264667  -0.0054392
   42   0.1218168   0.0039867  -0.2659574  -0.1307940  -0.0054392   0.2804945
   43  -0.3251455   0.0463586   0.0330929  -0.0116270   0.0032930  -0.0023166
   44   0.0552629  -0.0735581   0.0008854  -0.0003887   0.0036930   0.0004239
   45  -0.0336124   0.0143661  -0.1272520   0.0276875  -0.0054550   0.0038032
   46  -0.0095524   0.0057473  -0.0268854   0.0008574  -0.0010221   0.0001469
   47   0.0022556   0.0023339   0.0050759  -0.0009304  -0.0039771  -0.0006201
   48   0.0021487  -0.0005543   0.0045072  -0.0003796  -0.0005060   0.0006499
   49  -0.0313103   0.0050053   0.0244599  -0.0035848   0.0021976  -0.0005797
   50  -0.0018464   0.0098961  -0.0079101   0.0021905   0.0067059   0.0007902
   51   0.0807539  -0.0193486   0.0357286  -0.0009076   0.0008159   0.0018174
   52   0.0030186  -0.0003728   0.0050716  -0.0013726   0.0003069  -0.0002204
   53   0.0004843   0.0045593   0.0000379   0.0001791   0.0000300   0.0000473
   54  -0.0013018   0.0012781  -0.0038690   0.0008627  -0.0001711   0.0000627
   55  -0.0471215   0.0117326  -0.0290047  -0.0007043   0.0000704  -0.0007627
   56   0.0115501  -0.0092205   0.0072209   0.0000485  -0.0008878  -0.0000049
   57  -0.0287438   0.0071654  -0.0187925  -0.0006938  -0.0000115   0.0003130
   58  -0.0007160   0.0000442  -0.0007691   0.0000091  -0.0001618   0.0000628
   59   0.0000288  -0.0010475   0.0000080  -0.0001551  -0.0007280  -0.0001045
   60  -0.0008803   0.0000336   0.0002577   0.0000517  -0.0001009  -0.0000344
   61   0.0616092  -0.0127884   0.0251389  -0.0006694   0.0017294  -0.0035755
   62  -0.0076666   0.0117096   0.0034651   0.0016789   0.0055754   0.0018643
   63  -0.0216047   0.0126162  -0.0603487  -0.0030262   0.0017457  -0.0030584
   64  -0.0009767   0.0010047   0.0034547   0.0005469  -0.0001638   0.0008020
   65   0.0009152   0.0059147   0.0003929   0.0000319   0.0002565  -0.0000221
   66   0.0040258   0.0003604  -0.0030515  -0.0007494   0.0002909  -0.0009406
           43          44          45          46          47          48
    1   0.0024094   0.0012535  -0.0021069  -0.0001689   0.0000035   0.0001254
    2   0.0012210   0.0062703   0.0016007   0.0002161   0.0001442  -0.0000138
    3  -0.0026885   0.0016707  -0.0037571  -0.0011278   0.0002190   0.0001530
    4  -0.0005074   0.0010716   0.0001299  -0.0001193   0.0001196   0.0000176
    5   0.0006585  -0.0008365   0.0005424   0.0003514   0.0000807   0.0000553
    6   0.0005739   0.0001696   0.0000000  -0.0000008  -0.0000782  -0.0000231
    7   0.0006703  -0.0002024  -0.0000392   0.0000487  -0.0000177  -0.0000185
    8   0.0001217   0.0000962  -0.0004925  -0.0001597  -0.0001173  -0.0000294
    9   0.0003251  -0.0001743  -0.0002868  -0.0000201   0.0000098   0.0000005
   10   0.0000927  -0.0000016  -0.0000165   0.0000431  -0.0000371  -0.0000013
   11   0.0000831   0.0001321   0.0000808   0.0000341   0.0000163   0.0000044
   12   0.0000455  -0.0003001   0.0001243   0.0000630  -0.0000213  -0.0000201
   13  -0.0001030   0.0001751   0.0000521  -0.0000590   0.0000048  -0.0000131
   14  -0.0001285   0.0000707   0.0000134  -0.0000468  -0.0000010  -0.0000071
   15  -0.0000455   0.0000116   0.0000265   0.0000034   0.0000037   0.0000019
   16  -0.0000537   0.0000736  -0.0001582  -0.0000636   0.0000140   0.0000078
   17   0.0000346   0.0000435  -0.0000077  -0.0000110  -0.0000329  -0.0000083
   18   0.0000040   0.0000572  -0.0000296  -0.0000158  -0.0000023   0.0000050
   19  -0.0000005  -0.0000072   0.0000104   0.0000006  -0.0000005  -0.0000006
   20  -0.0000058   0.0000042  -0.0000023  -0.0000011  -0.0000020  -0.0000001
   21  -0.0000091  -0.0000213  -0.0000107  -0.0000042  -0.0000007  -0.0000002
   22  -0.0000836  -0.0000157   0.0001008   0.0000218   0.0000121  -0.0000029
   23   0.0001694   0.0003245   0.0000386   0.0000560  -0.0000183   0.0000099
   24   0.0000771   0.0001008   0.0002572   0.0000786   0.0000065  -0.0000155
   25  -0.0000786  -0.0000904  -0.0000287  -0.0000259   0.0000036  -0.0000031
   26   0.0000151  -0.0000034   0.0000236   0.0000093  -0.0000002  -0.0000015
   27  -0.0000334   0.0000171   0.0000120  -0.0000028  -0.0000088   0.0000026
   28  -0.0008932  -0.0008999  -0.0006309  -0.0003080   0.0000384  -0.0000113
   29  -0.0004137   0.0000188  -0.0004503  -0.0002100   0.0002055  -0.0000258
   30   0.0002151  -0.0002670  -0.0000177   0.0000196   0.0000854  -0.0000145
   31   0.0001281  -0.0001287   0.0002666   0.0000758  -0.0000650  -0.0000092
   32   0.0002400  -0.0000318   0.0001263   0.0000747  -0.0001620  -0.0000054
   33   0.0003297   0.0000156  -0.0001829  -0.0000231  -0.0000143  -0.0000008
   34  -0.0249461   0.0098460  -0.0277797  -0.0044826   0.0021759   0.0011563
   35   0.0150252   0.0053088   0.0026018   0.0021048   0.0066368   0.0004002
   36  -0.0753504   0.0120689   0.0343069   0.0011736   0.0003504   0.0019291
   37  -0.3251455   0.0552629  -0.0336124  -0.0095524   0.0022556   0.0021487
   38   0.0463586  -0.0735581   0.0143661   0.0057473   0.0023339  -0.0005543
   39   0.0330929   0.0008854  -0.1272520  -0.0268854   0.0050759   0.0045072
   40  -0.0116270  -0.0003887   0.0276875   0.0008574  -0.0009304  -0.0003796
   41   0.0032930   0.0036930  -0.0054550  -0.0010221  -0.0039771  -0.0005060
   42  -0.0023166   0.0004239   0.0038032   0.0001469  -0.0006201   0.0006499
   43   0.6602323  -0.1064998   0.0297080  -0.1192737   0.0302362  -0.1140993
   44  -0.1064998   0.1609663  -0.0754766   0.0304837  -0.0472997   0.0502242
   45   0.0297080  -0.0754766   0.7148656  -0.1166574   0.0507786  -0.2677557
   46  -0.1192737   0.0304837  -0.1166574   0.1242486  -0.0343489   0.1229980
   47   0.0302362  -0.0472997   0.0507786  -0.0343489   0.0378326  -0.0548917
   48  -0.1140993   0.0502242  -0.2677557   0.1229980  -0.0548917   0.2818442
   49  -0.1511999   0.0025362   0.1167090   0.0091026   0.0005894  -0.0154284
   50   0.0103904  -0.0677999   0.0029243  -0.0030584   0.0027353   0.0055818
   51   0.0531044   0.0156695  -0.2822808   0.0151754  -0.0004033  -0.0186810
   52  -0.0375746   0.0081292   0.0004075   0.0010198  -0.0006247  -0.0005221
   53   0.0049434   0.0034646   0.0000650  -0.0007359  -0.0024370  -0.0003594
   54   0.0266421  -0.0050338   0.0033705   0.0003366  -0.0005390   0.0008990
   55   0.0593120  -0.0072470  -0.0207971  -0.0011521   0.0008743   0.0040164
   56  -0.0124486   0.0111829   0.0116615   0.0009489   0.0054894   0.0002265
   57   0.0239633   0.0027902  -0.0536018   0.0033651   0.0003880  -0.0028315
   58  -0.0008488   0.0016100  -0.0029703   0.0005749   0.0000289  -0.0007081
   59   0.0017031   0.0051980   0.0015933  -0.0001483   0.0002729   0.0002727
   60  -0.0036222   0.0017147  -0.0028563   0.0007581  -0.0000123  -0.0008586
   61  -0.0497571   0.0051374   0.0290961  -0.0008024  -0.0001824   0.0008137
   62   0.0050601  -0.0064039  -0.0042429  -0.0001446  -0.0009643  -0.0002981
   63   0.0293846  -0.0042526  -0.0190335   0.0007162  -0.0002531   0.0002434
   64  -0.0007562  -0.0000945   0.0006271   0.0000145  -0.0001497  -0.0000864
   65  -0.0000564  -0.0008419  -0.0002910  -0.0001395  -0.0007357  -0.0000744
   66   0.0006991  -0.0002931   0.0002986  -0.0000972  -0.0000723  -0.0000347
           49          50          51          52          53          54
    1  -0.0012002   0.0000527   0.0000470   0.0015253  -0.0004400  -0.0000244
    2   0.0000392  -0.0008147   0.0001550  -0.0003676  -0.0006250  -0.0001228
    3   0.0000270   0.0001533  -0.0020363  -0.0000166  -0.0001198   0.0002980
    4   0.0003675  -0.0002396  -0.0001642  -0.0004678   0.0000090  -0.0000095
    5  -0.0001515   0.0002431   0.0000916   0.0005616  -0.0001228   0.0000126
    6  -0.0001123  -0.0000564   0.0004174   0.0000331  -0.0000077  -0.0000044
    7   0.0000154   0.0002203   0.0003450  -0.0000891   0.0000098  -0.0000095
    8   0.0000027   0.0000333   0.0002477  -0.0001923   0.0000685  -0.0000148
    9   0.0000154  -0.0000144   0.0003493  -0.0000060   0.0000025  -0.0000045
   10  -0.0003805   0.0000858   0.0000608   0.0003693  -0.0000788  -0.0000076
   11  -0.0004226   0.0000697  -0.0000436   0.0002523  -0.0000684   0.0000004
   12   0.0000080   0.0000497   0.0000781   0.0000191  -0.0000029  -0.0000200
   13   0.0004071  -0.0001236   0.0000094  -0.0004405   0.0000737  -0.0000034
   14   0.0002900  -0.0000806  -0.0000143  -0.0002862   0.0000624  -0.0000008
   15   0.0000079   0.0000090  -0.0000566  -0.0000053  -0.0000004   0.0000005
   16   0.0002424  -0.0000398   0.0000192  -0.0002042   0.0000430  -0.0000009
   17   0.0000791  -0.0000393   0.0000567  -0.0000909   0.0000118  -0.0000058
   18  -0.0000106  -0.0000661   0.0000181   0.0000001   0.0000120  -0.0000005
   19   0.0000166  -0.0000024  -0.0000005  -0.0000110   0.0000028  -0.0000000
   20   0.0000003   0.0000019   0.0000000  -0.0000022   0.0000003  -0.0000005
   21  -0.0000002   0.0000036  -0.0000028   0.0000037  -0.0000009  -0.0000012
   22   0.0000008  -0.0000179  -0.0000895   0.0000627  -0.0000132   0.0000071
   23  -0.0000870  -0.0000331  -0.0000133   0.0002514  -0.0000638  -0.0000051
   24   0.0000023   0.0000778   0.0000594  -0.0000162  -0.0000018  -0.0000188
   25   0.0000512   0.0000137  -0.0000007  -0.0000873   0.0000247   0.0000017
   26  -0.0000244  -0.0000016  -0.0000098   0.0000157  -0.0000033   0.0000001
   27  -0.0000043   0.0000020  -0.0000508   0.0000025  -0.0000011   0.0000003
   28   0.0005230   0.0001511   0.0002098  -0.0006969   0.0002046   0.0000133
   29   0.0001857   0.0000929   0.0000316  -0.0005271   0.0000530   0.0000079
   30   0.0000942  -0.0001154   0.0004015  -0.0000409   0.0000089  -0.0000080
   31  -0.0000228  -0.0001928  -0.0002255   0.0000010   0.0000192   0.0000024
   32  -0.0000352   0.0001327   0.0003407   0.0002622  -0.0000219  -0.0000160
   33  -0.0000172   0.0000037   0.0002845   0.0000066  -0.0000016  -0.0000012
   34   0.0017093  -0.0021583   0.0014519  -0.0019740   0.0002756  -0.0000539
   35  -0.0021645  -0.0089094   0.0072341   0.0002606  -0.0006395  -0.0002868
   36   0.0016244   0.0076984  -0.0758888  -0.0000708  -0.0003390   0.0021922
   37  -0.0313103  -0.0018464   0.0807539   0.0030186   0.0004843  -0.0013018
   38   0.0050053   0.0098961  -0.0193486  -0.0003728   0.0045593   0.0012781
   39   0.0244599  -0.0079101   0.0357286   0.0050716   0.0000379  -0.0038690
   40  -0.0035848   0.0021905  -0.0009076  -0.0013726   0.0001791   0.0008627
   41   0.0021976   0.0067059   0.0008159   0.0003069   0.0000300  -0.0001711
   42  -0.0005797   0.0007902   0.0018174  -0.0002204   0.0000473   0.0000627
   43  -0.1511999   0.0103904   0.0531044  -0.0375746   0.0049434   0.0266421
   44   0.0025362  -0.0677999   0.0156695   0.0081292   0.0034646  -0.0050338
   45   0.1167090   0.0029243  -0.2822808   0.0004075   0.0000650   0.0033705
   46   0.0091026  -0.0030584   0.0151754   0.0010198  -0.0007359   0.0003366
   47   0.0005894   0.0027353  -0.0004033  -0.0006247  -0.0024370  -0.0005390
   48  -0.0154284   0.0055818  -0.0186810  -0.0005221  -0.0003594   0.0008990
   49   0.4857210  -0.0681819  -0.0117444  -0.1453627   0.0236644   0.0003842
   50  -0.0681819   0.1458903  -0.0589494   0.0235862  -0.0279615   0.0019072
   51  -0.0117444  -0.0589494   0.6435204   0.0003968   0.0019242  -0.0402666
   52  -0.1453627   0.0235862   0.0003968   0.2157121  -0.0395017  -0.0005001
   53   0.0236644  -0.0279615   0.0019242  -0.0395017   0.0194302  -0.0028486
   54   0.0003842   0.0019072  -0.0402666  -0.0005001  -0.0028486   0.0369433
   55  -0.1435960   0.0199676  -0.0433532  -0.0362684   0.0110171  -0.0265851
   56   0.0277438  -0.0748785   0.0337301   0.0078923   0.0022536   0.0052995
   57  -0.1069786   0.0462125  -0.2822043  -0.0003986   0.0002054   0.0033532
   58   0.0090922   0.0004488  -0.0141206   0.0009725  -0.0006443  -0.0005859
   59  -0.0031794   0.0027500   0.0053576  -0.0007094  -0.0023777  -0.0002994
   60   0.0164210  -0.0006339  -0.0186632   0.0003195  -0.0004960   0.0008890
   61  -0.0269342   0.0167261  -0.0821296   0.0032064   0.0000943   0.0016952
   62   0.0098764   0.0051974   0.0126520   0.0008985   0.0043874   0.0006679
   63  -0.0256974   0.0018256   0.0356365  -0.0046849   0.0019136  -0.0038783
   64  -0.0036516   0.0020263   0.0011603  -0.0013387   0.0003687  -0.0008633
   65   0.0020380   0.0067705   0.0004752   0.0002575   0.0000000   0.0001710
   66   0.0008208   0.0005057   0.0018204   0.0002215  -0.0000377   0.0000638
           55          56          57          58          59          60
    1   0.0021286   0.0005959   0.0025920  -0.0002043   0.0001149  -0.0001278
    2   0.0005349   0.0065001   0.0009011  -0.0000878   0.0001799   0.0000270
    3   0.0031104   0.0005663  -0.0037330   0.0011302  -0.0001975   0.0001560
    4  -0.0002899   0.0010524   0.0003831  -0.0001613   0.0001165  -0.0000009
    5   0.0005023  -0.0005065  -0.0007048   0.0003488   0.0000732  -0.0000191
    6  -0.0003078  -0.0001171  -0.0000538   0.0000182   0.0000700  -0.0000122
    7   0.0000745   0.0001124  -0.0002108   0.0000386  -0.0000184   0.0000073
    8  -0.0002793   0.0000255   0.0002057  -0.0001521  -0.0001238  -0.0000109
    9  -0.0003546   0.0001490  -0.0002217   0.0000184  -0.0000175  -0.0000015
   10   0.0000184   0.0000466  -0.0000487   0.0000383  -0.0000203  -0.0000025
   11   0.0001712   0.0002056   0.0000447   0.0000315   0.0000193  -0.0000025
   12  -0.0000475   0.0000254   0.0002496  -0.0000683   0.0000450  -0.0000184
   13  -0.0001223   0.0002069  -0.0000144  -0.0000614   0.0000058   0.0000099
   14  -0.0000977   0.0000601  -0.0000021  -0.0000448  -0.0000031   0.0000040
   15   0.0000365   0.0000049   0.0000221  -0.0000048  -0.0000099   0.0000015
   16  -0.0001088  -0.0000379   0.0001408  -0.0000671   0.0000014  -0.0000083
   17  -0.0000568   0.0000723  -0.0000572  -0.0000152  -0.0000325   0.0000026
   18   0.0000160   0.0000632  -0.0000364   0.0000168  -0.0000101   0.0000064
   19   0.0000041   0.0000022  -0.0000117   0.0000009  -0.0000006   0.0000005
   20  -0.0000000  -0.0000006  -0.0000008  -0.0000005  -0.0000020  -0.0000005
   21   0.0000099   0.0000130   0.0000054   0.0000033   0.0000008  -0.0000004
   22   0.0000718   0.0000113   0.0000038   0.0000302   0.0000260   0.0000062
   23   0.0001912   0.0002463   0.0000663   0.0000518  -0.0000244  -0.0000156
   24  -0.0001555  -0.0002875   0.0000978  -0.0000726  -0.0000029  -0.0000205
   25  -0.0000771  -0.0000972  -0.0000011  -0.0000231   0.0000074   0.0000038
   26   0.0000344  -0.0000024  -0.0000138   0.0000097   0.0000013   0.0000019
   27   0.0000478  -0.0000136   0.0000165   0.0000046   0.0000089   0.0000047
   28  -0.0012448  -0.0009525   0.0000752  -0.0002778   0.0000220   0.0000096
   29  -0.0005948  -0.0001982   0.0004792  -0.0002257   0.0002205   0.0000655
   30  -0.0004460   0.0004121   0.0000296  -0.0000299  -0.0000868  -0.0000255
   31   0.0006186   0.0000098  -0.0001500   0.0000877  -0.0000667   0.0000037
   32  -0.0003055   0.0001366  -0.0004646   0.0000837  -0.0001555  -0.0000359
   33  -0.0003185  -0.0000527  -0.0002410   0.0000190   0.0000056   0.0000009
   34  -0.0289836   0.0042005   0.0267780  -0.0043981   0.0023506  -0.0009193
   35  -0.0010539   0.0096969  -0.0081848   0.0023853   0.0065393   0.0008171
   36   0.0742380  -0.0174657   0.0342911  -0.0009457   0.0008004   0.0019319
   37  -0.0471215   0.0115501  -0.0287438  -0.0007160   0.0000288  -0.0008803
   38   0.0117326  -0.0092205   0.0071654   0.0000442  -0.0010475   0.0000336
   39  -0.0290047   0.0072209  -0.0187925  -0.0007691   0.0000080   0.0002577
   40  -0.0007043   0.0000485  -0.0006938   0.0000091  -0.0001551   0.0000517
   41   0.0000704  -0.0008878  -0.0000115  -0.0001618  -0.0007280  -0.0001009
   42  -0.0007627  -0.0000049   0.0003130   0.0000628  -0.0001045  -0.0000344
   43   0.0593120  -0.0124486   0.0239633  -0.0008488   0.0017031  -0.0036222
   44  -0.0072470   0.0111829   0.0027902   0.0016100   0.0051980   0.0017147
   45  -0.0207971   0.0116615  -0.0536018  -0.0029703   0.0015933  -0.0028563
   46  -0.0011521   0.0009489   0.0033651   0.0005749  -0.0001483   0.0007581
   47   0.0008743   0.0054894   0.0003880   0.0000289   0.0002729  -0.0000123
   48   0.0040164   0.0002265  -0.0028315  -0.0007081   0.0002727  -0.0008586
   49  -0.1435960   0.0277438  -0.1069786   0.0090922  -0.0031794   0.0164210
   50   0.0199676  -0.0748785   0.0462125   0.0004488   0.0027500  -0.0006339
   51  -0.0433532   0.0337301  -0.2822043  -0.0141206   0.0053576  -0.0186632
   52  -0.0362684   0.0078923  -0.0003986   0.0009725  -0.0007094   0.0003195
   53   0.0110171   0.0022536   0.0002054  -0.0006443  -0.0023777  -0.0004960
   54  -0.0265851   0.0052995   0.0033532  -0.0005859  -0.0002994   0.0008890
   55   0.6625149  -0.0972010  -0.0559700  -0.1303093   0.0036702   0.1244252
   56  -0.0972010   0.1571896  -0.0577190   0.0034761  -0.0361684   0.0032883
   57  -0.0559700  -0.0577190   0.7134030   0.1269453   0.0028095  -0.2668731
   58  -0.1303093   0.0034761   0.1269453   0.1361031  -0.0057981  -0.1344632
   59   0.0036702  -0.0361684   0.0028095  -0.0057981   0.0258992  -0.0043066
   60   0.1244252   0.0032883  -0.2668731  -0.1344632  -0.0043066   0.2809454
   61  -0.3243838   0.0467082   0.0365669  -0.0107425   0.0030898  -0.0021462
   62   0.0557715  -0.0736627   0.0005409  -0.0004476   0.0034761   0.0002885
   63  -0.0301399   0.0135010  -0.1269844   0.0269037  -0.0054210   0.0045218
   64  -0.0103850   0.0061321  -0.0275866   0.0008621  -0.0010402   0.0001541
   65   0.0022960   0.0024649   0.0053529  -0.0009411  -0.0039669  -0.0006090
   66   0.0023416  -0.0004998   0.0037917  -0.0003840  -0.0005156   0.0006489
           61          62          63          64          65          66
    1  -0.0249125   0.0039768   0.0061524   0.0010161  -0.0006697  -0.0016664
    2   0.0021910   0.0033067  -0.0014494  -0.0009224  -0.0034166  -0.0002742
    3   0.0268526  -0.0055554   0.0052030   0.0002189  -0.0005475   0.0007904
    4  -0.0002178   0.0001292  -0.0023553  -0.0000712  -0.0006297   0.0004058
    5   0.0032750  -0.0017738  -0.0003221  -0.0002699   0.0005821   0.0001981
    6   0.0005917  -0.0009478  -0.0004178   0.0000995   0.0001425   0.0000625
    7   0.0003938  -0.0011911  -0.0005351  -0.0000012   0.0001513   0.0000261
    8  -0.0008682   0.0002750  -0.0003702   0.0001081  -0.0002146  -0.0000217
    9   0.0008914   0.0002769   0.0000667   0.0000136  -0.0000515   0.0000031
   10  -0.0000400   0.0001040   0.0002902  -0.0001108  -0.0000823   0.0000587
   11   0.0001070  -0.0000669   0.0000461  -0.0000952  -0.0000999   0.0001575
   12  -0.0011374  -0.0000052  -0.0002937  -0.0000283  -0.0000285  -0.0000769
   13  -0.0002380  -0.0000339  -0.0003658   0.0000279  -0.0000961  -0.0000433
   14  -0.0001549   0.0001043  -0.0001735   0.0000345  -0.0000754  -0.0000628
   15  -0.0000706   0.0000732   0.0000269  -0.0000020   0.0000029  -0.0000021
   16  -0.0002466   0.0002390  -0.0004619   0.0000536   0.0000012  -0.0000410
   17   0.0000262   0.0001497  -0.0000013   0.0000386  -0.0000318  -0.0000580
   18   0.0002114  -0.0000325   0.0000241   0.0000051   0.0000095  -0.0000079
   19   0.0000173  -0.0000065  -0.0000003  -0.0000048  -0.0000049  -0.0000029
   20   0.0000004   0.0000057   0.0000026  -0.0000001  -0.0000122  -0.0000048
   21   0.0000045  -0.0000126  -0.0000022   0.0000044  -0.0000093   0.0000032
   22  -0.0001959  -0.0002759   0.0001221  -0.0001214   0.0000579   0.0000822
   23   0.0001774   0.0000551   0.0002554  -0.0000470  -0.0002166  -0.0001504
   24  -0.0008683   0.0004434  -0.0002133  -0.0000146   0.0001065  -0.0000399
   25  -0.0001101   0.0000514  -0.0000942   0.0000173   0.0000478   0.0000300
   26   0.0000483   0.0000088   0.0000467  -0.0000030  -0.0000086   0.0000005
   27  -0.0001040  -0.0000656   0.0000558  -0.0000007  -0.0000214  -0.0000083
   28  -0.0007775   0.0002402  -0.0022152   0.0004208   0.0007502   0.0005673
   29  -0.0033474  -0.0010218   0.0006819   0.0004158   0.0004912  -0.0000646
   30   0.0010669   0.0007603  -0.0004652   0.0000316  -0.0000901   0.0000352
   31   0.0007348   0.0014395   0.0002040  -0.0001261  -0.0003815  -0.0001456
   32   0.0011156  -0.0013256   0.0003256  -0.0001257  -0.0000443  -0.0001014
   33   0.0006499  -0.0008117  -0.0000156   0.0000419   0.0001742   0.0000998
   34  -0.1666948   0.0074133   0.1144926   0.0101650   0.0003986  -0.0140208
   35   0.0137986  -0.0666250   0.0016566  -0.0030396   0.0035734   0.0053703
   36   0.0528230   0.0134387  -0.2644527   0.0148075  -0.0004820  -0.0179441
   37   0.0616092  -0.0076666  -0.0216047  -0.0009767   0.0009152   0.0040258
   38  -0.0127884   0.0117096   0.0126162   0.0010047   0.0059147   0.0003604
   39   0.0251389   0.0034651  -0.0603487   0.0034547   0.0003929  -0.0030515
   40  -0.0006694   0.0016789  -0.0030262   0.0005469   0.0000319  -0.0007494
   41   0.0017294   0.0055754   0.0017457  -0.0001638   0.0002565   0.0002909
   42  -0.0035755   0.0018643  -0.0030584   0.0008020  -0.0000221  -0.0009406
   43  -0.0497571   0.0050601   0.0293846  -0.0007562  -0.0000564   0.0006991
   44   0.0051374  -0.0064039  -0.0042526  -0.0000945  -0.0008419  -0.0002931
   45   0.0290961  -0.0042429  -0.0190335   0.0006271  -0.0002910   0.0002986
   46  -0.0008024  -0.0001446   0.0007162   0.0000145  -0.0001395  -0.0000972
   47  -0.0001824  -0.0009643  -0.0002531  -0.0001497  -0.0007357  -0.0000723
   48   0.0008137  -0.0002981   0.0002434  -0.0000864  -0.0000744  -0.0000347
   49  -0.0269342   0.0098764  -0.0256974  -0.0036516   0.0020380   0.0008208
   50   0.0167261   0.0051974   0.0018256   0.0020263   0.0067705   0.0005057
   51  -0.0821296   0.0126520   0.0356365   0.0011603   0.0004752   0.0018204
   52   0.0032064   0.0008985  -0.0046849  -0.0013387   0.0002575   0.0002215
   53   0.0000943   0.0043874   0.0019136   0.0003687   0.0000000  -0.0000377
   54   0.0016952   0.0006679  -0.0038783  -0.0008633   0.0001710   0.0000638
   55  -0.3243838   0.0557715  -0.0301399  -0.0103850   0.0022960   0.0023416
   56   0.0467082  -0.0736627   0.0135010   0.0061321   0.0024649  -0.0004998
   57   0.0365669   0.0005409  -0.1269844  -0.0275866   0.0053529   0.0037917
   58  -0.0107425  -0.0004476   0.0269037   0.0008621  -0.0009411  -0.0003840
   59   0.0030898   0.0034761  -0.0054210  -0.0010402  -0.0039669  -0.0005156
   60  -0.0021462   0.0002885   0.0045218   0.0001541  -0.0006090   0.0006489
   61   0.6582189  -0.1066934   0.0247018  -0.1174534   0.0298117  -0.1110707
   62  -0.1066934   0.1663210  -0.0722547   0.0295781  -0.0487270   0.0497532
   63   0.0247018  -0.0722547   0.6999121  -0.1117814   0.0498797  -0.2665270
   64  -0.1174534   0.0295781  -0.1117814   0.1218730  -0.0337559   0.1189427
   65   0.0298117  -0.0487270   0.0498797  -0.0337559   0.0383382  -0.0544803
   66  -0.1110707   0.0497532  -0.2665270   0.1189427  -0.0544803   0.2810157
 **********************************************************************
 **                                                                  **
 **                       VIBRATIONAL ANALYSIS                       **
 **                       --------------------                       **
 **                                                                  **
 **        VIBRATIONAL FREQUENCIES (CM**-1) AND NORMAL MODES         **
 **     FORCE CONSTANTS (mDYN/ANGSTROM) AND REDUCED MASSES (AMU)     **
 **                  INFRARED INTENSITIES (KM/MOL)                   **
 **                                                                  **
 **********************************************************************


 Mode:                 1                      2                      3
 Frequency:         7.20                  39.36                  45.52
 Force Cnst:      0.0001                 0.0194                 0.0194
 Red. Mass:       3.9988                21.2379                15.8681
 IR Active:          YES                    YES                    YES
 IR Intens:        0.013                  0.018                  0.061
 Raman Active:       YES                    YES                    YES
               X      Y      Z        X      Y      Z        X      Y      Z
 C          0.002  0.002 -0.016   -0.004 -0.174 -0.022    0.001 -0.011  0.147
 C          0.002  0.000  0.014   -0.098 -0.085 -0.011   -0.004 -0.006  0.132
 Cl        -0.000 -0.001  0.032   -0.255 -0.136 -0.017   -0.013 -0.017  0.447
 C          0.002 -0.001  0.016   -0.071  0.045  0.008   -0.004  0.004 -0.118
 Cl         0.003 -0.003  0.061   -0.199  0.166  0.026   -0.012  0.014 -0.316
 C         -0.001 -0.001 -0.018    0.052  0.085  0.015    0.002  0.008 -0.262
 H         -0.001 -0.002 -0.016    0.072  0.183  0.029    0.002  0.016 -0.451
 C         -0.002 -0.000 -0.052    0.147 -0.001  0.007    0.007  0.002 -0.157
 H         -0.003 -0.000 -0.075    0.242  0.029  0.016    0.011  0.005 -0.244
 C         -0.001  0.002 -0.050    0.117 -0.129 -0.009    0.005 -0.007  0.035
 Cl        -0.006  0.007 -0.072    0.244 -0.235 -0.006    0.010 -0.012  0.136
 C          0.001  0.004 -0.009   -0.017 -0.240 -0.032    0.001 -0.009  0.125
 C         -0.051 -0.230 -0.033   -0.006 -0.201 -0.029    0.076 -0.061  0.069
 H         -0.092 -0.416 -0.058   -0.015 -0.264 -0.035    0.137 -0.112  0.104
 C         -0.052 -0.233 -0.024    0.028 -0.029 -0.013    0.080 -0.054 -0.034
 H         -0.093 -0.412 -0.042    0.043  0.035 -0.007    0.141 -0.094 -0.078
 C          0.001 -0.001  0.008    0.052  0.109  0.002    0.004  0.007 -0.079
 Cl        -0.000 -0.008  0.018    0.123  0.477  0.038    0.007  0.020 -0.219
 C          0.055  0.235  0.032    0.028  0.005 -0.009   -0.074  0.060 -0.025
 H          0.095  0.415  0.057    0.043  0.095  0.000   -0.134  0.107 -0.061
 C          0.056  0.238  0.024   -0.006 -0.168 -0.025   -0.073  0.050  0.078
 H          0.100  0.427  0.043   -0.016 -0.202 -0.028   -0.135  0.092  0.121
 TransDip   0.002 -0.000 -0.003    0.004 -0.001 -0.000    0.000 -0.000 -0.008

 Mode:                 4                      5                      6
 Frequency:        88.51                 127.95                 144.81
 Force Cnst:      0.0491                 0.0777                 0.1159
 Red. Mass:      10.6363                 8.0575                 9.3831
 IR Active:          YES                    YES                    YES
 IR Intens:        0.644                  0.009                  0.576
 Raman Active:       YES                    YES                    YES
               X      Y      Z        X      Y      Z        X      Y      Z
 C         -0.001  0.003 -0.119    0.001  0.018 -0.233   -0.009 -0.080 -0.055
 C          0.001  0.003 -0.120    0.005  0.013 -0.094   -0.022 -0.076 -0.031
 Cl         0.002  0.000 -0.007    0.013  0.008  0.197   -0.094 -0.105  0.023
 C          0.000  0.003 -0.154    0.005  0.003  0.010   -0.021 -0.039 -0.003
 Cl         0.004 -0.006  0.261    0.017 -0.007 -0.057   -0.090  0.017 -0.006
 C         -0.001  0.006 -0.383   -0.001 -0.001  0.169    0.002 -0.032  0.034
 H         -0.002  0.006 -0.482   -0.002 -0.008  0.297    0.005 -0.019  0.066
 C         -0.002  0.006 -0.370   -0.005  0.003  0.187    0.014 -0.044  0.034
 H         -0.003  0.007 -0.457   -0.009 -0.002  0.366    0.033 -0.039  0.072
 C         -0.001  0.003 -0.135   -0.003  0.014 -0.040    0.002 -0.079 -0.017
 Cl        -0.000 -0.007  0.306   -0.012  0.018  0.090    0.068 -0.140  0.008
 C         -0.000  0.005 -0.075   -0.002  0.003 -0.289    0.025  0.066 -0.046
 C         -0.020  0.024 -0.061   -0.091 -0.006 -0.244    0.047  0.238 -0.020
 H         -0.035  0.039 -0.069   -0.166  0.007 -0.288    0.035  0.236 -0.027
 C         -0.021  0.024 -0.035   -0.105 -0.021 -0.133    0.068  0.347  0.011
 H         -0.036  0.038 -0.024   -0.178 -0.018 -0.092    0.061  0.383  0.024
 C         -0.001  0.002 -0.024   -0.009 -0.028 -0.075    0.072  0.270  0.014
 Cl        -0.003 -0.006  0.014   -0.002  0.010  0.155   -0.016 -0.194  0.001
 C          0.019 -0.016 -0.039    0.085 -0.047 -0.132    0.099  0.336  0.013
 H          0.034 -0.033 -0.030    0.156 -0.062 -0.089    0.116  0.367  0.023
 C          0.019 -0.013 -0.064    0.078 -0.030 -0.243    0.076  0.227 -0.018
 H          0.034 -0.029 -0.076    0.153 -0.040 -0.286    0.090  0.221 -0.027
 TransDip  -0.000  0.000 -0.026   -0.001 -0.003  0.001    0.007  0.023  0.003

 Mode:                 7                      8                      9
 Frequency:       167.59                 209.34                 262.50
 Force Cnst:      0.3104                 0.8073                 0.7230
 Red. Mass:      18.7604                31.2660                17.8084
 IR Active:          YES                    YES                    YES
 IR Intens:        0.154                  0.044                  0.361
 Raman Active:       YES                    YES                    YES
               X      Y      Z        X      Y      Z        X      Y      Z
 C         -0.071  0.034  0.003   -0.023 -0.074 -0.006   -0.137  0.092  0.024
 C          0.012  0.015  0.004    0.033 -0.157 -0.002   -0.207  0.182  0.037
 Cl         0.247  0.095  0.006    0.643  0.007  0.003    0.032  0.373  0.003
 C          0.026  0.005  0.002    0.001 -0.151 -0.001   -0.255  0.058  0.023
 Cl         0.148 -0.096 -0.003   -0.562  0.339  0.008   -0.090 -0.186 -0.007
 C          0.052  0.027  0.001    0.048 -0.127  0.000   -0.291  0.054 -0.007
 H          0.052  0.029  0.001    0.042 -0.154  0.003   -0.288  0.076 -0.030
 C          0.045  0.065  0.001   -0.019 -0.104 -0.001   -0.241  0.049 -0.014
 H          0.022  0.058  0.001   -0.047 -0.114  0.001   -0.222  0.057 -0.039
 C          0.036  0.041 -0.001   -0.028 -0.092 -0.004   -0.215  0.040  0.010
 Cl         0.377 -0.244 -0.009   -0.111 -0.055  0.001    0.079 -0.284 -0.006
 C         -0.147  0.038  0.003   -0.001 -0.022 -0.006   -0.031  0.059 -0.001
 C         -0.220  0.043  0.024    0.004 -0.023 -0.009    0.083  0.013 -0.051
 H         -0.261  0.048 -0.001    0.003 -0.042 -0.010    0.158  0.005 -0.005
 C         -0.238  0.046  0.021    0.004 -0.022 -0.008    0.101 -0.045 -0.062
 H         -0.208  0.033  0.001    0.001 -0.025 -0.007    0.043 -0.057 -0.031
 C         -0.281  0.065  0.002    0.009 -0.016 -0.005    0.180 -0.071 -0.025
 Cl        -0.322  0.059 -0.002    0.016  0.000  0.005    0.274 -0.042  0.019
 C         -0.235  0.071 -0.017    0.007 -0.013 -0.003    0.093 -0.044  0.015
 H         -0.203  0.072  0.003    0.006 -0.006 -0.004    0.028 -0.035 -0.026
 C         -0.216  0.066 -0.018    0.004 -0.017 -0.004    0.069  0.008  0.033
 H         -0.256  0.086  0.009    0.005 -0.026 -0.007    0.138  0.019 -0.004
 TransDip  -0.011  0.005  0.000    0.005  0.005 -0.000   -0.016  0.010 -0.003

 Mode:                10                     11                     12
 Frequency:       271.80                 297.00                 322.97
 Force Cnst:      0.3241                 0.3752                 0.6242
 Red. Mass:       7.4465                 7.2203                10.1571
 IR Active:          YES                    YES                    YES
 IR Intens:        1.978                  0.061                  0.252
 Raman Active:       YES                    YES                    YES
               X      Y      Z        X      Y      Z        X      Y      Z
 C          0.007 -0.006  0.207    0.000  0.000 -0.133   -0.002 -0.046  0.007
 C          0.012 -0.017  0.354   -0.003  0.001  0.139   -0.104  0.030  0.012
 Cl        -0.007 -0.018 -0.066    0.003  0.009 -0.021    0.027  0.113  0.002
 C          0.013 -0.010  0.289   -0.001 -0.003  0.353   -0.124 -0.044 -0.003
 Cl         0.000  0.008 -0.051    0.002  0.000 -0.077   -0.119 -0.185 -0.001
 C          0.012 -0.006 -0.028   -0.000 -0.000  0.250    0.032  0.015 -0.017
 H          0.011 -0.006 -0.243    0.001  0.000  0.388    0.061  0.168 -0.038
 C          0.007 -0.002 -0.188    0.002  0.004 -0.264    0.134 -0.033  0.005
 H          0.003  0.002 -0.476    0.004  0.007 -0.425    0.126 -0.034  0.001
 C          0.006 -0.004  0.042    0.002  0.004 -0.335    0.157  0.030  0.020
 Cl        -0.000  0.004  0.016   -0.004 -0.001  0.080    0.091  0.232  0.002
 C          0.005  0.013 -0.019   -0.004 -0.014 -0.052   -0.058 -0.315 -0.026
 C          0.082 -0.002 -0.080   -0.080  0.000  0.000   -0.037 -0.239 -0.019
 H          0.151 -0.015 -0.041   -0.156  0.013 -0.044   -0.056 -0.378 -0.032
 C          0.060  0.015 -0.199   -0.064  0.017  0.127    0.035  0.143  0.011
 H          0.141  0.012 -0.247   -0.141  0.041  0.176    0.059  0.199  0.011
 C         -0.003  0.022 -0.220    0.000 -0.002  0.154    0.054  0.296  0.023
 Cl        -0.015 -0.017  0.183    0.003  0.008 -0.112   -0.020 -0.068 -0.000
 C         -0.059  0.026 -0.204    0.062 -0.028  0.125    0.021  0.149  0.009
 H         -0.133  0.035 -0.250    0.137 -0.057  0.171    0.026  0.214  0.012
 C         -0.080  0.032 -0.083    0.076 -0.025  0.001   -0.056 -0.237 -0.022
 H         -0.157  0.043 -0.041    0.152 -0.043 -0.043   -0.096 -0.373 -0.032
 TransDip   0.002  0.002 -0.045    0.001 -0.002  0.008    0.002 -0.016 -0.002

 Mode:                13                     14                     15
 Frequency:       334.74                 369.18                 416.18
 Force Cnst:      0.8257                 0.3754                 1.2463
 Red. Mass:      12.5081                 4.6742                12.2125
 IR Active:          YES                    YES                    YES
 IR Intens:        0.151                  1.536                 13.980
 Raman Active:       YES                    YES                    YES
               X      Y      Z        X      Y      Z        X      Y      Z
 C         -0.001 -0.105  0.007    0.000  0.005  0.078    0.223 -0.099 -0.006
 C         -0.020  0.025  0.007    0.007 -0.005  0.221    0.057  0.067  0.006
 Cl         0.060  0.092  0.002   -0.002 -0.006 -0.022   -0.094  0.274  0.006
 C          0.039  0.165 -0.003    0.005 -0.005  0.076    0.032 -0.051 -0.001
 Cl         0.246  0.207  0.004   -0.001  0.003  0.000   -0.084 -0.054 -0.000
 C         -0.045  0.127 -0.012   -0.001 -0.003 -0.203    0.103 -0.065 -0.009
 H         -0.051  0.089 -0.029   -0.003 -0.006 -0.551    0.131  0.065 -0.017
 C         -0.003  0.031  0.010   -0.007 -0.001  0.077    0.214 -0.195  0.003
 H          0.154  0.079  0.009   -0.013 -0.001 -0.018    0.304 -0.170  0.009
 C         -0.052 -0.140  0.016   -0.006 -0.000  0.245    0.190 -0.182  0.002
 Cl        -0.239 -0.195 -0.007    0.002 -0.003 -0.025   -0.124 -0.087 -0.002
 C         -0.044 -0.270 -0.017    0.002  0.015 -0.173    0.229 -0.043 -0.008
 C         -0.033 -0.235 -0.015   -0.102  0.029 -0.125    0.164  0.061  0.057
 H         -0.055 -0.387 -0.029   -0.234  0.063 -0.202    0.117  0.195  0.029
 C          0.032  0.117  0.010   -0.106  0.012  0.091    0.108 -0.029  0.059
 H          0.054  0.147  0.004   -0.243  0.026  0.171    0.222  0.044  0.010
 C          0.047  0.280  0.020   -0.001 -0.007  0.148   -0.067 -0.141 -0.013
 Cl        -0.026 -0.058  0.001    0.002  0.007 -0.074   -0.263  0.071  0.000
 C          0.014  0.126  0.004    0.102 -0.026  0.092    0.115 -0.043 -0.059
 H          0.015  0.167  0.005    0.235 -0.061  0.172    0.231 -0.017  0.014
 C         -0.055 -0.232 -0.021    0.105 -0.013 -0.125    0.180  0.095 -0.046
 H         -0.101 -0.379 -0.029    0.239 -0.035 -0.202    0.149  0.238  0.005
 TransDip   0.001 -0.012 -0.002   -0.001  0.001 -0.040    0.120 -0.006  0.001

 Mode:                16                     17                     18
 Frequency:       417.59                 469.67                 503.68
 Force Cnst:      0.2995                 0.6230                 1.2788
 Red. Mass:       2.9152                 4.7932                 8.5551
 IR Active:          YES                    YES                    YES
 IR Intens:        0.006                  9.504                  8.222
 Raman Active:       YES                    YES                    YES
               X      Y      Z        X      Y      Z        X      Y      Z
 C         -0.003  0.001  0.001    0.053  0.134  0.013   -0.002 -0.029 -0.010
 C         -0.002 -0.001 -0.002    0.146  0.039 -0.013    0.088 -0.041  0.008
 Cl         0.002 -0.003  0.000   -0.063  0.038  0.002   -0.083  0.171  0.003
 C         -0.001  0.002 -0.006    0.131 -0.117 -0.012    0.144 -0.189 -0.003
 Cl         0.001  0.001  0.001   -0.021  0.057  0.002    0.029  0.088  0.001
 C         -0.002  0.002 -0.004   -0.025 -0.211  0.008    0.171 -0.260 -0.014
 H         -0.003  0.001 -0.002   -0.058 -0.385  0.028    0.169 -0.290 -0.024
 C         -0.003  0.002  0.006   -0.176 -0.076 -0.009    0.088 -0.225  0.007
 H         -0.003  0.002  0.016   -0.347 -0.130 -0.013   -0.038 -0.269  0.023
 C         -0.003  0.002  0.003   -0.111  0.091 -0.003    0.090 -0.058 -0.009
 Cl         0.002  0.001 -0.001    0.063 -0.009  0.000    0.001  0.012  0.001
 C         -0.004 -0.000  0.000    0.078  0.136  0.021   -0.153 -0.063 -0.008
 C         -0.042 -0.203 -0.025    0.031 -0.117 -0.002   -0.186  0.059 -0.004
 H         -0.088 -0.451 -0.053   -0.019 -0.363 -0.033   -0.175  0.188  0.004
 C          0.038  0.205  0.023    0.040 -0.036  0.007   -0.171  0.060 -0.022
 H          0.082  0.438  0.051    0.022 -0.260 -0.034   -0.210  0.198  0.032
 C          0.001  0.002 -0.000    0.052  0.225  0.026   -0.085 -0.079 -0.013
 Cl         0.004 -0.001 -0.000   -0.065 -0.007 -0.002    0.201 -0.033  0.001
 C         -0.041 -0.203 -0.023    0.038 -0.033 -0.014   -0.175  0.055  0.026
 H         -0.090 -0.443 -0.053    0.015 -0.263 -0.028   -0.217  0.202 -0.000
 C          0.037  0.200  0.025    0.029 -0.113 -0.017   -0.188  0.058  0.016
 H          0.087  0.440  0.053   -0.028 -0.356 -0.042   -0.182  0.184  0.041
 TransDip   0.002 -0.001  0.001    0.009 -0.098 -0.006   -0.086 -0.033  0.002

 Mode:                19                     20                     21
 Frequency:       535.81                 538.15                 585.18
 Force Cnst:      0.7259                 0.8041                 1.0745
 Red. Mass:       4.2917                 4.7124                 5.3256
 IR Active:          YES                    YES                    YES
 IR Intens:        0.730                  1.191                  1.261
 Raman Active:       YES                    YES                    YES
               X      Y      Z        X      Y      Z        X      Y      Z
 C          0.033  0.018  0.037   -0.008 -0.008  0.110    0.001  0.009 -0.308
 C          0.035  0.008 -0.060   -0.010  0.003 -0.315    0.004  0.006 -0.187
 Cl        -0.008 -0.003  0.005    0.001  0.003  0.027   -0.000 -0.000  0.007
 C          0.029  0.037 -0.000   -0.006 -0.011  0.073    0.006 -0.005  0.398
 Cl        -0.055 -0.080 -0.002    0.013  0.018 -0.008   -0.003 -0.003 -0.018
 C          0.154  0.103  0.041   -0.028 -0.026  0.161    0.006  0.005 -0.178
 H          0.173  0.194  0.071   -0.032 -0.043  0.190    0.004  0.011 -0.715
 C          0.169  0.080 -0.050   -0.032 -0.017 -0.236    0.002  0.005  0.114
 H          0.232  0.100 -0.147   -0.046 -0.013 -0.756   -0.000  0.007 -0.010
 C          0.097 -0.008  0.062   -0.017 -0.008  0.339    0.000  0.003  0.098
 Cl        -0.082 -0.066 -0.005    0.016  0.014 -0.017   -0.002 -0.003 -0.011
 C          0.019  0.237  0.015   -0.007 -0.056 -0.041    0.002  0.009  0.083
 C         -0.065  0.013 -0.013    0.006  0.001 -0.043   -0.031 -0.004  0.123
 H         -0.149 -0.278 -0.065   -0.008  0.075 -0.051    0.039 -0.060  0.165
 C         -0.078 -0.060 -0.007    0.004  0.018  0.014   -0.015  0.001 -0.048
 H         -0.176 -0.409 -0.033   -0.008  0.108  0.041    0.062 -0.050 -0.102
 C          0.006  0.205  0.032   -0.005 -0.054  0.015    0.004  0.021 -0.060
 Cl         0.057 -0.020 -0.002   -0.008  0.004 -0.003    0.000 -0.000  0.001
 C         -0.070 -0.061 -0.003    0.021  0.013  0.014    0.014 -0.005 -0.049
 H         -0.141 -0.415 -0.047    0.072  0.102  0.044   -0.076 -0.017 -0.102
 C         -0.058  0.013 -0.021    0.014  0.004 -0.041    0.027 -0.014  0.123
 H         -0.123 -0.280 -0.053    0.064  0.090 -0.049   -0.057 -0.028  0.165
 TransDip   0.023 -0.002 -0.015   -0.003  0.003 -0.035    0.001 -0.005 -0.036

 Mode:                22                     23                     24
 Frequency:       616.18                 645.96                 705.93
 Force Cnst:      1.2335                 1.7202                 2.2931
 Red. Mass:       5.5140                 6.9970                 7.8100
 IR Active:          YES                    YES                    YES
 IR Intens:       43.487                  0.153                 10.562
 Raman Active:       YES                    YES                    YES
               X      Y      Z        X      Y      Z        X      Y      Z
 C          0.034  0.189  0.008   -0.001  0.005 -0.043   -0.271 -0.047 -0.007
 C          0.185  0.069  0.002    0.007  0.002 -0.105   -0.118 -0.176  0.005
 Cl        -0.022 -0.024 -0.000   -0.001  0.000  0.003   -0.016  0.055  0.001
 C          0.189  0.000 -0.003    0.009 -0.002  0.139   -0.004 -0.136 -0.009
 Cl        -0.082 -0.078 -0.001   -0.003 -0.003 -0.005    0.036  0.024  0.000
 C          0.200  0.023 -0.000    0.009  0.001 -0.075    0.275 -0.061  0.003
 H          0.170 -0.128  0.002    0.007 -0.005 -0.223    0.274 -0.073  0.005
 C         -0.030  0.240  0.004   -0.002  0.011  0.068    0.056  0.116 -0.002
 H         -0.163  0.200  0.006   -0.009  0.008  0.115   -0.113  0.060 -0.010
 C         -0.047  0.205  0.000   -0.004  0.009 -0.065   -0.020  0.056  0.008
 Cl        -0.065 -0.089 -0.002   -0.002 -0.002  0.001   -0.014  0.003 -0.000
 C         -0.029 -0.133 -0.009    0.001  0.008 -0.110   -0.240  0.010 -0.004
 C         -0.022 -0.091  0.001    0.278 -0.032 -0.197    0.086  0.061 -0.208
 H          0.034  0.160  0.036    0.187 -0.006 -0.251    0.326 -0.027 -0.068
 C          0.014  0.089  0.005    0.270 -0.075  0.201    0.074 -0.030 -0.200
 H          0.098  0.476  0.047    0.168 -0.060  0.260   -0.133 -0.135 -0.111
 C         -0.028 -0.149 -0.023   -0.001 -0.014  0.117    0.262  0.009  0.006
 Cl         0.000  0.002  0.000   -0.001 -0.003  0.025   -0.107  0.020 -0.000
 C          0.020  0.085  0.006   -0.277  0.030  0.202    0.068 -0.076  0.189
 H          0.088  0.478  0.047   -0.178  0.007  0.262   -0.133 -0.149  0.069
 C         -0.014 -0.090  0.003   -0.267  0.076 -0.195    0.078  0.008  0.220
 H          0.030  0.160  0.036   -0.172  0.067 -0.249    0.329 -0.035  0.076
 TransDip   0.112  0.179  0.012    0.003  0.000  0.012    0.046 -0.093 -0.004

 Mode:                25                     26                     27
 Frequency:       749.84                 755.62                 787.87
 Force Cnst:      1.2695                 2.5740                 2.4241
 Red. Mass:       3.8321                 7.6515                 6.6282
 IR Active:          YES                    YES                    YES
 IR Intens:        2.897                  1.084                 54.917
 Raman Active:       YES                    YES                    YES
               X      Y      Z        X      Y      Z        X      Y      Z
 C         -0.012 -0.003  0.113    0.003 -0.000  0.511    0.128  0.224 -0.018
 C         -0.035 -0.001 -0.074    0.005  0.012 -0.314    0.035  0.312  0.016
 Cl         0.002 -0.003  0.002    0.001 -0.001  0.010    0.020 -0.090 -0.002
 C         -0.045 -0.005  0.053    0.010 -0.005  0.213   -0.079  0.043 -0.006
 Cl         0.010  0.008 -0.001   -0.002 -0.001 -0.004   -0.005  0.007  0.000
 C         -0.017  0.002 -0.034    0.006 -0.001 -0.142   -0.157 -0.028  0.006
 H         -0.001  0.085 -0.028    0.002 -0.021 -0.088   -0.104  0.229 -0.003
 C          0.047 -0.068  0.031   -0.011  0.013  0.130    0.111 -0.279 -0.008
 H          0.080 -0.060  0.083   -0.025  0.006  0.363    0.104 -0.283 -0.024
 C          0.031 -0.029 -0.069   -0.005  0.020 -0.297    0.178  0.132  0.013
 Cl         0.002  0.002  0.002   -0.002 -0.002  0.008   -0.031 -0.053 -0.001
 C          0.016  0.272  0.032   -0.016 -0.127 -0.010   -0.087 -0.033 -0.006
 C         -0.032 -0.103 -0.067   -0.051  0.057 -0.019   -0.009  0.004 -0.140
 H         -0.081 -0.539 -0.100   -0.040  0.333 -0.013    0.162  0.296 -0.043
 C          0.011  0.158 -0.034   -0.094 -0.054 -0.035   -0.040 -0.022 -0.160
 H         -0.031  0.242  0.007   -0.127 -0.038 -0.015   -0.161  0.185 -0.050
 C         -0.002 -0.240 -0.024    0.011  0.115  0.023    0.142  0.049  0.007
 Cl        -0.012  0.009 -0.001    0.003 -0.003 -0.007   -0.031  0.002  0.000
 C          0.045  0.139  0.052    0.069 -0.081 -0.058   -0.060 -0.057  0.155
 H          0.034  0.241  0.046    0.126 -0.098 -0.026   -0.186  0.179  0.083
 C         -0.007 -0.121  0.018    0.069  0.037 -0.041   -0.024 -0.026  0.144
 H         -0.040 -0.534 -0.057    0.139  0.281 -0.025    0.148  0.269  0.124
 TransDip  -0.005 -0.054 -0.000    0.005  0.029  0.016    0.093  0.218  0.011

 Mode:                28                     29                     30
 Frequency:       820.80                 827.61                 833.57
 Force Cnst:      0.5365                 2.9401                 0.5119
 Red. Mass:       1.3517                 7.2856                 1.2504
 IR Active:          YES                    YES                    YES
 IR Intens:       30.621                 33.868                  0.099
 Raman Active:       YES                    YES                    YES
               X      Y      Z        X      Y      Z        X      Y      Z
 C          0.001 -0.000 -0.015   -0.167  0.167 -0.001   -0.002  0.002  0.001
 C          0.002  0.000  0.003   -0.255  0.124  0.006   -0.002  0.002  0.002
 Cl        -0.000  0.000 -0.000    0.014 -0.047 -0.001   -0.000 -0.001 -0.000
 C          0.002  0.001  0.061   -0.267 -0.204 -0.001   -0.002 -0.002 -0.002
 Cl        -0.000 -0.000 -0.004    0.060  0.055  0.000    0.001  0.000  0.000
 C         -0.002  0.002 -0.106    0.189 -0.122 -0.005    0.002 -0.001  0.003
 H         -0.000 -0.011  0.695    0.252  0.184  0.029    0.003  0.002 -0.020
 C         -0.001  0.002 -0.107    0.095 -0.060 -0.006    0.001 -0.000  0.003
 H          0.005 -0.010  0.696   -0.293 -0.184  0.022   -0.003 -0.001 -0.017
 C         -0.001 -0.002  0.068    0.110  0.278  0.008    0.001  0.002 -0.004
 Cl         0.000  0.000 -0.005   -0.041 -0.055 -0.001   -0.001 -0.000  0.000
 C         -0.000 -0.000 -0.000    0.011 -0.027 -0.003    0.001 -0.000 -0.000
 C          0.001  0.003  0.001    0.030 -0.007  0.137    0.014  0.069  0.010
 H         -0.000 -0.016 -0.001   -0.068 -0.113  0.087   -0.089 -0.456 -0.053
 C          0.002  0.002 -0.001    0.078 -0.015  0.174    0.015  0.072  0.011
 H         -0.002 -0.017 -0.003    0.233 -0.155  0.061   -0.095 -0.495 -0.058
 C          0.001 -0.000 -0.001   -0.118 -0.007 -0.003   -0.002  0.003  0.000
 Cl        -0.000  0.000  0.000    0.019 -0.002  0.000    0.000 -0.000  0.000
 C         -0.003 -0.002  0.002    0.084  0.033 -0.166   -0.014 -0.079 -0.012
 H         -0.003  0.015  0.002    0.222 -0.197 -0.089    0.104  0.515  0.060
 C         -0.002 -0.003  0.003    0.036  0.033 -0.132   -0.013 -0.067 -0.010
 H          0.001  0.013  0.005   -0.074 -0.131 -0.119    0.092  0.459  0.053
 TransDip   0.006 -0.003  0.177   -0.172  0.071  0.004   -0.007  0.006 -0.005

 Mode:                31                     32                     33
 Frequency:       841.81                 960.52                 964.82
 Force Cnst:      0.7138                 0.7169                 0.7594
 Red. Mass:       1.7097                 1.3188                 1.3845
 IR Active:          YES                    YES                    YES
 IR Intens:       17.970                  0.008                  1.398
 Raman Active:       YES                    YES                    YES
               X      Y      Z        X      Y      Z        X      Y      Z
 C         -0.030 -0.012 -0.012   -0.000 -0.000  0.015   -0.004  0.004 -0.003
 C         -0.037 -0.045  0.003   -0.000 -0.000 -0.012   -0.004 -0.013  0.001
 Cl        -0.001  0.007  0.000   -0.000  0.000  0.000   -0.000  0.001  0.000
 C         -0.030 -0.021 -0.001   -0.000 -0.000 -0.013   -0.005 -0.003  0.000
 Cl         0.008  0.005  0.000    0.000  0.000  0.002    0.001  0.001 -0.000
 C          0.024  0.003  0.001    0.000 -0.002  0.117    0.001  0.004 -0.002
 H          0.031  0.038  0.001   -0.002  0.009 -0.695    0.005  0.020  0.016
 C          0.015  0.000 -0.002   -0.000  0.002 -0.117    0.005 -0.005  0.002
 H          0.020  0.001  0.004    0.004 -0.010  0.698    0.019 -0.000 -0.017
 C         -0.007 -0.025  0.004   -0.000 -0.000  0.012   -0.004 -0.012  0.000
 Cl         0.002  0.004  0.000    0.000  0.000 -0.002    0.001  0.001  0.000
 C          0.027  0.144  0.017   -0.000 -0.000  0.002    0.005  0.041  0.005
 C         -0.012 -0.086  0.005   -0.001 -0.000 -0.002   -0.017 -0.091 -0.010
 H          0.076  0.409  0.061    0.000  0.007 -0.002    0.099  0.502  0.062
 C         -0.004 -0.079  0.011   -0.001  0.002 -0.001    0.019  0.084  0.013
 H          0.138  0.532  0.072   -0.007 -0.006  0.000   -0.089 -0.472 -0.054
 C          0.003  0.084  0.010   -0.000 -0.001  0.001   -0.006 -0.027 -0.004
 Cl         0.001 -0.007 -0.001    0.000  0.000 -0.000    0.000  0.002  0.000
 C         -0.005 -0.074 -0.028    0.002  0.003 -0.001    0.017  0.080  0.007
 H          0.132  0.525  0.055    0.002 -0.017 -0.001   -0.083 -0.441 -0.054
 C         -0.012 -0.077 -0.025    0.000 -0.003 -0.003   -0.018 -0.089 -0.012
 H          0.075  0.383  0.032    0.004  0.015 -0.001    0.102  0.497  0.057
 TransDip  -0.017  0.133  0.024    0.000 -0.002 -0.001   -0.012 -0.036  0.001

 Mode:                34                     35                     36
 Frequency:       976.39                1028.17                1047.19
 Force Cnst:      0.7672                 3.2549                 3.1466
 Red. Mass:       1.3658                 5.2259                 4.8701
 IR Active:          YES                    YES                    YES
 IR Intens:        0.008                 15.803                 58.234
 Raman Active:       YES                    YES                    YES
               X      Y      Z        X      Y      Z        X      Y      Z
 C         -0.000  0.000 -0.000   -0.109  0.034  0.001    0.204 -0.058 -0.001
 C          0.000  0.001  0.001    0.064 -0.081 -0.002   -0.087  0.158  0.003
 Cl        -0.000 -0.000 -0.000   -0.004  0.008  0.000    0.006 -0.015 -0.000
 C          0.000  0.000  0.000    0.110  0.093  0.001   -0.178 -0.152 -0.002
 Cl        -0.000 -0.000 -0.000   -0.012 -0.012 -0.000    0.018  0.018  0.000
 C          0.000  0.000 -0.001   -0.084  0.031  0.001    0.129 -0.049 -0.001
 H          0.001  0.001  0.007   -0.085  0.022  0.001    0.126 -0.049 -0.001
 C          0.000 -0.000  0.001    0.046 -0.097 -0.001   -0.080  0.163  0.003
 H          0.002  0.000 -0.008    0.123 -0.075 -0.002   -0.154  0.143  0.002
 C         -0.001 -0.001 -0.001    0.044  0.049  0.001   -0.078 -0.109 -0.002
 Cl        -0.000  0.000  0.000   -0.003 -0.003 -0.000    0.007  0.009  0.000
 C          0.000  0.001  0.000   -0.156  0.023 -0.001    0.190 -0.028  0.001
 C          0.017  0.090  0.011    0.072  0.018 -0.236    0.058  0.009 -0.197
 H         -0.094 -0.489 -0.058   -0.122  0.050 -0.350   -0.183  0.092 -0.357
 C         -0.016 -0.083 -0.010    0.074 -0.045  0.253   -0.074  0.014  0.009
 H          0.091  0.453  0.053   -0.122 -0.014  0.373   -0.322  0.046  0.142
 C         -0.000  0.000  0.000   -0.148  0.029 -0.000   -0.109  0.021  0.000
 Cl        -0.000 -0.000 -0.000    0.012 -0.002  0.000    0.017 -0.003 -0.000
 C          0.017  0.084  0.010    0.084  0.013 -0.253   -0.073  0.017 -0.009
 H         -0.089 -0.457 -0.054   -0.112  0.066 -0.374   -0.314  0.073 -0.142
 C         -0.019 -0.094 -0.012    0.061 -0.038  0.238    0.049 -0.037  0.196
 H          0.106  0.516  0.060   -0.131 -0.023  0.346   -0.198  0.014  0.360
 TransDip  -0.001  0.003 -0.000   -0.104  0.073 -0.000   -0.238 -0.056  0.000

 Mode:                37                     38                     39
 Frequency:      1099.45                1120.42                1128.82
 Force Cnst:      2.3865                 4.3625                 1.0162
 Red. Mass:       3.3509                 5.8982                 1.3536
 IR Active:          YES                    YES                    YES
 IR Intens:       44.623                 30.536                  5.475
 Raman Active:       YES                    YES                    YES
               X      Y      Z        X      Y      Z        X      Y      Z
 C          0.014 -0.000 -0.000   -0.082  0.037  0.002   -0.002 -0.001 -0.017
 C         -0.009  0.086  0.002   -0.028  0.346  0.006   -0.001  0.007  0.002
 Cl         0.003 -0.009 -0.000    0.011 -0.039 -0.001    0.000 -0.001 -0.000
 C         -0.004  0.001 -0.000    0.073  0.121  0.001    0.002  0.004  0.000
 Cl        -0.001 -0.001 -0.000   -0.016 -0.018 -0.000   -0.000 -0.000 -0.000
 C          0.047 -0.012 -0.000    0.216 -0.029 -0.001    0.003 -0.001 -0.001
 H          0.050 -0.016 -0.000    0.253  0.046 -0.001    0.002 -0.007  0.003
 C         -0.002  0.002  0.000    0.025 -0.111 -0.001   -0.000 -0.001  0.001
 H          0.054  0.016 -0.001    0.254 -0.064 -0.002   -0.004 -0.003 -0.004
 C         -0.055 -0.072 -0.001   -0.282 -0.292 -0.005   -0.002 -0.002  0.002
 Cl         0.006  0.007  0.000    0.031  0.033  0.001    0.000  0.000 -0.000
 C         -0.021  0.003 -0.000   -0.185  0.023 -0.005   -0.004 -0.005  0.051
 C         -0.095  0.012  0.058    0.012 -0.002  0.010    0.075 -0.011 -0.032
 H         -0.334  0.072 -0.071    0.247 -0.072  0.154    0.434 -0.103  0.171
 C          0.030 -0.022  0.127    0.058 -0.013  0.017   -0.070  0.017 -0.034
 H         -0.357  0.027  0.375    0.325 -0.050 -0.140   -0.461  0.070  0.186
 C          0.352 -0.068  0.001   -0.120  0.023 -0.003   -0.003 -0.004  0.042
 Cl        -0.040  0.008 -0.000    0.010 -0.002  0.000    0.000  0.000 -0.003
 C          0.036  0.007 -0.127    0.051 -0.009 -0.012    0.074 -0.011 -0.034
 H         -0.340  0.112 -0.376    0.266 -0.064  0.119    0.463 -0.113  0.191
 C         -0.092  0.025 -0.057    0.020  0.001 -0.005   -0.073  0.018 -0.031
 H         -0.341  0.058  0.073    0.298 -0.062 -0.174   -0.438  0.069  0.170
 TransDip   0.207 -0.054  0.000   -0.176  0.021 -0.002   -0.005 -0.001  0.075

 Mode:                40                     41                     42
 Frequency:      1160.76                1189.17                1202.29
 Force Cnst:      1.1590                 1.6562                 0.9693
 Red. Mass:       1.4600                 1.9878                 1.1381
 IR Active:          YES                    YES                    YES
 IR Intens:        4.315                 59.939                  0.354
 Raman Active:       YES                    YES                    YES
               X      Y      Z        X      Y      Z        X      Y      Z
 C         -0.006  0.019  0.000    0.022  0.099  0.001   -0.000  0.002 -0.000
 C          0.003  0.052  0.001    0.132 -0.072 -0.002    0.002 -0.004 -0.000
 Cl        -0.001 -0.004 -0.000   -0.008  0.009  0.000   -0.000  0.000 -0.000
 C         -0.018 -0.099 -0.001   -0.065 -0.174 -0.002   -0.001 -0.004 -0.000
 Cl         0.004  0.009  0.000    0.009  0.012  0.000    0.000  0.000 -0.000
 C         -0.083 -0.048 -0.001   -0.041  0.051  0.001   -0.002  0.001  0.000
 H         -0.199 -0.569 -0.007    0.112  0.847  0.012    0.000  0.016  0.000
 C          0.044  0.099  0.001    0.017 -0.009 -0.000    0.001  0.000  0.000
 H          0.692  0.315  0.001    0.404  0.112  0.000    0.011  0.004  0.000
 C          0.043 -0.021 -0.000   -0.114 -0.030 -0.000   -0.001  0.002  0.000
 Cl        -0.004 -0.001 -0.000    0.006  0.004  0.000   -0.000 -0.000  0.000
 C         -0.056  0.014  0.001   -0.029 -0.025 -0.008   -0.003 -0.000  0.001
 C         -0.006  0.000  0.004   -0.002  0.007  0.004    0.048 -0.012  0.028
 H          0.050 -0.012  0.039    0.013 -0.036  0.014    0.433 -0.114  0.253
 C          0.016 -0.004  0.011    0.007 -0.001  0.005   -0.044  0.006  0.022
 H          0.062 -0.010 -0.014    0.032 -0.007 -0.010   -0.416  0.054  0.237
 C         -0.007  0.001  0.000    0.000 -0.000 -0.001   -0.019  0.004  0.000
 Cl        -0.000  0.000 -0.000   -0.000  0.000 -0.000    0.003 -0.000  0.000
 C          0.017 -0.002 -0.011    0.009 -0.001 -0.003   -0.043  0.011 -0.023
 H          0.064 -0.013  0.015    0.042 -0.012  0.015   -0.399  0.106 -0.234
 C         -0.006  0.001 -0.005   -0.006  0.008  0.002    0.049 -0.006 -0.029
 H          0.051 -0.004 -0.040   -0.017 -0.028 -0.001    0.444 -0.061 -0.254
 TransDip  -0.056 -0.036  0.001   -0.139 -0.205 -0.004    0.018 -0.006  0.000

 Mode:                43                     44                     45
 Frequency:      1271.06                1277.30                1303.68
 Force Cnst:      3.2238                 7.4332                11.3302
 Red. Mass:       3.3867                 7.7328                11.3147
 IR Active:          YES                    YES                    YES
 IR Intens:        1.091                  1.637                  0.895
 Raman Active:       YES                    YES                    YES
               X      Y      Z        X      Y      Z        X      Y      Z
 C         -0.172  0.011  0.000   -0.032  0.416  0.008   -0.009  0.029 -0.055
 C          0.022 -0.040 -0.000   -0.369 -0.130 -0.001   -0.022 -0.002  0.010
 Cl         0.001  0.001  0.000    0.001 -0.003 -0.000    0.000 -0.000 -0.000
 C         -0.029  0.140  0.002    0.278 -0.107 -0.003    0.028 -0.016  0.003
 Cl        -0.002 -0.005 -0.000   -0.003 -0.008 -0.000   -0.000 -0.000 -0.000
 C          0.035 -0.087 -0.001    0.070  0.233  0.003    0.002  0.017 -0.001
 H          0.029 -0.184 -0.002   -0.013 -0.214 -0.003    0.007  0.040  0.007
 C          0.130 -0.099 -0.002   -0.193 -0.137 -0.002   -0.017 -0.010  0.003
 H          0.704  0.068 -0.003    0.471  0.065  0.002    0.059  0.014 -0.011
 C         -0.205  0.130  0.002    0.101 -0.194 -0.004    0.004 -0.009  0.010
 Cl         0.005  0.001  0.000    0.006  0.002  0.000    0.000  0.001 -0.000
 C          0.225 -0.052 -0.003    0.140 -0.059 -0.038    0.001 -0.070  0.523
 C          0.049 -0.011  0.010    0.043 -0.002  0.020   -0.228  0.072 -0.229
 H         -0.218  0.061 -0.156   -0.113 -0.016 -0.077   -0.064  0.028 -0.146
 C         -0.051  0.016 -0.051   -0.042  0.013 -0.022    0.244 -0.020 -0.226
 H         -0.210  0.037  0.033   -0.121  0.019  0.018   -0.068  0.018 -0.060
 C         -0.005  0.001 -0.001   -0.004  0.002 -0.017   -0.010 -0.051  0.452
 Cl         0.002 -0.000 -0.000    0.002 -0.000  0.000    0.000  0.000 -0.001
 C         -0.053  0.004  0.052   -0.025  0.002  0.045   -0.241  0.073 -0.220
 H         -0.209  0.044 -0.033   -0.152  0.030 -0.025    0.058 -0.004 -0.055
 C          0.049 -0.008 -0.008    0.027  0.004  0.007    0.245 -0.021 -0.230
 H         -0.231  0.026  0.161   -0.199 -0.022  0.130    0.034  0.009 -0.121
 TransDip   0.033 -0.003 -0.001    0.028 -0.030 -0.001    0.002  0.003  0.030

 Mode:                46                     47                     48
 Frequency:      1324.79                1398.24                1422.48
 Force Cnst:      1.3180                 5.1752                 3.3229
 Red. Mass:       1.2746                 4.4928                 2.7872
 IR Active:          YES                    YES                    YES
 IR Intens:        0.223                 59.936                  6.617
 Raman Active:       YES                    YES                    YES
               X      Y      Z        X      Y      Z        X      Y      Z
 C         -0.002  0.003 -0.012    0.282  0.166  0.004    0.024  0.011 -0.030
 C         -0.003  0.001  0.001    0.009 -0.240 -0.005   -0.005 -0.016  0.002
 Cl        -0.000 -0.000 -0.000   -0.001  0.011  0.000   -0.000  0.001 -0.000
 C          0.005 -0.003  0.000   -0.253  0.146  0.003   -0.011  0.009  0.001
 Cl        -0.000 -0.000 -0.000    0.008 -0.001 -0.000    0.000 -0.000 -0.000
 C         -0.000  0.002 -0.000    0.132  0.048  0.000    0.012  0.004 -0.001
 H          0.002  0.011  0.001   -0.013 -0.733 -0.011    0.007 -0.029  0.001
 C         -0.003 -0.001  0.001    0.020 -0.090 -0.001   -0.008 -0.010  0.001
 H          0.010  0.003 -0.001    0.081 -0.092 -0.002    0.040  0.004 -0.003
 C          0.001 -0.001  0.001   -0.128  0.021  0.001   -0.010  0.008  0.003
 Cl         0.000  0.000 -0.000    0.005 -0.003 -0.000    0.000 -0.000 -0.000
 C          0.000 -0.010  0.083   -0.105 -0.010 -0.012   -0.011 -0.018  0.147
 C          0.030 -0.008  0.019   -0.061  0.020 -0.020    0.166 -0.027 -0.036
 H         -0.428  0.111 -0.248    0.179 -0.078  0.125   -0.298  0.095 -0.329
 C          0.031 -0.006 -0.005    0.034 -0.009  0.033   -0.170  0.036 -0.020
 H         -0.413  0.051  0.253    0.089 -0.021  0.008    0.319 -0.025 -0.324
 C          0.003  0.013 -0.111    0.020 -0.004 -0.008   -0.001 -0.014  0.117
 Cl        -0.000 -0.000  0.002   -0.002  0.000  0.001    0.000  0.001 -0.006
 C         -0.032  0.007 -0.004   -0.010  0.008 -0.036    0.173 -0.031 -0.024
 H          0.399 -0.108  0.254    0.186 -0.048  0.077   -0.285  0.093 -0.320
 C         -0.030  0.004  0.018   -0.026  0.006  0.028   -0.171  0.038 -0.032
 H          0.429 -0.059 -0.242    0.137 -0.044 -0.072    0.335 -0.030 -0.343
 TransDip   0.001  0.005 -0.014    0.045 -0.244  0.002    0.012 -0.005 -0.081

 Mode:                49                     50                     51
 Frequency:      1458.29                1524.15                1582.83
 Force Cnst:      3.3015                 3.4199                 9.7061
 Red. Mass:       2.6350                 2.4987                 6.5755
 IR Active:          YES                    YES                    YES
 IR Intens:       92.650                 45.663                  9.212
 Raman Active:       YES                    YES                    YES
               X      Y      Z        X      Y      Z        X      Y      Z
 C          0.142 -0.128 -0.000   -0.068  0.013  0.000   -0.007 -0.273 -0.004
 C         -0.147 -0.007 -0.000    0.001  0.014  0.000    0.086  0.124  0.002
 Cl         0.004  0.000 -0.000   -0.001 -0.001 -0.000   -0.003  0.003  0.000
 C          0.089  0.070  0.001    0.023 -0.029 -0.001    0.011 -0.246 -0.004
 Cl        -0.003 -0.004 -0.000   -0.000  0.001  0.000    0.000  0.001  0.000
 C          0.048 -0.115 -0.002   -0.023  0.023  0.000    0.109  0.455  0.006
 H          0.186  0.483  0.006   -0.040 -0.043 -0.000   -0.113 -0.634 -0.008
 C         -0.165 -0.034 -0.000    0.049  0.004 -0.000   -0.109 -0.238 -0.003
 H          0.673  0.241  0.001   -0.103 -0.046 -0.000    0.223 -0.160 -0.002
 C          0.009  0.159  0.003   -0.019 -0.010 -0.000   -0.093  0.222  0.004
 Cl        -0.002 -0.006 -0.000    0.000  0.001  0.000    0.004 -0.001 -0.000
 C         -0.030  0.022 -0.005    0.147 -0.030 -0.000   -0.009  0.020  0.013
 C         -0.038  0.009 -0.024   -0.046  0.020 -0.095   -0.014  0.001 -0.008
 H          0.141 -0.026  0.081    0.388 -0.092  0.143    0.021  0.013  0.013
 C         -0.003 -0.004  0.030   -0.134  0.013  0.111    0.007 -0.004  0.008
 H          0.109 -0.017 -0.028    0.442 -0.062 -0.210   -0.003 -0.000  0.016
 C          0.024 -0.004 -0.006    0.135 -0.026  0.001   -0.006  0.004 -0.020
 Cl        -0.001  0.000  0.000   -0.004  0.001 -0.000   -0.000 -0.000  0.000
 C         -0.010  0.004 -0.026   -0.127  0.038 -0.112    0.014 -0.006  0.016
 H          0.117 -0.027  0.047    0.433 -0.109  0.209   -0.030  0.008 -0.008
 C         -0.027 -0.000  0.025   -0.053 -0.001  0.096    0.002 -0.002 -0.011
 H          0.115 -0.005 -0.052    0.397 -0.063 -0.144   -0.021  0.022  0.005
 TransDip   0.237  0.197  0.007    0.210 -0.051  0.000   -0.070  0.067  0.003

 Mode:                52                     53                     54
 Frequency:      1601.53                1605.75                1634.85
 Force Cnst:     11.8989                10.5891                 9.1502
 Red. Mass:       7.8738                 6.9703                 5.8107
 IR Active:          YES                    YES                    YES
 IR Intens:        0.693                  0.363                 13.233
 Raman Active:       YES                    YES                    YES
               X      Y      Z        X      Y      Z        X      Y      Z
 C          0.242 -0.037  0.000   -0.010 -0.019  0.025    0.073 -0.018 -0.000
 C         -0.320 -0.021  0.000    0.013  0.009 -0.003   -0.023 -0.001 -0.000
 Cl         0.004  0.001  0.000   -0.000  0.000  0.000    0.001 -0.000  0.000
 C          0.278 -0.149 -0.003   -0.007 -0.006 -0.002    0.014 -0.010 -0.000
 Cl        -0.002  0.003  0.000   -0.000 -0.000  0.000   -0.000  0.000  0.000
 C         -0.191  0.017  0.001    0.011  0.019  0.001   -0.008  0.004  0.000
 H         -0.216  0.018  0.001    0.004 -0.023 -0.001   -0.011 -0.002 -0.000
 C          0.424  0.065 -0.000   -0.021 -0.013 -0.002    0.021  0.003  0.000
 H         -0.504 -0.244 -0.002    0.031  0.004  0.002   -0.025 -0.013 -0.000
 C         -0.333  0.131  0.003    0.010  0.007 -0.003   -0.024  0.013  0.001
 Cl         0.002 -0.002  0.000    0.000  0.000  0.000    0.001 -0.000 -0.000
 C         -0.043  0.007 -0.013    0.008  0.043 -0.345   -0.248  0.049  0.001
 C         -0.033  0.006  0.006    0.113 -0.049  0.222    0.299 -0.069  0.098
 H         -0.006 -0.004  0.025   -0.351  0.074 -0.033   -0.336  0.097 -0.276
 C          0.058 -0.008 -0.027    0.105  0.008 -0.241   -0.257  0.043  0.057
 H         -0.072  0.008  0.048   -0.308  0.064 -0.027    0.192 -0.013 -0.213
 C         -0.033  0.004  0.016   -0.008 -0.044  0.388    0.124 -0.024 -0.001
 Cl         0.000 -0.000 -0.000    0.000  0.001 -0.005    0.002 -0.000 -0.000
 C          0.050 -0.010  0.007   -0.097  0.047 -0.241   -0.253  0.056 -0.056
 H         -0.045  0.015 -0.051    0.312 -0.058 -0.022    0.180 -0.060  0.212
 C         -0.043  0.007  0.011   -0.119 -0.003  0.220    0.303 -0.049 -0.099
 H          0.024 -0.003 -0.029    0.347 -0.064 -0.028   -0.351  0.040  0.276
 TransDip  -0.022  0.015  0.001   -0.002  0.004  0.019    0.114 -0.022  0.000

 Mode:                55                     56                     57
 Frequency:      3181.74                3182.49                3201.73
 Force Cnst:      6.4997                 6.5011                 6.5757
 Red. Mass:       1.0897                 1.0894                 1.0887
 IR Active:          YES                    YES                    YES
 IR Intens:        3.714                  2.989                  0.048
 Raman Active:       YES                    YES                    YES
               X      Y      Z        X      Y      Z        X      Y      Z
 C         -0.000  0.000 -0.000    0.000  0.000 -0.000    0.000  0.000  0.000
 C         -0.000  0.000  0.000    0.000 -0.000  0.000    0.000  0.000 -0.000
 Cl         0.000 -0.000  0.000    0.000  0.000 -0.000   -0.000  0.000  0.000
 C          0.000 -0.000 -0.000   -0.000  0.000  0.000   -0.000 -0.002 -0.000
 Cl        -0.000  0.000  0.000    0.000 -0.000 -0.000    0.000  0.000  0.000
 C          0.000 -0.000 -0.000   -0.000  0.000 -0.000   -0.064  0.015  0.000
 H         -0.002  0.000  0.000    0.001 -0.000  0.000    0.750 -0.155 -0.004
 C         -0.000  0.000  0.000    0.000 -0.000  0.000    0.019 -0.051 -0.001
 H          0.000 -0.002 -0.000   -0.000  0.001 -0.000   -0.197  0.607  0.010
 C         -0.000  0.000  0.000    0.000  0.000  0.000   -0.002 -0.000 -0.000
 Cl         0.000  0.000  0.000   -0.000 -0.000  0.000    0.000  0.000  0.000
 C          0.002 -0.001  0.002   -0.002  0.000  0.002   -0.000 -0.000  0.000
 C          0.040  0.001 -0.070    0.009 -0.000 -0.015    0.000  0.000 -0.000
 H         -0.471 -0.006  0.806   -0.103 -0.001  0.176   -0.001 -0.000  0.001
 C          0.009 -0.004  0.021    0.001 -0.001  0.003    0.000 -0.000  0.000
 H         -0.130  0.055 -0.243   -0.018  0.007 -0.033   -0.001  0.001 -0.003
 C          0.001 -0.000  0.000   -0.001  0.000 -0.000    0.000 -0.000  0.000
 Cl        -0.000  0.000 -0.000    0.000 -0.000 -0.000    0.000  0.000  0.000
 C          0.003  0.000 -0.007   -0.011 -0.001  0.024    0.000  0.000 -0.000
 H         -0.047 -0.000  0.080    0.163  0.001 -0.278   -0.003 -0.000  0.004
 C          0.007 -0.003  0.014   -0.036  0.016 -0.069   -0.000 -0.000  0.000
 H         -0.085  0.036 -0.161    0.426 -0.181  0.795   -0.000 -0.000  0.000
 TransDip   0.054 -0.007 -0.029   -0.034  0.011 -0.042   -0.005 -0.005 -0.000

 Mode:                58                     59                     60
 Frequency:      3205.21                3208.44                3215.15
 Force Cnst:      6.6223                 6.6362                 6.6742
 Red. Mass:       1.0941                 1.0942                 1.0958
 IR Active:          YES                    YES                    YES
 IR Intens:        1.788                  0.912                  0.080
 Raman Active:       YES                    YES                    YES
               X      Y      Z        X      Y      Z        X      Y      Z
 C          0.000  0.000 -0.000   -0.000  0.000 -0.000   -0.000  0.000  0.000
 C          0.000 -0.000 -0.000   -0.000  0.000  0.000   -0.000  0.000  0.000
 Cl        -0.000  0.000 -0.000    0.000 -0.000  0.000   -0.000  0.000  0.000
 C         -0.000  0.000 -0.000    0.000 -0.000 -0.000   -0.000  0.003  0.000
 Cl         0.000  0.000 -0.000   -0.000 -0.000 -0.000   -0.000 -0.000 -0.000
 C          0.000 -0.000 -0.000   -0.000  0.000 -0.000    0.057 -0.009 -0.000
 H         -0.003  0.001  0.000    0.004 -0.001 -0.000   -0.625  0.125  0.003
 C         -0.000  0.000  0.000    0.000 -0.000 -0.000    0.019 -0.066 -0.001
 H          0.001 -0.002 -0.000   -0.000  0.001  0.000   -0.231  0.730  0.012
 C          0.000  0.000 -0.000   -0.000 -0.000 -0.000   -0.003 -0.000  0.000
 Cl        -0.000 -0.000 -0.000    0.000  0.000 -0.000    0.000  0.000  0.000
 C         -0.001 -0.000  0.002    0.001 -0.000  0.001   -0.000 -0.000  0.000
 C          0.002 -0.000 -0.002    0.015 -0.000 -0.021    0.000 -0.000 -0.000
 H         -0.015  0.000  0.025   -0.144 -0.001  0.240   -0.000 -0.000  0.001
 C         -0.008  0.003 -0.014   -0.039  0.016 -0.071   -0.000  0.000 -0.000
 H          0.089 -0.037  0.161    0.444 -0.183  0.805    0.001 -0.000  0.001
 C          0.002 -0.001  0.003   -0.003  0.000  0.002   -0.000 -0.000  0.000
 Cl        -0.000  0.000 -0.000    0.000 -0.000 -0.000    0.000 -0.000  0.000
 C          0.042  0.000 -0.070   -0.007 -0.000  0.013   -0.000 -0.000  0.000
 H         -0.474 -0.002  0.792    0.087  0.000 -0.146    0.000  0.000 -0.001
 C         -0.016  0.006 -0.024    0.004 -0.002  0.007    0.000 -0.000  0.000
 H          0.152 -0.064  0.277   -0.039  0.016 -0.071   -0.000  0.000 -0.000
 TransDip   0.009  0.004 -0.042   -0.014  0.005 -0.027    0.008 -0.004 -0.000

 STANDARD THERMODYNAMIC QUANTITIES AT   298.15 K  AND     1.00 ATM

   This Molecule has  0 Imaginary Frequencies
   Zero point vibrational energy:       88.945 kcal/mol

   Atom    1 Element C  Has Mass   12.00000
   Atom    2 Element C  Has Mass   12.00000
   Atom    3 Element Cl Has Mass   34.96885
   Atom    4 Element C  Has Mass   12.00000
   Atom    5 Element Cl Has Mass   34.96885
   Atom    6 Element C  Has Mass   12.00000
   Atom    7 Element H  Has Mass    1.00783
   Atom    8 Element C  Has Mass   12.00000
   Atom    9 Element H  Has Mass    1.00783
   Atom   10 Element C  Has Mass   12.00000
   Atom   11 Element Cl Has Mass   34.96885
   Atom   12 Element C  Has Mass   12.00000
   Atom   13 Element C  Has Mass   12.00000
   Atom   14 Element H  Has Mass    1.00783
   Atom   15 Element C  Has Mass   12.00000
   Atom   16 Element H  Has Mass    1.00783
   Atom   17 Element C  Has Mass   12.00000
   Atom   18 Element Cl Has Mass   34.96885
   Atom   19 Element C  Has Mass   12.00000
   Atom   20 Element H  Has Mass    1.00783
   Atom   21 Element C  Has Mass   12.00000
   Atom   22 Element H  Has Mass    1.00783
   Molecular Mass:   289.922380 amu
   Principal axes and moments of inertia in amu*Bohr^2:
                             1           2           3
    Eigenvalues --     2959.12477  9094.29021 11427.98624
          X               0.99992    -0.01257    -0.00030
          Y               0.01257     0.99992    -0.00336
          Z               0.00034     0.00335     0.99999
   Rotational Symmetry Number is   1
   The Molecule is an Asymmetric Top
   Translational Enthalpy:        0.889 kcal/mol
   Rotational Enthalpy:           0.889 kcal/mol
   Vibrational Enthalpy:         96.038 kcal/mol
   gas constant (RT):             0.592 kcal/mol
   Translational Entropy:        42.891  cal/mol.K
   Rotational Entropy:           34.085  cal/mol.K
   Vibrational Entropy:          49.509  cal/mol.K

   Total Enthalpy:               98.408 kcal/mol
   Total Entropy:               126.485  cal/mol.K

 ======================================================================

 STANDARD THERMODYNAMIC QUANTITIES FOR ANHARMONIC VIBRATION -- TOSH

   Zero point vibrational energy: ************ kcal/mol

   Vibrational Enthalpy:       Infinity kcal/mol
   Vibrational Entropy:             NaN  cal/mol.K

   Total Enthalpy:             Infinity kcal/mol
   Total Entropy:                   NaN  cal/mol.K

 ======================================================================

 STANDARD THERMODYNAMIC QUANTITIES FOR ANHARMONIC VIBRATION -- VPT2

   Zero point vibrational energy: ************ kcal/mol

   Vibrational Enthalpy:       Infinity kcal/mol
   Vibrational Entropy:             NaN  cal/mol.K

   Total Enthalpy:             Infinity kcal/mol
   Total Entropy:                   NaN  cal/mol.K

 ======================================================================

Archival summary:
1\1\november\FREQ\ProcedureUnspecified\BasisUnspecified\l4126\taweetha\WedJan1500:44:452020WedJan1500:44:452020\0\\#,FREQ,ProcedureUnspecified,BasisUnspecified,\\0,1\Cl\C,1,1.74633\C,2,1.39919,1,119.989\C,3,1.39141,2,119.966,1,179.417,0\H,4,1.08223,3,119.385,2,-179.886,0\C,4,1.38681,3,120.178,2,0.0627326,0\H,6,1.08191,4,120.49,3,179.952,0\C,6,1.391,4,119.498,3,0.0823011,0\C,8,1.40097,6,122.058,4,-0.103327,0\C,9,1.49361,8,121.354,6,179.819,0\C,10,1.39686,9,120.427,8,-95.4781,0\H,11,1.08393,10,119.835,9,-0.763643,0\C,11,1.392,10,120.81,9,179.274,0\H,13,1.08225,11,120.658,10,-179.912,0\C,13,1.39075,11,119.112,10,0.0641134,0\C,15,1.39094,13,121.134,11,0.0958021,0\H,16,1.08254,15,120.212,13,179.972,0\C,16,1.39221,15,119.136,13,-0.180008,0\H,18,1.0839,16,119.365,15,-179.802,0\Cl,3,1.74744,2,121.615,1,-0.493612,0\Cl,8,1.75595,6,117.96,4,179.571,0\Cl,15,1.75857,13,119.413,11,-179.872,0\\\@

 Total job time:  11959.80s(wall), 11959.33s(cpu) 
 Wed Jan 15 00:44:45 2020

        *************************************************************
        *                                                           *
        *  Thank you very much for using Q-Chem.  Have a nice day.  *
        *                                                           *
        *************************************************************
