# Supplementary material for: Quantum Chemical Investigation of Polychlorinated Dibenzodioxins, Dibenzofurans and Biphenyls: Relative Stability and Planarity Analysis
Source: Molecules. 2020 Dec 3;25(23):5697. doi: 10.3390/molecules25235697 (PMC7730433; doi:10.3390/molecules25235697)
Supplement: Supplementary file 1 [file molecules-25-05697-s001.zip › PCB/B3LYP/ClClHHClHHHHH.out]

                  Welcome to Q-Chem
     A Quantum Leap Into The Future Of Chemistry


 Q-Chem 5.2 (devel), Q-Chem, Inc., Pleasanton, CA (2019)

 Yihan Shao,  Zhengting Gan,  E. Epifanovsky,  A. T. B. Gilbert,  M. Wormit,  
 J. Kussmann,  A. W. Lange,  A. Behn,  Jia Deng,  Xintian Feng,  D. Ghosh,  
 M. Goldey,  P. R. Horn,  L. D. Jacobson,  I. Kaliman,  T. Kus,  A. Landau,  
 Jie Liu,  E. I. Proynov,  R. M. Richard,  R. P. Steele,  E. J. Sundstrom,  
 H. L. Woodcock III,  P. M. Zimmerman,  D. Zuev,  B. Albrecht,  E. Alguire,  
 S. A. Baeppler,  D. Barton,  Z. Benda,  Y. A. Bernard,  E. J. Berquist,  
 K. B. Bravaya,  H. Burton,  D. Casanova,  Chun-Min Chang,  Yunqing Chen,  
 A. Chien,  K. D. Closser,  M. P. Coons,  S. Coriani,  S. Dasgupta,  
 A. L. Dempwolff,  M. Diedenhofen,  Hainam Do,  R. G. Edgar,  Po-Tung Fang,  
 S. Faraji,  S. Fatehi,  Qingguo Feng,  K. D. Fenk,  J. Fosso-Tande,  
 J. Gayvert,  Qinghui Ge,  A. Ghysels,  G. Gidofalvi,  J. Gomes,  
 J. Gonthier,  A. Gunina,  D. Hait,  M. W. D. Hanson-Heine,  
 P. H. P. Harbach,  A. W. Hauser,  M. F. Herbst,  J. E. Herr,  
 E. G. Hohenstein,  Z. C. Holden,  Kerwin Hui,  B. C. Huynh,  T.-C. Jagau,  
 Hyunjun Ji,  B. Kaduk,  K. Khistyaev,  Jaehoon Kim,  P. Klunzinger,  K. Koh,  
 D. Kosenkov,  L. Koulias,  T. Kowalczyk,  C. M. Krauter,  A. Kunitsa,  
 Ka Un Lao,  A. Laurent,  K. V. Lawler,  Joonho Lee,  D. Lefrancois,  
 S. Lehtola,  D. S. Levine,  Yi-Pei Li,  You-Sheng Lin,  Fenglai Liu,  
 E. Livshits,  A. Luenser,  P. Manohar,  E. Mansoor,  S. F. Manzer,  
 Shan-Ping Mao,  Yuezhi Mao,  N. Mardirossian,  A. V. Marenich,  
 T. Markovich,  L. A. Martinez-Martinez,  S. A. Maurer,  N. J. Mayhall,  
 S. C. McKenzie,  J.-M. Mewes,  P. Morgante,  A. F. Morrison,  
 J. W. Mullinax,  K. Nanda,  T. S. Nguyen-Beck,  R. Olivares-Amaya,  
 J. A. Parkhill,  Zheng Pei,  T. M. Perrine,  F. Plasser,  P. Pokhilko,  
 S. Prager,  A. Prociuk,  E. Ramos,  D. R. Rehn,  F. Rob,  M. Scheurer,  
 M. Schneider,  N. Sergueev,  S. M. Sharada,  S. Sharma,  D. W. Small,  
 T. Stauch,  T. Stein,  Yu-Chuan Su,  A. J. W. Thom,  A. Tkatchenko,  
 T. Tsuchimochi,  N. M. Tubman,  L. Vogt,  M. L. Vidal,  O. Vydrov,  
 M. A. Watson,  J. Wenzel,  M. de Wergifosse,  T. A. Wesolowski,  A. White,  
 J. Witte,  A. Yamada,  Jun Yang,  K. Yao,  S. Yeganeh,  S. R. Yost,  
 Zhi-Qiang You,  A. Zech,  Igor Ying Zhang,  Xing Zhang,  Yan Zhao,  
 Ying Zhu,  B. R. Brooks,  G. K. L. Chan,  C. J. Cramer,  M. S. Gordon,  
 W. J. Hehre,  A. Klamt,  M. W. Schmidt,  C. D. Sherrill,  D. G. Truhlar,  
 A. Aspuru-Guzik,  R. Baer,  A. T. Bell,  N. A. Besley,  Jeng-Da Chai,  
 A. E. DePrince, III,  R. A. DiStasio Jr.,  A. Dreuw,  B. D. Dunietz,  
 T. R. Furlani,  Chao-Ping Hsu,  Yousung Jung,  Jing Kong,  D. S. Lambrecht,  
 WanZhen Liang,  C. Ochsenfeld,  V. A. Rassolov,  L. V. Slipchenko,  
 J. E. Subotnik,  T. Van Voorhis,  J. M. Herbert,  A. I. Krylov,  
 P. M. W. Gill,  M. Head-Gordon

 Contributors to earlier versions of Q-Chem not listed above: 
 R. D. Adamson,  B. Austin,  J. Baker,  G. J. O. Beran,  K. Brandhorst,  
 S. T. Brown,  E. F. C. Byrd,  A. K. Chakraborty,  C.-L. Cheng,  
 Siu Hung Chien,  D. M. Chipman,  D. L. Crittenden,  H. Dachsel,  
 R. J. Doerksen,  A. D. Dutoi,  L. Fusti-Molnar,  W. A. Goddard III,  
 A. Golubeva-Zadorozhnaya,  S. R. Gwaltney,  G. Hawkins,  A. Heyden,  
 S. Hirata,  G. Kedziora,  F. J. Keil,  C. Kelley,  Jihan Kim,  R. A. King,  
 R. Z. Khaliullin,  P. P. Korambath,  W. Kurlancheek,  A. M. Lee,  M. S. Lee,  
 S. V. Levchenko,  Ching Yeh Lin,  D. Liotard,  R. C. Lochan,  I. Lotan,  
 P. E. Maslen,  N. Nair,  D. P. O'Neill,  D. Neuhauser,  E. Neuscamman,  
 C. M. Oana,  R. Olson,  B. Peters,  R. Peverati,  P. A. Pieniazek,  
 Y. M. Rhee,  J. Ritchie,  M. A. Rohrdanz,  E. Rosta,  N. J. Russ,  
 H. F. Schaefer III,  N. E. Schultz,  N. Shenvi,  A. C. Simmonett,  A. Sodt,  
 D. Stuck,  K. S. Thanthiriwatte,  V. Vanovschi,  Tao Wang,  A. Warshel,  
 C. F. Williams,  Q. Wu,  X. Xu,  W. Zhang

 Please cite Q-Chem as follows:
 Y. Shao et al., Mol. Phys. 113, 184-215 (2015)
 DOI: 10.1080/00268976.2014.952696

 Q-Chem 5.2.1 for Intel X86 EM64T Linux

 Parts of Q-Chem use Armadillo 8.300.2 (Tropical Shenanigans).
 http://arma.sourceforge.net/

 Q-Chem begins on Tue Jan 14 20:05:29 2020  

Host: 
0

     Scratch files written to /scratch/taweetham/qchem19784//
NAlpha2: 130
NElect   130
Mult     1

 Q-Chem warning in module libgen/rem_setup.C, line 2168:

 Setting Thresh to 1e-14


Checking the input file for inconsistencies... 	...done.

--------------------------------------------------------------
User input:
--------------------------------------------------------------
$MOLECULE
0 1
C 
C  1 1.394960
Cl  2 CCl 1 119.528007
C  2 1.386606 1 120.846377 3 178.766605 0
Cl  4 CCl 2 119.698148 1 -179.612229 0
C  4 1.387279 2 120.235871 1 -0.083363 0
H  6 CH 4 120.254637 2 -179.958574 0
C  6 1.387279 4 119.490737 2 0.041992 0
H  8 CH 6 120.064298 4 179.568218 0
C  8 1.386606 6 120.235863 4 0.041336 0
Cl  10 CCl 8 119.614146 6 178.681836 0
C  1 1.488550 2 120.827489 3 1.275929 0
C  12 1.394960 1 120.827496 2 44.635695 0
H  13 CH 12 119.528011 1 1.275194 0
C  13 1.386606 12 120.846392 1 -179.957497 0
H  15 CH 13 119.698155 12 -179.612829 0
C  15 1.387278 13 120.235860 12 -0.083872 0
H  17 CH 15 120.254633 13 -179.958492 0
C  17 1.387279 15 119.490737 13 0.041666 0
H  19 CH 17 120.064293 15 179.568399 0
C  19 1.386606 17 120.235874 15 0.041790 0
H  21 CH 19 119.614152 17 178.681599 0

CH=1.08273
CCl=1.75400
$END

$REM
   JOB_TYPE	OPTIMIZATION
   BASIS	6-311++G**
   METHOD	B3LYP
   SYM_IGNORE	TRUE
   SCF_GUESS_ALWAYS     TRUE
   SYM_IGNORE   TRUE
   S2THRESH     15
   THRESH       15
$END

--------------------------------------------------------------
 ----------------------------------------------------------------
             Standard Nuclear Orientation (Angstroms)
    I     Atom           X                Y                Z
 ----------------------------------------------------------------
    1      C       0.0000000000     0.0000000000     0.0000000000
    2      C       0.0000000000     0.0000000000     1.3949600000
    3      Cl      1.5261815140     0.0000000000     2.2594170471
    4      C      -1.1901880373     0.0256249026     2.1059255403
    5      Cl     -1.1548436435     0.0351778398     3.8595433764
    6      C      -2.4041742747     0.0535064326     1.4351028665
    7      H      -3.3336980403     0.0741960811     1.9899557843
    8      C      -2.4180259722     0.0546630380     0.0478935036
    9      H      -3.3603520375     0.0692493833    -0.4851290834
   10      C      -1.2274122092     0.0272853135    -0.6622934626
   11      Cl     -1.2645630159    -0.0058824468    -2.4155862839
   12      C       1.2779219872    -0.0284629571    -0.7628147595
   13      C       2.3095886281    -0.8932703637    -0.3971844912
   14      H       2.1704206894    -1.5663256744     0.4394355459
   15      C       3.5004827568    -0.9194878930    -1.1069450245
   16      H       4.2865586447    -1.6026019117    -0.8107285686
   17      C       3.6821124948    -0.0819958503    -2.1978886372
   18      H       4.6116429624    -0.1026930066    -2.7527300472
   19      C       2.6636000698     0.7822218600    -2.5724593424
   20      H       2.7980411655     1.4448431951    -3.4181323354
   21      C       1.4736782845     0.8090230106    -1.8610916159
   22      H       0.6936781770     1.5025559907    -2.1490431582
 ----------------------------------------------------------------
 Nuclear Repulsion Energy =        1248.57010260 hartrees
 There are       65 alpha and       65 beta electrons
 Requested basis set is 6-311++G(d,p)
 There are 146 shells and 403 basis functions

 Total QAlloc Memory Limit   2000 MB
 Mega-Array Size       188 MB
 MEM_STATIC part       192 MB
 A cutoff of  1.0D-15 yielded   8873 shell pairs
 There are     71480 function pairs (     76836 Cartesian)
 Smallest overlap matrix eigenvalue = 3.13E-07
 Linear dependence detected in AO basis
 Number of orthogonalized atomic orbitals = 399
 Maximum deviation from orthogonality = 2.958E-10

 Scale SEOQF with 1.000000e-01/1.000000e-01/1.000000e-01

 Standard Electronic Orientation quadrupole field applied
 Nucleus-field energy     =    -0.0000000468 hartrees
 Guess from superposition of atomic densities
 Warning:  Energy on first SCF cycle will be non-variational
 SAD guess density has 130.000000 electrons

 -----------------------------------------------------------------------
  General SCF calculation program by
  Eric Jon Sundstrom, Paul Horn, Yuezhi Mao, Dmitri Zuev, Alec White,
  David Stuck, Shaama M.S., Shane Yost, Joonho Lee, David Small,
  Daniel Levine, Susi Lehtola, Hugh Burton, Evgeny Epifanovsky,
  Bang C. Huynh
 -----------------------------------------------------------------------
 Exchange:     0.2000 Hartree-Fock + 0.0800 Slater + 0.7200 B88
 Correlation:  0.1900 VWN1RPA + 0.8100 LYP
 Using SG-1 standard quadrature grid
 A restricted SCF calculation will be
 performed using DIIS
 SCF converges when DIIS error is below 1.0e-08
 ---------------------------------------
  Cycle       Energy         DIIS error
 ---------------------------------------
    1   -1845.9398511068      3.18e-02  
    2   -1842.0877960166      2.85e-03  
    3   -1842.0116782994      3.40e-03  
    4   -1842.2578124721      5.35e-04  
    5   -1842.2615392005      3.36e-04  
    6   -1842.2639013004      9.23e-05  
    7   -1842.2640511919      3.07e-05  
    8   -1842.2640688505      9.70e-06  
    9   -1842.2640707435      3.20e-06  
   10   -1842.2640709398      9.98e-07  
   11   -1842.2640709602      3.52e-07  
   12   -1842.2640709629      1.09e-07  
   13   -1842.2640709632      2.86e-08  
   14   -1842.2640709632      1.49e-08  
   15   -1842.2640709630      4.55e-09  Convergence criterion met
 ---------------------------------------
 SCF time:   CPU 505.42s  wall 506.00s 
 SCF   energy in the final basis set =    -1842.2640709630
 Total energy in the final basis set =    -1842.2640709630

 --------------------------------------------------------------

                    Orbital Energies (a.u.)
 --------------------------------------------------------------

 Alpha MOs
 -- Occupied --
********-101.5668-101.5665 -10.2649 -10.2628 -10.2600 -10.2260 -10.2126
-10.2105 -10.1992 -10.1839 -10.1837 -10.1830 -10.1811 -10.1809  -9.4827
 -9.4820  -9.4817  -7.2473  -7.2465  -7.2465  -7.2376  -7.2370  -7.2369
 -7.2367  -7.2363  -7.2356  -0.9436  -0.9014  -0.8798  -0.8646  -0.8395
 -0.7972  -0.7600  -0.7501  -0.7389  -0.6570  -0.6310  -0.6133  -0.6008
 -0.5437  -0.5255  -0.5231  -0.4839  -0.4694  -0.4687  -0.4585  -0.4465
 -0.4429  -0.4320  -0.4106  -0.4077  -0.3891  -0.3832  -0.3703  -0.3626
 -0.3565  -0.3396  -0.3305  -0.3260  -0.3164  -0.2930  -0.2640  -0.2606
 -0.2486
 -- Virtual --
 -0.0610  -0.0461  -0.0302  -0.0187  -0.0087  -0.0080  -0.0020   0.0039
  0.0129   0.0203   0.0226   0.0303   0.0343   0.0376   0.0529   0.0545
  0.0604   0.0607   0.0681   0.0725   0.0798   0.0861   0.0897   0.0940
  0.0945   0.0985   0.1014   0.1090   0.1123   0.1152   0.1187   0.1194
  0.1232   0.1262   0.1284   0.1297   0.1361   0.1386   0.1418   0.1425
  0.1465   0.1496   0.1518   0.1620   0.1657   0.1674   0.1702   0.1741
  0.1815   0.1893   0.1904   0.1964   0.2061   0.2092   0.2122   0.2159
  0.2171   0.2203   0.2254   0.2291   0.2329   0.2427   0.2464   0.2500
  0.2528   0.2562   0.2609   0.2635   0.2708   0.2763   0.2768   0.2824
  0.2846   0.2873   0.2920   0.2988   0.3020   0.3058   0.3098   0.3213
  0.3239   0.3332   0.3372   0.3442   0.3585   0.3590   0.3779   0.3872
  0.4166   0.4296   0.4487   0.4531   0.4664   0.4699   0.4817   0.4856
  0.4983   0.5126   0.5159   0.5249   0.5287   0.5328   0.5440   0.5502
  0.5524   0.5621   0.5640   0.5739   0.5875   0.5893   0.5990   0.6015
  0.6088   0.6105   0.6152   0.6211   0.6291   0.6366   0.6414   0.6505
  0.6583   0.6747   0.6782   0.6894   0.7084   0.7143   0.7153   0.7233
  0.7269   0.7361   0.7624   0.7675   0.7787   0.8086   0.8199   0.8253
  0.8304   0.8334   0.8402   0.8446   0.8552   0.8587   0.8595   0.8681
  0.8749   0.8789   0.8848   0.8883   0.8938   0.9106   0.9218   0.9255
  0.9324   0.9349   0.9508   0.9541   0.9593   0.9711   0.9748   0.9861
  0.9967   1.0012   1.0098   1.0194   1.0372   1.0550   1.0633   1.0700
  1.0959   1.1063   1.1232   1.1298   1.1448   1.1865   1.2078   1.2198
  1.2374   1.2588   1.2752   1.2866   1.3041   1.3312   1.3389   1.3550
  1.3681   1.3982   1.4703   1.4889   1.4995   1.5177   1.5247   1.5310
  1.5403   1.5648   1.5724   1.5790   1.5985   1.6113   1.6339   1.6506
  1.6571   1.6759   1.6795   1.6993   1.7298   1.7422   1.7535   1.7809
  1.7819   1.8259   1.8416   1.8568   1.8656   1.8831   1.8848   1.8902
  1.9187   1.9304   1.9329   1.9478   1.9619   1.9658   1.9706   1.9763
  2.0034   2.0253   2.0470   2.0844   2.0858   2.1104   2.1322   2.1432
  2.2086   2.2387   2.2637   2.2768   2.2953   2.3111   2.3124   2.3616
  2.3732   2.3890   2.3977   2.4216   2.4436   2.4518   2.4635   2.4735
  2.4883   2.5014   2.5376   2.5495   2.6082   2.6401   2.6463   2.6590
  2.6728   2.6787   2.6944   2.7069   2.7081   2.7236   2.7423   2.7481
  2.7516   2.7680   2.7782   2.7826   2.8082   2.8143   2.8299   2.8561
  2.8677   2.8854   2.9023   2.9490   2.9530   2.9790   3.0051   3.0822
  3.0971   3.1131   3.1604   3.2047   3.2106   3.2270   3.2785   3.3717
  3.3739   3.4019   3.4088   3.5192   3.5324   3.5867   3.6327   3.6683
  3.7440   3.8592   4.0001   4.0035   4.0513   4.0574   4.1571   4.1584
  4.4320   4.8205   4.8575   9.7683   9.8169   9.8292  23.3955  23.6611
 23.8446  23.9121  23.9573  23.9819  24.0122  24.0308  24.0982  24.1165
 24.1373  24.2136  25.8212  25.9157  25.9509  26.1462  26.2393  26.3531
 26.5862  26.7069  26.8972 215.7612 215.8188 215.8338
 --------------------------------------------------------------

          Ground-State Mulliken Net Atomic Charges

     Atom                 Charge (a.u.)
  ----------------------------------------
      1 C                    -0.267101
      2 C                    -0.809752
      3 Cl                    0.654523
      4 C                     0.697591
      5 Cl                    0.447198
      6 C                    -0.938521
      7 H                     0.189783
      8 C                    -0.272823
      9 H                     0.206164
     10 C                    -0.084917
     11 Cl                    0.489639
     12 C                     1.072061
     13 C                    -0.532438
     14 H                     0.161719
     15 C                    -0.395212
     16 H                     0.171096
     17 C                    -0.325862
     18 H                     0.152153
     19 C                    -0.359808
     20 H                     0.171966
     21 C                    -0.583280
     22 H                     0.155821
  ----------------------------------------
  Sum of atomic charges =     0.000000

 -----------------------------------------------------------------
                    Cartesian Multipole Moments
 -----------------------------------------------------------------
    Charge (ESU x 10^10)
                -0.0000
    Dipole Moment (Debye)
         X      -0.5175      Y       0.0065      Z      -0.9994
       Tot       1.1255
    Quadrupole Moments (Debye-Ang)
        XX     -96.0079     XY      -2.4094     YY    -108.3555
        XZ      -4.4193     YZ      -3.4680     ZZ    -110.5862
    Octopole Moments (Debye-Ang^2)
       XXX    -100.2165    XXY     -10.0363    XYY     -29.7788
       YYY       1.6381    XXZ     -25.5081    XYZ      -5.6680
       YYZ     -20.2197    XZZ     -20.9004    YZZ      11.1696
       ZZZ     -74.1152
    Hexadecapole Moments (Debye-Ang^3)
      XXXX   -2378.2163   XXXY       0.3738   XXYY    -486.5269
      XYYY      51.8283   YYYY    -262.4607   XXXZ     350.9458
      XXYZ       5.3058   XYYZ     153.4516   YYYZ      29.7913
      XXZZ    -887.6743   XYZZ      41.0126   YYZZ    -552.7571
      XZZZ     418.9927   YZZZ       4.8977   ZZZZ   -2991.0196
 -----------------------------------------------------------------
 Calculating analytic gradient of the SCF energy
 Gradient of SCF Energy
            1           2           3           4           5           6
    1  -0.0161865  -0.0067867   0.0051067   0.0014289   0.0055949   0.0023052
    2   0.0003391   0.0001320  -0.0057207  -0.0003182  -0.0000398  -0.0000959
    3   0.0124351  -0.0046737  -0.0089938  -0.0107544   0.0015644   0.0000290
            7           8           9          10          11          12
    1  -0.0009421   0.0065092  -0.0000059   0.0019380   0.0155494   0.0005035
    2   0.0000798   0.0001555  -0.0000010  -0.0002753   0.0052139  -0.0001905
    3  -0.0003144   0.0042265  -0.0002157  -0.0026952   0.0016169  -0.0012422
           13          14          15          16          17          18
    1   0.0004547  -0.0018136  -0.0023779  -0.0005966  -0.0038811  -0.0009724
    2   0.0088329   0.0007712   0.0037274   0.0008837   0.0001271   0.0000318
    3   0.0012323   0.0041567  -0.0009636  -0.0004591   0.0023369   0.0005488
           19          20          21          22
    1  -0.0006768   0.0001231  -0.0008458  -0.0044282
    2  -0.0036759  -0.0008227  -0.0085359  -0.0006185
    3   0.0027740   0.0007495  -0.0008317  -0.0005266
 Max gradient component =       1.619E-02
 RMS gradient           =       4.588E-03
 Gradient time:  CPU 169.24 s  wall 169.25 s
 Geometry Optimization Parameters
   NAtoms,    NIC,     NZ,  NCons,   NDum,   NFix, NCnnct, MaxDiis
       22     155      22       0       0       0       0       0


** GEOMETRY OPTIMIZATION IN DELOCALIZED INTERNAL COORDINATES **
   Searching for a Minimum

   Optimization Cycle:   1

                       Coordinates (Angstroms)
     ATOM                X               Y               Z
      1  C         0.0000000000    0.0000000000    0.0000000000
      2  C         0.0000000000    0.0000000000    1.3949600000
      3  Cl        1.5261815140    0.0000000000    2.2594170471
      4  C        -1.1901880373    0.0256249026    2.1059255403
      5  Cl       -1.1548436435    0.0351778398    3.8595433764
      6  C        -2.4041742747    0.0535064326    1.4351028665
      7  H        -3.3336980403    0.0741960811    1.9899557843
      8  C        -2.4180259722    0.0546630380    0.0478935036
      9  H        -3.3603520375    0.0692493833   -0.4851290834
     10  C        -1.2274122092    0.0272853135   -0.6622934626
     11  Cl       -1.2645630159   -0.0058824468   -2.4155862839
     12  C         1.2779219872   -0.0284629571   -0.7628147595
     13  C         2.3095886281   -0.8932703637   -0.3971844912
     14  H         2.1704206894   -1.5663256744    0.4394355459
     15  C         3.5004827568   -0.9194878930   -1.1069450245
     16  H         4.2865586447   -1.6026019117   -0.8107285686
     17  C         3.6821124948   -0.0819958503   -2.1978886372
     18  H         4.6116429624   -0.1026930066   -2.7527300472
     19  C         2.6636000698    0.7822218600   -2.5724593424
     20  H         2.7980411655    1.4448431951   -3.4181323354
     21  C         1.4736782845    0.8090230106   -1.8610916159
     22  H         0.6936781770    1.5025559907   -2.1490431582
   Point Group: c1    Number of degrees of freedom:    60


   Energy is  -1842.264070963


 Attempting to generate delocalized internal coordinates
 Initial Hessian constructed with Jon Baker's OPTIMIZE code

 60 Hessian modes will be used to form the next step
  Hessian Eigenvalues:
     0.010693    0.019215    0.019215    0.023207    0.023207    0.023578
     0.023582    0.023676    0.023682    0.023938    0.023939    0.024090
     0.024090    0.024114    0.024114    0.024135    0.024135    0.024142
     0.024143    0.159962    0.159968    0.159995    0.159995    0.159996
     0.160000    0.160000    0.220001    0.220003    0.224898    0.234725
     0.244901    0.249938    0.249948    0.249992    0.250000    0.250000
     0.250000    0.301033    0.301033    0.301033    0.336089    0.356665
     0.356665    0.356665    0.356665    0.356665    0.356665    0.356665
     0.428240    0.429243    0.429309    0.433497    0.467748    0.467824
     0.472114    0.472138    0.478203    0.478204    0.479142    0.479142

 Minimum search - taking simple RFO step
 Searching for Lamda that Minimizes Along All modes
 Value Taken    Lamda =  -0.03502053
 Calculated Step too Large.  Step scaled by  0.433897
 Step Taken.  Stepsize is  0.300000

                             Maximum     Tolerance    Cnvgd?
         Gradient           0.055538      0.000300      NO
         Displacement       0.269937      0.001200      NO
         Energy change     *********      0.000001      NO


 New Cartesian Coordinates Obtained by Inverse Iteration

 Displacement from previous Coordinates is:  1.097132
 ----------------------------------------------------------------
             Standard Nuclear Orientation (Angstroms)
    I     Atom           X                Y                Z
 ----------------------------------------------------------------
    1      C       0.0080582004    -0.0015385890    -0.0005567166
    2      C      -0.0072769921     0.0616280079     1.4065003076
    3      Cl      1.4860514390     0.1944564027     2.3169054219
    4      C      -1.2067208672     0.0878960235     2.1136748246
    5      Cl     -1.2014735597     0.1903193723     3.8635324364
    6      C      -2.4190931311     0.0483067544     1.4441485559
    7      H      -3.3482097256     0.0670001294     1.9990119370
    8      C      -2.4302370049    -0.0153303899     0.0612520545
    9      H      -3.3725466851    -0.0601370220    -0.4699699342
   10      C      -1.2396361661    -0.0378128833    -0.6509351524
   11      Cl     -1.3568083239    -0.1994576868    -2.3949358595
   12      C       1.2943094544    -0.0291767257    -0.7693092645
   13      C       2.2954723793    -0.9607443553    -0.4717978753
   14      H       2.1317744529    -1.6930175412     0.3063482277
   15      C       3.4856423499    -0.9886691391    -1.1868718968
   16      H       4.2398090418    -1.7272658530    -0.9431128638
   17      C       3.7066618389    -0.0814255033    -2.2152306152
   18      H       4.6357487507    -0.1016059920    -2.7721078535
   19      C       2.7249054494     0.8518595737    -2.5227276661
   20      H       2.8883916659     1.5704132565    -3.3168503921
   21      C       1.5330934880     0.8753037232    -1.8100830641
   22      H       0.7927340887     1.6266253808    -2.0466777574
 ----------------------------------------------------------------
 Nuclear Repulsion Energy =        1239.02771149 hartrees
 There are       65 alpha and       65 beta electrons
 Applying Cartesian multipole field
    Component          Value
    ---------          -----
     (2,0,0)        1.00000E-11
     (0,2,0)        2.00000E-11
     (0,0,2)       -3.00000E-11
 Nucleus-field energy     =    -0.0000000462 hartrees
 Requested basis set is 6-311++G(d,p)
 There are 146 shells and 403 basis functions
 A cutoff of  1.0D-15 yielded   8837 shell pairs
 There are     71165 function pairs (     76494 Cartesian)
 Smallest overlap matrix eigenvalue = 3.37E-07
 Linear dependence detected in AO basis
 Number of orthogonalized atomic orbitals = 400
 Maximum deviation from orthogonality = 3.279E-10
 Guess from superposition of atomic densities
 Warning:  Energy on first SCF cycle will be non-variational
 SAD guess density has 130.000000 electrons

 -----------------------------------------------------------------------
  General SCF calculation program by
  Eric Jon Sundstrom, Paul Horn, Yuezhi Mao, Dmitri Zuev, Alec White,
  David Stuck, Shaama M.S., Shane Yost, Joonho Lee, David Small,
  Daniel Levine, Susi Lehtola, Hugh Burton, Evgeny Epifanovsky,
  Bang C. Huynh
 -----------------------------------------------------------------------
 Exchange:     0.2000 Hartree-Fock + 0.0800 Slater + 0.7200 B88
 Correlation:  0.1900 VWN1RPA + 0.8100 LYP
 Using SG-1 standard quadrature grid
 A restricted SCF calculation will be
 performed using DIIS
 SCF converges when DIIS error is below 1.0e-08
 ---------------------------------------
  Cycle       Energy         DIIS error
 ---------------------------------------
    1   -1845.8380191453      3.15e-02  
    2   -1842.1002243555      2.81e-03  
    3   -1842.0239853095      3.37e-03  
    4   -1842.2647582114      5.89e-04  
    5   -1842.2696764703      3.54e-04  
    6   -1842.2723461950      8.99e-05  
    7   -1842.2724836445      3.39e-05  
    8   -1842.2725059970      1.03e-05  
    9   -1842.2725080749      3.60e-06  
   10   -1842.2725083304      9.62e-07  
   11   -1842.2725083492      3.81e-07  
   12   -1842.2725083521      1.03e-07  
   13   -1842.2725083525      3.10e-08  
   14   -1842.2725083525      1.47e-08  
   15   -1842.2725083524      4.54e-09  Convergence criterion met
 ---------------------------------------
 SCF time:   CPU 504.25s  wall 504.00s 
 SCF   energy in the final basis set =    -1842.2725083524
 Total energy in the final basis set =    -1842.2725083524

 --------------------------------------------------------------

                    Orbital Energies (a.u.)
 --------------------------------------------------------------

 Alpha MOs
 -- Occupied --
********-101.5667-101.5666 -10.2671 -10.2622 -10.2613 -10.2306 -10.2116
-10.2091 -10.2033 -10.1866 -10.1865 -10.1848 -10.1835 -10.1833  -9.4823
 -9.4816  -9.4815  -7.2470  -7.2465  -7.2460  -7.2372  -7.2367  -7.2366
 -7.2364  -7.2358  -7.2355  -0.9407  -0.8994  -0.8781  -0.8649  -0.8376
 -0.7967  -0.7605  -0.7490  -0.7370  -0.6568  -0.6281  -0.6131  -0.6010
 -0.5437  -0.5246  -0.5219  -0.4848  -0.4701  -0.4682  -0.4567  -0.4463
 -0.4401  -0.4315  -0.4112  -0.4071  -0.3879  -0.3817  -0.3686  -0.3599
 -0.3575  -0.3421  -0.3295  -0.3280  -0.3165  -0.2902  -0.2655  -0.2607
 -0.2519
 -- Virtual --
 -0.0601  -0.0465  -0.0290  -0.0208  -0.0136  -0.0092  -0.0017   0.0045
  0.0118   0.0194   0.0226   0.0299   0.0336   0.0367   0.0501   0.0541
  0.0601   0.0610   0.0677   0.0712   0.0788   0.0847   0.0892   0.0933
  0.0949   0.0984   0.1001   0.1071   0.1122   0.1140   0.1175   0.1187
  0.1216   0.1255   0.1271   0.1289   0.1340   0.1361   0.1398   0.1417
  0.1418   0.1475   0.1508   0.1566   0.1626   0.1676   0.1681   0.1736
  0.1796   0.1862   0.1906   0.1922   0.1994   0.2102   0.2108   0.2132
  0.2145   0.2171   0.2245   0.2280   0.2335   0.2413   0.2446   0.2464
  0.2487   0.2528   0.2593   0.2629   0.2689   0.2746   0.2758   0.2795
  0.2841   0.2853   0.2880   0.2978   0.2990   0.3026   0.3060   0.3084
  0.3196   0.3234   0.3336   0.3348   0.3422   0.3589   0.3632   0.3749
  0.3837   0.4174   0.4290   0.4491   0.4555   0.4589   0.4746   0.4843
  0.4873   0.4976   0.5083   0.5127   0.5295   0.5341   0.5369   0.5404
  0.5487   0.5571   0.5624   0.5665   0.5777   0.5821   0.5976   0.5981
  0.6019   0.6078   0.6132   0.6161   0.6204   0.6262   0.6392   0.6481
  0.6560   0.6673   0.6782   0.6887   0.6964   0.7060   0.7180   0.7198
  0.7215   0.7232   0.7322   0.7649   0.7730   0.7897   0.8121   0.8179
  0.8242   0.8293   0.8378   0.8420   0.8498   0.8552   0.8596   0.8648
  0.8704   0.8740   0.8803   0.8816   0.8846   0.8990   0.9021   0.9147
  0.9248   0.9339   0.9431   0.9497   0.9601   0.9616   0.9676   0.9744
  0.9827   0.9869   0.9960   1.0004   1.0122   1.0321   1.0474   1.0606
  1.0635   1.0791   1.0841   1.1222   1.1326   1.1402   1.1734   1.2022
  1.2164   1.2295   1.2502   1.2682   1.2832   1.3057   1.3252   1.3391
  1.3594   1.3655   1.4073   1.4604   1.4867   1.5010   1.5129   1.5208
  1.5316   1.5394   1.5637   1.5697   1.5802   1.5908   1.6122   1.6322
  1.6498   1.6591   1.6749   1.6796   1.7015   1.7288   1.7362   1.7479
  1.7734   1.7765   1.8167   1.8396   1.8562   1.8598   1.8742   1.8844
  1.8942   1.9084   1.9226   1.9270   1.9511   1.9576   1.9636   1.9704
  1.9744   1.9968   2.0229   2.0392   2.0772   2.0799   2.1047   2.1301
  2.1403   2.2007   2.2350   2.2617   2.2712   2.2936   2.3046   2.3075
  2.3505   2.3714   2.3829   2.4017   2.4242   2.4443   2.4508   2.4629
  2.4723   2.4822   2.4981   2.5355   2.5436   2.6053   2.6297   2.6420
  2.6612   2.6639   2.6755   2.6899   2.7039   2.7068   2.7147   2.7365
  2.7432   2.7579   2.7661   2.7731   2.7849   2.8024   2.8054   2.8274
  2.8517   2.8617   2.8828   2.8913   2.9372   2.9455   2.9773   3.0002
  3.0779   3.0908   3.0994   3.1456   3.1886   3.1982   3.2092   3.2662
  3.3606   3.3680   3.3963   3.4084   3.5058   3.5402   3.5786   3.6276
  3.6566   3.7433   3.8523   3.9904   3.9955   4.0481   4.0580   4.1496
  4.1507   4.4175   4.8099   4.8519   9.7643   9.8103   9.8263  23.3990
 23.6563  23.8293  23.8950  23.9368  23.9749  24.0050  24.0083  24.0853
 24.1059  24.1395  24.2017  25.8185  25.9087  25.9314  26.1409  26.2229
 26.3149  26.5664  26.6774  26.8754 215.7570 215.8100 215.8285
 --------------------------------------------------------------

          Ground-State Mulliken Net Atomic Charges

     Atom                 Charge (a.u.)
  ----------------------------------------
      1 C                     0.384953
      2 C                    -0.376200
      3 Cl                    0.650748
      4 C                     0.352673
      5 Cl                    0.475955
      6 C                    -0.852816
      7 H                     0.198520
      8 C                    -0.539120
      9 H                     0.210324
     10 C                    -0.014614
     11 Cl                    0.513099
     12 C                     0.660315
     13 C                    -0.781144
     14 H                     0.170295
     15 C                    -0.227568
     16 H                     0.170753
     17 C                    -0.473516
     18 H                     0.159885
     19 C                    -0.172529
     20 H                     0.171484
     21 C                    -0.845404
     22 H                     0.163906
  ----------------------------------------
  Sum of atomic charges =     0.000000

 -----------------------------------------------------------------
                    Cartesian Multipole Moments
 -----------------------------------------------------------------
    Charge (ESU x 10^10)
                -0.0000
    Dipole Moment (Debye)
         X      -0.4202      Y      -0.0604      Z      -1.0259
       Tot       1.1103
    Quadrupole Moments (Debye-Ang)
        XX     -95.8595     XY      -2.1810     YY    -107.6614
        XZ      -4.9893     YZ      -3.6122     ZZ    -111.0527
    Octopole Moments (Debye-Ang^2)
       XXX     -95.1580    XXY     -12.4001    XYY     -25.8147
       YYY      -3.8409    XXZ     -29.2050    XYZ      -5.3366
       YYZ     -22.3789    XZZ     -18.9962    YZZ       9.1708
       ZZZ     -73.8058
    Hexadecapole Moments (Debye-Ang^3)
      XXXX   -2422.8200   XXXY     -13.4896   XXYY    -492.4083
      XYYY      31.1461   YYYY    -289.1712   XXXZ     353.6857
      XXYZ     -13.8973   XYYZ     154.1321   YYYZ     -36.4541
      XXZZ    -890.8807   XYZZ      38.3237   YYZZ    -557.2449
      XZZZ     437.8472   YZZZ     -51.7218   ZZZZ   -3010.9673
 -----------------------------------------------------------------
 Calculating analytic gradient of the SCF energy
 Gradient of SCF Energy
            1           2           3           4           5           6
    1  -0.0075140  -0.0038942  -0.0001170  -0.0000755   0.0041247   0.0023004
    2   0.0003558  -0.0028303  -0.0005114  -0.0003331   0.0003078  -0.0001205
    3   0.0070991  -0.0004202   0.0024148  -0.0072659   0.0009567  -0.0001478
            7           8           9          10          11          12
    1  -0.0006244   0.0049176  -0.0002963  -0.0024412   0.0013422   0.0002898
    2   0.0000085   0.0001679  -0.0000907   0.0022257   0.0007642  -0.0001015
    3  -0.0003531   0.0024848   0.0000843  -0.0040179   0.0008805  -0.0005269
           13          14          15          16          17          18
    1   0.0034571  -0.0000520  -0.0012823  -0.0002059  -0.0023653  -0.0004877
    2   0.0045130   0.0004187   0.0023805   0.0004758  -0.0000116   0.0000155
    3  -0.0001497  -0.0012712  -0.0004853  -0.0004528   0.0013084   0.0002665
           19          20          21          22
    1  -0.0003970   0.0002648   0.0018971   0.0011592
    2  -0.0022031  -0.0004578  -0.0044251  -0.0005481
    3   0.0016313   0.0003693  -0.0030368   0.0006320
 Max gradient component =       7.514E-03
 RMS gradient           =       2.357E-03
 Gradient time:  CPU 165.65 s  wall 165.66 s
 Geometry Optimization Parameters
   NAtoms,    NIC,     NZ,  NCons,   NDum,   NFix, NCnnct, MaxDiis
       22     155      22       0       0       0       0       0

 Cartesian Hessian Update
 Hessian updated using BFGS update


** GEOMETRY OPTIMIZATION IN DELOCALIZED INTERNAL COORDINATES **
   Searching for a Minimum

   Optimization Cycle:   2

                       Coordinates (Angstroms)
     ATOM                X               Y               Z
      1  C         0.0080582004   -0.0015385890   -0.0005567166
      2  C        -0.0072769921    0.0616280079    1.4065003076
      3  Cl        1.4860514390    0.1944564027    2.3169054219
      4  C        -1.2067208672    0.0878960235    2.1136748246
      5  Cl       -1.2014735597    0.1903193723    3.8635324364
      6  C        -2.4190931311    0.0483067544    1.4441485559
      7  H        -3.3482097256    0.0670001294    1.9990119370
      8  C        -2.4302370049   -0.0153303899    0.0612520545
      9  H        -3.3725466851   -0.0601370220   -0.4699699342
     10  C        -1.2396361661   -0.0378128833   -0.6509351524
     11  Cl       -1.3568083239   -0.1994576868   -2.3949358595
     12  C         1.2943094544   -0.0291767257   -0.7693092645
     13  C         2.2954723793   -0.9607443553   -0.4717978753
     14  H         2.1317744529   -1.6930175412    0.3063482277
     15  C         3.4856423499   -0.9886691391   -1.1868718968
     16  H         4.2398090418   -1.7272658530   -0.9431128638
     17  C         3.7066618389   -0.0814255033   -2.2152306152
     18  H         4.6357487507   -0.1016059920   -2.7721078535
     19  C         2.7249054494    0.8518595737   -2.5227276661
     20  H         2.8883916659    1.5704132565   -3.3168503921
     21  C         1.5330934880    0.8753037232   -1.8100830641
     22  H         0.7927340887    1.6266253808   -2.0466777574
   Point Group: c1    Number of degrees of freedom:    60


   Energy is  -1842.272508352

 Hessian updated using BFGS update

 53 Hessian modes will be used to form the next step
  Hessian Eigenvalues:
     0.017918    0.019215    0.019217    0.023207    0.023207    0.023564
     0.023676    0.023681    0.023930    0.023938    0.024090    0.024090
     0.024114    0.024114    0.024133    0.024135    0.024142    0.024142
     0.033416    0.159880    0.159968    0.159994    0.159996    0.159997
     0.160000    0.160506    0.220002    0.220004    0.224384    0.232340
     0.240170    0.245389    0.249955    0.249994    0.250000    0.300294
     0.300885    0.305328    0.352912    0.356542    0.366341    0.426238
     0.429243    0.430513    0.462824    0.467746    0.467936    0.468988
     0.474946    0.478203    0.478212    0.479086    0.542853

 Minimum search - taking simple RFO step
 Searching for Lamda that Minimizes Along All modes
 Value Taken    Lamda =  -0.00356404
 Calculated Step too Large.  Step scaled by  0.957293
 Step Taken.  Stepsize is  0.300000

                             Maximum     Tolerance    Cnvgd?
         Gradient           0.010526      0.000300      NO
         Displacement       0.237619      0.001200      NO
         Energy change     -0.008437      0.000001      NO


 New Cartesian Coordinates Obtained by Inverse Iteration

 Displacement from previous Coordinates is:  0.946183
 ----------------------------------------------------------------
             Standard Nuclear Orientation (Angstroms)
    I     Atom           X                Y                Z
 ----------------------------------------------------------------
    1      C       0.0197744857    -0.0010353620     0.0020643146
    2      C       0.0043699344     0.1369118523     1.4031540746
    3      Cl      1.5184676869     0.3433574596     2.2596612319
    4      C      -1.2027317318     0.1556377351     2.1147126188
    5      Cl     -1.2481080882     0.3273596973     3.8571320691
    6      C      -2.4125501013     0.0447644013     1.4401247482
    7      H      -3.3410699427     0.0599538484     1.9952674267
    8      C      -2.4214520469    -0.0873021060     0.0598164069
    9      H      -3.3584222161    -0.1847132728    -0.4730678924
   10      C      -1.2224121896    -0.1115057404    -0.6421780491
   11      Cl     -1.3105739438    -0.3508011773    -2.3803489259
   12      C       1.2964030984    -0.0280539773    -0.7633446404
   13      C       2.2513090862    -1.0233095251    -0.5251760175
   14      H       2.0588886849    -1.7878141808     0.2185907458
   15      C       3.4390712891    -1.0521325124    -1.2484437514
   16      H       4.1641913370    -1.8342227393    -1.0544217290
   17      C       3.6953833861    -0.0812733497    -2.2148885261
   18      H       4.6226684672    -0.1018565580    -2.7759738809
   19      C       2.7516558895     0.9152001425    -2.4569009076
   20      H       2.9407184354     1.6765236589    -3.2050159574
   21      C       1.5596961086     0.9391156486    -1.7398899395
   22      H       0.8353725147     1.7228230010    -1.9306665653
 ----------------------------------------------------------------
 Nuclear Repulsion Energy =        1238.39362671 hartrees
 There are       65 alpha and       65 beta electrons
 Applying Cartesian multipole field
    Component          Value
    ---------          -----
     (2,0,0)        1.00000E-11
     (0,2,0)        2.00000E-11
     (0,0,2)       -3.00000E-11
 Nucleus-field energy     =    -0.0000000446 hartrees
 Requested basis set is 6-311++G(d,p)
 There are 146 shells and 403 basis functions
 A cutoff of  1.0D-15 yielded   8848 shell pairs
 There are     71263 function pairs (     76601 Cartesian)
 Smallest overlap matrix eigenvalue = 3.36E-07
 Linear dependence detected in AO basis
 Number of orthogonalized atomic orbitals = 400
 Maximum deviation from orthogonality = 4.298E-10
 Guess from superposition of atomic densities
 Warning:  Energy on first SCF cycle will be non-variational
 SAD guess density has 130.000000 electrons

 -----------------------------------------------------------------------
  General SCF calculation program by
  Eric Jon Sundstrom, Paul Horn, Yuezhi Mao, Dmitri Zuev, Alec White,
  David Stuck, Shaama M.S., Shane Yost, Joonho Lee, David Small,
  Daniel Levine, Susi Lehtola, Hugh Burton, Evgeny Epifanovsky,
  Bang C. Huynh
 -----------------------------------------------------------------------
 Exchange:     0.2000 Hartree-Fock + 0.0800 Slater + 0.7200 B88
 Correlation:  0.1900 VWN1RPA + 0.8100 LYP
 Using SG-1 standard quadrature grid
 A restricted SCF calculation will be
 performed using DIIS
 SCF converges when DIIS error is below 1.0e-08
 ---------------------------------------
  Cycle       Energy         DIIS error
 ---------------------------------------
    1   -1845.8056555498      3.14e-02  
    2   -1842.1044936381      2.79e-03  
    3   -1842.0305869577      3.34e-03  
    4   -1842.2670984977      5.80e-04  
    5   -1842.2719377208      3.45e-04  
    6   -1842.2744501482      8.99e-05  
    7   -1842.2745861944      3.43e-05  
    8   -1842.2746089417      1.04e-05  
    9   -1842.2746110426      3.80e-06  
   10   -1842.2746113346      9.43e-07  
   11   -1842.2746113525      4.00e-07  
   12   -1842.2746113558      9.73e-08  
   13   -1842.2746113560      3.20e-08  
   14   -1842.2746113562      1.51e-08  
   15   -1842.2746113561      4.66e-09  Convergence criterion met
 ---------------------------------------
 SCF time:   CPU 502.14s  wall 502.00s 
 SCF   energy in the final basis set =    -1842.2746113561
 Total energy in the final basis set =    -1842.2746113561

 --------------------------------------------------------------

                    Orbital Energies (a.u.)
 --------------------------------------------------------------

 Alpha MOs
 -- Occupied --
********-101.5672-101.5655 -10.2680 -10.2635 -10.2607 -10.2281 -10.2119
-10.2093 -10.2024 -10.1877 -10.1876 -10.1860 -10.1849 -10.1848  -9.4833
 -9.4819  -9.4803  -7.2479  -7.2468  -7.2449  -7.2381  -7.2376  -7.2369
 -7.2359  -7.2352  -7.2347  -0.9395  -0.8981  -0.8788  -0.8654  -0.8359
 -0.7967  -0.7606  -0.7479  -0.7357  -0.6565  -0.6270  -0.6141  -0.6004
 -0.5434  -0.5242  -0.5209  -0.4850  -0.4714  -0.4687  -0.4562  -0.4452
 -0.4390  -0.4315  -0.4111  -0.4079  -0.3866  -0.3803  -0.3669  -0.3608
 -0.3585  -0.3403  -0.3285  -0.3276  -0.3200  -0.2864  -0.2663  -0.2600
 -0.2536
 -- Virtual --
 -0.0570  -0.0471  -0.0279  -0.0215  -0.0180  -0.0096  -0.0015   0.0053
  0.0110   0.0187   0.0227   0.0290   0.0329   0.0365   0.0490   0.0542
  0.0605   0.0614   0.0674   0.0706   0.0782   0.0848   0.0896   0.0920
  0.0957   0.0982   0.0992   0.1070   0.1118   0.1142   0.1170   0.1185
  0.1210   0.1258   0.1264   0.1282   0.1319   0.1343   0.1376   0.1409
  0.1415   0.1478   0.1516   0.1552   0.1609   0.1670   0.1679   0.1737
  0.1778   0.1830   0.1886   0.1914   0.1970   0.2093   0.2112   0.2128
  0.2168   0.2183   0.2256   0.2270   0.2343   0.2403   0.2432   0.2459
  0.2484   0.2521   0.2618   0.2627   0.2649   0.2709   0.2775   0.2808
  0.2843   0.2859   0.2878   0.2944   0.2996   0.3019   0.3032   0.3043
  0.3171   0.3241   0.3339   0.3396   0.3413   0.3590   0.3644   0.3734
  0.3834   0.4176   0.4276   0.4492   0.4550   0.4582   0.4756   0.4833
  0.4881   0.4977   0.5043   0.5135   0.5290   0.5351   0.5363   0.5400
  0.5478   0.5611   0.5625   0.5635   0.5760   0.5789   0.5953   0.5976
  0.6010   0.6125   0.6157   0.6191   0.6219   0.6274   0.6400   0.6441
  0.6573   0.6784   0.6834   0.6881   0.6924   0.7024   0.7127   0.7181
  0.7215   0.7258   0.7298   0.7635   0.7758   0.7947   0.8163   0.8178
  0.8237   0.8355   0.8365   0.8483   0.8506   0.8536   0.8554   0.8647
  0.8707   0.8727   0.8764   0.8824   0.8856   0.9002   0.9028   0.9105
  0.9271   0.9320   0.9419   0.9472   0.9572   0.9674   0.9699   0.9735
  0.9820   0.9864   0.9995   1.0008   1.0144   1.0285   1.0460   1.0567
  1.0612   1.0789   1.0821   1.1221   1.1323   1.1403   1.1703   1.2003
  1.2191   1.2320   1.2580   1.2652   1.2861   1.3067   1.3232   1.3461
  1.3635   1.3740   1.4103   1.4528   1.4870   1.5029   1.5116   1.5197
  1.5344   1.5413   1.5635   1.5671   1.5812   1.5944   1.6104   1.6324
  1.6497   1.6558   1.6723   1.6827   1.6990   1.7302   1.7322   1.7445
  1.7728   1.7772   1.8128   1.8329   1.8563   1.8576   1.8717   1.8815
  1.8976   1.9017   1.9220   1.9324   1.9501   1.9563   1.9631   1.9731
  1.9756   1.9973   2.0201   2.0398   2.0760   2.0781   2.1037   2.1325
  2.1408   2.1962   2.2376   2.2566   2.2724   2.2902   2.2968   2.3069
  2.3480   2.3649   2.3843   2.4116   2.4291   2.4458   2.4480   2.4608
  2.4642   2.4820   2.4974   2.5346   2.5427   2.6046   2.6265   2.6341
  2.6555   2.6685   2.6765   2.6884   2.7045   2.7066   2.7091   2.7361
  2.7447   2.7592   2.7656   2.7751   2.7864   2.8012   2.8017   2.8181
  2.8483   2.8610   2.8768   2.8824   2.9328   2.9387   2.9821   3.0094
  3.0804   3.0896   3.0979   3.1385   3.1816   3.2022   3.2178   3.2635
  3.3557   3.3679   3.3897   3.4076   3.4984   3.5364   3.5765   3.6274
  3.6519   3.7512   3.8490   3.9920   3.9934   4.0450   4.0584   4.1489
  4.1495   4.3973   4.8087   4.8499   9.7709   9.8125   9.8242  23.4040
 23.6628  23.8299  23.8883  23.9347  23.9688  23.9933  24.0084  24.0856
 24.0954  24.1313  24.1912  25.8133  25.9055  25.9257  26.1378  26.2056
 26.3379  26.5559  26.6747  26.8836 215.7642 215.8132 215.8250
 --------------------------------------------------------------

          Ground-State Mulliken Net Atomic Charges

     Atom                 Charge (a.u.)
  ----------------------------------------
      1 C                     0.204762
      2 C                    -0.428164
      3 Cl                    0.614759
      4 C                     0.367867
      5 Cl                    0.476564
      6 C                    -0.850946
      7 H                     0.200592
      8 C                    -0.483238
      9 H                     0.209149
     10 C                    -0.148923
     11 Cl                    0.498389
     12 C                     0.757495
     13 C                    -0.651101
     14 H                     0.178949
     15 C                    -0.281357
     16 H                     0.171421
     17 C                    -0.391296
     18 H                     0.162673
     19 C                    -0.236565
     20 H                     0.171894
     21 C                    -0.715685
     22 H                     0.172762
  ----------------------------------------
  Sum of atomic charges =     0.000000

 -----------------------------------------------------------------
                    Cartesian Multipole Moments
 -----------------------------------------------------------------
    Charge (ESU x 10^10)
                -0.0000
    Dipole Moment (Debye)
         X      -0.4148      Y      -0.1197      Z      -1.0064
       Tot       1.0951
    Quadrupole Moments (Debye-Ang)
        XX     -96.0449     XY      -1.9883     YY    -107.1016
        XZ      -5.3049     YZ      -3.7873     ZZ    -111.5038
    Octopole Moments (Debye-Ang^2)
       XXX     -97.6875    XXY     -14.2576    XYY     -24.6741
       YYY      -8.7285    XXZ     -29.8161    XYZ      -4.9161
       YYZ     -22.9162    XZZ     -20.4813    YZZ       6.9051
       ZZZ     -70.3846
    Hexadecapole Moments (Debye-Ang^3)
      XXXX   -2421.2473   XXXY     -21.8048   XXYY    -492.2706
      XYYY      14.8905   YYYY    -326.4128   XXXZ     364.1495
      XXYZ     -30.0798   XYYZ     155.4383   YYYZ     -91.7071
      XXZZ    -880.2683   XYZZ      33.7820   YYZZ    -554.6202
      XZZZ     448.7872   YZZZ    -100.4668   ZZZZ   -2976.1891
 -----------------------------------------------------------------
 Calculating analytic gradient of the SCF energy
 Gradient of SCF Energy
            1           2           3           4           5           6
    1  -0.0003149   0.0005980   0.0022627  -0.0013518  -0.0010424  -0.0004192
    2   0.0001780  -0.0015615  -0.0003993  -0.0002744   0.0000604   0.0000570
    3   0.0019542  -0.0025609  -0.0014810  -0.0013806   0.0012043   0.0015068
            7           8           9          10          11          12
    1  -0.0001743   0.0016805  -0.0001210   0.0002711   0.0011610  -0.0022031
    2  -0.0000968   0.0003230  -0.0000219   0.0012433   0.0003895   0.0000930
    3  -0.0003032   0.0005608  -0.0000104  -0.0014307   0.0005940   0.0012499
           13          14          15          16          17          18
    1   0.0014318   0.0001098  -0.0006434  -0.0001319   0.0000976  -0.0000679
    2   0.0016738  -0.0005829   0.0001916   0.0000008  -0.0000965  -0.0000050
    3   0.0010878  -0.0000283   0.0004016   0.0001781  -0.0000597   0.0000283
           19          20          21          22
    1  -0.0007642  -0.0002772  -0.0000531  -0.0000480
    2   0.0000265  -0.0000102  -0.0017781   0.0005898
    3   0.0003795   0.0000279  -0.0017712  -0.0001472
 Max gradient component =       2.561E-03
 RMS gradient           =       9.492E-04
 Gradient time:  CPU 164.26 s  wall 164.28 s
 Geometry Optimization Parameters
   NAtoms,    NIC,     NZ,  NCons,   NDum,   NFix, NCnnct, MaxDiis
       22     155      22       0       0       0       0       0

 Cartesian Hessian Update
 Hessian updated using BFGS update


** GEOMETRY OPTIMIZATION IN DELOCALIZED INTERNAL COORDINATES **
   Searching for a Minimum

   Optimization Cycle:   3

                       Coordinates (Angstroms)
     ATOM                X               Y               Z
      1  C         0.0197744857   -0.0010353620    0.0020643146
      2  C         0.0043699344    0.1369118523    1.4031540746
      3  Cl        1.5184676869    0.3433574596    2.2596612319
      4  C        -1.2027317318    0.1556377351    2.1147126188
      5  Cl       -1.2481080882    0.3273596973    3.8571320691
      6  C        -2.4125501013    0.0447644013    1.4401247482
      7  H        -3.3410699427    0.0599538484    1.9952674267
      8  C        -2.4214520469   -0.0873021060    0.0598164069
      9  H        -3.3584222161   -0.1847132728   -0.4730678924
     10  C        -1.2224121896   -0.1115057404   -0.6421780491
     11  Cl       -1.3105739438   -0.3508011773   -2.3803489259
     12  C         1.2964030984   -0.0280539773   -0.7633446404
     13  C         2.2513090862   -1.0233095251   -0.5251760175
     14  H         2.0588886849   -1.7878141808    0.2185907458
     15  C         3.4390712891   -1.0521325124   -1.2484437514
     16  H         4.1641913370   -1.8342227393   -1.0544217290
     17  C         3.6953833861   -0.0812733497   -2.2148885261
     18  H         4.6226684672   -0.1018565580   -2.7759738809
     19  C         2.7516558895    0.9152001425   -2.4569009076
     20  H         2.9407184354    1.6765236589   -3.2050159574
     21  C         1.5596961086    0.9391156486   -1.7398899395
     22  H         0.8353725147    1.7228230010   -1.9306665653
   Point Group: c1    Number of degrees of freedom:    60


   Energy is  -1842.274611356

 Hessian updated using BFGS update

 55 Hessian modes will be used to form the next step
  Hessian Eigenvalues:
     0.013083    0.019215    0.019221    0.023206    0.023207    0.023438
     0.023677    0.023694    0.023913    0.023960    0.024090    0.024091
     0.024112    0.024114    0.024131    0.024140    0.024142    0.024178
     0.031543    0.159503    0.159968    0.159994    0.159996    0.160000
     0.160123    0.160824    0.219473    0.220004    0.220614    0.230254
     0.244197    0.248306    0.249964    0.250000    0.263991    0.300664
     0.300939    0.301560    0.307982    0.353769    0.356544    0.356689
     0.376531    0.423497    0.429243    0.434081    0.458775    0.467748
     0.468640    0.470394    0.474519    0.478204    0.478573    0.482277
     0.606035

 Minimum search - taking simple RFO step
 Searching for Lamda that Minimizes Along All modes
 Value Taken    Lamda =  -0.00114836
 Step Taken.  Stepsize is  0.249581

                             Maximum     Tolerance    Cnvgd?
         Gradient           0.006103      0.000300      NO
         Displacement       0.194508      0.001200      NO
         Energy change     -0.002103      0.000001      NO


 New Cartesian Coordinates Obtained by Inverse Iteration

 Displacement from previous Coordinates is:  0.763472
 ----------------------------------------------------------------
             Standard Nuclear Orientation (Angstroms)
    I     Atom           X                Y                Z
 ----------------------------------------------------------------
    1      C       0.0221943508    -0.0052203166     0.0016234332
    2      C       0.0030787382     0.1954496010     1.3955403603
    3      Cl      1.5105591907     0.4556763086     2.2416849572
    4      C      -1.2010714328     0.2126321052     2.1066909897
    5      Cl     -1.2413361697     0.4520413337     3.8382578525
    6      C      -2.4086479669     0.0421980446     1.4359694070
    7      H      -3.3348264728     0.0607471264     1.9949061966
    8      C      -2.4181993566    -0.1522903380     0.0619241344
    9      H      -3.3514877039    -0.2912669105    -0.4674862396
   10      C      -1.2146092322    -0.1777319709    -0.6347974827
   11      Cl     -1.2791688724    -0.4648760927    -2.3683695372
   12      C       1.2971069054    -0.0306365834    -0.7635208770
   13      C       2.2137124266    -1.0699741889    -0.5778096982
   14      H       1.9958742838    -1.8547499617     0.1387795327
   15      C       3.4018517629    -1.0964927103    -1.3033640437
   16      H       4.1040849184    -1.9086745617    -1.1532064938
   17      C       3.6895802772    -0.0789076549    -2.2128055665
   18      H       4.6167667868    -0.0972838151    -2.7743903622
   19      C       2.7796015260     0.9612831104    -2.3991326594
   20      H       2.9955301491     1.7550469995    -3.1053101053
   21      C       1.5862555534     0.9833783473    -1.6812091873
   22      H       0.8738004818     1.7872790717    -1.8337677566
 ----------------------------------------------------------------
 Nuclear Repulsion Energy =        1238.86943303 hartrees
 There are       65 alpha and       65 beta electrons
 Applying Cartesian multipole field
    Component          Value
    ---------          -----
     (2,0,0)        1.00000E-11
     (0,2,0)        2.00000E-11
     (0,0,2)       -3.00000E-11
 Nucleus-field energy     =    -0.0000000434 hartrees
 Requested basis set is 6-311++G(d,p)
 There are 146 shells and 403 basis functions
 A cutoff of  1.0D-15 yielded   8867 shell pairs
 There are     71443 function pairs (     76787 Cartesian)
 Smallest overlap matrix eigenvalue = 3.35E-07
 Linear dependence detected in AO basis
 Number of orthogonalized atomic orbitals = 400
 Maximum deviation from orthogonality = 4.296E-10
 Guess from superposition of atomic densities
 Warning:  Energy on first SCF cycle will be non-variational
 SAD guess density has 130.000000 electrons

 -----------------------------------------------------------------------
  General SCF calculation program by
  Eric Jon Sundstrom, Paul Horn, Yuezhi Mao, Dmitri Zuev, Alec White,
  David Stuck, Shaama M.S., Shane Yost, Joonho Lee, David Small,
  Daniel Levine, Susi Lehtola, Hugh Burton, Evgeny Epifanovsky,
  Bang C. Huynh
 -----------------------------------------------------------------------
 Exchange:     0.2000 Hartree-Fock + 0.0800 Slater + 0.7200 B88
 Correlation:  0.1900 VWN1RPA + 0.8100 LYP
 Using SG-1 standard quadrature grid
 A restricted SCF calculation will be
 performed using DIIS
 SCF converges when DIIS error is below 1.0e-08
 ---------------------------------------
  Cycle       Energy         DIIS error
 ---------------------------------------
    1   -1845.8044137955      3.14e-02  
    2   -1842.1066051742      2.78e-03  
    3   -1842.0362381823      3.30e-03  
    4   -1842.2683947670      5.61e-04  
    5   -1842.2728897125      3.35e-04  
    6   -1842.2752407948      9.06e-05  
    7   -1842.2753804738      3.39e-05  
    8   -1842.2754026567      1.02e-05  
    9   -1842.2754046790      3.81e-06  
   10   -1842.2754049755      9.27e-07  
   11   -1842.2754049924      3.98e-07  
   12   -1842.2754049960      9.36e-08  
   13   -1842.2754049961      3.06e-08  
   14   -1842.2754049961      1.46e-08  
   15   -1842.2754049961      4.44e-09  Convergence criterion met
 ---------------------------------------
 SCF time:   CPU 506.75s  wall 507.00s 
 SCF   energy in the final basis set =    -1842.2754049961
 Total energy in the final basis set =    -1842.2754049961

 --------------------------------------------------------------

                    Orbital Energies (a.u.)
 --------------------------------------------------------------

 Alpha MOs
 -- Occupied --
********-101.5670-101.5650 -10.2673 -10.2630 -10.2605 -10.2270 -10.2123
-10.2097 -10.2017 -10.1878 -10.1878 -10.1862 -10.1856 -10.1853  -9.4834
 -9.4818  -9.4797  -7.2481  -7.2467  -7.2443  -7.2383  -7.2378  -7.2368
 -7.2358  -7.2347  -7.2341  -0.9398  -0.8981  -0.8786  -0.8655  -0.8357
 -0.7965  -0.7605  -0.7477  -0.7355  -0.6564  -0.6257  -0.6153  -0.5999
 -0.5435  -0.5241  -0.5207  -0.4848  -0.4723  -0.4687  -0.4565  -0.4445
 -0.4386  -0.4319  -0.4111  -0.4083  -0.3862  -0.3794  -0.3659  -0.3615
 -0.3581  -0.3407  -0.3281  -0.3276  -0.3195  -0.2831  -0.2667  -0.2604
 -0.2555
 -- Virtual --
 -0.0541  -0.0467  -0.0271  -0.0223  -0.0209  -0.0099  -0.0014   0.0059
  0.0105   0.0183   0.0228   0.0293   0.0325   0.0366   0.0483   0.0544
  0.0613   0.0619   0.0672   0.0701   0.0778   0.0845   0.0898   0.0915
  0.0964   0.0978   0.0984   0.1069   0.1113   0.1146   0.1171   0.1187
  0.1207   0.1251   0.1269   0.1275   0.1305   0.1339   0.1359   0.1409
  0.1420   0.1488   0.1525   0.1543   0.1604   0.1670   0.1691   0.1731
  0.1766   0.1809   0.1865   0.1921   0.1949   0.2085   0.2116   0.2131
  0.2188   0.2198   0.2258   0.2276   0.2349   0.2371   0.2421   0.2455
  0.2480   0.2513   0.2582   0.2630   0.2639   0.2697   0.2783   0.2816
  0.2850   0.2864   0.2908   0.2957   0.3005   0.3021   0.3040   0.3047
  0.3164   0.3248   0.3319   0.3384   0.3415   0.3597   0.3671   0.3724
  0.3829   0.4184   0.4277   0.4496   0.4544   0.4579   0.4760   0.4827
  0.4878   0.4955   0.5043   0.5157   0.5296   0.5330   0.5376   0.5394
  0.5473   0.5604   0.5619   0.5640   0.5750   0.5778   0.5910   0.5942
  0.6026   0.6125   0.6169   0.6193   0.6231   0.6318   0.6399   0.6459
  0.6594   0.6797   0.6880   0.6909   0.6990   0.7063   0.7097   0.7172
  0.7220   0.7281   0.7290   0.7636   0.7789   0.7988   0.8169   0.8195
  0.8217   0.8373   0.8430   0.8469   0.8505   0.8527   0.8562   0.8658
  0.8718   0.8743   0.8771   0.8840   0.8865   0.8965   0.9012   0.9068
  0.9206   0.9348   0.9402   0.9496   0.9564   0.9664   0.9712   0.9812
  0.9830   0.9894   1.0019   1.0063   1.0151   1.0290   1.0457   1.0544
  1.0599   1.0745   1.0800   1.1212   1.1360   1.1449   1.1719   1.2026
  1.2221   1.2362   1.2639   1.2690   1.2905   1.3080   1.3213   1.3469
  1.3643   1.3850   1.4132   1.4399   1.4866   1.5038   1.5113   1.5182
  1.5294   1.5509   1.5642   1.5665   1.5792   1.5955   1.6116   1.6343
  1.6517   1.6567   1.6702   1.6843   1.6970   1.7256   1.7294   1.7436
  1.7732   1.7772   1.8128   1.8292   1.8518   1.8571   1.8669   1.8760
  1.8962   1.9047   1.9231   1.9386   1.9495   1.9559   1.9646   1.9770
  1.9793   2.0004   2.0198   2.0445   2.0765   2.0784   2.1013   2.1335
  2.1428   2.1956   2.2391   2.2550   2.2747   2.2854   2.2936   2.3062
  2.3513   2.3657   2.3874   2.4158   2.4324   2.4442   2.4488   2.4550
  2.4649   2.4845   2.5054   2.5361   2.5435   2.6049   2.6205   2.6298
  2.6523   2.6717   2.6793   2.6907   2.7042   2.7065   2.7077   2.7353
  2.7464   2.7600   2.7638   2.7739   2.7870   2.8000   2.8082   2.8144
  2.8468   2.8628   2.8726   2.8767   2.9298   2.9391   2.9850   3.0154
  3.0836   3.0935   3.1008   3.1366   3.1784   3.2041   3.2271   3.2637
  3.3520   3.3703   3.3875   3.4090   3.4947   3.5385   3.5773   3.6297
  3.6515   3.7600   3.8501   3.9911   3.9953   4.0439   4.0593   4.1490
  4.1509   4.3830   4.8101   4.8487   9.7727   9.8145   9.8256  23.4068
 23.6649  23.8283  23.8950  23.9365  23.9674  23.9903  24.0088  24.0909
 24.0919  24.1282  24.1900  25.8116  25.9018  25.9221  26.1409  26.2102
 26.3456  26.5578  26.6813  26.8942 215.7661 215.8156 215.8267
 --------------------------------------------------------------

          Ground-State Mulliken Net Atomic Charges

     Atom                 Charge (a.u.)
  ----------------------------------------
      1 C                     0.127688
      2 C                    -0.560175
      3 Cl                    0.609542
      4 C                     0.428099
      5 Cl                    0.476723
      6 C                    -0.815194
      7 H                     0.202215
      8 C                    -0.472525
      9 H                     0.208275
     10 C                    -0.195859
     11 Cl                    0.497348
     12 C                     0.804013
     13 C                    -0.589828
     14 H                     0.181689
     15 C                    -0.333318
     16 H                     0.171510
     17 C                    -0.310280
     18 H                     0.164330
     19 C                    -0.304103
     20 H                     0.171619
     21 C                    -0.639661
     22 H                     0.177893
  ----------------------------------------
  Sum of atomic charges =     0.000000

 -----------------------------------------------------------------
                    Cartesian Multipole Moments
 -----------------------------------------------------------------
    Charge (ESU x 10^10)
                -0.0000
    Dipole Moment (Debye)
         X      -0.4217      Y      -0.1612      Z      -0.9661
       Tot       1.0664
    Quadrupole Moments (Debye-Ang)
        XX     -96.2038     XY      -1.7629     YY    -106.6860
        XZ      -5.4791     YZ      -3.8267     ZZ    -111.7181
    Octopole Moments (Debye-Ang^2)
       XXX     -99.5928    XXY     -15.5162    XYY     -23.8421
       YYY     -12.8379    XXZ     -30.5331    XYZ      -4.4731
       YYZ     -23.2981    XZZ     -20.9997    YZZ       4.9282
       ZZZ     -67.0705
    Hexadecapole Moments (Debye-Ang^3)
      XXXX   -2408.7640   XXXY     -26.8002   XXYY    -491.7061
      XYYY       2.8510   YYYY    -363.4836   XXXZ     366.1977
      XXYZ     -43.7629   XYYZ     154.4511   YYYZ    -137.1921
      XXZZ    -870.5842   XYZZ      29.8290   YYZZ    -553.8507
      XZZZ     456.8720   YZZZ    -140.3276   ZZZZ   -2945.5012
 -----------------------------------------------------------------
 Calculating analytic gradient of the SCF energy
 Gradient of SCF Energy
            1           2           3           4           5           6
    1   0.0018218  -0.0005024   0.0003155   0.0009480  -0.0000276  -0.0005643
    2   0.0000177  -0.0000654  -0.0005307  -0.0000382  -0.0000865   0.0001817
    3  -0.0006839  -0.0007670  -0.0007912   0.0002723   0.0001706   0.0007507
            7           8           9          10          11          12
    1   0.0001529  -0.0003983   0.0000580   0.0006231   0.0014775  -0.0017407
    2  -0.0000341   0.0000016   0.0000551   0.0000217   0.0005754   0.0000450
    3  -0.0000355  -0.0006981  -0.0000925   0.0004463  -0.0001779   0.0005017
           13          14          15          16          17          18
    1  -0.0003075  -0.0001364  -0.0001887  -0.0000465   0.0006110   0.0000101
    2   0.0002447  -0.0002536  -0.0003704  -0.0000293   0.0000592  -0.0000025
    3   0.0005501   0.0008896   0.0000620   0.0002121  -0.0002467  -0.0000118
           19          20          21          22
    1  -0.0000967  -0.0002243  -0.0008336  -0.0009510
    2   0.0003113   0.0000438  -0.0004929   0.0003466
    3  -0.0001530  -0.0000468   0.0001502  -0.0003011
 Max gradient component =       1.822E-03
 RMS gradient           =       5.355E-04
 Gradient time:  CPU 166.06 s  wall 166.07 s
 Geometry Optimization Parameters
   NAtoms,    NIC,     NZ,  NCons,   NDum,   NFix, NCnnct, MaxDiis
       22     155      22       0       0       0       0       0

 Cartesian Hessian Update
 Hessian updated using BFGS update


** GEOMETRY OPTIMIZATION IN DELOCALIZED INTERNAL COORDINATES **
   Searching for a Minimum

   Optimization Cycle:   4

                       Coordinates (Angstroms)
     ATOM                X               Y               Z
      1  C         0.0221943508   -0.0052203166    0.0016234332
      2  C         0.0030787382    0.1954496010    1.3955403603
      3  Cl        1.5105591907    0.4556763086    2.2416849572
      4  C        -1.2010714328    0.2126321052    2.1066909897
      5  Cl       -1.2413361697    0.4520413337    3.8382578525
      6  C        -2.4086479669    0.0421980446    1.4359694070
      7  H        -3.3348264728    0.0607471264    1.9949061966
      8  C        -2.4181993566   -0.1522903380    0.0619241344
      9  H        -3.3514877039   -0.2912669105   -0.4674862396
     10  C        -1.2146092322   -0.1777319709   -0.6347974827
     11  Cl       -1.2791688724   -0.4648760927   -2.3683695372
     12  C         1.2971069054   -0.0306365834   -0.7635208770
     13  C         2.2137124266   -1.0699741889   -0.5778096982
     14  H         1.9958742838   -1.8547499617    0.1387795327
     15  C         3.4018517629   -1.0964927103   -1.3033640437
     16  H         4.1040849184   -1.9086745617   -1.1532064938
     17  C         3.6895802772   -0.0789076549   -2.2128055665
     18  H         4.6167667868   -0.0972838151   -2.7743903622
     19  C         2.7796015260    0.9612831104   -2.3991326594
     20  H         2.9955301491    1.7550469995   -3.1053101053
     21  C         1.5862555534    0.9833783473   -1.6812091873
     22  H         0.8738004818    1.7872790717   -1.8337677566
   Point Group: c1    Number of degrees of freedom:    60


   Energy is  -1842.275404996

 Hessian updated using BFGS update

 57 Hessian modes will be used to form the next step
  Hessian Eigenvalues:
     0.008127    0.019217    0.019252    0.023205    0.023211    0.023607
     0.023677    0.023716    0.023910    0.024031    0.024090    0.024090
     0.024114    0.024124    0.024130    0.024142    0.024148    0.024359
     0.030233    0.159581    0.159969    0.159995    0.159996    0.160000
     0.160186    0.161235    0.218515    0.220003    0.220719    0.230149
     0.244057    0.248206    0.249971    0.250000    0.251577    0.274025
     0.300764    0.301050    0.303317    0.319923    0.352239    0.356535
     0.356685    0.356689    0.371968    0.420974    0.429243    0.436797
     0.454952    0.467748    0.468888    0.472923    0.475469    0.478207
     0.478573    0.502940    0.552801

 Minimum search - taking simple RFO step
 Searching for Lamda that Minimizes Along All modes
 Value Taken    Lamda =  -0.00067832
 Step Taken.  Stepsize is  0.238918

                             Maximum     Tolerance    Cnvgd?
         Gradient           0.006242      0.000300      NO
         Displacement       0.209969      0.001200      NO
         Energy change     -0.000794      0.000001      NO


 New Cartesian Coordinates Obtained by Inverse Iteration

 Displacement from previous Coordinates is:  0.821654
 ----------------------------------------------------------------
             Standard Nuclear Orientation (Angstroms)
    I     Atom           X                Y                Z
 ----------------------------------------------------------------
    1      C       0.0163556811    -0.0095779929    -0.0037349261
    2      C      -0.0013885454     0.2504153814     1.3805744224
    3      Cl      1.5075176612     0.5702004055     2.1996666563
    4      C      -1.2029516558     0.2710310130     2.0954252297
    5      Cl     -1.2426936153     0.5891438110     3.8123247009
    6      C      -2.4074913841     0.0376279512     1.4373229427
    7      H      -3.3310577612     0.0596423496     2.0011427145
    8      C      -2.4192095244    -0.2207223290     0.0748265218
    9      H      -3.3505330973    -0.4071757605    -0.4428562193
   10      C      -1.2171797971    -0.2422634659    -0.6255302633
   11      Cl     -1.2779389154    -0.5939650151    -2.3479680219
   12      C       1.2963584868    -0.0327339495    -0.7692460049
   13      C       2.1762283708    -1.1101007775    -0.6376985336
   14      H       1.9276736670    -1.9217987575     0.0373386975
   15      C       3.3674679892    -1.1338241384    -1.3596008020
   16      H       4.0431456709    -1.9754069915    -1.2573590073
   17      C       3.6914203903    -0.0753373313    -2.2072592174
   18      H       4.6204897490    -0.0915810029    -2.7658078289
   19      C       2.8192769038     1.0044723268    -2.3355945140
   20      H       3.0693376573     1.8300971377    -2.9922813754
   21      C       1.6223096214     1.0244736336    -1.6225998392
   22      H       0.9335125906     1.8550104460    -1.7308784783
 ----------------------------------------------------------------
 Nuclear Repulsion Energy =        1238.35072842 hartrees
 There are       65 alpha and       65 beta electrons
 Applying Cartesian multipole field
    Component          Value
    ---------          -----
     (2,0,0)        1.00000E-11
     (0,2,0)        2.00000E-11
     (0,0,2)       -3.00000E-11
 Nucleus-field energy     =    -0.0000000414 hartrees
 Requested basis set is 6-311++G(d,p)
 There are 146 shells and 403 basis functions
 A cutoff of  1.0D-15 yielded   8856 shell pairs
 There are     71296 function pairs (     76609 Cartesian)
 Smallest overlap matrix eigenvalue = 3.39E-07
 Linear dependence detected in AO basis
 Number of orthogonalized atomic orbitals = 400
 Maximum deviation from orthogonality = 3.130E-10
 Guess from superposition of atomic densities
 Warning:  Energy on first SCF cycle will be non-variational
 SAD guess density has 130.000000 electrons

 -----------------------------------------------------------------------
  General SCF calculation program by
  Eric Jon Sundstrom, Paul Horn, Yuezhi Mao, Dmitri Zuev, Alec White,
  David Stuck, Shaama M.S., Shane Yost, Joonho Lee, David Small,
  Daniel Levine, Susi Lehtola, Hugh Burton, Evgeny Epifanovsky,
  Bang C. Huynh
 -----------------------------------------------------------------------
 Exchange:     0.2000 Hartree-Fock + 0.0800 Slater + 0.7200 B88
 Correlation:  0.1900 VWN1RPA + 0.8100 LYP
 Using SG-1 standard quadrature grid
 A restricted SCF calculation will be
 performed using DIIS
 SCF converges when DIIS error is below 1.0e-08
 ---------------------------------------
  Cycle       Energy         DIIS error
 ---------------------------------------
    1   -1845.8017843659      3.14e-02  
    2   -1842.1073050995      2.78e-03  
    3   -1842.0380712498      3.29e-03  
    4   -1842.2689267117      5.58e-04  
    5   -1842.2733945238      3.32e-04  
    6   -1842.2757056939      9.10e-05  
    7   -1842.2758465345      3.41e-05  
    8   -1842.2758689915      1.02e-05  
    9   -1842.2758710002      3.85e-06  
   10   -1842.2758713037      9.14e-07  
   11   -1842.2758713201      3.97e-07  
   12   -1842.2758713234      9.08e-08  
   13   -1842.2758713236      2.96e-08  
   14   -1842.2758713236      1.41e-08  
   15   -1842.2758713238      4.10e-09  Convergence criterion met
 ---------------------------------------
 SCF time:   CPU 504.41s  wall 504.00s 
 SCF   energy in the final basis set =    -1842.2758713238
 Total energy in the final basis set =    -1842.2758713238

 --------------------------------------------------------------

                    Orbital Energies (a.u.)
 --------------------------------------------------------------

 Alpha MOs
 -- Occupied --
********-101.5670-101.5648 -10.2672 -10.2628 -10.2605 -10.2266 -10.2123
-10.2096 -10.2017 -10.1877 -10.1877 -10.1861 -10.1857 -10.1853  -9.4836
 -9.4818  -9.4794  -7.2483  -7.2467  -7.2440  -7.2385  -7.2379  -7.2368
 -7.2358  -7.2344  -7.2338  -0.9398  -0.8977  -0.8788  -0.8658  -0.8355
 -0.7961  -0.7604  -0.7477  -0.7353  -0.6561  -0.6243  -0.6168  -0.5996
 -0.5433  -0.5242  -0.5206  -0.4845  -0.4730  -0.4687  -0.4566  -0.4441
 -0.4382  -0.4323  -0.4110  -0.4085  -0.3859  -0.3789  -0.3650  -0.3621
 -0.3578  -0.3405  -0.3278  -0.3275  -0.3197  -0.2803  -0.2670  -0.2613
 -0.2570
 -- Virtual --
 -0.0513  -0.0467  -0.0267  -0.0239  -0.0222  -0.0101  -0.0013   0.0065
  0.0099   0.0178   0.0229   0.0293   0.0322   0.0367   0.0476   0.0542
  0.0619   0.0628   0.0672   0.0696   0.0770   0.0838   0.0892   0.0919
  0.0964   0.0975   0.0979   0.1067   0.1107   0.1149   0.1169   0.1192
  0.1205   0.1241   0.1270   0.1276   0.1293   0.1337   0.1350   0.1403
  0.1437   0.1496   0.1529   0.1543   0.1597   0.1669   0.1701   0.1715
  0.1760   0.1793   0.1847   0.1919   0.1932   0.2081   0.2101   0.2143
  0.2194   0.2211   0.2257   0.2298   0.2336   0.2356   0.2410   0.2451
  0.2475   0.2516   0.2561   0.2615   0.2641   0.2695   0.2793   0.2815
  0.2847   0.2886   0.2921   0.2969   0.3009   0.3040   0.3051   0.3091
  0.3159   0.3234   0.3280   0.3380   0.3422   0.3601   0.3703   0.3721
  0.3836   0.4187   0.4286   0.4501   0.4526   0.4571   0.4763   0.4792
  0.4878   0.4939   0.5069   0.5180   0.5298   0.5323   0.5385   0.5396
  0.5473   0.5579   0.5617   0.5647   0.5753   0.5771   0.5875   0.5906
  0.6036   0.6083   0.6153   0.6209   0.6278   0.6304   0.6423   0.6496
  0.6597   0.6763   0.6893   0.6993   0.7005   0.7069   0.7154   0.7177
  0.7239   0.7277   0.7303   0.7632   0.7829   0.8024   0.8155   0.8199
  0.8225   0.8387   0.8426   0.8482   0.8505   0.8531   0.8561   0.8665
  0.8709   0.8733   0.8779   0.8842   0.8866   0.8908   0.8958   0.9051
  0.9165   0.9384   0.9438   0.9525   0.9571   0.9659   0.9718   0.9812
  0.9870   0.9964   1.0061   1.0111   1.0168   1.0288   1.0460   1.0553
  1.0588   1.0695   1.0800   1.1247   1.1355   1.1504   1.1765   1.2040
  1.2247   1.2379   1.2664   1.2736   1.2942   1.3082   1.3208   1.3495
  1.3636   1.3947   1.4149   1.4265   1.4858   1.5045   1.5114   1.5150
  1.5252   1.5598   1.5661   1.5682   1.5747   1.5943   1.6122   1.6376
  1.6528   1.6597   1.6677   1.6841   1.6973   1.7190   1.7268   1.7439
  1.7733   1.7784   1.8130   1.8272   1.8434   1.8556   1.8611   1.8698
  1.8931   1.9077   1.9232   1.9432   1.9484   1.9552   1.9651   1.9813
  1.9836   2.0016   2.0211   2.0505   2.0773   2.0792   2.0972   2.1351
  2.1452   2.1961   2.2403   2.2543   2.2765   2.2821   2.2909   2.3065
  2.3543   2.3679   2.3863   2.4156   2.4351   2.4413   2.4490   2.4523
  2.4654   2.4863   2.5158   2.5364   2.5441   2.6002   2.6075   2.6283
  2.6541   2.6710   2.6823   2.6934   2.7044   2.7074   2.7088   2.7330
  2.7483   2.7605   2.7620   2.7709   2.7866   2.7994   2.8049   2.8318
  2.8480   2.8649   2.8673   2.8744   2.9261   2.9410   2.9849   3.0181
  3.0867   3.0986   3.1052   3.1347   3.1737   3.2035   3.2346   3.2637
  3.3467   3.3733   3.3869   3.4125   3.4919   3.5433   3.5801   3.6335
  3.6518   3.7677   3.8505   3.9913   3.9955   4.0435   4.0593   4.1496
  4.1522   4.3718   4.8111   4.8466   9.7759   9.8159   9.8248  23.4094
 23.6643  23.8272  23.8946  23.9349  23.9668  23.9887  24.0102  24.0898
 24.0983  24.1301  24.1918  25.8095  25.8954  25.9220  26.1419  26.2264
 26.3437  26.5563  26.6839  26.9039 215.7695 215.8163 215.8273
 --------------------------------------------------------------

          Ground-State Mulliken Net Atomic Charges

     Atom                 Charge (a.u.)
  ----------------------------------------
      1 C                     0.000333
      2 C                    -0.707663
      3 Cl                    0.608110
      4 C                     0.538811
      5 Cl                    0.478995
      6 C                    -0.754591
      7 H                     0.204786
      8 C                    -0.463530
      9 H                     0.206123
     10 C                    -0.187292
     11 Cl                    0.495802
     12 C                     0.862573
     13 C                    -0.539921
     14 H                     0.184146
     15 C                    -0.407695
     16 H                     0.170769
     17 C                    -0.225796
     18 H                     0.165462
     19 C                    -0.386815
     20 H                     0.170508
     21 C                    -0.596130
     22 H                     0.183014
  ----------------------------------------
  Sum of atomic charges =     0.000000

 -----------------------------------------------------------------
                    Cartesian Multipole Moments
 -----------------------------------------------------------------
    Charge (ESU x 10^10)
                 0.0000
    Dipole Moment (Debye)
         X      -0.4247      Y      -0.2075      Z      -0.9196
       Tot       1.0340
    Quadrupole Moments (Debye-Ang)
        XX     -96.2852     XY      -1.4422     YY    -106.2461
        XZ      -5.7085     YZ      -3.7851     ZZ    -112.0015
    Octopole Moments (Debye-Ang^2)
       XXX     -99.9550    XXY     -16.5487    XYY     -22.5669
       YYY     -16.9544    XXZ     -30.8079    XYZ      -3.9495
       YYZ     -23.4862    XZZ     -21.4194    YZZ       2.6452
       ZZZ     -63.0245
    Hexadecapole Moments (Debye-Ang^3)
      XXXX   -2411.2448   XXXY     -32.2392   XXYY    -495.2374
      XYYY     -10.7408   YYYY    -409.1599   XXXZ     368.3402
      XXYZ     -58.3836   XYYZ     153.6370   YYYZ    -184.6475
      XXZZ    -861.0303   XYZZ      24.6944   YYZZ    -551.8860
      XZZZ     466.3362   YZZZ    -181.6572   ZZZZ   -2901.1955
 -----------------------------------------------------------------
 Calculating analytic gradient of the SCF energy
 Gradient of SCF Energy
            1           2           3           4           5           6
    1   0.0010313  -0.0004331   0.0000500   0.0007430   0.0000019  -0.0000825
    2  -0.0000124   0.0002630  -0.0006158   0.0002692  -0.0001802   0.0000164
    3  -0.0008180   0.0004275  -0.0011526   0.0009665  -0.0005623  -0.0005517
            7           8           9          10          11          12
    1   0.0000983  -0.0010533   0.0001394   0.0000821   0.0006092   0.0004839
    2   0.0000746  -0.0003327   0.0000271   0.0001334   0.0002401  -0.0001416
    3   0.0001801  -0.0003735  -0.0000092   0.0014554  -0.0006400  -0.0002895
           13          14          15          16          17          18
    1  -0.0006380  -0.0003206   0.0003085   0.0000280  -0.0000247  -0.0000095
    2  -0.0001440   0.0002370  -0.0001776   0.0000237   0.0000496   0.0000090
    3   0.0004752   0.0008633  -0.0002308  -0.0000772   0.0000308   0.0000069
           19          20          21          22
    1   0.0003030   0.0000978  -0.0006304  -0.0007844
    2   0.0000505  -0.0000017   0.0004069  -0.0001945
    3  -0.0002642   0.0000264   0.0006616  -0.0001249
 Max gradient component =       1.455E-03
 RMS gradient           =       4.678E-04
 Gradient time:  CPU 165.92 s  wall 165.93 s
 Geometry Optimization Parameters
   NAtoms,    NIC,     NZ,  NCons,   NDum,   NFix, NCnnct, MaxDiis
       22     155      22       0       0       0       0       0

 Cartesian Hessian Update
 Hessian updated using BFGS update


** GEOMETRY OPTIMIZATION IN DELOCALIZED INTERNAL COORDINATES **
   Searching for a Minimum

   Optimization Cycle:   5

                       Coordinates (Angstroms)
     ATOM                X               Y               Z
      1  C         0.0163556811   -0.0095779929   -0.0037349261
      2  C        -0.0013885454    0.2504153814    1.3805744224
      3  Cl        1.5075176612    0.5702004055    2.1996666563
      4  C        -1.2029516558    0.2710310130    2.0954252297
      5  Cl       -1.2426936153    0.5891438110    3.8123247009
      6  C        -2.4074913841    0.0376279512    1.4373229427
      7  H        -3.3310577612    0.0596423496    2.0011427145
      8  C        -2.4192095244   -0.2207223290    0.0748265218
      9  H        -3.3505330973   -0.4071757605   -0.4428562193
     10  C        -1.2171797971   -0.2422634659   -0.6255302633
     11  Cl       -1.2779389154   -0.5939650151   -2.3479680219
     12  C         1.2963584868   -0.0327339495   -0.7692460049
     13  C         2.1762283708   -1.1101007775   -0.6376985336
     14  H         1.9276736670   -1.9217987575    0.0373386975
     15  C         3.3674679892   -1.1338241384   -1.3596008020
     16  H         4.0431456709   -1.9754069915   -1.2573590073
     17  C         3.6914203903   -0.0753373313   -2.2072592174
     18  H         4.6204897490   -0.0915810029   -2.7658078289
     19  C         2.8192769038    1.0044723268   -2.3355945140
     20  H         3.0693376573    1.8300971377   -2.9922813754
     21  C         1.6223096214    1.0244736336   -1.6225998392
     22  H         0.9335125906    1.8550104460   -1.7308784783
   Point Group: c1    Number of degrees of freedom:    60


   Energy is  -1842.275871324

 Hessian updated using BFGS update

 58 Hessian modes will be used to form the next step
  Hessian Eigenvalues:
     0.005602    0.019217    0.019550    0.023206    0.023244    0.023675
     0.023715    0.023752    0.024024    0.024035    0.024090    0.024092
     0.024116    0.024126    0.024141    0.024147    0.024284    0.024373
     0.028648    0.159751    0.159972    0.159995    0.159996    0.160000
     0.160225    0.163205    0.220002    0.220092    0.222101    0.230839
     0.243839    0.248144    0.249974    0.250000    0.260249    0.272876
     0.301029    0.301315    0.306265    0.326278    0.347059    0.356526
     0.356665    0.356684    0.356831    0.362530    0.417414    0.429243
     0.433315    0.450203    0.467767    0.468314    0.472903    0.477677
     0.478293    0.478807    0.486789    0.533698

 Minimum search - taking simple RFO step
 Searching for Lamda that Minimizes Along All modes
 Value Taken    Lamda =  -0.00031491
 Step Taken.  Stepsize is  0.190896

                             Maximum     Tolerance    Cnvgd?
         Gradient           0.003299      0.000300      NO
         Displacement       0.171784      0.001200      NO
         Energy change     -0.000466      0.000001      NO


 New Cartesian Coordinates Obtained by Inverse Iteration

 Displacement from previous Coordinates is:  0.671510
 ----------------------------------------------------------------
             Standard Nuclear Orientation (Angstroms)
    I     Atom           X                Y                Z
 ----------------------------------------------------------------
    1      C       0.0184283896    -0.0103329862     0.0047037484
    2      C      -0.0076645662     0.2971630908     1.3795720054
    3      Cl      1.4905935855     0.6785786336     2.1918148705
    4      C      -1.2126700201     0.3160246862     2.0893835043
    5      Cl     -1.2658758824     0.6988108921     3.7929419261
    6      C      -2.4086311123     0.0311311103     1.4364550087
    7      H      -3.3349662312     0.0521419466     1.9960089002
    8      C      -2.4097384009    -0.2723299692     0.0837448623
    9      H      -3.3352831521    -0.4963068161    -0.4295685293
   10      C      -1.2055634836    -0.2900487745    -0.6128366461
   11      Cl     -1.2482651429    -0.6918289010    -2.3237677440
   12      C       1.3008421985    -0.0313592566    -0.7621524754
   13      C       2.1493497741    -1.1387594525    -0.6866050309
   14      H       1.8787127533    -1.9771543287    -0.0545550389
   15      C       3.3376978349    -1.1619176049    -1.4128877689
   16      H       3.9888519260    -2.0266851235    -1.3541223574
   17      C       3.6876303853    -0.0763163512    -2.2139133972
   18      H       4.6132662505    -0.0935518281    -2.7781847914
   19      C       2.8454728094     1.0313503841    -2.2895183280
   20      H       3.1158752507     1.8779105144    -2.9105456625
   21      C       1.6528461402     1.0529701014    -1.5698196647
   22      H       0.9897408375     1.9081369768    -1.6359405371
 ----------------------------------------------------------------
 Nuclear Repulsion Energy =        1237.83585515 hartrees
 There are       65 alpha and       65 beta electrons
 Applying Cartesian multipole field
    Component          Value
    ---------          -----
     (2,0,0)        1.00000E-11
     (0,2,0)        2.00000E-11
     (0,0,2)       -3.00000E-11
 Nucleus-field energy     =    -0.0000000401 hartrees
 Requested basis set is 6-311++G(d,p)
 There are 146 shells and 403 basis functions
 A cutoff of  1.0D-15 yielded   8863 shell pairs
 There are     71402 function pairs (     76737 Cartesian)
 Smallest overlap matrix eigenvalue = 3.33E-07
 Linear dependence detected in AO basis
 Number of orthogonalized atomic orbitals = 400
 Maximum deviation from orthogonality = 1.764E-10
 Guess from superposition of atomic densities
 Warning:  Energy on first SCF cycle will be non-variational
 SAD guess density has 130.000000 electrons

 -----------------------------------------------------------------------
  General SCF calculation program by
  Eric Jon Sundstrom, Paul Horn, Yuezhi Mao, Dmitri Zuev, Alec White,
  David Stuck, Shaama M.S., Shane Yost, Joonho Lee, David Small,
  Daniel Levine, Susi Lehtola, Hugh Burton, Evgeny Epifanovsky,
  Bang C. Huynh
 -----------------------------------------------------------------------
 Exchange:     0.2000 Hartree-Fock + 0.0800 Slater + 0.7200 B88
 Correlation:  0.1900 VWN1RPA + 0.8100 LYP
 Using SG-1 standard quadrature grid
 A restricted SCF calculation will be
 performed using DIIS
 SCF converges when DIIS error is below 1.0e-08
 ---------------------------------------
  Cycle       Energy         DIIS error
 ---------------------------------------
    1   -1845.8011416301      3.14e-02  
    2   -1842.1073236676      2.78e-03  
    3   -1842.0380788766      3.29e-03  
    4   -1842.2690334758      5.61e-04  
    5   -1842.2735838192      3.32e-04  
    6   -1842.2758938945      9.08e-05  
    7   -1842.2760336181      3.43e-05  
    8   -1842.2760562581      1.03e-05  
    9   -1842.2760582809      3.88e-06  
   10   -1842.2760585901      9.08e-07  
   11   -1842.2760586063      3.96e-07  
   12   -1842.2760586097      8.99e-08  
   13   -1842.2760586097      2.95e-08  
   14   -1842.2760586098      1.38e-08  
   15   -1842.2760586098      3.89e-09  Convergence criterion met
 ---------------------------------------
 SCF time:   CPU 502.79s  wall 503.00s 
 SCF   energy in the final basis set =    -1842.2760586098
 Total energy in the final basis set =    -1842.2760586098

 --------------------------------------------------------------

                    Orbital Energies (a.u.)
 --------------------------------------------------------------

 Alpha MOs
 -- Occupied --
********-101.5671-101.5647 -10.2673 -10.2628 -10.2603 -10.2264 -10.2123
-10.2095 -10.2019 -10.1875 -10.1875 -10.1859 -10.1857 -10.1851  -9.4835
 -9.4819  -9.4794  -7.2482  -7.2467  -7.2440  -7.2384  -7.2379  -7.2368
 -7.2359  -7.2343  -7.2338  -0.9397  -0.8978  -0.8785  -0.8659  -0.8356
 -0.7959  -0.7604  -0.7476  -0.7354  -0.6560  -0.6229  -0.6179  -0.5996
 -0.5433  -0.5242  -0.5207  -0.4842  -0.4733  -0.4686  -0.4566  -0.4440
 -0.4379  -0.4324  -0.4110  -0.4086  -0.3858  -0.3785  -0.3644  -0.3625
 -0.3574  -0.3405  -0.3277  -0.3274  -0.3195  -0.2783  -0.2672  -0.2625
 -0.2576
 -- Virtual --
 -0.0495  -0.0467  -0.0273  -0.0247  -0.0224  -0.0102  -0.0013   0.0070
  0.0095   0.0176   0.0230   0.0292   0.0321   0.0368   0.0473   0.0543
  0.0622   0.0632   0.0678   0.0695   0.0759   0.0833   0.0887   0.0924
  0.0960   0.0968   0.0982   0.1065   0.1101   0.1151   0.1168   0.1197
  0.1204   0.1232   0.1268   0.1281   0.1285   0.1331   0.1351   0.1400
  0.1450   0.1502   0.1528   0.1550   0.1593   0.1671   0.1700   0.1705
  0.1760   0.1788   0.1835   0.1905   0.1932   0.2074   0.2089   0.2155
  0.2190   0.2211   0.2276   0.2299   0.2330   0.2356   0.2396   0.2443
  0.2477   0.2531   0.2553   0.2600   0.2636   0.2701   0.2802   0.2809
  0.2843   0.2910   0.2930   0.2977   0.3019   0.3046   0.3062   0.3127
  0.3150   0.3183   0.3328   0.3385   0.3433   0.3600   0.3698   0.3745
  0.3863   0.4187   0.4304   0.4493   0.4514   0.4566   0.4748   0.4779
  0.4874   0.4936   0.5099   0.5193   0.5286   0.5339   0.5376   0.5414
  0.5480   0.5550   0.5626   0.5654   0.5755   0.5777   0.5860   0.5897
  0.6034   0.6077   0.6152   0.6207   0.6275   0.6317   0.6449   0.6529
  0.6585   0.6728   0.6914   0.7011   0.7023   0.7071   0.7172   0.7204
  0.7269   0.7309   0.7329   0.7625   0.7867   0.8053   0.8139   0.8190
  0.8260   0.8369   0.8457   0.8499   0.8511   0.8544   0.8567   0.8655
  0.8692   0.8731   0.8763   0.8821   0.8844   0.8857   0.8959   0.9039
  0.9139   0.9421   0.9464   0.9564   0.9601   0.9660   0.9722   0.9779
  0.9910   0.9992   1.0106   1.0132   1.0184   1.0270   1.0464   1.0577
  1.0600   1.0674   1.0788   1.1294   1.1333   1.1520   1.1853   1.2065
  1.2267   1.2365   1.2690   1.2773   1.2951   1.3081   1.3240   1.3525
  1.3635   1.3959   1.4152   1.4244   1.4853   1.5051   1.5104   1.5122
  1.5233   1.5609   1.5677   1.5715   1.5763   1.5929   1.6127   1.6399
  1.6537   1.6626   1.6662   1.6855   1.6985   1.7163   1.7242   1.7442
  1.7720   1.7809   1.8138   1.8263   1.8381   1.8521   1.8583   1.8656
  1.8925   1.9089   1.9229   1.9461   1.9477   1.9551   1.9645   1.9839
  1.9864   2.0033   2.0236   2.0555   2.0768   2.0812   2.0942   2.1376
  2.1467   2.1969   2.2421   2.2542   2.2755   2.2824   2.2880   2.3069
  2.3557   2.3703   2.3847   2.4149   2.4350   2.4386   2.4487   2.4507
  2.4647   2.4870   2.5216   2.5360   2.5470   2.5934   2.5954   2.6306
  2.6565   2.6705   2.6841   2.6934   2.7058   2.7082   2.7117   2.7302
  2.7510   2.7595   2.7622   2.7702   2.7814   2.7983   2.8019   2.8464
  2.8517   2.8631   2.8679   2.8781   2.9227   2.9418   2.9834   3.0192
  3.0890   3.1034   3.1091   3.1339   3.1692   3.2016   3.2408   3.2691
  3.3423   3.3767   3.3873   3.4159   3.4895   3.5484   3.5840   3.6361
  3.6533   3.7739   3.8514   3.9914   3.9964   4.0436   4.0589   4.1498
  4.1531   4.3656   4.8120   4.8445   9.7778   9.8143   9.8311  23.4123
 23.6639  23.8271  23.8939  23.9343  23.9662  23.9886  24.0125  24.0905
 24.1025  24.1318  24.1937  25.8079  25.8854  25.9241  26.1417  26.2413
 26.3317  26.5544  26.6814  26.9114 215.7714 215.8132 215.8358
 --------------------------------------------------------------

          Ground-State Mulliken Net Atomic Charges

     Atom                 Charge (a.u.)
  ----------------------------------------
      1 C                    -0.118659
      2 C                    -0.808363
      3 Cl                    0.588552
      4 C                     0.647221
      5 Cl                    0.487510
      6 C                    -0.704732
      7 H                     0.207066
      8 C                    -0.427605
      9 H                     0.204163
     10 C                    -0.186271
     11 Cl                    0.487296
     12 C                     0.921858
     13 C                    -0.534691
     14 H                     0.187465
     15 C                    -0.476497
     16 H                     0.169432
     17 C                    -0.157611
     18 H                     0.166242
     19 C                    -0.465230
     20 H                     0.169234
     21 C                    -0.543861
     22 H                     0.187481
  ----------------------------------------
  Sum of atomic charges =     0.000000

 -----------------------------------------------------------------
                    Cartesian Multipole Moments
 -----------------------------------------------------------------
    Charge (ESU x 10^10)
                -0.0000
    Dipole Moment (Debye)
         X      -0.4367      Y      -0.2590      Z      -0.9263
       Tot       1.0563
    Quadrupole Moments (Debye-Ang)
        XX     -96.4592     XY      -1.1752     YY    -105.9017
        XZ      -5.8443     YZ      -3.6792     ZZ    -112.1592
    Octopole Moments (Debye-Ang^2)
       XXX    -100.6997    XXY     -17.6670    XYY     -21.5742
       YYY     -21.1644    XXZ     -31.6689    XYZ      -3.2752
       YYZ     -24.1797    XZZ     -21.3274    YZZ       0.3810
       ZZZ     -62.1463
    Hexadecapole Moments (Debye-Ang^3)
      XXXX   -2408.4289   XXXY     -34.8768   XXYY    -497.8526
      XYYY     -19.7652   YYYY    -451.5913   XXXZ     377.7063
      XXYZ     -70.0711   XYYZ     155.5346   YYYZ    -223.6325
      XXZZ    -853.1074   XYZZ      20.6479   YYZZ    -553.2031
      XZZZ     480.1181   YZZZ    -216.4711   ZZZZ   -2875.8665
 -----------------------------------------------------------------
 Calculating analytic gradient of the SCF energy
 Gradient of SCF Energy
            1           2           3           4           5           6
    1  -0.0009817  -0.0001053   0.0000153   0.0001573   0.0001014   0.0001556
    2  -0.0004918   0.0001616  -0.0001101   0.0001684  -0.0000361  -0.0002050
    3  -0.0011022   0.0008848  -0.0002910   0.0007605  -0.0004830  -0.0007404
            7           8           9          10          11          12
    1   0.0000106  -0.0004541   0.0001033   0.0005168   0.0006815   0.0011254
    2   0.0001060  -0.0000059  -0.0000184   0.0003540   0.0001583   0.0000360
    3   0.0001855   0.0001523  -0.0000115   0.0012978  -0.0004135  -0.0006002
           13          14          15          16          17          18
    1  -0.0003516  -0.0002066   0.0001751   0.0000164  -0.0003992  -0.0000087
    2  -0.0003526   0.0002003   0.0000058   0.0000162   0.0001330  -0.0000062
    3  -0.0000151   0.0003408   0.0000560  -0.0001903   0.0002174  -0.0000415
           19          20          21          22
    1   0.0002294   0.0001760  -0.0005472  -0.0004097
    2  -0.0001332  -0.0000272   0.0002699  -0.0002230
    3  -0.0001428   0.0000550   0.0001258  -0.0000446
 Max gradient component =       1.298E-03
 RMS gradient           =       4.074E-04
 Gradient time:  CPU 163.32 s  wall 163.33 s
 Geometry Optimization Parameters
   NAtoms,    NIC,     NZ,  NCons,   NDum,   NFix, NCnnct, MaxDiis
       22     155      22       0       0       0       0       0

 Cartesian Hessian Update
 Hessian updated using BFGS update


** GEOMETRY OPTIMIZATION IN DELOCALIZED INTERNAL COORDINATES **
   Searching for a Minimum

   Optimization Cycle:   6

                       Coordinates (Angstroms)
     ATOM                X               Y               Z
      1  C         0.0184283896   -0.0103329862    0.0047037484
      2  C        -0.0076645662    0.2971630908    1.3795720054
      3  Cl        1.4905935855    0.6785786336    2.1918148705
      4  C        -1.2126700201    0.3160246862    2.0893835043
      5  Cl       -1.2658758824    0.6988108921    3.7929419261
      6  C        -2.4086311123    0.0311311103    1.4364550087
      7  H        -3.3349662312    0.0521419466    1.9960089002
      8  C        -2.4097384009   -0.2723299692    0.0837448623
      9  H        -3.3352831521   -0.4963068161   -0.4295685293
     10  C        -1.2055634836   -0.2900487745   -0.6128366461
     11  Cl       -1.2482651429   -0.6918289010   -2.3237677440
     12  C         1.3008421985   -0.0313592566   -0.7621524754
     13  C         2.1493497741   -1.1387594525   -0.6866050309
     14  H         1.8787127533   -1.9771543287   -0.0545550389
     15  C         3.3376978349   -1.1619176049   -1.4128877689
     16  H         3.9888519260   -2.0266851235   -1.3541223574
     17  C         3.6876303853   -0.0763163512   -2.2139133972
     18  H         4.6132662505   -0.0935518281   -2.7781847914
     19  C         2.8454728094    1.0313503841   -2.2895183280
     20  H         3.1158752507    1.8779105144   -2.9105456625
     21  C         1.6528461402    1.0529701014   -1.5698196647
     22  H         0.9897408375    1.9081369768   -1.6359405371
   Point Group: c1    Number of degrees of freedom:    60


   Energy is  -1842.276058610

 Hessian updated using BFGS update

 59 Hessian modes will be used to form the next step
  Hessian Eigenvalues:
     0.004620    0.019218    0.019926    0.023199    0.023311    0.023608
     0.023679    0.023875    0.023936    0.024066    0.024091    0.024094
     0.024115    0.024125    0.024139    0.024146    0.024232    0.024505
     0.028433    0.159670    0.159775    0.159978    0.159998    0.160000
     0.160053    0.160478    0.219928    0.220005    0.222018    0.230839
     0.241769    0.245894    0.249651    0.249986    0.250014    0.279163
     0.300196    0.301112    0.302058    0.326234    0.347531    0.356514
     0.356655    0.356665    0.356697    0.356705    0.362164    0.415610
     0.429242    0.431686    0.448727    0.467724    0.470091    0.475199
     0.478085    0.478301    0.479289    0.483081    0.532723

 Minimum search - taking simple RFO step
 Searching for Lamda that Minimizes Along All modes
 Value Taken    Lamda =  -0.00007943
 Step Taken.  Stepsize is  0.089123

                             Maximum     Tolerance    Cnvgd?
         Gradient           0.001657      0.000300      NO
         Displacement       0.074052      0.001200      NO
         Energy change     -0.000187      0.000001      NO


 New Cartesian Coordinates Obtained by Inverse Iteration

 Displacement from previous Coordinates is:  0.291467
 ----------------------------------------------------------------
             Standard Nuclear Orientation (Angstroms)
    I     Atom           X                Y                Z
 ----------------------------------------------------------------
    1      C       0.0165413181    -0.0072141777     0.0029866322
    2      C      -0.0112807617     0.3202717772     1.3724493952
    3      Cl      1.4843407127     0.7222438584     2.1794562766
    4      C      -1.2155683439     0.3358870509     2.0840362667
    5      Cl     -1.2702277748     0.7389881493     3.7837868523
    6      C      -2.4092567351     0.0284814554     1.4379814990
    7      H      -3.3352268590     0.0454274952     1.9980364489
    8      C      -2.4083795338    -0.2948621507     0.0897880218
    9      H      -3.3327111608    -0.5367964487    -0.4177852303
   10      C      -1.2056733488    -0.3109112393    -0.6095086036
   11      Cl     -1.2520699679    -0.7405676882    -2.3125328185
   12      C       1.3000785060    -0.0289792880    -0.7625661808
   13      C       2.1359456516    -1.1474525745    -0.7080506768
   14      H       1.8551426868    -1.9973074439    -0.0961691479
   15      C       3.3250465205    -1.1717347966    -1.4331340815
   16      H       3.9651671351    -2.0455362143    -1.3875856952
   17      C       3.6895842982    -0.0771132885    -2.2150774704
   18      H       4.6152366475    -0.0957183109    -2.7792703470
   19      C       2.8610910343     1.0422638796    -2.2690844694
   20      H       3.1405081312     1.8969412077    -2.8748808217
   21      C       1.6697999284     1.0664503810    -1.5474978165
   22      H       1.0225620587     1.9348653105    -1.5951711793
 ----------------------------------------------------------------
 Nuclear Repulsion Energy =        1237.36122898 hartrees
 There are       65 alpha and       65 beta electrons
 Applying Cartesian multipole field
    Component          Value
    ---------          -----
     (2,0,0)        1.00000E-11
     (0,2,0)        2.00000E-11
     (0,0,2)       -3.00000E-11
 Nucleus-field energy     =    -0.0000000393 hartrees
 Requested basis set is 6-311++G(d,p)
 There are 146 shells and 403 basis functions
 A cutoff of  1.0D-15 yielded   8861 shell pairs
 There are     71363 function pairs (     76690 Cartesian)
 Smallest overlap matrix eigenvalue = 3.15E-07
 Linear dependence detected in AO basis
 Number of orthogonalized atomic orbitals = 400
 Maximum deviation from orthogonality = 2.484E-10
 Guess from superposition of atomic densities
 Warning:  Energy on first SCF cycle will be non-variational
 SAD guess density has 130.000000 electrons

 -----------------------------------------------------------------------
  General SCF calculation program by
  Eric Jon Sundstrom, Paul Horn, Yuezhi Mao, Dmitri Zuev, Alec White,
  David Stuck, Shaama M.S., Shane Yost, Joonho Lee, David Small,
  Daniel Levine, Susi Lehtola, Hugh Burton, Evgeny Epifanovsky,
  Bang C. Huynh
 -----------------------------------------------------------------------
 Exchange:     0.2000 Hartree-Fock + 0.0800 Slater + 0.7200 B88
 Correlation:  0.1900 VWN1RPA + 0.8100 LYP
 Using SG-1 standard quadrature grid
 A restricted SCF calculation will be
 performed using DIIS
 SCF converges when DIIS error is below 1.0e-08
 ---------------------------------------
  Cycle       Energy         DIIS error
 ---------------------------------------
    1   -1845.7985192420      3.14e-02  
    2   -1842.1073824813      2.78e-03  
    3   -1842.0381330452      3.29e-03  
    4   -1842.2690695533      5.62e-04  
    5   -1842.2736303711      3.33e-04  
    6   -1842.2759413988      9.10e-05  
    7   -1842.2760820403      3.45e-05  
    8   -1842.2761050096      1.03e-05  
    9   -1842.2761070449      3.89e-06  
   10   -1842.2761073563      9.07e-07  
   11   -1842.2761073722      3.97e-07  
   12   -1842.2761073757      8.93e-08  
   13   -1842.2761073758      2.95e-08  
   14   -1842.2761073759      1.36e-08  
   15   -1842.2761073759      3.81e-09  Convergence criterion met
 ---------------------------------------
 SCF time:   CPU 503.09s  wall 503.00s 
 SCF   energy in the final basis set =    -1842.2761073759
 Total energy in the final basis set =    -1842.2761073759

 --------------------------------------------------------------

                    Orbital Energies (a.u.)
 --------------------------------------------------------------

 Alpha MOs
 -- Occupied --
********-101.5671-101.5649 -10.2673 -10.2628 -10.2604 -10.2266 -10.2122
-10.2094 -10.2021 -10.1875 -10.1875 -10.1860 -10.1856 -10.1852  -9.4834
 -9.4818  -9.4796  -7.2481  -7.2467  -7.2442  -7.2383  -7.2378  -7.2368
 -7.2358  -7.2345  -7.2340  -0.9396  -0.8978  -0.8784  -0.8658  -0.8356
 -0.7959  -0.7603  -0.7476  -0.7354  -0.6560  -0.6222  -0.6184  -0.5997
 -0.5433  -0.5242  -0.5206  -0.4842  -0.4734  -0.4686  -0.4566  -0.4441
 -0.4376  -0.4323  -0.4111  -0.4087  -0.3858  -0.3783  -0.3643  -0.3626
 -0.3573  -0.3405  -0.3276  -0.3275  -0.3194  -0.2775  -0.2672  -0.2631
 -0.2578
 -- Virtual --
 -0.0490  -0.0467  -0.0280  -0.0248  -0.0224  -0.0103  -0.0013   0.0071
  0.0093   0.0174   0.0231   0.0291   0.0320   0.0368   0.0472   0.0542
  0.0623   0.0633   0.0684   0.0695   0.0752   0.0831   0.0885   0.0925
  0.0958   0.0966   0.0983   0.1065   0.1099   0.1151   0.1166   0.1199
  0.1203   0.1228   0.1268   0.1281   0.1283   0.1329   0.1353   0.1399
  0.1454   0.1504   0.1526   0.1552   0.1592   0.1670   0.1696   0.1702
  0.1761   0.1790   0.1830   0.1896   0.1933   0.2071   0.2088   0.2161
  0.2188   0.2210   0.2287   0.2296   0.2330   0.2353   0.2389   0.2438
  0.2480   0.2541   0.2551   0.2595   0.2632   0.2705   0.2802   0.2808
  0.2843   0.2918   0.2935   0.2982   0.3020   0.3046   0.3069   0.3128
  0.3145   0.3175   0.3360   0.3388   0.3439   0.3598   0.3692   0.3755
  0.3879   0.4184   0.4316   0.4480   0.4514   0.4564   0.4738   0.4782
  0.4871   0.4934   0.5111   0.5197   0.5281   0.5342   0.5372   0.5418
  0.5488   0.5539   0.5635   0.5656   0.5753   0.5784   0.5856   0.5894
  0.6035   0.6080   0.6148   0.6204   0.6265   0.6331   0.6464   0.6536
  0.6575   0.6715   0.6929   0.7007   0.7036   0.7072   0.7170   0.7209
  0.7266   0.7325   0.7372   0.7622   0.7885   0.8065   0.8136   0.8186
  0.8281   0.8356   0.8470   0.8497   0.8533   0.8549   0.8576   0.8640
  0.8685   0.8734   0.8758   0.8811   0.8830   0.8856   0.8963   0.9033
  0.9124   0.9433   0.9477   0.9580   0.9615   0.9664   0.9724   0.9767
  0.9929   0.9992   1.0103   1.0141   1.0190   1.0264   1.0460   1.0575
  1.0620   1.0660   1.0779   1.1291   1.1339   1.1522   1.1897   1.2083
  1.2270   1.2360   1.2703   1.2795   1.2948   1.3081   1.3257   1.3537
  1.3645   1.3952   1.4156   1.4248   1.4851   1.5053   1.5090   1.5114
  1.5231   1.5600   1.5681   1.5707   1.5798   1.5923   1.6127   1.6406
  1.6541   1.6637   1.6661   1.6854   1.7000   1.7158   1.7232   1.7442
  1.7709   1.7828   1.8146   1.8257   1.8357   1.8503   1.8575   1.8641
  1.8923   1.9090   1.9224   1.9462   1.9476   1.9547   1.9644   1.9848
  1.9871   2.0044   2.0245   2.0574   2.0758   2.0815   2.0935   2.1399
  2.1469   2.1974   2.2423   2.2540   2.2746   2.2829   2.2866   2.3069
  2.3562   2.3720   2.3824   2.4145   2.4350   2.4375   2.4483   2.4497
  2.4641   2.4872   2.5233   2.5358   2.5494   2.5877   2.5928   2.6320
  2.6569   2.6704   2.6846   2.6932   2.7064   2.7085   2.7137   2.7288
  2.7524   2.7584   2.7628   2.7683   2.7785   2.7975   2.8006   2.8462
  2.8539   2.8624   2.8692   2.8826   2.9210   2.9416   2.9831   3.0191
  3.0894   3.1051   3.1100   3.1333   3.1666   3.2012   3.2425   3.2733
  3.3404   3.3774   3.3875   3.4174   3.4881   3.5507   3.5862   3.6365
  3.6532   3.7765   3.8519   3.9912   3.9968   4.0440   4.0588   4.1495
  4.1531   4.3643   4.8120   4.8433   9.7783   9.8126   9.8356  23.4139
 23.6640  23.8272  23.8927  23.9340  23.9655  23.9889  24.0123  24.0904
 24.1030  24.1317  24.1938  25.8071  25.8794  25.9253  26.1415  26.2464
 26.3255  26.5539  26.6784  26.9146 215.7719 215.8110 215.8410
 --------------------------------------------------------------

          Ground-State Mulliken Net Atomic Charges

     Atom                 Charge (a.u.)
  ----------------------------------------
      1 C                    -0.158872
      2 C                    -0.864768
      3 Cl                    0.578484
      4 C                     0.702918
      5 Cl                    0.491956
      6 C                    -0.679866
      7 H                     0.208125
      8 C                    -0.408441
      9 H                     0.202955
     10 C                    -0.183232
     11 Cl                    0.478130
     12 C                     0.946829
     13 C                    -0.526195
     14 H                     0.188925
     15 C                    -0.501221
     16 H                     0.168832
     17 C                    -0.133839
     18 H                     0.166576
     19 C                    -0.494648
     20 H                     0.168656
     21 C                    -0.540937
     22 H                     0.189637
  ----------------------------------------
  Sum of atomic charges =     0.000000

 -----------------------------------------------------------------
                    Cartesian Multipole Moments
 -----------------------------------------------------------------
    Charge (ESU x 10^10)
                 0.0000
    Dipole Moment (Debye)
         X      -0.4345      Y      -0.2813      Z      -0.9256
       Tot       1.0605
    Quadrupole Moments (Debye-Ang)
        XX     -96.4967     XY      -1.0351     YY    -105.7678
        XZ      -5.9031     YZ      -3.6373     ZZ    -112.2400
    Octopole Moments (Debye-Ang^2)
       XXX    -100.3912    XXY     -18.0352    XYY     -21.0544
       YYY     -22.5384    XXZ     -31.7809    XYZ      -3.0223
       YYZ     -24.3206    XZZ     -21.2576    YZZ      -0.5410
       ZZZ     -61.2578
    Hexadecapole Moments (Debye-Ang^3)
      XXXX   -2410.9061   XXXY     -37.3936   XXYY    -500.1769
      XYYY     -25.0109   YYYY    -470.9696   XXXZ     379.6583
      XXYZ     -75.0421   XYYZ     155.8940   YYYZ    -239.1743
      XXZZ    -849.7910   XYZZ      18.5121   YYZZ    -553.3250
      XZZZ     484.6654   YZZZ    -230.5061   ZZZZ   -2860.4427
 -----------------------------------------------------------------
 Calculating analytic gradient of the SCF energy
 Gradient of SCF Energy
            1           2           3           4           5           6
    1  -0.0005851   0.0000967  -0.0000170   0.0001196   0.0000610   0.0000019
    2  -0.0000764   0.0002149  -0.0001383   0.0000619  -0.0000129  -0.0001226
    3  -0.0002666   0.0003784  -0.0001599   0.0002443  -0.0001519  -0.0004095
            7           8           9          10          11          12
    1   0.0000123  -0.0002356   0.0000103   0.0002681   0.0000159   0.0005918
    2   0.0000101   0.0000803  -0.0000316   0.0000657  -0.0000089  -0.0000979
    3   0.0000816   0.0001573   0.0000126   0.0003205  -0.0001644  -0.0002511
           13          14          15          16          17          18
    1  -0.0000862  -0.0000258   0.0000578   0.0000156  -0.0001456   0.0000324
    2  -0.0000537   0.0000584  -0.0000251   0.0000034   0.0000032   0.0000022
    3   0.0001341   0.0000892   0.0000571  -0.0000939   0.0000093  -0.0000201
           19          20          21          22
    1  -0.0000207   0.0000656  -0.0001166  -0.0001164
    2  -0.0000342  -0.0000176   0.0002047  -0.0000858
    3  -0.0000733  -0.0000075   0.0001448  -0.0000309
 Max gradient component =       5.918E-04
 RMS gradient           =       1.680E-04
 Gradient time:  CPU 165.38 s  wall 165.40 s
 Geometry Optimization Parameters
   NAtoms,    NIC,     NZ,  NCons,   NDum,   NFix, NCnnct, MaxDiis
       22     155      22       0       0       0       0       0

 Cartesian Hessian Update
 Hessian updated using BFGS update


** GEOMETRY OPTIMIZATION IN DELOCALIZED INTERNAL COORDINATES **
   Searching for a Minimum

   Optimization Cycle:   7

                       Coordinates (Angstroms)
     ATOM                X               Y               Z
      1  C         0.0165413181   -0.0072141777    0.0029866322
      2  C        -0.0112807617    0.3202717772    1.3724493952
      3  Cl        1.4843407127    0.7222438584    2.1794562766
      4  C        -1.2155683439    0.3358870509    2.0840362667
      5  Cl       -1.2702277748    0.7389881493    3.7837868523
      6  C        -2.4092567351    0.0284814554    1.4379814990
      7  H        -3.3352268590    0.0454274952    1.9980364489
      8  C        -2.4083795338   -0.2948621507    0.0897880218
      9  H        -3.3327111608   -0.5367964487   -0.4177852303
     10  C        -1.2056733488   -0.3109112393   -0.6095086036
     11  Cl       -1.2520699679   -0.7405676882   -2.3125328185
     12  C         1.3000785060   -0.0289792880   -0.7625661808
     13  C         2.1359456516   -1.1474525745   -0.7080506768
     14  H         1.8551426868   -1.9973074439   -0.0961691479
     15  C         3.3250465205   -1.1717347966   -1.4331340815
     16  H         3.9651671351   -2.0455362143   -1.3875856952
     17  C         3.6895842982   -0.0771132885   -2.2150774704
     18  H         4.6152366475   -0.0957183109   -2.7792703470
     19  C         2.8610910343    1.0422638796   -2.2690844694
     20  H         3.1405081312    1.8969412077   -2.8748808217
     21  C         1.6697999284    1.0664503810   -1.5474978165
     22  H         1.0225620587    1.9348653105   -1.5951711793
   Point Group: c1    Number of degrees of freedom:    60


   Energy is  -1842.276107376

 Hessian updated using BFGS update

 60 Hessian modes will be used to form the next step
  Hessian Eigenvalues:
     0.003333    0.019228    0.020041    0.023170    0.023272    0.023352
     0.023714    0.023840    0.024031    0.024048    0.024092    0.024102
     0.024109    0.024131    0.024140    0.024197    0.024355    0.024958
     0.028221    0.156262    0.159812    0.159995    0.159997    0.160004
     0.160077    0.160377    0.216974    0.220003    0.221491    0.229621
     0.231488    0.245209    0.249276    0.249982    0.251758    0.288242
     0.299747    0.301298    0.303124    0.330357    0.348722    0.356532
     0.356603    0.356665    0.356677    0.356694    0.356751    0.363046
     0.415795    0.429244    0.431314    0.449361    0.467675    0.470014
     0.474714    0.475431    0.478102    0.480155    0.489111    0.532895

 Minimum search - taking simple RFO step
 Searching for Lamda that Minimizes Along All modes
 Value Taken    Lamda =  -0.00001815
 Step Taken.  Stepsize is  0.062300

                             Maximum     Tolerance    Cnvgd?
         Gradient           0.000334      0.000300      NO
         Displacement       0.054982      0.001200      NO
         Energy change     -0.000049      0.000001      NO


 New Cartesian Coordinates Obtained by Inverse Iteration

 Displacement from previous Coordinates is:  0.214483
 ----------------------------------------------------------------
             Standard Nuclear Orientation (Angstroms)
    I     Atom           X                Y                Z
 ----------------------------------------------------------------
    1      C       0.0169877171    -0.0069865574     0.0043257641
    2      C      -0.0135576611     0.3349163985     1.3696236185
    3      Cl      1.4786707180     0.7573033543     2.1726702618
    4      C      -1.2182327010     0.3497894664     2.0809213526
    5      Cl     -1.2763757799     0.7712703380     3.7766203253
    6      C      -2.4094105078     0.0265994638     1.4386254452
    7      H      -3.3359614747     0.0430223205     1.9976004171
    8      C      -2.4053894695    -0.3118864782     0.0939058289
    9      H      -3.3281176145    -0.5651544369    -0.4110881619
   10      C      -1.2028278118    -0.3265763819    -0.6054688022
   11      Cl     -1.2457702883    -0.7728840597    -2.3035553434
   12      C       1.2999588809    -0.0282568853    -0.7615134207
   13      C       2.1257815220    -1.1549012662    -0.7248489383
   14      H       1.8375561152    -2.0124554917    -0.1273129430
   15      C       3.3148265830    -1.1793223929    -1.4500040532
   16      H       3.9469382723    -2.0594357345    -1.4154958759
   17      C       3.6896445590    -0.0773424381    -2.2164414641
   18      H       4.6147725414    -0.0963540273    -2.7813240362
   19      C       2.8708274546     1.0498154959    -2.2537863790
   20      H       3.1564102352     1.9106432504    -2.8478794266
   21      C       1.6803569246     1.0745152478    -1.5309755896
   22      H       1.0435619289     1.9513077583    -1.5643917251
 ----------------------------------------------------------------
 Nuclear Repulsion Energy =        1237.26557666 hartrees
 There are       65 alpha and       65 beta electrons
 Applying Cartesian multipole field
    Component          Value
    ---------          -----
     (2,0,0)        1.00000E-11
     (0,2,0)        2.00000E-11
     (0,0,2)       -3.00000E-11
 Nucleus-field energy     =    -0.0000000388 hartrees
 Requested basis set is 6-311++G(d,p)
 There are 146 shells and 403 basis functions
 A cutoff of  1.0D-15 yielded   8862 shell pairs
 There are     71369 function pairs (     76696 Cartesian)
 Smallest overlap matrix eigenvalue = 2.96E-07
 Linear dependence detected in AO basis
 Number of orthogonalized atomic orbitals = 400
 Maximum deviation from orthogonality = 5.126E-10
 Guess from superposition of atomic densities
 Warning:  Energy on first SCF cycle will be non-variational
 SAD guess density has 130.000000 electrons

 -----------------------------------------------------------------------
  General SCF calculation program by
  Eric Jon Sundstrom, Paul Horn, Yuezhi Mao, Dmitri Zuev, Alec White,
  David Stuck, Shaama M.S., Shane Yost, Joonho Lee, David Small,
  Daniel Levine, Susi Lehtola, Hugh Burton, Evgeny Epifanovsky,
  Bang C. Huynh
 -----------------------------------------------------------------------
 Exchange:     0.2000 Hartree-Fock + 0.0800 Slater + 0.7200 B88
 Correlation:  0.1900 VWN1RPA + 0.8100 LYP
 Using SG-1 standard quadrature grid
 A restricted SCF calculation will be
 performed using DIIS
 SCF converges when DIIS error is below 1.0e-08
 ---------------------------------------
  Cycle       Energy         DIIS error
 ---------------------------------------
    1   -1845.7990715025      3.14e-02  
    2   -1842.1073473393      2.78e-03  
    3   -1842.0381011116      3.29e-03  
    4   -1842.2690818678      5.62e-04  
    5   -1842.2736451940      3.32e-04  
    6   -1842.2759516767      9.11e-05  
    7   -1842.2760923976      3.45e-05  
    8   -1842.2761154240      1.03e-05  
    9   -1842.2761174632      3.90e-06  
   10   -1842.2761177757      9.06e-07  
   11   -1842.2761177918      3.97e-07  
   12   -1842.2761177949      8.91e-08  
   13   -1842.2761177953      2.96e-08  
   14   -1842.2761177952      1.35e-08  
   15   -1842.2761177951      3.77e-09  Convergence criterion met
 ---------------------------------------
 SCF time:   CPU 504.01s  wall 504.00s 
 SCF   energy in the final basis set =    -1842.2761177951
 Total energy in the final basis set =    -1842.2761177951

 --------------------------------------------------------------

                    Orbital Energies (a.u.)
 --------------------------------------------------------------

 Alpha MOs
 -- Occupied --
********-101.5671-101.5650 -10.2673 -10.2628 -10.2604 -10.2265 -10.2122
-10.2094 -10.2021 -10.1875 -10.1874 -10.1859 -10.1856 -10.1852  -9.4834
 -9.4818  -9.4797  -7.2481  -7.2467  -7.2442  -7.2382  -7.2377  -7.2368
 -7.2358  -7.2346  -7.2340  -0.9396  -0.8978  -0.8784  -0.8658  -0.8356
 -0.7959  -0.7602  -0.7476  -0.7354  -0.6561  -0.6218  -0.6187  -0.5998
 -0.5433  -0.5242  -0.5207  -0.4842  -0.4735  -0.4685  -0.4565  -0.4441
 -0.4375  -0.4322  -0.4111  -0.4087  -0.3858  -0.3783  -0.3642  -0.3627
 -0.3571  -0.3405  -0.3276  -0.3275  -0.3194  -0.2771  -0.2672  -0.2635
 -0.2578
 -- Virtual --
 -0.0486  -0.0467  -0.0284  -0.0248  -0.0224  -0.0103  -0.0013   0.0073
  0.0092   0.0174   0.0231   0.0291   0.0320   0.0368   0.0471   0.0542
  0.0624   0.0634   0.0688   0.0694   0.0748   0.0830   0.0884   0.0926
  0.0956   0.0964   0.0985   0.1065   0.1098   0.1151   0.1166   0.1199
  0.1204   0.1225   0.1268   0.1279   0.1283   0.1328   0.1354   0.1398
  0.1457   0.1505   0.1526   0.1553   0.1593   0.1671   0.1695   0.1700
  0.1762   0.1791   0.1827   0.1892   0.1933   0.2069   0.2087   0.2165
  0.2185   0.2210   0.2291   0.2297   0.2332   0.2351   0.2384   0.2435
  0.2482   0.2545   0.2551   0.2592   0.2630   0.2708   0.2803   0.2808
  0.2843   0.2922   0.2940   0.2986   0.3021   0.3047   0.3073   0.3119
  0.3147   0.3175   0.3379   0.3393   0.3444   0.3596   0.3689   0.3761
  0.3889   0.4182   0.4326   0.4471   0.4516   0.4563   0.4731   0.4783
  0.4870   0.4934   0.5119   0.5200   0.5278   0.5344   0.5372   0.5421
  0.5494   0.5532   0.5642   0.5657   0.5751   0.5789   0.5854   0.5896
  0.6037   0.6083   0.6147   0.6200   0.6260   0.6341   0.6475   0.6542
  0.6566   0.6708   0.6936   0.7003   0.7040   0.7071   0.7171   0.7211
  0.7264   0.7334   0.7411   0.7620   0.7896   0.8073   0.8137   0.8183
  0.8298   0.8348   0.8474   0.8498   0.8548   0.8555   0.8581   0.8630
  0.8683   0.8732   0.8755   0.8802   0.8822   0.8855   0.8969   0.9031
  0.9113   0.9437   0.9492   0.9587   0.9630   0.9668   0.9729   0.9757
  0.9939   0.9998   1.0103   1.0147   1.0187   1.0264   1.0460   1.0573
  1.0634   1.0654   1.0771   1.1285   1.1344   1.1523   1.1930   1.2097
  1.2276   1.2354   1.2713   1.2812   1.2945   1.3081   1.3275   1.3545
  1.3651   1.3945   1.4160   1.4257   1.4851   1.5055   1.5080   1.5111
  1.5230   1.5592   1.5684   1.5703   1.5821   1.5925   1.6130   1.6408
  1.6544   1.6642   1.6662   1.6858   1.7010   1.7157   1.7227   1.7442
  1.7702   1.7843   1.8156   1.8252   1.8342   1.8493   1.8573   1.8632
  1.8926   1.9092   1.9223   1.9467   1.9475   1.9545   1.9643   1.9854
  1.9877   2.0049   2.0254   2.0587   2.0751   2.0820   2.0930   2.1417
  2.1472   2.1978   2.2428   2.2538   2.2740   2.2832   2.2857   2.3070
  2.3563   2.3732   2.3815   2.4144   2.4348   2.4371   2.4482   2.4492
  2.4638   2.4875   2.5241   2.5357   2.5520   2.5839   2.5914   2.6329
  2.6575   2.6704   2.6849   2.6932   2.7068   2.7087   2.7153   2.7280
  2.7534   2.7576   2.7632   2.7665   2.7774   2.7970   2.8000   2.8457
  2.8548   2.8626   2.8698   2.8868   2.9199   2.9416   2.9831   3.0193
  3.0899   3.1064   3.1106   3.1333   3.1652   3.2010   3.2435   3.2772
  3.3395   3.3782   3.3880   3.4183   3.4874   3.5524   3.5879   3.6369
  3.6538   3.7784   3.8522   3.9911   3.9974   4.0443   4.0588   4.1493
  4.1534   4.3636   4.8121   4.8427   9.7787   9.8118   9.8392  23.4151
 23.6643  23.8276  23.8923  23.9344  23.9653  23.9895  24.0127  24.0905
 24.1038  24.1316  24.1942  25.8065  25.8753  25.9262  26.1412  26.2499
 26.3221  26.5536  26.6769  26.9165 215.7722 215.8099 215.8450
 --------------------------------------------------------------

          Ground-State Mulliken Net Atomic Charges

     Atom                 Charge (a.u.)
  ----------------------------------------
      1 C                    -0.187535
      2 C                    -0.893422
      3 Cl                    0.569466
      4 C                     0.737652
      5 Cl                    0.495681
      6 C                    -0.664112
      7 H                     0.208935
      8 C                    -0.392291
      9 H                     0.202189
     10 C                    -0.180754
     11 Cl                    0.471523
     12 C                     0.957259
     13 C                    -0.525235
     14 H                     0.189916
     15 C                    -0.520358
     16 H                     0.168437
     17 C                    -0.116731
     18 H                     0.166779
     19 C                    -0.516662
     20 H                     0.168268
     21 C                    -0.530022
     22 H                     0.191018
  ----------------------------------------
  Sum of atomic charges =     0.000000

 -----------------------------------------------------------------
                    Cartesian Multipole Moments
 -----------------------------------------------------------------
    Charge (ESU x 10^10)
                -0.0000
    Dipole Moment (Debye)
         X      -0.4363      Y      -0.2965      Z      -0.9283
       Tot       1.0677
    Quadrupole Moments (Debye-Ang)
        XX     -96.5353     XY      -0.9382     YY    -105.6744
        XZ      -5.9420     YZ      -3.5974     ZZ    -112.2919
    Octopole Moments (Debye-Ang^2)
       XXX    -100.4243    XXY     -18.2959    XYY     -20.7420
       YYY     -23.7451    XXZ     -31.9341    XYZ      -2.8174
       YYZ     -24.4612    XZZ     -21.2475    YZZ      -1.2654
       ZZZ     -60.8216
    Hexadecapole Moments (Debye-Ang^3)
      XXXX   -2409.9584   XXXY     -38.5438   XXYY    -501.4776
      XYYY     -28.1181   YYYY    -486.0270   XXXZ     382.3852
      XXYZ     -78.7236   XYYZ     156.5432   YYYZ    -250.9226
      XXZZ    -847.0520   XYZZ      17.0206   YYZZ    -553.6460
      XZZZ     488.9110   YZZZ    -241.1980   ZZZZ   -2849.9182
 -----------------------------------------------------------------
 Calculating analytic gradient of the SCF energy
 Gradient of SCF Energy
            1           2           3           4           5           6
    1  -0.0003010   0.0000897  -0.0000144   0.0000390   0.0000218  -0.0000337
    2   0.0000174  -0.0000519  -0.0000075  -0.0000176   0.0000350   0.0000060
    3   0.0000388   0.0000725  -0.0000837  -0.0000559   0.0000253  -0.0000448
            7           8           9          10          11          12
    1   0.0000074  -0.0000199  -0.0000066   0.0002004  -0.0000089   0.0001179
    2   0.0000016   0.0000158   0.0000009   0.0000289   0.0000079  -0.0000494
    3   0.0000181   0.0001347   0.0000187  -0.0001114   0.0000606   0.0000021
           13          14          15          16          17          18
    1  -0.0000577   0.0000310  -0.0000227   0.0000025   0.0000095  -0.0000120
    2   0.0000963  -0.0000095   0.0000186   0.0000061  -0.0000079  -0.0000054
    3   0.0000319  -0.0000116  -0.0000113  -0.0000020  -0.0000329  -0.0000130
           19          20          21          22
    1  -0.0000141  -0.0000103  -0.0000377   0.0000198
    2  -0.0000077  -0.0000121  -0.0000617  -0.0000037
    3   0.0000174  -0.0000244  -0.0000295   0.0000007
 Max gradient component =       3.010E-04
 RMS gradient           =       6.088E-05
 Gradient time:  CPU 166.10 s  wall 166.11 s
 Geometry Optimization Parameters
   NAtoms,    NIC,     NZ,  NCons,   NDum,   NFix, NCnnct, MaxDiis
       22     155      22       0       0       0       0       0

 Cartesian Hessian Update
 Hessian updated using BFGS update


** GEOMETRY OPTIMIZATION IN DELOCALIZED INTERNAL COORDINATES **
   Searching for a Minimum

   Optimization Cycle:   8

                       Coordinates (Angstroms)
     ATOM                X               Y               Z
      1  C         0.0169877171   -0.0069865574    0.0043257641
      2  C        -0.0135576611    0.3349163985    1.3696236185
      3  Cl        1.4786707180    0.7573033543    2.1726702618
      4  C        -1.2182327010    0.3497894664    2.0809213526
      5  Cl       -1.2763757799    0.7712703380    3.7766203253
      6  C        -2.4094105078    0.0265994638    1.4386254452
      7  H        -3.3359614747    0.0430223205    1.9976004171
      8  C        -2.4053894695   -0.3118864782    0.0939058289
      9  H        -3.3281176145   -0.5651544369   -0.4110881619
     10  C        -1.2028278118   -0.3265763819   -0.6054688022
     11  Cl       -1.2457702883   -0.7728840597   -2.3035553434
     12  C         1.2999588809   -0.0282568853   -0.7615134207
     13  C         2.1257815220   -1.1549012662   -0.7248489383
     14  H         1.8375561152   -2.0124554917   -0.1273129430
     15  C         3.3148265830   -1.1793223929   -1.4500040532
     16  H         3.9469382723   -2.0594357345   -1.4154958759
     17  C         3.6896445590   -0.0773424381   -2.2164414641
     18  H         4.6147725414   -0.0963540273   -2.7813240362
     19  C         2.8708274546    1.0498154959   -2.2537863790
     20  H         3.1564102352    1.9106432504   -2.8478794266
     21  C         1.6803569246    1.0745152478   -1.5309755896
     22  H         1.0435619289    1.9513077583   -1.5643917251
   Point Group: c1    Number of degrees of freedom:    60


   Energy is  -1842.276117795

 Hessian updated using BFGS update

 60 Hessian modes will be used to form the next step
  Hessian Eigenvalues:
     0.002294    0.019225    0.020025    0.023185    0.023312    0.023582
     0.023723    0.023919    0.024033    0.024067    0.024092    0.024105
     0.024131    0.024139    0.024194    0.024238    0.024341    0.025143
     0.029327    0.158451    0.159815    0.159997    0.160000    0.160005
     0.160167    0.160631    0.219395    0.220248    0.224024    0.225681
     0.233822    0.245293    0.249246    0.249983    0.252077    0.288908
     0.299456    0.302211    0.302478    0.326598    0.348396    0.356535
     0.356627    0.356666    0.356675    0.356700    0.356746    0.362680
     0.416387    0.429260    0.430908    0.449456    0.467564    0.470386
     0.472659    0.475973    0.478103    0.480129    0.489119    0.533276

 Minimum search - taking simple RFO step
 Searching for Lamda that Minimizes Along All modes
 Value Taken    Lamda =  -0.00000301
 Step Taken.  Stepsize is  0.033111

                             Maximum     Tolerance    Cnvgd?
         Gradient           0.000117      0.000300     YES
         Displacement       0.028395      0.001200      NO
         Energy change     -0.000010      0.000001      NO


 New Cartesian Coordinates Obtained by Inverse Iteration

 Displacement from previous Coordinates is:  0.110829
 ----------------------------------------------------------------
             Standard Nuclear Orientation (Angstroms)
    I     Atom           X                Y                Z
 ----------------------------------------------------------------
    1      C       0.0175054823    -0.0059489063     0.0049881512
    2      C      -0.0148763543     0.3440036023     1.3681316862
    3      Cl      1.4755888020     0.7751731760     2.1699773498
    4      C      -1.2198012549     0.3574365394     2.0792831175
    5      Cl     -1.2800704014     0.7867263769     3.7730095191
    6      C      -2.4093710774     0.0252519532     1.4387955923
    7      H      -3.3360906464     0.0405633901     1.9974898057
    8      C      -2.4037288544    -0.3207115626     0.0958843075
    9      H      -3.3253380909    -0.5806360177    -0.4077623361
   10      C      -1.2010907300    -0.3343030068    -0.6031466504
   11      Cl     -1.2418260803    -0.7893027950    -2.2988818266
   12      C       1.3003425040    -0.0272335153    -0.7609025933
   13      C       2.1204893664    -1.1583865552    -0.7330966542
   14      H       1.8278310494    -2.0191358774    -0.1423101883
   15      C       3.3092539968    -1.1834629211    -1.4587106046
   16      H       3.9368005933    -2.0670784874    -1.4307140745
   17      C       3.6892952831    -0.0778516907    -2.2173115574
   18      H       4.6139793531    -0.0974643537    -2.7828881260
   19      C       2.8760669991     1.0536519678    -2.2460872096
   20      H       3.1654000254     1.9173111396    -2.8342331072
   21      C       1.6861919404     1.0792797191    -1.5223060453
   22      H       1.0540982382     1.9597447688    -1.5490017016
 ----------------------------------------------------------------
 Nuclear Repulsion Energy =        1237.19214125 hartrees
 There are       65 alpha and       65 beta electrons
 Applying Cartesian multipole field
    Component          Value
    ---------          -----
     (2,0,0)        1.00000E-11
     (0,2,0)        2.00000E-11
     (0,0,2)       -3.00000E-11
 Nucleus-field energy     =    -0.0000000386 hartrees
 Requested basis set is 6-311++G(d,p)
 There are 146 shells and 403 basis functions
 A cutoff of  1.0D-15 yielded   8862 shell pairs
 There are     71369 function pairs (     76696 Cartesian)
 Smallest overlap matrix eigenvalue = 2.87E-07
 Linear dependence detected in AO basis
 Number of orthogonalized atomic orbitals = 400
 Maximum deviation from orthogonality = 3.501E-10
 Guess from superposition of atomic densities
 Warning:  Energy on first SCF cycle will be non-variational
 SAD guess density has 130.000000 electrons

 -----------------------------------------------------------------------
  General SCF calculation program by
  Eric Jon Sundstrom, Paul Horn, Yuezhi Mao, Dmitri Zuev, Alec White,
  David Stuck, Shaama M.S., Shane Yost, Joonho Lee, David Small,
  Daniel Levine, Susi Lehtola, Hugh Burton, Evgeny Epifanovsky,
  Bang C. Huynh
 -----------------------------------------------------------------------
 Exchange:     0.2000 Hartree-Fock + 0.0800 Slater + 0.7200 B88
 Correlation:  0.1900 VWN1RPA + 0.8100 LYP
 Using SG-1 standard quadrature grid
 A restricted SCF calculation will be
 performed using DIIS
 SCF converges when DIIS error is below 1.0e-08
 ---------------------------------------
  Cycle       Energy         DIIS error
 ---------------------------------------
    1   -1845.7984086622      3.14e-02  
    2   -1842.1073680854      2.78e-03  
    3   -1842.0381137648      3.29e-03  
    4   -1842.2690723110      5.62e-04  
    5   -1842.2736466646      3.32e-04  
    6   -1842.2759532214      9.11e-05  
    7   -1842.2760938955      3.46e-05  
    8   -1842.2761169627      1.03e-05  
    9   -1842.2761190051      3.90e-06  
   10   -1842.2761193182      9.06e-07  
   11   -1842.2761193346      3.98e-07  
   12   -1842.2761193379      8.90e-08  
   13   -1842.2761193381      2.96e-08  
   14   -1842.2761193381      1.35e-08  
   15   -1842.2761193380      3.75e-09  Convergence criterion met
 ---------------------------------------
 SCF time:   CPU 523.31s  wall 523.00s 
 SCF   energy in the final basis set =    -1842.2761193380
 Total energy in the final basis set =    -1842.2761193380

 --------------------------------------------------------------

                    Orbital Energies (a.u.)
 --------------------------------------------------------------

 Alpha MOs
 -- Occupied --
********-101.5671-101.5650 -10.2673 -10.2628 -10.2604 -10.2265 -10.2122
-10.2094 -10.2021 -10.1875 -10.1874 -10.1859 -10.1856 -10.1852  -9.4834
 -9.4818  -9.4797  -7.2481  -7.2467  -7.2442  -7.2382  -7.2377  -7.2367
 -7.2358  -7.2346  -7.2340  -0.9396  -0.8978  -0.8784  -0.8658  -0.8356
 -0.7959  -0.7602  -0.7476  -0.7354  -0.6561  -0.6215  -0.6189  -0.5998
 -0.5433  -0.5242  -0.5207  -0.4842  -0.4735  -0.4685  -0.4565  -0.4441
 -0.4375  -0.4322  -0.4112  -0.4087  -0.3858  -0.3782  -0.3642  -0.3627
 -0.3571  -0.3405  -0.3276  -0.3275  -0.3194  -0.2769  -0.2672  -0.2637
 -0.2579
 -- Virtual --
 -0.0485  -0.0467  -0.0285  -0.0248  -0.0224  -0.0103  -0.0013   0.0074
  0.0091   0.0174   0.0231   0.0291   0.0320   0.0368   0.0471   0.0542
  0.0624   0.0634   0.0691   0.0694   0.0745   0.0830   0.0883   0.0927
  0.0956   0.0964   0.0985   0.1065   0.1097   0.1151   0.1165   0.1200
  0.1204   0.1224   0.1268   0.1278   0.1284   0.1327   0.1354   0.1397
  0.1458   0.1506   0.1525   0.1553   0.1593   0.1671   0.1694   0.1699
  0.1762   0.1792   0.1826   0.1891   0.1933   0.2068   0.2086   0.2167
  0.2184   0.2210   0.2291   0.2299   0.2332   0.2351   0.2382   0.2434
  0.2482   0.2545   0.2552   0.2591   0.2629   0.2709   0.2803   0.2807
  0.2844   0.2924   0.2943   0.2989   0.3021   0.3048   0.3074   0.3115
  0.3148   0.3176   0.3383   0.3399   0.3446   0.3596   0.3688   0.3763
  0.3894   0.4182   0.4331   0.4466   0.4516   0.4563   0.4728   0.4784
  0.4869   0.4934   0.5123   0.5201   0.5276   0.5344   0.5372   0.5422
  0.5496   0.5529   0.5646   0.5658   0.5750   0.5791   0.5853   0.5897
  0.6038   0.6085   0.6146   0.6198   0.6258   0.6345   0.6480   0.6545
  0.6560   0.6705   0.6939   0.7001   0.7043   0.7069   0.7171   0.7212
  0.7263   0.7338   0.7428   0.7619   0.7901   0.8077   0.8138   0.8182
  0.8305   0.8343   0.8474   0.8499   0.8549   0.8562   0.8583   0.8627
  0.8684   0.8730   0.8756   0.8798   0.8817   0.8855   0.8972   0.9031
  0.9107   0.9438   0.9501   0.9590   0.9637   0.9669   0.9731   0.9753
  0.9944   1.0001   1.0102   1.0150   1.0186   1.0263   1.0460   1.0574
  1.0639   1.0652   1.0766   1.1281   1.1344   1.1523   1.1945   1.2104
  1.2278   1.2352   1.2717   1.2823   1.2943   1.3081   1.3282   1.3547
  1.3655   1.3942   1.4163   1.4261   1.4851   1.5055   1.5075   1.5110
  1.5227   1.5587   1.5684   1.5701   1.5829   1.5927   1.6130   1.6409
  1.6543   1.6643   1.6663   1.6859   1.7016   1.7156   1.7225   1.7443
  1.7697   1.7850   1.8161   1.8248   1.8336   1.8488   1.8572   1.8629
  1.8927   1.9093   1.9223   1.9469   1.9474   1.9545   1.9643   1.9856
  1.9880   2.0051   2.0258   2.0593   2.0747   2.0822   2.0927   2.1425
  2.1473   2.1979   2.2430   2.2537   2.2737   2.2833   2.2853   2.3071
  2.3562   2.3737   2.3811   2.4142   2.4345   2.4370   2.4482   2.4488
  2.4637   2.4876   2.5243   2.5357   2.5534   2.5818   2.5909   2.6331
  2.6577   2.6704   2.6851   2.6931   2.7069   2.7087   2.7161   2.7275
  2.7539   2.7572   2.7630   2.7658   2.7771   2.7967   2.7997   2.8453
  2.8551   2.8625   2.8699   2.8888   2.9194   2.9416   2.9829   3.0194
  3.0900   3.1070   3.1108   3.1332   3.1646   3.2008   3.2438   3.2791
  3.3390   3.3784   3.3880   3.4188   3.4871   3.5533   3.5884   3.6371
  3.6541   3.7790   3.8523   3.9910   3.9975   4.0443   4.0588   4.1492
  4.1535   4.3633   4.8120   4.8423   9.7788   9.8114   9.8408  23.4156
 23.6644  23.8277  23.8920  23.9343  23.9651  23.9898  24.0126  24.0904
 24.1039  24.1316  24.1942  25.8062  25.8734  25.9266  26.1410  26.2512
 26.3206  26.5534  26.6762  26.9171 215.7723 215.8094 215.8468
 --------------------------------------------------------------

          Ground-State Mulliken Net Atomic Charges

     Atom                 Charge (a.u.)
  ----------------------------------------
      1 C                    -0.196063
      2 C                    -0.904860
      3 Cl                    0.565190
      4 C                     0.750974
      5 Cl                    0.497475
      6 C                    -0.656816
      7 H                     0.209330
      8 C                    -0.385106
      9 H                     0.201836
     10 C                    -0.181695
     11 Cl                    0.468477
     12 C                     0.960924
     13 C                    -0.525332
     14 H                     0.190390
     15 C                    -0.528613
     16 H                     0.168277
     17 C                    -0.109113
     18 H                     0.166878
     19 C                    -0.526220
     20 H                     0.168143
     21 C                    -0.525595
     22 H                     0.191519
  ----------------------------------------
  Sum of atomic charges =     0.000000

 -----------------------------------------------------------------
                    Cartesian Multipole Moments
 -----------------------------------------------------------------
    Charge (ESU x 10^10)
                 0.0000
    Dipole Moment (Debye)
         X      -0.4367      Y      -0.3054      Z      -0.9288
       Tot       1.0708
    Quadrupole Moments (Debye-Ang)
        XX     -96.5611     XY      -0.8874     YY    -105.6279
        XZ      -5.9658     YZ      -3.5773     ZZ    -112.3126
    Octopole Moments (Debye-Ang^2)
       XXX    -100.4692    XXY     -18.4596    XYY     -20.5902
       YYY     -24.3847    XXZ     -32.0282    XYZ      -2.7006
       YYZ     -24.5519    XZZ     -21.2283    YZZ      -1.6523
       ZZZ     -60.6102
    Hexadecapole Moments (Debye-Ang^3)
      XXXX   -2409.5527   XXXY     -39.0980   XXYY    -502.1181
      XYYY     -29.7391   YYYY    -493.8973   XXXZ     383.9334
      XXYZ     -80.5604   XYYZ     156.8837   YYYZ    -256.7855
      XXZZ    -845.6208   XYZZ      16.2071   YYZZ    -553.8940
      XZZZ     491.1067   YZZZ    -246.5843   ZZZZ   -2844.6952
 -----------------------------------------------------------------
 Calculating analytic gradient of the SCF energy
 Gradient of SCF Energy
            1           2           3           4           5           6
    1  -0.0000572   0.0000629   0.0000096  -0.0000081   0.0000067  -0.0000050
    2   0.0000105   0.0000087   0.0000040  -0.0000073   0.0000165   0.0000070
    3   0.0000543  -0.0000024  -0.0000103  -0.0000622   0.0000494   0.0000583
            7           8           9          10          11          12
    1   0.0000094   0.0000195  -0.0000101   0.0000286  -0.0000119  -0.0000182
    2  -0.0000013   0.0000195   0.0000010  -0.0000176   0.0000076  -0.0000265
    3   0.0000041   0.0000524   0.0000184  -0.0001593   0.0001013   0.0000271
           13          14          15          16          17          18
    1  -0.0000169   0.0000239  -0.0000027  -0.0000066   0.0000294  -0.0000171
    2   0.0000579  -0.0000245   0.0000049  -0.0000101  -0.0000210  -0.0000086
    3   0.0000074  -0.0000190  -0.0000234   0.0000115  -0.0000288  -0.0000147
           19          20          21          22
    1  -0.0000161  -0.0000328  -0.0000064   0.0000191
    2   0.0000087  -0.0000013  -0.0000477   0.0000196
    3   0.0000054  -0.0000254  -0.0000360  -0.0000081
 Max gradient component =       1.593E-04
 RMS gradient           =       3.457E-05
 Gradient time:  CPU 164.66 s  wall 164.67 s
 Geometry Optimization Parameters
   NAtoms,    NIC,     NZ,  NCons,   NDum,   NFix, NCnnct, MaxDiis
       22     155      22       0       0       0       0       0

 Cartesian Hessian Update
 Hessian updated using BFGS update


** GEOMETRY OPTIMIZATION IN DELOCALIZED INTERNAL COORDINATES **
   Searching for a Minimum

   Optimization Cycle:   9

                       Coordinates (Angstroms)
     ATOM                X               Y               Z
      1  C         0.0175054823   -0.0059489063    0.0049881512
      2  C        -0.0148763543    0.3440036023    1.3681316862
      3  Cl        1.4755888020    0.7751731760    2.1699773498
      4  C        -1.2198012549    0.3574365394    2.0792831175
      5  Cl       -1.2800704014    0.7867263769    3.7730095191
      6  C        -2.4093710774    0.0252519532    1.4387955923
      7  H        -3.3360906464    0.0405633901    1.9974898057
      8  C        -2.4037288544   -0.3207115626    0.0958843075
      9  H        -3.3253380909   -0.5806360177   -0.4077623361
     10  C        -1.2010907300   -0.3343030068   -0.6031466504
     11  Cl       -1.2418260803   -0.7893027950   -2.2988818266
     12  C         1.3003425040   -0.0272335153   -0.7609025933
     13  C         2.1204893664   -1.1583865552   -0.7330966542
     14  H         1.8278310494   -2.0191358774   -0.1423101883
     15  C         3.3092539968   -1.1834629211   -1.4587106046
     16  H         3.9368005933   -2.0670784874   -1.4307140745
     17  C         3.6892952831   -0.0778516907   -2.2173115574
     18  H         4.6139793531   -0.0974643537   -2.7828881260
     19  C         2.8760669991    1.0536519678   -2.2460872096
     20  H         3.1654000254    1.9173111396   -2.8342331072
     21  C         1.6861919404    1.0792797191   -1.5223060453
     22  H         1.0540982382    1.9597447688   -1.5490017016
   Point Group: c1    Number of degrees of freedom:    60


   Energy is  -1842.276119338

 Hessian updated using BFGS update

 60 Hessian modes will be used to form the next step
  Hessian Eigenvalues:
     0.001558    0.019246    0.020106    0.023212    0.023430    0.023622
     0.023708    0.023917    0.024035    0.024056    0.024093    0.024105
     0.024122    0.024136    0.024142    0.024271    0.024395    0.025728
     0.029536    0.159681    0.159810    0.159882    0.159998    0.160005
     0.160048    0.160824    0.219850    0.220079    0.222072    0.228431
     0.234648    0.245362    0.249267    0.250018    0.251018    0.288792
     0.298657    0.300816    0.306063    0.326029    0.348232    0.356535
     0.356653    0.356666    0.356678    0.356704    0.356745    0.362972
     0.419401    0.429255    0.431649    0.449905    0.467244    0.470383
     0.473060    0.475900    0.478450    0.480143    0.489128    0.532817

 Minimum search - taking simple RFO step
 Searching for Lamda that Minimizes Along All modes
 Value Taken    Lamda =   0.00000000
 Step Taken.  Stepsize is  0.017626

                             Maximum     Tolerance    Cnvgd?
         Gradient           0.000060      0.000300     YES
         Displacement       0.015486      0.001200      NO
         Energy change     -0.000002      0.000001      NO


 New Cartesian Coordinates Obtained by Inverse Iteration

 Displacement from previous Coordinates is:  0.060208
 ----------------------------------------------------------------
             Standard Nuclear Orientation (Angstroms)
    I     Atom           X                Y                Z
 ----------------------------------------------------------------
    1      C       0.0176489051    -0.0059513186     0.0051118469
    2      C      -0.0154623203     0.3482016073     1.3670771955
    3      Cl      1.4742846736     0.7843578791     2.1675750306
    4      C      -1.2203766120     0.3614624582     2.0782542288
    5      Cl     -1.2814098304     0.7961081409     3.7705256035
    6      C      -2.4092430214     0.0247214359     1.4388414636
    7      H      -3.3359707611     0.0400445804     1.9975348383
    8      C      -2.4029548229    -0.3256795618     0.0970474971
    9      H      -3.3240299066    -0.5889950300    -0.4057802343
   10      C      -1.2003155098    -0.3388694343    -0.6018760011
   11      Cl     -1.2400257974    -0.7980573221    -2.2966484512
   12      C       1.3004183191    -0.0270439630    -0.7608126141
   13      C       2.1175802546    -1.1604812506    -0.7376293920
   14      H       1.8224779488    -2.0227524861    -0.1502848131
   15      C       3.3062557135    -1.1856339061    -1.4633715213
   16      H       3.9315346354    -2.0709576641    -1.4391800611
   17      C       3.6890571208    -0.0778584185    -2.2174107781
   18      H       4.6136708395    -0.0975151879    -2.7831190571
   19      C       2.8788244411     1.0558836183    -2.2415074133
   20      H       3.1705430317     1.9211834555    -2.8260431613
   21      C       1.6890628899     1.0816881842    -1.5175195057
   22      H       1.0590799524     1.9637711271    -1.5405778465
 ----------------------------------------------------------------
 Nuclear Repulsion Energy =        1237.19368240 hartrees
 There are       65 alpha and       65 beta electrons
 Applying Cartesian multipole field
    Component          Value
    ---------          -----
     (2,0,0)        1.00000E-11
     (0,2,0)        2.00000E-11
     (0,0,2)       -3.00000E-11
 Nucleus-field energy     =    -0.0000000384 hartrees
 Requested basis set is 6-311++G(d,p)
 There are 146 shells and 403 basis functions
 A cutoff of  1.0D-15 yielded   8861 shell pairs
 There are     71354 function pairs (     76681 Cartesian)
 Smallest overlap matrix eigenvalue = 2.83E-07
 Linear dependence detected in AO basis
 Number of orthogonalized atomic orbitals = 400
 Maximum deviation from orthogonality = 3.961E-10
 Guess from superposition of atomic densities
 Warning:  Energy on first SCF cycle will be non-variational
 SAD guess density has 130.000000 electrons

 -----------------------------------------------------------------------
  General SCF calculation program by
  Eric Jon Sundstrom, Paul Horn, Yuezhi Mao, Dmitri Zuev, Alec White,
  David Stuck, Shaama M.S., Shane Yost, Joonho Lee, David Small,
  Daniel Levine, Susi Lehtola, Hugh Burton, Evgeny Epifanovsky,
  Bang C. Huynh
 -----------------------------------------------------------------------
 Exchange:     0.2000 Hartree-Fock + 0.0800 Slater + 0.7200 B88
 Correlation:  0.1900 VWN1RPA + 0.8100 LYP
 Using SG-1 standard quadrature grid
 A restricted SCF calculation will be
 performed using DIIS
 SCF converges when DIIS error is below 1.0e-08
 ---------------------------------------
  Cycle       Energy         DIIS error
 ---------------------------------------
    1   -1845.7984080679      3.14e-02  
    2   -1842.1073765177      2.78e-03  
    3   -1842.0381596871      3.29e-03  
    4   -1842.2690757061      5.62e-04  
    5   -1842.2736485805      3.32e-04  
    6   -1842.2759534145      9.11e-05  
    7   -1842.2760941032      3.46e-05  
    8   -1842.2761171598      1.03e-05  
    9   -1842.2761192014      3.91e-06  
   10   -1842.2761195150      9.06e-07  
   11   -1842.2761195311      3.98e-07  
   12   -1842.2761195344      8.90e-08  
   13   -1842.2761195345      2.95e-08  
   14   -1842.2761195345      1.34e-08  
   15   -1842.2761195345      3.74e-09  Convergence criterion met
 ---------------------------------------
 SCF time:   CPU 503.24s  wall 504.00s 
 SCF   energy in the final basis set =    -1842.2761195345
 Total energy in the final basis set =    -1842.2761195345

 --------------------------------------------------------------

                    Orbital Energies (a.u.)
 --------------------------------------------------------------

 Alpha MOs
 -- Occupied --
********-101.5670-101.5650 -10.2673 -10.2628 -10.2604 -10.2265 -10.2123
-10.2094 -10.2021 -10.1875 -10.1874 -10.1859 -10.1856 -10.1852  -9.4834
 -9.4818  -9.4796  -7.2481  -7.2466  -7.2442  -7.2382  -7.2377  -7.2367
 -7.2358  -7.2345  -7.2340  -0.9396  -0.8978  -0.8784  -0.8658  -0.8356
 -0.7959  -0.7602  -0.7476  -0.7354  -0.6561  -0.6214  -0.6190  -0.5998
 -0.5433  -0.5242  -0.5207  -0.4842  -0.4735  -0.4685  -0.4565  -0.4441
 -0.4375  -0.4322  -0.4112  -0.4087  -0.3858  -0.3782  -0.3641  -0.3627
 -0.3571  -0.3405  -0.3276  -0.3275  -0.3194  -0.2768  -0.2672  -0.2638
 -0.2579
 -- Virtual --
 -0.0484  -0.0466  -0.0286  -0.0248  -0.0224  -0.0103  -0.0013   0.0074
  0.0091   0.0173   0.0231   0.0291   0.0320   0.0368   0.0471   0.0542
  0.0625   0.0634   0.0692   0.0694   0.0744   0.0829   0.0883   0.0927
  0.0955   0.0963   0.0985   0.1065   0.1097   0.1151   0.1165   0.1200
  0.1205   0.1224   0.1269   0.1278   0.1284   0.1327   0.1355   0.1397
  0.1458   0.1506   0.1525   0.1553   0.1594   0.1671   0.1694   0.1699
  0.1762   0.1792   0.1825   0.1890   0.1933   0.2067   0.2086   0.2168
  0.2183   0.2210   0.2290   0.2300   0.2332   0.2350   0.2381   0.2434
  0.2482   0.2545   0.2552   0.2590   0.2628   0.2709   0.2803   0.2807
  0.2844   0.2925   0.2945   0.2990   0.3021   0.3048   0.3074   0.3113
  0.3148   0.3176   0.3385   0.3403   0.3447   0.3596   0.3687   0.3763
  0.3896   0.4182   0.4334   0.4464   0.4516   0.4563   0.4727   0.4784
  0.4869   0.4933   0.5124   0.5202   0.5275   0.5344   0.5371   0.5422
  0.5498   0.5528   0.5647   0.5658   0.5750   0.5792   0.5853   0.5897
  0.6039   0.6086   0.6145   0.6196   0.6257   0.6347   0.6484   0.6546
  0.6558   0.6704   0.6941   0.7000   0.7043   0.7069   0.7171   0.7212
  0.7263   0.7340   0.7437   0.7619   0.7903   0.8079   0.8139   0.8182
  0.8308   0.8341   0.8475   0.8500   0.8549   0.8566   0.8584   0.8626
  0.8684   0.8729   0.8757   0.8795   0.8815   0.8855   0.8974   0.9030
  0.9104   0.9439   0.9506   0.9590   0.9641   0.9669   0.9732   0.9751
  0.9946   1.0002   1.0102   1.0151   1.0185   1.0262   1.0460   1.0574
  1.0640   1.0653   1.0763   1.1279   1.1344   1.1523   1.1952   1.2108
  1.2279   1.2351   1.2719   1.2829   1.2943   1.3081   1.3286   1.3548
  1.3656   1.3941   1.4166   1.4263   1.4852   1.5055   1.5072   1.5110
  1.5225   1.5585   1.5685   1.5701   1.5834   1.5929   1.6131   1.6409
  1.6543   1.6643   1.6664   1.6860   1.7019   1.7154   1.7225   1.7443
  1.7695   1.7854   1.8164   1.8247   1.8332   1.8486   1.8572   1.8627
  1.8928   1.9094   1.9224   1.9470   1.9474   1.9545   1.9643   1.9856
  1.9881   2.0052   2.0261   2.0595   2.0746   2.0823   2.0926   2.1429
  2.1474   2.1980   2.2431   2.2536   2.2736   2.2833   2.2852   2.3071
  2.3561   2.3739   2.3809   2.4140   2.4345   2.4369   2.4481   2.4486
  2.4637   2.4876   2.5244   2.5358   2.5542   2.5808   2.5906   2.6332
  2.6578   2.6704   2.6851   2.6931   2.7070   2.7088   2.7165   2.7272
  2.7541   2.7569   2.7628   2.7657   2.7770   2.7966   2.7996   2.8451
  2.8552   2.8624   2.8700   2.8899   2.9191   2.9416   2.9829   3.0195
  3.0901   3.1074   3.1108   3.1332   3.1643   3.2007   3.2440   3.2801
  3.3388   3.3786   3.3881   3.4191   3.4870   3.5537   3.5887   3.6373
  3.6543   3.7794   3.8524   3.9910   3.9976   4.0443   4.0588   4.1493
  4.1537   4.3630   4.8119   4.8422   9.7789   9.8112   9.8417  23.4158
 23.6645  23.8277  23.8920  23.9344  23.9651  23.9898  24.0127  24.0904
 24.1041  24.1316  24.1942  25.8061  25.8724  25.9268  26.1410  26.2519
 26.3198  26.5534  26.6758  26.9175 215.7724 215.8092 215.8477
 --------------------------------------------------------------

          Ground-State Mulliken Net Atomic Charges

     Atom                 Charge (a.u.)
  ----------------------------------------
      1 C                    -0.199971
      2 C                    -0.911963
      3 Cl                    0.563216
      4 C                     0.758833
      5 Cl                    0.498311
      6 C                    -0.653213
      7 H                     0.209538
      8 C                    -0.381859
      9 H                     0.201652
     10 C                    -0.181256
     11 Cl                    0.466939
     12 C                     0.961910
     13 C                    -0.524921
     14 H                     0.190563
     15 C                    -0.533014
     16 H                     0.168208
     17 C                    -0.105045
     18 H                     0.166919
     19 C                    -0.531132
     20 H                     0.168087
     21 C                    -0.523573
     22 H                     0.191770
  ----------------------------------------
  Sum of atomic charges =     0.000000

 -----------------------------------------------------------------
                    Cartesian Multipole Moments
 -----------------------------------------------------------------
    Charge (ESU x 10^10)
                -0.0000
    Dipole Moment (Debye)
         X      -0.4367      Y      -0.3092      Z      -0.9270
       Tot       1.0704
    Quadrupole Moments (Debye-Ang)
        XX     -96.5721     XY      -0.8602     YY    -105.6035
        XZ      -5.9800     YZ      -3.5659     ZZ    -112.3249
    Octopole Moments (Debye-Ang^2)
       XXX    -100.4916    XXY     -18.5277    XYY     -20.5136
       YYY     -24.7209    XXZ     -32.0518    XYZ      -2.6414
       YYZ     -24.5721    XZZ     -21.2371    YZZ      -1.8535
       ZZZ     -60.4052
    Hexadecapole Moments (Debye-Ang^3)
      XXXX   -2409.1818   XXXY     -39.3432   XXYY    -502.4666
      XYYY     -30.5749   YYYY    -498.2733   XXXZ     384.5374
      XXYZ     -81.5755   XYYZ     156.9861   YYYZ    -259.9962
      XXZZ    -844.7725   XYZZ      15.7505   YYZZ    -553.9206
      XZZZ     492.0953   YZZZ    -249.5046   ZZZZ   -2841.2226
 -----------------------------------------------------------------
 Calculating analytic gradient of the SCF energy
 Gradient of SCF Energy
            1           2           3           4           5           6
    1   0.0000276   0.0000228   0.0000126  -0.0000029   0.0000168   0.0000123
    2   0.0000213  -0.0000134   0.0000141  -0.0000102   0.0000175   0.0000205
    3   0.0000566  -0.0000243  -0.0000164  -0.0000242   0.0000262   0.0000506
            7           8           9          10          11          12
    1   0.0000092   0.0000187  -0.0000035  -0.0000287  -0.0000028  -0.0000300
    2   0.0000052   0.0000009   0.0000029  -0.0000235   0.0000039  -0.0000099
    3   0.0000108   0.0000144   0.0000188  -0.0000737   0.0000532   0.0000112
           13          14          15          16          17          18
    1  -0.0000096   0.0000068   0.0000019  -0.0000096   0.0000008  -0.0000125
    2   0.0000224  -0.0000106   0.0000044  -0.0000070  -0.0000143  -0.0000066
    3   0.0000053  -0.0000040  -0.0000237   0.0000018  -0.0000183  -0.0000170
           19          20          21          22
    1  -0.0000061  -0.0000231  -0.0000023   0.0000015
    2  -0.0000043  -0.0000037  -0.0000181   0.0000085
    3  -0.0000077  -0.0000193  -0.0000120  -0.0000083
 Max gradient component =       7.374E-05
 RMS gradient           =       2.045E-05
 Gradient time:  CPU 166.91 s  wall 166.92 s
 Geometry Optimization Parameters
   NAtoms,    NIC,     NZ,  NCons,   NDum,   NFix, NCnnct, MaxDiis
       22     155      22       0       0       0       0       0

 Cartesian Hessian Update
 Hessian updated using BFGS update


** GEOMETRY OPTIMIZATION IN DELOCALIZED INTERNAL COORDINATES **
   Searching for a Minimum

   Optimization Cycle:  10

                       Coordinates (Angstroms)
     ATOM                X               Y               Z
      1  C         0.0176489051   -0.0059513186    0.0051118469
      2  C        -0.0154623203    0.3482016073    1.3670771955
      3  Cl        1.4742846736    0.7843578791    2.1675750306
      4  C        -1.2203766120    0.3614624582    2.0782542288
      5  Cl       -1.2814098304    0.7961081409    3.7705256035
      6  C        -2.4092430214    0.0247214359    1.4388414636
      7  H        -3.3359707611    0.0400445804    1.9975348383
      8  C        -2.4029548229   -0.3256795618    0.0970474971
      9  H        -3.3240299066   -0.5889950300   -0.4057802343
     10  C        -1.2003155098   -0.3388694343   -0.6018760011
     11  Cl       -1.2400257974   -0.7980573221   -2.2966484512
     12  C         1.3004183191   -0.0270439630   -0.7608126141
     13  C         2.1175802546   -1.1604812506   -0.7376293920
     14  H         1.8224779488   -2.0227524861   -0.1502848131
     15  C         3.3062557135   -1.1856339061   -1.4633715213
     16  H         3.9315346354   -2.0709576641   -1.4391800611
     17  C         3.6890571208   -0.0778584185   -2.2174107781
     18  H         4.6136708395   -0.0975151879   -2.7831190571
     19  C         2.8788244411    1.0558836183   -2.2415074133
     20  H         3.1705430317    1.9211834555   -2.8260431613
     21  C         1.6890628899    1.0816881842   -1.5175195057
     22  H         1.0590799524    1.9637711271   -1.5405778465
   Point Group: c1    Number of degrees of freedom:    60


   Energy is  -1842.276119534

 Hessian updated using BFGS update

 60 Hessian modes will be used to form the next step
  Hessian Eigenvalues:
     0.001445    0.019257    0.020133    0.022957    0.023262    0.023586
     0.023744    0.023806    0.024014    0.024059    0.024093    0.024112
     0.024134    0.024141    0.024206    0.024266    0.024402    0.025779
     0.030170    0.153010    0.159831    0.159899    0.159998    0.160018
     0.160019    0.160531    0.214821    0.220055    0.220864    0.227829
     0.233442    0.245202    0.249300    0.250013    0.250574    0.288124
     0.294353    0.300202    0.303734    0.326229    0.349654    0.356530
     0.356626    0.356657    0.356668    0.356697    0.356745    0.363794
     0.420671    0.429249    0.432018    0.449301    0.467228    0.470381
     0.474740    0.475813    0.478245    0.480641    0.490394    0.530799

 Minimum search - taking simple RFO step
 Searching for Lamda that Minimizes Along All modes
 Value Taken    Lamda =   0.00000000
 Step Taken.  Stepsize is  0.003324

                             Maximum     Tolerance    Cnvgd?
         Gradient           0.000039      0.000300     YES
         Displacement       0.002708      0.001200      NO
         Energy change     -0.000000      0.000001     YES

 Final energy is   -1842.2761195344588     


 ******************************
 **  OPTIMIZATION CONVERGED  **
 ******************************

                       Coordinates (Angstroms)
     ATOM                X               Y               Z
      1  C         0.0176489051   -0.0059513186    0.0051118469
      2  C        -0.0154623203    0.3482016073    1.3670771955
      3  Cl        1.4742846736    0.7843578791    2.1675750306
      4  C        -1.2203766120    0.3614624582    2.0782542288
      5  Cl       -1.2814098304    0.7961081409    3.7705256035
      6  C        -2.4092430214    0.0247214359    1.4388414636
      7  H        -3.3359707611    0.0400445804    1.9975348383
      8  C        -2.4029548229   -0.3256795618    0.0970474971
      9  H        -3.3240299066   -0.5889950300   -0.4057802343
     10  C        -1.2003155098   -0.3388694343   -0.6018760011
     11  Cl       -1.2400257974   -0.7980573221   -2.2966484512
     12  C         1.3004183191   -0.0270439630   -0.7608126141
     13  C         2.1175802546   -1.1604812506   -0.7376293920
     14  H         1.8224779488   -2.0227524861   -0.1502848131
     15  C         3.3062557135   -1.1856339061   -1.4633715213
     16  H         3.9315346354   -2.0709576641   -1.4391800611
     17  C         3.6890571208   -0.0778584185   -2.2174107781
     18  H         4.6136708395   -0.0975151879   -2.7831190571
     19  C         2.8788244411    1.0558836183   -2.2415074133
     20  H         3.1705430317    1.9211834555   -2.8260431613
     21  C         1.6890628899    1.0816881842   -1.5175195057
     22  H         1.0590799524    1.9637711271   -1.5405778465

Z-matrix Print:
$molecule
0 1
Cl
C  1 1.746532
C  2 1.399202 1 119.947545
C  3 1.391275 2 119.998073 1 179.477978 0
H  4 1.082219 3 119.409774 2 -179.879459 0
C  4 1.386806 3 120.129159 2 0.059444 0
H  6 1.081920 4 120.484411 3 179.971928 0
C  6 1.391046 4 119.501897 3 0.068087 0
C  8 1.400966 6 122.119042 4 -0.094874 0
C  9 1.494183 8 121.393884 6 179.929304 0
C  10 1.397475 9 120.339409 8 84.749268 0
H  11 1.084196 10 119.696302 9 0.527495 0
C  11 1.392967 10 120.282910 9 -179.374883 0
H  13 1.084217 11 119.685302 10 179.944981 0
C  13 1.393710 11 120.173867 10 0.098256 0
H  15 1.084123 13 120.102054 11 179.860653 0
C  15 1.393657 13 119.753918 11 -0.150083 0
H  17 1.084139 15 120.182543 13 -179.963349 0
C  17 1.392941 15 120.128251 13 0.070173 0
H  19 1.084237 17 120.009375 15 -179.894369 0
Cl 3 1.748263 2 121.628809 1 -0.450142 0
Cl 8 1.756327 6 117.889429 4 179.650430 0
$end


 --------------------------------------------------------------

                    Orbital Energies (a.u.)
 --------------------------------------------------------------

 Alpha MOs
 -- Occupied --
********-101.5670-101.5650 -10.2673 -10.2628 -10.2604 -10.2265 -10.2123
-10.2094 -10.2021 -10.1875 -10.1874 -10.1859 -10.1856 -10.1852  -9.4834
 -9.4818  -9.4796  -7.2481  -7.2466  -7.2442  -7.2382  -7.2377  -7.2367
 -7.2358  -7.2345  -7.2340  -0.9396  -0.8978  -0.8784  -0.8658  -0.8356
 -0.7959  -0.7602  -0.7476  -0.7354  -0.6561  -0.6214  -0.6190  -0.5998
 -0.5433  -0.5242  -0.5207  -0.4842  -0.4735  -0.4685  -0.4565  -0.4441
 -0.4375  -0.4322  -0.4112  -0.4087  -0.3858  -0.3782  -0.3641  -0.3627
 -0.3571  -0.3405  -0.3276  -0.3275  -0.3194  -0.2768  -0.2672  -0.2638
 -0.2579
 -- Virtual --
 -0.0484  -0.0466  -0.0286  -0.0248  -0.0224  -0.0103  -0.0013   0.0074
  0.0091   0.0173   0.0231   0.0291   0.0320   0.0368   0.0471   0.0542
  0.0625   0.0634   0.0692   0.0694   0.0744   0.0829   0.0883   0.0927
  0.0955   0.0963   0.0985   0.1065   0.1097   0.1151   0.1165   0.1200
  0.1205   0.1224   0.1269   0.1278   0.1284   0.1327   0.1355   0.1397
  0.1458   0.1506   0.1525   0.1553   0.1594   0.1671   0.1694   0.1699
  0.1762   0.1792   0.1825   0.1890   0.1933   0.2067   0.2086   0.2168
  0.2183   0.2210   0.2290   0.2300   0.2332   0.2350   0.2381   0.2434
  0.2482   0.2545   0.2552   0.2590   0.2628   0.2709   0.2803   0.2807
  0.2844   0.2925   0.2945   0.2990   0.3021   0.3048   0.3074   0.3113
  0.3148   0.3176   0.3385   0.3403   0.3447   0.3596   0.3687   0.3763
  0.3896   0.4182   0.4334   0.4464   0.4516   0.4563   0.4727   0.4784
  0.4869   0.4933   0.5124   0.5202   0.5275   0.5344   0.5371   0.5422
  0.5498   0.5528   0.5647   0.5658   0.5750   0.5792   0.5853   0.5897
  0.6039   0.6086   0.6145   0.6196   0.6257   0.6347   0.6484   0.6546
  0.6558   0.6704   0.6941   0.7000   0.7043   0.7069   0.7171   0.7212
  0.7263   0.7340   0.7437   0.7619   0.7903   0.8079   0.8139   0.8182
  0.8308   0.8341   0.8475   0.8500   0.8549   0.8566   0.8584   0.8626
  0.8684   0.8729   0.8757   0.8795   0.8815   0.8855   0.8974   0.9030
  0.9104   0.9439   0.9506   0.9590   0.9641   0.9669   0.9732   0.9751
  0.9946   1.0002   1.0102   1.0151   1.0185   1.0262   1.0460   1.0574
  1.0640   1.0653   1.0763   1.1279   1.1344   1.1523   1.1952   1.2108
  1.2279   1.2351   1.2719   1.2829   1.2943   1.3081   1.3286   1.3548
  1.3656   1.3941   1.4166   1.4263   1.4852   1.5055   1.5072   1.5110
  1.5225   1.5585   1.5685   1.5701   1.5834   1.5929   1.6131   1.6409
  1.6543   1.6643   1.6664   1.6860   1.7019   1.7154   1.7225   1.7443
  1.7695   1.7854   1.8164   1.8247   1.8332   1.8486   1.8572   1.8627
  1.8928   1.9094   1.9224   1.9470   1.9474   1.9545   1.9643   1.9856
  1.9881   2.0052   2.0261   2.0595   2.0746   2.0823   2.0926   2.1429
  2.1474   2.1980   2.2431   2.2536   2.2736   2.2833   2.2852   2.3071
  2.3561   2.3739   2.3809   2.4140   2.4345   2.4369   2.4481   2.4486
  2.4637   2.4876   2.5244   2.5358   2.5542   2.5808   2.5906   2.6332
  2.6578   2.6704   2.6851   2.6931   2.7070   2.7088   2.7165   2.7272
  2.7541   2.7569   2.7628   2.7657   2.7770   2.7966   2.7996   2.8451
  2.8552   2.8624   2.8700   2.8899   2.9191   2.9416   2.9829   3.0195
  3.0901   3.1074   3.1108   3.1332   3.1643   3.2007   3.2440   3.2801
  3.3388   3.3786   3.3881   3.4191   3.4870   3.5537   3.5887   3.6373
  3.6543   3.7794   3.8524   3.9910   3.9976   4.0443   4.0588   4.1493
  4.1537   4.3630   4.8119   4.8422   9.7789   9.8112   9.8417  23.4158
 23.6645  23.8277  23.8920  23.9344  23.9651  23.9898  24.0127  24.0904
 24.1041  24.1316  24.1942  25.8061  25.8724  25.9268  26.1410  26.2519
 26.3198  26.5534  26.6758  26.9175 215.7724 215.8092 215.8477
 --------------------------------------------------------------

          Ground-State Mulliken Net Atomic Charges

     Atom                 Charge (a.u.)
  ----------------------------------------
      1 C                    -0.199971
      2 C                    -0.911963
      3 Cl                    0.563216
      4 C                     0.758833
      5 Cl                    0.498311
      6 C                    -0.653213
      7 H                     0.209538
      8 C                    -0.381859
      9 H                     0.201652
     10 C                    -0.181256
     11 Cl                    0.466939
     12 C                     0.961910
     13 C                    -0.524921
     14 H                     0.190563
     15 C                    -0.533014
     16 H                     0.168208
     17 C                    -0.105045
     18 H                     0.166919
     19 C                    -0.531132
     20 H                     0.168087
     21 C                    -0.523573
     22 H                     0.191770
  ----------------------------------------
  Sum of atomic charges =     0.000000

 -----------------------------------------------------------------
                    Cartesian Multipole Moments
 -----------------------------------------------------------------
    Charge (ESU x 10^10)
                -0.0000
    Dipole Moment (Debye)
         X      -0.4367      Y      -0.3092      Z      -0.9270
       Tot       1.0704
    Quadrupole Moments (Debye-Ang)
        XX     -96.5721     XY      -0.8602     YY    -105.6035
        XZ      -5.9800     YZ      -3.5659     ZZ    -112.3249
    Octopole Moments (Debye-Ang^2)
       XXX    -100.4916    XXY     -18.5277    XYY     -20.5136
       YYY     -24.7209    XXZ     -32.0518    XYZ      -2.6414
       YYZ     -24.5721    XZZ     -21.2371    YZZ      -1.8535
       ZZZ     -60.4052
    Hexadecapole Moments (Debye-Ang^3)
      XXXX   -2409.1818   XXXY     -39.3432   XXYY    -502.4666
      XYYY     -30.5749   YYYY    -498.2733   XXXZ     384.5374
      XXYZ     -81.5755   XYYZ     156.9861   YYYZ    -259.9962
      XXZZ    -844.7725   XYZZ      15.7505   YYZZ    -553.9206
      XZZZ     492.0953   YZZZ    -249.5046   ZZZZ   -2841.2226
 -----------------------------------------------------------------
Archival summary:
1\1\november\OPT\ProcedureUnspecified\BasisUnspecified\l3127\taweetha\TueJan1421:57:332020TueJan1421:57:332020\0\\#,OPT,ProcedureUnspecified,BasisUnspecified,\\0,1\Cl\C,1,1.74653\C,2,1.3992,1,119.948\C,3,1.39128,2,119.998,1,179.478,0\H,4,1.08222,3,119.41,2,-179.879,0\C,4,1.38681,3,120.129,2,0.0594441,0\H,6,1.08192,4,120.484,3,179.972,0\C,6,1.39105,4,119.502,3,0.0680868,0\C,8,1.40097,6,122.119,4,-0.094874,0\C,9,1.49418,8,121.394,6,179.929,0\C,10,1.39748,9,120.339,8,84.7493,0\H,11,1.0842,10,119.696,9,0.527495,0\C,11,1.39297,10,120.283,9,-179.375,0\H,13,1.08422,11,119.685,10,179.945,0\C,13,1.39371,11,120.174,10,0.0982565,0\H,15,1.08412,13,120.102,11,179.861,0\C,15,1.39366,13,119.754,11,-0.150083,0\H,17,1.08414,15,120.183,13,-179.963,0\C,17,1.39294,15,120.128,13,0.0701728,0\H,19,1.08424,17,120.009,15,-179.894,0\Cl,3,1.74826,2,121.629,1,-0.450142,0\Cl,8,1.75633,6,117.889,4,179.65,0\\\@

 Total job time:  6724.27s(wall), 6723.84s(cpu) 
 Tue Jan 14 21:57:33 2020

        *************************************************************
        *                                                           *
        *  Thank you very much for using Q-Chem.  Have a nice day.  *
        *                                                           *
        *************************************************************


 
User input: 2 of 2 
 
                  Welcome to Q-Chem
     A Quantum Leap Into The Future Of Chemistry


 Q-Chem 5.2 (devel), Q-Chem, Inc., Pleasanton, CA (2019)

 Yihan Shao,  Zhengting Gan,  E. Epifanovsky,  A. T. B. Gilbert,  M. Wormit,  
 J. Kussmann,  A. W. Lange,  A. Behn,  Jia Deng,  Xintian Feng,  D. Ghosh,  
 M. Goldey,  P. R. Horn,  L. D. Jacobson,  I. Kaliman,  T. Kus,  A. Landau,  
 Jie Liu,  E. I. Proynov,  R. M. Richard,  R. P. Steele,  E. J. Sundstrom,  
 H. L. Woodcock III,  P. M. Zimmerman,  D. Zuev,  B. Albrecht,  E. Alguire,  
 S. A. Baeppler,  D. Barton,  Z. Benda,  Y. A. Bernard,  E. J. Berquist,  
 K. B. Bravaya,  H. Burton,  D. Casanova,  Chun-Min Chang,  Yunqing Chen,  
 A. Chien,  K. D. Closser,  M. P. Coons,  S. Coriani,  S. Dasgupta,  
 A. L. Dempwolff,  M. Diedenhofen,  Hainam Do,  R. G. Edgar,  Po-Tung Fang,  
 S. Faraji,  S. Fatehi,  Qingguo Feng,  K. D. Fenk,  J. Fosso-Tande,  
 J. Gayvert,  Qinghui Ge,  A. Ghysels,  G. Gidofalvi,  J. Gomes,  
 J. Gonthier,  A. Gunina,  D. Hait,  M. W. D. Hanson-Heine,  
 P. H. P. Harbach,  A. W. Hauser,  M. F. Herbst,  J. E. Herr,  
 E. G. Hohenstein,  Z. C. Holden,  Kerwin Hui,  B. C. Huynh,  T.-C. Jagau,  
 Hyunjun Ji,  B. Kaduk,  K. Khistyaev,  Jaehoon Kim,  P. Klunzinger,  K. Koh,  
 D. Kosenkov,  L. Koulias,  T. Kowalczyk,  C. M. Krauter,  A. Kunitsa,  
 Ka Un Lao,  A. Laurent,  K. V. Lawler,  Joonho Lee,  D. Lefrancois,  
 S. Lehtola,  D. S. Levine,  Yi-Pei Li,  You-Sheng Lin,  Fenglai Liu,  
 E. Livshits,  A. Luenser,  P. Manohar,  E. Mansoor,  S. F. Manzer,  
 Shan-Ping Mao,  Yuezhi Mao,  N. Mardirossian,  A. V. Marenich,  
 T. Markovich,  L. A. Martinez-Martinez,  S. A. Maurer,  N. J. Mayhall,  
 S. C. McKenzie,  J.-M. Mewes,  P. Morgante,  A. F. Morrison,  
 J. W. Mullinax,  K. Nanda,  T. S. Nguyen-Beck,  R. Olivares-Amaya,  
 J. A. Parkhill,  Zheng Pei,  T. M. Perrine,  F. Plasser,  P. Pokhilko,  
 S. Prager,  A. Prociuk,  E. Ramos,  D. R. Rehn,  F. Rob,  M. Scheurer,  
 M. Schneider,  N. Sergueev,  S. M. Sharada,  S. Sharma,  D. W. Small,  
 T. Stauch,  T. Stein,  Yu-Chuan Su,  A. J. W. Thom,  A. Tkatchenko,  
 T. Tsuchimochi,  N. M. Tubman,  L. Vogt,  M. L. Vidal,  O. Vydrov,  
 M. A. Watson,  J. Wenzel,  M. de Wergifosse,  T. A. Wesolowski,  A. White,  
 J. Witte,  A. Yamada,  Jun Yang,  K. Yao,  S. Yeganeh,  S. R. Yost,  
 Zhi-Qiang You,  A. Zech,  Igor Ying Zhang,  Xing Zhang,  Yan Zhao,  
 Ying Zhu,  B. R. Brooks,  G. K. L. Chan,  C. J. Cramer,  M. S. Gordon,  
 W. J. Hehre,  A. Klamt,  M. W. Schmidt,  C. D. Sherrill,  D. G. Truhlar,  
 A. Aspuru-Guzik,  R. Baer,  A. T. Bell,  N. A. Besley,  Jeng-Da Chai,  
 A. E. DePrince, III,  R. A. DiStasio Jr.,  A. Dreuw,  B. D. Dunietz,  
 T. R. Furlani,  Chao-Ping Hsu,  Yousung Jung,  Jing Kong,  D. S. Lambrecht,  
 WanZhen Liang,  C. Ochsenfeld,  V. A. Rassolov,  L. V. Slipchenko,  
 J. E. Subotnik,  T. Van Voorhis,  J. M. Herbert,  A. I. Krylov,  
 P. M. W. Gill,  M. Head-Gordon

 Contributors to earlier versions of Q-Chem not listed above: 
 R. D. Adamson,  B. Austin,  J. Baker,  G. J. O. Beran,  K. Brandhorst,  
 S. T. Brown,  E. F. C. Byrd,  A. K. Chakraborty,  C.-L. Cheng,  
 Siu Hung Chien,  D. M. Chipman,  D. L. Crittenden,  H. Dachsel,  
 R. J. Doerksen,  A. D. Dutoi,  L. Fusti-Molnar,  W. A. Goddard III,  
 A. Golubeva-Zadorozhnaya,  S. R. Gwaltney,  G. Hawkins,  A. Heyden,  
 S. Hirata,  G. Kedziora,  F. J. Keil,  C. Kelley,  Jihan Kim,  R. A. King,  
 R. Z. Khaliullin,  P. P. Korambath,  W. Kurlancheek,  A. M. Lee,  M. S. Lee,  
 S. V. Levchenko,  Ching Yeh Lin,  D. Liotard,  R. C. Lochan,  I. Lotan,  
 P. E. Maslen,  N. Nair,  D. P. O'Neill,  D. Neuhauser,  E. Neuscamman,  
 C. M. Oana,  R. Olson,  B. Peters,  R. Peverati,  P. A. Pieniazek,  
 Y. M. Rhee,  J. Ritchie,  M. A. Rohrdanz,  E. Rosta,  N. J. Russ,  
 H. F. Schaefer III,  N. E. Schultz,  N. Shenvi,  A. C. Simmonett,  A. Sodt,  
 D. Stuck,  K. S. Thanthiriwatte,  V. Vanovschi,  Tao Wang,  A. Warshel,  
 C. F. Williams,  Q. Wu,  X. Xu,  W. Zhang

 Please cite Q-Chem as follows:
 Y. Shao et al., Mol. Phys. 113, 184-215 (2015)
 DOI: 10.1080/00268976.2014.952696

 Q-Chem 5.2.1 for Intel X86 EM64T Linux

 Parts of Q-Chem use Armadillo 8.300.2 (Tropical Shenanigans).
 http://arma.sourceforge.net/

 Q-Chem begins on Tue Jan 14 21:57:33 2020  

Host: 
0

     Scratch files written to /scratch/taweetham/qchem19784//
NAlpha2: 130
NElect   130
Mult     1
The previous job contains 0 fragments, simply inherited here

 Q-Chem warning in module libgen/rem_setup.C, line 2168:

 Setting Thresh to 1e-14


Checking the input file for inconsistencies... 	...done.

--------------------------------------------------------------
User input:
--------------------------------------------------------------

$MOLECULE
READ
$END

$REM
   JOB_TYPE 	FREQUENCY
   BASIS 	6-311++G**
   METHOD	B3LYP
   SCF_GUESS_ALWAYS     TRUE
   S2THRESH     15
   THRESH       15
   MEM_TOTAL    10000
$END

--------------------------------------------------------------
 ----------------------------------------------------------------
             Standard Nuclear Orientation (Angstroms)
    I     Atom           X                Y                Z
 ----------------------------------------------------------------
    1      C       0.0095633781    -0.3467421370     0.0028287650
    2      C      -1.1165126867     0.4978066190    -0.0098343172
    3      Cl     -0.8801038084     2.2279235843    -0.0442045364
    4      C      -2.4122818631    -0.0301124642    -0.0027099687
    5      Cl     -3.8230153200     1.0024011505    -0.0157896402
    6      C      -2.6018077469    -1.4083205953     0.0136859653
    7      H      -3.6081650250    -1.8063542644     0.0170942344
    8      C      -1.5083729217    -2.2612685987     0.0242422713
    9      H      -1.6491085545    -3.3339142944     0.0374621892
   10      C      -0.2235823008    -1.7280686346     0.0197472390
   11      Cl      1.1302347551    -2.8466944957     0.0429774535
   12      C       1.3967471928     0.2085005801    -0.0001942613
   13      C       2.0119980996     0.5768815762     1.1992776804
   14      H       1.4729882459     0.4693769902     2.1338801897
   15      C       3.3105885145     1.0808109922     1.1979665241
   16      H       3.7784356939     1.3619049759     2.1346961022
   17      C       4.0049018984     1.2220985810    -0.0021357178
   18      H       5.0159525154     1.6133758898    -0.0033571079
   19      C       3.3945758162     0.8586726931    -1.2012405283
   20      H       3.9289626422     0.9659056755    -2.1385011073
   21      C       2.0966144426     0.3530511219    -1.2011221817
   22      H       1.6253778918     0.0681325580    -2.1350590274
 ----------------------------------------------------------------
 Molecular Point Group                 C1    NOp =  1
 Largest Abelian Subgroup              C1    NOp =  1
 Nuclear Repulsion Energy =        1237.19368240 hartrees
 There are       65 alpha and       65 beta electrons
 Requested basis set is 6-311++G(d,p)
 There are 146 shells and 403 basis functions

 Total QAlloc Memory Limit  10000 MB
 Mega-Array Size       188 MB
 MEM_STATIC part       192 MB
 A cutoff of  1.0D-15 yielded   8861 shell pairs
 There are     71354 function pairs (     76681 Cartesian)
 Smallest overlap matrix eigenvalue = 2.83E-07
 Linear dependence detected in AO basis
 Number of orthogonalized atomic orbitals = 400
 Maximum deviation from orthogonality = 2.835E-10
 Guess from superposition of atomic densities
 Warning:  Energy on first SCF cycle will be non-variational
 SAD guess density has 130.000000 electrons

 -----------------------------------------------------------------------
  General SCF calculation program by
  Eric Jon Sundstrom, Paul Horn, Yuezhi Mao, Dmitri Zuev, Alec White,
  David Stuck, Shaama M.S., Shane Yost, Joonho Lee, David Small,
  Daniel Levine, Susi Lehtola, Hugh Burton, Evgeny Epifanovsky,
  Bang C. Huynh
 -----------------------------------------------------------------------
 Exchange:     0.2000 Hartree-Fock + 0.0800 Slater + 0.7200 B88
 Correlation:  0.1900 VWN1RPA + 0.8100 LYP
 Using SG-1 standard quadrature grid
 A restricted SCF calculation will be
 performed using DIIS
 SCF converges when DIIS error is below 1.0e-08
 ---------------------------------------
  Cycle       Energy         DIIS error
 ---------------------------------------
    1   -1845.7982087662      3.14e-02  
    2   -1842.1073274162      2.78e-03  
    3   -1842.0381271019      3.29e-03  
    4   -1842.2690571848      5.62e-04  
    5   -1842.2736336630      3.32e-04  
    6   -1842.2759394676      9.11e-05  
    7   -1842.2760800894      3.45e-05  
    8   -1842.2761031377      1.03e-05  
    9   -1842.2761051760      3.90e-06  
   10   -1842.2761054892      9.06e-07  
   11   -1842.2761055052      3.98e-07  
   12   -1842.2761055086      8.90e-08  
   13   -1842.2761055087      2.96e-08  
   14   -1842.2761055088      1.34e-08  
   15   -1842.2761055088      3.74e-09  Convergence criterion met
 ---------------------------------------
 SCF time:   CPU 503.74s  wall 504.00s 
 SCF   energy in the final basis set =    -1842.2761055088
 Total energy in the final basis set =    -1842.2761055088

 --------------------------------------------------------------

                    Orbital Energies (a.u.)
 --------------------------------------------------------------

 Alpha MOs
 -- Occupied --
********-101.5671-101.5650 -10.2673 -10.2628 -10.2604 -10.2265 -10.2122
-10.2094 -10.2020 -10.1874 -10.1874 -10.1859 -10.1856 -10.1851  -9.4834
 -9.4819  -9.4797  -7.2483  -7.2465  -7.2444  -7.2383  -7.2376  -7.2368
 -7.2360  -7.2346  -7.2339  -0.9396  -0.8978  -0.8784  -0.8658  -0.8356
 -0.7959  -0.7602  -0.7476  -0.7354  -0.6560  -0.6214  -0.6190  -0.5998
 -0.5433  -0.5242  -0.5206  -0.4842  -0.4735  -0.4685  -0.4565  -0.4441
 -0.4375  -0.4322  -0.4112  -0.4087  -0.3858  -0.3781  -0.3641  -0.3627
 -0.3571  -0.3405  -0.3276  -0.3275  -0.3194  -0.2768  -0.2672  -0.2637
 -0.2579
 -- Virtual --
 -0.0484  -0.0466  -0.0286  -0.0248  -0.0224  -0.0102  -0.0013   0.0074
  0.0092   0.0174   0.0231   0.0292   0.0321   0.0368   0.0475   0.0543
  0.0626   0.0637   0.0693   0.0695   0.0745   0.0831   0.0883   0.0929
  0.0956   0.0963   0.0986   0.1066   0.1098   0.1153   0.1166   0.1200
  0.1206   0.1226   0.1269   0.1279   0.1282   0.1328   0.1355   0.1398
  0.1468   0.1508   0.1526   0.1555   0.1595   0.1673   0.1698   0.1704
  0.1764   0.1795   0.1826   0.1893   0.1935   0.2068   0.2091   0.2168
  0.2184   0.2210   0.2296   0.2300   0.2330   0.2353   0.2384   0.2436
  0.2485   0.2549   0.2553   0.2593   0.2628   0.2711   0.2801   0.2806
  0.2844   0.2923   0.2946   0.2992   0.3020   0.3049   0.3074   0.3113
  0.3146   0.3174   0.3385   0.3404   0.3447   0.3595   0.3687   0.3764
  0.3897   0.4184   0.4335   0.4464   0.4517   0.4565   0.4725   0.4785
  0.4869   0.4933   0.5126   0.5204   0.5274   0.5344   0.5371   0.5423
  0.5499   0.5528   0.5647   0.5660   0.5751   0.5793   0.5853   0.5900
  0.6040   0.6087   0.6147   0.6197   0.6258   0.6349   0.6484   0.6546
  0.6559   0.6706   0.6944   0.6999   0.7047   0.7070   0.7173   0.7214
  0.7263   0.7342   0.7437   0.7620   0.7903   0.8079   0.8140   0.8182
  0.8308   0.8341   0.8475   0.8501   0.8549   0.8566   0.8585   0.8627
  0.8686   0.8729   0.8758   0.8795   0.8815   0.8855   0.8974   0.9029
  0.9104   0.9438   0.9506   0.9591   0.9642   0.9669   0.9731   0.9751
  0.9944   1.0002   1.0102   1.0153   1.0185   1.0262   1.0461   1.0574
  1.0640   1.0654   1.0763   1.1279   1.1345   1.1522   1.1953   1.2110
  1.2279   1.2350   1.2717   1.2828   1.2943   1.3081   1.3284   1.3546
  1.3656   1.3941   1.4166   1.4264   1.4852   1.5056   1.5073   1.5111
  1.5226   1.5585   1.5685   1.5701   1.5835   1.5930   1.6131   1.6409
  1.6543   1.6643   1.6664   1.6860   1.7020   1.7155   1.7225   1.7443
  1.7695   1.7854   1.8164   1.8247   1.8333   1.8486   1.8572   1.8627
  1.8928   1.9094   1.9224   1.9470   1.9474   1.9545   1.9644   1.9856
  1.9881   2.0052   2.0261   2.0595   2.0747   2.0823   2.0926   2.1429
  2.1474   2.1981   2.2431   2.2536   2.2736   2.2833   2.2852   2.3071
  2.3563   2.3740   2.3809   2.4140   2.4345   2.4369   2.4483   2.4487
  2.4638   2.4877   2.5244   2.5358   2.5542   2.5808   2.5906   2.6332
  2.6579   2.6705   2.6852   2.6932   2.7070   2.7088   2.7166   2.7272
  2.7541   2.7570   2.7628   2.7657   2.7770   2.7966   2.7997   2.8451
  2.8552   2.8624   2.8700   2.8899   2.9192   2.9416   2.9830   3.0195
  3.0901   3.1074   3.1109   3.1332   3.1644   3.2008   3.2440   3.2801
  3.3388   3.3786   3.3881   3.4191   3.4871   3.5538   3.5887   3.6373
  3.6544   3.7794   3.8524   3.9910   3.9976   4.0443   4.0589   4.1493
  4.1537   4.3631   4.8119   4.8422   9.7788   9.8112   9.8417  23.4158
 23.6646  23.8277  23.8921  23.9345  23.9652  23.9899  24.0128  24.0905
 24.1041  24.1316  24.1943  25.8060  25.8725  25.9270  26.1410  26.2517
 26.3198  26.5533  26.6756  26.9175 215.7724 215.8091 215.8477
 --------------------------------------------------------------

          Ground-State Mulliken Net Atomic Charges

     Atom                 Charge (a.u.)
  ----------------------------------------
      1 C                    -0.204004
      2 C                    -0.898319
      3 Cl                    0.558350
      4 C                     0.757784
      5 Cl                    0.498031
      6 C                    -0.654003
      7 H                     0.209319
      8 C                    -0.386292
      9 H                     0.201844
     10 C                    -0.164800
     11 Cl                    0.463299
     12 C                     0.971217
     13 C                    -0.535437
     14 H                     0.191041
     15 C                    -0.532665
     16 H                     0.168248
     17 C                    -0.105329
     18 H                     0.166899
     19 C                    -0.531731
     20 H                     0.167867
     21 C                    -0.532889
     22 H                     0.191569
  ----------------------------------------
  Sum of atomic charges =     0.000000

 -----------------------------------------------------------------
                    Cartesian Multipole Moments
 -----------------------------------------------------------------
    Charge (ESU x 10^10)
                 0.0000
    Dipole Moment (Debye)
         X       0.4929      Y      -0.9505      Z       0.0150
       Tot       1.0708
    Quadrupole Moments (Debye-Ang)
        XX    -101.1167     XY       9.5693     YY    -108.3486
        XZ      -0.3728     YZ       0.7486     ZZ    -104.3457
    Octopole Moments (Debye-Ang^2)
       XXX      11.7099    XXY       4.0421    XYY     -20.5280
       YYY      -7.6493    XXZ      -1.5425    XYZ       2.0940
       YYZ       1.2195    XZZ      10.3292    YZZ       6.6600
       ZZZ      -0.1805
    Hexadecapole Moments (Debye-Ang^3)
      XXXX   -3564.9670   XXXY      80.0550   XXYY    -870.8735
      XYYY     -29.3702   YYYY   -1691.3413   XXXZ      -7.9619
      XXYZ       4.4769   XYYZ       4.3371   YYYZ      -1.5900
      XXZZ    -665.8149   XYZZ      -2.6340   YYZZ    -365.8329
      XZZZ      -1.3489   YZZZ       4.4767   ZZZZ    -354.8402
 -----------------------------------------------------------------
 Calculating MO derivatives via CPSCF
    1     0    69    0.0210941  
    2     0    69    0.0060524  
    3     0    69    0.0005929  
    4     5    64    0.0000401  
    5    66     3    0.0000025  
    6    69     0    0.0000001  Converged
 Time for AOints: 748.8 s (CPU) 748.8 s (wall)
 ------------------------------------------------------------------------------
                     AOints        : Timing summary (seconds)
 ------------------------------------------------------------------------------
     job step          cpu (% of tot)      sys (% of tot)     wall (% of tot)
 ------------------------------------------------------------------------------
  AOints            0.7488E+03 ( 8.5)   0.6000E-05 ( 2.4)   0.7488E+03 ( 8.5)
 ------------------------------------------------------------------------------
   Grand Totals     0.8768E+04          0.2460E-03          0.8768E+04
 ------------------------------------------------------------------------------
 Polarizability Matrix (a.u.)
            1           2           3
    1-226.4430375  -4.7952938   0.8141518
    2  -4.7952938-175.2686439  -1.7287996
    3   0.8141518  -1.7287996-124.9720250
 Calculating analytic Hessian of the SCF energy

 Direct stationary perturbation theory relativistic correction:

 rels  =       2.432896231369
 relv  =      -9.324242216478
 rel2e =       2.533456207393
 E_rel =      -4.357889777715

 Hessian of the SCF Energy
            1           2           3           4           5           6
    1   0.6231019   0.0179063  -0.0006865  -0.2267160   0.1083255  -0.0023468
    2   0.0179063   0.6101980  -0.0025171   0.0499882  -0.1600675   0.0010794
    3  -0.0006865  -0.0025171   0.1732650  -0.0012813   0.0011227  -0.0597872
    4  -0.2267160   0.0499882  -0.0012813   0.6035332  -0.0020230   0.0002849
    5   0.1083255  -0.1600675   0.0011227  -0.0020230   0.4964557  -0.0058826
    6  -0.0023468   0.0010794  -0.0597872   0.0002849  -0.0058826   0.1133542
    7   0.0048271   0.0183007  -0.0002799  -0.0416287  -0.0148373   0.0002762
    8  -0.0008366  -0.0408004   0.0008778  -0.0186989  -0.1555451   0.0022994
    9   0.0000357   0.0007379   0.0042843   0.0004152   0.0024527  -0.0227494
   10  -0.0499812   0.0437865  -0.0006055  -0.2695227  -0.1018923   0.0013111
   11  -0.0083527   0.0594580  -0.0005739  -0.0383854  -0.1234976   0.0009970
   12   0.0000721  -0.0007217   0.0041874   0.0004666   0.0009160  -0.0562044
   13  -0.0011130  -0.0054292   0.0001035  -0.0326827   0.0258918  -0.0003821
   14  -0.0008986  -0.0007282   0.0000476   0.0017658  -0.0024582   0.0000961
   15   0.0000455   0.0000449   0.0037532  -0.0000687   0.0001012   0.0023982
   16  -0.0078542   0.0217828  -0.0002333   0.0188498  -0.0295060   0.0005513
   17   0.0215970  -0.0566787   0.0006344  -0.0840429  -0.0137213   0.0001789
   18  -0.0002906   0.0007914   0.0002111   0.0011689   0.0001942   0.0049179
   19   0.0002249   0.0005668  -0.0000069   0.0011220  -0.0003693  -0.0000001
   20   0.0006045  -0.0008911  -0.0000035   0.0006930  -0.0042157   0.0001158
   21  -0.0000199  -0.0000044  -0.0013015   0.0000140   0.0001125   0.0052783
   22   0.0176919  -0.0768752   0.0008742  -0.0691605   0.0066129  -0.0002580
   23  -0.0327476  -0.0115461   0.0002059   0.0076240   0.0000397  -0.0001207
   24   0.0004827   0.0000669   0.0054160  -0.0001887  -0.0000157  -0.0012085
   25  -0.0049499  -0.0012265   0.0000087  -0.0013019   0.0004611  -0.0000042
   26  -0.0019050   0.0010457   0.0000449   0.0002306   0.0005682  -0.0000173
   27  -0.0000276   0.0000276   0.0052130  -0.0000314  -0.0000221  -0.0009490
   28  -0.1173311  -0.0120303   0.0006541   0.0481552   0.0166173  -0.0002420
   29  -0.0691975  -0.2825140   0.0025669   0.0743057  -0.0446628   0.0009046
   30   0.0015705   0.0028519  -0.0611349  -0.0010048   0.0008479   0.0074504
   31  -0.0072613   0.0099690  -0.0002823   0.0001094  -0.0014571   0.0000316
   32   0.0315614  -0.0263846   0.0006174  -0.0049274  -0.0012814   0.0001634
   33  -0.0004555   0.0005134   0.0037613   0.0000674   0.0000483   0.0038095
   34  -0.1939476  -0.0477357   0.0014631  -0.0311495  -0.0007630   0.0006968
   35  -0.0465923  -0.0956697  -0.0022136   0.0132277   0.0134466   0.0003177
   36   0.0012728  -0.0021943  -0.0809053   0.0000444  -0.0000326   0.0040628
   37  -0.0198426  -0.0120313  -0.0256318   0.0005830  -0.0023717  -0.0006212
   38  -0.0109033  -0.0017365  -0.0099157   0.0011889  -0.0025325  -0.0012326
   39  -0.0059062  -0.0020111   0.0054803   0.0022688   0.0004977  -0.0004502
   40   0.0003174   0.0015372  -0.0006488  -0.0000200   0.0000611   0.0000409
   41   0.0018488  -0.0029523   0.0002032   0.0003448   0.0009442   0.0000518
   42   0.0012658   0.0010557   0.0007010  -0.0004631  -0.0002277   0.0001236
   43   0.0027304  -0.0019964  -0.0024524  -0.0001414  -0.0003168   0.0006142
   44  -0.0020576   0.0061556  -0.0020893  -0.0009900  -0.0010628  -0.0000564
   45  -0.0018781  -0.0018453  -0.0039613   0.0001385  -0.0005941  -0.0000222
   46  -0.0001286  -0.0002439  -0.0011689  -0.0000417  -0.0003937  -0.0000122
   47  -0.0000517   0.0000932  -0.0004495  -0.0001475  -0.0000249   0.0000868
   48   0.0001937   0.0000596   0.0000942   0.0000109  -0.0000873  -0.0000248
   49   0.0004249   0.0005790   0.0000355  -0.0000863  -0.0005383  -0.0000946
   50   0.0006432  -0.0009346  -0.0000790   0.0001268  -0.0000473   0.0000733
   51   0.0000231  -0.0000500  -0.0016889  -0.0001232  -0.0000957   0.0004617
   52  -0.0001004   0.0003759  -0.0000478  -0.0000297  -0.0001133   0.0000124
   53   0.0003909  -0.0009178   0.0001246   0.0001207   0.0000985  -0.0000076
   54  -0.0000476   0.0001180   0.0001472  -0.0000157  -0.0000263  -0.0000089
   55   0.0023202  -0.0015308   0.0031775   0.0000206  -0.0002063  -0.0003838
   56  -0.0016310   0.0065357   0.0001702  -0.0009645  -0.0007608   0.0000318
   57   0.0027136  -0.0002838  -0.0039469   0.0002734   0.0008157  -0.0000618
   58  -0.0001872   0.0000173   0.0011788  -0.0000813  -0.0004034   0.0000270
   59  -0.0001724   0.0001507   0.0004208  -0.0001481  -0.0000209  -0.0000746
   60  -0.0001885  -0.0000805   0.0000945   0.0000125   0.0000571  -0.0000149
   61  -0.0227225  -0.0074001   0.0256011   0.0003422  -0.0029182   0.0004344
   62  -0.0090042   0.0013284   0.0102498   0.0002683  -0.0023964   0.0010822
   63   0.0058170   0.0024416   0.0053625  -0.0024364  -0.0000786  -0.0004443
   64   0.0005053   0.0016904   0.0002294  -0.0001529   0.0001412   0.0000637
   65   0.0014715  -0.0031508   0.0005521   0.0004398   0.0007404  -0.0000874
   66  -0.0016461  -0.0000774   0.0007539   0.0004499  -0.0001047   0.0000679
            7           8           9          10          11          12
    1   0.0048271  -0.0008366   0.0000357  -0.0499812  -0.0083527   0.0000721
    2   0.0183007  -0.0408004   0.0007379   0.0437865   0.0594580  -0.0007217
    3  -0.0002799   0.0008778   0.0042843  -0.0006055  -0.0005739   0.0041874
    4  -0.0416287  -0.0186989   0.0004152  -0.2695227  -0.0383854   0.0004666
    5  -0.0148373  -0.1555451   0.0024527  -0.1018923  -0.1234976   0.0009160
    6   0.0002762   0.0022994  -0.0227494   0.0013111   0.0009970  -0.0562044
    7   0.0547772   0.0241122  -0.0002082  -0.0032989  -0.0281846   0.0005270
    8   0.0241122   0.2285511  -0.0039934  -0.0039970  -0.0350687   0.0006983
    9  -0.0002082  -0.0039934   0.0115187   0.0000338   0.0006249   0.0030005
   10  -0.0032989  -0.0039970   0.0000338   0.5455104   0.0532823  -0.0006649
   11  -0.0281846  -0.0350687   0.0006249   0.0532823   0.5926912  -0.0061794
   12   0.0005270   0.0006983   0.0030005  -0.0006649  -0.0061794   0.1102840
   13  -0.0053106  -0.0003404   0.0000047  -0.1166605   0.0558148  -0.0007131
   14  -0.0067978   0.0020565  -0.0000336   0.0593490  -0.0821249   0.0006972
   15   0.0001205  -0.0000604  -0.0008075  -0.0007290   0.0007809  -0.0213178
   16  -0.0046307  -0.0040566   0.0000483  -0.1183814  -0.0744118   0.0008217
   17   0.0015732   0.0034907   0.0000193  -0.0076700  -0.3143898   0.0031979
   18  -0.0000226   0.0000273   0.0038949  -0.0000045   0.0028870  -0.0575042
   19   0.0002378   0.0002496  -0.0000080  -0.0012972   0.0017040  -0.0000186
   20  -0.0011301  -0.0012574   0.0000243  -0.0289783  -0.0085563   0.0001011
   21   0.0000020   0.0000185   0.0001634   0.0003344   0.0001852   0.0026547
   22   0.0010603  -0.0002312   0.0000174   0.0457532   0.0711422  -0.0008081
   23  -0.0002685  -0.0025180   0.0000319   0.0169679  -0.0410945   0.0005900
   24   0.0000218   0.0000104  -0.0007987  -0.0001574   0.0006168   0.0062712
   25   0.0001196  -0.0000144   0.0000009  -0.0026649   0.0023270  -0.0000334
   26  -0.0000125   0.0000199  -0.0000046   0.0025270   0.0005282   0.0000853
   27   0.0000083  -0.0000075  -0.0003246   0.0000033   0.0001432   0.0069072
   28  -0.0032151   0.0033155  -0.0000471  -0.0303825  -0.0385210   0.0004531
   29   0.0000615   0.0040201  -0.0000105  -0.0357550  -0.0462753   0.0004776
   30  -0.0000951   0.0001045   0.0039229   0.0005064   0.0005511  -0.0033570
   31   0.0000995   0.0007848  -0.0000067   0.0012357   0.0013893  -0.0000213
   32   0.0009083  -0.0018309   0.0000250   0.0003798   0.0005955  -0.0000240
   33  -0.0000066   0.0000183   0.0001310  -0.0000178  -0.0000504  -0.0006028
   34  -0.0024963  -0.0029768  -0.0000727  -0.0004649   0.0025453  -0.0000285
   35   0.0037893  -0.0018539  -0.0000187   0.0023867  -0.0021849   0.0001347
   36   0.0000599  -0.0001799  -0.0022548   0.0000513   0.0000886   0.0059843
   37  -0.0011310   0.0013029  -0.0010994   0.0002153  -0.0001955   0.0010771
   38   0.0015706   0.0004263   0.0002712  -0.0003456  -0.0001934   0.0000690
   39  -0.0000085  -0.0003412  -0.0000007  -0.0002517   0.0000066  -0.0002631
   40   0.0000398  -0.0000512  -0.0000311  -0.0001803   0.0000383   0.0000601
   41  -0.0001957  -0.0002713  -0.0001082   0.0000258  -0.0000644  -0.0000400
   42   0.0000236   0.0001480   0.0001042  -0.0001786   0.0001257  -0.0000749
   43   0.0006601  -0.0000802   0.0002971  -0.0000092  -0.0000432  -0.0000039
   44   0.0002776   0.0001076   0.0002263  -0.0000520   0.0001560   0.0003099
   45  -0.0001060   0.0004747  -0.0002696   0.0000285  -0.0000558   0.0001667
   46   0.0000127   0.0001919  -0.0000164   0.0000585  -0.0000359   0.0000619
   47   0.0000389  -0.0000745  -0.0000192   0.0000509   0.0000149   0.0000332
   48  -0.0000265   0.0000368  -0.0000005   0.0000238  -0.0000186  -0.0000126
   49  -0.0001163   0.0001636   0.0000074   0.0000736   0.0000838   0.0000417
   50  -0.0003011   0.0001528   0.0000124   0.0000327   0.0000148  -0.0000574
   51   0.0003025  -0.0001457   0.0003150   0.0000376   0.0000396   0.0000029
   52  -0.0000150   0.0000331  -0.0000030   0.0000561  -0.0000222  -0.0000038
   53   0.0000149  -0.0000246  -0.0000013   0.0000242  -0.0000455   0.0000050
   54   0.0000028   0.0000105   0.0000130  -0.0000046   0.0000020   0.0000216
   55   0.0001177   0.0001750  -0.0003134  -0.0000459  -0.0001324  -0.0000613
   56  -0.0000690   0.0000549  -0.0002222  -0.0001194   0.0001877  -0.0000470
   57  -0.0001344  -0.0002933  -0.0002093  -0.0000619  -0.0000552   0.0002637
   58   0.0000003   0.0001865   0.0000157   0.0000574  -0.0000360  -0.0000605
   59   0.0000431  -0.0000827   0.0000239   0.0000313   0.0000180  -0.0000595
   60   0.0000106  -0.0000008  -0.0000025  -0.0000260   0.0000163  -0.0000111
   61  -0.0001582   0.0008559   0.0009283   0.0000712  -0.0000977  -0.0011177
   62   0.0012130   0.0006773  -0.0001120  -0.0001093  -0.0001049  -0.0002136
   63  -0.0004875   0.0002748   0.0000565   0.0002862   0.0000142  -0.0003168
   64   0.0000490  -0.0000877   0.0000013  -0.0001436   0.0000879  -0.0000468
   65  -0.0001064  -0.0002298   0.0000736   0.0000773  -0.0000632   0.0000287
   66   0.0000204   0.0000231   0.0000132   0.0000849  -0.0001455  -0.0000790
           13          14          15          16          17          18
    1  -0.0011130  -0.0008986   0.0000455  -0.0078542   0.0215970  -0.0002906
    2  -0.0054292  -0.0007282   0.0000449   0.0217828  -0.0566787   0.0007914
    3   0.0001035   0.0000476   0.0037532  -0.0002333   0.0006344   0.0002111
    4  -0.0326827   0.0017658  -0.0000687   0.0188498  -0.0840429   0.0011689
    5   0.0258918  -0.0024582   0.0001012  -0.0295060  -0.0137213   0.0001942
    6  -0.0003821   0.0000961   0.0023982   0.0005513   0.0001789   0.0049179
    7  -0.0053106  -0.0067978   0.0001205  -0.0046307   0.0015732  -0.0000226
    8  -0.0003404   0.0020565  -0.0000604  -0.0040566   0.0034907   0.0000273
    9   0.0000047  -0.0000336  -0.0008075   0.0000483   0.0000193   0.0038949
   10  -0.1166605   0.0593490  -0.0007290  -0.1183814  -0.0076700  -0.0000045
   11   0.0558148  -0.0821249   0.0007809  -0.0744118  -0.3143898   0.0028870
   12  -0.0007131   0.0006972  -0.0213178   0.0008217   0.0031979  -0.0575042
   13   0.1651272  -0.0900732   0.0011389  -0.0106946   0.0127284  -0.0001739
   14  -0.0900732   0.1123451  -0.0012349   0.0375619  -0.0272519   0.0004209
   15   0.0011389  -0.0012349   0.0108067  -0.0004615   0.0002909   0.0039496
   16  -0.0106946   0.0375619  -0.0004615   0.7431769   0.0182377   0.0001793
   17   0.0127284  -0.0272519   0.0002909   0.0182377   0.6665129  -0.0062660
   18  -0.0001739   0.0004209   0.0039496   0.0001793  -0.0062660   0.1247160
   19   0.0011439   0.0012384  -0.0000092  -0.3031125  -0.1008295   0.0009013
   20  -0.0006670   0.0008629  -0.0000382  -0.0980966  -0.0960549   0.0005530
   21   0.0000217  -0.0000526  -0.0025095   0.0008389   0.0005312  -0.0348903
   22   0.0027386  -0.0053464   0.0000019  -0.2638427   0.0723935  -0.0007750
   23  -0.0001730  -0.0026503   0.0000947   0.1414078  -0.2103108   0.0019031
   24  -0.0000119   0.0000966   0.0044671  -0.0017850   0.0019137  -0.0579008
   25  -0.0005177   0.0012476  -0.0000140   0.0069378   0.0257669  -0.0003289
   26   0.0001862  -0.0006552   0.0000088  -0.0041004  -0.0133568   0.0002102
   27  -0.0000019   0.0000053   0.0001453   0.0001300   0.0001226   0.0033547
   28   0.0001933   0.0009101   0.0000180  -0.0580251   0.0468188  -0.0007234
   29  -0.0003781   0.0012213   0.0000101  -0.0081466   0.0612811  -0.0007565
   30   0.0000494  -0.0000630  -0.0007041  -0.0000604  -0.0007490   0.0061681
   31  -0.0013032   0.0011438  -0.0000167  -0.0014651  -0.0065908   0.0000560
   32   0.0011235  -0.0006865  -0.0000019  -0.0007129   0.0009510   0.0000558
   33  -0.0000317   0.0000181  -0.0003642  -0.0000141   0.0000869   0.0043394
   34  -0.0000249  -0.0004989  -0.0000130  -0.0002527   0.0001530  -0.0000046
   35   0.0015517  -0.0001428  -0.0000045   0.0004187  -0.0007045  -0.0000023
   36   0.0000139   0.0000046   0.0001439   0.0000125  -0.0000259  -0.0012579
   37  -0.0003248   0.0000999   0.0000451  -0.0003329  -0.0000857  -0.0002102
   38  -0.0000026   0.0001298   0.0001231  -0.0000429   0.0001825  -0.0000197
   39   0.0003371  -0.0001266   0.0000156   0.0004714   0.0000769   0.0000333
   40   0.0000298  -0.0000143   0.0000011   0.0000352   0.0000400   0.0000029
   41   0.0001070  -0.0000727  -0.0000007   0.0000381  -0.0000260  -0.0000183
   42   0.0000196  -0.0000282  -0.0000003   0.0000175   0.0000173   0.0000002
   43   0.0000556   0.0000419  -0.0000408   0.0000152  -0.0000664  -0.0000017
   44  -0.0001690   0.0000169  -0.0000304  -0.0000561   0.0000356  -0.0000478
   45   0.0000166   0.0000082   0.0000262  -0.0001724  -0.0000272  -0.0000443
   46  -0.0000804   0.0000415   0.0000045  -0.0000741   0.0000087  -0.0000086
   47  -0.0000228   0.0000123  -0.0000029  -0.0000232  -0.0000407  -0.0000011
   48  -0.0000378   0.0000158   0.0000022  -0.0000110   0.0000109  -0.0000016
   49  -0.0001769   0.0000425  -0.0000002  -0.0000150   0.0000471  -0.0000163
   50  -0.0000070   0.0000563   0.0000005  -0.0000295  -0.0000443   0.0000440
   51   0.0000015   0.0000079  -0.0000493   0.0000237  -0.0000338   0.0000503
   52  -0.0000555   0.0000303  -0.0000004  -0.0000273   0.0000015   0.0000039
   53   0.0000068  -0.0000090   0.0000001  -0.0000084   0.0000107  -0.0000117
   54  -0.0000027   0.0000031  -0.0000045  -0.0000009   0.0000012  -0.0000279
   55   0.0000477   0.0000156   0.0000443  -0.0000603  -0.0000081   0.0000387
   56  -0.0001889  -0.0000042   0.0000021   0.0000242   0.0000915  -0.0000450
   57   0.0000227  -0.0000092   0.0000223   0.0001496   0.0000701  -0.0000490
   58  -0.0000834   0.0000408  -0.0000076  -0.0000814   0.0000118   0.0000062
   59  -0.0000192   0.0000076   0.0000095  -0.0000103  -0.0000384   0.0000141
   60   0.0000336  -0.0000138   0.0000021   0.0000093  -0.0000050  -0.0000004
   61  -0.0003298   0.0001181  -0.0000563  -0.0002223  -0.0000752   0.0001965
   62  -0.0000567   0.0001431  -0.0000912  -0.0002928   0.0001100   0.0000727
   63  -0.0003640   0.0000915   0.0000251  -0.0004757  -0.0000915   0.0000452
   64   0.0000222  -0.0000178  -0.0000022   0.0000599  -0.0000077   0.0000064
   65   0.0001167  -0.0000679  -0.0000015   0.0000242  -0.0000463  -0.0000059
   66  -0.0000443   0.0000488  -0.0000003  -0.0000400   0.0000464  -0.0000039
           19          20          21          22          23          24
    1   0.0002249   0.0006045  -0.0000199   0.0176919  -0.0327476   0.0004827
    2   0.0005668  -0.0008911  -0.0000044  -0.0768752  -0.0115461   0.0000669
    3  -0.0000069  -0.0000035  -0.0013015   0.0008742   0.0002059   0.0054160
    4   0.0011220   0.0006930   0.0000140  -0.0691605   0.0076240  -0.0001887
    5  -0.0003693  -0.0042157   0.0001125   0.0066129   0.0000397  -0.0000157
    6  -0.0000001   0.0001158   0.0052783  -0.0002580  -0.0001207  -0.0012085
    7   0.0002378  -0.0011301   0.0000020   0.0010603  -0.0002685   0.0000218
    8   0.0002496  -0.0012574   0.0000185  -0.0002312  -0.0025180   0.0000104
    9  -0.0000080   0.0000243   0.0001634   0.0000174   0.0000319  -0.0007987
   10  -0.0012972  -0.0289783   0.0003344   0.0457532   0.0169679  -0.0001574
   11   0.0017040  -0.0085563   0.0001852   0.0711422  -0.0410945   0.0006168
   12  -0.0000186   0.0001011   0.0026547  -0.0008081   0.0005900   0.0062712
   13   0.0011439  -0.0006670   0.0000217   0.0027386  -0.0001730  -0.0000119
   14   0.0012384   0.0008629  -0.0000526  -0.0053464  -0.0026503   0.0000966
   15  -0.0000092  -0.0000382  -0.0025095   0.0000019   0.0000947   0.0044671
   16  -0.3031125  -0.0980966   0.0008389  -0.2638427   0.1414078  -0.0017850
   17  -0.1008295  -0.0960549   0.0005312   0.0723935  -0.2103108   0.0019137
   18   0.0009013   0.0005530  -0.0348903  -0.0007750   0.0019031  -0.0579008
   19   0.3199181   0.1045515  -0.0009175  -0.0172306  -0.0102829   0.0001007
   20   0.1045515   0.0997560  -0.0007269   0.0194749   0.0110146  -0.0000783
   21  -0.0009175  -0.0007269   0.0244934  -0.0002279  -0.0000901   0.0036056
   22  -0.0172306   0.0194749  -0.0002279   0.6622345  -0.0001656   0.0006414
   23  -0.0102829   0.0110146  -0.0000901  -0.0001656   0.7516553  -0.0076526
   24   0.0001007  -0.0000783   0.0036056   0.0006414  -0.0076526   0.1243059
   25   0.0008902  -0.0004408   0.0000067  -0.0612220  -0.0373234   0.0004526
   26   0.0000796   0.0007731  -0.0000654  -0.0398855  -0.3387047   0.0036866
   27   0.0000062  -0.0000543  -0.0043277   0.0003587   0.0036955  -0.0344564
   28  -0.0009179   0.0028252  -0.0000494  -0.2816107  -0.1168540   0.0010973
   29   0.0030695  -0.0012779   0.0000835  -0.0526740  -0.1510799   0.0011004
   30  -0.0000442   0.0000951   0.0068761   0.0002630   0.0011167  -0.0593583
   31  -0.0009992   0.0011728  -0.0000090  -0.0377355   0.0310581  -0.0005959
   32   0.0000663  -0.0002407   0.0000106   0.0049457  -0.0000952   0.0000680
   33  -0.0000029   0.0000079   0.0001032  -0.0001258   0.0001697   0.0040367
   34  -0.0000071  -0.0000309   0.0000044   0.0013821   0.0019025  -0.0000804
   35  -0.0000608   0.0000926   0.0000167   0.0005236  -0.0046108   0.0001275
   36   0.0000014  -0.0000015  -0.0001359  -0.0000574   0.0000463   0.0058626
   37   0.0000142   0.0000046  -0.0000036   0.0000152  -0.0004028   0.0009216
   38  -0.0000009   0.0000043  -0.0000397   0.0000014  -0.0000429   0.0005898
   39   0.0000019  -0.0000046  -0.0000034  -0.0001770   0.0001907  -0.0002969
   40  -0.0000038   0.0000034  -0.0000023  -0.0000328   0.0000847  -0.0000088
   41   0.0000013  -0.0000109  -0.0000073  -0.0000466  -0.0002566   0.0000840
   42   0.0000001   0.0000043   0.0000053   0.0000223  -0.0000780  -0.0000684
   43   0.0000012   0.0000048  -0.0000120  -0.0000603  -0.0001604   0.0001140
   44   0.0000080   0.0000073   0.0000200  -0.0000488   0.0003053  -0.0001171
   45   0.0000088   0.0000045  -0.0000077   0.0001187  -0.0000500   0.0002750
   46  -0.0000001   0.0000011  -0.0000061   0.0000412  -0.0000520   0.0000798
   47   0.0000004  -0.0000014  -0.0000013  -0.0000065  -0.0000285   0.0000189
   48  -0.0000011  -0.0000001  -0.0000004   0.0000042  -0.0000175  -0.0000085
   49   0.0000021  -0.0000000   0.0000040   0.0001049  -0.0002098  -0.0000104
   50  -0.0000062   0.0000033  -0.0000030   0.0000495  -0.0000809  -0.0000500
   51   0.0000000  -0.0000002  -0.0000047  -0.0000672  -0.0000058   0.0000126
   52  -0.0000018   0.0000011  -0.0000003   0.0000075   0.0000189   0.0000029
   53   0.0000014  -0.0000025   0.0000008   0.0000252  -0.0000591   0.0000026
   54  -0.0000003   0.0000007   0.0000015   0.0000010   0.0000092   0.0000076
   55   0.0000069   0.0000024   0.0000100   0.0000704  -0.0001410  -0.0001999
   56   0.0000025   0.0000003  -0.0000125  -0.0000426   0.0002428   0.0002485
   57  -0.0000106  -0.0000021   0.0000048  -0.0000211  -0.0000197   0.0001464
   58   0.0000002   0.0000007   0.0000056   0.0000509  -0.0000455  -0.0000739
   59   0.0000007  -0.0000012   0.0000002  -0.0000165  -0.0000339  -0.0000190
   60   0.0000009   0.0000007  -0.0000006  -0.0000020   0.0000237  -0.0000124
   61   0.0000136   0.0000017   0.0000039  -0.0001507  -0.0003079  -0.0008072
   62   0.0000037   0.0000076   0.0000142   0.0002209   0.0000702  -0.0005838
   63   0.0000017  -0.0000013  -0.0000068   0.0001706  -0.0002051  -0.0002544
   64  -0.0000050   0.0000023   0.0000024  -0.0001064   0.0000695   0.0000046
   65   0.0000058  -0.0000118   0.0000095  -0.0000541  -0.0002159  -0.0001122
   66  -0.0000035   0.0000036   0.0000020   0.0000466   0.0001636  -0.0000435
           25          26          27          28          29          30
    1  -0.0049499  -0.0019050  -0.0000276  -0.1173311  -0.0691975   0.0015705
    2  -0.0012265   0.0010457   0.0000276  -0.0120303  -0.2825140   0.0028519
    3   0.0000087   0.0000449   0.0052130   0.0006541   0.0025669  -0.0611349
    4  -0.0013019   0.0002306  -0.0000314   0.0481552   0.0743057  -0.0010048
    5   0.0004611   0.0005682  -0.0000221   0.0166173  -0.0446628   0.0008479
    6  -0.0000042  -0.0000173  -0.0009490  -0.0002420   0.0009046   0.0074504
    7   0.0001196  -0.0000125   0.0000083  -0.0032151   0.0000615  -0.0000951
    8  -0.0000144   0.0000199  -0.0000075   0.0033155   0.0040201   0.0001045
    9   0.0000009  -0.0000046  -0.0003246  -0.0000471  -0.0000105   0.0039229
   10  -0.0026649   0.0025270   0.0000033  -0.0303825  -0.0357550   0.0005064
   11   0.0023270   0.0005282   0.0001432  -0.0385210  -0.0462753   0.0005511
   12  -0.0000334   0.0000853   0.0069072   0.0004531   0.0004776  -0.0033570
   13  -0.0005177   0.0001862  -0.0000019   0.0001933  -0.0003781   0.0000494
   14   0.0012476  -0.0006552   0.0000053   0.0009101   0.0012213  -0.0000630
   15  -0.0000140   0.0000088   0.0001453   0.0000180   0.0000101  -0.0007041
   16   0.0069378  -0.0041004   0.0001300  -0.0580251  -0.0081466  -0.0000604
   17   0.0257669  -0.0133568   0.0001226   0.0468188   0.0612811  -0.0007490
   18  -0.0003289   0.0002102   0.0033547  -0.0007234  -0.0007565   0.0061681
   19   0.0008902   0.0000796   0.0000062  -0.0009179   0.0030695  -0.0000442
   20  -0.0004408   0.0007731  -0.0000543   0.0028252  -0.0012779   0.0000951
   21   0.0000067  -0.0000654  -0.0043277  -0.0000494   0.0000835   0.0068761
   22  -0.0612220  -0.0398855   0.0003587  -0.2816107  -0.0526740   0.0002630
   23  -0.0373234  -0.3387047   0.0036955  -0.1168540  -0.1510799   0.0011167
   24   0.0004526   0.0036866  -0.0344564   0.0010973   0.0011004  -0.0593583
   25   0.0628958   0.0400263  -0.0004728  -0.0009375  -0.0289342   0.0003632
   26   0.0400263   0.3571966  -0.0040510   0.0019471  -0.0085092   0.0001468
   27  -0.0004728  -0.0040510   0.0241356   0.0000003   0.0001572   0.0024906
   28  -0.0009375   0.0019471   0.0000003   0.5619849   0.0727580   0.0003231
   29  -0.0289342  -0.0085092   0.0001572   0.0727580   0.5619993  -0.0059099
   30   0.0003632   0.0001468   0.0024906   0.0003231  -0.0059099   0.1150549
   31   0.0007239   0.0008431  -0.0000054  -0.1081761   0.0540739  -0.0013564
   32  -0.0006265   0.0013274  -0.0000581   0.0537552  -0.0821575   0.0011525
   33   0.0000274  -0.0000429  -0.0023765  -0.0015148   0.0011630  -0.0214413
   34   0.0004481   0.0003134   0.0000242  -0.0037209  -0.0159341  -0.0006485
   35  -0.0011193  -0.0001504   0.0000172  -0.0306046  -0.0129770  -0.0001085
   36  -0.0000109  -0.0000003   0.0001072   0.0002054   0.0001797   0.0045411
   37  -0.0001437  -0.0000996   0.0000968  -0.0024308   0.0030824  -0.0009404
   38  -0.0000799  -0.0000258  -0.0000203  -0.0002154   0.0002349   0.0005022
   39   0.0000927   0.0000619   0.0000616   0.0018615   0.0015499  -0.0005137
   40   0.0000298   0.0000121   0.0000096   0.0005988  -0.0003096   0.0000496
   41  -0.0000459  -0.0000162  -0.0000141  -0.0006253   0.0001220  -0.0000917
   42  -0.0000145  -0.0000022  -0.0000058  -0.0002545  -0.0003804   0.0000594
   43  -0.0000634  -0.0000217  -0.0000338  -0.0009565   0.0000733   0.0002029
   44   0.0000811   0.0000124  -0.0000327   0.0008251   0.0001360   0.0004076
   45  -0.0000335  -0.0000322   0.0000099  -0.0007580   0.0003616  -0.0000288
   46  -0.0000254  -0.0000153  -0.0000060  -0.0003528   0.0001298   0.0000472
   47  -0.0000087  -0.0000048   0.0000088  -0.0001475   0.0002285  -0.0001033
   48  -0.0000066  -0.0000011   0.0000013  -0.0000592   0.0000458  -0.0000149
   49  -0.0000545  -0.0000056  -0.0000003  -0.0003489   0.0004201   0.0000347
   50  -0.0000379  -0.0000118  -0.0000034  -0.0003698   0.0001292   0.0001043
   51  -0.0000025   0.0000072  -0.0000499   0.0001573   0.0000138   0.0004239
   52   0.0000003  -0.0000014  -0.0000005   0.0000233   0.0000603  -0.0000069
   53  -0.0000171  -0.0000071   0.0000017  -0.0001912   0.0000541  -0.0000101
   54   0.0000021   0.0000009  -0.0000037   0.0000307  -0.0000107   0.0000055
   55  -0.0000608  -0.0000383   0.0000452  -0.0012638   0.0001836  -0.0003659
   56   0.0000905   0.0000123   0.0000286   0.0008551  -0.0000044  -0.0005335
   57   0.0000105   0.0000195   0.0000120   0.0003107  -0.0004705   0.0000181
   58  -0.0000221  -0.0000155   0.0000078  -0.0003320   0.0001461  -0.0000557
   59  -0.0000110  -0.0000038  -0.0000094  -0.0001215   0.0002406   0.0001001
   60   0.0000074   0.0000010   0.0000039   0.0000648  -0.0000853  -0.0000275
   61  -0.0001095  -0.0000772  -0.0001053  -0.0016048   0.0033557   0.0011689
   62  -0.0000734  -0.0000197   0.0000429  -0.0002752  -0.0004796  -0.0005459
   63  -0.0000800  -0.0000619   0.0000607  -0.0020398  -0.0011754  -0.0004728
   64   0.0000278   0.0000126  -0.0000055   0.0006491  -0.0003878  -0.0000021
   65  -0.0000414  -0.0000183   0.0000224  -0.0006652   0.0002734   0.0001340
   66   0.0000295   0.0000057  -0.0000094   0.0005128   0.0001836   0.0000434
           31          32          33          34          35          36
    1  -0.0072613   0.0315614  -0.0004555  -0.1939476  -0.0465923   0.0012728
    2   0.0099690  -0.0263846   0.0005134  -0.0477357  -0.0956697  -0.0021943
    3  -0.0002823   0.0006174   0.0037613   0.0014631  -0.0022136  -0.0809053
    4   0.0001094  -0.0049274   0.0000674  -0.0311495   0.0132277   0.0000444
    5  -0.0014571  -0.0012814   0.0000483  -0.0007630   0.0134466  -0.0000326
    6   0.0000316   0.0001634   0.0038095   0.0006968   0.0003177   0.0040628
    7   0.0000995   0.0009083  -0.0000066  -0.0024963   0.0037893   0.0000599
    8   0.0007848  -0.0018309   0.0000183  -0.0029768  -0.0018539  -0.0001799
    9  -0.0000067   0.0000250   0.0001310  -0.0000727  -0.0000187  -0.0022548
   10   0.0012357   0.0003798  -0.0000178  -0.0004649   0.0023867   0.0000513
   11   0.0013893   0.0005955  -0.0000504   0.0025453  -0.0021849   0.0000886
   12  -0.0000213  -0.0000240  -0.0006028  -0.0000285   0.0001347   0.0059843
   13  -0.0013032   0.0011235  -0.0000317  -0.0000249   0.0015517   0.0000139
   14   0.0011438  -0.0006865   0.0000181  -0.0004989  -0.0001428   0.0000046
   15  -0.0000167  -0.0000019  -0.0003642  -0.0000130  -0.0000045   0.0001439
   16  -0.0014651  -0.0007129  -0.0000141  -0.0002527   0.0004187   0.0000125
   17  -0.0065908   0.0009510   0.0000869   0.0001530  -0.0007045  -0.0000259
   18   0.0000560   0.0000558   0.0043394  -0.0000046  -0.0000023  -0.0012579
   19  -0.0009992   0.0000663  -0.0000029  -0.0000071  -0.0000608   0.0000014
   20   0.0011728  -0.0002407   0.0000079  -0.0000309   0.0000926  -0.0000015
   21  -0.0000090   0.0000106   0.0001032   0.0000044   0.0000167  -0.0001359
   22  -0.0377355   0.0049457  -0.0001258   0.0013821   0.0005236  -0.0000574
   23   0.0310581  -0.0000952   0.0001697   0.0019025  -0.0046108   0.0000463
   24  -0.0005959   0.0000680   0.0040367  -0.0000804   0.0001275   0.0058626
   25   0.0007239  -0.0006265   0.0000274   0.0004481  -0.0011193  -0.0000109
   26   0.0008431   0.0013274  -0.0000429   0.0003134  -0.0001504  -0.0000003
   27  -0.0000054  -0.0000581  -0.0023765   0.0000242   0.0000172   0.0001072
   28  -0.1081761   0.0537552  -0.0015148  -0.0037209  -0.0306046   0.0002054
   29   0.0540739  -0.0821575   0.0011630  -0.0159341  -0.0129770   0.0001797
   30  -0.0013564   0.0011525  -0.0214413  -0.0006485  -0.0001085   0.0045411
   31   0.1539438  -0.0883918   0.0019931  -0.0018235  -0.0033592   0.0000403
   32  -0.0883918   0.1142312  -0.0021694   0.0029023  -0.0021135  -0.0002054
   33   0.0019931  -0.0021694   0.0108817   0.0000823   0.0001076  -0.0022864
   34  -0.0018235   0.0029023   0.0000823   0.5721129   0.1523695  -0.0186513
   35  -0.0033592  -0.0021135   0.0001076   0.1523695   0.2456591   0.0456215
   36   0.0000403  -0.0002054  -0.0022864  -0.0186513   0.0456215   0.6346859
   37   0.0012276  -0.0003789  -0.0005467  -0.1474557  -0.0372469  -0.0379861
   38  -0.0005846  -0.0006682  -0.0006890  -0.0424510  -0.0838332  -0.0362179
   39   0.0001906   0.0005529   0.0000700  -0.0963489  -0.0595774  -0.2650000
   40  -0.0001882   0.0001247  -0.0000771   0.0092107   0.0009306  -0.0129578
   41   0.0001301  -0.0001019   0.0000103   0.0038442   0.0040180  -0.0070801
   42  -0.0000492  -0.0000296   0.0000012   0.0148108   0.0034270  -0.0185444
   43   0.0001548  -0.0000756   0.0003295  -0.0197052  -0.0182076  -0.0735944
   44   0.0001530   0.0000356   0.0000254  -0.0136013  -0.0002240  -0.0262447
   45   0.0002889  -0.0001376  -0.0001735  -0.0283139  -0.0084347   0.0335502
   46   0.0000782  -0.0000460  -0.0000281  -0.0036812  -0.0040828   0.0010734
   47   0.0001078  -0.0001568   0.0000129  -0.0041589   0.0055716  -0.0000988
   48  -0.0000044  -0.0000108  -0.0000010   0.0009005  -0.0002084   0.0020450
   49  -0.0000193  -0.0003506  -0.0000127  -0.0005264   0.0029313   0.0022500
   50   0.0000940   0.0001210  -0.0000007   0.0029257  -0.0069781  -0.0058747
   51  -0.0001229  -0.0002973   0.0002548   0.0021135  -0.0055602  -0.0707361
   52   0.0000032  -0.0000131   0.0000032   0.0004860   0.0005178  -0.0000040
   53   0.0000194  -0.0000509   0.0000004   0.0005115  -0.0006702  -0.0000122
   54  -0.0000103   0.0000056   0.0000111   0.0000198  -0.0000448  -0.0013308
   55   0.0005004   0.0004364  -0.0003192  -0.0264118  -0.0061202   0.0720031
   56   0.0000885   0.0002410  -0.0000089  -0.0103066   0.0066944   0.0306015
   57  -0.0002481   0.0004217  -0.0002283   0.0265631   0.0130693   0.0333513
   58   0.0000904  -0.0000517   0.0000216  -0.0035484  -0.0042950  -0.0007196
   59   0.0001117  -0.0001497  -0.0000075  -0.0042248   0.0054357  -0.0008133
   60  -0.0000096   0.0000483   0.0000012  -0.0005108  -0.0007535   0.0020635
   61   0.0010499  -0.0007310   0.0005354  -0.1575412  -0.0307425   0.0524844
   62  -0.0009629  -0.0015710   0.0008275  -0.0257003  -0.0728278  -0.0009036
   63   0.0002186  -0.0002654   0.0000362   0.1112014   0.0216265  -0.2653599
   64  -0.0002450   0.0001025   0.0000930   0.0091174   0.0037813   0.0144713
   65   0.0002070  -0.0000142  -0.0000409   0.0009111   0.0040228   0.0033460
   66  -0.0000811   0.0000787   0.0000366  -0.0132100  -0.0075406  -0.0185878
           37          38          39          40          41          42
    1  -0.0198426  -0.0109033  -0.0059062   0.0003174   0.0018488   0.0012658
    2  -0.0120313  -0.0017365  -0.0020111   0.0015372  -0.0029523   0.0010557
    3  -0.0256318  -0.0099157   0.0054803  -0.0006488   0.0002032   0.0007010
    4   0.0005830   0.0011889   0.0022688  -0.0000200   0.0003448  -0.0004631
    5  -0.0023717  -0.0025325   0.0004977   0.0000611   0.0009442  -0.0002277
    6  -0.0006212  -0.0012326  -0.0004502   0.0000409   0.0000518   0.0001236
    7  -0.0011310   0.0015706  -0.0000085   0.0000398  -0.0001957   0.0000236
    8   0.0013029   0.0004263  -0.0003412  -0.0000512  -0.0002713   0.0001480
    9  -0.0010994   0.0002712  -0.0000007  -0.0000311  -0.0001082   0.0001042
   10   0.0002153  -0.0003456  -0.0002517  -0.0001803   0.0000258  -0.0001786
   11  -0.0001955  -0.0001934   0.0000066   0.0000383  -0.0000644   0.0001257
   12   0.0010771   0.0000690  -0.0002631   0.0000601  -0.0000400  -0.0000749
   13  -0.0003248  -0.0000026   0.0003371   0.0000298   0.0001070   0.0000196
   14   0.0000999   0.0001298  -0.0001266  -0.0000143  -0.0000727  -0.0000282
   15   0.0000451   0.0001231   0.0000156   0.0000011  -0.0000007  -0.0000003
   16  -0.0003329  -0.0000429   0.0004714   0.0000352   0.0000381   0.0000175
   17  -0.0000857   0.0001825   0.0000769   0.0000400  -0.0000260   0.0000173
   18  -0.0002102  -0.0000197   0.0000333   0.0000029  -0.0000183   0.0000002
   19   0.0000142  -0.0000009   0.0000019  -0.0000038   0.0000013   0.0000001
   20   0.0000046   0.0000043  -0.0000046   0.0000034  -0.0000109   0.0000043
   21  -0.0000036  -0.0000397  -0.0000034  -0.0000023  -0.0000073   0.0000053
   22   0.0000152   0.0000014  -0.0001770  -0.0000328  -0.0000466   0.0000223
   23  -0.0004028  -0.0000429   0.0001907   0.0000847  -0.0002566  -0.0000780
   24   0.0009216   0.0005898  -0.0002969  -0.0000088   0.0000840  -0.0000684
   25  -0.0001437  -0.0000799   0.0000927   0.0000298  -0.0000459  -0.0000145
   26  -0.0000996  -0.0000258   0.0000619   0.0000121  -0.0000162  -0.0000022
   27   0.0000968  -0.0000203   0.0000616   0.0000096  -0.0000141  -0.0000058
   28  -0.0024308  -0.0002154   0.0018615   0.0005988  -0.0006253  -0.0002545
   29   0.0030824   0.0002349   0.0015499  -0.0003096   0.0001220  -0.0003804
   30  -0.0009404   0.0005022  -0.0005137   0.0000496  -0.0000917   0.0000594
   31   0.0012276  -0.0005846   0.0001906  -0.0001882   0.0001301  -0.0000492
   32  -0.0003789  -0.0006682   0.0005529   0.0001247  -0.0001019  -0.0000296
   33  -0.0005467  -0.0006890   0.0000700  -0.0000771   0.0000103   0.0000012
   34  -0.1474557  -0.0424510  -0.0963489   0.0092107   0.0038442   0.0148108
   35  -0.0372469  -0.0838332  -0.0595774   0.0009306   0.0040180   0.0034270
   36  -0.0379861  -0.0362179  -0.2650000  -0.0129578  -0.0070801  -0.0185444
   37   0.6130861   0.1784549  -0.0587510  -0.1241166  -0.0207160   0.1190210
   38   0.1784549   0.2089263   0.0382099  -0.0206511  -0.0425883   0.0212987
   39  -0.0587510   0.0382099   0.6998153   0.1197678   0.0215278  -0.2650405
   40  -0.1241166  -0.0206511   0.1197678   0.1278921   0.0256615  -0.1283986
   41  -0.0207160  -0.0425883   0.0215278   0.0256615   0.0328712  -0.0220757
   42   0.1190210   0.0212987  -0.2650405  -0.1283986  -0.0220757   0.2799865
   43  -0.2973727  -0.0870556   0.0335498  -0.0094640  -0.0052197  -0.0022028
   44  -0.0937008  -0.0987731   0.0059516  -0.0021657   0.0025040  -0.0007888
   45  -0.0270951  -0.0175782  -0.1274484   0.0266286   0.0103057   0.0038113
   46  -0.0082783  -0.0073497  -0.0267096   0.0003301   0.0017579   0.0001400
   47  -0.0043378   0.0006045  -0.0103336   0.0016273  -0.0033935   0.0005801
   48   0.0020687   0.0008170   0.0034728  -0.0004964   0.0003211   0.0007126
   49  -0.0265281  -0.0106479   0.0269701  -0.0038030  -0.0043140  -0.0002494
   50  -0.0062483   0.0074986   0.0132667  -0.0043915   0.0054365  -0.0007065
   51   0.0704420   0.0304615   0.0344885  -0.0010702  -0.0009673   0.0018006
   52   0.0013556  -0.0019148   0.0033391  -0.0005771  -0.0003009  -0.0001817
   53  -0.0020257   0.0064922   0.0000420  -0.0001449   0.0000801  -0.0000845
   54   0.0026334  -0.0002223  -0.0043599   0.0012842   0.0004896   0.0000465
   55  -0.0443998  -0.0174418  -0.0275174  -0.0006591  -0.0000487  -0.0007719
   56  -0.0172524  -0.0154681  -0.0118077  -0.0000069  -0.0008537  -0.0001694
   57  -0.0270941  -0.0116413  -0.0180231  -0.0007449  -0.0001823   0.0002592
   58  -0.0007359  -0.0000118  -0.0008778  -0.0000911   0.0003937   0.0000420
   59  -0.0000017  -0.0009887  -0.0002405   0.0003895  -0.0009250   0.0001326
   60  -0.0008155  -0.0002095   0.0001865   0.0000417   0.0001284  -0.0000371
   61   0.0569037   0.0207965   0.0242576   0.0001434  -0.0028006  -0.0033854
   62   0.0163868   0.0166789   0.0021502  -0.0027683   0.0051967  -0.0023914
   63  -0.0195971  -0.0150845  -0.0593271  -0.0027527  -0.0021236  -0.0028619
   64  -0.0003109  -0.0023133   0.0034384   0.0005085   0.0001603   0.0007869
   65  -0.0022360   0.0056739   0.0003561  -0.0000071   0.0003602   0.0001730
   66   0.0040873   0.0005268  -0.0028965  -0.0006976  -0.0004126  -0.0009780
           43          44          45          46          47          48
    1   0.0027304  -0.0020576  -0.0018781  -0.0001286  -0.0000517   0.0001937
    2  -0.0019964   0.0061556  -0.0018453  -0.0002439   0.0000932   0.0000596
    3  -0.0024524  -0.0020893  -0.0039613  -0.0011689  -0.0004495   0.0000942
    4  -0.0001414  -0.0009900   0.0001385  -0.0000417  -0.0001475   0.0000109
    5  -0.0003168  -0.0010628  -0.0005941  -0.0003937  -0.0000249  -0.0000873
    6   0.0006142  -0.0000564  -0.0000222  -0.0000122   0.0000868  -0.0000248
    7   0.0006601   0.0002776  -0.0001060   0.0000127   0.0000389  -0.0000265
    8  -0.0000802   0.0001076   0.0004747   0.0001919  -0.0000745   0.0000368
    9   0.0002971   0.0002263  -0.0002696  -0.0000164  -0.0000192  -0.0000005
   10  -0.0000092  -0.0000520   0.0000285   0.0000585   0.0000509   0.0000238
   11  -0.0000432   0.0001560  -0.0000558  -0.0000359   0.0000149  -0.0000186
   12  -0.0000039   0.0003099   0.0001667   0.0000619   0.0000332  -0.0000126
   13   0.0000556  -0.0001690   0.0000166  -0.0000804  -0.0000228  -0.0000378
   14   0.0000419   0.0000169   0.0000082   0.0000415   0.0000123   0.0000158
   15  -0.0000408  -0.0000304   0.0000262   0.0000045  -0.0000029   0.0000022
   16   0.0000152  -0.0000561  -0.0001724  -0.0000741  -0.0000232  -0.0000110
   17  -0.0000664   0.0000356  -0.0000272   0.0000087  -0.0000407   0.0000109
   18  -0.0000017  -0.0000478  -0.0000443  -0.0000086  -0.0000011  -0.0000016
   19   0.0000012   0.0000080   0.0000088  -0.0000001   0.0000004  -0.0000011
   20   0.0000048   0.0000073   0.0000045   0.0000011  -0.0000014  -0.0000001
   21  -0.0000120   0.0000200  -0.0000077  -0.0000061  -0.0000013  -0.0000004
   22  -0.0000603  -0.0000488   0.0001187   0.0000412  -0.0000065   0.0000042
   23  -0.0001604   0.0003053  -0.0000500  -0.0000520  -0.0000285  -0.0000175
   24   0.0001140  -0.0001171   0.0002750   0.0000798   0.0000189  -0.0000085
   25  -0.0000634   0.0000811  -0.0000335  -0.0000254  -0.0000087  -0.0000066
   26  -0.0000217   0.0000124  -0.0000322  -0.0000153  -0.0000048  -0.0000011
   27  -0.0000338  -0.0000327   0.0000099  -0.0000060   0.0000088   0.0000013
   28  -0.0009565   0.0008251  -0.0007580  -0.0003528  -0.0001475  -0.0000592
   29   0.0000733   0.0001360   0.0003616   0.0001298   0.0002285   0.0000458
   30   0.0002029   0.0004076  -0.0000288   0.0000472  -0.0001033  -0.0000149
   31   0.0001548   0.0001530   0.0002889   0.0000782   0.0001078  -0.0000044
   32  -0.0000756   0.0000356  -0.0001376  -0.0000460  -0.0001568  -0.0000108
   33   0.0003295   0.0000254  -0.0001735  -0.0000281   0.0000129  -0.0000010
   34  -0.0197052  -0.0136013  -0.0283139  -0.0036812  -0.0041589   0.0009005
   35  -0.0182076  -0.0002240  -0.0084347  -0.0040828   0.0055716  -0.0002084
   36  -0.0735944  -0.0262447   0.0335502   0.0010734  -0.0000988   0.0020450
   37  -0.2973727  -0.0937008  -0.0270951  -0.0082783  -0.0043378   0.0020687
   38  -0.0870556  -0.0987731  -0.0175782  -0.0073497   0.0006045   0.0008170
   39   0.0335498   0.0059516  -0.1274484  -0.0267096  -0.0103336   0.0034728
   40  -0.0094640  -0.0021657   0.0266286   0.0003301   0.0016273  -0.0004964
   41  -0.0052197   0.0025040   0.0103057   0.0017579  -0.0033935   0.0003211
   42  -0.0022028  -0.0007888   0.0038113   0.0001400   0.0005801   0.0007126
   43   0.6034520   0.1827168   0.0103898  -0.1074782  -0.0384931  -0.1025653
   44   0.1827168   0.2123345   0.0658022  -0.0385241  -0.0581139  -0.0642267
   45   0.0103898   0.0658022   0.7124486  -0.1024743  -0.0642165  -0.2655359
   46  -0.1074782  -0.0385241  -0.1024743   0.1094115   0.0444364   0.1100066
   47  -0.0384931  -0.0581139  -0.0642165   0.0444364   0.0497674   0.0698813
   48  -0.1025653  -0.0642267  -0.2655359   0.1100066   0.0698813   0.2803590
   49  -0.1708717  -0.0285572   0.1190665   0.0106574   0.0013494  -0.0141529
   50  -0.0345790  -0.0751006   0.0233891   0.0044013   0.0042553  -0.0077537
   51   0.0597263   0.0002869  -0.2788340   0.0148148   0.0034472  -0.0181523
   52  -0.0102417  -0.0055249  -0.0026627   0.0001606   0.0016262   0.0001167
   53  -0.0024384   0.0022556  -0.0009006   0.0015424  -0.0033693   0.0005418
   54   0.0263067   0.0103280   0.0045589  -0.0006796   0.0002834   0.0008500
   55   0.0576855   0.0171062  -0.0192413  -0.0000151  -0.0023731   0.0041285
   56   0.0216898   0.0155702  -0.0146185  -0.0024322   0.0062700   0.0005204
   57   0.0236408   0.0022505  -0.0576022   0.0034031   0.0002211  -0.0029504
   58   0.0004534  -0.0028740  -0.0026803   0.0003567   0.0000005  -0.0006998
   59  -0.0029570   0.0058041  -0.0021136   0.0001594   0.0001776  -0.0003918
   60  -0.0034203  -0.0023941  -0.0029307   0.0007810   0.0001798  -0.0009910
   61  -0.0480795  -0.0129329   0.0280620  -0.0008688   0.0001461   0.0007258
   62  -0.0128728  -0.0114038   0.0098596   0.0001269  -0.0008492   0.0003989
   63   0.0284750   0.0100165  -0.0182484   0.0008180   0.0004027   0.0001936
   64  -0.0007633   0.0000868   0.0006695  -0.0000821   0.0003869  -0.0001182
   65   0.0000582  -0.0007591   0.0003986   0.0003782  -0.0009376   0.0000666
   66   0.0006816   0.0004036   0.0002602  -0.0001205   0.0000698  -0.0000368
           49          50          51          52          53          54
    1   0.0004249   0.0006432   0.0000231  -0.0001004   0.0003909  -0.0000476
    2   0.0005790  -0.0009346  -0.0000500   0.0003759  -0.0009178   0.0001180
    3   0.0000355  -0.0000790  -0.0016889  -0.0000478   0.0001246   0.0001472
    4  -0.0000863   0.0001268  -0.0001232  -0.0000297   0.0001207  -0.0000157
    5  -0.0005383  -0.0000473  -0.0000957  -0.0001133   0.0000985  -0.0000263
    6  -0.0000946   0.0000733   0.0004617   0.0000124  -0.0000076  -0.0000089
    7  -0.0001163  -0.0003011   0.0003025  -0.0000150   0.0000149   0.0000028
    8   0.0001636   0.0001528  -0.0001457   0.0000331  -0.0000246   0.0000105
    9   0.0000074   0.0000124   0.0003150  -0.0000030  -0.0000013   0.0000130
   10   0.0000736   0.0000327   0.0000376   0.0000561   0.0000242  -0.0000046
   11   0.0000838   0.0000148   0.0000396  -0.0000222  -0.0000455   0.0000020
   12   0.0000417  -0.0000574   0.0000029  -0.0000038   0.0000050   0.0000216
   13  -0.0001769  -0.0000070   0.0000015  -0.0000555   0.0000068  -0.0000027
   14   0.0000425   0.0000563   0.0000079   0.0000303  -0.0000090   0.0000031
   15  -0.0000002   0.0000005  -0.0000493  -0.0000004   0.0000001  -0.0000045
   16  -0.0000150  -0.0000295   0.0000237  -0.0000273  -0.0000084  -0.0000009
   17   0.0000471  -0.0000443  -0.0000338   0.0000015   0.0000107   0.0000012
   18  -0.0000163   0.0000440   0.0000503   0.0000039  -0.0000117  -0.0000279
   19   0.0000021  -0.0000062   0.0000000  -0.0000018   0.0000014  -0.0000003
   20  -0.0000000   0.0000033  -0.0000002   0.0000011  -0.0000025   0.0000007
   21   0.0000040  -0.0000030  -0.0000047  -0.0000003   0.0000008   0.0000015
   22   0.0001049   0.0000495  -0.0000672   0.0000075   0.0000252   0.0000010
   23  -0.0002098  -0.0000809  -0.0000058   0.0000189  -0.0000591   0.0000092
   24  -0.0000104  -0.0000500   0.0000126   0.0000029   0.0000026   0.0000076
   25  -0.0000545  -0.0000379  -0.0000025   0.0000003  -0.0000171   0.0000021
   26  -0.0000056  -0.0000118   0.0000072  -0.0000014  -0.0000071   0.0000009
   27  -0.0000003  -0.0000034  -0.0000499  -0.0000005   0.0000017  -0.0000037
   28  -0.0003489  -0.0003698   0.0001573   0.0000233  -0.0001912   0.0000307
   29   0.0004201   0.0001292   0.0000138   0.0000603   0.0000541  -0.0000107
   30   0.0000347   0.0001043   0.0004239  -0.0000069  -0.0000101   0.0000055
   31  -0.0000193   0.0000940  -0.0001229   0.0000032   0.0000194  -0.0000103
   32  -0.0003506   0.0001210  -0.0002973  -0.0000131  -0.0000509   0.0000056
   33  -0.0000127  -0.0000007   0.0002548   0.0000032   0.0000004   0.0000111
   34  -0.0005264   0.0029257   0.0021135   0.0004860   0.0005115   0.0000198
   35   0.0029313  -0.0069781  -0.0055602   0.0005178  -0.0006702  -0.0000448
   36   0.0022500  -0.0058747  -0.0707361  -0.0000040  -0.0000122  -0.0013308
   37  -0.0265281  -0.0062483   0.0704420   0.0013556  -0.0020257   0.0026334
   38  -0.0106479   0.0074986   0.0304615  -0.0019148   0.0064922  -0.0002223
   39   0.0269701   0.0132667   0.0344885   0.0033391   0.0000420  -0.0043599
   40  -0.0038030  -0.0043915  -0.0010702  -0.0005771  -0.0001449   0.0012842
   41  -0.0043140   0.0054365  -0.0009673  -0.0003009   0.0000801   0.0004896
   42  -0.0002494  -0.0007065   0.0018006  -0.0001817  -0.0000845   0.0000465
   43  -0.1708717  -0.0345790   0.0597263  -0.0102417  -0.0024384   0.0263067
   44  -0.0285572  -0.0751006   0.0002869  -0.0055249   0.0022556   0.0103280
   45   0.1190665   0.0233891  -0.2788340  -0.0026627  -0.0009006   0.0045589
   46   0.0106574   0.0044013   0.0148148   0.0001606   0.0015424  -0.0006796
   47   0.0013494   0.0042553   0.0034472   0.0016262  -0.0033693   0.0002834
   48  -0.0141529  -0.0077537  -0.0181523   0.0001167   0.0005418   0.0008500
   49   0.6606121   0.2017049  -0.0184943  -0.2968990  -0.1008644   0.0008974
   50   0.2017049   0.2181614   0.0471735  -0.1009522  -0.0757811  -0.0018989
   51  -0.0184943   0.0471735   0.6506583   0.0009000  -0.0018316  -0.0587272
   52  -0.2968990  -0.1009522   0.0009000   0.3130651   0.1115582  -0.0012973
   53  -0.1008644  -0.0757811  -0.0018316   0.1115582   0.0686263   0.0027892
   54   0.0008974  -0.0018989  -0.0587272  -0.0012973   0.0027892   0.0576204
   55  -0.1595097  -0.0415474  -0.0444311  -0.0085557  -0.0074190  -0.0263731
   56  -0.0481037  -0.0870157  -0.0397639  -0.0043020   0.0004837  -0.0100264
   57  -0.1037884  -0.0626651  -0.2784475   0.0025870   0.0011268   0.0045666
   58   0.0105767   0.0013962  -0.0133112   0.0001390   0.0016327   0.0003292
   59   0.0044622   0.0042432  -0.0074436   0.0015559  -0.0032941   0.0006239
   60   0.0156283   0.0037547  -0.0182238  -0.0004467   0.0003622   0.0009141
   61  -0.0195937  -0.0187021  -0.0723826   0.0017108  -0.0023601  -0.0018000
   62  -0.0139222   0.0003634  -0.0251843  -0.0024026   0.0061286  -0.0019254
   63  -0.0287930  -0.0083781   0.0346451  -0.0025025  -0.0021978  -0.0043506
   64  -0.0039040  -0.0042022   0.0014630  -0.0005043  -0.0003791  -0.0012751
   65  -0.0042703   0.0055591  -0.0000581  -0.0002317   0.0000014  -0.0005104
   66   0.0006767  -0.0003480   0.0018008   0.0001926   0.0000601   0.0000495
           55          56          57          58          59          60
    1   0.0023202  -0.0016310   0.0027136  -0.0001872  -0.0001724  -0.0001885
    2  -0.0015308   0.0065357  -0.0002838   0.0000173   0.0001507  -0.0000805
    3   0.0031775   0.0001702  -0.0039469   0.0011788   0.0004208   0.0000945
    4   0.0000206  -0.0009645   0.0002734  -0.0000813  -0.0001481   0.0000125
    5  -0.0002063  -0.0007608   0.0008157  -0.0004034  -0.0000209   0.0000571
    6  -0.0003838   0.0000318  -0.0000618   0.0000270  -0.0000746  -0.0000149
    7   0.0001177  -0.0000690  -0.0001344   0.0000003   0.0000431   0.0000106
    8   0.0001750   0.0000549  -0.0002933   0.0001865  -0.0000827  -0.0000008
    9  -0.0003134  -0.0002222  -0.0002093   0.0000157   0.0000239  -0.0000025
   10  -0.0000459  -0.0001194  -0.0000619   0.0000574   0.0000313  -0.0000260
   11  -0.0001324   0.0001877  -0.0000552  -0.0000360   0.0000180   0.0000163
   12  -0.0000613  -0.0000470   0.0002637  -0.0000605  -0.0000595  -0.0000111
   13   0.0000477  -0.0001889   0.0000227  -0.0000834  -0.0000192   0.0000336
   14   0.0000156  -0.0000042  -0.0000092   0.0000408   0.0000076  -0.0000138
   15   0.0000443   0.0000021   0.0000223  -0.0000076   0.0000095   0.0000021
   16  -0.0000603   0.0000242   0.0001496  -0.0000814  -0.0000103   0.0000093
   17  -0.0000081   0.0000915   0.0000701   0.0000118  -0.0000384  -0.0000050
   18   0.0000387  -0.0000450  -0.0000490   0.0000062   0.0000141  -0.0000004
   19   0.0000069   0.0000025  -0.0000106   0.0000002   0.0000007   0.0000009
   20   0.0000024   0.0000003  -0.0000021   0.0000007  -0.0000012   0.0000007
   21   0.0000100  -0.0000125   0.0000048   0.0000056   0.0000002  -0.0000006
   22   0.0000704  -0.0000426  -0.0000211   0.0000509  -0.0000165  -0.0000020
   23  -0.0001410   0.0002428  -0.0000197  -0.0000455  -0.0000339   0.0000237
   24  -0.0001999   0.0002485   0.0001464  -0.0000739  -0.0000190  -0.0000124
   25  -0.0000608   0.0000905   0.0000105  -0.0000221  -0.0000110   0.0000074
   26  -0.0000383   0.0000123   0.0000195  -0.0000155  -0.0000038   0.0000010
   27   0.0000452   0.0000286   0.0000120   0.0000078  -0.0000094   0.0000039
   28  -0.0012638   0.0008551   0.0003107  -0.0003320  -0.0001215   0.0000648
   29   0.0001836  -0.0000044  -0.0004705   0.0001461   0.0002406  -0.0000853
   30  -0.0003659  -0.0005335   0.0000181  -0.0000557   0.0001001  -0.0000275
   31   0.0005004   0.0000885  -0.0002481   0.0000904   0.0001117  -0.0000096
   32   0.0004364   0.0002410   0.0004217  -0.0000517  -0.0001497   0.0000483
   33  -0.0003192  -0.0000089  -0.0002283   0.0000216  -0.0000075   0.0000012
   34  -0.0264118  -0.0103066   0.0265631  -0.0035484  -0.0042248  -0.0005108
   35  -0.0061202   0.0066944   0.0130693  -0.0042950   0.0054357  -0.0007535
   36   0.0720031   0.0306015   0.0333513  -0.0007196  -0.0008133   0.0020635
   37  -0.0443998  -0.0172524  -0.0270941  -0.0007359  -0.0000017  -0.0008155
   38  -0.0174418  -0.0154681  -0.0116413  -0.0000118  -0.0009887  -0.0002095
   39  -0.0275174  -0.0118077  -0.0180231  -0.0008778  -0.0002405   0.0001865
   40  -0.0006591  -0.0000069  -0.0007449  -0.0000911   0.0003895   0.0000417
   41  -0.0000487  -0.0008537  -0.0001823   0.0003937  -0.0009250   0.0001284
   42  -0.0007719  -0.0001694   0.0002592   0.0000420   0.0001326  -0.0000371
   43   0.0576855   0.0216898   0.0236408   0.0004534  -0.0029570  -0.0034203
   44   0.0171062   0.0155702   0.0022505  -0.0028740   0.0058041  -0.0023941
   45  -0.0192413  -0.0146185  -0.0576022  -0.0026803  -0.0021136  -0.0029307
   46  -0.0000151  -0.0024322   0.0034031   0.0003567   0.0001594   0.0007810
   47  -0.0023731   0.0062700   0.0002211   0.0000005   0.0001776   0.0001798
   48   0.0041285   0.0005204  -0.0029504  -0.0006998  -0.0003918  -0.0009910
   49  -0.1595097  -0.0481037  -0.1037884   0.0105767   0.0044622   0.0156283
   50  -0.0415474  -0.0870157  -0.0626651   0.0013962   0.0042432   0.0037547
   51  -0.0444311  -0.0397639  -0.2784475  -0.0133112  -0.0074436  -0.0182238
   52  -0.0085557  -0.0043020   0.0025870   0.0001390   0.0015559  -0.0004467
   53  -0.0074190   0.0004837   0.0011268   0.0016327  -0.0032941   0.0003622
   54  -0.0263731  -0.0100264   0.0045666   0.0003292   0.0006239   0.0009141
   55   0.6082967   0.1784232  -0.0521906  -0.1234952  -0.0208548   0.1188198
   56   0.1784232   0.2087894   0.0412234  -0.0207847  -0.0425107   0.0214774
   57  -0.0521906   0.0412234   0.7124691   0.1187555   0.0215039  -0.2659878
   58  -0.1234952  -0.0207847   0.1187555   0.1265250   0.0253725  -0.1280757
   59  -0.0208548  -0.0425107   0.0215039   0.0253725   0.0330451  -0.0222965
   60   0.1188198   0.0214774  -0.2659878  -0.1280757  -0.0222965   0.2808438
   61  -0.2967705  -0.0876912   0.0325224  -0.0099109  -0.0053537  -0.0020598
   62  -0.0944129  -0.0992968   0.0052178  -0.0023101   0.0023012  -0.0007836
   63  -0.0282498  -0.0179614  -0.1274685   0.0266700   0.0103088   0.0034186
   64  -0.0078180  -0.0072786  -0.0266586   0.0003190   0.0017645   0.0001450
   65  -0.0040671   0.0007396  -0.0103180   0.0016291  -0.0033748   0.0005729
   66   0.0021521   0.0009129   0.0038607  -0.0004971   0.0003315   0.0007116
           61          62          63          64          65          66
    1  -0.0227225  -0.0090042   0.0058170   0.0005053   0.0014715  -0.0016461
    2  -0.0074001   0.0013284   0.0024416   0.0016904  -0.0031508  -0.0000774
    3   0.0256011   0.0102498   0.0053625   0.0002294   0.0005521   0.0007539
    4   0.0003422   0.0002683  -0.0024364  -0.0001529   0.0004398   0.0004499
    5  -0.0029182  -0.0023964  -0.0000786   0.0001412   0.0007404  -0.0001047
    6   0.0004344   0.0010822  -0.0004443   0.0000637  -0.0000874   0.0000679
    7  -0.0001582   0.0012130  -0.0004875   0.0000490  -0.0001064   0.0000204
    8   0.0008559   0.0006773   0.0002748  -0.0000877  -0.0002298   0.0000231
    9   0.0009283  -0.0001120   0.0000565   0.0000013   0.0000736   0.0000132
   10   0.0000712  -0.0001093   0.0002862  -0.0001436   0.0000773   0.0000849
   11  -0.0000977  -0.0001049   0.0000142   0.0000879  -0.0000632  -0.0001455
   12  -0.0011177  -0.0002136  -0.0003168  -0.0000468   0.0000287  -0.0000790
   13  -0.0003298  -0.0000567  -0.0003640   0.0000222   0.0001167  -0.0000443
   14   0.0001181   0.0001431   0.0000915  -0.0000178  -0.0000679   0.0000488
   15  -0.0000563  -0.0000912   0.0000251  -0.0000022  -0.0000015  -0.0000003
   16  -0.0002223  -0.0002928  -0.0004757   0.0000599   0.0000242  -0.0000400
   17  -0.0000752   0.0001100  -0.0000915  -0.0000077  -0.0000463   0.0000464
   18   0.0001965   0.0000727   0.0000452   0.0000064  -0.0000059  -0.0000039
   19   0.0000136   0.0000037   0.0000017  -0.0000050   0.0000058  -0.0000035
   20   0.0000017   0.0000076  -0.0000013   0.0000023  -0.0000118   0.0000036
   21   0.0000039   0.0000142  -0.0000068   0.0000024   0.0000095   0.0000020
   22  -0.0001507   0.0002209   0.0001706  -0.0001064  -0.0000541   0.0000466
   23  -0.0003079   0.0000702  -0.0002051   0.0000695  -0.0002159   0.0001636
   24  -0.0008072  -0.0005838  -0.0002544   0.0000046  -0.0001122  -0.0000435
   25  -0.0001095  -0.0000734  -0.0000800   0.0000278  -0.0000414   0.0000295
   26  -0.0000772  -0.0000197  -0.0000619   0.0000126  -0.0000183   0.0000057
   27  -0.0001053   0.0000429   0.0000607  -0.0000055   0.0000224  -0.0000094
   28  -0.0016048  -0.0002752  -0.0020398   0.0006491  -0.0006652   0.0005128
   29   0.0033557  -0.0004796  -0.0011754  -0.0003878   0.0002734   0.0001836
   30   0.0011689  -0.0005459  -0.0004728  -0.0000021   0.0001340   0.0000434
   31   0.0010499  -0.0009629   0.0002186  -0.0002450   0.0002070  -0.0000811
   32  -0.0007310  -0.0015710  -0.0002654   0.0001025  -0.0000142   0.0000787
   33   0.0005354   0.0008275   0.0000362   0.0000930  -0.0000409   0.0000366
   34  -0.1575412  -0.0257003   0.1112014   0.0091174   0.0009111  -0.0132100
   35  -0.0307425  -0.0728278   0.0216265   0.0037813   0.0040228  -0.0075406
   36   0.0524844  -0.0009036  -0.2653599   0.0144713   0.0033460  -0.0185878
   37   0.0569037   0.0163868  -0.0195971  -0.0003109  -0.0022360   0.0040873
   38   0.0207965   0.0166789  -0.0150845  -0.0023133   0.0056739   0.0005268
   39   0.0242576   0.0021502  -0.0593271   0.0034384   0.0003561  -0.0028965
   40   0.0001434  -0.0027683  -0.0027527   0.0005085  -0.0000071  -0.0006976
   41  -0.0028006   0.0051967  -0.0021236   0.0001603   0.0003602  -0.0004126
   42  -0.0033854  -0.0023914  -0.0028619   0.0007869   0.0001730  -0.0009780
   43  -0.0480795  -0.0128728   0.0284750  -0.0007633   0.0000582   0.0006816
   44  -0.0129329  -0.0114038   0.0100165   0.0000868  -0.0007591   0.0004036
   45   0.0280620   0.0098596  -0.0182484   0.0006695   0.0003986   0.0002602
   46  -0.0008688   0.0001269   0.0008180  -0.0000821   0.0003782  -0.0001205
   47   0.0001461  -0.0008492   0.0004027   0.0003869  -0.0009376   0.0000698
   48   0.0007258   0.0003989   0.0001936  -0.0001182   0.0000666  -0.0000368
   49  -0.0195937  -0.0139222  -0.0287930  -0.0039040  -0.0042703   0.0006767
   50  -0.0187021   0.0003634  -0.0083781  -0.0042022   0.0055591  -0.0003480
   51  -0.0723826  -0.0251843   0.0346451   0.0014630  -0.0000581   0.0018008
   52   0.0017108  -0.0024026  -0.0025025  -0.0005043  -0.0002317   0.0001926
   53  -0.0023601   0.0061286  -0.0021978  -0.0003791   0.0000014   0.0000601
   54  -0.0018000  -0.0019254  -0.0043506  -0.0012751  -0.0005104   0.0000495
   55  -0.2967705  -0.0944129  -0.0282498  -0.0078180  -0.0040671   0.0021521
   56  -0.0876912  -0.0992968  -0.0179614  -0.0072786   0.0007396   0.0009129
   57   0.0325224   0.0052178  -0.1274685  -0.0266586  -0.0103180   0.0038607
   58  -0.0099109  -0.0023101   0.0266700   0.0003190   0.0016291  -0.0004971
   59  -0.0053537   0.0023012   0.0103088   0.0017645  -0.0033748   0.0003315
   60  -0.0020598  -0.0007836   0.0034186   0.0001450   0.0005729   0.0007116
   61   0.6052848   0.1859322   0.0173220  -0.1074602  -0.0390149  -0.1025286
   62   0.1859322   0.2146602   0.0674905  -0.0389875  -0.0587129  -0.0646712
   63   0.0173220   0.0674905   0.6996687  -0.1032009  -0.0650408  -0.2643996
   64  -0.1074602  -0.0389875  -0.1032009   0.1102372   0.0453755   0.1099346
   65  -0.0390149  -0.0587129  -0.0650408   0.0453755   0.0502322   0.0704416
   66  -0.1025286  -0.0646712  -0.2643996   0.1099346   0.0704416   0.2794348
 **********************************************************************
 **                                                                  **
 **                       VIBRATIONAL ANALYSIS                       **
 **                       --------------------                       **
 **                                                                  **
 **        VIBRATIONAL FREQUENCIES (CM**-1) AND NORMAL MODES         **
 **     FORCE CONSTANTS (mDYN/ANGSTROM) AND REDUCED MASSES (AMU)     **
 **                  INFRARED INTENSITIES (KM/MOL)                   **
 **                                                                  **
 **********************************************************************


 Mode:                 1                      2                      3
 Frequency:        14.86                  51.52                  62.79
 Force Cnst:      0.0005                 0.0170                 0.0167
 Red. Mass:       3.9630                10.8608                 7.1872
 IR Active:          YES                    YES                    YES
 IR Intens:        0.015                  0.282                  0.582
 Raman Active:       YES                    YES                    YES
               X      Y      Z        X      Y      Z        X      Y      Z
 C          0.002 -0.003 -0.008    0.000  0.001  0.116    0.025 -0.112  0.008
 C          0.002 -0.001  0.022    0.000  0.001  0.113    0.062 -0.061  0.003
 Cl         0.001  0.000  0.050   -0.000  0.006  0.362    0.147 -0.073 -0.005
 C          0.002  0.001  0.012    0.000 -0.002 -0.083    0.038  0.005  0.002
 Cl         0.003  0.003  0.046    0.000 -0.005 -0.239    0.097  0.083 -0.004
 C         -0.000  0.000 -0.030    0.000 -0.003 -0.192   -0.027  0.013  0.004
 H         -0.001  0.002 -0.038    0.001 -0.005 -0.337   -0.045  0.059  0.003
 C         -0.001 -0.001 -0.060    0.001 -0.002 -0.100   -0.065 -0.037  0.005
 H         -0.003 -0.001 -0.089    0.001 -0.003 -0.160   -0.116 -0.030  0.004
 C         -0.000 -0.003 -0.048    0.000 -0.000  0.047   -0.037 -0.100  0.007
 Cl        -0.004 -0.009 -0.067   -0.001  0.001  0.143   -0.094 -0.170  0.001
 C          0.002 -0.003  0.000    0.001 -0.001  0.047    0.019 -0.099  0.011
 C         -0.091  0.221 -0.021    0.109  0.045 -0.025   -0.020 -0.022  0.008
 H         -0.162  0.393 -0.042    0.195  0.083  0.030    0.002 -0.099  0.012
 C         -0.094  0.228 -0.014    0.109  0.048 -0.167   -0.108  0.202 -0.006
 H         -0.167  0.404 -0.031    0.196  0.087 -0.222   -0.145  0.280 -0.011
 C         -0.004  0.012  0.012   -0.001  0.002 -0.236   -0.154  0.345 -0.016
 H         -0.007  0.020  0.017   -0.002  0.005 -0.344   -0.230  0.541 -0.028
 C          0.090 -0.214  0.033   -0.110 -0.046 -0.167   -0.101  0.233 -0.009
 H          0.160 -0.381  0.053   -0.197 -0.081 -0.220   -0.133  0.332 -0.015
 C          0.094 -0.223  0.027   -0.107 -0.047 -0.024   -0.015  0.009  0.005
 H          0.169 -0.401  0.044   -0.195 -0.084  0.031    0.014 -0.045  0.008
 TransDip   0.001  0.002 -0.003   -0.000  0.000 -0.017   -0.013  0.021 -0.001

 Mode:                 4                      5                      6
 Frequency:        92.95                 143.85                 185.55
 Force Cnst:      0.0531                 0.0712                 0.2818
 Red. Mass:      10.4269                 5.8364                13.8923
 IR Active:          YES                    YES                    YES
 IR Intens:        0.541                  0.370                  0.386
 Raman Active:       YES                    YES                    YES
               X      Y      Z        X      Y      Z        X      Y      Z
 C          0.000 -0.003 -0.112    0.001 -0.006 -0.256   -0.113 -0.076  0.002
 C          0.001 -0.002 -0.112    0.001 -0.003 -0.126   -0.037 -0.047  0.002
 Cl         0.002 -0.001 -0.032    0.000  0.002  0.160    0.237 -0.095  0.004
 C          0.001 -0.002 -0.138    0.001  0.000 -0.015   -0.034 -0.020  0.000
 Cl         0.001  0.004  0.269    0.004  0.003 -0.034    0.074  0.120 -0.001
 C          0.000 -0.005 -0.379   -0.001  0.002  0.141   -0.016 -0.036 -0.001
 H          0.000 -0.005 -0.478   -0.001  0.005  0.275   -0.018 -0.035 -0.002
 C         -0.000 -0.005 -0.378   -0.002  0.001  0.151   -0.017 -0.078 -0.000
 H         -0.001 -0.006 -0.479   -0.003  0.003  0.331   -0.044 -0.076 -0.001
 C         -0.000 -0.003 -0.137   -0.001 -0.003 -0.071   -0.025 -0.061  0.001
 Cl        -0.003  0.004  0.294   -0.002 -0.001  0.080    0.268  0.305 -0.006
 C          0.001 -0.004 -0.063   -0.000 -0.004 -0.248   -0.169 -0.093  0.002
 C         -0.020 -0.024 -0.047   -0.131 -0.047 -0.169   -0.222 -0.102  0.015
 H         -0.035 -0.041 -0.058   -0.243 -0.085 -0.238   -0.248 -0.115 -0.002
 C         -0.022 -0.022 -0.017   -0.138 -0.047  0.009   -0.240 -0.087  0.012
 H         -0.037 -0.039 -0.004   -0.250 -0.085  0.077   -0.230 -0.070  0.001
 C         -0.002  0.004 -0.003   -0.001 -0.000  0.095   -0.259 -0.090 -0.001
 H         -0.004  0.008  0.022   -0.000 -0.001  0.226   -0.266 -0.072 -0.002
 C          0.019  0.025 -0.020    0.135  0.048  0.011   -0.233 -0.103 -0.011
 H          0.033  0.045 -0.009    0.246  0.087  0.078   -0.219 -0.096 -0.002
 C          0.021  0.020 -0.050    0.129  0.045 -0.168   -0.216 -0.115 -0.012
 H          0.036  0.036 -0.063    0.242  0.083 -0.236   -0.238 -0.137  0.006
 TransDip  -0.000  0.000 -0.024   -0.001  0.000  0.019   -0.017 -0.011 -0.000

 Mode:                 7                      8                      9
 Frequency:       211.27                 243.05                 287.82
 Force Cnst:      0.8154                 0.1739                 0.5956
 Red. Mass:      31.0086                 4.9954                12.2018
 IR Active:          YES                    YES                    YES
 IR Intens:        0.057                  0.011                  0.136
 Raman Active:       YES                    YES                    YES
               X      Y      Z        X      Y      Z        X      Y      Z
 C         -0.028  0.075 -0.009   -0.003  0.002  0.012    0.026  0.050 -0.004
 C          0.010  0.166 -0.009   -0.014 -0.038  0.015    0.121  0.190 -0.009
 Cl         0.619  0.119  0.003    0.077 -0.061 -0.001   -0.058  0.332 -0.005
 C         -0.022  0.151 -0.006   -0.005 -0.032  0.008    0.188  0.086 -0.007
 Cl        -0.493 -0.439  0.007    0.046  0.018 -0.001    0.115 -0.120  0.003
 C          0.029  0.137  0.003    0.019 -0.036 -0.005    0.220  0.083  0.001
 H          0.020  0.164  0.009    0.028 -0.061 -0.016    0.207  0.119  0.006
 C         -0.034  0.105  0.004    0.040 -0.012 -0.006    0.157  0.031  0.004
 H         -0.061  0.110  0.011    0.053 -0.014 -0.018    0.111  0.039  0.011
 C         -0.041  0.092 -0.004    0.045 -0.014  0.006    0.135  0.017 -0.001
 Cl        -0.126  0.027 -0.001   -0.014 -0.108  0.001    0.048 -0.193  0.003
 C          0.006  0.019 -0.004   -0.093  0.195 -0.009   -0.074 -0.040  0.004
 C          0.014  0.011 -0.004   -0.125  0.269 -0.016   -0.174 -0.095  0.041
 H          0.012  0.021 -0.004   -0.171  0.386 -0.029   -0.228 -0.137  0.004
 C          0.012  0.018 -0.002   -0.036  0.033  0.002   -0.202 -0.087  0.032
 H          0.007  0.021  0.000   -0.007 -0.017  0.003   -0.162 -0.076  0.007
 C          0.013  0.027 -0.000    0.052 -0.221  0.022   -0.262 -0.074 -0.003
 H          0.008  0.040  0.000    0.173 -0.535  0.048   -0.276 -0.039 -0.008
 C          0.018  0.012  0.002   -0.046  0.026 -0.002   -0.205 -0.087 -0.030
 H          0.019  0.008  0.002   -0.027 -0.027  0.002   -0.172 -0.066 -0.008
 C          0.018  0.009  0.000   -0.136  0.262 -0.022   -0.174 -0.103 -0.031
 H          0.021  0.014 -0.003   -0.193  0.377 -0.028   -0.234 -0.136  0.011
 TransDip   0.007 -0.003  0.000   -0.003 -0.000 -0.000   -0.011  0.004  0.000

 Mode:                10                     11                     12
 Frequency:       292.32                 331.01                 350.92
 Force Cnst:      0.3745                 1.7267                 0.3726
 Red. Mass:       7.4387                26.7469                 5.1362
 IR Active:          YES                    YES                    YES
 IR Intens:        0.409                  0.007                  2.056
 Raman Active:       YES                    YES                    YES
               X      Y      Z        X      Y      Z        X      Y      Z
 C          0.002 -0.000  0.015   -0.012  0.063 -0.002    0.002 -0.005  0.159
 C          0.003  0.008  0.335    0.089  0.019 -0.008    0.007  0.007  0.259
 Cl        -0.002  0.003 -0.054    0.041  0.028  0.000   -0.004  0.007 -0.029
 C          0.004  0.009  0.464    0.220 -0.202 -0.003    0.005  0.006  0.054
 Cl        -0.001 -0.004 -0.098    0.476 -0.347  0.005   -0.001 -0.004  0.006
 C          0.002  0.006  0.185   -0.054 -0.144  0.007   -0.002  0.004 -0.255
 H          0.001  0.008  0.151   -0.127  0.050  0.013   -0.004  0.007 -0.654
 C         -0.001 -0.002 -0.313   -0.126 -0.103  0.005   -0.008 -0.000  0.093
 H         -0.002 -0.006 -0.622    0.064 -0.124  0.011   -0.014 -0.001 -0.032
 C         -0.000 -0.002 -0.227   -0.249  0.137 -0.006   -0.007 -0.000  0.330
 Cl        -0.001  0.005  0.070   -0.439  0.370 -0.008    0.001  0.005 -0.039
 C          0.002 -0.009 -0.073    0.002 -0.006  0.008    0.007 -0.018 -0.157
 C         -0.031 -0.019 -0.058   -0.024  0.050  0.003   -0.060 -0.034 -0.138
 H         -0.066 -0.035 -0.080   -0.042  0.093 -0.003   -0.141 -0.068 -0.189
 C         -0.033 -0.029 -0.001   -0.014  0.021  0.001   -0.079 -0.030 -0.004
 H         -0.062 -0.056  0.021   -0.016  0.040 -0.004   -0.163 -0.055  0.045
 C         -0.003  0.004  0.022    0.007 -0.051  0.004    0.001  0.000  0.052
 H         -0.006  0.011  0.058    0.032 -0.116  0.007    0.001  0.001  0.131
 C          0.031  0.026 -0.004   -0.020  0.014 -0.002    0.079  0.032 -0.004
 H          0.059  0.057  0.015   -0.026  0.028 -0.004    0.157  0.069  0.045
 C          0.035  0.002 -0.058   -0.031  0.048 -0.002    0.068  0.016 -0.138
 H          0.071  0.011 -0.079   -0.055  0.089 -0.002    0.152  0.043 -0.189
 TransDip   0.001 -0.000 -0.020   -0.000 -0.003  0.000   -0.000 -0.002 -0.046

 Mode:                13                     14                     15
 Frequency:       408.61                 435.42                 470.81
 Force Cnst:      0.2830                 0.6484                 1.0407
 Red. Mass:       2.8772                 5.8043                 7.9683
 IR Active:          YES                    YES                    YES
 IR Intens:        0.035                  2.398                  5.570
 Raman Active:       YES                    YES                    YES
               X      Y      Z        X      Y      Z        X      Y      Z
 C         -0.000 -0.003  0.000   -0.033 -0.182  0.010   -0.160  0.052 -0.007
 C          0.002  0.001  0.003    0.067  0.004 -0.014   -0.222  0.001  0.007
 Cl        -0.001  0.002 -0.001   -0.020  0.143 -0.001    0.096  0.219 -0.004
 C          0.001  0.002  0.008    0.041  0.036 -0.009   -0.179 -0.244  0.013
 Cl        -0.000 -0.001 -0.001    0.003 -0.036  0.001    0.036  0.068 -0.001
 C         -0.000  0.002  0.003   -0.119  0.053  0.013   -0.085 -0.340 -0.002
 H         -0.001  0.004  0.000   -0.189  0.226  0.035   -0.052 -0.437 -0.017
 C         -0.003 -0.002 -0.006   -0.244 -0.136 -0.007    0.031 -0.234  0.005
 H         -0.006 -0.002 -0.018   -0.402 -0.118 -0.008    0.206 -0.259  0.000
 C         -0.002 -0.003 -0.002   -0.171 -0.211 -0.007   -0.041 -0.023  0.006
 Cl         0.002 -0.000  0.001    0.110  0.006  0.001    0.013 -0.047  0.000
 C          0.002 -0.006 -0.001    0.045 -0.210  0.025   -0.115  0.136 -0.017
 C          0.073 -0.190  0.019    0.010  0.080 -0.032    0.044 -0.012 -0.037
 H          0.160 -0.414  0.043   -0.009  0.263 -0.021    0.144 -0.101  0.012
 C         -0.075  0.194 -0.021    0.020  0.099 -0.033    0.076 -0.045 -0.028
 H         -0.169  0.433 -0.046   -0.064  0.232 -0.031    0.081 -0.185  0.012
 C          0.002 -0.004  0.001    0.142 -0.117  0.015    0.064  0.141 -0.011
 H          0.002 -0.004  0.001    0.203 -0.273  0.028    0.030  0.228 -0.020
 C          0.075 -0.190  0.021    0.008  0.115  0.015    0.075 -0.044  0.043
 H          0.161 -0.410  0.045   -0.083  0.257 -0.022    0.084 -0.192  0.030
 C         -0.074  0.191 -0.022    0.011  0.071  0.026    0.038 -0.001  0.041
 H         -0.167  0.432 -0.048   -0.005  0.230 -0.016    0.142 -0.095  0.016
 TransDip  -0.006  0.001 -0.002   -0.049  0.007 -0.001   -0.020 -0.073  0.002

 Mode:                16                     17                     18
 Frequency:       529.34                 537.45                 587.77
 Force Cnst:      0.8084                 0.8025                 1.1070
 Red. Mass:       4.8967                 4.7151                 5.4386
 IR Active:          YES                    YES                    YES
 IR Intens:        7.190                  1.388                  1.176
 Raman Active:       YES                    YES                    YES
               X      Y      Z        X      Y      Z        X      Y      Z
 C         -0.058  0.007 -0.020   -0.004  0.004  0.112    0.002 -0.006 -0.316
 C         -0.018  0.019  0.018   -0.002 -0.003 -0.323    0.003 -0.004 -0.188
 Cl        -0.004 -0.041 -0.001   -0.000 -0.003  0.029   -0.000  0.000  0.008
 C         -0.004  0.091  0.007   -0.001  0.006  0.067    0.003  0.005  0.409
 Cl         0.090 -0.097  0.001    0.005 -0.005 -0.008   -0.002  0.001 -0.020
 C         -0.145  0.158 -0.020   -0.007  0.011  0.170    0.004 -0.003 -0.184
 H         -0.188  0.269 -0.041   -0.009  0.016  0.199    0.004 -0.007 -0.715
 C         -0.191  0.097  0.017   -0.009  0.004 -0.240    0.001 -0.003  0.118
 H         -0.313  0.113  0.045   -0.013 -0.002 -0.781    0.000 -0.004 -0.005
 C         -0.090 -0.026 -0.017   -0.005  0.006  0.346    0.000 -0.001  0.096
 Cl         0.104 -0.058  0.002    0.005 -0.004 -0.018   -0.002  0.001 -0.011
 C         -0.129  0.241 -0.020   -0.007  0.017 -0.032    0.004 -0.007  0.079
 C          0.001  0.027 -0.013   -0.005 -0.001 -0.040   -0.024 -0.002  0.119
 H          0.117 -0.182  0.031   -0.022 -0.020 -0.053    0.031  0.054  0.158
 C          0.059 -0.099 -0.005   -0.007 -0.013  0.004   -0.008  0.001 -0.039
 H          0.151 -0.382  0.034   -0.025 -0.040  0.021    0.058  0.057 -0.088
 C         -0.020  0.170 -0.019   -0.005  0.014  0.014    0.005 -0.017 -0.054
 H         -0.046  0.236 -0.031   -0.006  0.019  0.023    0.002 -0.009 -0.024
 C          0.051 -0.104  0.031    0.014 -0.003  0.005    0.005  0.007 -0.040
 H          0.133 -0.392  0.044    0.049 -0.022  0.022   -0.077 -0.001 -0.087
 C         -0.009  0.032  0.025    0.005 -0.001 -0.039    0.020  0.014  0.117
 H          0.100 -0.182  0.036    0.042 -0.026 -0.050   -0.059  0.009  0.159
 TransDip  -0.081  0.027  0.006   -0.002  0.001 -0.038   -0.000  0.005 -0.034

 Mode:                19                     20                     21
 Frequency:       618.97                 633.30                 655.49
 Force Cnst:      1.3085                 1.5114                 1.8264
 Red. Mass:       5.7967                 6.3960                 7.2147
 IR Active:          YES                    YES                    YES
 IR Intens:       40.240                  0.043                  8.632
 Raman Active:       YES                    YES                    YES
               X      Y      Z        X      Y      Z        X      Y      Z
 C         -0.058  0.183 -0.003    0.001  0.001  0.056   -0.234 -0.009 -0.000
 C         -0.192  0.032  0.002   -0.002  0.000  0.079   -0.106  0.116 -0.001
 Cl         0.026 -0.017  0.000    0.000  0.001 -0.003   -0.009 -0.058  0.001
 C         -0.185 -0.041 -0.002   -0.002 -0.002 -0.116   -0.007  0.120 -0.004
 Cl         0.095 -0.063  0.001    0.001 -0.001  0.004    0.037 -0.018  0.000
 C         -0.217 -0.017  0.002   -0.003  0.001  0.060    0.241  0.109  0.000
 H         -0.162 -0.158  0.007   -0.003  0.000  0.184    0.257  0.075  0.001
 C         -0.018  0.249 -0.005   -0.001  0.003 -0.051    0.121 -0.010 -0.001
 H          0.132  0.232 -0.006    0.001  0.002 -0.077   -0.004  0.009 -0.005
 C          0.007  0.219 -0.000    0.001  0.002  0.037    0.044 -0.021  0.003
 Cl         0.083 -0.076  0.001    0.000 -0.000  0.000   -0.023 -0.001 -0.000
 C          0.064 -0.132  0.010   -0.005  0.015  0.130   -0.272 -0.128  0.002
 C          0.034 -0.090  0.009   -0.226 -0.064  0.191   -0.026 -0.072 -0.205
 H         -0.063  0.130 -0.023   -0.104 -0.016  0.266    0.155  0.087 -0.083
 C         -0.040  0.094 -0.005   -0.227 -0.116 -0.235   -0.018  0.004 -0.213
 H         -0.172  0.441 -0.043   -0.094 -0.082 -0.312   -0.317  0.039 -0.074
 C          0.045 -0.142  0.017    0.003 -0.011 -0.137    0.294  0.064  0.004
 H          0.021 -0.080  0.013   -0.012  0.030  0.283    0.280  0.097  0.003
 C         -0.036  0.098 -0.017    0.245  0.066 -0.236   -0.030  0.045  0.203
 H         -0.156  0.442 -0.046    0.125  0.006 -0.312   -0.313  0.047  0.042
 C          0.039 -0.092 -0.005    0.210  0.106  0.190   -0.038 -0.033  0.212
 H         -0.053  0.134 -0.027    0.083  0.064  0.265    0.154  0.100  0.074
 TransDip  -0.135  0.152 -0.009   -0.000 -0.001  0.007   -0.084  0.042 -0.003

 Mode:                22                     23                     24
 Frequency:       711.13                 753.75                 770.30
 Force Cnst:      0.4581                 2.8878                 1.0912
 Red. Mass:       1.5374                 8.6270                 3.1214
 IR Active:          YES                    YES                    YES
 IR Intens:       49.113                  1.315                 40.841
 Raman Active:       YES                    YES                    YES
               X      Y      Z        X      Y      Z        X      Y      Z
 C         -0.003  0.006 -0.001    0.014 -0.005  0.559   -0.086  0.061  0.056
 C         -0.003  0.002  0.001   -0.001 -0.027 -0.357   -0.031  0.109 -0.033
 Cl        -0.000 -0.001 -0.000    0.001  0.009  0.012   -0.002 -0.038  0.002
 C         -0.004 -0.001 -0.001   -0.017 -0.006  0.248    0.042  0.045  0.019
 Cl         0.001 -0.001  0.000    0.002 -0.002 -0.005    0.001  0.003 -0.000
 C         -0.002 -0.001  0.000   -0.023 -0.008 -0.164    0.103  0.026 -0.015
 H          0.000 -0.006  0.001   -0.008 -0.045 -0.082    0.049  0.162  0.000
 C          0.003  0.006 -0.000    0.012  0.047  0.143   -0.040 -0.171  0.014
 H          0.009  0.005 -0.002    0.031  0.048  0.417   -0.111 -0.163  0.041
 C          0.000  0.006  0.001    0.021  0.006 -0.327   -0.082 -0.020 -0.030
 Cl         0.002 -0.002 -0.000   -0.002  0.002  0.009    0.009 -0.013  0.001
 C          0.026 -0.074  0.008    0.010 -0.053  0.010   -0.043  0.205 -0.020
 C         -0.020  0.052 -0.009   -0.051  0.008 -0.071    0.053 -0.076  0.063
 H         -0.172  0.452 -0.051   -0.042 -0.044 -0.074   -0.024  0.012  0.031
 C          0.047 -0.121  0.011   -0.069 -0.044 -0.058    0.014  0.035  0.062
 H         -0.088  0.215 -0.023   -0.079 -0.201 -0.008   -0.094  0.536 -0.033
 C         -0.015  0.047 -0.005   -0.000  0.042  0.012   -0.011 -0.141  0.014
 H         -0.214  0.561 -0.058    0.042 -0.068  0.149   -0.201  0.350 -0.022
 C          0.045 -0.118  0.015    0.067  0.009 -0.027    0.032  0.033 -0.076
 H         -0.085  0.210 -0.021    0.138 -0.100 -0.000   -0.061  0.518 -0.075
 C         -0.021  0.049 -0.003    0.020  0.038 -0.044    0.065 -0.084 -0.053
 H         -0.180  0.458 -0.048    0.066  0.012 -0.060   -0.009  0.000 -0.045
 TransDip  -0.083  0.207 -0.022    0.007 -0.027  0.024   -0.059  0.196 -0.011

 Mode:                25                     26                     27
 Frequency:       794.28                 818.47                 827.65
 Force Cnst:      1.5214                 0.5337                 3.1319
 Red. Mass:       4.0931                 1.3523                 7.7599
 IR Active:          YES                    YES                    YES
 IR Intens:        9.069                 30.461                 19.155
 Raman Active:       YES                    YES                    YES
               X      Y      Z        X      Y      Z        X      Y      Z
 C         -0.140  0.127 -0.012    0.000  0.000 -0.017    0.151  0.210  0.002
 C         -0.106  0.215  0.001    0.000  0.000  0.004    0.255  0.176 -0.006
 Cl        -0.001 -0.063  0.001   -0.000 -0.000 -0.000   -0.007 -0.053  0.001
 C          0.001  0.048 -0.003    0.000  0.000  0.058    0.324 -0.157  0.003
 Cl         0.014 -0.001  0.000   -0.000 -0.000 -0.004   -0.077  0.048 -0.001
 C          0.116  0.004  0.002    0.000 -0.001 -0.100   -0.169 -0.160  0.001
 H          0.078  0.101 -0.007   -0.001  0.007  0.684   -0.300  0.165 -0.005
 C         -0.012 -0.152  0.002    0.000 -0.002 -0.111   -0.099 -0.108  0.003
 H          0.006 -0.154 -0.004   -0.000  0.008  0.707    0.323 -0.165  0.000
 C         -0.122  0.093  0.001   -0.001  0.001  0.071   -0.176  0.262 -0.006
 Cl         0.028 -0.033  0.000    0.000 -0.000 -0.005    0.054 -0.049  0.001
 C          0.106 -0.212  0.024    0.000 -0.001 -0.000   -0.006  0.026 -0.002
 C         -0.005  0.084  0.048    0.001 -0.001  0.002   -0.041 -0.035 -0.105
 H         -0.028  0.051  0.034   -0.001  0.007  0.002    0.006 -0.037 -0.086
 C          0.035  0.016  0.070    0.002  0.000  0.001   -0.080 -0.042 -0.143
 H          0.290 -0.409  0.072    0.001  0.006 -0.001   -0.258 -0.051 -0.056
 C         -0.097  0.091 -0.011    0.000  0.000 -0.001    0.098  0.021  0.001
 H          0.110 -0.438  0.044    0.001 -0.002 -0.004    0.071  0.079 -0.002
 C          0.044 -0.004 -0.070   -0.002 -0.000  0.001   -0.088 -0.014  0.141
 H          0.280 -0.371  0.021   -0.001 -0.009  0.001   -0.256 -0.047  0.046
 C          0.002  0.070 -0.066   -0.001  0.002  0.002   -0.047 -0.014  0.107
 H         -0.032  0.069 -0.052    0.001 -0.006  0.003   -0.001 -0.018  0.093
 TransDip  -0.041  0.087  0.004    0.002  0.002  0.177    0.087  0.110 -0.004

 Mode:                28                     29                     30
 Frequency:       854.30                 930.31                 958.40
 Force Cnst:      0.5378                 0.7286                 0.7103
 Red. Mass:       1.2507                 1.4289                 1.3126
 IR Active:          YES                    YES                    YES
 IR Intens:        0.007                  0.107                  0.020
 Raman Active:       YES                    YES                    YES
               X      Y      Z        X      Y      Z        X      Y      Z
 C          0.001 -0.001 -0.001   -0.006 -0.004 -0.004    0.000 -0.000 -0.015
 C          0.001 -0.002 -0.001   -0.013  0.018  0.001   -0.000  0.000  0.012
 Cl         0.000  0.000  0.000    0.000 -0.002  0.000   -0.000 -0.000 -0.000
 C          0.001 -0.000  0.001   -0.010  0.004 -0.000    0.000  0.000  0.013
 Cl        -0.000  0.000 -0.000    0.002 -0.001 -0.000    0.000 -0.000 -0.002
 C         -0.001  0.000 -0.001    0.005 -0.005  0.001    0.000 -0.002 -0.118
 H         -0.001  0.001  0.009    0.013 -0.025 -0.005   -0.000  0.007  0.713
 C         -0.001  0.000 -0.002    0.006  0.007 -0.001   -0.000  0.002  0.114
 H         -0.002  0.000  0.006    0.026  0.006  0.004   -0.000 -0.008 -0.680
 C          0.001 -0.002  0.003   -0.008  0.017  0.001    0.000 -0.000 -0.011
 Cl        -0.000  0.000 -0.000    0.002 -0.002  0.000    0.000  0.000  0.002
 C         -0.003  0.006 -0.001    0.024 -0.071  0.008    0.000 -0.001 -0.002
 C         -0.025  0.066 -0.008   -0.037  0.097 -0.009   -0.001  0.001  0.002
 H          0.173 -0.451  0.047    0.202 -0.522  0.059    0.001 -0.006  0.003
 C         -0.026  0.068 -0.008    0.004 -0.003  0.004    0.002 -0.000  0.002
 H          0.173 -0.448  0.048    0.004  0.012 -0.000    0.003  0.006 -0.001
 C          0.001 -0.000  0.000    0.034 -0.090  0.009    0.000 -0.001 -0.002
 H          0.001 -0.000  0.001   -0.207  0.530 -0.054   -0.001  0.001 -0.008
 C          0.024 -0.064  0.007    0.008 -0.015 -0.001   -0.002  0.000  0.001
 H         -0.173  0.446 -0.047   -0.024  0.074 -0.009   -0.003 -0.006  0.000
 C          0.029 -0.076  0.009   -0.037  0.097 -0.012    0.000  0.000  0.003
 H         -0.193  0.488 -0.051    0.205 -0.515  0.052    0.001 -0.000  0.002
 TransDip   0.002  0.000  0.002   -0.009  0.001  0.005   -0.000 -0.001  0.004

 Mode:                31                     32                     33
 Frequency:       982.86                1003.98                1016.90
 Force Cnst:      0.7817                 0.7740                 3.8118
 Red. Mass:       1.3735                 1.3034                 6.2563
 IR Active:          YES                    YES                    YES
 IR Intens:        0.015                  0.035                  2.334
 Raman Active:       YES                    YES                    YES
               X      Y      Z        X      Y      Z        X      Y      Z
 C          0.000 -0.000  0.000    0.001  0.002  0.001   -0.023 -0.013  0.000
 C         -0.001  0.001 -0.000    0.001 -0.003 -0.000    0.015  0.007 -0.000
 Cl         0.000 -0.000  0.000   -0.000  0.000  0.000   -0.000 -0.001  0.000
 C         -0.001  0.000 -0.000    0.001 -0.001  0.000    0.034 -0.018  0.000
 Cl         0.000 -0.000  0.000   -0.000 -0.000  0.000   -0.004  0.003 -0.000
 C         -0.000 -0.000  0.001   -0.000  0.001 -0.000   -0.011 -0.007  0.000
 H          0.000 -0.002 -0.005   -0.002  0.005  0.001   -0.011 -0.004  0.001
 C          0.000  0.000 -0.001   -0.001 -0.002  0.000    0.009  0.026 -0.000
 H          0.000  0.000  0.006   -0.006 -0.001  0.000    0.038  0.023 -0.001
 C          0.000  0.000  0.000    0.002 -0.003 -0.000    0.002  0.002  0.000
 Cl         0.000  0.000 -0.000   -0.000  0.000 -0.000    0.000 -0.000 -0.000
 C          0.001 -0.003  0.000    0.000  0.002 -0.000   -0.015 -0.004  0.000
 C         -0.033  0.087 -0.011    0.014 -0.033  0.002   -0.198 -0.040  0.338
 H          0.181 -0.472  0.048   -0.089  0.233 -0.027   -0.205 -0.044  0.355
 C          0.034 -0.088  0.010   -0.029  0.075 -0.009   -0.001 -0.001  0.001
 H         -0.184  0.474 -0.050    0.173 -0.447  0.047   -0.014  0.001  0.029
 C         -0.002  0.000 -0.000    0.035 -0.093  0.010    0.377  0.145  0.000
 H          0.001 -0.005 -0.001   -0.210  0.538 -0.052    0.390  0.160  0.001
 C         -0.032  0.084 -0.010   -0.032  0.081 -0.008   -0.002  0.002 -0.002
 H          0.179 -0.462  0.049    0.187 -0.488  0.052   -0.004 -0.022 -0.028
 C          0.032 -0.078  0.010    0.014 -0.035  0.005   -0.174 -0.107 -0.338
 H         -0.163  0.415 -0.042   -0.093  0.237 -0.024   -0.188 -0.095 -0.355
 TransDip   0.001 -0.004  0.001    0.002 -0.006 -0.001    0.049  0.006 -0.000

 Mode:                34                     35                     36
 Frequency:      1035.57                1059.80                1100.49
 Force Cnst:      3.5889                 1.5886                 1.1348
 Red. Mass:       5.6801                 2.4006                 1.5903
 IR Active:          YES                    YES                    YES
 IR Intens:        8.167                 31.195                  5.924
 Raman Active:       YES                    YES                    YES
               X      Y      Z        X      Y      Z        X      Y      Z
 C          0.165  0.083 -0.001    0.105  0.048 -0.001   -0.001  0.001 -0.027
 C         -0.075 -0.144  0.002   -0.025 -0.111  0.002    0.000  0.003  0.004
 Cl         0.004  0.014 -0.000    0.002  0.011 -0.000   -0.000 -0.000 -0.000
 C         -0.195  0.111 -0.002   -0.102  0.060 -0.001    0.001 -0.001  0.000
 Cl         0.022 -0.015  0.000    0.010 -0.007  0.000   -0.000  0.000 -0.000
 C          0.115  0.069 -0.001    0.067  0.040 -0.001   -0.003 -0.000 -0.001
 H          0.116  0.062 -0.001    0.064  0.048 -0.000   -0.004  0.004  0.007
 C         -0.048 -0.162  0.002   -0.026 -0.089  0.001   -0.000 -0.000  0.001
 H         -0.170 -0.150  0.002   -0.046 -0.088  0.001   -0.008  0.000 -0.009
 C         -0.077  0.065 -0.001   -0.062  0.066 -0.001    0.005 -0.005  0.004
 Cl         0.005 -0.005  0.000    0.006 -0.005  0.000   -0.001  0.000 -0.000
 C          0.212  0.071  0.001    0.084  0.029  0.002   -0.000  0.005  0.057
 C          0.013  0.019  0.083   -0.030 -0.019 -0.080    0.102  0.035 -0.044
 H          0.190  0.070  0.178   -0.308 -0.152 -0.258    0.425  0.177  0.149
 C         -0.095 -0.068 -0.282   -0.024  0.002  0.107   -0.055 -0.028 -0.060
 H          0.093 -0.002 -0.412   -0.357 -0.105  0.312   -0.260 -0.093  0.054
 C         -0.049 -0.019  0.000    0.114  0.044  0.001   -0.004  0.008  0.088
 H         -0.066 -0.025  0.000    0.123  0.050  0.006   -0.020  0.048  0.565
 C         -0.115 -0.015  0.283   -0.015 -0.018 -0.109    0.058  0.017 -0.056
 H          0.061  0.069  0.409   -0.322 -0.157 -0.306    0.257  0.105  0.059
 C          0.020  0.001 -0.085   -0.039 -0.005  0.078   -0.098 -0.042 -0.045
 H          0.203  0.051 -0.180   -0.339 -0.112  0.265   -0.430 -0.156  0.148
 TransDip  -0.070  0.058 -0.000   -0.178  0.012  0.001    0.005  0.002  0.078

 Mode:                37                     38                     39
 Frequency:      1121.57                1160.51                1182.75
 Force Cnst:      5.0798                 1.1747                 0.9200
 Red. Mass:       6.8540                 1.4805                 1.1162
 IR Active:          YES                    YES                    YES
 IR Intens:       11.861                  4.061                  0.034
 Raman Active:       YES                    YES                    YES
               X      Y      Z        X      Y      Z        X      Y      Z
 C          0.076  0.063  0.001   -0.001 -0.023  0.000   -0.000  0.001 -0.003
 C         -0.038  0.385 -0.006    0.015 -0.045  0.001   -0.000 -0.001  0.000
 Cl        -0.004 -0.045  0.001   -0.002  0.003 -0.000    0.000  0.000  0.000
 C         -0.098  0.109 -0.001   -0.039  0.103 -0.001    0.000 -0.001  0.000
 Cl         0.021 -0.016  0.000    0.006 -0.009  0.000   -0.000  0.000 -0.000
 C         -0.225 -0.073  0.001   -0.093  0.031 -0.001    0.000  0.001 -0.000
 H         -0.274 -0.013  0.000   -0.288  0.491 -0.005   -0.001  0.004  0.001
 C         -0.007 -0.120  0.001    0.060 -0.091  0.001   -0.000 -0.000  0.000
 H         -0.302 -0.109  0.002    0.762 -0.193  0.002   -0.005  0.000 -0.001
 C          0.363 -0.268  0.004    0.037  0.025 -0.000    0.001 -0.001  0.001
 Cl        -0.040  0.030 -0.001   -0.004  0.000 -0.000   -0.000  0.000  0.000
 C          0.201  0.061  0.001   -0.051 -0.022  0.000    0.000  0.000  0.003
 C         -0.007 -0.002 -0.020   -0.004 -0.001  0.004   -0.008 -0.004 -0.011
 H         -0.231 -0.118 -0.170    0.047  0.021  0.038   -0.142 -0.065 -0.096
 C         -0.061 -0.027 -0.038    0.015  0.007  0.011    0.041  0.013 -0.025
 H         -0.224 -0.083  0.057    0.059  0.021 -0.014    0.406  0.134 -0.244
 C          0.051  0.019 -0.003   -0.008 -0.003  0.000   -0.002  0.007  0.068
 H          0.051  0.018 -0.027   -0.007 -0.002  0.003   -0.021  0.059  0.674
 C         -0.068 -0.022  0.042    0.016  0.005 -0.011   -0.038 -0.018 -0.025
 H         -0.236 -0.097 -0.058    0.057  0.022  0.013   -0.378 -0.171 -0.237
 C          0.000  0.007  0.021   -0.004 -0.002 -0.004    0.006  0.002 -0.009
 H         -0.200 -0.085  0.159    0.048  0.014 -0.038    0.134  0.043 -0.087
 TransDip   0.108  0.024 -0.002   -0.053  0.037  0.001    0.002 -0.002  0.005

 Mode:                40                     41                     42
 Frequency:      1192.29                1203.67                1269.71
 Force Cnst:      1.6464                 0.9694                 3.2383
 Red. Mass:       1.9657                 1.1357                 3.4092
 IR Active:          YES                    YES                    YES
 IR Intens:       59.283                  0.498                  0.764
 Raman Active:       YES                    YES                    YES
               X      Y      Z        X      Y      Z        X      Y      Z
 C         -0.039  0.094 -0.001    0.001 -0.002 -0.000   -0.169 -0.037  0.000
 C         -0.111 -0.098  0.001    0.001  0.005  0.000    0.018  0.042 -0.000
 Cl         0.006  0.011 -0.000   -0.000 -0.001 -0.000    0.001 -0.001  0.000
 C          0.093 -0.157  0.002   -0.002  0.005 -0.000   -0.005 -0.146  0.002
 Cl        -0.012  0.011 -0.000    0.000 -0.000 -0.000   -0.003  0.005 -0.000
 C          0.025  0.061 -0.001   -0.002 -0.002  0.000    0.020  0.093 -0.001
 H         -0.274  0.832 -0.009    0.004 -0.017  0.000   -0.002  0.183 -0.002
 C         -0.010 -0.017  0.000    0.001 -0.000 -0.000    0.111  0.121 -0.001
 H         -0.375  0.029 -0.001    0.011 -0.001  0.000    0.698  0.059 -0.001
 C          0.118 -0.008  0.000   -0.001 -0.002  0.000   -0.181 -0.165  0.001
 Cl        -0.007  0.003 -0.000   -0.000  0.000  0.000    0.005 -0.000  0.000
 C          0.027 -0.022  0.007   -0.003 -0.001  0.000    0.213  0.092  0.000
 C         -0.000  0.007 -0.002    0.044  0.020  0.029    0.042  0.017  0.010
 H          0.003 -0.032 -0.006    0.394  0.178  0.248   -0.210 -0.099 -0.158
 C         -0.005 -0.002 -0.002   -0.041 -0.013  0.026   -0.046 -0.023 -0.051
 H         -0.037 -0.015  0.017   -0.400 -0.129  0.240   -0.208 -0.076  0.039
 C          0.002 -0.000 -0.001   -0.005 -0.002  0.001    0.008  0.003  0.001
 H          0.001 -0.001 -0.016   -0.006 -0.001  0.013    0.003  0.001 -0.000
 C         -0.006 -0.002  0.002   -0.041 -0.019 -0.027   -0.052 -0.015  0.050
 H         -0.024 -0.013 -0.009   -0.393 -0.178 -0.246   -0.203 -0.082 -0.037
 C          0.003  0.008 -0.002    0.045  0.014 -0.028    0.044  0.015 -0.011
 H          0.022 -0.024 -0.002    0.419  0.139 -0.254   -0.220 -0.069  0.158
 TransDip   0.168 -0.180  0.004    0.019  0.011 -0.000    0.028  0.003 -0.001

 Mode:                43                     44                     45
 Frequency:      1277.88                1313.95                1351.63
 Force Cnst:      7.3108                 4.5302                 1.6085
 Red. Mass:       7.5986                 4.4536                 1.4944
 IR Active:          YES                    YES                    YES
 IR Intens:        1.623                  0.144                  1.019
 Raman Active:       YES                    YES                    YES
               X      Y      Z        X      Y      Z        X      Y      Z
 C         -0.033  0.409 -0.007   -0.003 -0.011 -0.038   -0.003 -0.002 -0.013
 C          0.385 -0.063  0.001   -0.007 -0.004  0.006   -0.002 -0.002  0.001
 Cl        -0.001 -0.003  0.000    0.000  0.000 -0.000   -0.000  0.000 -0.000
 C         -0.259 -0.146  0.002    0.013  0.013  0.002    0.005  0.004  0.001
 Cl         0.006 -0.007  0.000   -0.000  0.000 -0.000   -0.000  0.000  0.000
 C         -0.108  0.212 -0.002    0.001 -0.008 -0.001   -0.001 -0.001 -0.000
 H          0.058 -0.223  0.002    0.009 -0.030  0.005    0.004 -0.012  0.001
 C          0.211 -0.102  0.002   -0.009  0.002  0.002   -0.003  0.000  0.001
 H         -0.465 -0.021 -0.003    0.024 -0.003 -0.007    0.008 -0.001 -0.001
 C         -0.070 -0.201  0.003    0.003  0.005  0.007    0.001  0.000  0.001
 Cl        -0.006  0.000 -0.000    0.000 -0.000 -0.000    0.000  0.000 -0.000
 C         -0.133 -0.087  0.025   -0.010  0.038  0.361    0.001  0.005  0.048
 C         -0.036 -0.006 -0.015   -0.120 -0.060 -0.122    0.102  0.043  0.037
 H          0.130  0.010  0.088   -0.249 -0.115 -0.208   -0.456 -0.209 -0.316
 C          0.034  0.019  0.029    0.160  0.049 -0.122   -0.031 -0.012  0.001
 H          0.114  0.040 -0.013   -0.397 -0.131  0.205   -0.241 -0.080  0.123
 C         -0.004 -0.003  0.004   -0.007  0.015  0.165    0.004 -0.010 -0.109
 H          0.000 -0.004 -0.016    0.004 -0.014 -0.168   -0.011  0.028  0.322
 C          0.029  0.010 -0.040   -0.152 -0.072 -0.118    0.031  0.012  0.001
 H          0.164  0.065  0.038    0.377  0.169  0.205    0.233  0.104  0.124
 C         -0.030 -0.002  0.001    0.131  0.038 -0.124   -0.105 -0.037  0.038
 H          0.203  0.015 -0.129    0.250  0.077 -0.201    0.469  0.152 -0.311
 TransDip  -0.023 -0.034 -0.000    0.002 -0.005  0.011    0.002 -0.007 -0.031

 Mode:                46                     47                     48
 Frequency:      1397.35                1458.03                1472.28
 Force Cnst:      5.2325                 3.2822                 2.7531
 Red. Mass:       4.5483                 2.6205                 2.1557
 IR Active:          YES                    YES                    YES
 IR Intens:       56.472                 85.539                  6.343
 Raman Active:       YES                    YES                    YES
               X      Y      Z        X      Y      Z        X      Y      Z
 C          0.315 -0.112  0.001    0.112  0.155 -0.003    0.005  0.016  0.022
 C         -0.041  0.240 -0.004   -0.143 -0.024  0.000   -0.012 -0.005 -0.002
 Cl         0.001 -0.011  0.000    0.004  0.001 -0.000    0.000  0.000  0.000
 C         -0.220 -0.191  0.002    0.104 -0.048  0.001    0.011 -0.004 -0.001
 Cl         0.008  0.003 -0.000   -0.004  0.004 -0.000   -0.000  0.000  0.000
 C          0.140 -0.020  0.000    0.028  0.117 -0.001   -0.001  0.014  0.000
 H         -0.136  0.716 -0.008    0.272 -0.454  0.005    0.024 -0.047 -0.000
 C         -0.004  0.092 -0.001   -0.169  0.006 -0.000   -0.012 -0.003 -0.001
 H          0.099  0.098 -0.002    0.697 -0.116  0.002    0.050 -0.012  0.002
 C         -0.120 -0.048  0.001    0.037 -0.156  0.002    0.006 -0.011 -0.002
 Cl         0.004  0.004 -0.000   -0.002  0.005 -0.000   -0.000  0.000  0.000
 C         -0.108 -0.008  0.002   -0.026 -0.026  0.014    0.003 -0.017 -0.147
 C         -0.039 -0.023 -0.022   -0.022 -0.010 -0.030   -0.085 -0.026  0.059
 H          0.126  0.088  0.089    0.113  0.037  0.050    0.089  0.052  0.188
 C          0.018  0.008  0.030   -0.021 -0.004  0.028    0.141  0.054 -0.004
 H          0.108  0.042 -0.019    0.141  0.046 -0.066   -0.320 -0.093  0.290
 C          0.011  0.005 -0.001    0.015  0.006  0.010    0.004 -0.011 -0.115
 H          0.014  0.011  0.027    0.022  0.001 -0.063   -0.022  0.056  0.634
 C          0.006 -0.004 -0.038    0.010  0.002 -0.024   -0.139 -0.054 -0.003
 H          0.163  0.071  0.055    0.068  0.026  0.006    0.305  0.149  0.291
 C         -0.041 -0.018  0.027   -0.038 -0.010  0.017    0.078  0.037  0.059
 H          0.168  0.081 -0.111    0.125  0.027 -0.078   -0.096 -0.020  0.184
 TransDip  -0.002  0.241 -0.004    0.243 -0.169 -0.003    0.019 -0.013  0.077

 Mode:                49                     50                     51
 Frequency:      1527.01                1583.39                1601.48
 Force Cnst:      3.2382                 9.4751                11.9482
 Red. Mass:       2.3571                 6.4144                 7.9069
 IR Active:          YES                    YES                    YES
 IR Intens:        3.407                  8.024                  0.083
 Raman Active:       YES                    YES                    YES
               X      Y      Z        X      Y      Z        X      Y      Z
 C         -0.062 -0.024  0.000    0.054 -0.262  0.002    0.235  0.079 -0.001
 C          0.002 -0.012  0.000   -0.107  0.106 -0.001   -0.321 -0.035  0.000
 Cl        -0.001  0.000 -0.000    0.002  0.003 -0.000    0.004 -0.000  0.000
 C          0.017  0.030 -0.000    0.034 -0.243  0.003    0.249  0.195 -0.002
 Cl        -0.000 -0.001  0.000   -0.000  0.001 -0.000   -0.002 -0.003  0.000
 C         -0.017 -0.025  0.000   -0.184  0.427 -0.005   -0.185 -0.049  0.001
 H         -0.045  0.034 -0.000    0.234 -0.618  0.006   -0.212 -0.053  0.001
 C          0.046  0.005 -0.000    0.144 -0.212  0.003    0.431  0.009  0.000
 H         -0.100  0.026 -0.000   -0.173 -0.197  0.001   -0.538  0.151 -0.003
 C         -0.020  0.005 -0.000    0.053  0.228 -0.003   -0.308 -0.186  0.002
 Cl         0.000 -0.001  0.000   -0.004 -0.002  0.000    0.002  0.003  0.000
 C          0.145  0.057 -0.002    0.007  0.023 -0.003   -0.051 -0.017 -0.002
 C         -0.058 -0.033 -0.098    0.008  0.000  0.001   -0.023 -0.009  0.004
 H          0.378  0.163  0.159   -0.010  0.015 -0.009   -0.012 -0.001  0.014
 C         -0.111 -0.032  0.105   -0.008 -0.005 -0.002    0.044  0.015 -0.018
 H          0.410  0.138 -0.196    0.013  0.004 -0.016   -0.058 -0.018  0.043
 C          0.100  0.038 -0.001    0.005  0.004  0.012   -0.025 -0.009  0.003
 H          0.120  0.048  0.006    0.006  0.004 -0.022   -0.028 -0.011 -0.006
 C         -0.108 -0.053 -0.106   -0.007 -0.006 -0.010    0.043  0.018  0.014
 H          0.407  0.179  0.204    0.019  0.009  0.006   -0.053 -0.025 -0.046
 C         -0.063 -0.014  0.099   -0.002 -0.003  0.007   -0.025 -0.010 -0.001
 H          0.382  0.134 -0.153    0.013  0.024 -0.008   -0.004 -0.002 -0.017
 TransDip   0.051  0.031  0.001    0.053  0.074 -0.005    0.003 -0.009 -0.000

 Mode:                52                     53                     54
 Frequency:      1617.75                1642.58                3165.59
 Force Cnst:      8.4900                 8.9356                 6.4076
 Red. Mass:       5.5060                 5.6211                 1.0853
 IR Active:          YES                    YES                    YES
 IR Intens:        1.067                  3.116                  0.809
 Raman Active:       YES                    YES                    YES
               X      Y      Z        X      Y      Z        X      Y      Z
 C         -0.004  0.010  0.020    0.055  0.024 -0.000   -0.000 -0.000  0.000
 C          0.003 -0.004 -0.002   -0.015 -0.003 -0.000   -0.000 -0.000  0.000
 Cl        -0.000 -0.000  0.000    0.000  0.000  0.000    0.000  0.000 -0.000
 C         -0.001  0.004 -0.001    0.008  0.008 -0.000   -0.000  0.000 -0.000
 Cl        -0.000  0.000  0.000   -0.000 -0.000  0.000    0.000 -0.000  0.000
 C          0.004 -0.008  0.001   -0.006 -0.003  0.000    0.000  0.000  0.000
 H         -0.002  0.009 -0.001   -0.007 -0.001 -0.000   -0.000 -0.000  0.000
 C         -0.006  0.004 -0.001    0.014 -0.001  0.000    0.000 -0.000  0.000
 H          0.009  0.002  0.002   -0.021  0.005 -0.000    0.000  0.000 -0.000
 C          0.002 -0.004 -0.002   -0.015 -0.010  0.000   -0.000 -0.000 -0.000
 Cl         0.000  0.000  0.000    0.000  0.000 -0.000    0.000 -0.000  0.000
 C          0.011 -0.027 -0.275   -0.211 -0.083  0.000    0.001  0.000 -0.000
 C          0.089  0.055  0.183    0.270  0.114  0.086    0.012  0.002 -0.022
 H         -0.289 -0.118 -0.043   -0.282 -0.137 -0.266   -0.146 -0.029  0.257
 C          0.072  0.005 -0.212   -0.256 -0.092  0.070    0.019  0.011  0.036
 H         -0.224 -0.093 -0.058    0.230  0.065 -0.229   -0.217 -0.131 -0.434
 C         -0.013  0.034  0.376    0.130  0.050 -0.000   -0.044 -0.017 -0.000
 H          0.017 -0.046 -0.519    0.146  0.057  0.001    0.525  0.204 -0.000
 C         -0.056 -0.044 -0.211   -0.251 -0.105 -0.070    0.021  0.004 -0.036
 H          0.227  0.081 -0.059    0.219  0.109  0.232   -0.244 -0.049  0.427
 C         -0.103 -0.020  0.183    0.275  0.099 -0.087    0.010  0.006  0.023
 H          0.288  0.107 -0.042   -0.293 -0.089  0.262   -0.130 -0.079 -0.262
 TransDip   0.001 -0.007 -0.032   -0.054 -0.018  0.000    0.027  0.010  0.001

 Mode:                55                     56                     57
 Frequency:      3172.26                3180.04                3187.17
 Force Cnst:      6.4489                 6.5034                 6.5524
 Red. Mass:       1.0877                 1.0915                 1.0948
 IR Active:          YES                    YES                    YES
 IR Intens:        0.601                 12.108                 20.589
 Raman Active:       YES                    YES                    YES
               X      Y      Z        X      Y      Z        X      Y      Z
 C          0.000 -0.000 -0.000    0.000  0.000 -0.000    0.000 -0.000 -0.000
 C          0.000 -0.000  0.000    0.000  0.000 -0.000    0.000 -0.000  0.000
 Cl         0.000  0.000  0.000    0.000 -0.000 -0.000   -0.000  0.000 -0.000
 C         -0.000 -0.000 -0.000   -0.000 -0.000  0.000   -0.000 -0.000  0.000
 Cl         0.000  0.000 -0.000    0.000  0.000  0.000   -0.000  0.000  0.000
 C         -0.000  0.000 -0.000   -0.000 -0.000  0.000    0.000  0.000 -0.000
 H          0.000  0.000  0.000    0.002  0.001 -0.000   -0.000 -0.000  0.000
 C          0.000 -0.000  0.000   -0.000  0.000  0.000   -0.000 -0.000  0.000
 H          0.000  0.000 -0.000   -0.000 -0.002  0.000    0.000  0.000 -0.000
 C          0.000 -0.000  0.000    0.000  0.000  0.000    0.000 -0.000  0.000
 Cl        -0.000  0.000  0.000   -0.000  0.000  0.000   -0.000  0.000  0.000
 C         -0.000  0.000  0.002   -0.002 -0.001  0.000   -0.000  0.000  0.003
 C          0.020  0.004 -0.037   -0.024 -0.005  0.043    0.023  0.005 -0.037
 H         -0.244 -0.048  0.427    0.279  0.055 -0.488   -0.248 -0.050  0.428
 C          0.017  0.011  0.037    0.002  0.000 -0.003   -0.021 -0.012 -0.038
 H         -0.210 -0.127 -0.423    0.005  0.004  0.020    0.219  0.131  0.433
 C         -0.001 -0.000 -0.002   -0.049 -0.019  0.000    0.001  0.001  0.003
 H          0.009  0.004  0.002    0.560  0.217 -0.001   -0.007 -0.003 -0.005
 C         -0.020 -0.004  0.036    0.003  0.001  0.000    0.024  0.005 -0.039
 H          0.238  0.047 -0.420   -0.012 -0.003  0.014   -0.255 -0.051  0.444
 C         -0.019 -0.012 -0.039   -0.021 -0.013 -0.042   -0.020 -0.012 -0.036
 H          0.226  0.137  0.452    0.241  0.146  0.482    0.209  0.126  0.410
 TransDip  -0.003  0.002  0.025   -0.104 -0.040 -0.003    0.007 -0.012 -0.145

 Mode:                58                     59                     60
 Frequency:      3194.86                3200.19                3214.32
 Force Cnst:      6.6055                 6.5713                 6.6708
 Red. Mass:       1.0984                 1.0891                 1.0958
 IR Active:          YES                    YES                    YES
 IR Intens:       11.425                  0.084                  0.150
 Raman Active:       YES                    YES                    YES
               X      Y      Z        X      Y      Z        X      Y      Z
 C         -0.000 -0.000 -0.000    0.000 -0.000  0.000   -0.000  0.001 -0.000
 C         -0.000 -0.000  0.000    0.000  0.000 -0.000    0.000  0.000 -0.000
 Cl        -0.000  0.000  0.000   -0.000 -0.000 -0.000   -0.000  0.000  0.000
 C          0.000 -0.000 -0.000   -0.000  0.003 -0.000   -0.000  0.003 -0.000
 Cl        -0.000  0.000  0.000    0.000 -0.000  0.000    0.000 -0.000  0.000
 C          0.001  0.000 -0.000   -0.064 -0.028  0.000   -0.050 -0.018  0.000
 H         -0.006 -0.003  0.000    0.745  0.299 -0.003    0.548  0.216 -0.002
 C         -0.000 -0.001  0.000    0.009  0.050 -0.001   -0.008 -0.071  0.001
 H          0.001  0.007 -0.000   -0.081 -0.585  0.007    0.104  0.796 -0.010
 C         -0.000  0.000 -0.000   -0.002 -0.000 -0.000    0.003  0.001 -0.000
 Cl         0.000 -0.000 -0.000    0.000 -0.000  0.000   -0.000  0.000 -0.000
 C          0.002  0.001  0.000   -0.000  0.000  0.000    0.000 -0.000 -0.000
 C          0.015  0.003 -0.023    0.000  0.000 -0.000   -0.000 -0.000  0.000
 H         -0.153 -0.031  0.263   -0.002 -0.000  0.004    0.000  0.000 -0.001
 C         -0.019 -0.011 -0.040   -0.000 -0.000 -0.000    0.000  0.000  0.000
 H          0.213  0.129  0.430    0.002  0.001  0.004   -0.000 -0.000 -0.001
 C         -0.048 -0.018  0.000   -0.000 -0.000 -0.000    0.000  0.000  0.000
 H          0.523  0.203 -0.000    0.004  0.002 -0.000   -0.001 -0.000  0.000
 C         -0.021 -0.004  0.040   -0.000 -0.000  0.000    0.000  0.000 -0.000
 H          0.244  0.048 -0.432    0.002  0.000 -0.004   -0.000 -0.000  0.001
 C          0.013  0.007  0.023    0.000  0.000  0.000   -0.000 -0.000 -0.000
 H         -0.130 -0.078 -0.254   -0.002 -0.001 -0.004    0.000  0.000  0.000
 TransDip  -0.102 -0.037 -0.000   -0.008  0.005  0.000   -0.008 -0.009  0.000

 STANDARD THERMODYNAMIC QUANTITIES AT   298.15 K  AND     1.00 ATM

   This Molecule has  0 Imaginary Frequencies
   Zero point vibrational energy:       94.997 kcal/mol

   Atom    1 Element C  Has Mass   12.00000
   Atom    2 Element C  Has Mass   12.00000
   Atom    3 Element Cl Has Mass   34.96885
   Atom    4 Element C  Has Mass   12.00000
   Atom    5 Element Cl Has Mass   34.96885
   Atom    6 Element C  Has Mass   12.00000
   Atom    7 Element H  Has Mass    1.00783
   Atom    8 Element C  Has Mass   12.00000
   Atom    9 Element H  Has Mass    1.00783
   Atom   10 Element C  Has Mass   12.00000
   Atom   11 Element Cl Has Mass   34.96885
   Atom   12 Element C  Has Mass   12.00000
   Atom   13 Element C  Has Mass   12.00000
   Atom   14 Element H  Has Mass    1.00783
   Atom   15 Element C  Has Mass   12.00000
   Atom   16 Element H  Has Mass    1.00783
   Atom   17 Element C  Has Mass   12.00000
   Atom   18 Element H  Has Mass    1.00783
   Atom   19 Element C  Has Mass   12.00000
   Atom   20 Element H  Has Mass    1.00783
   Atom   21 Element C  Has Mass   12.00000
   Atom   22 Element H  Has Mass    1.00783
   Molecular Mass:   255.961360 amu
   Principal axes and moments of inertia in amu*Bohr^2:
                             1           2           3
    Eigenvalues --     2750.31523  5458.77486  7583.10595
          X               0.99872     0.05055    -0.00061
          Y              -0.05055     0.99872     0.00290
          Z               0.00076    -0.00286     1.00000
   Rotational Symmetry Number is   1
   The Molecule is an Asymmetric Top
   Translational Enthalpy:        0.889 kcal/mol
   Rotational Enthalpy:           0.889 kcal/mol
   Vibrational Enthalpy:        101.297 kcal/mol
   gas constant (RT):             0.592 kcal/mol
   Translational Entropy:        42.519  cal/mol.K
   Rotational Entropy:           33.098  cal/mol.K
   Vibrational Entropy:          42.154  cal/mol.K

   Total Enthalpy:              103.667 kcal/mol
   Total Entropy:               117.772  cal/mol.K

 ======================================================================

 STANDARD THERMODYNAMIC QUANTITIES FOR ANHARMONIC VIBRATION -- TOSH

   Zero point vibrational energy: ************ kcal/mol

   Vibrational Enthalpy:       Infinity kcal/mol
   Vibrational Entropy:             NaN  cal/mol.K

   Total Enthalpy:             Infinity kcal/mol
   Total Entropy:                   NaN  cal/mol.K

 ======================================================================

 STANDARD THERMODYNAMIC QUANTITIES FOR ANHARMONIC VIBRATION -- VPT2

   Zero point vibrational energy: ************ kcal/mol

   Vibrational Enthalpy:       Infinity kcal/mol
   Vibrational Entropy:             NaN  cal/mol.K

   Total Enthalpy:             Infinity kcal/mol
   Total Entropy:                   NaN  cal/mol.K

 ======================================================================

Archival summary:
1\1\november\FREQ\ProcedureUnspecified\BasisUnspecified\l3127\taweetha\WedJan1500:54:222020WedJan1500:54:222020\0\\#,FREQ,ProcedureUnspecified,BasisUnspecified,\\0,1\Cl\C,1,1.74653\C,2,1.3992,1,119.948\C,3,1.39128,2,119.998,1,179.478,0\H,4,1.08222,3,119.41,2,-179.879,0\C,4,1.38681,3,120.129,2,0.0594441,0\H,6,1.08192,4,120.484,3,179.972,0\C,6,1.39105,4,119.502,3,0.0680868,0\C,8,1.40097,6,122.119,4,-0.094874,0\C,9,1.49418,8,121.394,6,179.929,0\C,10,1.39748,9,120.339,8,84.7493,0\H,11,1.0842,10,119.696,9,0.527495,0\C,11,1.39297,10,120.283,9,-179.375,0\H,13,1.08422,11,119.685,10,179.945,0\C,13,1.39371,11,120.174,10,0.0982565,0\H,15,1.08412,13,120.102,11,179.861,0\C,15,1.39366,13,119.754,11,-0.150083,0\H,17,1.08414,15,120.183,13,-179.963,0\C,17,1.39294,15,120.128,13,0.0701728,0\H,19,1.08424,17,120.009,15,-179.894,0\Cl,3,1.74826,2,121.629,1,-0.450142,0\Cl,8,1.75633,6,117.889,4,179.65,0\\\@

 Total job time:  10608.81s(wall), 10608.19s(cpu) 
 Wed Jan 15 00:54:22 2020

        *************************************************************
        *                                                           *
        *  Thank you very much for using Q-Chem.  Have a nice day.  *
        *                                                           *
        *************************************************************
