# Supplementary material for: Quantum Chemical Investigation of Polychlorinated Dibenzodioxins, Dibenzofurans and Biphenyls: Relative Stability and Planarity Analysis
Source: Molecules. 2020 Dec 3;25(23):5697. doi: 10.3390/molecules25235697 (PMC7730433; doi:10.3390/molecules25235697)
Supplement: Supplementary file 1 [file molecules-25-05697-s001.zip › PCB/B3LYP/ClClHHHClHHClH.out]

                  Welcome to Q-Chem
     A Quantum Leap Into The Future Of Chemistry


 Q-Chem 5.2 (devel), Q-Chem, Inc., Pleasanton, CA (2019)

 Yihan Shao,  Zhengting Gan,  E. Epifanovsky,  A. T. B. Gilbert,  M. Wormit,  
 J. Kussmann,  A. W. Lange,  A. Behn,  Jia Deng,  Xintian Feng,  D. Ghosh,  
 M. Goldey,  P. R. Horn,  L. D. Jacobson,  I. Kaliman,  T. Kus,  A. Landau,  
 Jie Liu,  E. I. Proynov,  R. M. Richard,  R. P. Steele,  E. J. Sundstrom,  
 H. L. Woodcock III,  P. M. Zimmerman,  D. Zuev,  B. Albrecht,  E. Alguire,  
 S. A. Baeppler,  D. Barton,  Z. Benda,  Y. A. Bernard,  E. J. Berquist,  
 K. B. Bravaya,  H. Burton,  D. Casanova,  Chun-Min Chang,  Yunqing Chen,  
 A. Chien,  K. D. Closser,  M. P. Coons,  S. Coriani,  S. Dasgupta,  
 A. L. Dempwolff,  M. Diedenhofen,  Hainam Do,  R. G. Edgar,  Po-Tung Fang,  
 S. Faraji,  S. Fatehi,  Qingguo Feng,  K. D. Fenk,  J. Fosso-Tande,  
 J. Gayvert,  Qinghui Ge,  A. Ghysels,  G. Gidofalvi,  J. Gomes,  
 J. Gonthier,  A. Gunina,  D. Hait,  M. W. D. Hanson-Heine,  
 P. H. P. Harbach,  A. W. Hauser,  M. F. Herbst,  J. E. Herr,  
 E. G. Hohenstein,  Z. C. Holden,  Kerwin Hui,  B. C. Huynh,  T.-C. Jagau,  
 Hyunjun Ji,  B. Kaduk,  K. Khistyaev,  Jaehoon Kim,  P. Klunzinger,  K. Koh,  
 D. Kosenkov,  L. Koulias,  T. Kowalczyk,  C. M. Krauter,  A. Kunitsa,  
 Ka Un Lao,  A. Laurent,  K. V. Lawler,  Joonho Lee,  D. Lefrancois,  
 S. Lehtola,  D. S. Levine,  Yi-Pei Li,  You-Sheng Lin,  Fenglai Liu,  
 E. Livshits,  A. Luenser,  P. Manohar,  E. Mansoor,  S. F. Manzer,  
 Shan-Ping Mao,  Yuezhi Mao,  N. Mardirossian,  A. V. Marenich,  
 T. Markovich,  L. A. Martinez-Martinez,  S. A. Maurer,  N. J. Mayhall,  
 S. C. McKenzie,  J.-M. Mewes,  P. Morgante,  A. F. Morrison,  
 J. W. Mullinax,  K. Nanda,  T. S. Nguyen-Beck,  R. Olivares-Amaya,  
 J. A. Parkhill,  Zheng Pei,  T. M. Perrine,  F. Plasser,  P. Pokhilko,  
 S. Prager,  A. Prociuk,  E. Ramos,  D. R. Rehn,  F. Rob,  M. Scheurer,  
 M. Schneider,  N. Sergueev,  S. M. Sharada,  S. Sharma,  D. W. Small,  
 T. Stauch,  T. Stein,  Yu-Chuan Su,  A. J. W. Thom,  A. Tkatchenko,  
 T. Tsuchimochi,  N. M. Tubman,  L. Vogt,  M. L. Vidal,  O. Vydrov,  
 M. A. Watson,  J. Wenzel,  M. de Wergifosse,  T. A. Wesolowski,  A. White,  
 J. Witte,  A. Yamada,  Jun Yang,  K. Yao,  S. Yeganeh,  S. R. Yost,  
 Zhi-Qiang You,  A. Zech,  Igor Ying Zhang,  Xing Zhang,  Yan Zhao,  
 Ying Zhu,  B. R. Brooks,  G. K. L. Chan,  C. J. Cramer,  M. S. Gordon,  
 W. J. Hehre,  A. Klamt,  M. W. Schmidt,  C. D. Sherrill,  D. G. Truhlar,  
 A. Aspuru-Guzik,  R. Baer,  A. T. Bell,  N. A. Besley,  Jeng-Da Chai,  
 A. E. DePrince, III,  R. A. DiStasio Jr.,  A. Dreuw,  B. D. Dunietz,  
 T. R. Furlani,  Chao-Ping Hsu,  Yousung Jung,  Jing Kong,  D. S. Lambrecht,  
 WanZhen Liang,  C. Ochsenfeld,  V. A. Rassolov,  L. V. Slipchenko,  
 J. E. Subotnik,  T. Van Voorhis,  J. M. Herbert,  A. I. Krylov,  
 P. M. W. Gill,  M. Head-Gordon

 Contributors to earlier versions of Q-Chem not listed above: 
 R. D. Adamson,  B. Austin,  J. Baker,  G. J. O. Beran,  K. Brandhorst,  
 S. T. Brown,  E. F. C. Byrd,  A. K. Chakraborty,  C.-L. Cheng,  
 Siu Hung Chien,  D. M. Chipman,  D. L. Crittenden,  H. Dachsel,  
 R. J. Doerksen,  A. D. Dutoi,  L. Fusti-Molnar,  W. A. Goddard III,  
 A. Golubeva-Zadorozhnaya,  S. R. Gwaltney,  G. Hawkins,  A. Heyden,  
 S. Hirata,  G. Kedziora,  F. J. Keil,  C. Kelley,  Jihan Kim,  R. A. King,  
 R. Z. Khaliullin,  P. P. Korambath,  W. Kurlancheek,  A. M. Lee,  M. S. Lee,  
 S. V. Levchenko,  Ching Yeh Lin,  D. Liotard,  R. C. Lochan,  I. Lotan,  
 P. E. Maslen,  N. Nair,  D. P. O'Neill,  D. Neuhauser,  E. Neuscamman,  
 C. M. Oana,  R. Olson,  B. Peters,  R. Peverati,  P. A. Pieniazek,  
 Y. M. Rhee,  J. Ritchie,  M. A. Rohrdanz,  E. Rosta,  N. J. Russ,  
 H. F. Schaefer III,  N. E. Schultz,  N. Shenvi,  A. C. Simmonett,  A. Sodt,  
 D. Stuck,  K. S. Thanthiriwatte,  V. Vanovschi,  Tao Wang,  A. Warshel,  
 C. F. Williams,  Q. Wu,  X. Xu,  W. Zhang

 Please cite Q-Chem as follows:
 Y. Shao et al., Mol. Phys. 113, 184-215 (2015)
 DOI: 10.1080/00268976.2014.952696

 Q-Chem 5.2.1 for Intel X86 EM64T Linux

 Parts of Q-Chem use Armadillo 8.300.2 (Tropical Shenanigans).
 http://arma.sourceforge.net/

 Q-Chem begins on Tue Jan 14 20:59:25 2020  

Host: 
0

     Scratch files written to /scratch/taweetham/qchem20322//
NAlpha2: 146
NElect   146
Mult     1

 Q-Chem warning in module libgen/rem_setup.C, line 2168:

 Setting Thresh to 1e-14


Checking the input file for inconsistencies... 	...done.

--------------------------------------------------------------
User input:
--------------------------------------------------------------
$MOLECULE
0 1
C 
C  1 1.394960
Cl  2 CCl 1 119.528007
C  2 1.386606 1 120.846377 3 178.766605 0
Cl  4 CCl 2 119.698148 1 -179.612229 0
C  4 1.387279 2 120.235871 1 -0.083363 0
H  6 CH 4 120.254637 2 -179.958574 0
C  6 1.387279 4 119.490737 2 0.041992 0
H  8 CH 6 120.064298 4 179.568218 0
C  8 1.386606 6 120.235863 4 0.041336 0
H  10 CH 8 119.614146 6 178.681836 0
C  1 1.488550 2 120.827489 3 1.275929 0
C  12 1.394960 1 120.827496 2 44.635695 0
Cl  13 CCl 12 119.528011 1 1.275194 0
C  13 1.386606 12 120.846392 1 -179.957497 0
H  15 CH 13 119.698155 12 -179.612829 0
C  15 1.387278 13 120.235860 12 -0.083872 0
H  17 CH 15 120.254633 13 -179.958492 0
C  17 1.387279 15 119.490737 13 0.041666 0
Cl  19 CCl 17 120.064293 15 179.568399 0
C  19 1.386606 17 120.235874 15 0.041790 0
H  21 CH 19 119.614152 17 178.681599 0

CH=1.08273
CCl=1.75400
$END

$REM
   JOB_TYPE	OPTIMIZATION
   BASIS	6-311++G**
   METHOD	B3LYP
   SYM_IGNORE	TRUE
   SCF_GUESS_ALWAYS     TRUE
   SYM_IGNORE   TRUE
   S2THRESH     15
   THRESH       15
$END

--------------------------------------------------------------
 ----------------------------------------------------------------
             Standard Nuclear Orientation (Angstroms)
    I     Atom           X                Y                Z
 ----------------------------------------------------------------
    1      C       0.0000000000     0.0000000000     0.0000000000
    2      C       0.0000000000     0.0000000000     1.3949600000
    3      Cl      1.5261815140     0.0000000000     2.2594170471
    4      C      -1.1901880373     0.0256249026     2.1059255403
    5      Cl     -1.1548436435     0.0351778398     3.8595433764
    6      C      -2.4041742747     0.0535064326     1.4351028665
    7      H      -3.3336980403     0.0741960811     1.9899557843
    8      C      -2.4180259722     0.0546630380     0.0478935036
    9      H      -3.3603520375     0.0692493833    -0.4851290834
   10      C      -1.2274122092     0.0272853135    -0.6622934626
   11      H      -1.2503451014     0.0068111236    -1.7445869269
   12      C       1.2779219872    -0.0284629571    -0.7628147595
   13      C       2.3095886281    -0.8932703637    -0.3971844912
   14      Cl      2.0841394724    -1.9836059182     0.9581225060
   15      C       3.5004827568    -0.9194878930    -1.1069450245
   16      H       4.2865586447    -1.6026019117    -0.8107285686
   17      C       3.6821124948    -0.0819958503    -2.1978886372
   18      H       4.6116429624    -0.1026930066    -2.7527300472
   19      C       2.6636000698     0.7822218600    -2.5724593424
   20      Cl      2.8813918386     1.8556545918    -3.9424319391
   21      C       1.4736782845     0.8090230106    -1.8610916159
   22      H       0.6936781770     1.5025559907    -2.1490431582
 ----------------------------------------------------------------
 Nuclear Repulsion Energy =        1506.29237058 hartrees
 There are       73 alpha and       73 beta electrons
 Requested basis set is 6-311++G(d,p)
 There are 154 shells and 426 basis functions

 Total QAlloc Memory Limit   2000 MB
 Mega-Array Size       188 MB
 MEM_STATIC part       192 MB
 A cutoff of  1.0D-15 yielded   9572 shell pairs
 There are     78260 function pairs (     84130 Cartesian)
 Smallest overlap matrix eigenvalue = 2.78E-07
 Linear dependence detected in AO basis
 Number of orthogonalized atomic orbitals = 422
 Maximum deviation from orthogonality = 5.931E-10

 Scale SEOQF with 1.000000e-01/1.000000e-01/1.000000e-01

 Standard Electronic Orientation quadrupole field applied
 Nucleus-field energy     =    -0.0000000502 hartrees
 Guess from superposition of atomic densities
 Warning:  Energy on first SCF cycle will be non-variational
 SAD guess density has 146.000000 electrons

 -----------------------------------------------------------------------
  General SCF calculation program by
  Eric Jon Sundstrom, Paul Horn, Yuezhi Mao, Dmitri Zuev, Alec White,
  David Stuck, Shaama M.S., Shane Yost, Joonho Lee, David Small,
  Daniel Levine, Susi Lehtola, Hugh Burton, Evgeny Epifanovsky,
  Bang C. Huynh
 -----------------------------------------------------------------------
 Exchange:     0.2000 Hartree-Fock + 0.0800 Slater + 0.7200 B88
 Correlation:  0.1900 VWN1RPA + 0.8100 LYP
 Using SG-1 standard quadrature grid
 A restricted SCF calculation will be
 performed using DIIS
 SCF converges when DIIS error is below 1.0e-08
 ---------------------------------------
  Cycle       Energy         DIIS error
 ---------------------------------------
    1   -2305.8508692425      3.08e-02  
    2   -2301.6802219218      2.63e-03  
    3   -2301.5706047480      3.32e-03  
    4   -2301.8305846510      6.84e-04  
    5   -2301.8405600596      3.04e-04  
    6   -2301.8425321136      1.11e-04  
    7   -2301.8427926575      2.30e-05  
    8   -2301.8428011173      1.15e-05  
    9   -2301.8428040510      3.12e-06  
   10   -2301.8428042711      1.02e-06  
   11   -2301.8428042944      3.27e-07  
   12   -2301.8428042967      1.31e-07  
   13   -2301.8428042972      5.04e-08  
   14   -2301.8428042972      1.28e-08  
   15   -2301.8428042971      5.45e-09  Convergence criterion met
 ---------------------------------------
 SCF time:   CPU 588.35s  wall 588.00s 
 SCF   energy in the final basis set =    -2301.8428042971
 Total energy in the final basis set =    -2301.8428042971

 --------------------------------------------------------------

                    Orbital Energies (a.u.)
 --------------------------------------------------------------

 Alpha MOs
 -- Occupied --
********-101.5654-101.5555-101.5554 -10.2607 -10.2600 -10.2567 -10.2557
-10.2240 -10.2232 -10.2101 -10.2089 -10.2082 -10.2074 -10.2046 -10.2032
 -9.4825  -9.4799  -9.4727  -9.4727  -7.2472  -7.2446  -7.2372  -7.2371
 -7.2370  -7.2370  -7.2349  -7.2343  -7.2274  -7.2273  -7.2269  -7.2266
 -0.9458  -0.9205  -0.8970  -0.8664  -0.8637  -0.8371  -0.8064  -0.7639
 -0.7534  -0.7373  -0.6701  -0.6406  -0.6206  -0.6055  -0.5490  -0.5262
 -0.5249  -0.4996  -0.4945  -0.4715  -0.4592  -0.4586  -0.4535  -0.4402
 -0.4354  -0.4114  -0.4048  -0.4002  -0.3907  -0.3874  -0.3674  -0.3533
 -0.3420  -0.3313  -0.3285  -0.3198  -0.3024  -0.2827  -0.2709  -0.2628
 -0.2384
 -- Virtual --
 -0.0664  -0.0458  -0.0415  -0.0221  -0.0201  -0.0129  -0.0062   0.0035
  0.0054   0.0110   0.0185   0.0265   0.0273   0.0360   0.0434   0.0488
  0.0506   0.0558   0.0612   0.0699   0.0745   0.0784   0.0803   0.0880
  0.0916   0.0977   0.0986   0.1004   0.1043   0.1065   0.1082   0.1119
  0.1148   0.1191   0.1224   0.1262   0.1304   0.1308   0.1326   0.1354
  0.1372   0.1411   0.1422   0.1466   0.1544   0.1565   0.1610   0.1631
  0.1732   0.1745   0.1808   0.1855   0.1899   0.1921   0.1961   0.1981
  0.2061   0.2132   0.2163   0.2221   0.2264   0.2300   0.2340   0.2423
  0.2430   0.2464   0.2487   0.2526   0.2540   0.2575   0.2625   0.2673
  0.2686   0.2746   0.2783   0.2787   0.2872   0.2875   0.2918   0.2988
  0.3073   0.3131   0.3140   0.3217   0.3279   0.3329   0.3403   0.3450
  0.3511   0.3591   0.3694   0.4180   0.4313   0.4349   0.4465   0.4499
  0.4555   0.4612   0.4686   0.4795   0.4848   0.4918   0.4959   0.5124
  0.5184   0.5198   0.5306   0.5430   0.5473   0.5510   0.5575   0.5631
  0.5700   0.5822   0.5884   0.5885   0.5899   0.5995   0.6048   0.6154
  0.6210   0.6261   0.6272   0.6377   0.6546   0.6566   0.6660   0.6726
  0.6907   0.6969   0.7022   0.7069   0.7186   0.7279   0.7337   0.7394
  0.7546   0.7732   0.7824   0.7901   0.8066   0.8233   0.8266   0.8384
  0.8416   0.8471   0.8512   0.8545   0.8586   0.8630   0.8675   0.8689
  0.8743   0.8798   0.8885   0.9023   0.9028   0.9054   0.9149   0.9225
  0.9355   0.9471   0.9488   0.9560   0.9606   0.9687   0.9795   0.9817
  0.9885   0.9951   1.0084   1.0184   1.0313   1.0375   1.0500   1.0580
  1.0750   1.0911   1.1043   1.1101   1.1273   1.1614   1.1887   1.1956
  1.2296   1.2402   1.2552   1.2696   1.2705   1.2884   1.3017   1.3357
  1.3363   1.3464   1.3595   1.3820   1.4158   1.4568   1.4848   1.4989
  1.5099   1.5149   1.5280   1.5476   1.5620   1.5707   1.5981   1.6109
  1.6152   1.6236   1.6465   1.6685   1.6885   1.6981   1.7031   1.7210
  1.7301   1.7863   1.7984   1.8219   1.8316   1.8558   1.8892   1.8921
  1.9038   1.9069   1.9162   1.9268   1.9328   1.9339   1.9583   1.9653
  1.9713   1.9820   2.0018   2.0438   2.0529   2.0637   2.0997   2.1532
  2.1572   2.1864   2.2133   2.2158   2.2562   2.2729   2.2787   2.2978
  2.3173   2.3365   2.3414   2.3484   2.3781   2.3967   2.4366   2.4424
  2.4505   2.4651   2.4850   2.5120   2.5380   2.5475   2.5570   2.5729
  2.6135   2.6219   2.6532   2.6610   2.6701   2.6984   2.7050   2.7148
  2.7160   2.7367   2.7446   2.7592   2.7783   2.7810   2.7890   2.7922
  2.8132   2.8176   2.8380   2.8393   2.8650   2.9053   2.9187   2.9724
  2.9784   3.0713   3.0871   3.1027   3.1582   3.1782   3.1872   3.2240
  3.2442   3.2780   3.3453   3.3710   3.4098   3.4197   3.5185   3.5531
  3.5887   3.6794   3.7335   3.7813   3.8793   3.9524   4.0489   4.0515
  4.1028   4.1389   4.4234   4.8160   4.8390   9.7742   9.7822   9.8391
  9.8677  23.4101  23.5636  23.8634  23.9044  23.9142  23.9486  24.0057
 24.0359  24.0531  24.0846  24.1485  24.1675  25.7203  25.8292  25.8448
 26.0717  26.1479  26.1697  26.3161  26.5494  26.6120  26.6204  26.8207
 26.9155 215.7675 215.7755 215.8398 215.8877
 --------------------------------------------------------------

          Ground-State Mulliken Net Atomic Charges

     Atom                 Charge (a.u.)
  ----------------------------------------
      1 C                    -0.164559
      2 C                    -1.059336
      3 Cl                    0.705883
      4 C                     0.537126
      5 Cl                    0.463901
      6 C                    -0.697159
      7 H                     0.193062
      8 C                    -0.299411
      9 H                     0.176900
     10 C                    -0.215028
     11 H                     0.170866
     12 C                    -0.427651
     13 C                     0.278990
     14 Cl                    0.513810
     15 C                    -0.568260
     16 H                     0.190326
     17 C                    -0.667569
     18 H                     0.191567
     19 C                     0.690038
     20 Cl                    0.482052
     21 C                    -0.702843
     22 H                     0.207298
  ----------------------------------------
  Sum of atomic charges =     0.000000

 -----------------------------------------------------------------
                    Cartesian Multipole Moments
 -----------------------------------------------------------------
    Charge (ESU x 10^10)
                -0.0000
    Dipole Moment (Debye)
         X      -1.0922      Y      -0.2253      Z      -1.6908
       Tot       2.0254
    Quadrupole Moments (Debye-Ang)
        XX    -106.5966     XY      -3.5850     YY    -124.9707
        XZ      -0.2162     YZ       0.7100     ZZ    -126.2344
    Octopole Moments (Debye-Ang^2)
       XXX    -309.0392    XXY     -14.7989    XYY    -114.7043
       YYY       9.8779    XXZ     -19.6103    XYZ       7.8243
       YYZ      -9.5343    XZZ    -117.4453    YZZ      -6.8043
       ZZZ     -27.7689
    Hexadecapole Moments (Debye-Ang^3)
      XXXX   -3113.4722   XXXY     -72.7534   XXYY    -739.6474
      XYYY      16.1975   YYYY    -841.6464   XXXZ     810.1058
      XXYZ     161.6579   XYYZ     313.7023   YYYZ     373.3716
      XXZZ   -1192.2916   XYZZ     -21.7022   YYZZ    -782.2315
      XZZZ     954.8572   YZZZ     376.6357   ZZZZ   -3899.7171
 -----------------------------------------------------------------
 Calculating analytic gradient of the SCF energy
 Gradient of SCF Energy
            1           2           3           4           5           6
    1  -0.0083822  -0.0136942   0.0285402   0.0039635   0.0052916   0.0049780
    2  -0.0011583  -0.0042644  -0.0741574   0.0001583   0.0000795  -0.0000926
    3   0.0087426  -0.0092386  -0.0444541  -0.0093199   0.0019636  -0.0026980
            7           8           9          10          11          12
    1  -0.0011748   0.0009108   0.0008253   0.0024133  -0.0008741   0.0095347
    2   0.0000969  -0.0000062   0.0000525  -0.0007608   0.0000821   0.0013282
    3  -0.0014274   0.0033279  -0.0005352   0.0031362   0.0005344  -0.0075703
           13          14          15          16          17          18
    1  -0.0014634  -0.0266908  -0.0044547   0.0002187  -0.0057556   0.0000250
    2   0.0076807   0.0717801   0.0032726   0.0000960   0.0005308   0.0001443
    3  -0.0015872   0.0547180  -0.0012377   0.0000871   0.0026429  -0.0003031
           19          20          21          22
    1   0.0028885  -0.0001251   0.0030166   0.0000088
    2   0.0003270  -0.0002262  -0.0049782   0.0000151
    3  -0.0018686   0.0003607   0.0050881  -0.0003613
 Max gradient component =       7.416E-02
 RMS gradient           =       1.658E-02
 Gradient time:  CPU 195.37 s  wall 195.38 s
 Geometry Optimization Parameters
   NAtoms,    NIC,     NZ,  NCons,   NDum,   NFix, NCnnct, MaxDiis
       22     163      22       0       0       0       0       0


** GEOMETRY OPTIMIZATION IN DELOCALIZED INTERNAL COORDINATES **
   Searching for a Minimum

   Optimization Cycle:   1

                       Coordinates (Angstroms)
     ATOM                X               Y               Z
      1  C         0.0000000000    0.0000000000    0.0000000000
      2  C         0.0000000000    0.0000000000    1.3949600000
      3  Cl        1.5261815140    0.0000000000    2.2594170471
      4  C        -1.1901880373    0.0256249026    2.1059255403
      5  Cl       -1.1548436435    0.0351778398    3.8595433764
      6  C        -2.4041742747    0.0535064326    1.4351028665
      7  H        -3.3336980403    0.0741960811    1.9899557843
      8  C        -2.4180259722    0.0546630380    0.0478935036
      9  H        -3.3603520375    0.0692493833   -0.4851290834
     10  C        -1.2274122092    0.0272853135   -0.6622934626
     11  H        -1.2503451014    0.0068111236   -1.7445869269
     12  C         1.2779219872   -0.0284629571   -0.7628147595
     13  C         2.3095886281   -0.8932703637   -0.3971844912
     14  Cl        2.0841394724   -1.9836059182    0.9581225060
     15  C         3.5004827568   -0.9194878930   -1.1069450245
     16  H         4.2865586447   -1.6026019117   -0.8107285686
     17  C         3.6821124948   -0.0819958503   -2.1978886372
     18  H         4.6116429624   -0.1026930066   -2.7527300472
     19  C         2.6636000698    0.7822218600   -2.5724593424
     20  Cl        2.8813918386    1.8556545918   -3.9424319391
     21  C         1.4736782845    0.8090230106   -1.8610916159
     22  H         0.6936781770    1.5025559907   -2.1490431582
   Point Group: c1    Number of degrees of freedom:    60


   Energy is  -2301.842804297


 Attempting to generate delocalized internal coordinates
 Initial Hessian constructed with Jon Baker's OPTIMIZE code

 60 Hessian modes will be used to form the next step
  Hessian Eigenvalues:
     0.016295    0.017711    0.019512    0.020642    0.020929    0.022945
     0.023584    0.023586    0.023833    0.023845    0.024090    0.024090
     0.024114    0.024114    0.024135    0.024135    0.024143    0.024143
     0.064489    0.103819    0.159965    0.159965    0.159995    0.159995
     0.160000    0.160000    0.215466    0.220977    0.224309    0.231384
     0.235032    0.235678    0.246760    0.249270    0.249991    0.249992
     0.249999    0.289197    0.292787    0.301033    0.301033    0.328566
     0.356665    0.356665    0.356665    0.356665    0.356665    0.356665
     0.412176    0.416664    0.429793    0.431140    0.461291    0.462614
     0.471056    0.471177    0.478202    0.478203    0.479142    0.479142

 Minimum search - taking simple RFO step
 Searching for Lamda that Minimizes Along All modes
 Value Taken    Lamda =  -0.05615133
 Calculated Step too Large.  Step scaled by  0.508323
 Step Taken.  Stepsize is  0.300000

                             Maximum     Tolerance    Cnvgd?
         Gradient           0.076614      0.000300      NO
         Displacement       0.239846      0.001200      NO
         Energy change     *********      0.000001      NO


 New Cartesian Coordinates Obtained by Inverse Iteration

 Displacement from previous Coordinates is:  0.426277
 ----------------------------------------------------------------
             Standard Nuclear Orientation (Angstroms)
    I     Atom           X                Y                Z
 ----------------------------------------------------------------
    1      C       0.0171528153    -0.0033385612     0.0283155128
    2      C      -0.0066431296     0.0178093810     1.4305975960
    3      Cl      1.4995270719     0.0386267051     2.3185943940
    4      C      -1.2177109278     0.0474998588     2.1205344992
    5      Cl     -1.2423121765     0.0780825187     3.8725439732
    6      C      -2.4194409782     0.0657017388     1.4258367998
    7      H      -3.3566587966     0.0904341041     1.9670596730
    8      C      -2.4079358429     0.0542008720     0.0373155786
    9      H      -3.3419088013     0.0625571761    -0.5109133156
   10      C      -1.2038422924     0.0199480671    -0.6516777624
   11      H      -1.2077750908    -0.0133231324    -1.7342195390
   12      C       1.2926385117    -0.0449704005    -0.7405586699
   13      C       2.3367513638    -0.9199458870    -0.4110954177
   14      Cl      2.1501685695    -2.0375095198     0.9211866361
   15      C       3.5178428276    -0.9355471435    -1.1416814791
   16      H       4.3078823296    -1.6239256180    -0.8694836634
   17      C       3.6805743976    -0.0827039799    -2.2245458711
   18      H       4.5997042849    -0.0948816407    -2.7964814003
   19      C       2.6506547943     0.7841250306    -2.5678780809
   20      Cl      2.8429177952     1.8747244017    -3.9285098411
   21      C       1.4718816853     0.8040527965    -1.8364595026
   22      H       0.6884691034     1.5022348996    -2.1028865521
 ----------------------------------------------------------------
 Nuclear Repulsion Energy =        1496.14042235 hartrees
 There are       73 alpha and       73 beta electrons
 Applying Cartesian multipole field
    Component          Value
    ---------          -----
     (2,0,0)        1.00000E-11
     (0,2,0)        2.00000E-11
     (0,0,2)       -3.00000E-11
 Nucleus-field energy     =    -0.0000000502 hartrees
 Requested basis set is 6-311++G(d,p)
 There are 154 shells and 426 basis functions
 A cutoff of  1.0D-15 yielded   9548 shell pairs
 There are     78043 function pairs (     83895 Cartesian)
 Smallest overlap matrix eigenvalue = 2.89E-07
 Linear dependence detected in AO basis
 Number of orthogonalized atomic orbitals = 422
 Maximum deviation from orthogonality = 7.042E-10
 Guess from superposition of atomic densities
 Warning:  Energy on first SCF cycle will be non-variational
 SAD guess density has 146.000000 electrons

 -----------------------------------------------------------------------
  General SCF calculation program by
  Eric Jon Sundstrom, Paul Horn, Yuezhi Mao, Dmitri Zuev, Alec White,
  David Stuck, Shaama M.S., Shane Yost, Joonho Lee, David Small,
  Daniel Levine, Susi Lehtola, Hugh Burton, Evgeny Epifanovsky,
  Bang C. Huynh
 -----------------------------------------------------------------------
 Exchange:     0.2000 Hartree-Fock + 0.0800 Slater + 0.7200 B88
 Correlation:  0.1900 VWN1RPA + 0.8100 LYP
 Using SG-1 standard quadrature grid
 A restricted SCF calculation will be
 performed using DIIS
 SCF converges when DIIS error is below 1.0e-08
 ---------------------------------------
  Cycle       Energy         DIIS error
 ---------------------------------------
    1   -2305.7707084188      3.05e-02  
    2   -2301.7053230499      2.61e-03  
    3   -2301.5969051863      3.30e-03  
    4   -2301.8532221556      6.91e-04  
    5   -2301.8633711021      3.08e-04  
    6   -2301.8654193723      1.07e-04  
    7   -2301.8656602965      2.25e-05  
    8   -2301.8656675945      1.27e-05  
    9   -2301.8656712851      2.82e-06  
   10   -2301.8656714607      1.02e-06  
   11   -2301.8656714833      3.22e-07  
   12   -2301.8656714856      1.27e-07  
   13   -2301.8656714862      4.64e-08  
   14   -2301.8656714860      1.15e-08  
   15   -2301.8656714862      5.54e-09  Convergence criterion met
 ---------------------------------------
 SCF time:   CPU 588.62s  wall 589.00s 
 SCF   energy in the final basis set =    -2301.8656714862
 Total energy in the final basis set =    -2301.8656714862

 --------------------------------------------------------------

                    Orbital Energies (a.u.)
 --------------------------------------------------------------

 Alpha MOs
 -- Occupied --
********-101.5660-101.5577-101.5571 -10.2623 -10.2611 -10.2569 -10.2568
-10.2255 -10.2246 -10.2104 -10.2092 -10.2086 -10.2075 -10.2048 -10.2035
 -9.4823  -9.4805  -9.4743  -9.4737  -7.2469  -7.2452  -7.2389  -7.2382
 -7.2370  -7.2368  -7.2354  -7.2348  -7.2290  -7.2284  -7.2282  -7.2279
 -0.9416  -0.9203  -0.8946  -0.8659  -0.8641  -0.8378  -0.8064  -0.7624
 -0.7519  -0.7365  -0.6691  -0.6401  -0.6202  -0.6050  -0.5475  -0.5259
 -0.5237  -0.4993  -0.4950  -0.4717  -0.4589  -0.4572  -0.4529  -0.4375
 -0.4323  -0.4119  -0.4021  -0.3985  -0.3899  -0.3868  -0.3664  -0.3529
 -0.3412  -0.3312  -0.3284  -0.3216  -0.3020  -0.2887  -0.2697  -0.2627
 -0.2477
 -- Virtual --
 -0.0670  -0.0461  -0.0419  -0.0213  -0.0207  -0.0128  -0.0052   0.0035
  0.0061   0.0115   0.0187   0.0265   0.0274   0.0359   0.0434   0.0488
  0.0505   0.0561   0.0615   0.0696   0.0738   0.0782   0.0807   0.0876
  0.0912   0.0976   0.0978   0.1005   0.1040   0.1068   0.1078   0.1125
  0.1144   0.1189   0.1224   0.1263   0.1303   0.1307   0.1328   0.1351
  0.1370   0.1401   0.1419   0.1458   0.1539   0.1564   0.1605   0.1623
  0.1727   0.1744   0.1805   0.1855   0.1891   0.1914   0.1948   0.1967
  0.2052   0.2126   0.2152   0.2212   0.2263   0.2294   0.2334   0.2415
  0.2430   0.2448   0.2481   0.2522   0.2535   0.2564   0.2618   0.2673
  0.2679   0.2739   0.2775   0.2787   0.2848   0.2862   0.2906   0.2989
  0.3070   0.3121   0.3134   0.3216   0.3267   0.3317   0.3390   0.3449
  0.3524   0.3564   0.3693   0.4194   0.4299   0.4348   0.4453   0.4487
  0.4565   0.4616   0.4675   0.4804   0.4845   0.4936   0.4947   0.5125
  0.5163   0.5206   0.5299   0.5422   0.5441   0.5500   0.5570   0.5627
  0.5697   0.5823   0.5839   0.5864   0.5898   0.5974   0.6034   0.6131
  0.6215   0.6231   0.6270   0.6368   0.6533   0.6581   0.6665   0.6717
  0.6907   0.6959   0.7011   0.7068   0.7188   0.7260   0.7342   0.7395
  0.7550   0.7803   0.7919   0.8057   0.8126   0.8224   0.8282   0.8382
  0.8412   0.8478   0.8518   0.8538   0.8569   0.8604   0.8668   0.8677
  0.8742   0.8800   0.8894   0.9006   0.9035   0.9038   0.9111   0.9259
  0.9350   0.9462   0.9488   0.9579   0.9604   0.9703   0.9725   0.9841
  0.9875   0.9955   1.0035   1.0136   1.0294   1.0307   1.0473   1.0524
  1.0734   1.0832   1.1056   1.1077   1.1184   1.1553   1.1844   1.1940
  1.2282   1.2380   1.2537   1.2611   1.2697   1.2896   1.2999   1.3271
  1.3338   1.3386   1.3579   1.3771   1.4131   1.4558   1.4842   1.4983
  1.5063   1.5116   1.5243   1.5457   1.5606   1.5675   1.5969   1.6072
  1.6114   1.6222   1.6458   1.6688   1.6865   1.6990   1.7023   1.7204
  1.7293   1.7822   1.7951   1.8184   1.8295   1.8525   1.8871   1.8901
  1.9016   1.9022   1.9129   1.9254   1.9296   1.9317   1.9572   1.9660
  1.9703   1.9823   1.9999   2.0418   2.0489   2.0617   2.0979   2.1528
  2.1599   2.1811   2.2111   2.2432   2.2538   2.2725   2.2782   2.2974
  2.3191   2.3328   2.3381   2.3464   2.3708   2.3854   2.4310   2.4358
  2.4470   2.4684   2.4848   2.4904   2.5358   2.5434   2.5542   2.5712
  2.6102   2.6175   2.6473   2.6585   2.6665   2.6972   2.7028   2.7115
  2.7152   2.7318   2.7441   2.7570   2.7723   2.7797   2.7879   2.7895
  2.8104   2.8128   2.8322   2.8418   2.8622   2.9027   2.9152   2.9669
  2.9745   3.0681   3.0835   3.0991   3.1524   3.1700   3.1813   3.2176
  3.2378   3.2737   3.3400   3.3638   3.4056   3.4148   3.5153   3.5468
  3.5833   3.6751   3.7275   3.7779   3.8734   3.9483   4.0482   4.0501
  4.1039   4.1375   4.4207   4.8108   4.8333   9.7691   9.7816   9.8146
  9.8687  23.4124  23.5619  23.8570  23.8959  23.9034  23.9371  23.9922
 24.0220  24.0477  24.0756  24.1422  24.1601  25.7966  25.8299  25.8515
 26.0584  26.1381  26.1698  26.3174  26.4005  26.5954  26.6127  26.7977
 26.8953 215.7616 215.7748 215.8124 215.8848
 --------------------------------------------------------------

          Ground-State Mulliken Net Atomic Charges

     Atom                 Charge (a.u.)
  ----------------------------------------
      1 C                    -0.050058
      2 C                    -0.864610
      3 Cl                    0.685389
      4 C                     0.451474
      5 Cl                    0.463556
      6 C                    -0.745239
      7 H                     0.193924
      8 C                    -0.291720
      9 H                     0.177677
     10 C                    -0.319783
     11 H                     0.172288
     12 C                    -0.364263
     13 C                     0.144929
     14 Cl                    0.497421
     15 C                    -0.492047
     16 H                     0.192338
     17 C                    -0.669073
     18 H                     0.190890
     19 C                     0.709341
     20 Cl                    0.477956
     21 C                    -0.769325
     22 H                     0.208934
  ----------------------------------------
  Sum of atomic charges =     0.000000

 -----------------------------------------------------------------
                    Cartesian Multipole Moments
 -----------------------------------------------------------------
    Charge (ESU x 10^10)
                -0.0000
    Dipole Moment (Debye)
         X      -1.0684      Y      -0.2442      Z      -1.7319
       Tot       2.0496
    Quadrupole Moments (Debye-Ang)
        XX    -106.6959     XY      -3.6056     YY    -124.7542
        XZ      -0.4861     YZ       1.0524     ZZ    -126.2834
    Octopole Moments (Debye-Ang^2)
       XXX    -306.4771    XXY     -15.4295    XYY    -113.2236
       YYY       7.4300    XXZ     -21.9322    XYZ       8.4855
       YYZ     -10.1975    XZZ    -115.9869    YZZ      -7.0490
       ZZZ     -30.1545
    Hexadecapole Moments (Debye-Ang^3)
      XXXX   -3135.4049   XXXY     -59.1911   XXYY    -745.7962
      XYYY      27.7475   YYYY    -862.5507   XXXZ     814.7127
      XXYZ     159.6056   XYYZ     317.7292   YYYZ     360.2193
      XXZZ   -1195.7111   XYZZ     -16.6316   YYZZ    -790.2468
      XZZZ     962.0165   YZZZ     367.5565   ZZZZ   -3920.1112
 -----------------------------------------------------------------
 Calculating analytic gradient of the SCF energy
 Gradient of SCF Energy
            1           2           3           4           5           6
    1  -0.0048506  -0.0083559   0.0191463   0.0011511   0.0025700   0.0033518
    2   0.0005108  -0.0025317  -0.0469740  -0.0000858   0.0000899  -0.0002123
    3   0.0038379  -0.0045374  -0.0286818  -0.0046723   0.0016965  -0.0006817
            7           8           9          10          11          12
    1  -0.0007957   0.0004295   0.0005002   0.0017648  -0.0006020   0.0041158
    2   0.0000997   0.0000225   0.0000035  -0.0000739   0.0001644   0.0013538
    3  -0.0010556   0.0020207  -0.0003423   0.0018066   0.0002213  -0.0063315
           13          14          15          16          17          18
    1   0.0010190  -0.0172765  -0.0020288   0.0002846  -0.0033598   0.0001103
    2   0.0029124   0.0460988   0.0017411   0.0000635  -0.0001010  -0.0000348
    3  -0.0006673   0.0341731  -0.0003559  -0.0001168   0.0022003  -0.0001974
           19          20          21          22
    1   0.0016438  -0.0001432   0.0015260  -0.0002005
    2   0.0007800  -0.0002929  -0.0035149  -0.0000193
    3  -0.0017057   0.0005349   0.0031871  -0.0003324
 Max gradient component =       4.697E-02
 RMS gradient           =       1.052E-02
 Gradient time:  CPU 193.30 s  wall 193.31 s
 Geometry Optimization Parameters
   NAtoms,    NIC,     NZ,  NCons,   NDum,   NFix, NCnnct, MaxDiis
       22     163      22       0       0       0       0       0

 Cartesian Hessian Update
 Hessian updated using BFGS update


** GEOMETRY OPTIMIZATION IN DELOCALIZED INTERNAL COORDINATES **
   Searching for a Minimum

   Optimization Cycle:   2

                       Coordinates (Angstroms)
     ATOM                X               Y               Z
      1  C         0.0171528153   -0.0033385612    0.0283155128
      2  C        -0.0066431296    0.0178093810    1.4305975960
      3  Cl        1.4995270719    0.0386267051    2.3185943940
      4  C        -1.2177109278    0.0474998588    2.1205344992
      5  Cl       -1.2423121765    0.0780825187    3.8725439732
      6  C        -2.4194409782    0.0657017388    1.4258367998
      7  H        -3.3566587966    0.0904341041    1.9670596730
      8  C        -2.4079358429    0.0542008720    0.0373155786
      9  H        -3.3419088013    0.0625571761   -0.5109133156
     10  C        -1.2038422924    0.0199480671   -0.6516777624
     11  H        -1.2077750908   -0.0133231324   -1.7342195390
     12  C         1.2926385117   -0.0449704005   -0.7405586699
     13  C         2.3367513638   -0.9199458870   -0.4110954177
     14  Cl        2.1501685695   -2.0375095198    0.9211866361
     15  C         3.5178428276   -0.9355471435   -1.1416814791
     16  H         4.3078823296   -1.6239256180   -0.8694836634
     17  C         3.6805743976   -0.0827039799   -2.2245458711
     18  H         4.5997042849   -0.0948816407   -2.7964814003
     19  C         2.6506547943    0.7841250306   -2.5678780809
     20  Cl        2.8429177952    1.8747244017   -3.9285098411
     21  C         1.4718816853    0.8040527965   -1.8364595026
     22  H         0.6884691034    1.5022348996   -2.1028865521
   Point Group: c1    Number of degrees of freedom:    60


   Energy is  -2301.865671486

 Hessian updated using BFGS update

 56 Hessian modes will be used to form the next step
  Hessian Eigenvalues:
     0.016285    0.017714    0.019568    0.020700    0.020929    0.022948
     0.023584    0.023586    0.023834    0.023845    0.024089    0.024090
     0.024114    0.024114    0.024135    0.024135    0.024143    0.024143
     0.065014    0.113301    0.159936    0.159966    0.159972    0.159996
     0.159998    0.160040    0.217209    0.220978    0.224344    0.231422
     0.235010    0.235800    0.246880    0.248980    0.249937    0.249992
     0.251160    0.289503    0.292800    0.300975    0.301043    0.328631
     0.356659    0.356674    0.412295    0.418238    0.429812    0.431534
     0.461340    0.463830    0.470570    0.471064    0.478203    0.478382
     0.479119    0.480666

 Minimum search - taking simple RFO step
 Searching for Lamda that Minimizes Along All modes
 Value Taken    Lamda =  -0.02530591
 Calculated Step too Large.  Step scaled by  0.696158
 Step Taken.  Stepsize is  0.300000

                             Maximum     Tolerance    Cnvgd?
         Gradient           0.048858      0.000300      NO
         Displacement       0.242960      0.001200      NO
         Energy change     -0.022867      0.000001      NO


 New Cartesian Coordinates Obtained by Inverse Iteration

 Displacement from previous Coordinates is:  0.396924
 ----------------------------------------------------------------
             Standard Nuclear Orientation (Angstroms)
    I     Atom           X                Y                Z
 ----------------------------------------------------------------
    1      C       0.0310349619    -0.0089679700     0.0503368770
    2      C      -0.0081315885     0.0404666058     1.4547419011
    3      Cl      1.4791985877     0.0913805614     2.3607245419
    4      C      -1.2337546364     0.0757451197     2.1258629807
    5      Cl     -1.2983816196     0.1384050738     3.8733705876
    6      C      -2.4281247580     0.0758895872     1.4149440884
    7      H      -3.3686952805     0.1050443696     1.9497529135
    8      C      -2.3996923893     0.0402342308     0.0262687511
    9      H      -3.3277650739     0.0347270664    -0.5324007946
   10      C      -1.1850732441    -0.0014823373    -0.6447603378
   11      H      -1.1723102866    -0.0559079233    -1.7264985499
   12      C       1.3036068514    -0.0582992603    -0.7192567711
   13      C       2.3497889809    -0.9466821116    -0.4242434306
   14      Cl      2.1877037385    -2.0968582965     0.8805875256
   15      C       3.5212420477    -0.9547302912    -1.1741498417
   16      H       4.3089408434    -1.6540991854    -0.9251359934
   17      C       3.6754699737    -0.0830499546    -2.2449092105
   18      H       4.5853739808    -0.0888105643    -2.8309082352
   19      C       2.6428027484     0.7943533809    -2.5545073041
   20      Cl      2.8209138958     1.9081806586    -3.8998095677
   21      C       1.4744378766     0.8096846696    -1.8061564765
   22      H       0.6933519042     1.5186282378    -2.0482600864
 ----------------------------------------------------------------
 Nuclear Repulsion Energy =        1489.02871068 hartrees
 There are       73 alpha and       73 beta electrons
 Applying Cartesian multipole field
    Component          Value
    ---------          -----
     (2,0,0)        1.00000E-11
     (0,2,0)        2.00000E-11
     (0,0,2)       -3.00000E-11
 Nucleus-field energy     =    -0.0000000494 hartrees
 Requested basis set is 6-311++G(d,p)
 There are 154 shells and 426 basis functions
 A cutoff of  1.0D-15 yielded   9546 shell pairs
 There are     77950 function pairs (     83774 Cartesian)
 Smallest overlap matrix eigenvalue = 2.95E-07
 Linear dependence detected in AO basis
 Number of orthogonalized atomic orbitals = 422
 Maximum deviation from orthogonality = 2.411E-10
 Guess from superposition of atomic densities
 Warning:  Energy on first SCF cycle will be non-variational
 SAD guess density has 146.000000 electrons

 -----------------------------------------------------------------------
  General SCF calculation program by
  Eric Jon Sundstrom, Paul Horn, Yuezhi Mao, Dmitri Zuev, Alec White,
  David Stuck, Shaama M.S., Shane Yost, Joonho Lee, David Small,
  Daniel Levine, Susi Lehtola, Hugh Burton, Evgeny Epifanovsky,
  Bang C. Huynh
 -----------------------------------------------------------------------
 Exchange:     0.2000 Hartree-Fock + 0.0800 Slater + 0.7200 B88
 Correlation:  0.1900 VWN1RPA + 0.8100 LYP
 Using SG-1 standard quadrature grid
 A restricted SCF calculation will be
 performed using DIIS
 SCF converges when DIIS error is below 1.0e-08
 ---------------------------------------
  Cycle       Energy         DIIS error
 ---------------------------------------
    1   -2305.7251026185      3.04e-02  
    2   -2301.7207467215      2.60e-03  
    3   -2301.6130573506      3.29e-03  
    4   -2301.8672012014      6.93e-04  
    5   -2301.8773811808      3.10e-04  
    6   -2301.8794677533      1.04e-04  
    7   -2301.8796949352      2.22e-05  
    8   -2301.8797015747      1.33e-05  
    9   -2301.8797056840      2.62e-06  
   10   -2301.8797058304      1.04e-06  
   11   -2301.8797058542      3.11e-07  
   12   -2301.8797058564      1.25e-07  
   13   -2301.8797058567      4.29e-08  
   14   -2301.8797058567      1.09e-08  
   15   -2301.8797058567      5.64e-09  Convergence criterion met
 ---------------------------------------
 SCF time:   CPU 587.21s  wall 587.00s 
 SCF   energy in the final basis set =    -2301.8797058567
 Total energy in the final basis set =    -2301.8797058567

 --------------------------------------------------------------

                    Orbital Energies (a.u.)
 --------------------------------------------------------------

 Alpha MOs
 -- Occupied --
********-101.5662-101.5600-101.5590 -10.2631 -10.2613 -10.2576 -10.2570
-10.2262 -10.2251 -10.2105 -10.2096 -10.2090 -10.2076 -10.2050 -10.2037
 -9.4820  -9.4808  -9.4761  -9.4751  -7.2466  -7.2455  -7.2408  -7.2397
 -7.2367  -7.2365  -7.2357  -7.2351  -7.2309  -7.2301  -7.2298  -7.2292
 -0.9396  -0.9204  -0.8932  -0.8680  -0.8629  -0.8380  -0.8064  -0.7612
 -0.7508  -0.7364  -0.6686  -0.6397  -0.6201  -0.6047  -0.5465  -0.5260
 -0.5228  -0.4995  -0.4953  -0.4721  -0.4586  -0.4564  -0.4528  -0.4361
 -0.4300  -0.4124  -0.4008  -0.3965  -0.3898  -0.3856  -0.3653  -0.3525
 -0.3408  -0.3312  -0.3284  -0.3227  -0.3011  -0.2958  -0.2691  -0.2629
 -0.2523
 -- Virtual --
 -0.0670  -0.0465  -0.0418  -0.0226  -0.0195  -0.0127  -0.0046   0.0035
  0.0064   0.0117   0.0187   0.0264   0.0275   0.0359   0.0435   0.0487
  0.0505   0.0562   0.0618   0.0693   0.0733   0.0780   0.0811   0.0872
  0.0910   0.0969   0.0977   0.1006   0.1037   0.1072   0.1074   0.1129
  0.1144   0.1185   0.1226   0.1262   0.1297   0.1307   0.1330   0.1346
  0.1366   0.1395   0.1413   0.1451   0.1537   0.1561   0.1597   0.1617
  0.1721   0.1744   0.1803   0.1852   0.1886   0.1912   0.1936   0.1962
  0.2043   0.2121   0.2139   0.2205   0.2259   0.2292   0.2333   0.2410
  0.2418   0.2450   0.2479   0.2519   0.2541   0.2559   0.2617   0.2667
  0.2680   0.2730   0.2766   0.2795   0.2832   0.2851   0.2913   0.2991
  0.3067   0.3117   0.3133   0.3214   0.3260   0.3307   0.3382   0.3451
  0.3526   0.3547   0.3697   0.4203   0.4295   0.4351   0.4439   0.4466
  0.4575   0.4622   0.4665   0.4803   0.4857   0.4935   0.4958   0.5111
  0.5133   0.5184   0.5293   0.5398   0.5426   0.5499   0.5566   0.5626
  0.5684   0.5777   0.5831   0.5853   0.5888   0.5985   0.6032   0.6103
  0.6203   0.6234   0.6272   0.6382   0.6522   0.6607   0.6676   0.6719
  0.6907   0.6939   0.6995   0.7078   0.7188   0.7248   0.7336   0.7400
  0.7550   0.7795   0.7926   0.8070   0.8202   0.8290   0.8327   0.8378
  0.8428   0.8472   0.8509   0.8549   0.8574   0.8585   0.8667   0.8676
  0.8755   0.8815   0.8915   0.8990   0.9036   0.9040   0.9084   0.9303
  0.9351   0.9429   0.9509   0.9577   0.9600   0.9689   0.9731   0.9843
  0.9885   0.9958   0.9989   1.0044   1.0262   1.0308   1.0434   1.0495
  1.0707   1.0816   1.1041   1.1093   1.1144   1.1522   1.1824   1.1939
  1.2270   1.2339   1.2509   1.2574   1.2693   1.2916   1.2985   1.3168
  1.3323   1.3374   1.3583   1.3750   1.4116   1.4563   1.4846   1.4982
  1.5035   1.5100   1.5234   1.5450   1.5608   1.5660   1.5960   1.6054
  1.6102   1.6222   1.6466   1.6685   1.6855   1.6969   1.7045   1.7200
  1.7294   1.7805   1.7933   1.8166   1.8284   1.8500   1.8862   1.8887
  1.8986   1.9018   1.9116   1.9251   1.9287   1.9319   1.9563   1.9661
  1.9712   1.9812   1.9987   2.0414   2.0464   2.0605   2.0953   2.1518
  2.1616   2.1781   2.2090   2.2526   2.2646   2.2724   2.2793   2.2975
  2.3180   2.3314   2.3373   2.3486   2.3556   2.3832   2.4202   2.4358
  2.4462   2.4701   2.4796   2.4940   2.5344   2.5420   2.5533   2.5701
  2.6063   2.6164   2.6420   2.6578   2.6652   2.6961   2.7015   2.7082
  2.7147   2.7290   2.7446   2.7558   2.7686   2.7795   2.7875   2.7878
  2.8091   2.8101   2.8292   2.8435   2.8604   2.9012   2.9145   2.9648
  2.9751   3.0662   3.0819   3.0958   3.1474   3.1648   3.1809   3.2162
  3.2344   3.2708   3.3381   3.3595   3.4022   3.4109   3.5133   3.5421
  3.5800   3.6738   3.7248   3.7764   3.8706   3.9471   4.0485   4.0508
  4.1046   4.1350   4.4159   4.8073   4.8297   9.7659   9.7812   9.8071
  9.8643  23.4145  23.5630  23.8522  23.8937  23.8966  23.9333  23.9854
 24.0163  24.0429  24.0689  24.1371  24.1552  25.8248  25.8309  25.9105
 26.0376  26.1322  26.1666  26.2490  26.3564  26.5865  26.6090  26.7847
 26.8874 215.7590 215.7744 215.8055 215.8756
 --------------------------------------------------------------

          Ground-State Mulliken Net Atomic Charges

     Atom                 Charge (a.u.)
  ----------------------------------------
      1 C                     0.033017
      2 C                    -0.815369
      3 Cl                    0.658714
      4 C                     0.434343
      5 Cl                    0.464420
      6 C                    -0.769134
      7 H                     0.194448
      8 C                    -0.292732
      9 H                     0.178442
     10 C                    -0.371576
     11 H                     0.175039
     12 C                    -0.282345
     13 C                     0.036454
     14 Cl                    0.479019
     15 C                    -0.427178
     16 H                     0.194081
     17 C                    -0.675955
     18 H                     0.190375
     19 C                     0.728630
     20 Cl                    0.473675
     21 C                    -0.817790
     22 H                     0.211423
  ----------------------------------------
  Sum of atomic charges =     0.000000

 -----------------------------------------------------------------
                    Cartesian Multipole Moments
 -----------------------------------------------------------------
    Charge (ESU x 10^10)
                 0.0000
    Dipole Moment (Debye)
         X      -1.0517      Y      -0.2797      Z      -1.7555
       Tot       2.0655
    Quadrupole Moments (Debye-Ang)
        XX    -106.8517     XY      -3.6029     YY    -124.5792
        XZ      -0.6963     YZ       1.3627     ZZ    -126.2467
    Octopole Moments (Debye-Ang^2)
       XXX    -305.2344    XXY     -16.7373    XYY    -112.1135
       YYY       3.7795    XXZ     -23.6830    XYZ       9.0706
       YYZ     -10.5968    XZZ    -114.6657    YZZ      -7.9629
       ZZZ     -31.7675
    Hexadecapole Moments (Debye-Ang^3)
      XXXX   -3148.9921   XXXY     -51.0641   XXYY    -751.5539
      XYYY      33.3979   YYYY    -893.2957   XXXZ     816.4071
      XXYZ     156.5559   XYYZ     320.0771   YYYZ     343.6049
      XXZZ   -1192.8187   XYZZ     -13.5152   YYZZ    -795.1927
      XZZZ     965.1132   YZZZ     355.6254   ZZZZ   -3912.5583
 -----------------------------------------------------------------
 Calculating analytic gradient of the SCF energy
 Gradient of SCF Energy
            1           2           3           4           5           6
    1  -0.0009847  -0.0036580   0.0107312   0.0008167   0.0011605   0.0013968
    2   0.0014390  -0.0015474  -0.0295609  -0.0002659   0.0000678  -0.0001642
    3   0.0017407  -0.0012587  -0.0185227  -0.0018477   0.0004537  -0.0000060
            7           8           9          10          11          12
    1  -0.0003822   0.0000673   0.0001741   0.0006022  -0.0004272   0.0005186
    2   0.0000513   0.0000664  -0.0000125   0.0003868   0.0001300  -0.0001285
    3  -0.0005597   0.0006555  -0.0001578   0.0006744   0.0000856  -0.0032386
           13          14          15          16          17          18
    1   0.0012995  -0.0102946  -0.0008107   0.0000560  -0.0014153   0.0000128
    2   0.0005108   0.0294957   0.0007322   0.0000797   0.0001731   0.0000145
    3   0.0005161   0.0205530   0.0002200  -0.0000982   0.0007089  -0.0001478
           19          20          21          22
    1   0.0008925  -0.0000750   0.0003721  -0.0000528
    2   0.0005244  -0.0001703  -0.0017751  -0.0000468
    3  -0.0010267   0.0003493   0.0011732  -0.0002666
 Max gradient component =       2.956E-02
 RMS gradient           =       6.499E-03
 Gradient time:  CPU 203.60 s  wall 203.61 s
 Geometry Optimization Parameters
   NAtoms,    NIC,     NZ,  NCons,   NDum,   NFix, NCnnct, MaxDiis
       22     163      22       0       0       0       0       0

 Cartesian Hessian Update
 Hessian updated using BFGS update


** GEOMETRY OPTIMIZATION IN DELOCALIZED INTERNAL COORDINATES **
   Searching for a Minimum

   Optimization Cycle:   3

                       Coordinates (Angstroms)
     ATOM                X               Y               Z
      1  C         0.0310349619   -0.0089679700    0.0503368770
      2  C        -0.0081315885    0.0404666058    1.4547419011
      3  Cl        1.4791985877    0.0913805614    2.3607245419
      4  C        -1.2337546364    0.0757451197    2.1258629807
      5  Cl       -1.2983816196    0.1384050738    3.8733705876
      6  C        -2.4281247580    0.0758895872    1.4149440884
      7  H        -3.3686952805    0.1050443696    1.9497529135
      8  C        -2.3996923893    0.0402342308    0.0262687511
      9  H        -3.3277650739    0.0347270664   -0.5324007946
     10  C        -1.1850732441   -0.0014823373   -0.6447603378
     11  H        -1.1723102866   -0.0559079233   -1.7264985499
     12  C         1.3036068514   -0.0582992603   -0.7192567711
     13  C         2.3497889809   -0.9466821116   -0.4242434306
     14  Cl        2.1877037385   -2.0968582965    0.8805875256
     15  C         3.5212420477   -0.9547302912   -1.1741498417
     16  H         4.3089408434   -1.6540991854   -0.9251359934
     17  C         3.6754699737   -0.0830499546   -2.2449092105
     18  H         4.5853739808   -0.0888105643   -2.8309082352
     19  C         2.6428027484    0.7943533809   -2.5545073041
     20  Cl        2.8209138958    1.9081806586   -3.8998095677
     21  C         1.4744378766    0.8096846696   -1.8061564765
     22  H         0.6933519042    1.5186282378   -2.0482600864
   Point Group: c1    Number of degrees of freedom:    60


   Energy is  -2301.879705857

 Hessian updated using BFGS update

 57 Hessian modes will be used to form the next step
  Hessian Eigenvalues:
     0.016219    0.017716    0.019511    0.020697    0.020929    0.022948
     0.023585    0.023586    0.023834    0.023845    0.024090    0.024090
     0.024114    0.024114    0.024135    0.024136    0.024143    0.024143
     0.060288    0.082278    0.159933    0.159966    0.159991    0.159997
     0.160004    0.160026    0.217759    0.221026    0.224353    0.231409
     0.235042    0.235783    0.246802    0.249130    0.249930    0.249992
     0.251210    0.289486    0.293190    0.301035    0.301102    0.328858
     0.356663    0.356670    0.356673    0.412238    0.418518    0.429820
     0.431401    0.461340    0.463832    0.471057    0.471639    0.478206
     0.478387    0.479162    0.480633

 Minimum search - taking simple RFO step
 Searching for Lamda that Minimizes Along All modes
 Value Taken    Lamda =  -0.01506179
 Calculated Step too Large.  Step scaled by  0.705625
 Step Taken.  Stepsize is  0.300000

                             Maximum     Tolerance    Cnvgd?
         Gradient           0.030303      0.000300      NO
         Displacement       0.239539      0.001200      NO
         Energy change     -0.014034      0.000001      NO


 New Cartesian Coordinates Obtained by Inverse Iteration

 Displacement from previous Coordinates is:  0.411979
 ----------------------------------------------------------------
             Standard Nuclear Orientation (Angstroms)
    I     Atom           X                Y                Z
 ----------------------------------------------------------------
    1      C       0.0385177637    -0.0161391709     0.0639175242
    2      C      -0.0088851784     0.0687074508     1.4677647756
    3      Cl      1.4678314114     0.1573070233     2.3830960207
    4      C      -1.2430946795     0.1098666877     2.1273737659
    5      Cl     -1.3308176169     0.2137397323     3.8709957900
    6      C      -2.4329020778     0.0825842121     1.4074533256
    7      H      -3.3749805644     0.1161765234     1.9391928735
    8      C      -2.3944600465     0.0131127521     0.0201250238
    9      H      -3.3188223730    -0.0134480676    -0.5441339754
   10      C      -1.1737531870    -0.0346645892    -0.6398165670
   11      H      -1.1490112208    -0.1156077554    -1.7197260270
   12      C       1.3109020475    -0.0671733502    -0.7052852478
   13      C       2.3508062505    -0.9734338047    -0.4427784271
   14      Cl      2.1974742923    -2.1589304171     0.8323895689
   15      C       3.5154759080    -0.9770612415    -1.2053486785
   16      H       4.2964424960    -1.6914891329    -0.9787547339
   17      C       3.6710577746    -0.0828183770    -2.2573524650
   18      H       4.5751693566    -0.0843258004    -2.8518308649
   19      C       2.6436521510     0.8119201510    -2.5348361979
   20      Cl      2.8212766396     1.9543619395    -3.8576676419
   21      C       1.4824217957     0.8238997614    -1.7758807935
   22      H       0.7076365715     1.5472671405    -1.9933034808
 ----------------------------------------------------------------
 Nuclear Repulsion Energy =        1483.61940181 hartrees
 There are       73 alpha and       73 beta electrons
 Applying Cartesian multipole field
    Component          Value
    ---------          -----
     (2,0,0)        1.00000E-11
     (0,2,0)        2.00000E-11
     (0,0,2)       -3.00000E-11
 Nucleus-field energy     =    -0.0000000480 hartrees
 Requested basis set is 6-311++G(d,p)
 There are 154 shells and 426 basis functions
 A cutoff of  1.0D-15 yielded   9529 shell pairs
 There are     77868 function pairs (     83688 Cartesian)
 Smallest overlap matrix eigenvalue = 2.99E-07
 Linear dependence detected in AO basis
 Number of orthogonalized atomic orbitals = 422
 Maximum deviation from orthogonality = 6.971E-10
 Guess from superposition of atomic densities
 Warning:  Energy on first SCF cycle will be non-variational
 SAD guess density has 146.000000 electrons

 -----------------------------------------------------------------------
  General SCF calculation program by
  Eric Jon Sundstrom, Paul Horn, Yuezhi Mao, Dmitri Zuev, Alec White,
  David Stuck, Shaama M.S., Shane Yost, Joonho Lee, David Small,
  Daniel Levine, Susi Lehtola, Hugh Burton, Evgeny Epifanovsky,
  Bang C. Huynh
 -----------------------------------------------------------------------
 Exchange:     0.2000 Hartree-Fock + 0.0800 Slater + 0.7200 B88
 Correlation:  0.1900 VWN1RPA + 0.8100 LYP
 Using SG-1 standard quadrature grid
 A restricted SCF calculation will be
 performed using DIIS
 SCF converges when DIIS error is below 1.0e-08
 ---------------------------------------
  Cycle       Energy         DIIS error
 ---------------------------------------
    1   -2305.6952304682      3.03e-02  
    2   -2301.7298245547      2.59e-03  
    3   -2301.6224579547      3.28e-03  
    4   -2301.8756359041      6.94e-04  
    5   -2301.8858049095      3.11e-04  
    6   -2301.8879087005      1.02e-04  
    7   -2301.8881270398      2.20e-05  
    8   -2301.8881332684      1.36e-05  
    9   -2301.8881376226      2.50e-06  
   10   -2301.8881377532      1.05e-06  
   11   -2301.8881377777      2.97e-07  
   12   -2301.8881377798      1.25e-07  
   13   -2301.8881377799      4.00e-08  
   14   -2301.8881377801      1.07e-08  
   15   -2301.8881377801      5.67e-09  Convergence criterion met
 ---------------------------------------
 SCF time:   CPU 594.26s  wall 594.00s 
 SCF   energy in the final basis set =    -2301.8881377801
 Total energy in the final basis set =    -2301.8881377801

 --------------------------------------------------------------

                    Orbital Energies (a.u.)
 --------------------------------------------------------------

 Alpha MOs
 -- Occupied --
********-101.5664-101.5619-101.5605 -10.2637 -10.2615 -10.2581 -10.2571
-10.2265 -10.2254 -10.2106 -10.2098 -10.2092 -10.2077 -10.2050 -10.2038
 -9.4817  -9.4810  -9.4776  -9.4762  -7.2464  -7.2457  -7.2424  -7.2409
 -7.2365  -7.2363  -7.2359  -7.2353  -7.2324  -7.2316  -7.2309  -7.2304
 -0.9384  -0.9206  -0.8922  -0.8693  -0.8621  -0.8380  -0.8064  -0.7607
 -0.7503  -0.7365  -0.6683  -0.6394  -0.6204  -0.6046  -0.5458  -0.5262
 -0.5220  -0.5002  -0.4953  -0.4724  -0.4584  -0.4559  -0.4527  -0.4350
 -0.4287  -0.4130  -0.4001  -0.3949  -0.3900  -0.3842  -0.3641  -0.3521
 -0.3404  -0.3312  -0.3284  -0.3234  -0.3024  -0.3000  -0.2692  -0.2634
 -0.2544
 -- Virtual --
 -0.0664  -0.0472  -0.0414  -0.0243  -0.0191  -0.0127  -0.0043   0.0034
  0.0065   0.0117   0.0184   0.0262   0.0275   0.0356   0.0436   0.0486
  0.0507   0.0560   0.0621   0.0691   0.0726   0.0780   0.0812   0.0869
  0.0908   0.0963   0.0978   0.1005   0.1035   0.1065   0.1082   0.1128
  0.1144   0.1179   0.1228   0.1259   0.1290   0.1307   0.1329   0.1341
  0.1361   0.1391   0.1406   0.1446   0.1534   0.1556   0.1588   0.1613
  0.1714   0.1744   0.1801   0.1846   0.1881   0.1906   0.1938   0.1959
  0.2034   0.2108   0.2128   0.2195   0.2255   0.2288   0.2335   0.2405
  0.2424   0.2459   0.2478   0.2517   0.2550   0.2557   0.2618   0.2665
  0.2678   0.2721   0.2761   0.2803   0.2820   0.2841   0.2938   0.2991
  0.3067   0.3118   0.3133   0.3209   0.3257   0.3296   0.3380   0.3455
  0.3522   0.3534   0.3698   0.4215   0.4300   0.4357   0.4424   0.4443
  0.4583   0.4627   0.4658   0.4798   0.4878   0.4942   0.4972   0.5049
  0.5113   0.5174   0.5294   0.5393   0.5419   0.5501   0.5565   0.5630
  0.5669   0.5755   0.5832   0.5855   0.5883   0.5989   0.6019   0.6087
  0.6192   0.6242   0.6277   0.6400   0.6517   0.6636   0.6688   0.6724
  0.6903   0.6934   0.6979   0.7085   0.7190   0.7242   0.7327   0.7399
  0.7547   0.7788   0.7912   0.8098   0.8202   0.8271   0.8354   0.8389
  0.8419   0.8471   0.8503   0.8554   0.8572   0.8601   0.8671   0.8688
  0.8767   0.8829   0.8930   0.8993   0.9026   0.9054   0.9075   0.9334
  0.9358   0.9406   0.9524   0.9557   0.9598   0.9649   0.9717   0.9787
  0.9882   0.9957   0.9985   1.0008   1.0258   1.0283   1.0422   1.0485
  1.0694   1.0810   1.1017   1.1084   1.1171   1.1511   1.1820   1.1945
  1.2262   1.2305   1.2494   1.2558   1.2685   1.2931   1.2971   1.3100
  1.3329   1.3357   1.3593   1.3746   1.4120   1.4567   1.4856   1.4986
  1.5021   1.5095   1.5243   1.5451   1.5618   1.5656   1.5955   1.6043
  1.6097   1.6229   1.6479   1.6682   1.6851   1.6951   1.7056   1.7196
  1.7296   1.7796   1.7923   1.8151   1.8280   1.8488   1.8859   1.8872
  1.8965   1.9026   1.9122   1.9242   1.9288   1.9340   1.9554   1.9661
  1.9733   1.9792   1.9979   2.0418   2.0452   2.0594   2.0916   2.1504
  2.1618   2.1768   2.2070   2.2517   2.2696   2.2720   2.2815   2.2974
  2.3138   2.3235   2.3344   2.3482   2.3554   2.3859   2.4172   2.4359
  2.4457   2.4672   2.4811   2.4989   2.5328   2.5412   2.5517   2.5692
  2.6028   2.6170   2.6373   2.6586   2.6655   2.6953   2.7008   2.7064
  2.7148   2.7271   2.7453   2.7550   2.7661   2.7800   2.7866   2.7876
  2.8079   2.8090   2.8274   2.8418   2.8591   2.8994   2.9149   2.9648
  2.9768   3.0653   3.0815   3.0929   3.1432   3.1623   3.1813   3.2152
  3.2319   3.2688   3.3383   3.3570   3.4000   3.4094   3.5127   3.5401
  3.5788   3.6738   3.7240   3.7762   3.8693   3.9463   4.0486   4.0514
  4.1046   4.1326   4.4085   4.8055   4.8283   9.7681   9.7809   9.8097
  9.8548  23.4160  23.5632  23.8502  23.8921  23.8933  23.9322  23.9817
 24.0147  24.0408  24.0672  24.1354  24.1536  25.8239  25.8311  25.9505
 25.9892  26.1175  26.1573  26.2014  26.3840  26.5801  26.6059  26.7765
 26.8835 215.7622 215.7741 215.8106 215.8614
 --------------------------------------------------------------

          Ground-State Mulliken Net Atomic Charges

     Atom                 Charge (a.u.)
  ----------------------------------------
      1 C                     0.090421
      2 C                    -0.848917
      3 Cl                    0.624824
      4 C                     0.458213
      5 Cl                    0.467092
      6 C                    -0.773552
      7 H                     0.194994
      8 C                    -0.303101
      9 H                     0.179062
     10 C                    -0.383024
     11 H                     0.177790
     12 C                    -0.205844
     13 C                    -0.049320
     14 Cl                    0.454767
     15 C                    -0.365862
     16 H                     0.195411
     17 C                    -0.687503
     18 H                     0.189864
     19 C                     0.744406
     20 Cl                    0.469667
     21 C                    -0.842389
     22 H                     0.213005
  ----------------------------------------
  Sum of atomic charges =     0.000000

 -----------------------------------------------------------------
                    Cartesian Multipole Moments
 -----------------------------------------------------------------
    Charge (ESU x 10^10)
                 0.0000
    Dipole Moment (Debye)
         X      -1.0505      Y      -0.3270      Z      -1.7841
       Tot       2.0961
    Quadrupole Moments (Debye-Ang)
        XX    -107.0053     XY      -3.5774     YY    -124.4524
        XZ      -0.8950     YZ       1.6305     ZZ    -126.1721
    Octopole Moments (Debye-Ang^2)
       XXX    -304.9464    XXY     -18.7347    XYY    -111.3844
       YYY      -0.9950    XXZ     -24.8475    XYZ       9.6083
       YYZ     -10.8160    XZZ    -113.7156    YZZ      -9.4599
       ZZZ     -32.7836
    Hexadecapole Moments (Debye-Ang^3)
      XXXX   -3159.4176   XXXY     -49.4300   XXYY    -758.2363
      XYYY      32.6575   YYYY    -933.4274   XXXZ     819.1722
      XXYZ     152.5451   XYYZ     322.0738   YYYZ     323.3472
      XXZZ   -1186.7310   XYZZ     -12.5230   YYZZ    -798.1045
      XZZZ     968.2683   YZZZ     340.2522   ZZZZ   -3884.4192
 -----------------------------------------------------------------
 Calculating analytic gradient of the SCF energy
 Gradient of SCF Energy
            1           2           3           4           5           6
    1   0.0006179  -0.0007394   0.0053192   0.0002694   0.0003836   0.0003002
    2   0.0016503  -0.0009387  -0.0183616  -0.0002587   0.0000303  -0.0001098
    3   0.0004623   0.0003644  -0.0116698  -0.0004401  -0.0000586   0.0000745
            7           8           9          10          11          12
    1  -0.0000840   0.0001332   0.0000683  -0.0002444  -0.0002179  -0.0010338
    2   0.0000057   0.0000549  -0.0000070   0.0006951   0.0000334  -0.0009435
    3  -0.0001475  -0.0000395  -0.0000313   0.0001691   0.0000648  -0.0012611
           13          14          15          16          17          18
    1   0.0010472  -0.0054701  -0.0003027   0.0000022  -0.0003101  -0.0000444
    2  -0.0001604   0.0183584   0.0005010   0.0000121   0.0001018   0.0000154
    3   0.0007295   0.0121409   0.0000617  -0.0000220   0.0001010  -0.0000482
           19          20          21          22
    1   0.0001877  -0.0000209   0.0000580   0.0000808
    2   0.0001210  -0.0000007  -0.0007682  -0.0000308
    3  -0.0002011   0.0000952  -0.0002399  -0.0001044
 Max gradient component =       1.836E-02
 RMS gradient           =       3.948E-03
 Gradient time:  CPU 192.87 s  wall 192.88 s
 Geometry Optimization Parameters
   NAtoms,    NIC,     NZ,  NCons,   NDum,   NFix, NCnnct, MaxDiis
       22     163      22       0       0       0       0       0

 Cartesian Hessian Update
 Hessian updated using BFGS update


** GEOMETRY OPTIMIZATION IN DELOCALIZED INTERNAL COORDINATES **
   Searching for a Minimum

   Optimization Cycle:   4

                       Coordinates (Angstroms)
     ATOM                X               Y               Z
      1  C         0.0385177637   -0.0161391709    0.0639175242
      2  C        -0.0088851784    0.0687074508    1.4677647756
      3  Cl        1.4678314114    0.1573070233    2.3830960207
      4  C        -1.2430946795    0.1098666877    2.1273737659
      5  Cl       -1.3308176169    0.2137397323    3.8709957900
      6  C        -2.4329020778    0.0825842121    1.4074533256
      7  H        -3.3749805644    0.1161765234    1.9391928735
      8  C        -2.3944600465    0.0131127521    0.0201250238
      9  H        -3.3188223730   -0.0134480676   -0.5441339754
     10  C        -1.1737531870   -0.0346645892   -0.6398165670
     11  H        -1.1490112208   -0.1156077554   -1.7197260270
     12  C         1.3109020475   -0.0671733502   -0.7052852478
     13  C         2.3508062505   -0.9734338047   -0.4427784271
     14  Cl        2.1974742923   -2.1589304171    0.8323895689
     15  C         3.5154759080   -0.9770612415   -1.2053486785
     16  H         4.2964424960   -1.6914891329   -0.9787547339
     17  C         3.6710577746   -0.0828183770   -2.2573524650
     18  H         4.5751693566   -0.0843258004   -2.8518308649
     19  C         2.6436521510    0.8119201510   -2.5348361979
     20  Cl        2.8212766396    1.9543619395   -3.8576676419
     21  C         1.4824217957    0.8238997614   -1.7758807935
     22  H         0.7076365715    1.5472671405   -1.9933034808
   Point Group: c1    Number of degrees of freedom:    60


   Energy is  -2301.888137780

 Hessian updated using BFGS update

 58 Hessian modes will be used to form the next step
  Hessian Eigenvalues:
     0.016013    0.017714    0.019367    0.020685    0.020930    0.022945
     0.023586    0.023591    0.023835    0.023845    0.024090    0.024090
     0.024113    0.024114    0.024135    0.024136    0.024143    0.024143
     0.044656    0.075618    0.159952    0.159966    0.159997    0.160000
     0.160018    0.160047    0.217955    0.221047    0.224388    0.231454
     0.235061    0.235807    0.246858    0.249290    0.249967    0.249992
     0.251532    0.289481    0.293361    0.301047    0.301147    0.328959
     0.356664    0.356666    0.356670    0.356675    0.412264    0.419041
     0.429821    0.431433    0.461339    0.463798    0.471057    0.472261
     0.478207    0.478395    0.479162    0.481013

 Minimum search - taking simple RFO step
 Searching for Lamda that Minimizes Along All modes
 Value Taken    Lamda =  -0.00882837
 Calculated Step too Large.  Step scaled by  0.716565
 Step Taken.  Stepsize is  0.300000

                             Maximum     Tolerance    Cnvgd?
         Gradient           0.018298      0.000300      NO
         Displacement       0.232793      0.001200      NO
         Energy change     -0.008432      0.000001      NO


 New Cartesian Coordinates Obtained by Inverse Iteration

 Displacement from previous Coordinates is:  0.460975
 ----------------------------------------------------------------
             Standard Nuclear Orientation (Angstroms)
    I     Atom           X                Y                Z
 ----------------------------------------------------------------
    1      C       0.0411373925    -0.0244378763     0.0700447202
    2      C      -0.0088232381     0.1019579726     1.4706880227
    3      Cl      1.4648536713     0.2335130475     2.3866603468
    4      C      -1.2462105421     0.1485052008     2.1254607888
    5      Cl     -1.3426114100     0.3014540786     3.8650152088
    6      C      -2.4341534375     0.0857833369     1.4035165981
    7      H      -3.3767077136     0.1240284007     1.9341075409
    8      C      -2.3918545707    -0.0256146363     0.0190871299
    9      H      -3.3146900464    -0.0793366719    -0.5458255892
   10      C      -1.1683776291    -0.0781166289    -0.6361677079
   11      H      -1.1366380101    -0.1888993912    -1.7133240363
   12      C       1.3149641148    -0.0720027027    -0.6980236061
   13      C       2.3413606262    -1.0003043103    -0.4659569705
   14      Cl      2.1787460853    -2.2217221206     0.7768236682
   15      C       3.5027631175    -1.0017064535    -1.2344391275
   16      H       4.2730987491    -1.7341953219    -1.0302251529
   17      C       3.6680792035    -0.0812680316    -2.2622521242
   18      H       4.5694367565    -0.0798708949    -2.8607577668
   19      C       2.6525572555     0.8359658376    -2.5096930397
   20      Cl      2.8416773245     2.0103326845    -3.8036777207
   21      C       1.4946543981     0.8452582932    -1.7457237984
   22      H       0.7286754169     1.5845278547    -1.9397438163
 ----------------------------------------------------------------
 Nuclear Repulsion Energy =        1479.77058911 hartrees
 There are       73 alpha and       73 beta electrons
 Applying Cartesian multipole field
    Component          Value
    ---------          -----
     (2,0,0)        1.00000E-11
     (0,2,0)        2.00000E-11
     (0,0,2)       -3.00000E-11
 Nucleus-field energy     =    -0.0000000462 hartrees
 Requested basis set is 6-311++G(d,p)
 There are 154 shells and 426 basis functions
 A cutoff of  1.0D-15 yielded   9525 shell pairs
 There are     77858 function pairs (     83681 Cartesian)
 Smallest overlap matrix eigenvalue = 3.01E-07
 Linear dependence detected in AO basis
 Number of orthogonalized atomic orbitals = 422
 Maximum deviation from orthogonality = 2.765E-10
 Guess from superposition of atomic densities
 Warning:  Energy on first SCF cycle will be non-variational
 SAD guess density has 146.000000 electrons

 -----------------------------------------------------------------------
  General SCF calculation program by
  Eric Jon Sundstrom, Paul Horn, Yuezhi Mao, Dmitri Zuev, Alec White,
  David Stuck, Shaama M.S., Shane Yost, Joonho Lee, David Small,
  Daniel Levine, Susi Lehtola, Hugh Burton, Evgeny Epifanovsky,
  Bang C. Huynh
 -----------------------------------------------------------------------
 Exchange:     0.2000 Hartree-Fock + 0.0800 Slater + 0.7200 B88
 Correlation:  0.1900 VWN1RPA + 0.8100 LYP
 Using SG-1 standard quadrature grid
 A restricted SCF calculation will be
 performed using DIIS
 SCF converges when DIIS error is below 1.0e-08
 ---------------------------------------
  Cycle       Energy         DIIS error
 ---------------------------------------
    1   -2305.6750774172      3.03e-02  
    2   -2301.7352173450      2.59e-03  
    3   -2301.6285771095      3.27e-03  
    4   -2301.8807741349      6.91e-04  
    5   -2301.8908314712      3.10e-04  
    6   -2301.8929336823      1.01e-04  
    7   -2301.8931462703      2.16e-05  
    8   -2301.8931520687      1.37e-05  
    9   -2301.8931564948      2.43e-06  
   10   -2301.8931566172      1.05e-06  
   11   -2301.8931566417      2.81e-07  
   12   -2301.8931566433      1.25e-07  
   13   -2301.8931566437      3.79e-08  
   14   -2301.8931566437      1.06e-08  
   15   -2301.8931566438      5.65e-09  Convergence criterion met
 ---------------------------------------
 SCF time:   CPU 586.69s  wall 586.00s 
 SCF   energy in the final basis set =    -2301.8931566438
 Total energy in the final basis set =    -2301.8931566438

 --------------------------------------------------------------

                    Orbital Energies (a.u.)
 --------------------------------------------------------------

 Alpha MOs
 -- Occupied --
********-101.5665-101.5633-101.5617 -10.2640 -10.2616 -10.2584 -10.2572
-10.2265 -10.2253 -10.2107 -10.2099 -10.2093 -10.2078 -10.2051 -10.2039
 -9.4816  -9.4811  -9.4787  -9.4771  -7.2463  -7.2458  -7.2435  -7.2418
 -7.2364  -7.2361  -7.2360  -7.2355  -7.2335  -7.2327  -7.2318  -7.2313
 -0.9377  -0.9207  -0.8915  -0.8700  -0.8615  -0.8379  -0.8064  -0.7606
 -0.7502  -0.7368  -0.6680  -0.6389  -0.6209  -0.6047  -0.5454  -0.5265
 -0.5212  -0.5014  -0.4949  -0.4726  -0.4582  -0.4555  -0.4528  -0.4342
 -0.4279  -0.4134  -0.3995  -0.3938  -0.3900  -0.3829  -0.3627  -0.3517
 -0.3401  -0.3312  -0.3283  -0.3237  -0.3076  -0.2986  -0.2699  -0.2638
 -0.2556
 -- Virtual --
 -0.0651  -0.0480  -0.0407  -0.0262  -0.0193  -0.0128  -0.0042   0.0033
  0.0064   0.0116   0.0180   0.0259   0.0274   0.0352   0.0436   0.0483
  0.0510   0.0558   0.0622   0.0688   0.0718   0.0782   0.0812   0.0867
  0.0906   0.0959   0.0980   0.1003   0.1035   0.1057   0.1091   0.1125
  0.1144   0.1173   0.1227   0.1254   0.1280   0.1307   0.1325   0.1336
  0.1358   0.1389   0.1398   0.1442   0.1529   0.1552   0.1581   0.1611
  0.1704   0.1745   0.1798   0.1841   0.1875   0.1901   0.1947   0.1957
  0.2027   0.2089   0.2120   0.2186   0.2252   0.2279   0.2340   0.2406
  0.2443   0.2468   0.2480   0.2516   0.2556   0.2560   0.2622   0.2663
  0.2675   0.2714   0.2754   0.2806   0.2811   0.2836   0.2965   0.2997
  0.3066   0.3122   0.3135   0.3202   0.3257   0.3284   0.3383   0.3462
  0.3517   0.3521   0.3697   0.4227   0.4306   0.4363   0.4411   0.4427
  0.4590   0.4629   0.4654   0.4793   0.4882   0.4937   0.4978   0.5033
  0.5109   0.5178   0.5302   0.5403   0.5413   0.5500   0.5565   0.5634
  0.5673   0.5735   0.5832   0.5870   0.5887   0.5991   0.5995   0.6086
  0.6188   0.6244   0.6292   0.6424   0.6519   0.6668   0.6698   0.6727
  0.6897   0.6949   0.6969   0.7085   0.7196   0.7236   0.7320   0.7386
  0.7541   0.7785   0.7894   0.8136   0.8199   0.8242   0.8353   0.8369
  0.8412   0.8481   0.8515   0.8547   0.8567   0.8608   0.8679   0.8702
  0.8768   0.8828   0.8937   0.8984   0.9016   0.9070   0.9091   0.9345
  0.9350   0.9399   0.9463   0.9539   0.9548   0.9618   0.9699   0.9788
  0.9877   0.9962   1.0000   1.0018   1.0245   1.0267   1.0429   1.0477
  1.0682   1.0802   1.0989   1.1075   1.1244   1.1518   1.1834   1.1965
  1.2263   1.2289   1.2489   1.2546   1.2676   1.2946   1.2948   1.3067
  1.3337   1.3354   1.3608   1.3750   1.4137   1.4561   1.4870   1.4988
  1.5020   1.5097   1.5272   1.5462   1.5632   1.5657   1.5953   1.6037
  1.6095   1.6243   1.6493   1.6676   1.6849   1.6934   1.7051   1.7191
  1.7296   1.7794   1.7920   1.8136   1.8281   1.8485   1.8849   1.8859
  1.8945   1.9027   1.9155   1.9231   1.9293   1.9368   1.9550   1.9662
  1.9751   1.9772   1.9996   2.0428   2.0452   2.0585   2.0868   2.1489
  2.1614   2.1761   2.2053   2.2514   2.2674   2.2719   2.2822   2.2962
  2.3067   2.3192   2.3362   2.3484   2.3568   2.3907   2.4198   2.4362
  2.4452   2.4652   2.4832   2.4962   2.5312   2.5402   2.5505   2.5668
  2.6009   2.6173   2.6326   2.6605   2.6668   2.6951   2.7005   2.7062
  2.7166   2.7262   2.7461   2.7540   2.7638   2.7801   2.7851   2.7880
  2.8070   2.8082   2.8257   2.8367   2.8584   2.8964   2.9156   2.9670
  2.9793   3.0655   3.0819   3.0909   3.1395   3.1613   3.1821   3.2148
  3.2304   3.2679   3.3396   3.3557   3.3987   3.4083   3.5125   3.5399
  3.5792   3.6745   3.7244   3.7770   3.8690   3.9461   4.0486   4.0518
  4.1040   4.1306   4.3991   4.8054   4.8284   9.7725   9.7809   9.8191
  9.8435  23.4171  23.5632  23.8500  23.8912  23.8928  23.9328  23.9804
 24.0156  24.0400  24.0686  24.1348  24.1532  25.8200  25.8304  25.9345
 25.9678  26.1121  26.1561  26.2049  26.3776  26.5764  26.6037  26.7703
 26.8763 215.7668 215.7740 215.8233 215.8466
 --------------------------------------------------------------

          Ground-State Mulliken Net Atomic Charges

     Atom                 Charge (a.u.)
  ----------------------------------------
      1 C                     0.137572
      2 C                    -0.926701
      3 Cl                    0.582208
      4 C                     0.496103
      5 Cl                    0.471843
      6 C                    -0.760183
      7 H                     0.195769
      8 C                    -0.327101
      9 H                     0.179436
     10 C                    -0.362227
     11 H                     0.179902
     12 C                    -0.142025
     13 C                    -0.129195
     14 Cl                    0.422770
     15 C                    -0.295901
     16 H                     0.196090
     17 C                    -0.698572
     18 H                     0.189377
     19 C                     0.754500
     20 Cl                    0.465884
     21 C                    -0.842832
     22 H                     0.213283
  ----------------------------------------
  Sum of atomic charges =     0.000000

 -----------------------------------------------------------------
                    Cartesian Multipole Moments
 -----------------------------------------------------------------
    Charge (ESU x 10^10)
                 0.0000
    Dipole Moment (Debye)
         X      -1.0619      Y      -0.3855      Z      -1.8159
       Tot       2.1386
    Quadrupole Moments (Debye-Ang)
        XX    -107.1587     XY      -3.5323     YY    -124.3550
        XZ      -1.0821     YZ       1.8456     ZZ    -126.0567
    Octopole Moments (Debye-Ang^2)
       XXX    -305.4399    XXY     -21.2929    XYY    -110.9681
       YYY      -6.7253    XXZ     -25.4540    XYZ      10.0779
       YYZ     -10.8624    XZZ    -113.0770    YZZ     -11.3967
       ZZZ     -33.2324
    Hexadecapole Moments (Debye-Ang^3)
      XXXX   -3165.9664   XXXY     -54.3088   XXYY    -765.6757
      XYYY      25.4974   YYYY    -982.2434   XXXZ     822.8847
      XXYZ     147.5476   XYYZ     323.7001   YYYZ     299.8387
      XXZZ   -1177.5696   XYZZ     -13.5866   YYZZ    -799.0510
      XZZZ     971.3279   YZZZ     321.5093   ZZZZ   -3837.0615
 -----------------------------------------------------------------
 Calculating analytic gradient of the SCF energy
 Gradient of SCF Energy
            1           2           3           4           5           6
    1   0.0009213   0.0003744   0.0025136  -0.0000268   0.0001307  -0.0001471
    2   0.0012792  -0.0005106  -0.0113449  -0.0001841  -0.0000043  -0.0000433
    3  -0.0001312   0.0007462  -0.0070146  -0.0000386  -0.0001143   0.0000140
            7           8           9          10          11          12
    1   0.0000443   0.0001810   0.0000226  -0.0006001  -0.0000657  -0.0011977
    2  -0.0000217   0.0000190   0.0000056   0.0007751  -0.0000340  -0.0011680
    3   0.0000493  -0.0002703   0.0000024  -0.0000292   0.0000270  -0.0000866
           13          14          15          16          17          18
    1   0.0005130  -0.0026579  -0.0000394  -0.0000321   0.0002152  -0.0000500
    2   0.0000661   0.0110664   0.0003797  -0.0000286  -0.0000351   0.0000150
    3   0.0004913   0.0072921  -0.0001380   0.0000448  -0.0001019   0.0000006
           19          20          21          22
    1  -0.0003092   0.0000147   0.0000827   0.0001125
    2  -0.0000680   0.0001280  -0.0002955   0.0000042
    3   0.0002691  -0.0001069  -0.0009508   0.0000455
 Max gradient component =       1.134E-02
 RMS gradient           =       2.388E-03
 Gradient time:  CPU 193.12 s  wall 193.18 s
 Geometry Optimization Parameters
   NAtoms,    NIC,     NZ,  NCons,   NDum,   NFix, NCnnct, MaxDiis
       22     163      22       0       0       0       0       0

 Cartesian Hessian Update
 Hessian updated using BFGS update


** GEOMETRY OPTIMIZATION IN DELOCALIZED INTERNAL COORDINATES **
   Searching for a Minimum

   Optimization Cycle:   5

                       Coordinates (Angstroms)
     ATOM                X               Y               Z
      1  C         0.0411373925   -0.0244378763    0.0700447202
      2  C        -0.0088232381    0.1019579726    1.4706880227
      3  Cl        1.4648536713    0.2335130475    2.3866603468
      4  C        -1.2462105421    0.1485052008    2.1254607888
      5  Cl       -1.3426114100    0.3014540786    3.8650152088
      6  C        -2.4341534375    0.0857833369    1.4035165981
      7  H        -3.3767077136    0.1240284007    1.9341075409
      8  C        -2.3918545707   -0.0256146363    0.0190871299
      9  H        -3.3146900464   -0.0793366719   -0.5458255892
     10  C        -1.1683776291   -0.0781166289   -0.6361677079
     11  H        -1.1366380101   -0.1888993912   -1.7133240363
     12  C         1.3149641148   -0.0720027027   -0.6980236061
     13  C         2.3413606262   -1.0003043103   -0.4659569705
     14  Cl        2.1787460853   -2.2217221206    0.7768236682
     15  C         3.5027631175   -1.0017064535   -1.2344391275
     16  H         4.2730987491   -1.7341953219   -1.0302251529
     17  C         3.6680792035   -0.0812680316   -2.2622521242
     18  H         4.5694367565   -0.0798708949   -2.8607577668
     19  C         2.6525572555    0.8359658376   -2.5096930397
     20  Cl        2.8416773245    2.0103326845   -3.8036777207
     21  C         1.4946543981    0.8452582932   -1.7457237984
     22  H         0.7286754169    1.5845278547   -1.9397438163
   Point Group: c1    Number of degrees of freedom:    60


   Energy is  -2301.893156644

 Hessian updated using BFGS update

 59 Hessian modes will be used to form the next step
  Hessian Eigenvalues:
     0.015224    0.017705    0.019079    0.020672    0.020930    0.022932
     0.023580    0.023587    0.023834    0.023845    0.024089    0.024091
     0.024111    0.024114    0.024135    0.024136    0.024143    0.024143
     0.031196    0.075403    0.159962    0.159968    0.159997    0.160002
     0.160016    0.160078    0.217968    0.221051    0.224390    0.231465
     0.235065    0.235813    0.246905    0.249356    0.249991    0.250001
     0.251605    0.289469    0.293347    0.301064    0.301148    0.328960
     0.356665    0.356665    0.356667    0.356670    0.356675    0.412303
     0.419187    0.429821    0.431452    0.461345    0.463767    0.471057
     0.472506    0.478224    0.478406    0.479162    0.481204

 Minimum search - taking simple RFO step
 Searching for Lamda that Minimizes Along All modes
 Value Taken    Lamda =  -0.00528808
 Calculated Step too Large.  Step scaled by  0.721099
 Step Taken.  Stepsize is  0.300000

                             Maximum     Tolerance    Cnvgd?
         Gradient           0.010943      0.000300      NO
         Displacement       0.226469      0.001200      NO
         Energy change     -0.005019      0.000001      NO


 New Cartesian Coordinates Obtained by Inverse Iteration

 Displacement from previous Coordinates is:  0.516037
 ----------------------------------------------------------------
             Standard Nuclear Orientation (Angstroms)
    I     Atom           X                Y                Z
 ----------------------------------------------------------------
    1      C       0.0400335196    -0.0324342208     0.0699944073
    2      C      -0.0080192797     0.1390194009     1.4651873656
    3      Cl      1.4684503859     0.3185571606     2.3720800865
    4      C      -1.2446488538     0.1895230271     2.1209249078
    5      Cl     -1.3413316102     0.3975198039     3.8549559628
    6      C      -2.4327038984     0.0851645678     1.4032787154
    7      H      -3.3747046574     0.1277463898     1.9346035617
    8      C      -2.3913339274    -0.0730224821     0.0235043436
    9      H      -3.3144163851    -0.1585932800    -0.5371362170
   10      C      -1.1677727372    -0.1283419264    -0.6325963600
   11      H      -1.1335054170    -0.2709117844    -1.7059733323
   12      C       1.3155386361    -0.0741058250    -0.6973588832
   13      C       2.3234642985    -1.0272106372    -0.4936858159
   14      Cl      2.1373096449    -2.2824759536     0.7147257042
   15      C       3.4850128656    -1.0277548318    -1.2619302148
   16      H       4.2419328468    -1.7797981794    -1.0800133590
   17      C       3.6670821158    -0.0787868528    -2.2608957862
   18      H       4.5685010875    -0.0751881364    -2.8593239740
   19      C       2.6685055168     0.8640266567    -2.4800966172
   20      Cl      2.8796344985     2.0724763274    -3.7389902338
   21      C       1.5099213735     0.8712361316    -1.7165012724
   22      H       0.7549874906     1.6272063110    -1.8891594217
 ----------------------------------------------------------------
 Nuclear Repulsion Energy =        1477.16938191 hartrees
 There are       73 alpha and       73 beta electrons
 Applying Cartesian multipole field
    Component          Value
    ---------          -----
     (2,0,0)        1.00000E-11
     (0,2,0)        2.00000E-11
     (0,0,2)       -3.00000E-11
 Nucleus-field energy     =    -0.0000000438 hartrees
 Requested basis set is 6-311++G(d,p)
 There are 154 shells and 426 basis functions
 A cutoff of  1.0D-15 yielded   9527 shell pairs
 There are     77880 function pairs (     83710 Cartesian)
 Smallest overlap matrix eigenvalue = 3.01E-07
 Linear dependence detected in AO basis
 Number of orthogonalized atomic orbitals = 423
 Maximum deviation from orthogonality = 7.589E-10
 Guess from superposition of atomic densities
 Warning:  Energy on first SCF cycle will be non-variational
 SAD guess density has 146.000000 electrons

 -----------------------------------------------------------------------
  General SCF calculation program by
  Eric Jon Sundstrom, Paul Horn, Yuezhi Mao, Dmitri Zuev, Alec White,
  David Stuck, Shaama M.S., Shane Yost, Joonho Lee, David Small,
  Daniel Levine, Susi Lehtola, Hugh Burton, Evgeny Epifanovsky,
  Bang C. Huynh
 -----------------------------------------------------------------------
 Exchange:     0.2000 Hartree-Fock + 0.0800 Slater + 0.7200 B88
 Correlation:  0.1900 VWN1RPA + 0.8100 LYP
 Using SG-1 standard quadrature grid
 A restricted SCF calculation will be
 performed using DIIS
 SCF converges when DIIS error is below 1.0e-08
 ---------------------------------------
  Cycle       Energy         DIIS error
 ---------------------------------------
    1   -2305.6622195681      3.02e-02  
    2   -2301.7384668585      2.58e-03  
    3   -2301.6327149766      3.26e-03  
    4   -2301.8840845682      6.85e-04  
    5   -2301.8939649541      3.09e-04  
    6   -2301.8960563093      9.98e-05  
    7   -2301.8962650288      2.10e-05  
    8   -2301.8962703379      1.35e-05  
    9   -2301.8962746816      2.39e-06  
   10   -2301.8962748000      1.04e-06  
   11   -2301.8962748245      2.63e-07  
   12   -2301.8962748260      1.26e-07  
   13   -2301.8962748262      3.66e-08  
   14   -2301.8962748264      1.04e-08  
   15   -2301.8962748263      5.61e-09  Convergence criterion met
 ---------------------------------------
 SCF time:   CPU 600.81s  wall 601.00s 
 SCF   energy in the final basis set =    -2301.8962748263
 Total energy in the final basis set =    -2301.8962748263

 --------------------------------------------------------------

                    Orbital Energies (a.u.)
 --------------------------------------------------------------

 Alpha MOs
 -- Occupied --
********-101.5666-101.5643-101.5626 -10.2641 -10.2617 -10.2584 -10.2573
-10.2263 -10.2250 -10.2107 -10.2100 -10.2094 -10.2078 -10.2050 -10.2040
 -9.4816  -9.4812  -9.4795  -9.4778  -7.2462  -7.2459  -7.2443  -7.2424
 -7.2363  -7.2361  -7.2361  -7.2356  -7.2343  -7.2335  -7.2325  -7.2321
 -0.9372  -0.9207  -0.8910  -0.8703  -0.8609  -0.8379  -0.8063  -0.7606
 -0.7502  -0.7370  -0.6677  -0.6383  -0.6215  -0.6048  -0.5452  -0.5268
 -0.5204  -0.5028  -0.4943  -0.4729  -0.4580  -0.4553  -0.4529  -0.4335
 -0.4275  -0.4137  -0.3990  -0.3935  -0.3896  -0.3820  -0.3615  -0.3514
 -0.3398  -0.3312  -0.3283  -0.3240  -0.3116  -0.2969  -0.2709  -0.2640
 -0.2564
 -- Virtual --
 -0.0634  -0.0488  -0.0399  -0.0284  -0.0197  -0.0130  -0.0043   0.0032
  0.0063   0.0115   0.0174   0.0257   0.0271   0.0348   0.0435   0.0475
  0.0513   0.0555   0.0622   0.0680   0.0706   0.0784   0.0812   0.0867
  0.0903   0.0955   0.0981   0.1000   0.1036   0.1049   0.1100   0.1119
  0.1133   0.1168   0.1224   0.1246   0.1258   0.1303   0.1319   0.1331
  0.1356   0.1378   0.1388   0.1439   0.1517   0.1550   0.1566   0.1607
  0.1681   0.1746   0.1789   0.1817   0.1865   0.1892   0.1954   0.1957
  0.2024   0.2067   0.2108   0.2180   0.2249   0.2269   0.2317   0.2405
  0.2460   0.2476   0.2492   0.2510   0.2542   0.2556   0.2596   0.2648
  0.2665   0.2705   0.2739   0.2798   0.2800   0.2835   0.2935   0.2985
  0.3034   0.3072   0.3143   0.3183   0.3200   0.3268   0.3274   0.3394
  0.3469   0.3519   0.3546   0.3694   0.4308   0.4328   0.4370   0.4409
  0.4430   0.4607   0.4636   0.4657   0.4795   0.4868   0.4941   0.5000
  0.5079   0.5122   0.5231   0.5316   0.5407   0.5448   0.5520   0.5567
  0.5630   0.5696   0.5725   0.5832   0.5900   0.5916   0.5980   0.6058
  0.6121   0.6192   0.6249   0.6328   0.6466   0.6582   0.6702   0.6732
  0.6811   0.6899   0.6965   0.7020   0.7097   0.7213   0.7228   0.7324
  0.7387   0.7534   0.7871   0.7896   0.8167   0.8235   0.8253   0.8342
  0.8356   0.8447   0.8491   0.8530   0.8543   0.8576   0.8622   0.8676
  0.8733   0.8776   0.8847   0.8951   0.8973   0.9028   0.9110   0.9204
  0.9269   0.9339   0.9378   0.9435   0.9544   0.9601   0.9628   0.9732
  0.9807   0.9885   0.9962   0.9998   1.0041   1.0218   1.0287   1.0429
  1.0486   1.0661   1.0788   1.0975   1.1085   1.1355   1.1533   1.1864
  1.1997   1.2270   1.2298   1.2490   1.2541   1.2670   1.2914   1.2973
  1.3057   1.3326   1.3388   1.3625   1.3762   1.4164   1.4562   1.4884
  1.4992   1.5024   1.5106   1.5317   1.5491   1.5649   1.5665   1.5962
  1.6050   1.6095   1.6271   1.6504   1.6666   1.6873   1.6912   1.7041
  1.7188   1.7314   1.7795   1.7923   1.8122   1.8284   1.8494   1.8828
  1.8857   1.8940   1.9026   1.9180   1.9253   1.9310   1.9402   1.9554
  1.9669   1.9727   1.9801   2.0063   2.0443   2.0471   2.0589   2.0819
  2.1479   2.1607   2.1757   2.2036   2.2522   2.2645   2.2715   2.2827
  2.2949   2.3031   2.3212   2.3384   2.3504   2.3553   2.3970   2.4257
  2.4386   2.4455   2.4656   2.4868   2.4961   2.5305   2.5409   2.5506
  2.5636   2.6007   2.6193   2.6279   2.6676   2.6695   2.6964   2.7003
  2.7069   2.7230   2.7273   2.7483   2.7565   2.7623   2.7793   2.7844
  2.7902   2.8026   2.8109   2.8249   2.8377   2.8585   2.8932   2.9160
  2.9710   2.9876   3.0673   3.0829   3.0901   3.1366   3.1626   3.1835
  3.2154   3.2293   3.2681   3.3422   3.3562   3.3984   3.4099   3.5138
  3.5410   3.5817   3.6782   3.7260   3.7793   3.8703   3.9470   4.0485
  4.0521   4.1032   4.1293   4.3904   4.8063   4.8297   9.7759   9.7814
  9.8273   9.8379  23.4194  23.5634  23.8518  23.8914  23.8935  23.9349
 23.9806  24.0176  24.0400  24.0727  24.1348  24.1537  25.8167  25.8292
 25.9210  25.9685  26.1172  26.1586  26.2223  26.3743  26.5776  26.6092
 26.7653  26.8669 215.7700 215.7747 215.8287 215.8445
 --------------------------------------------------------------

          Ground-State Mulliken Net Atomic Charges

     Atom                 Charge (a.u.)
  ----------------------------------------
      1 C                    -0.039459
      2 C                    -1.580302
      3 Cl                    0.557628
      4 C                     0.703302
      5 Cl                    0.469599
      6 C                    -0.649841
      7 H                     0.198390
      8 C                    -0.314330
      9 H                     0.179345
     10 C                    -0.200952
     11 H                     0.181115
     12 C                     0.670206
     13 C                    -0.554638
     14 Cl                    0.408266
     15 C                    -0.591084
     16 H                     0.196867
     17 C                    -0.574048
     18 H                     0.192803
     19 C                     0.719253
     20 Cl                    0.476989
     21 C                    -0.662501
     22 H                     0.213392
  ----------------------------------------
  Sum of atomic charges =     0.000000

 -----------------------------------------------------------------
                    Cartesian Multipole Moments
 -----------------------------------------------------------------
    Charge (ESU x 10^10)
                -0.0000
    Dipole Moment (Debye)
         X      -1.0781      Y      -0.4552      Z      -1.8447
       Tot       2.1846
    Quadrupole Moments (Debye-Ang)
        XX    -107.3055     XY      -3.4756     YY    -124.2715
        XZ      -1.2546     YZ       2.0037     ZZ    -125.9071
    Octopole Moments (Debye-Ang^2)
       XXX    -306.4371    XXY     -24.3100    XYY    -110.7633
       YYY     -13.2111    XXZ     -25.5018    XYZ      10.4997
       YYZ     -10.7492    XZZ    -112.7198    YZZ     -13.6907
       ZZZ     -33.0459
    Hexadecapole Moments (Debye-Ang^3)
      XXXX   -3171.4194   XXXY     -65.0892   XXYY    -774.0145
      XYYY      12.5244   YYYY   -1038.1803   XXXZ     828.0330
      XXYZ     141.5712   XYYZ     325.2381   YYYZ     273.5258
      XXZZ   -1165.9150   XYZZ     -16.5788   YYZZ    -798.1357
      XZZZ     974.7944   YZZZ     299.5932   ZZZZ   -3772.8237
 -----------------------------------------------------------------
 Calculating analytic gradient of the SCF energy
 Gradient of SCF Energy
            1           2           3           4           5           6
    1   0.0006986   0.0005129   0.0013569  -0.0001572   0.0000198  -0.0002418
    2   0.0006134  -0.0000848  -0.0071112  -0.0002370  -0.0000176   0.0001102
    3  -0.0003097   0.0004438  -0.0041444   0.0000103  -0.0000267   0.0000093
            7           8           9          10          11          12
    1   0.0000658   0.0001504   0.0000135  -0.0005540   0.0000432  -0.0007542
    2  -0.0000250  -0.0000451   0.0000092   0.0006859  -0.0000595  -0.0009813
    3   0.0000911  -0.0002333   0.0000045  -0.0001010   0.0000225   0.0004903
           13          14          15          16          17          18
    1   0.0000909  -0.0012945   0.0001435  -0.0000454   0.0003145  -0.0000320
    2   0.0004788   0.0065401   0.0002972  -0.0000380  -0.0001678   0.0000097
    3   0.0001068   0.0046063  -0.0001590   0.0000730  -0.0001245   0.0000204
           19          20          21          22
    1  -0.0005060   0.0000490   0.0000682   0.0000579
    2  -0.0000665   0.0001508  -0.0000961   0.0000344
    3   0.0003950  -0.0001631  -0.0011095   0.0000981
 Max gradient component =       7.111E-03
 RMS gradient           =       1.466E-03
 Gradient time:  CPU 191.86 s  wall 191.88 s
 Geometry Optimization Parameters
   NAtoms,    NIC,     NZ,  NCons,   NDum,   NFix, NCnnct, MaxDiis
       22     163      22       0       0       0       0       0

 Cartesian Hessian Update
 Hessian updated using BFGS update


** GEOMETRY OPTIMIZATION IN DELOCALIZED INTERNAL COORDINATES **
   Searching for a Minimum

   Optimization Cycle:   6

                       Coordinates (Angstroms)
     ATOM                X               Y               Z
      1  C         0.0400335196   -0.0324342208    0.0699944073
      2  C        -0.0080192797    0.1390194009    1.4651873656
      3  Cl        1.4684503859    0.3185571606    2.3720800865
      4  C        -1.2446488538    0.1895230271    2.1209249078
      5  Cl       -1.3413316102    0.3975198039    3.8549559628
      6  C        -2.4327038984    0.0851645678    1.4032787154
      7  H        -3.3747046574    0.1277463898    1.9346035617
      8  C        -2.3913339274   -0.0730224821    0.0235043436
      9  H        -3.3144163851   -0.1585932800   -0.5371362170
     10  C        -1.1677727372   -0.1283419264   -0.6325963600
     11  H        -1.1335054170   -0.2709117844   -1.7059733323
     12  C         1.3155386361   -0.0741058250   -0.6973588832
     13  C         2.3234642985   -1.0272106372   -0.4936858159
     14  Cl        2.1373096449   -2.2824759536    0.7147257042
     15  C         3.4850128656   -1.0277548318   -1.2619302148
     16  H         4.2419328468   -1.7797981794   -1.0800133590
     17  C         3.6670821158   -0.0787868528   -2.2608957862
     18  H         4.5685010875   -0.0751881364   -2.8593239740
     19  C         2.6685055168    0.8640266567   -2.4800966172
     20  Cl        2.8796344985    2.0724763274   -3.7389902338
     21  C         1.5099213735    0.8712361316   -1.7165012724
     22  H         0.7549874906    1.6272063110   -1.8891594217
   Point Group: c1    Number of degrees of freedom:    60


   Energy is  -2301.896274826

 Hessian updated using BFGS update

 60 Hessian modes will be used to form the next step
  Hessian Eigenvalues:
     0.012743    0.017694    0.018609    0.020698    0.020929    0.022914
     0.023313    0.023586    0.023807    0.023845    0.024072    0.024090
     0.024113    0.024117    0.024132    0.024137    0.024138    0.024143
     0.024444    0.075228    0.159965    0.159975    0.159997    0.160003
     0.160015    0.160079    0.217970    0.221051    0.224370    0.231474
     0.235066    0.235820    0.246912    0.249359    0.249992    0.250023
     0.251642    0.289437    0.293459    0.301060    0.301151    0.328915
     0.356665    0.356665    0.356665    0.356667    0.356670    0.356674
     0.412322    0.419186    0.429822    0.431463    0.461347    0.463709
     0.471064    0.472472    0.478232    0.478404    0.479164    0.481285

 Minimum search - taking simple RFO step
 Searching for Lamda that Minimizes Along All modes
 Value Taken    Lamda =  -0.00330986
 Calculated Step too Large.  Step scaled by  0.715522
 Step Taken.  Stepsize is  0.300000

                             Maximum     Tolerance    Cnvgd?
         Gradient           0.006686      0.000300      NO
         Displacement       0.223332      0.001200      NO
         Energy change     -0.003118      0.000001      NO


 New Cartesian Coordinates Obtained by Inverse Iteration

 Displacement from previous Coordinates is:  0.552563
 ----------------------------------------------------------------
             Standard Nuclear Orientation (Angstroms)
    I     Atom           X                Y                Z
 ----------------------------------------------------------------
    1      C       0.0365698081    -0.0378175320     0.0660496443
    2      C      -0.0072286144     0.1780398411     1.4542760902
    3      Cl      1.4739797064     0.4108492344     2.3452162276
    4      C      -1.2408206362     0.2310051494     2.1143111852
    5      Cl     -1.3335504901     0.4970975632     3.8406734406
    6      C      -2.4296890361     0.0796825922     1.4057950578
    7      H      -3.3703431036     0.1247485347     1.9393975476
    8      C      -2.3918182597    -0.1255032325     0.0322608740
    9      H      -3.3159066649    -0.2461129912    -0.5203149853
   10      C      -1.1699237176    -0.1801244619    -0.6283076948
   11      H      -1.1360667628    -0.3545091146    -1.6970333247
   12      C       1.3134662187    -0.0738493848    -0.7012719614
   13      C       2.3000678468    -1.0529022443    -0.5242143325
   14      Cl      2.0828859421    -2.3386002352     0.6488704170
   15      C       3.4635026427    -1.0544090710    -1.2890810240
   16      H       4.2050417412    -1.8265076094    -1.1294309059
   17      C       3.6676327476    -0.0766523368    -2.2560532840
   18      H       4.5707903065    -0.0720830711    -2.8519323763
   19      C       2.6896469204     0.8931533142    -2.4478024255
   20      Cl      2.9294527301     2.1355281067    -3.6675578366
   21      C       1.5279294841     0.8996986137    -1.6878181887
   22      H       0.7863187046     1.6731200024    -1.8404385770
 ----------------------------------------------------------------
 Nuclear Repulsion Energy =        1475.38650959 hartrees
 There are       73 alpha and       73 beta electrons
 Applying Cartesian multipole field
    Component          Value
    ---------          -----
     (2,0,0)        1.00000E-11
     (0,2,0)        2.00000E-11
     (0,0,2)       -3.00000E-11
 Nucleus-field energy     =    -0.0000000411 hartrees
 Requested basis set is 6-311++G(d,p)
 There are 154 shells and 426 basis functions
 A cutoff of  1.0D-15 yielded   9522 shell pairs
 There are     77846 function pairs (     83672 Cartesian)
 Smallest overlap matrix eigenvalue = 2.98E-07
 Linear dependence detected in AO basis
 Number of orthogonalized atomic orbitals = 423
 Maximum deviation from orthogonality = 3.765E-10
 Guess from superposition of atomic densities
 Warning:  Energy on first SCF cycle will be non-variational
 SAD guess density has 146.000000 electrons

 -----------------------------------------------------------------------
  General SCF calculation program by
  Eric Jon Sundstrom, Paul Horn, Yuezhi Mao, Dmitri Zuev, Alec White,
  David Stuck, Shaama M.S., Shane Yost, Joonho Lee, David Small,
  Daniel Levine, Susi Lehtola, Hugh Burton, Evgeny Epifanovsky,
  Bang C. Huynh
 -----------------------------------------------------------------------
 Exchange:     0.2000 Hartree-Fock + 0.0800 Slater + 0.7200 B88
 Correlation:  0.1900 VWN1RPA + 0.8100 LYP
 Using SG-1 standard quadrature grid
 A restricted SCF calculation will be
 performed using DIIS
 SCF converges when DIIS error is below 1.0e-08
 ---------------------------------------
  Cycle       Energy         DIIS error
 ---------------------------------------
    1   -2305.6545773435      3.02e-02  
    2   -2301.7403302637      2.58e-03  
    3   -2301.6355711374      3.25e-03  
    4   -2301.8861665275      6.79e-04  
    5   -2301.8958478148      3.08e-04  
    6   -2301.8979254440      9.91e-05  
    7   -2301.8981310481      2.04e-05  
    8   -2301.8981358813      1.32e-05  
    9   -2301.8981400552      2.38e-06  
   10   -2301.8981401721      1.03e-06  
   11   -2301.8981401961      2.43e-07  
   12   -2301.8981401972      1.26e-07  
   13   -2301.8981401977      3.59e-08  
   14   -2301.8981401976      1.03e-08  
   15   -2301.8981401977      5.59e-09  Convergence criterion met
 ---------------------------------------
 SCF time:   CPU 582.17s  wall 582.00s 
 SCF   energy in the final basis set =    -2301.8981401977
 Total energy in the final basis set =    -2301.8981401977

 --------------------------------------------------------------

                    Orbital Energies (a.u.)
 --------------------------------------------------------------

 Alpha MOs
 -- Occupied --
********-101.5668-101.5651-101.5633 -10.2641 -10.2618 -10.2584 -10.2573
-10.2259 -10.2246 -10.2107 -10.2100 -10.2095 -10.2079 -10.2050 -10.2041
 -9.4815  -9.4814  -9.4801  -9.4783  -7.2462  -7.2460  -7.2449  -7.2430
 -7.2362  -7.2362  -7.2360  -7.2357  -7.2349  -7.2341  -7.2331  -7.2326
 -0.9369  -0.9208  -0.8908  -0.8706  -0.8604  -0.8379  -0.8062  -0.7607
 -0.7503  -0.7371  -0.6675  -0.6376  -0.6222  -0.6049  -0.5450  -0.5270
 -0.5196  -0.5043  -0.4937  -0.4731  -0.4577  -0.4551  -0.4530  -0.4329
 -0.4272  -0.4140  -0.3986  -0.3937  -0.3888  -0.3813  -0.3604  -0.3512
 -0.3395  -0.3312  -0.3283  -0.3245  -0.3145  -0.2951  -0.2719  -0.2642
 -0.2570
 -- Virtual --
 -0.0613  -0.0496  -0.0390  -0.0307  -0.0201  -0.0130  -0.0044   0.0033
  0.0062   0.0115   0.0168   0.0256   0.0269   0.0345   0.0435   0.0472
  0.0517   0.0554   0.0623   0.0676   0.0694   0.0787   0.0812   0.0867
  0.0902   0.0953   0.0984   0.0997   0.1031   0.1051   0.1101   0.1115
  0.1135   0.1166   0.1217   0.1240   0.1250   0.1300   0.1314   0.1329
  0.1353   0.1377   0.1385   0.1440   0.1506   0.1552   0.1566   0.1608
  0.1673   0.1748   0.1788   0.1813   0.1860   0.1889   0.1952   0.1966
  0.2029   0.2055   0.2101   0.2179   0.2242   0.2263   0.2326   0.2407
  0.2470   0.2487   0.2503   0.2519   0.2543   0.2563   0.2600   0.2627
  0.2672   0.2710   0.2721   0.2792   0.2803   0.2848   0.2902   0.2981
  0.3041   0.3061   0.3157   0.3184   0.3207   0.3256   0.3285   0.3399
  0.3466   0.3527   0.3536   0.3692   0.4311   0.4343   0.4369   0.4404
  0.4420   0.4615   0.4627   0.4668   0.4798   0.4851   0.4940   0.4993
  0.5111   0.5150   0.5240   0.5326   0.5408   0.5471   0.5515   0.5566
  0.5623   0.5696   0.5749   0.5825   0.5906   0.5934   0.5977   0.6080
  0.6121   0.6206   0.6261   0.6349   0.6489   0.6592   0.6691   0.6743
  0.6785   0.6904   0.6963   0.7019   0.7104   0.7196   0.7203   0.7329
  0.7387   0.7529   0.7876   0.7886   0.8173   0.8242   0.8263   0.8330
  0.8356   0.8463   0.8503   0.8530   0.8556   0.8579   0.8624   0.8667
  0.8762   0.8771   0.8841   0.8943   0.8973   0.9043   0.9074   0.9149
  0.9243   0.9319   0.9375   0.9454   0.9550   0.9620   0.9636   0.9755
  0.9809   0.9896   0.9952   0.9999   1.0052   1.0192   1.0295   1.0423
  1.0491   1.0620   1.0740   1.0997   1.1114   1.1440   1.1545   1.1902
  1.2037   1.2278   1.2325   1.2492   1.2543   1.2668   1.2872   1.2980
  1.3071   1.3323   1.3408   1.3635   1.3782   1.4179   1.4512   1.4890
  1.4996   1.5023   1.5112   1.5366   1.5518   1.5661   1.5672   1.5962
  1.6047   1.6103   1.6290   1.6511   1.6649   1.6875   1.6881   1.7034
  1.7188   1.7300   1.7798   1.7922   1.8109   1.8284   1.8492   1.8793
  1.8849   1.8878   1.9008   1.9168   1.9301   1.9331   1.9419   1.9545
  1.9691   1.9710   1.9836   2.0153   2.0459   2.0501   2.0581   2.0780
  2.1468   2.1599   2.1757   2.2019   2.2539   2.2629   2.2705   2.2829
  2.2912   2.3048   2.3240   2.3397   2.3474   2.3548   2.4035   2.4327
  2.4397   2.4463   2.4649   2.4841   2.4911   2.5283   2.5417   2.5510
  2.5613   2.5994   2.6172   2.6228   2.6709   2.6731   2.6962   2.7000
  2.7074   2.7270   2.7302   2.7520   2.7561   2.7611   2.7728   2.7809
  2.7924   2.7961   2.8176   2.8241   2.8379   2.8592   2.8866   2.9157
  2.9756   2.9906   3.0704   3.0841   3.0901   3.1345   3.1620   3.1841
  3.2174   3.2278   3.2688   3.3441   3.3556   3.3983   3.4095   3.5141
  3.5426   3.5844   3.6789   3.7275   3.7813   3.8709   3.9478   4.0483
  4.0526   4.1026   4.1287   4.3801   4.8079   4.8307   9.7776   9.7818
  9.8206   9.8461  23.4201  23.5639  23.8528  23.8913  23.8944  23.9360
 23.9817  24.0183  24.0399  24.0773  24.1350  24.1547  25.8159  25.8276
 25.9253  25.9586  26.1235  26.1595  26.2484  26.3402  26.5780  26.6085
 26.7591  26.8567 215.7715 215.7751 215.8195 215.8552
 --------------------------------------------------------------

          Ground-State Mulliken Net Atomic Charges

     Atom                 Charge (a.u.)
  ----------------------------------------
      1 C                    -0.020411
      2 C                    -1.642397
      3 Cl                    0.527563
      4 C                     0.766435
      5 Cl                    0.474429
      6 C                    -0.581490
      7 H                     0.199782
      8 C                    -0.358959
      9 H                     0.178548
     10 C                    -0.180203
     11 H                     0.182453
     12 C                     0.595854
     13 C                    -0.515179
     14 Cl                    0.384387
     15 C                    -0.531425
     16 H                     0.197230
     17 C                    -0.589403
     18 H                     0.192479
     19 C                     0.704303
     20 Cl                    0.474482
     21 C                    -0.671607
     22 H                     0.213129
  ----------------------------------------
  Sum of atomic charges =     0.000000

 -----------------------------------------------------------------
                    Cartesian Multipole Moments
 -----------------------------------------------------------------
    Charge (ESU x 10^10)
                -0.0000
    Dipole Moment (Debye)
         X      -1.1002      Y      -0.5332      Z      -1.8627
       Tot       2.2281
    Quadrupole Moments (Debye-Ang)
        XX    -107.4754     XY      -3.4030     YY    -124.1856
        XZ      -1.4157     YZ       2.1243     ZZ    -125.7323
    Octopole Moments (Debye-Ang^2)
       XXX    -307.7567    XXY     -27.6105    XYY    -110.7096
       YYY     -20.2013    XXZ     -25.1568    XYZ      10.8838
       YYZ     -10.4891    XZZ    -112.5081    YZZ     -16.1753
       ZZZ     -32.2942
    Hexadecapole Moments (Debye-Ang^3)
      XXXX   -3177.8829   XXXY     -79.9498   XXYY    -783.1794
      XYYY      -4.5735   YYYY   -1098.4178   XXXZ     834.2796
      XXYZ     134.7979   XYYZ     326.9250   YYYZ     245.1795
      XXZZ   -1152.9248   XYZZ     -21.0919   YYZZ    -795.9117
      XZZZ     978.9849   YZZZ     275.2929   ZZZZ   -3697.8800
 -----------------------------------------------------------------
 Calculating analytic gradient of the SCF energy
 Gradient of SCF Energy
            1           2           3           4           5           6
    1   0.0002658   0.0002290   0.0008687  -0.0000581   0.0000365  -0.0001728
    2   0.0001638  -0.0001697  -0.0042515   0.0000452  -0.0000351   0.0000275
    3  -0.0002118  -0.0000013  -0.0022067  -0.0000913   0.0000525   0.0000036
            7           8           9          10          11          12
    1   0.0000417   0.0000686   0.0000021  -0.0003002   0.0000958  -0.0003238
    2  -0.0000016  -0.0000105  -0.0000080   0.0004996  -0.0001103  -0.0005396
    3   0.0000600  -0.0001358  -0.0000066  -0.0000755   0.0000572   0.0004314
           13          14          15          16          17          18
    1  -0.0000908  -0.0006105   0.0001039  -0.0000328   0.0002743  -0.0000118
    2   0.0008280   0.0035309   0.0000677  -0.0000115  -0.0001459   0.0000146
    3   0.0000557   0.0028732  -0.0001571   0.0000653  -0.0000375   0.0000216
           19          20          21          22
    1  -0.0004463   0.0000577   0.0000204  -0.0000174
    2  -0.0000764   0.0001171   0.0000268   0.0000391
    3   0.0002462  -0.0001119  -0.0008598   0.0000289
 Max gradient component =       4.251E-03
 RMS gradient           =       8.522E-04
 Gradient time:  CPU 194.42 s  wall 194.43 s
 Geometry Optimization Parameters
   NAtoms,    NIC,     NZ,  NCons,   NDum,   NFix, NCnnct, MaxDiis
       22     163      22       0       0       0       0       0

 Cartesian Hessian Update
 Hessian updated using BFGS update


** GEOMETRY OPTIMIZATION IN DELOCALIZED INTERNAL COORDINATES **
   Searching for a Minimum

   Optimization Cycle:   7

                       Coordinates (Angstroms)
     ATOM                X               Y               Z
      1  C         0.0365698081   -0.0378175320    0.0660496443
      2  C        -0.0072286144    0.1780398411    1.4542760902
      3  Cl        1.4739797064    0.4108492344    2.3452162276
      4  C        -1.2408206362    0.2310051494    2.1143111852
      5  Cl       -1.3335504901    0.4970975632    3.8406734406
      6  C        -2.4296890361    0.0796825922    1.4057950578
      7  H        -3.3703431036    0.1247485347    1.9393975476
      8  C        -2.3918182597   -0.1255032325    0.0322608740
      9  H        -3.3159066649   -0.2461129912   -0.5203149853
     10  C        -1.1699237176   -0.1801244619   -0.6283076948
     11  H        -1.1360667628   -0.3545091146   -1.6970333247
     12  C         1.3134662187   -0.0738493848   -0.7012719614
     13  C         2.3000678468   -1.0529022443   -0.5242143325
     14  Cl        2.0828859421   -2.3386002352    0.6488704170
     15  C         3.4635026427   -1.0544090710   -1.2890810240
     16  H         4.2050417412   -1.8265076094   -1.1294309059
     17  C         3.6676327476   -0.0766523368   -2.2560532840
     18  H         4.5707903065   -0.0720830711   -2.8519323763
     19  C         2.6896469204    0.8931533142   -2.4478024255
     20  Cl        2.9294527301    2.1355281067   -3.6675578366
     21  C         1.5279294841    0.8996986137   -1.6878181887
     22  H         0.7863187046    1.6731200024   -1.8404385770
   Point Group: c1    Number of degrees of freedom:    60


   Energy is  -2301.898140198

 Hessian updated using BFGS update

 60 Hessian modes will be used to form the next step
  Hessian Eigenvalues:
     0.009649    0.017707    0.018383    0.020679    0.020931    0.021818
     0.022987    0.023591    0.023706    0.023845    0.023856    0.024090
     0.024094    0.024115    0.024120    0.024137    0.024138    0.024144
     0.024179    0.074983    0.159969    0.159972    0.159997    0.160000
     0.160013    0.160072    0.218106    0.221056    0.224383    0.231478
     0.235065    0.235821    0.246911    0.249340    0.249993    0.250001
     0.251646    0.289401    0.293567    0.301046    0.301159    0.328878
     0.356665    0.356665    0.356665    0.356669    0.356670    0.356678
     0.412324    0.419222    0.429819    0.431463    0.461342    0.463620
     0.471074    0.472425    0.478221    0.478392    0.479163    0.481285

 Minimum search - taking simple RFO step
 Searching for Lamda that Minimizes Along All modes
 Value Taken    Lamda =  -0.00181334
 Calculated Step too Large.  Step scaled by  0.781248
 Step Taken.  Stepsize is  0.300000

                             Maximum     Tolerance    Cnvgd?
         Gradient           0.003976      0.000300      NO
         Displacement       0.224007      0.001200      NO
         Energy change     -0.001865      0.000001      NO


 New Cartesian Coordinates Obtained by Inverse Iteration

 Displacement from previous Coordinates is:  0.566051
 ----------------------------------------------------------------
             Standard Nuclear Orientation (Angstroms)
    I     Atom           X                Y                Z
 ----------------------------------------------------------------
    1      C       0.0320472427    -0.0396805921     0.0599664924
    2      C      -0.0070511895     0.2198418665     1.4400260377
    3      Cl      1.4788533205     0.5109500606     2.3090359487
    4      C      -1.2366556794     0.2693746078     2.1066570423
    5      Cl     -1.3256096746     0.5944617734     3.8229691106
    6      C      -2.4258146897     0.0691589088     1.4102619253
    7      H      -3.3646044687     0.1133457060     1.9473060399
    8      C      -2.3919970681    -0.1799627017     0.0440361542
    9      H      -3.3169348153    -0.3364444777    -0.4980684139
   10      C      -1.1728875276    -0.2297801723    -0.6232450584
   11      H      -1.1409877153    -0.4332434777    -1.6869983085
   12      C       1.3101456289    -0.0718291339    -0.7073519010
   13      C       2.2733866017    -1.0773298346    -0.5567082571
   14      Cl      2.0221521359    -2.3883803818     0.5824413417
   15      C       3.4400364188    -1.0806074954    -1.3160361518
   16      H       4.1649161642    -1.8725110300    -1.1785146975
   17      C       3.6687004612    -0.0762723109    -2.2504013472
   18      H       4.5739646587    -0.0725109030    -2.8431668960
   19      C       2.7139833612     0.9210790849    -2.4140497876
   20      Cl      2.9851772880     2.1946716420    -3.5938103293
   21      C       1.5485189282     0.9288180634    -1.6585393338
   22      H       0.8225981323     1.7207024647    -1.7902160432
 ----------------------------------------------------------------
 Nuclear Repulsion Energy =        1474.12312862 hartrees
 There are       73 alpha and       73 beta electrons
 Applying Cartesian multipole field
    Component          Value
    ---------          -----
     (2,0,0)        1.00000E-11
     (0,2,0)        2.00000E-11
     (0,0,2)       -3.00000E-11
 Nucleus-field energy     =    -0.0000000382 hartrees
 Requested basis set is 6-311++G(d,p)
 There are 154 shells and 426 basis functions
 A cutoff of  1.0D-15 yielded   9525 shell pairs
 There are     77874 function pairs (     83701 Cartesian)
 Smallest overlap matrix eigenvalue = 2.91E-07
 Linear dependence detected in AO basis
 Number of orthogonalized atomic orbitals = 423
 Maximum deviation from orthogonality = 4.137E-10
 Guess from superposition of atomic densities
 Warning:  Energy on first SCF cycle will be non-variational
 SAD guess density has 146.000000 electrons

 -----------------------------------------------------------------------
  General SCF calculation program by
  Eric Jon Sundstrom, Paul Horn, Yuezhi Mao, Dmitri Zuev, Alec White,
  David Stuck, Shaama M.S., Shane Yost, Joonho Lee, David Small,
  Daniel Levine, Susi Lehtola, Hugh Burton, Evgeny Epifanovsky,
  Bang C. Huynh
 -----------------------------------------------------------------------
 Exchange:     0.2000 Hartree-Fock + 0.0800 Slater + 0.7200 B88
 Correlation:  0.1900 VWN1RPA + 0.8100 LYP
 Using SG-1 standard quadrature grid
 A restricted SCF calculation will be
 performed using DIIS
 SCF converges when DIIS error is below 1.0e-08
 ---------------------------------------
  Cycle       Energy         DIIS error
 ---------------------------------------
    1   -2305.6502843179      3.02e-02  
    2   -2301.7412526062      2.58e-03  
    3   -2301.6372936741      3.25e-03  
    4   -2301.8874269503      6.74e-04  
    5   -2301.8969244442      3.07e-04  
    6   -2301.8989901147      9.84e-05  
    7   -2301.8991930636      1.96e-05  
    8   -2301.8991974553      1.28e-05  
    9   -2301.8992013496      2.38e-06  
   10   -2301.8992014676      1.02e-06  
   11   -2301.8992014912      2.22e-07  
   12   -2301.8992014921      1.24e-07  
   13   -2301.8992014922      3.60e-08  
   14   -2301.8992014925      1.01e-08  
   15   -2301.8992014925      5.58e-09  Convergence criterion met
 ---------------------------------------
 SCF time:   CPU 583.24s  wall 584.00s 
 SCF   energy in the final basis set =    -2301.8992014925
 Total energy in the final basis set =    -2301.8992014925

 --------------------------------------------------------------

                    Orbital Energies (a.u.)
 --------------------------------------------------------------

 Alpha MOs
 -- Occupied --
********-101.5669-101.5657-101.5639 -10.2640 -10.2618 -10.2583 -10.2572
-10.2254 -10.2242 -10.2106 -10.2100 -10.2094 -10.2079 -10.2049 -10.2041
 -9.4815  -9.4814  -9.4805  -9.4788  -7.2461  -7.2461  -7.2454  -7.2435
 -7.2364  -7.2362  -7.2359  -7.2358  -7.2354  -7.2346  -7.2335  -7.2331
 -0.9367  -0.9208  -0.8906  -0.8709  -0.8599  -0.8380  -0.8060  -0.7608
 -0.7503  -0.7371  -0.6672  -0.6369  -0.6228  -0.6049  -0.5449  -0.5271
 -0.5186  -0.5058  -0.4932  -0.4733  -0.4575  -0.4551  -0.4530  -0.4324
 -0.4272  -0.4141  -0.3982  -0.3941  -0.3880  -0.3808  -0.3596  -0.3510
 -0.3394  -0.3312  -0.3284  -0.3251  -0.3166  -0.2932  -0.2730  -0.2643
 -0.2574
 -- Virtual --
 -0.0590  -0.0501  -0.0382  -0.0331  -0.0206  -0.0130  -0.0045   0.0033
  0.0061   0.0115   0.0163   0.0255   0.0268   0.0342   0.0436   0.0470
  0.0519   0.0558   0.0624   0.0672   0.0681   0.0790   0.0812   0.0869
  0.0901   0.0952   0.0985   0.0994   0.1022   0.1055   0.1091   0.1112
  0.1144   0.1166   0.1209   0.1237   0.1243   0.1296   0.1310   0.1326
  0.1349   0.1374   0.1387   0.1443   0.1495   0.1557   0.1569   0.1607
  0.1666   0.1749   0.1788   0.1810   0.1854   0.1888   0.1950   0.1971
  0.2040   0.2046   0.2100   0.2179   0.2231   0.2262   0.2332   0.2406
  0.2460   0.2478   0.2513   0.2539   0.2540   0.2568   0.2601   0.2618
  0.2682   0.2711   0.2719   0.2785   0.2809   0.2866   0.2875   0.2980
  0.3034   0.3042   0.3165   0.3174   0.3220   0.3252   0.3303   0.3397
  0.3457   0.3520   0.3557   0.3690   0.4318   0.4355   0.4365   0.4401
  0.4418   0.4609   0.4624   0.4683   0.4799   0.4842   0.4941   0.4987
  0.5133   0.5180   0.5243   0.5332   0.5409   0.5485   0.5514   0.5559
  0.5620   0.5714   0.5766   0.5821   0.5895   0.5943   0.5974   0.6104
  0.6130   0.6232   0.6281   0.6372   0.6499   0.6584   0.6647   0.6738
  0.6781   0.6906   0.6970   0.6998   0.7098   0.7171   0.7198   0.7337
  0.7400   0.7528   0.7872   0.7883   0.8163   0.8255   0.8277   0.8334
  0.8364   0.8480   0.8511   0.8528   0.8564   0.8589   0.8632   0.8660
  0.8746   0.8780   0.8867   0.8926   0.8980   0.9019   0.9065   0.9138
  0.9257   0.9304   0.9378   0.9473   0.9563   0.9627   0.9655   0.9767
  0.9819   0.9914   0.9935   0.9998   1.0052   1.0167   1.0301   1.0416
  1.0498   1.0582   1.0683   1.1044   1.1161   1.1489   1.1545   1.1931
  1.2084   1.2296   1.2350   1.2493   1.2551   1.2672   1.2833   1.2960
  1.3111   1.3321   1.3418   1.3639   1.3806   1.4160   1.4464   1.4887
  1.5003   1.5018   1.5114   1.5421   1.5541   1.5663   1.5678   1.5957
  1.6042   1.6116   1.6305   1.6512   1.6633   1.6850   1.6883   1.7035
  1.7190   1.7288   1.7802   1.7919   1.8101   1.8278   1.8486   1.8734
  1.8800   1.8850   1.9006   1.9152   1.9314   1.9379   1.9434   1.9519
  1.9692   1.9736   1.9873   2.0240   2.0470   2.0531   2.0577   2.0765
  2.1460   2.1594   2.1758   2.1999   2.2557   2.2625   2.2703   2.2834
  2.2863   2.3107   2.3244   2.3373   2.3450   2.3564   2.4087   2.4354
  2.4430   2.4495   2.4645   2.4750   2.4935   2.5268   2.5431   2.5512
  2.5608   2.5978   2.6126   2.6201   2.6744   2.6775   2.6961   2.6997
  2.7076   2.7272   2.7336   2.7508   2.7540   2.7611   2.7668   2.7790
  2.7906   2.7950   2.8238   2.8308   2.8400   2.8612   2.8790   2.9149
  2.9803   2.9936   3.0749   3.0855   3.0915   3.1332   3.1609   3.1843
  3.2211   3.2255   3.2701   3.3457   3.3553   3.3983   3.4098   3.5145
  3.5445   3.5876   3.6793   3.7290   3.7835   3.8716   3.9489   4.0480
  4.0530   4.1022   4.1286   4.3707   4.8095   4.8310   9.7786   9.7822
  9.8143   9.8500  23.4212  23.5647  23.8535  23.8905  23.8953  23.9370
 23.9830  24.0182  24.0400  24.0819  24.1354  24.1561  25.8162  25.8264
 25.9372  25.9478  26.1272  26.1604  26.2678  26.3208  26.5781  26.6094
 26.7521  26.8540 215.7724 215.7757 215.8129 215.8588
 --------------------------------------------------------------

          Ground-State Mulliken Net Atomic Charges

     Atom                 Charge (a.u.)
  ----------------------------------------
      1 C                    -0.007729
      2 C                    -1.693260
      3 Cl                    0.519350
      4 C                     0.817183
      5 Cl                    0.479463
      6 C                    -0.511199
      7 H                     0.201331
      8 C                    -0.406998
      9 H                     0.177706
     10 C                    -0.177953
     11 H                     0.183448
     12 C                     0.565245
     13 C                    -0.501993
     14 Cl                    0.382367
     15 C                    -0.519397
     16 H                     0.198291
     17 C                    -0.598499
     18 H                     0.192114
     19 C                     0.680383
     20 Cl                    0.473762
     21 C                    -0.666676
     22 H                     0.213060
  ----------------------------------------
  Sum of atomic charges =     0.000000

 -----------------------------------------------------------------
                    Cartesian Multipole Moments
 -----------------------------------------------------------------
    Charge (ESU x 10^10)
                -0.0000
    Dipole Moment (Debye)
         X      -1.1211      Y      -0.6156      Z      -1.8705
       Tot       2.2660
    Quadrupole Moments (Debye-Ang)
        XX    -107.6648     XY      -3.3192     YY    -124.0964
        XZ      -1.5657     YZ       2.2081     ZZ    -125.5465
    Octopole Moments (Debye-Ang^2)
       XXX    -309.1225    XXY     -31.0627    XYY    -110.6891
       YYY     -27.3911    XXZ     -24.5311    XYZ      11.2672
       YYZ     -10.1202    XZZ    -112.3077    YZZ     -18.7824
       ZZZ     -31.1179
    Hexadecapole Moments (Debye-Ang^3)
      XXXX   -3186.4734   XXXY     -97.3969   XXYY    -792.7408
      XYYY     -24.1884   YYYY   -1160.2941   XXXZ     841.6479
      XXYZ     127.4555   XYYZ     328.8783   YYYZ     215.7727
      XXZZ   -1139.3301   XYZZ     -26.7312   YYZZ    -792.9214
      XZZZ     983.8678   YZZZ     249.3465   ZZZZ   -3617.7521
 -----------------------------------------------------------------
 Calculating analytic gradient of the SCF energy
 Gradient of SCF Energy
            1           2           3           4           5           6
    1  -0.0000973  -0.0000413   0.0007552   0.0000448  -0.0000021  -0.0000853
    2  -0.0001885  -0.0000891  -0.0022808  -0.0000154   0.0000333   0.0000170
    3  -0.0001025  -0.0003177  -0.0010199  -0.0000848   0.0000646  -0.0000144
            7           8           9          10          11          12
    1   0.0000045  -0.0000268  -0.0000021  -0.0000116   0.0000625   0.0000375
    2   0.0000301   0.0000015  -0.0000322   0.0003247  -0.0000927  -0.0000283
    3   0.0000173  -0.0000004  -0.0000080  -0.0000380   0.0000064   0.0001596
           13          14          15          16          17          18
    1  -0.0002124  -0.0002896   0.0000885  -0.0000100   0.0001049  -0.0000030
    2   0.0007791   0.0016128  -0.0000400   0.0000108  -0.0000578   0.0000144
    3  -0.0000257   0.0016902   0.0000168   0.0000358  -0.0000407   0.0000091
           19          20          21          22
    1  -0.0001701   0.0000206  -0.0001381  -0.0000288
    2  -0.0000248   0.0000241   0.0000074  -0.0000056
    3   0.0000859  -0.0000470  -0.0003834  -0.0000033
 Max gradient component =       2.281E-03
 RMS gradient           =       4.536E-04
 Gradient time:  CPU 192.28 s  wall 192.28 s
 Geometry Optimization Parameters
   NAtoms,    NIC,     NZ,  NCons,   NDum,   NFix, NCnnct, MaxDiis
       22     163      22       0       0       0       0       0

 Cartesian Hessian Update
 Hessian updated using BFGS update


** GEOMETRY OPTIMIZATION IN DELOCALIZED INTERNAL COORDINATES **
   Searching for a Minimum

   Optimization Cycle:   8

                       Coordinates (Angstroms)
     ATOM                X               Y               Z
      1  C         0.0320472427   -0.0396805921    0.0599664924
      2  C        -0.0070511895    0.2198418665    1.4400260377
      3  Cl        1.4788533205    0.5109500606    2.3090359487
      4  C        -1.2366556794    0.2693746078    2.1066570423
      5  Cl       -1.3256096746    0.5944617734    3.8229691106
      6  C        -2.4258146897    0.0691589088    1.4102619253
      7  H        -3.3646044687    0.1133457060    1.9473060399
      8  C        -2.3919970681   -0.1799627017    0.0440361542
      9  H        -3.3169348153   -0.3364444777   -0.4980684139
     10  C        -1.1728875276   -0.2297801723   -0.6232450584
     11  H        -1.1409877153   -0.4332434777   -1.6869983085
     12  C         1.3101456289   -0.0718291339   -0.7073519010
     13  C         2.2733866017   -1.0773298346   -0.5567082571
     14  Cl        2.0221521359   -2.3883803818    0.5824413417
     15  C         3.4400364188   -1.0806074954   -1.3160361518
     16  H         4.1649161642   -1.8725110300   -1.1785146975
     17  C         3.6687004612   -0.0762723109   -2.2504013472
     18  H         4.5739646587   -0.0725109030   -2.8431668960
     19  C         2.7139833612    0.9210790849   -2.4140497876
     20  Cl        2.9851772880    2.1946716420   -3.5938103293
     21  C         1.5485189282    0.9288180634   -1.6585393338
     22  H         0.8225981323    1.7207024647   -1.7902160432
   Point Group: c1    Number of degrees of freedom:    60


   Energy is  -2301.899201492

 Hessian updated using BFGS update

 60 Hessian modes will be used to form the next step
  Hessian Eigenvalues:
     0.007109    0.017736    0.018174    0.020686    0.020932    0.021154
     0.023010    0.023592    0.023678    0.023845    0.023850    0.024091
     0.024093    0.024115    0.024122    0.024137    0.024138    0.024144
     0.024169    0.074721    0.159961    0.159969    0.159997    0.160000
     0.160013    0.160074    0.218109    0.221061    0.224408    0.231477
     0.235068    0.235825    0.246904    0.249318    0.249979    0.250000
     0.251647    0.289404    0.293517    0.301046    0.301160    0.328862
     0.356664    0.356665    0.356666    0.356669    0.356672    0.356678
     0.412328    0.419246    0.429814    0.431464    0.461337    0.463585
     0.471062    0.472460    0.478212    0.478415    0.479163    0.481289

 Minimum search - taking simple RFO step
 Searching for Lamda that Minimizes Along All modes
 Value Taken    Lamda =  -0.00078583
 Calculated Step too Large.  Step scaled by  0.971840
 Step Taken.  Stepsize is  0.300000

                             Maximum     Tolerance    Cnvgd?
         Gradient           0.002146      0.000300      NO
         Displacement       0.224752      0.001200      NO
         Energy change     -0.001061      0.000001      NO


 New Cartesian Coordinates Obtained by Inverse Iteration

 Displacement from previous Coordinates is:  0.562632
 ----------------------------------------------------------------
             Standard Nuclear Orientation (Angstroms)
    I     Atom           X                Y                Z
 ----------------------------------------------------------------
    1      C       0.0278285925    -0.0357533673     0.0540537087
    2      C      -0.0087529013     0.2646481040     1.4252868846
    3      Cl      1.4780565251     0.6174209744     2.2710269650
    4      C      -1.2343928931     0.3058200843     2.0987151851
    5      Cl     -1.3212184875     0.6830016248     3.8041718382
    6      C      -2.4219742456     0.0546866571     1.4157950612
    7      H      -3.3587469442     0.0926862466     1.9568633012
    8      C      -2.3904554930    -0.2341393166     0.0574724600
    9      H      -3.3149343008    -0.4274695222    -0.4733935700
   10      C      -1.1742963482    -0.2749903147    -0.6166681487
   11      H      -1.1435004589    -0.5057261418    -1.6748980736
   12      C       1.3071929050    -0.0667520694    -0.7130966466
   13      C       2.2459059004    -1.0982530483    -0.5887913563
   14      Cl      1.9603028106    -2.4304454252     0.5176951988
   15      C       3.4146424198    -1.1063474106    -1.3443271239
   16      H       4.1212920745    -1.9180654978    -1.2291863504
   17      C       3.6692736879    -0.0788104405    -2.2467372988
   18      H       4.5759588695    -0.0784881989    -2.8374071783
   19      C       2.7400306236     0.9461159197    -2.3813173256
   20      Cl      3.0443380277     2.2477044875    -3.5213551419
   21      C       1.5717642697     0.9580020171    -1.6291065318
   22      H       0.8636228804     1.7690063047    -1.7392022893
 ----------------------------------------------------------------
 Nuclear Repulsion Energy =        1473.08130237 hartrees
 There are       73 alpha and       73 beta electrons
 Applying Cartesian multipole field
    Component          Value
    ---------          -----
     (2,0,0)        1.00000E-11
     (0,2,0)        2.00000E-11
     (0,0,2)       -3.00000E-11
 Nucleus-field energy     =    -0.0000000354 hartrees
 Requested basis set is 6-311++G(d,p)
 There are 154 shells and 426 basis functions
 A cutoff of  1.0D-15 yielded   9524 shell pairs
 There are     77874 function pairs (     83698 Cartesian)
 Smallest overlap matrix eigenvalue = 2.80E-07
 Linear dependence detected in AO basis
 Number of orthogonalized atomic orbitals = 423
 Maximum deviation from orthogonality = 6.648E-10
 Guess from superposition of atomic densities
 Warning:  Energy on first SCF cycle will be non-variational
 SAD guess density has 146.000000 electrons

 -----------------------------------------------------------------------
  General SCF calculation program by
  Eric Jon Sundstrom, Paul Horn, Yuezhi Mao, Dmitri Zuev, Alec White,
  David Stuck, Shaama M.S., Shane Yost, Joonho Lee, David Small,
  Daniel Levine, Susi Lehtola, Hugh Burton, Evgeny Epifanovsky,
  Bang C. Huynh
 -----------------------------------------------------------------------
 Exchange:     0.2000 Hartree-Fock + 0.0800 Slater + 0.7200 B88
 Correlation:  0.1900 VWN1RPA + 0.8100 LYP
 Using SG-1 standard quadrature grid
 A restricted SCF calculation will be
 performed using DIIS
 SCF converges when DIIS error is below 1.0e-08
 ---------------------------------------
  Cycle       Energy         DIIS error
 ---------------------------------------
    1   -2305.6485093358      3.02e-02  
    2   -2301.7415917708      2.58e-03  
    3   -2301.6382884348      3.25e-03  
    4   -2301.8881429434      6.70e-04  
    5   -2301.8974789341      3.06e-04  
    6   -2301.8995341400      9.78e-05  
    7   -2301.8997348560      1.89e-05  
    8   -2301.8997389098      1.22e-05  
    9   -2301.8997424606      2.40e-06  
   10   -2301.8997425813      1.01e-06  
   11   -2301.8997426046      2.02e-07  
   12   -2301.8997426053      1.18e-07  
   13   -2301.8997426058      3.65e-08  
   14   -2301.8997426057      9.92e-09  Convergence criterion met
 ---------------------------------------
 SCF time:   CPU 548.50s  wall 548.00s 
 SCF   energy in the final basis set =    -2301.8997426057
 Total energy in the final basis set =    -2301.8997426057

 --------------------------------------------------------------

                    Orbital Energies (a.u.)
 --------------------------------------------------------------

 Alpha MOs
 -- Occupied --
********-101.5668-101.5661-101.5644 -10.2639 -10.2618 -10.2582 -10.2571
-10.2251 -10.2238 -10.2105 -10.2100 -10.2094 -10.2078 -10.2049 -10.2040
 -9.4816  -9.4813  -9.4809  -9.4792  -7.2463  -7.2460  -7.2458  -7.2439
 -7.2365  -7.2361  -7.2359  -7.2358  -7.2358  -7.2350  -7.2340  -7.2336
 -0.9366  -0.9209  -0.8906  -0.8712  -0.8596  -0.8380  -0.8059  -0.7608
 -0.7504  -0.7371  -0.6670  -0.6363  -0.6234  -0.6049  -0.5449  -0.5272
 -0.5177  -0.5073  -0.4927  -0.4734  -0.4573  -0.4551  -0.4531  -0.4320
 -0.4271  -0.4142  -0.3979  -0.3946  -0.3872  -0.3804  -0.3590  -0.3510
 -0.3394  -0.3312  -0.3285  -0.3258  -0.3178  -0.2915  -0.2740  -0.2643
 -0.2577
 -- Virtual --
 -0.0566  -0.0505  -0.0376  -0.0354  -0.0209  -0.0130  -0.0045   0.0032
  0.0061   0.0116   0.0159   0.0255   0.0265   0.0340   0.0437   0.0468
  0.0518   0.0564   0.0625   0.0668   0.0668   0.0791   0.0811   0.0871
  0.0901   0.0952   0.0984   0.0992   0.1014   0.1058   0.1081   0.1110
  0.1153   0.1167   0.1203   0.1237   0.1238   0.1292   0.1306   0.1324
  0.1345   0.1372   0.1391   0.1447   0.1485   0.1561   0.1573   0.1606
  0.1661   0.1750   0.1789   0.1807   0.1843   0.1893   0.1946   0.1975
  0.2038   0.2053   0.2106   0.2178   0.2217   0.2264   0.2334   0.2398
  0.2435   0.2469   0.2522   0.2534   0.2547   0.2566   0.2602   0.2626
  0.2686   0.2718   0.2727   0.2776   0.2822   0.2855   0.2887   0.2978
  0.2998   0.3035   0.3161   0.3177   0.3235   0.3262   0.3321   0.3389
  0.3445   0.3511   0.3595   0.3689   0.4332   0.4358   0.4366   0.4401
  0.4426   0.4594   0.4627   0.4699   0.4796   0.4837   0.4941   0.4987
  0.5152   0.5194   0.5238   0.5334   0.5407   0.5488   0.5512   0.5547
  0.5625   0.5732   0.5772   0.5825   0.5880   0.5946   0.5964   0.6109
  0.6152   0.6253   0.6312   0.6398   0.6481   0.6566   0.6640   0.6716
  0.6789   0.6902   0.6981   0.6985   0.7085   0.7142   0.7207   0.7343
  0.7420   0.7526   0.7862   0.7885   0.8154   0.8265   0.8297   0.8342
  0.8378   0.8493   0.8518   0.8526   0.8569   0.8603   0.8632   0.8656
  0.8720   0.8779   0.8886   0.8911   0.8953   0.9042   0.9082   0.9156
  0.9253   0.9302   0.9404   0.9493   0.9571   0.9632   0.9670   0.9772
  0.9828   0.9909   0.9942   0.9995   1.0049   1.0148   1.0307   1.0406
  1.0501   1.0561   1.0633   1.1097   1.1222   1.1499   1.1536   1.1942
  1.2138   1.2313   1.2368   1.2497   1.2559   1.2680   1.2808   1.2926
  1.3158   1.3312   1.3416   1.3640   1.3838   1.4112   1.4439   1.4876
  1.5003   1.5020   1.5113   1.5470   1.5559   1.5652   1.5681   1.5951
  1.6038   1.6122   1.6321   1.6507   1.6624   1.6827   1.6893   1.7042
  1.7193   1.7276   1.7809   1.7915   1.8099   1.8267   1.8475   1.8652
  1.8767   1.8842   1.9009   1.9138   1.9322   1.9409   1.9451   1.9492
  1.9692   1.9767   1.9905   2.0302   2.0475   2.0536   2.0590   2.0782
  2.1453   2.1589   2.1764   2.1978   2.2570   2.2627   2.2709   2.2810
  2.2853   2.3154   2.3209   2.3349   2.3459   2.3581   2.4120   2.4345
  2.4434   2.4551   2.4645   2.4694   2.4969   2.5262   2.5439   2.5520
  2.5610   2.5963   2.6066   2.6199   2.6778   2.6817   2.6957   2.6993
  2.7076   2.7269   2.7336   2.7410   2.7544   2.7595   2.7689   2.7763
  2.7868   2.7965   2.8252   2.8387   2.8466   2.8654   2.8726   2.9136
  2.9842   2.9962   3.0793   3.0872   3.0942   3.1327   3.1587   3.1840
  3.2228   3.2263   3.2720   3.3471   3.3553   3.3984   3.4111   3.5152
  3.5463   3.5908   3.6798   3.7303   3.7857   3.8721   3.9500   4.0477
  4.0536   4.1023   4.1288   4.3627   4.8110   4.8302   9.7796   9.7827
  9.8112   9.8487  23.4225  23.5655  23.8536  23.8893  23.8960  23.9378
 23.9841  24.0179  24.0403  24.0858  24.1358  24.1578  25.8161  25.8258
 25.9240  25.9607  26.1275  26.1608  26.2599  26.3331  26.5784  26.6109
 26.7422  26.8622 215.7733 215.7763 215.8104 215.8560
 --------------------------------------------------------------

          Ground-State Mulliken Net Atomic Charges

     Atom                 Charge (a.u.)
  ----------------------------------------
      1 C                    -0.012352
      2 C                    -1.719738
      3 Cl                    0.527506
      4 C                     0.852865
      5 Cl                    0.485547
      6 C                    -0.439399
      7 H                     0.203076
      8 C                    -0.452428
      9 H                     0.176906
     10 C                    -0.201885
     11 H                     0.183909
     12 C                     0.558415
     13 C                    -0.496221
     14 Cl                    0.399677
     15 C                    -0.534356
     16 H                     0.200292
     17 C                    -0.610496
     18 H                     0.191900
     19 C                     0.653912
     20 Cl                    0.474779
     21 C                    -0.654837
     22 H                     0.212927
  ----------------------------------------
  Sum of atomic charges =     0.000000

 -----------------------------------------------------------------
                    Cartesian Multipole Moments
 -----------------------------------------------------------------
    Charge (ESU x 10^10)
                -0.0000
    Dipole Moment (Debye)
         X      -1.1376      Y      -0.7040      Z      -1.8706
       Tot       2.2998
    Quadrupole Moments (Debye-Ang)
        XX    -107.8932     XY      -3.2239     YY    -123.9936
        XZ      -1.7061     YZ       2.2679     ZZ    -125.3559
    Octopole Moments (Debye-Ang^2)
       XXX    -310.4113    XXY     -34.6095    XYY    -110.6060
       YYY     -34.6425    XXZ     -23.8014    XYZ      11.6899
       YYZ      -9.7548    XZZ    -111.9732    YZZ     -21.4909
       ZZZ     -29.8113
    Hexadecapole Moments (Debye-Ang^3)
      XXXX   -3198.0212   XXXY    -116.2671   XXYY    -802.2013
      XYYY     -45.1757   YYYY   -1221.2079   XXXZ     850.6267
      XXYZ     119.9612   XYYZ     331.3410   YYYZ     186.5392
      XXZZ   -1126.2370   XYZZ     -33.1588   YYZZ    -790.1157
      XZZZ     990.1915   YZZZ     222.8528   ZZZZ   -3539.7769
 -----------------------------------------------------------------
 Calculating analytic gradient of the SCF energy
 Gradient of SCF Energy
            1           2           3           4           5           6
    1  -0.0004295  -0.0002812   0.0006011   0.0001911   0.0000136   0.0000097
    2  -0.0002169  -0.0001764  -0.0010548   0.0000201   0.0000665  -0.0000384
    3  -0.0000975  -0.0002532  -0.0004918  -0.0000341   0.0000087  -0.0000787
            7           8           9          10          11          12
    1  -0.0000152  -0.0000868  -0.0000067   0.0002186  -0.0000109   0.0002803
    2   0.0000251   0.0000230  -0.0000373   0.0001489  -0.0000033   0.0002465
    3  -0.0000028   0.0001284  -0.0000013  -0.0000233  -0.0000594  -0.0001539
           13          14          15          16          17          18
    1  -0.0001466  -0.0001358  -0.0000264   0.0000139  -0.0000772   0.0000011
    2   0.0005074   0.0006861  -0.0001341   0.0000230   0.0001137   0.0000117
    3   0.0000190   0.0009155   0.0001308  -0.0000000  -0.0000403  -0.0000000
           19          20          21          22
    1   0.0001643  -0.0000313  -0.0002460   0.0000001
    2  -0.0000222  -0.0000584  -0.0000802  -0.0000500
    3  -0.0000713  -0.0000054   0.0000800   0.0000308
 Max gradient component =       1.055E-03
 RMS gradient           =       2.530E-04
 Gradient time:  CPU 192.05 s  wall 192.05 s
 Geometry Optimization Parameters
   NAtoms,    NIC,     NZ,  NCons,   NDum,   NFix, NCnnct, MaxDiis
       22     163      22       0       0       0       0       0

 Cartesian Hessian Update
 Hessian updated using BFGS update


** GEOMETRY OPTIMIZATION IN DELOCALIZED INTERNAL COORDINATES **
   Searching for a Minimum

   Optimization Cycle:   9

                       Coordinates (Angstroms)
     ATOM                X               Y               Z
      1  C         0.0278285925   -0.0357533673    0.0540537087
      2  C        -0.0087529013    0.2646481040    1.4252868846
      3  Cl        1.4780565251    0.6174209744    2.2710269650
      4  C        -1.2343928931    0.3058200843    2.0987151851
      5  Cl       -1.3212184875    0.6830016248    3.8041718382
      6  C        -2.4219742456    0.0546866571    1.4157950612
      7  H        -3.3587469442    0.0926862466    1.9568633012
      8  C        -2.3904554930   -0.2341393166    0.0574724600
      9  H        -3.3149343008   -0.4274695222   -0.4733935700
     10  C        -1.1742963482   -0.2749903147   -0.6166681487
     11  H        -1.1435004589   -0.5057261418   -1.6748980736
     12  C         1.3071929050   -0.0667520694   -0.7130966466
     13  C         2.2459059004   -1.0982530483   -0.5887913563
     14  Cl        1.9603028106   -2.4304454252    0.5176951988
     15  C         3.4146424198   -1.1063474106   -1.3443271239
     16  H         4.1212920745   -1.9180654978   -1.2291863504
     17  C         3.6692736879   -0.0788104405   -2.2467372988
     18  H         4.5759588695   -0.0784881989   -2.8374071783
     19  C         2.7400306236    0.9461159197   -2.3813173256
     20  Cl        3.0443380277    2.2477044875   -3.5213551419
     21  C         1.5717642697    0.9580020171   -1.6291065318
     22  H         0.8636228804    1.7690063047   -1.7392022893
   Point Group: c1    Number of degrees of freedom:    60


   Energy is  -2301.899742606

 Hessian updated using BFGS update

 60 Hessian modes will be used to form the next step
  Hessian Eigenvalues:
     0.004411    0.017735    0.018018    0.020660    0.020899    0.020933
     0.023030    0.023597    0.023660    0.023845    0.023846    0.024091
     0.024092    0.024116    0.024123    0.024138    0.024139    0.024145
     0.024173    0.074374    0.159959    0.159981    0.159998    0.160006
     0.160015    0.160083    0.217664    0.221052    0.224404    0.231435
     0.235114    0.235828    0.246903    0.249284    0.249941    0.250029
     0.251655    0.289455    0.293067    0.301068    0.301154    0.328910
     0.356664    0.356665    0.356666    0.356670    0.356674    0.356688
     0.412337    0.419158    0.429868    0.431471    0.461331    0.463722
     0.471088    0.472563    0.478235    0.478509    0.479170    0.481375

 Minimum search - taking simple RFO step
 Searching for Lamda that Minimizes Along All modes
 Value Taken    Lamda =  -0.00031262
 Step Taken.  Stepsize is  0.251369

                             Maximum     Tolerance    Cnvgd?
         Gradient           0.001081      0.000300      NO
         Displacement       0.190090      0.001200      NO
         Energy change     -0.000541      0.000001      NO


 New Cartesian Coordinates Obtained by Inverse Iteration

 Displacement from previous Coordinates is:  0.455466
 ----------------------------------------------------------------
             Standard Nuclear Orientation (Angstroms)
    I     Atom           X                Y                Z
 ----------------------------------------------------------------
    1      C       0.0261915421    -0.0292466602     0.0515570092
    2      C      -0.0113652253     0.3038077759     1.4150487456
    3      Cl      1.4718841629     0.7052954043     2.2453682473
    4      C      -1.2350524404     0.3356069976     2.0924458726
    5      Cl     -1.3236713682     0.7495270830     3.7890853895
    6      C      -2.4193323890     0.0432817933     1.4200377917
    7      H      -3.3548371027     0.0741824219     1.9637318759
    8      C      -2.3866741205    -0.2772221965     0.0689776359
    9      H      -3.3090050965    -0.5014928591    -0.4533106579
   10      C      -1.1720868666    -0.3102694335    -0.6086821425
   11      H      -1.1395578706    -0.5653794158    -1.6611167793
   12      C       1.3059243665    -0.0607515907    -0.7161702065
   13      C       2.2238318915    -1.1128887065    -0.6150031170
   14      Cl      1.9095617302    -2.4620060438     0.4626348105
   15      C       3.3931248320    -1.1263144151    -1.3694270429
   16      H       4.0836694437    -1.9542557096    -1.2734917068
   17      C       3.6690043856    -0.0821791942    -2.2463019694
   18      H       4.5759829882    -0.0858688433    -2.8365472144
   19      C       2.7610499916     0.9644181588    -2.3561986746
   20      Cl      3.0929884907     2.2872155605    -3.4636155301
   21      C       1.5916531412     0.9810710002    -1.6053541716
   22      H       0.8986530278     1.8073205400    -1.6980745979
 ----------------------------------------------------------------
 Nuclear Repulsion Energy =        1472.08115598 hartrees
 There are       73 alpha and       73 beta electrons
 Applying Cartesian multipole field
    Component          Value
    ---------          -----
     (2,0,0)        1.00000E-11
     (0,2,0)        2.00000E-11
     (0,0,2)       -3.00000E-11
 Nucleus-field energy     =    -0.0000000333 hartrees
 Requested basis set is 6-311++G(d,p)
 There are 154 shells and 426 basis functions
 A cutoff of  1.0D-15 yielded   9531 shell pairs
 There are     77906 function pairs (     83731 Cartesian)
 Smallest overlap matrix eigenvalue = 2.69E-07
 Linear dependence detected in AO basis
 Number of orthogonalized atomic orbitals = 423
 Maximum deviation from orthogonality = 1.085E-09
 Guess from superposition of atomic densities
 Warning:  Energy on first SCF cycle will be non-variational
 SAD guess density has 146.000000 electrons

 -----------------------------------------------------------------------
  General SCF calculation program by
  Eric Jon Sundstrom, Paul Horn, Yuezhi Mao, Dmitri Zuev, Alec White,
  David Stuck, Shaama M.S., Shane Yost, Joonho Lee, David Small,
  Daniel Levine, Susi Lehtola, Hugh Burton, Evgeny Epifanovsky,
  Bang C. Huynh
 -----------------------------------------------------------------------
 Exchange:     0.2000 Hartree-Fock + 0.0800 Slater + 0.7200 B88
 Correlation:  0.1900 VWN1RPA + 0.8100 LYP
 Using SG-1 standard quadrature grid
 A restricted SCF calculation will be
 performed using DIIS
 SCF converges when DIIS error is below 1.0e-08
 ---------------------------------------
  Cycle       Energy         DIIS error
 ---------------------------------------
    1   -2305.6473759242      3.02e-02  
    2   -2301.7416324672      2.58e-03  
    3   -2301.6385776740      3.25e-03  
    4   -2301.8884624583      6.68e-04  
    5   -2301.8977143475      3.05e-04  
    6   -2301.8997635649      9.74e-05  
    7   -2301.8999626132      1.84e-05  
    8   -2301.8999664676      1.17e-05  
    9   -2301.8999696943      2.42e-06  
   10   -2301.8999698186      1.01e-06  
   11   -2301.8999698419      1.86e-07  
   12   -2301.8999698426      1.10e-07  
   13   -2301.8999698426      3.70e-08  
   14   -2301.8999698428      9.79e-09  Convergence criterion met
 ---------------------------------------
 SCF time:   CPU 547.98s  wall 548.00s 
 SCF   energy in the final basis set =    -2301.8999698428
 Total energy in the final basis set =    -2301.8999698428

 --------------------------------------------------------------

                    Orbital Energies (a.u.)
 --------------------------------------------------------------

 Alpha MOs
 -- Occupied --
********-101.5667-101.5664-101.5648 -10.2638 -10.2618 -10.2581 -10.2571
-10.2249 -10.2236 -10.2104 -10.2100 -10.2094 -10.2078 -10.2047 -10.2039
 -9.4816  -9.4812  -9.4812  -9.4795  -7.2463  -7.2460  -7.2459  -7.2442
 -7.2365  -7.2361  -7.2360  -7.2360  -7.2357  -7.2353  -7.2343  -7.2339
 -0.9366  -0.9210  -0.8906  -0.8715  -0.8594  -0.8381  -0.8058  -0.7609
 -0.7504  -0.7370  -0.6669  -0.6359  -0.6238  -0.6049  -0.5449  -0.5273
 -0.5169  -0.5084  -0.4925  -0.4736  -0.4572  -0.4551  -0.4531  -0.4317
 -0.4272  -0.4143  -0.3976  -0.3949  -0.3868  -0.3802  -0.3587  -0.3510
 -0.3395  -0.3312  -0.3287  -0.3264  -0.3183  -0.2902  -0.2746  -0.2643
 -0.2580
 -- Virtual --
 -0.0547  -0.0508  -0.0377  -0.0369  -0.0211  -0.0130  -0.0045   0.0032
  0.0061   0.0117   0.0157   0.0255   0.0264   0.0339   0.0438   0.0468
  0.0517   0.0570   0.0627   0.0657   0.0666   0.0792   0.0811   0.0875
  0.0901   0.0950   0.0981   0.0992   0.1010   0.1058   0.1076   0.1109
  0.1159   0.1166   0.1203   0.1233   0.1239   0.1288   0.1304   0.1322
  0.1342   0.1372   0.1394   0.1448   0.1478   0.1564   0.1577   0.1606
  0.1657   0.1750   0.1789   0.1806   0.1833   0.1898   0.1942   0.1976
  0.2031   0.2065   0.2114   0.2176   0.2203   0.2266   0.2330   0.2381
  0.2423   0.2464   0.2524   0.2536   0.2544   0.2560   0.2606   0.2631
  0.2684   0.2724   0.2735   0.2771   0.2841   0.2846   0.2901   0.2957
  0.2988   0.3028   0.3153   0.3192   0.3246   0.3278   0.3334   0.3380
  0.3435   0.3506   0.3634   0.3688   0.4344   0.4355   0.4369   0.4398
  0.4445   0.4582   0.4628   0.4706   0.4795   0.4833   0.4939   0.4995
  0.5162   0.5191   0.5228   0.5333   0.5405   0.5486   0.5506   0.5540
  0.5639   0.5732   0.5772   0.5835   0.5871   0.5940   0.5959   0.6112
  0.6159   0.6263   0.6335   0.6421   0.6476   0.6561   0.6646   0.6694
  0.6798   0.6895   0.6984   0.6989   0.7072   0.7125   0.7219   0.7350
  0.7436   0.7524   0.7849   0.7891   0.8150   0.8271   0.8321   0.8351
  0.8391   0.8497   0.8520   0.8527   0.8577   0.8612   0.8630   0.8656
  0.8699   0.8767   0.8883   0.8905   0.8947   0.9061   0.9084   0.9175
  0.9244   0.9304   0.9442   0.9508   0.9570   0.9636   0.9676   0.9780
  0.9824   0.9897   0.9961   0.9994   1.0041   1.0146   1.0311   1.0389
  1.0497   1.0559   1.0604   1.1140   1.1273   1.1483   1.1532   1.1939
  1.2181   1.2316   1.2396   1.2505   1.2564   1.2684   1.2795   1.2907
  1.3189   1.3302   1.3422   1.3639   1.3865   1.4073   1.4427   1.4866
  1.4989   1.5032   1.5110   1.5498   1.5578   1.5638   1.5681   1.5949
  1.6033   1.6121   1.6335   1.6503   1.6624   1.6815   1.6903   1.7050
  1.7193   1.7268   1.7817   1.7913   1.8105   1.8257   1.8458   1.8597
  1.8752   1.8834   1.9016   1.9127   1.9329   1.9417   1.9459   1.9481
  1.9696   1.9789   1.9925   2.0337   2.0478   2.0536   2.0598   2.0806
  2.1447   2.1586   2.1772   2.1958   2.2575   2.2627   2.2718   2.2772
  2.2870   2.3108   2.3227   2.3345   2.3469   2.3593   2.4137   2.4327
  2.4421   2.4576   2.4645   2.4686   2.4999   2.5258   2.5438   2.5528
  2.5609   2.5948   2.6022   2.6201   2.6803   2.6844   2.6954   2.6993
  2.7074   2.7257   2.7299   2.7384   2.7540   2.7591   2.7699   2.7741
  2.7847   2.7970   2.8263   2.8396   2.8531   2.8645   2.8742   2.9125
  2.9863   2.9977   3.0815   3.0893   3.0969   3.1327   3.1557   3.1835
  3.2207   3.2313   3.2744   3.3478   3.3553   3.3988   3.4129   3.5160
  3.5475   3.5931   3.6804   3.7312   3.7873   3.8726   3.9508   4.0476
  4.0541   4.1027   4.1289   4.3574   4.8122   4.8285   9.7804   9.7831
  9.8117   9.8465  23.4242  23.5660  23.8534  23.8883  23.8960  23.9382
 23.9845  24.0176  24.0407  24.0882  24.1361  24.1591  25.8149  25.8257
 25.9083  25.9711  26.1256  26.1607  26.2506  26.3452  26.5791  26.6114
 26.7321  26.8740 215.7741 215.7770 215.8119 215.8524
 --------------------------------------------------------------

          Ground-State Mulliken Net Atomic Charges

     Atom                 Charge (a.u.)
  ----------------------------------------
      1 C                    -0.001128
      2 C                    -1.731651
      3 Cl                    0.534615
      4 C                     0.861386
      5 Cl                    0.492394
      6 C                    -0.392144
      7 H                     0.204657
      8 C                    -0.486560
      9 H                     0.176368
     10 C                    -0.236087
     11 H                     0.184162
     12 C                     0.560134
     13 C                    -0.502065
     14 Cl                    0.418706
     15 C                    -0.548372
     16 H                     0.202371
     17 C                    -0.624784
     18 H                     0.191972
     19 C                     0.636065
     20 Cl                    0.476756
     21 C                    -0.629494
     22 H                     0.212698
  ----------------------------------------
  Sum of atomic charges =     0.000000

 -----------------------------------------------------------------
                    Cartesian Multipole Moments
 -----------------------------------------------------------------
    Charge (ESU x 10^10)
                -0.0000
    Dipole Moment (Debye)
         X      -1.1443      Y      -0.7801      Z      -1.8693
       Tot       2.3264
    Quadrupole Moments (Debye-Ang)
        XX    -108.1075     XY      -3.1408     YY    -123.9022
        XZ      -1.8160     YZ       2.3101     ZZ    -125.2086
    Octopole Moments (Debye-Ang^2)
       XXX    -311.1824    XXY     -37.4821    XYY    -110.4486
       YYY     -40.5139    XXZ     -23.2375    XYZ      12.0471
       YYZ      -9.5191    XZZ    -111.4636    YZZ     -23.7379
       ZZZ     -28.8581
    Hexadecapole Moments (Debye-Ang^3)
      XXXX   -3208.7709   XXXY    -131.7134   XXYY    -809.8620
      XYYY     -62.1779   YYYY   -1270.8347   XXXZ     859.3725
      XXYZ     113.6686   XYYZ     333.8669   YYYZ     162.5836
      XXZZ   -1116.2000   XYZZ     -38.6418   YYZZ    -788.7335
      XZZZ     996.8165   YZZZ     200.7391   ZZZZ   -3481.2006
 -----------------------------------------------------------------
 Calculating analytic gradient of the SCF energy
 Gradient of SCF Energy
            1           2           3           4           5           6
    1  -0.0005320  -0.0002281   0.0004096   0.0002127   0.0000312   0.0000209
    2  -0.0001348  -0.0002281  -0.0004273   0.0000361   0.0000367  -0.0000454
    3  -0.0002548  -0.0000194  -0.0002416   0.0000624  -0.0000511  -0.0001612
            7           8           9          10          11          12
    1  -0.0000153  -0.0000956  -0.0000069   0.0003403  -0.0000151   0.0003249
    2  -0.0000063   0.0000614  -0.0000214   0.0000303   0.0000439   0.0001693
    3  -0.0000018   0.0002039   0.0000112  -0.0000340  -0.0000102  -0.0002636
           13          14          15          16          17          18
    1  -0.0000714  -0.0001119  -0.0001262   0.0000181  -0.0001431  -0.0000021
    2   0.0002615   0.0004387  -0.0001316   0.0000151   0.0002140  -0.0000067
    3   0.0001436   0.0004326   0.0001644  -0.0000258  -0.0000368  -0.0000114
           19          20          21          22
    1   0.0003137  -0.0000430  -0.0002442  -0.0000363
    2  -0.0000573  -0.0000590  -0.0001617  -0.0000274
    3  -0.0001531   0.0000184   0.0002284  -0.0000002
 Max gradient component =       5.320E-04
 RMS gradient           =       1.838E-04
 Gradient time:  CPU 191.32 s  wall 191.32 s
 Geometry Optimization Parameters
   NAtoms,    NIC,     NZ,  NCons,   NDum,   NFix, NCnnct, MaxDiis
       22     163      22       0       0       0       0       0

 Cartesian Hessian Update
 Hessian updated using BFGS update


** GEOMETRY OPTIMIZATION IN DELOCALIZED INTERNAL COORDINATES **
   Searching for a Minimum

   Optimization Cycle:  10

                       Coordinates (Angstroms)
     ATOM                X               Y               Z
      1  C         0.0261915421   -0.0292466602    0.0515570092
      2  C        -0.0113652253    0.3038077759    1.4150487456
      3  Cl        1.4718841629    0.7052954043    2.2453682473
      4  C        -1.2350524404    0.3356069976    2.0924458726
      5  Cl       -1.3236713682    0.7495270830    3.7890853895
      6  C        -2.4193323890    0.0432817933    1.4200377917
      7  H        -3.3548371027    0.0741824219    1.9637318759
      8  C        -2.3866741205   -0.2772221965    0.0689776359
      9  H        -3.3090050965   -0.5014928591   -0.4533106579
     10  C        -1.1720868666   -0.3102694335   -0.6086821425
     11  H        -1.1395578706   -0.5653794158   -1.6611167793
     12  C         1.3059243665   -0.0607515907   -0.7161702065
     13  C         2.2238318915   -1.1128887065   -0.6150031170
     14  Cl        1.9095617302   -2.4620060438    0.4626348105
     15  C         3.3931248320   -1.1263144151   -1.3694270429
     16  H         4.0836694437   -1.9542557096   -1.2734917068
     17  C         3.6690043856   -0.0821791942   -2.2463019694
     18  H         4.5759829882   -0.0858688433   -2.8365472144
     19  C         2.7610499916    0.9644181588   -2.3561986746
     20  Cl        3.0929884907    2.2872155605   -3.4636155301
     21  C         1.5916531412    0.9810710002   -1.6053541716
     22  H         0.8986530278    1.8073205400   -1.6980745979
   Point Group: c1    Number of degrees of freedom:    60


   Energy is  -2301.899969843

 Hessian updated using BFGS update

 60 Hessian modes will be used to form the next step
  Hessian Eigenvalues:
     0.002422    0.017715    0.017922    0.020650    0.020922    0.020998
     0.023033    0.023597    0.023642    0.023842    0.023854    0.024091
     0.024095    0.024115    0.024123    0.024138    0.024140    0.024145
     0.024166    0.073204    0.159952    0.159979    0.159998    0.160004
     0.160018    0.160081    0.216693    0.221002    0.224373    0.231565
     0.235065    0.235802    0.246972    0.249257    0.249674    0.250002
     0.251652    0.289492    0.292752    0.301063    0.301185    0.328905
     0.356664    0.356665    0.356666    0.356670    0.356674    0.356703
     0.412427    0.418895    0.429848    0.431498    0.461367    0.463788
     0.471088    0.472525    0.478241    0.478491    0.479165    0.481280

 Minimum search - taking simple RFO step
 Searching for Lamda that Minimizes Along All modes
 Value Taken    Lamda =  -0.00015527
 Step Taken.  Stepsize is  0.239576

                             Maximum     Tolerance    Cnvgd?
         Gradient           0.000553      0.000300      NO
         Displacement       0.180433      0.001200      NO
         Energy change     -0.000227      0.000001      NO


 New Cartesian Coordinates Obtained by Inverse Iteration

 Displacement from previous Coordinates is:  0.428163
 ----------------------------------------------------------------
             Standard Nuclear Orientation (Angstroms)
    I     Atom           X                Y                Z
 ----------------------------------------------------------------
    1      C       0.0260893394    -0.0241493547     0.0514731498
    2      C      -0.0148554152     0.3402792429     1.4064923628
    3      Cl      1.4627133736     0.7832865170     2.2254469837
    4      C      -1.2379390765     0.3653176783     2.0857164345
    5      Cl     -1.3311263906     0.8144766681     3.7731554750
    6      C      -2.4177466087     0.0353350931     1.4229823067
    7      H      -3.3525803510     0.0616359297     1.9680260374
    8      C      -2.3815538380    -0.3171358318     0.0799973747
    9      H      -3.3005313350    -0.5705762625    -0.4347197370
   10      C      -1.1676343187    -0.3443012733    -0.5989866146
   11      H      -1.1315823781    -0.6246593204    -1.6448100720
   12      C       1.3058988436    -0.0558206265    -0.7170046320
   13      C       2.2043094919    -1.1265980687    -0.6406638010
   14      Cl      1.8654702284    -2.4925529402     0.4082229380
   15      C       3.3733937313    -1.1440107322    -1.3955409760
   16      H       4.0488638407    -1.9862896215    -1.3188492219
   17      C       3.6679216990    -0.0850996855    -2.2480811024
   18      H       4.5743396695    -0.0917903475    -2.8391761864
   19      C       2.7795299997     0.9806588064    -2.3324942938
   20      Cl      3.1359251747     2.3225476561    -3.4091081758
   21      C       1.6106785651     1.0015532393    -1.5809513808
   22      H       0.9323532689     1.8417449008    -1.6555333014
 ----------------------------------------------------------------
 Nuclear Repulsion Energy =        1470.96904324 hartrees
 There are       73 alpha and       73 beta electrons
 Applying Cartesian multipole field
    Component          Value
    ---------          -----
     (2,0,0)        1.00000E-11
     (0,2,0)        2.00000E-11
     (0,0,2)       -3.00000E-11
 Nucleus-field energy     =    -0.0000000312 hartrees
 Requested basis set is 6-311++G(d,p)
 There are 154 shells and 426 basis functions
 A cutoff of  1.0D-15 yielded   9531 shell pairs
 There are     77990 function pairs (     83833 Cartesian)
 Smallest overlap matrix eigenvalue = 2.58E-07
 Linear dependence detected in AO basis
 Number of orthogonalized atomic orbitals = 423
 Maximum deviation from orthogonality = 4.643E-10
 Guess from superposition of atomic densities
 Warning:  Energy on first SCF cycle will be non-variational
 SAD guess density has 146.000000 electrons

 -----------------------------------------------------------------------
  General SCF calculation program by
  Eric Jon Sundstrom, Paul Horn, Yuezhi Mao, Dmitri Zuev, Alec White,
  David Stuck, Shaama M.S., Shane Yost, Joonho Lee, David Small,
  Daniel Levine, Susi Lehtola, Hugh Burton, Evgeny Epifanovsky,
  Bang C. Huynh
 -----------------------------------------------------------------------
 Exchange:     0.2000 Hartree-Fock + 0.0800 Slater + 0.7200 B88
 Correlation:  0.1900 VWN1RPA + 0.8100 LYP
 Using SG-1 standard quadrature grid
 A restricted SCF calculation will be
 performed using DIIS
 SCF converges when DIIS error is below 1.0e-08
 ---------------------------------------
  Cycle       Energy         DIIS error
 ---------------------------------------
    1   -2305.6455452340      3.02e-02  
    2   -2301.7416216071      2.58e-03  
    3   -2301.6387270530      3.24e-03  
    4   -2301.8886385710      6.66e-04  
    5   -2301.8978330680      3.05e-04  
    6   -2301.8998774426      9.70e-05  
    7   -2301.9000751065      1.79e-05  
    8   -2301.9000788356      1.11e-05  
    9   -2301.9000817564      2.45e-06  
   10   -2301.9000818847      1.01e-06  
   11   -2301.9000819078      1.73e-07  
   12   -2301.9000819084      9.77e-08  
   13   -2301.9000819086      3.67e-08  
   14   -2301.9000819088      9.53e-09  Convergence criterion met
 ---------------------------------------
 SCF time:   CPU 550.97s  wall 551.00s 
 SCF   energy in the final basis set =    -2301.9000819088
 Total energy in the final basis set =    -2301.9000819088

 --------------------------------------------------------------

                    Orbital Energies (a.u.)
 --------------------------------------------------------------

 Alpha MOs
 -- Occupied --
********-101.5667-101.5666-101.5650 -10.2639 -10.2618 -10.2582 -10.2571
-10.2248 -10.2235 -10.2104 -10.2101 -10.2094 -10.2077 -10.2046 -10.2039
 -9.4817  -9.4815  -9.4812  -9.4798  -7.2463  -7.2463  -7.2458  -7.2445
 -7.2365  -7.2364  -7.2360  -7.2359  -7.2356  -7.2356  -7.2345  -7.2342
 -0.9365  -0.9210  -0.8906  -0.8717  -0.8593  -0.8381  -0.8057  -0.7610
 -0.7504  -0.7370  -0.6668  -0.6356  -0.6241  -0.6048  -0.5449  -0.5274
 -0.5161  -0.5094  -0.4923  -0.4736  -0.4572  -0.4551  -0.4531  -0.4315
 -0.4272  -0.4144  -0.3974  -0.3951  -0.3865  -0.3801  -0.3585  -0.3511
 -0.3397  -0.3311  -0.3289  -0.3268  -0.3186  -0.2891  -0.2752  -0.2643
 -0.2582
 -- Virtual --
 -0.0531  -0.0508  -0.0394  -0.0367  -0.0213  -0.0129  -0.0046   0.0031
  0.0061   0.0118   0.0154   0.0255   0.0261   0.0339   0.0438   0.0468
  0.0516   0.0577   0.0629   0.0647   0.0663   0.0791   0.0811   0.0879
  0.0900   0.0948   0.0978   0.0992   0.1008   0.1053   0.1074   0.1108
  0.1161   0.1166   0.1204   0.1229   0.1240   0.1285   0.1302   0.1320
  0.1341   0.1370   0.1396   0.1448   0.1473   0.1564   0.1580   0.1605
  0.1654   0.1749   0.1787   0.1809   0.1824   0.1904   0.1938   0.1976
  0.2025   0.2075   0.2122   0.2174   0.2192   0.2265   0.2321   0.2367
  0.2419   0.2462   0.2521   0.2530   0.2540   0.2559   0.2609   0.2630
  0.2682   0.2720   0.2742   0.2769   0.2839   0.2866   0.2910   0.2934
  0.2984   0.3024   0.3143   0.3211   0.3251   0.3298   0.3343   0.3373
  0.3425   0.3503   0.3671   0.3689   0.4342   0.4359   0.4380   0.4392
  0.4466   0.4571   0.4628   0.4703   0.4798   0.4827   0.4936   0.5010
  0.5164   0.5173   0.5223   0.5328   0.5401   0.5484   0.5499   0.5538
  0.5661   0.5729   0.5769   0.5847   0.5861   0.5929   0.5961   0.6114
  0.6155   0.6271   0.6351   0.6440   0.6485   0.6552   0.6653   0.6678
  0.6806   0.6888   0.6987   0.6992   0.7063   0.7119   0.7236   0.7361
  0.7448   0.7519   0.7834   0.7904   0.8151   0.8277   0.8346   0.8365
  0.8405   0.8491   0.8521   0.8530   0.8588   0.8613   0.8628   0.8661
  0.8680   0.8749   0.8876   0.8895   0.8952   0.9077   0.9087   0.9172
  0.9246   0.9305   0.9476   0.9521   0.9567   0.9640   0.9680   0.9790
  0.9810   0.9889   0.9976   0.9994   1.0030   1.0153   1.0312   1.0368
  1.0487   1.0563   1.0590   1.1183   1.1308   1.1462   1.1533   1.1931
  1.2204   1.2333   1.2434   1.2519   1.2566   1.2689   1.2782   1.2904
  1.3205   1.3296   1.3437   1.3642   1.3888   1.4045   1.4413   1.4858
  1.4970   1.5041   1.5108   1.5508   1.5604   1.5626   1.5681   1.5947
  1.6029   1.6125   1.6350   1.6500   1.6628   1.6805   1.6913   1.7058
  1.7193   1.7260   1.7829   1.7914   1.8117   1.8246   1.8436   1.8563
  1.8743   1.8823   1.9025   1.9117   1.9337   1.9419   1.9451   1.9487
  1.9702   1.9804   1.9941   2.0360   2.0486   2.0538   2.0597   2.0827
  2.1443   2.1585   2.1779   2.1939   2.2571   2.2629   2.2728   2.2739
  2.2887   2.3059   2.3240   2.3344   2.3475   2.3604   2.4149   2.4306
  2.4407   2.4586   2.4637   2.4696   2.5024   2.5254   2.5433   2.5533
  2.5600   2.5922   2.5998   2.6195   2.6821   2.6864   2.6952   2.6997
  2.7069   2.7224   2.7284   2.7387   2.7536   2.7586   2.7690   2.7740
  2.7833   2.7967   2.8273   2.8395   2.8570   2.8594   2.8800   2.9113
  2.9875   2.9985   3.0823   3.0914   3.0997   3.1331   3.1519   3.1830
  3.2189   3.2362   3.2779   3.3480   3.3556   3.3993   3.4153   3.5170
  3.5484   3.5950   3.6811   3.7320   3.7887   3.8730   3.9515   4.0476
  4.0547   4.1030   4.1291   4.3533   4.8133   4.8264   9.7812   9.7836
  9.8146   9.8452  23.4262  23.5664  23.8531  23.8878  23.8955  23.9382
 23.9844  24.0174  24.0410  24.0900  24.1363  24.1601  25.8127  25.8257
 25.8944  25.9753  26.1232  26.1602  26.2463  26.3496  26.5800  26.6110
 26.7230  26.8847 215.7746 215.7778 215.8163 215.8498
 --------------------------------------------------------------

          Ground-State Mulliken Net Atomic Charges

     Atom                 Charge (a.u.)
  ----------------------------------------
      1 C                     0.028410
      2 C                    -1.749180
      3 Cl                    0.535653
      4 C                     0.855967
      5 Cl                    0.500027
      6 C                    -0.359527
      7 H                     0.206403
      8 C                    -0.517488
      9 H                     0.175928
     10 C                    -0.267545
     11 H                     0.184413
     12 C                     0.565835
     13 C                    -0.507958
     14 Cl                    0.434154
     15 C                    -0.558994
     16 H                     0.204357
     17 C                    -0.636409
     18 H                     0.192354
     19 C                     0.622408
     20 Cl                    0.479564
     21 C                    -0.600973
     22 H                     0.212602
  ----------------------------------------
  Sum of atomic charges =     0.000000

 -----------------------------------------------------------------
                    Cartesian Multipole Moments
 -----------------------------------------------------------------
    Charge (ESU x 10^10)
                 0.0000
    Dipole Moment (Debye)
         X      -1.1458      Y      -0.8496      Z      -1.8677
       Tot       2.3501
    Quadrupole Moments (Debye-Ang)
        XX    -108.3140     XY      -3.0542     YY    -123.8235
        XZ      -1.9235     YZ       2.3502     ZZ    -125.0798
    Octopole Moments (Debye-Ang^2)
       XXX    -311.6630    XXY     -40.0438    XYY    -110.2742
       YYY     -45.8671    XXZ     -22.7698    XYZ      12.3506
       YYZ      -9.3109    XZZ    -110.7713    YZZ     -25.8246
       ZZZ     -28.0448
    Hexadecapole Moments (Debye-Ang^3)
      XXXX   -3219.6641   XXXY    -144.6748   XXYY    -817.5039
      XYYY     -76.3819   YYYY   -1319.3325   XXXZ     867.6812
      XXYZ     107.3480   XYYZ     336.4079   YYYZ     139.2927
      XXZZ   -1106.7773   XYZZ     -43.4556   YYZZ    -788.0135
      XZZZ    1003.2597   YZZZ     178.9780   ZZZZ   -3427.6239
 -----------------------------------------------------------------
 Calculating analytic gradient of the SCF energy
 Gradient of SCF Energy
            1           2           3           4           5           6
    1  -0.0004107  -0.0000120   0.0001734   0.0001988   0.0000389  -0.0000185
    2  -0.0000581  -0.0002650  -0.0000711   0.0000428   0.0000075  -0.0000412
    3  -0.0002340   0.0000444  -0.0000910   0.0000840  -0.0000608  -0.0001960
            7           8           9          10          11          12
    1  -0.0000039  -0.0001131  -0.0000097   0.0002904   0.0000084   0.0002005
    2  -0.0000122   0.0000195   0.0000068   0.0000490   0.0000282   0.0001756
    3   0.0000092   0.0002196   0.0000170  -0.0000163   0.0000284  -0.0002309
           13          14          15          16          17          18
    1  -0.0000200  -0.0000909  -0.0001008   0.0000172  -0.0001201  -0.0000073
    2   0.0000087   0.0002624  -0.0000649   0.0000061   0.0001725  -0.0000195
    3   0.0001913   0.0001714   0.0001209  -0.0000316  -0.0000314  -0.0000161
           19          20          21          22
    1   0.0002521  -0.0000421  -0.0001833  -0.0000473
    2  -0.0000652  -0.0000391  -0.0001213  -0.0000214
    3  -0.0001338   0.0000097   0.0001893  -0.0000431
 Max gradient component =       4.107E-04
 RMS gradient           =       1.296E-04
 Gradient time:  CPU 191.85 s  wall 191.85 s
 Geometry Optimization Parameters
   NAtoms,    NIC,     NZ,  NCons,   NDum,   NFix, NCnnct, MaxDiis
       22     163      22       0       0       0       0       0

 Cartesian Hessian Update
 Hessian updated using BFGS update


** GEOMETRY OPTIMIZATION IN DELOCALIZED INTERNAL COORDINATES **
   Searching for a Minimum

   Optimization Cycle:  11

                       Coordinates (Angstroms)
     ATOM                X               Y               Z
      1  C         0.0260893394   -0.0241493547    0.0514731498
      2  C        -0.0148554152    0.3402792429    1.4064923628
      3  Cl        1.4627133736    0.7832865170    2.2254469837
      4  C        -1.2379390765    0.3653176783    2.0857164345
      5  Cl       -1.3311263906    0.8144766681    3.7731554750
      6  C        -2.4177466087    0.0353350931    1.4229823067
      7  H        -3.3525803510    0.0616359297    1.9680260374
      8  C        -2.3815538380   -0.3171358318    0.0799973747
      9  H        -3.3005313350   -0.5705762625   -0.4347197370
     10  C        -1.1676343187   -0.3443012733   -0.5989866146
     11  H        -1.1315823781   -0.6246593204   -1.6448100720
     12  C         1.3058988436   -0.0558206265   -0.7170046320
     13  C         2.2043094919   -1.1265980687   -0.6406638010
     14  Cl        1.8654702284   -2.4925529402    0.4082229380
     15  C         3.3733937313   -1.1440107322   -1.3955409760
     16  H         4.0488638407   -1.9862896215   -1.3188492219
     17  C         3.6679216990   -0.0850996855   -2.2480811024
     18  H         4.5743396695   -0.0917903475   -2.8391761864
     19  C         2.7795299997    0.9806588064   -2.3324942938
     20  Cl        3.1359251747    2.3225476561   -3.4091081758
     21  C         1.6106785651    1.0015532393   -1.5809513808
     22  H         0.9323532689    1.8417449008   -1.6555333014
   Point Group: c1    Number of degrees of freedom:    60


   Energy is  -2301.900081909

 Hessian updated using BFGS update

 60 Hessian modes will be used to form the next step
  Hessian Eigenvalues:
     0.001389    0.017736    0.017862    0.020665    0.020936    0.021218
     0.023006    0.023605    0.023614    0.023840    0.023853    0.024091
     0.024094    0.024116    0.024122    0.024138    0.024145    0.024146
     0.024182    0.071349    0.159941    0.159991    0.159997    0.160001
     0.160021    0.160071    0.215482    0.221010    0.224322    0.231737
     0.235081    0.235841    0.246927    0.249306    0.249875    0.250053
     0.251612    0.289385    0.292872    0.301039    0.301187    0.328900
     0.356663    0.356665    0.356666    0.356670    0.356675    0.356715
     0.412418    0.418687    0.429820    0.431505    0.461258    0.463504
     0.471091    0.472146    0.477815    0.478291    0.479155    0.481022

 Minimum search - taking simple RFO step
 Searching for Lamda that Minimizes Along All modes
 Value Taken    Lamda =  -0.00006884
 Step Taken.  Stepsize is  0.209954

                             Maximum     Tolerance    Cnvgd?
         Gradient           0.000325      0.000300      NO
         Displacement       0.154633      0.001200      NO
         Energy change     -0.000112      0.000001      NO


 New Cartesian Coordinates Obtained by Inverse Iteration

 Displacement from previous Coordinates is:  0.383266
 ----------------------------------------------------------------
             Standard Nuclear Orientation (Angstroms)
    I     Atom           X                Y                Z
 ----------------------------------------------------------------
    1      C       0.0265769830    -0.0219846610     0.0524767880
    2      C      -0.0187620998     0.3717359835     1.3988214989
    3      Cl      1.4536748503     0.8464664383     2.2092067995
    4      C      -1.2419806264     0.3937104760     2.0785670861
    5      Cl     -1.3408537078     0.8767954665     3.7564658506
    6      C      -2.4169811727     0.0311445450     1.4247418581
    7      H      -3.3516414498     0.0557204205     1.9701142349
    8      C      -2.3762032014    -0.3520354647     0.0901636851
    9      H      -3.2914519948    -0.6315624159    -0.4175561704
   10      C      -1.1625578381    -0.3763621919    -0.5889811689
   11      H      -1.1227504620    -0.6804518512    -1.6280495525
   12      C       1.3063420700    -0.0533084648    -0.7168025329
   13      C       2.1880418666    -1.1391291925    -0.6645802737
   14      Cl      1.8299879224    -2.5202526265     0.3583518540
   15      C       3.3564217854    -1.1587823659    -1.4208014472
   16      H       4.0189773390    -2.0126757543    -1.3619877560
   17      C       3.6664343682    -0.0868661793    -2.2509630983
   18      H       4.5719656123    -0.0948983801    -2.8434095722
   19      C       2.7949068086     0.9946454112    -2.3106805320
   20      Cl      3.1718731815     2.3536010543    -3.3587612612
   21      C       1.6274248816     1.0180487176    -1.5573687910
   22      H       0.9624923979     1.8702927020    -1.6133739313
 ----------------------------------------------------------------
 Nuclear Repulsion Energy =        1469.95853149 hartrees
 There are       73 alpha and       73 beta electrons
 Applying Cartesian multipole field
    Component          Value
    ---------          -----
     (2,0,0)        1.00000E-11
     (0,2,0)        2.00000E-11
     (0,0,2)       -3.00000E-11
 Nucleus-field energy     =    -0.0000000294 hartrees
 Requested basis set is 6-311++G(d,p)
 There are 154 shells and 426 basis functions
 A cutoff of  1.0D-15 yielded   9528 shell pairs
 There are     77963 function pairs (     83800 Cartesian)
 Smallest overlap matrix eigenvalue = 2.50E-07
 Linear dependence detected in AO basis
 Number of orthogonalized atomic orbitals = 423
 Maximum deviation from orthogonality = 5.763E-10
 Guess from superposition of atomic densities
 Warning:  Energy on first SCF cycle will be non-variational
 SAD guess density has 146.000000 electrons

 -----------------------------------------------------------------------
  General SCF calculation program by
  Eric Jon Sundstrom, Paul Horn, Yuezhi Mao, Dmitri Zuev, Alec White,
  David Stuck, Shaama M.S., Shane Yost, Joonho Lee, David Small,
  Daniel Levine, Susi Lehtola, Hugh Burton, Evgeny Epifanovsky,
  Bang C. Huynh
 -----------------------------------------------------------------------
 Exchange:     0.2000 Hartree-Fock + 0.0800 Slater + 0.7200 B88
 Correlation:  0.1900 VWN1RPA + 0.8100 LYP
 Using SG-1 standard quadrature grid
 A restricted SCF calculation will be
 performed using DIIS
 SCF converges when DIIS error is below 1.0e-08
 ---------------------------------------
  Cycle       Energy         DIIS error
 ---------------------------------------
    1   -2305.6435386032      3.02e-02  
    2   -2301.7415987665      2.58e-03  
    3   -2301.6388221304      3.24e-03  
    4   -2301.8887272079      6.65e-04  
    5   -2301.8978838525      3.05e-04  
    6   -2301.8999248184      9.67e-05  
    7   -2301.9001214098      1.75e-05  
    8   -2301.9001250713      1.06e-05  
    9   -2301.9001277180      2.48e-06  
   10   -2301.9001278495      1.01e-06  
   11   -2301.9001278733      1.64e-07  
   12   -2301.9001278737      8.60e-08  
   13   -2301.9001278738      3.44e-08  
   14   -2301.9001278739      8.57e-09  Convergence criterion met
 ---------------------------------------
 SCF time:   CPU 547.00s  wall 547.00s 
 SCF   energy in the final basis set =    -2301.9001278739
 Total energy in the final basis set =    -2301.9001278739

 --------------------------------------------------------------

                    Orbital Energies (a.u.)
 --------------------------------------------------------------

 Alpha MOs
 -- Occupied --
********-101.5669-101.5666-101.5652 -10.2639 -10.2618 -10.2583 -10.2571
-10.2248 -10.2234 -10.2104 -10.2102 -10.2095 -10.2077 -10.2046 -10.2038
 -9.4817  -9.4817  -9.4811  -9.4800  -7.2465  -7.2464  -7.2458  -7.2446
 -7.2366  -7.2365  -7.2360  -7.2359  -7.2358  -7.2356  -7.2347  -7.2343
 -0.9365  -0.9211  -0.8906  -0.8718  -0.8592  -0.8381  -0.8057  -0.7611
 -0.7504  -0.7370  -0.6667  -0.6354  -0.6243  -0.6047  -0.5449  -0.5275
 -0.5153  -0.5103  -0.4922  -0.4737  -0.4573  -0.4550  -0.4531  -0.4314
 -0.4271  -0.4145  -0.3973  -0.3953  -0.3863  -0.3800  -0.3584  -0.3512
 -0.3398  -0.3311  -0.3290  -0.3270  -0.3187  -0.2884  -0.2756  -0.2643
 -0.2585
 -- Virtual --
 -0.0521  -0.0502  -0.0412  -0.0365  -0.0215  -0.0129  -0.0047   0.0031
  0.0061   0.0119   0.0152   0.0255   0.0259   0.0338   0.0437   0.0469
  0.0514   0.0583   0.0633   0.0639   0.0661   0.0791   0.0810   0.0883
  0.0900   0.0944   0.0976   0.0990   0.1009   0.1048   0.1073   0.1107
  0.1160   0.1169   0.1203   0.1227   0.1242   0.1283   0.1301   0.1318
  0.1339   0.1369   0.1397   0.1449   0.1468   0.1563   0.1585   0.1605
  0.1652   0.1749   0.1785   0.1813   0.1816   0.1908   0.1935   0.1975
  0.2021   0.2084   0.2126   0.2171   0.2187   0.2264   0.2307   0.2362
  0.2416   0.2462   0.2509   0.2526   0.2543   0.2561   0.2610   0.2626
  0.2679   0.2714   0.2746   0.2771   0.2835   0.2886   0.2915   0.2921
  0.2981   0.3022   0.3135   0.3227   0.3254   0.3313   0.3345   0.3373
  0.3417   0.3502   0.3680   0.3711   0.4336   0.4354   0.4387   0.4401
  0.4478   0.4567   0.4627   0.4693   0.4803   0.4821   0.4935   0.5028
  0.5138   0.5171   0.5221   0.5324   0.5399   0.5480   0.5498   0.5538
  0.5683   0.5729   0.5766   0.5847   0.5856   0.5922   0.5966   0.6117
  0.6149   0.6276   0.6363   0.6450   0.6498   0.6543   0.6648   0.6682
  0.6812   0.6881   0.6982   0.6993   0.7067   0.7121   0.7257   0.7378
  0.7458   0.7511   0.7819   0.7920   0.8154   0.8282   0.8368   0.8379
  0.8422   0.8482   0.8522   0.8536   0.8597   0.8610   0.8628   0.8660
  0.8674   0.8733   0.8869   0.8883   0.8958   0.9080   0.9100   0.9158
  0.9253   0.9308   0.9484   0.9544   0.9564   0.9643   0.9683   0.9784
  0.9808   0.9883   0.9978   1.0004   1.0022   1.0163   1.0309   1.0353
  1.0474   1.0563   1.0589   1.1223   1.1317   1.1449   1.1545   1.1923
  1.2207   1.2368   1.2466   1.2533   1.2569   1.2697   1.2771   1.2914
  1.3213   1.3291   1.3451   1.3648   1.3908   1.4028   1.4394   1.4856
  1.4952   1.5047   1.5108   1.5505   1.5617   1.5633   1.5682   1.5946
  1.6030   1.6133   1.6363   1.6500   1.6634   1.6798   1.6923   1.7067
  1.7193   1.7254   1.7842   1.7917   1.8133   1.8244   1.8411   1.8550
  1.8740   1.8813   1.9036   1.9109   1.9344   1.9417   1.9443   1.9494
  1.9708   1.9814   1.9956   2.0374   2.0496   2.0542   2.0592   2.0839
  2.1440   2.1585   2.1784   2.1921   2.2560   2.2634   2.2713   2.2736
  2.2895   2.3043   2.3238   2.3336   2.3479   2.3613   2.4158   2.4290
  2.4396   2.4591   2.4628   2.4702   2.5043   2.5253   2.5423   2.5534
  2.5590   2.5894   2.5991   2.6178   2.6831   2.6877   2.6954   2.7000
  2.7063   2.7205   2.7282   2.7392   2.7533   2.7582   2.7672   2.7749
  2.7825   2.7963   2.8280   2.8389   2.8549   2.8591   2.8845   2.9104
  2.9880   2.9987   3.0825   3.0931   3.1019   3.1340   3.1479   3.1825
  3.2177   3.2402   3.2822   3.3480   3.3559   3.3997   3.4177   3.5181
  3.5493   3.5965   3.6816   3.7328   3.7898   3.8735   3.9519   4.0475
  4.0553   4.1034   4.1293   4.3505   4.8145   4.8243   9.7816   9.7841
  9.8187   9.8447  23.4282  23.5665  23.8529  23.8875  23.8948  23.9381
 23.9841  24.0176  24.0414  24.0913  24.1364  24.1606  25.8098  25.8257
 25.8848  25.9744  26.1213  26.1595  26.2471  26.3472  26.5806  26.6102
 26.7168  26.8912 215.7749 215.7785 215.8218 215.8484
 --------------------------------------------------------------

          Ground-State Mulliken Net Atomic Charges

     Atom                 Charge (a.u.)
  ----------------------------------------
      1 C                     0.065938
      2 C                    -1.769751
      3 Cl                    0.532648
      4 C                     0.844882
      5 Cl                    0.506346
      6 C                    -0.342026
      7 H                     0.208016
      8 C                    -0.543016
      9 H                     0.175564
     10 C                    -0.291071
     11 H                     0.184725
     12 C                     0.570766
     13 C                    -0.507218
     14 Cl                    0.444464
     15 C                    -0.561632
     16 H                     0.205929
     17 C                    -0.643981
     18 H                     0.192836
     19 C                     0.612176
     20 Cl                    0.482313
     21 C                    -0.580688
     22 H                     0.212782
  ----------------------------------------
  Sum of atomic charges =     0.000000

 -----------------------------------------------------------------
                    Cartesian Multipole Moments
 -----------------------------------------------------------------
    Charge (ESU x 10^10)
                 0.0000
    Dipole Moment (Debye)
         X      -1.1449      Y      -0.9090      Z      -1.8658
       Tot       2.3703
    Quadrupole Moments (Debye-Ang)
        XX    -108.4942     XY      -2.9690     YY    -123.7644
        XZ      -2.0279     YZ       2.3861     ZZ    -124.9669
    Octopole Moments (Debye-Ang^2)
       XXX    -311.9581    XXY     -42.1919    XYY    -110.1429
       YYY     -50.4968    XXZ     -22.3900    XYZ      12.5778
       YYZ      -9.1144    XZZ    -110.0416    YZZ     -27.6487
       ZZZ     -27.3336
    Hexadecapole Moments (Debye-Ang^3)
      XXXX   -3230.1783   XXXY    -154.7007   XXYY    -824.8328
      XYYY     -87.3523   YYYY   -1364.2667   XXXZ     874.4937
      XXYZ     101.3185   XYYZ     338.5845   YYYZ     117.8692
      XXZZ   -1098.0896   XYZZ     -47.3774   YYZZ    -787.4766
      XZZZ    1008.4931   YZZZ     158.7581   ZZZZ   -3378.7630
 -----------------------------------------------------------------
 Calculating analytic gradient of the SCF energy
 Gradient of SCF Energy
            1           2           3           4           5           6
    1  -0.0002316   0.0001371   0.0000452   0.0001032   0.0000285  -0.0000234
    2  -0.0000424  -0.0001702   0.0000919   0.0000275  -0.0000010  -0.0000303
    3  -0.0001312   0.0000085   0.0000253   0.0000546  -0.0000201  -0.0001109
            7           8           9          10          11          12
    1   0.0000115  -0.0000762   0.0000004   0.0001382   0.0000174   0.0000830
    2  -0.0000027  -0.0000072   0.0000180   0.0000347   0.0000034   0.0001516
    3   0.0000273   0.0001338   0.0000189  -0.0000016   0.0000303  -0.0001681
           13          14          15          16          17          18
    1  -0.0000160  -0.0000576  -0.0000565   0.0000126  -0.0000715  -0.0000105
    2  -0.0000626   0.0001101  -0.0000123   0.0000022   0.0000876  -0.0000142
    3   0.0001420   0.0000464   0.0000474  -0.0000185  -0.0000319  -0.0000169
           19          20          21          22
    1   0.0001377  -0.0000381  -0.0001059  -0.0000275
    2  -0.0000571  -0.0000219  -0.0000898  -0.0000152
    3  -0.0000701  -0.0000208   0.0000890  -0.0000334
 Max gradient component =       2.316E-04
 RMS gradient           =       7.660E-05
 Gradient time:  CPU 202.62 s  wall 202.63 s
 Geometry Optimization Parameters
   NAtoms,    NIC,     NZ,  NCons,   NDum,   NFix, NCnnct, MaxDiis
       22     163      22       0       0       0       0       0

 Cartesian Hessian Update
 Hessian updated using BFGS update


** GEOMETRY OPTIMIZATION IN DELOCALIZED INTERNAL COORDINATES **
   Searching for a Minimum

   Optimization Cycle:  12

                       Coordinates (Angstroms)
     ATOM                X               Y               Z
      1  C         0.0265769830   -0.0219846610    0.0524767880
      2  C        -0.0187620998    0.3717359835    1.3988214989
      3  Cl        1.4536748503    0.8464664383    2.2092067995
      4  C        -1.2419806264    0.3937104760    2.0785670861
      5  Cl       -1.3408537078    0.8767954665    3.7564658506
      6  C        -2.4169811727    0.0311445450    1.4247418581
      7  H        -3.3516414498    0.0557204205    1.9701142349
      8  C        -2.3762032014   -0.3520354647    0.0901636851
      9  H        -3.2914519948   -0.6315624159   -0.4175561704
     10  C        -1.1625578381   -0.3763621919   -0.5889811689
     11  H        -1.1227504620   -0.6804518512   -1.6280495525
     12  C         1.3063420700   -0.0533084648   -0.7168025329
     13  C         2.1880418666   -1.1391291925   -0.6645802737
     14  Cl        1.8299879224   -2.5202526265    0.3583518540
     15  C         3.3564217854   -1.1587823659   -1.4208014472
     16  H         4.0189773390   -2.0126757543   -1.3619877560
     17  C         3.6664343682   -0.0868661793   -2.2509630983
     18  H         4.5719656123   -0.0948983801   -2.8434095722
     19  C         2.7949068086    0.9946454112   -2.3106805320
     20  Cl        3.1718731815    2.3536010543   -3.3587612612
     21  C         1.6274248816    1.0180487176   -1.5573687910
     22  H         0.9624923979    1.8702927020   -1.6133739313
   Point Group: c1    Number of degrees of freedom:    60


   Energy is  -2301.900127874

 Hessian updated using BFGS update

 60 Hessian modes will be used to form the next step
  Hessian Eigenvalues:
     0.000996    0.017753    0.017806    0.020676    0.020936    0.021109
     0.022910    0.023597    0.023606    0.023839    0.023852    0.024091
     0.024093    0.024116    0.024122    0.024139    0.024145    0.024151
     0.024189    0.069668    0.159916    0.159984    0.160001    0.160005
     0.160010    0.160080    0.213785    0.221030    0.224253    0.231607
     0.235144    0.235894    0.246709    0.249306    0.249963    0.250389
     0.251503    0.289401    0.292927    0.301024    0.301159    0.328898
     0.356663    0.356664    0.356666    0.356671    0.356675    0.356703
     0.412407    0.418626    0.429781    0.431446    0.461133    0.463039
     0.471087    0.471718    0.476967    0.478279    0.479152    0.480977

 Minimum search - taking simple RFO step
 Searching for Lamda that Minimizes Along All modes
 Value Taken    Lamda =  -0.00001490
 Step Taken.  Stepsize is  0.110047

                             Maximum     Tolerance    Cnvgd?
         Gradient           0.000192      0.000300     YES
         Displacement       0.078258      0.001200      NO
         Energy change     -0.000046      0.000001      NO


 New Cartesian Coordinates Obtained by Inverse Iteration

 Displacement from previous Coordinates is:  0.208477
 ----------------------------------------------------------------
             Standard Nuclear Orientation (Angstroms)
    I     Atom           X                Y                Z
 ----------------------------------------------------------------
    1      C       0.0271232576    -0.0224954654     0.0536487296
    2      C      -0.0212590337     0.3875100791     1.3947778788
    3      Cl      1.4488931592     0.8761386451     2.2009774425
    4      C      -1.2448912839     0.4102178039     2.0740726598
    5      Cl     -1.3474143968     0.9138984455     3.7458084215
    6      C      -2.4170664398     0.0308745520     1.4250625260
    7      H      -3.3519954520     0.0561381743     1.9699119937
    8      C      -2.3731159002    -0.3704064434     0.0957745914
    9      H      -3.2861203987    -0.6640372753    -0.4079899386
   10      C      -1.1594033175    -0.3947025012    -0.5829200106
   11      H      -1.1174493710    -0.7121649939    -1.6179377287
   12      C       1.3068916602    -0.0533973076    -0.7160499514
   13      C       2.1802593940    -1.1464297996    -0.6779446401
   14      Cl      1.8138750203    -2.5358778204     0.3311079957
   15      C       3.3478905609    -1.1662978259    -1.4355053809
   16      H       4.0039232817    -2.0258401266    -1.3869624538
   17      C       3.6653433579    -0.0871476356    -2.2531475429
   18      H       4.5701046265    -0.0950494036    -2.8467780996
   19      C       2.8024038010     1.0021274169    -2.2983660685
   20      Cl      3.1896553218     2.3707955345    -3.3300686440
   21      C       1.6361144147     1.0258485273    -1.5434807583
   22      H       0.9781752520     1.8841490870    -1.5883974541
 ----------------------------------------------------------------
 Nuclear Repulsion Energy =        1469.41853972 hartrees
 There are       73 alpha and       73 beta electrons
 Applying Cartesian multipole field
    Component          Value
    ---------          -----
     (2,0,0)        1.00000E-11
     (0,2,0)        2.00000E-11
     (0,0,2)       -3.00000E-11
 Nucleus-field energy     =    -0.0000000283 hartrees
 Requested basis set is 6-311++G(d,p)
 There are 154 shells and 426 basis functions
 A cutoff of  1.0D-15 yielded   9528 shell pairs
 There are     77965 function pairs (     83802 Cartesian)
 Smallest overlap matrix eigenvalue = 2.46E-07
 Linear dependence detected in AO basis
 Number of orthogonalized atomic orbitals = 423
 Maximum deviation from orthogonality = 8.721E-10
 Guess from superposition of atomic densities
 Warning:  Energy on first SCF cycle will be non-variational
 SAD guess density has 146.000000 electrons

 -----------------------------------------------------------------------
  General SCF calculation program by
  Eric Jon Sundstrom, Paul Horn, Yuezhi Mao, Dmitri Zuev, Alec White,
  David Stuck, Shaama M.S., Shane Yost, Joonho Lee, David Small,
  Daniel Levine, Susi Lehtola, Hugh Burton, Evgeny Epifanovsky,
  Bang C. Huynh
 -----------------------------------------------------------------------
 Exchange:     0.2000 Hartree-Fock + 0.0800 Slater + 0.7200 B88
 Correlation:  0.1900 VWN1RPA + 0.8100 LYP
 Using SG-1 standard quadrature grid
 A restricted SCF calculation will be
 performed using DIIS
 SCF converges when DIIS error is below 1.0e-08
 ---------------------------------------
  Cycle       Energy         DIIS error
 ---------------------------------------
    1   -2305.6425179642      3.02e-02  
    2   -2301.7415908181      2.58e-03  
    3   -2301.6389049711      3.24e-03  
    4   -2301.8887615770      6.64e-04  
    5   -2301.8978956338      3.05e-04  
    6   -2301.8999344903      9.66e-05  
    7   -2301.9001305844      1.73e-05  
    8   -2301.9001342241      1.03e-05  
    9   -2301.9001367292      2.49e-06  
   10   -2301.9001368622      1.01e-06  
   11   -2301.9001368858      1.61e-07  
   12   -2301.9001368864      8.14e-08  
   13   -2301.9001368867      3.25e-08  
   14   -2301.9001368865      7.30e-09  Convergence criterion met
 ---------------------------------------
 SCF time:   CPU 554.51s  wall 555.00s 
 SCF   energy in the final basis set =    -2301.9001368865
 Total energy in the final basis set =    -2301.9001368865

 --------------------------------------------------------------

                    Orbital Energies (a.u.)
 --------------------------------------------------------------

 Alpha MOs
 -- Occupied --
********-101.5670-101.5665-101.5653 -10.2640 -10.2618 -10.2584 -10.2571
-10.2249 -10.2235 -10.2104 -10.2102 -10.2095 -10.2077 -10.2045 -10.2038
 -9.4817  -9.4817  -9.4811  -9.4800  -7.2465  -7.2464  -7.2458  -7.2447
 -7.2366  -7.2365  -7.2360  -7.2358  -7.2358  -7.2355  -7.2348  -7.2344
 -0.9364  -0.9211  -0.8906  -0.8719  -0.8591  -0.8381  -0.8056  -0.7612
 -0.7504  -0.7370  -0.6667  -0.6354  -0.6244  -0.6047  -0.5449  -0.5275
 -0.5150  -0.5107  -0.4922  -0.4737  -0.4573  -0.4550  -0.4531  -0.4313
 -0.4271  -0.4145  -0.3972  -0.3954  -0.3863  -0.3799  -0.3584  -0.3513
 -0.3399  -0.3311  -0.3291  -0.3271  -0.3188  -0.2881  -0.2758  -0.2643
 -0.2586
 -- Virtual --
 -0.0519  -0.0496  -0.0422  -0.0363  -0.0216  -0.0129  -0.0047   0.0030
  0.0061   0.0120   0.0152   0.0255   0.0258   0.0338   0.0437   0.0470
  0.0514   0.0586   0.0634   0.0635   0.0661   0.0790   0.0809   0.0885
  0.0901   0.0942   0.0976   0.0989   0.1011   0.1045   0.1073   0.1106
  0.1158   0.1171   0.1201   0.1227   0.1243   0.1282   0.1300   0.1317
  0.1339   0.1368   0.1397   0.1449   0.1467   0.1561   0.1587   0.1605
  0.1651   0.1748   0.1784   0.1812   0.1816   0.1911   0.1933   0.1974
  0.2020   0.2088   0.2127   0.2170   0.2187   0.2263   0.2298   0.2361
  0.2414   0.2462   0.2501   0.2525   0.2545   0.2562   0.2611   0.2623
  0.2677   0.2710   0.2747   0.2773   0.2833   0.2894   0.2912   0.2921
  0.2979   0.3021   0.3132   0.3233   0.3256   0.3319   0.3344   0.3375
  0.3413   0.3501   0.3679   0.3725   0.4331   0.4351   0.4385   0.4414
  0.4481   0.4567   0.4626   0.4686   0.4807   0.4818   0.4935   0.5037
  0.5121   0.5171   0.5220   0.5322   0.5398   0.5476   0.5498   0.5540
  0.5694   0.5733   0.5765   0.5838   0.5860   0.5920   0.5970   0.6118
  0.6146   0.6278   0.6367   0.6450   0.6504   0.6540   0.6642   0.6688
  0.6814   0.6878   0.6977   0.6993   0.7071   0.7125   0.7268   0.7391
  0.7462   0.7504   0.7810   0.7931   0.8157   0.8285   0.8377   0.8386
  0.8435   0.8477   0.8522   0.8539   0.8601   0.8608   0.8628   0.8657
  0.8676   0.8726   0.8865   0.8877   0.8962   0.9079   0.9105   0.9152
  0.9257   0.9312   0.9479   0.9552   0.9571   0.9645   0.9684   0.9769
  0.9814   0.9879   0.9975   1.0012   1.0021   1.0168   1.0306   1.0350
  1.0466   1.0564   1.0589   1.1244   1.1313   1.1442   1.1558   1.1919
  1.2206   1.2388   1.2480   1.2540   1.2570   1.2703   1.2767   1.2924
  1.3215   1.3288   1.3456   1.3653   1.3919   1.4020   1.4383   1.4857
  1.4941   1.5049   1.5109   1.5502   1.5613   1.5647   1.5683   1.5945
  1.6031   1.6138   1.6370   1.6500   1.6637   1.6794   1.6929   1.7072
  1.7192   1.7251   1.7850   1.7918   1.8139   1.8248   1.8397   1.8547
  1.8739   1.8807   1.9043   1.9104   1.9349   1.9415   1.9440   1.9497
  1.9711   1.9817   1.9964   2.0379   2.0503   2.0544   2.0588   2.0843
  2.1438   2.1585   2.1787   2.1912   2.2552   2.2638   2.2701   2.2741
  2.2895   2.3048   2.3234   2.3329   2.3480   2.3617   2.4162   2.4284
  2.4392   2.4591   2.4625   2.4703   2.5050   2.5255   2.5414   2.5534
  2.5583   2.5881   2.5990   2.6165   2.6833   2.6883   2.6957   2.7000
  2.7062   2.7204   2.7284   2.7396   2.7532   2.7580   2.7662   2.7753
  2.7822   2.7960   2.8284   2.8383   2.8527   2.8597   2.8864   2.9100
  2.9882   2.9987   3.0825   3.0937   3.1029   3.1346   3.1456   3.1823
  3.2172   3.2419   3.2848   3.3478   3.3562   3.4000   3.4190   3.5186
  3.5498   3.5972   3.6819   3.7332   3.7904   3.8737   3.9522   4.0474
  4.0555   4.1035   4.1294   4.3493   4.8152   4.8231   9.7818   9.7843
  9.8212   9.8445  23.4292  23.5665  23.8528  23.8875  23.8945  23.9380
 23.9839  24.0178  24.0417  24.0918  24.1365  24.1608  25.8082  25.8257
 25.8814  25.9726  26.1205  26.1591  26.2489  26.3441  26.5807  26.6096
 26.7143  26.8931 215.7750 215.7789 215.8251 215.8479
 --------------------------------------------------------------

          Ground-State Mulliken Net Atomic Charges

     Atom                 Charge (a.u.)
  ----------------------------------------
      1 C                     0.087491
      2 C                    -1.783446
      3 Cl                    0.531200
      4 C                     0.841004
      5 Cl                    0.508794
      6 C                    -0.336884
      7 H                     0.208815
      8 C                    -0.554970
      9 H                     0.175380
     10 C                    -0.302260
     11 H                     0.184947
     12 C                     0.574235
     13 C                    -0.504625
     14 Cl                    0.449124
     15 C                    -0.558998
     16 H                     0.206657
     17 C                    -0.647620
     18 H                     0.193048
     19 C                     0.607941
     20 Cl                    0.483547
     21 C                    -0.576372
     22 H                     0.212992
  ----------------------------------------
  Sum of atomic charges =     0.000000

 -----------------------------------------------------------------
                    Cartesian Multipole Moments
 -----------------------------------------------------------------
    Charge (ESU x 10^10)
                -0.0000
    Dipole Moment (Debye)
         X      -1.1442      Y      -0.9395      Z      -1.8649
       Tot       2.3811
    Quadrupole Moments (Debye-Ang)
        XX    -108.5872     XY      -2.9203     YY    -123.7398
        XZ      -2.0921     YZ       2.4075     ZZ    -124.9035
    Octopole Moments (Debye-Ang^2)
       XXX    -312.1009    XXY     -43.2724    XYY    -110.1013
       YYY     -52.9187    XXZ     -22.2216    XYZ      12.6753
       YYZ      -9.0057    XZZ    -109.6033    YZZ     -28.6079
       ZZZ     -26.9847
    Hexadecapole Moments (Debye-Ang^3)
      XXXX   -3236.3764   XXXY    -159.0415   XXYY    -829.1301
      XYYY     -92.1406   YYYY   -1389.5540   XXXZ     877.5786
      XXYZ      97.8830   XYYZ     339.6216   YYYZ     105.9656
      XXZZ   -1093.1343   XYZZ     -49.2120   YYZZ    -787.1239
      XZZZ    1010.7730   YZZZ     147.4614   ZZZZ   -3351.0645
 -----------------------------------------------------------------
 Calculating analytic gradient of the SCF energy
 Gradient of SCF Energy
            1           2           3           4           5           6
    1  -0.0000815   0.0001157  -0.0000130   0.0000341   0.0000206  -0.0000044
    2   0.0000151  -0.0000912   0.0000875   0.0000123   0.0000088   0.0000003
    3  -0.0000050  -0.0000307   0.0000185   0.0000137   0.0000114  -0.0000256
            7           8           9          10          11          12
    1   0.0000175  -0.0000247   0.0000027   0.0000271   0.0000066   0.0000058
    2   0.0000040  -0.0000206   0.0000065   0.0000130  -0.0000126   0.0001064
    3   0.0000311   0.0000624   0.0000246   0.0000180   0.0000197  -0.0000868
           13          14          15          16          17          18
    1   0.0000082  -0.0000144  -0.0000188   0.0000057  -0.0000330  -0.0000132
    2  -0.0000720   0.0000353  -0.0000024   0.0000024   0.0000229  -0.0000087
    3   0.0000422   0.0000173   0.0000085  -0.0000080  -0.0000241  -0.0000192
           19          20          21          22
    1   0.0000357  -0.0000322  -0.0000362  -0.0000083
    2  -0.0000365  -0.0000151  -0.0000489  -0.0000066
    3  -0.0000343  -0.0000351   0.0000155  -0.0000139
 Max gradient component =       1.157E-04
 RMS gradient           =       3.708E-05
 Gradient time:  CPU 191.04 s  wall 191.04 s
 Geometry Optimization Parameters
   NAtoms,    NIC,     NZ,  NCons,   NDum,   NFix, NCnnct, MaxDiis
       22     163      22       0       0       0       0       0

 Cartesian Hessian Update
 Hessian updated using BFGS update


** GEOMETRY OPTIMIZATION IN DELOCALIZED INTERNAL COORDINATES **
   Searching for a Minimum

   Optimization Cycle:  13

                       Coordinates (Angstroms)
     ATOM                X               Y               Z
      1  C         0.0271232576   -0.0224954654    0.0536487296
      2  C        -0.0212590337    0.3875100791    1.3947778788
      3  Cl        1.4488931592    0.8761386451    2.2009774425
      4  C        -1.2448912839    0.4102178039    2.0740726598
      5  Cl       -1.3474143968    0.9138984455    3.7458084215
      6  C        -2.4170664398    0.0308745520    1.4250625260
      7  H        -3.3519954520    0.0561381743    1.9699119937
      8  C        -2.3731159002   -0.3704064434    0.0957745914
      9  H        -3.2861203987   -0.6640372753   -0.4079899386
     10  C        -1.1594033175   -0.3947025012   -0.5829200106
     11  H        -1.1174493710   -0.7121649939   -1.6179377287
     12  C         1.3068916602   -0.0533973076   -0.7160499514
     13  C         2.1802593940   -1.1464297996   -0.6779446401
     14  Cl        1.8138750203   -2.5358778204    0.3311079957
     15  C         3.3478905609   -1.1662978259   -1.4355053809
     16  H         4.0039232817   -2.0258401266   -1.3869624538
     17  C         3.6653433579   -0.0871476356   -2.2531475429
     18  H         4.5701046265   -0.0950494036   -2.8467780996
     19  C         2.8024038010    1.0021274169   -2.2983660685
     20  Cl        3.1896553218    2.3707955345   -3.3300686440
     21  C         1.6361144147    1.0258485273   -1.5434807583
     22  H         0.9781752520    1.8841490870   -1.5883974541
   Point Group: c1    Number of degrees of freedom:    60


   Energy is  -2301.900136887

 Hessian updated using BFGS update

 60 Hessian modes will be used to form the next step
  Hessian Eigenvalues:
     0.000875    0.017564    0.017773    0.020220    0.020691    0.020943
     0.022770    0.023606    0.023631    0.023831    0.023847    0.024083
     0.024092    0.024106    0.024117    0.024126    0.024144    0.024152
     0.024164    0.068425    0.159839    0.159968    0.160001    0.160003
     0.160009    0.160081    0.210693    0.221012    0.224161    0.230233
     0.235076    0.235749    0.246396    0.249009    0.249441    0.249981
     0.251548    0.289521    0.292863    0.301033    0.301174    0.328922
     0.356662    0.356664    0.356666    0.356667    0.356673    0.356705
     0.412550    0.418694    0.429681    0.431335    0.461417    0.462458
     0.470979    0.471392    0.476481    0.478279    0.479153    0.481017

 Minimum search - taking simple RFO step
 Searching for Lamda that Minimizes Along All modes
 Value Taken    Lamda =  -0.00000146
 Step Taken.  Stepsize is  0.028533

                             Maximum     Tolerance    Cnvgd?
         Gradient           0.000106      0.000300     YES
         Displacement       0.018901      0.001200      NO
         Energy change     -0.000009      0.000001      NO


 New Cartesian Coordinates Obtained by Inverse Iteration

 Displacement from previous Coordinates is:  0.057483
 ----------------------------------------------------------------
             Standard Nuclear Orientation (Angstroms)
    I     Atom           X                Y                Z
 ----------------------------------------------------------------
    1      C       0.0274970970    -0.0238041811     0.0543559244
    2      C      -0.0219140366     0.3910574625     1.3939293057
    3      Cl      1.4480144067     0.8816242268     2.1994252070
    4      C      -1.2458598248     0.4153071506     2.0726537235
    5      Cl     -1.3495756126     0.9259079467     3.7422333925
    6      C      -2.4172734387     0.0319051140     1.4247702866
    7      H      -3.3524936938     0.0583314387     1.9690574254
    8      C      -2.3722434315    -0.3749814569     0.0971617505
    9      H      -3.2846440974    -0.6722139048    -0.4055915154
   10      C      -1.1583619702    -0.4002906006    -0.5810771916
   11      H      -1.1158285665    -0.7215692857    -1.6149038430
   12      C       1.3072172095    -0.0543394965    -0.7154869515
   13      C       2.1788367518    -1.1487847322    -0.6815842289
   14      Cl      1.8109556797    -2.5407687461     0.3234983386
   15      C       3.3460741645    -1.1681122286    -1.4398231191
   16      H       4.0006373884    -2.0289375488    -1.3944154527
   17      C       3.6649528259    -0.0867371404    -2.2538840964
   18      H       4.5693592578    -0.0941119528    -2.8480659939
   19      C       2.8038686617     1.0042541640    -2.2947390857
   20      Cl      3.1932401593     2.3759474435    -3.3216437988
   21      C       1.6380106713     1.0273175194    -1.5392698956
   22      H       0.9814679125     1.8868504750    -1.5810066142
 ----------------------------------------------------------------
 Nuclear Repulsion Energy =        1469.26685304 hartrees
 There are       73 alpha and       73 beta electrons
 Applying Cartesian multipole field
    Component          Value
    ---------          -----
     (2,0,0)        1.00000E-11
     (0,2,0)        2.00000E-11
     (0,0,2)       -3.00000E-11
 Nucleus-field energy     =    -0.0000000280 hartrees
 Requested basis set is 6-311++G(d,p)
 There are 154 shells and 426 basis functions
 A cutoff of  1.0D-15 yielded   9524 shell pairs
 There are     77930 function pairs (     83761 Cartesian)
 Smallest overlap matrix eigenvalue = 2.45E-07
 Linear dependence detected in AO basis
 Number of orthogonalized atomic orbitals = 423
 Maximum deviation from orthogonality = 3.102E-10
 Guess from superposition of atomic densities
 Warning:  Energy on first SCF cycle will be non-variational
 SAD guess density has 146.000000 electrons

 -----------------------------------------------------------------------
  General SCF calculation program by
  Eric Jon Sundstrom, Paul Horn, Yuezhi Mao, Dmitri Zuev, Alec White,
  David Stuck, Shaama M.S., Shane Yost, Joonho Lee, David Small,
  Daniel Levine, Susi Lehtola, Hugh Burton, Evgeny Epifanovsky,
  Bang C. Huynh
 -----------------------------------------------------------------------
 Exchange:     0.2000 Hartree-Fock + 0.0800 Slater + 0.7200 B88
 Correlation:  0.1900 VWN1RPA + 0.8100 LYP
 Using SG-1 standard quadrature grid
 A restricted SCF calculation will be
 performed using DIIS
 SCF converges when DIIS error is below 1.0e-08
 ---------------------------------------
  Cycle       Energy         DIIS error
 ---------------------------------------
    1   -2305.6422954889      3.02e-02  
    2   -2301.7415929199      2.58e-03  
    3   -2301.6389311669      3.24e-03  
    4   -2301.8887691684      6.64e-04  
    5   -2301.8978973772      3.05e-04  
    6   -2301.8999355671      9.66e-05  
    7   -2301.9001315385      1.73e-05  
    8   -2301.9001351721      1.03e-05  
    9   -2301.9001376304      2.49e-06  
   10   -2301.9001377637      1.02e-06  
   11   -2301.9001377873      1.61e-07  
   12   -2301.9001377879      8.07e-08  
   13   -2301.9001377881      3.20e-08  
   14   -2301.9001377881      6.90e-09  Convergence criterion met
 ---------------------------------------
 SCF time:   CPU 551.39s  wall 551.00s 
 SCF   energy in the final basis set =    -2301.9001377881
 Total energy in the final basis set =    -2301.9001377881

 --------------------------------------------------------------

                    Orbital Energies (a.u.)
 --------------------------------------------------------------

 Alpha MOs
 -- Occupied --
********-101.5670-101.5665-101.5653 -10.2640 -10.2618 -10.2584 -10.2571
-10.2249 -10.2235 -10.2104 -10.2102 -10.2095 -10.2077 -10.2045 -10.2038
 -9.4818  -9.4817  -9.4811  -9.4800  -7.2466  -7.2464  -7.2457  -7.2447
 -7.2367  -7.2365  -7.2360  -7.2359  -7.2358  -7.2355  -7.2348  -7.2344
 -0.9364  -0.9211  -0.8906  -0.8719  -0.8591  -0.8381  -0.8056  -0.7612
 -0.7504  -0.7370  -0.6667  -0.6354  -0.6245  -0.6047  -0.5449  -0.5275
 -0.5149  -0.5108  -0.4922  -0.4737  -0.4573  -0.4550  -0.4531  -0.4313
 -0.4271  -0.4145  -0.3972  -0.3954  -0.3863  -0.3799  -0.3584  -0.3513
 -0.3399  -0.3312  -0.3291  -0.3271  -0.3188  -0.2880  -0.2758  -0.2643
 -0.2586
 -- Virtual --
 -0.0519  -0.0494  -0.0425  -0.0363  -0.0216  -0.0129  -0.0047   0.0030
  0.0061   0.0120   0.0151   0.0255   0.0258   0.0338   0.0437   0.0470
  0.0513   0.0587   0.0634   0.0635   0.0660   0.0790   0.0809   0.0886
  0.0901   0.0941   0.0976   0.0989   0.1011   0.1044   0.1073   0.1106
  0.1158   0.1171   0.1201   0.1227   0.1243   0.1282   0.1300   0.1317
  0.1339   0.1368   0.1397   0.1449   0.1466   0.1560   0.1588   0.1606
  0.1651   0.1748   0.1784   0.1811   0.1817   0.1911   0.1932   0.1974
  0.2019   0.2088   0.2128   0.2170   0.2187   0.2263   0.2295   0.2361
  0.2414   0.2463   0.2500   0.2525   0.2546   0.2563   0.2612   0.2622
  0.2677   0.2709   0.2747   0.2773   0.2833   0.2895   0.2911   0.2922
  0.2979   0.3021   0.3131   0.3235   0.3256   0.3320   0.3344   0.3376
  0.3412   0.3500   0.3678   0.3728   0.4330   0.4351   0.4385   0.4417
  0.4481   0.4568   0.4625   0.4684   0.4808   0.4817   0.4936   0.5039
  0.5117   0.5170   0.5219   0.5321   0.5398   0.5475   0.5498   0.5540
  0.5696   0.5735   0.5765   0.5836   0.5861   0.5920   0.5971   0.6119
  0.6145   0.6279   0.6368   0.6450   0.6505   0.6540   0.6640   0.6690
  0.6814   0.6877   0.6975   0.6994   0.7072   0.7126   0.7271   0.7394
  0.7463   0.7503   0.7807   0.7934   0.8158   0.8286   0.8377   0.8388
  0.8438   0.8476   0.8522   0.8540   0.8601   0.8608   0.8627   0.8657
  0.8677   0.8724   0.8863   0.8876   0.8963   0.9079   0.9106   0.9151
  0.9258   0.9312   0.9478   0.9553   0.9575   0.9646   0.9684   0.9765
  0.9816   0.9878   0.9974   1.0015   1.0022   1.0168   1.0305   1.0349
  1.0464   1.0565   1.0588   1.1249   1.1312   1.1440   1.1564   1.1918
  1.2205   1.2393   1.2483   1.2542   1.2571   1.2704   1.2766   1.2926
  1.3215   1.3288   1.3457   1.3654   1.3922   1.4018   1.4380   1.4857
  1.4939   1.5049   1.5108   1.5501   1.5612   1.5651   1.5684   1.5944
  1.6031   1.6140   1.6371   1.6500   1.6637   1.6793   1.6929   1.7073
  1.7192   1.7250   1.7852   1.7918   1.8140   1.8250   1.8394   1.8547
  1.8739   1.8806   1.9044   1.9103   1.9351   1.9414   1.9439   1.9498
  1.9711   1.9818   1.9966   2.0379   2.0505   2.0544   2.0587   2.0845
  2.1438   2.1585   2.1787   2.1910   2.2549   2.2639   2.2698   2.2742
  2.2895   2.3050   2.3233   2.3326   2.3481   2.3618   2.4163   2.4282
  2.4391   2.4591   2.4624   2.4703   2.5052   2.5256   2.5411   2.5534
  2.5581   2.5879   2.5990   2.6161   2.6833   2.6885   2.6958   2.7000
  2.7061   2.7205   2.7284   2.7397   2.7531   2.7580   2.7660   2.7754
  2.7822   2.7960   2.8285   2.8382   2.8522   2.8598   2.8868   2.9099
  2.9883   2.9987   3.0825   3.0939   3.1031   3.1348   3.1451   3.1822
  3.2171   3.2423   3.2854   3.3478   3.3562   3.4001   3.4194   3.5188
  3.5499   3.5974   3.6819   3.7332   3.7905   3.8738   3.9523   4.0474
  4.0556   4.1036   4.1294   4.3491   4.8154   4.8228   9.7818   9.7844
  9.8219   9.8445  23.4294  23.5664  23.8527  23.8875  23.8944  23.9381
 23.9838  24.0179  24.0417  24.0919  24.1365  24.1608  25.8078  25.8257
 25.8808  25.9720  26.1203  26.1590  26.2495  26.3430  26.5806  26.6094
 26.7137  26.8933 215.7750 215.7790 215.8260 215.8477
 --------------------------------------------------------------

          Ground-State Mulliken Net Atomic Charges

     Atom                 Charge (a.u.)
  ----------------------------------------
      1 C                     0.093700
      2 C                    -1.791364
      3 Cl                    0.531208
      4 C                     0.842178
      5 Cl                    0.509115
      6 C                    -0.335958
      7 H                     0.208998
      8 C                    -0.557506
      9 H                     0.175344
     10 C                    -0.304818
     11 H                     0.185006
     12 C                     0.575206
     13 C                    -0.502331
     14 Cl                    0.450293
     15 C                    -0.556396
     16 H                     0.206815
     17 C                    -0.648536
     18 H                     0.193048
     19 C                     0.607798
     20 Cl                    0.483706
     21 C                    -0.578573
     22 H                     0.213067
  ----------------------------------------
  Sum of atomic charges =     0.000000

 -----------------------------------------------------------------
                    Cartesian Multipole Moments
 -----------------------------------------------------------------
    Charge (ESU x 10^10)
                 0.0000
    Dipole Moment (Debye)
         X      -1.1442      Y      -0.9469      Z      -1.8652
       Tot       2.3843
    Quadrupole Moments (Debye-Ang)
        XX    -108.6086     XY      -2.9077     YY    -123.7383
        XZ      -2.1129     YZ       2.4150     ZZ    -124.8840
    Octopole Moments (Debye-Ang^2)
       XXX    -312.1364    XXY     -43.5191    XYY    -110.1079
       YYY     -53.5289    XXZ     -22.2072    XYZ      12.6881
       YYZ      -8.9806    XZZ    -109.4678    YZZ     -28.8483
       ZZZ     -26.9296
    Hexadecapole Moments (Debye-Ang^3)
      XXXX   -3237.9810   XXXY    -159.6238   XXYY    -830.4232
      XYYY     -92.8299   YYYY   -1396.8451   XXXZ     877.9927
      XXYZ      96.8858   XYYZ     339.7875   YYYZ     102.5959
      XXZZ   -1091.6286   XYZZ     -49.5301   YYZZ    -786.9964
      XZZZ    1011.0040   YZZZ     144.2708   ZZZZ   -3342.9889
 -----------------------------------------------------------------
 Calculating analytic gradient of the SCF energy
 Gradient of SCF Energy
            1           2           3           4           5           6
    1  -0.0000034   0.0000543  -0.0000025   0.0000075   0.0000223   0.0000106
    2  -0.0000007  -0.0000217   0.0000546   0.0000078   0.0000204   0.0000071
    3   0.0000184  -0.0000150   0.0000137   0.0000035   0.0000137   0.0000197
            7           8           9          10          11          12
    1   0.0000164   0.0000039   0.0000024  -0.0000087  -0.0000045  -0.0000177
    2   0.0000064  -0.0000109  -0.0000049  -0.0000033  -0.0000142   0.0000398
    3   0.0000272   0.0000222   0.0000267   0.0000140   0.0000151  -0.0000363
           13          14          15          16          17          18
    1   0.0000150  -0.0000025  -0.0000149  -0.0000000  -0.0000155  -0.0000148
    2  -0.0000342   0.0000325  -0.0000049   0.0000021   0.0000039  -0.0000079
    3   0.0000093   0.0000020  -0.0000020  -0.0000059  -0.0000221  -0.0000229
           19          20          21          22
    1   0.0000001  -0.0000277  -0.0000115  -0.0000086
    2  -0.0000196  -0.0000141  -0.0000323  -0.0000058
    3  -0.0000243  -0.0000351  -0.0000098  -0.0000124
 Max gradient component =       5.460E-05
 RMS gradient           =       1.923E-05
 Gradient time:  CPU 193.08 s  wall 193.08 s
 Geometry Optimization Parameters
   NAtoms,    NIC,     NZ,  NCons,   NDum,   NFix, NCnnct, MaxDiis
       22     163      22       0       0       0       0       0

 Cartesian Hessian Update
 Hessian updated using BFGS update


** GEOMETRY OPTIMIZATION IN DELOCALIZED INTERNAL COORDINATES **
   Searching for a Minimum

   Optimization Cycle:  14

                       Coordinates (Angstroms)
     ATOM                X               Y               Z
      1  C         0.0274970970   -0.0238041811    0.0543559244
      2  C        -0.0219140366    0.3910574625    1.3939293057
      3  Cl        1.4480144067    0.8816242268    2.1994252070
      4  C        -1.2458598248    0.4153071506    2.0726537235
      5  Cl       -1.3495756126    0.9259079467    3.7422333925
      6  C        -2.4172734387    0.0319051140    1.4247702866
      7  H        -3.3524936938    0.0583314387    1.9690574254
      8  C        -2.3722434315   -0.3749814569    0.0971617505
      9  H        -3.2846440974   -0.6722139048   -0.4055915154
     10  C        -1.1583619702   -0.4002906006   -0.5810771916
     11  H        -1.1158285665   -0.7215692857   -1.6149038430
     12  C         1.3072172095   -0.0543394965   -0.7154869515
     13  C         2.1788367518   -1.1487847322   -0.6815842289
     14  Cl        1.8109556797   -2.5407687461    0.3234983386
     15  C         3.3460741645   -1.1681122286   -1.4398231191
     16  H         4.0006373884   -2.0289375488   -1.3944154527
     17  C         3.6649528259   -0.0867371404   -2.2538840964
     18  H         4.5693592578   -0.0941119528   -2.8480659939
     19  C         2.8038686617    1.0042541640   -2.2947390857
     20  Cl        3.1932401593    2.3759474435   -3.3216437988
     21  C         1.6380106713    1.0273175194   -1.5392698956
     22  H         0.9814679125    1.8868504750   -1.5810066142
   Point Group: c1    Number of degrees of freedom:    60


   Energy is  -2301.900137788

 Hessian updated using BFGS update

 60 Hessian modes will be used to form the next step
  Hessian Eigenvalues:
     0.000932    0.015660    0.017787    0.018871    0.020687    0.020969
     0.022657    0.023605    0.023615    0.023794    0.023843    0.024004
     0.024092    0.024095    0.024117    0.024125    0.024142    0.024145
     0.024163    0.067725    0.159675    0.159952    0.159999    0.160005
     0.160022    0.160066    0.201823    0.220858    0.223645    0.226267
     0.234707    0.235501    0.243865    0.247138    0.249380    0.249975
     0.251530    0.289363    0.292316    0.301035    0.301195    0.328838
     0.356662    0.356665    0.356666    0.356670    0.356678    0.356710
     0.412709    0.418668    0.429491    0.431368    0.461020    0.462199
     0.470699    0.471612    0.476530    0.478604    0.479156    0.481001

 Minimum search - taking simple RFO step
 Searching for Lamda that Minimizes Along All modes
 Value Taken    Lamda =   0.00000000
 Step Taken.  Stepsize is  0.003853

                             Maximum     Tolerance    Cnvgd?
         Gradient           0.000070      0.000300     YES
         Displacement       0.002280      0.001200      NO
         Energy change     -0.000001      0.000001     YES

 Final energy is   -2301.9001377880732     


 ******************************
 **  OPTIMIZATION CONVERGED  **
 ******************************

                       Coordinates (Angstroms)
     ATOM                X               Y               Z
      1  C         0.0274970970   -0.0238041811    0.0543559244
      2  C        -0.0219140366    0.3910574625    1.3939293057
      3  Cl        1.4480144067    0.8816242268    2.1994252070
      4  C        -1.2458598248    0.4153071506    2.0726537235
      5  Cl       -1.3495756126    0.9259079467    3.7422333925
      6  C        -2.4172734387    0.0319051140    1.4247702866
      7  H        -3.3524936938    0.0583314387    1.9690574254
      8  C        -2.3722434315   -0.3749814569    0.0971617505
      9  H        -3.2846440974   -0.6722139048   -0.4055915154
     10  C        -1.1583619702   -0.4002906006   -0.5810771916
     11  H        -1.1158285665   -0.7215692857   -1.6149038430
     12  C         1.3072172095   -0.0543394965   -0.7154869515
     13  C         2.1788367518   -1.1487847322   -0.6815842289
     14  Cl        1.8109556797   -2.5407687461    0.3234983386
     15  C         3.3460741645   -1.1681122286   -1.4398231191
     16  H         4.0006373884   -2.0289375488   -1.3944154527
     17  C         3.6649528259   -0.0867371404   -2.2538840964
     18  H         4.5693592578   -0.0941119528   -2.8480659939
     19  C         2.8038686617    1.0042541640   -2.2947390857
     20  Cl        3.1932401593    2.3759474435   -3.3216437988
     21  C         1.6380106713    1.0273175194   -1.5392698956
     22  H         0.9814679125    1.8868504750   -1.5810066142

Z-matrix Print:
$molecule
0 1
Cl
C  1 1.746473
C  2 1.399749 1 120.493635
C  3 1.392465 2 120.345600 1 179.575551 0
H  4 1.082397 3 119.089480 2 179.991526 0
C  4 1.389291 3 119.867338 2 -0.100299 0
H  6 1.083320 4 119.771264 3 -179.953373 0
C  6 1.390740 4 119.976854 3 0.084940 0
H  8 1.083433 6 120.332363 4 179.677298 0
C  8 1.397061 6 120.941400 4 0.151520 0
C  10 1.493745 8 119.162161 6 -179.456332 0
C  11 1.399294 10 119.349551 8 82.630770 0
H  12 1.082399 11 119.547811 10 2.198968 0
C  12 1.389421 11 120.373316 10 -178.119618 0
C  14 1.390467 12 121.109907 11 0.095416 0
H  15 1.082154 14 120.449109 12 179.894565 0
C  15 1.390594 14 119.034991 12 -0.033650 0
H  17 1.082375 15 120.287961 14 179.850170 0
C  17 1.392028 15 120.023468 14 0.041339 0
Cl 3 1.748990 2 121.317788 1 -0.303264 0
Cl 19 1.755889 17 118.454652 15 179.585860 0
Cl 14 1.757181 12 119.388872 11 179.941011 0
$end


 --------------------------------------------------------------

                    Orbital Energies (a.u.)
 --------------------------------------------------------------

 Alpha MOs
 -- Occupied --
********-101.5670-101.5665-101.5653 -10.2640 -10.2618 -10.2584 -10.2571
-10.2249 -10.2235 -10.2104 -10.2102 -10.2095 -10.2077 -10.2045 -10.2038
 -9.4818  -9.4817  -9.4811  -9.4800  -7.2466  -7.2464  -7.2457  -7.2447
 -7.2367  -7.2365  -7.2360  -7.2359  -7.2358  -7.2355  -7.2348  -7.2344
 -0.9364  -0.9211  -0.8906  -0.8719  -0.8591  -0.8381  -0.8056  -0.7612
 -0.7504  -0.7370  -0.6667  -0.6354  -0.6245  -0.6047  -0.5449  -0.5275
 -0.5149  -0.5108  -0.4922  -0.4737  -0.4573  -0.4550  -0.4531  -0.4313
 -0.4271  -0.4145  -0.3972  -0.3954  -0.3863  -0.3799  -0.3584  -0.3513
 -0.3399  -0.3312  -0.3291  -0.3271  -0.3188  -0.2880  -0.2758  -0.2643
 -0.2586
 -- Virtual --
 -0.0519  -0.0494  -0.0425  -0.0363  -0.0216  -0.0129  -0.0047   0.0030
  0.0061   0.0120   0.0151   0.0255   0.0258   0.0338   0.0437   0.0470
  0.0513   0.0587   0.0634   0.0635   0.0660   0.0790   0.0809   0.0886
  0.0901   0.0941   0.0976   0.0989   0.1011   0.1044   0.1073   0.1106
  0.1158   0.1171   0.1201   0.1227   0.1243   0.1282   0.1300   0.1317
  0.1339   0.1368   0.1397   0.1449   0.1466   0.1560   0.1588   0.1606
  0.1651   0.1748   0.1784   0.1811   0.1817   0.1911   0.1932   0.1974
  0.2019   0.2088   0.2128   0.2170   0.2187   0.2263   0.2295   0.2361
  0.2414   0.2463   0.2500   0.2525   0.2546   0.2563   0.2612   0.2622
  0.2677   0.2709   0.2747   0.2773   0.2833   0.2895   0.2911   0.2922
  0.2979   0.3021   0.3131   0.3235   0.3256   0.3320   0.3344   0.3376
  0.3412   0.3500   0.3678   0.3728   0.4330   0.4351   0.4385   0.4417
  0.4481   0.4568   0.4625   0.4684   0.4808   0.4817   0.4936   0.5039
  0.5117   0.5170   0.5219   0.5321   0.5398   0.5475   0.5498   0.5540
  0.5696   0.5735   0.5765   0.5836   0.5861   0.5920   0.5971   0.6119
  0.6145   0.6279   0.6368   0.6450   0.6505   0.6540   0.6640   0.6690
  0.6814   0.6877   0.6975   0.6994   0.7072   0.7126   0.7271   0.7394
  0.7463   0.7503   0.7807   0.7934   0.8158   0.8286   0.8377   0.8388
  0.8438   0.8476   0.8522   0.8540   0.8601   0.8608   0.8627   0.8657
  0.8677   0.8724   0.8863   0.8876   0.8963   0.9079   0.9106   0.9151
  0.9258   0.9312   0.9478   0.9553   0.9575   0.9646   0.9684   0.9765
  0.9816   0.9878   0.9974   1.0015   1.0022   1.0168   1.0305   1.0349
  1.0464   1.0565   1.0588   1.1249   1.1312   1.1440   1.1564   1.1918
  1.2205   1.2393   1.2483   1.2542   1.2571   1.2704   1.2766   1.2926
  1.3215   1.3288   1.3457   1.3654   1.3922   1.4018   1.4380   1.4857
  1.4939   1.5049   1.5108   1.5501   1.5612   1.5651   1.5684   1.5944
  1.6031   1.6140   1.6371   1.6500   1.6637   1.6793   1.6929   1.7073
  1.7192   1.7250   1.7852   1.7918   1.8140   1.8250   1.8394   1.8547
  1.8739   1.8806   1.9044   1.9103   1.9351   1.9414   1.9439   1.9498
  1.9711   1.9818   1.9966   2.0379   2.0505   2.0544   2.0587   2.0845
  2.1438   2.1585   2.1787   2.1910   2.2549   2.2639   2.2698   2.2742
  2.2895   2.3050   2.3233   2.3326   2.3481   2.3618   2.4163   2.4282
  2.4391   2.4591   2.4624   2.4703   2.5052   2.5256   2.5411   2.5534
  2.5581   2.5879   2.5990   2.6161   2.6833   2.6885   2.6958   2.7000
  2.7061   2.7205   2.7284   2.7397   2.7531   2.7580   2.7660   2.7754
  2.7822   2.7960   2.8285   2.8382   2.8522   2.8598   2.8868   2.9099
  2.9883   2.9987   3.0825   3.0939   3.1031   3.1348   3.1451   3.1822
  3.2171   3.2423   3.2854   3.3478   3.3562   3.4001   3.4194   3.5188
  3.5499   3.5974   3.6819   3.7332   3.7905   3.8738   3.9523   4.0474
  4.0556   4.1036   4.1294   4.3491   4.8154   4.8228   9.7818   9.7844
  9.8219   9.8445  23.4294  23.5664  23.8527  23.8875  23.8944  23.9381
 23.9838  24.0179  24.0417  24.0919  24.1365  24.1608  25.8078  25.8257
 25.8808  25.9720  26.1203  26.1590  26.2495  26.3430  26.5806  26.6094
 26.7137  26.8933 215.7750 215.7790 215.8260 215.8477
 --------------------------------------------------------------

          Ground-State Mulliken Net Atomic Charges

     Atom                 Charge (a.u.)
  ----------------------------------------
      1 C                     0.093700
      2 C                    -1.791364
      3 Cl                    0.531208
      4 C                     0.842178
      5 Cl                    0.509115
      6 C                    -0.335958
      7 H                     0.208998
      8 C                    -0.557506
      9 H                     0.175344
     10 C                    -0.304818
     11 H                     0.185006
     12 C                     0.575206
     13 C                    -0.502331
     14 Cl                    0.450293
     15 C                    -0.556396
     16 H                     0.206815
     17 C                    -0.648536
     18 H                     0.193048
     19 C                     0.607798
     20 Cl                    0.483706
     21 C                    -0.578573
     22 H                     0.213067
  ----------------------------------------
  Sum of atomic charges =     0.000000

 -----------------------------------------------------------------
                    Cartesian Multipole Moments
 -----------------------------------------------------------------
    Charge (ESU x 10^10)
                 0.0000
    Dipole Moment (Debye)
         X      -1.1442      Y      -0.9469      Z      -1.8652
       Tot       2.3843
    Quadrupole Moments (Debye-Ang)
        XX    -108.6086     XY      -2.9077     YY    -123.7383
        XZ      -2.1129     YZ       2.4150     ZZ    -124.8840
    Octopole Moments (Debye-Ang^2)
       XXX    -312.1364    XXY     -43.5191    XYY    -110.1079
       YYY     -53.5289    XXZ     -22.2072    XYZ      12.6881
       YYZ      -8.9806    XZZ    -109.4678    YZZ     -28.8483
       ZZZ     -26.9296
    Hexadecapole Moments (Debye-Ang^3)
      XXXX   -3237.9810   XXXY    -159.6238   XXYY    -830.4232
      XYYY     -92.8299   YYYY   -1396.8451   XXXZ     877.9927
      XXYZ      96.8858   XYYZ     339.7875   YYYZ     102.5959
      XXZZ   -1091.6286   XYZZ     -49.5301   YYZZ    -786.9964
      XZZZ    1011.0040   YZZZ     144.2708   ZZZZ   -3342.9889
 -----------------------------------------------------------------
Archival summary:
1\1\november\OPT\ProcedureUnspecified\BasisUnspecified\l4126\taweetha\TueJan1423:58:282020TueJan1423:58:282020\0\\#,OPT,ProcedureUnspecified,BasisUnspecified,\\0,1\Cl\C,1,1.74647\C,2,1.39975,1,120.494\C,3,1.39247,2,120.346,1,179.576,0\H,4,1.0824,3,119.089,2,179.992,0\C,4,1.38929,3,119.867,2,-0.100299,0\H,6,1.08332,4,119.771,3,-179.953,0\C,6,1.39074,4,119.977,3,0.0849403,0\H,8,1.08343,6,120.332,4,179.677,0\C,8,1.39706,6,120.941,4,0.15152,0\C,10,1.49374,8,119.162,6,-179.456,0\C,11,1.39929,10,119.35,8,82.6308,0\H,12,1.0824,11,119.548,10,2.19897,0\C,12,1.38942,11,120.373,10,-178.12,0\C,14,1.39047,12,121.11,11,0.0954158,0\H,15,1.08215,14,120.449,12,179.895,0\C,15,1.39059,14,119.035,12,-0.0336496,0\H,17,1.08237,15,120.288,14,179.85,0\C,17,1.39203,15,120.023,14,0.0413392,0\Cl,3,1.74899,2,121.318,1,-0.303264,0\Cl,19,1.75589,17,118.455,15,179.586,0\Cl,14,1.75718,12,119.389,11,179.941,0\\\@

 Total job time:  10742.54s(wall), 10741.74s(cpu) 
 Tue Jan 14 23:58:28 2020

        *************************************************************
        *                                                           *
        *  Thank you very much for using Q-Chem.  Have a nice day.  *
        *                                                           *
        *************************************************************


 
User input: 2 of 2 
 
                  Welcome to Q-Chem
     A Quantum Leap Into The Future Of Chemistry


 Q-Chem 5.2 (devel), Q-Chem, Inc., Pleasanton, CA (2019)

 Yihan Shao,  Zhengting Gan,  E. Epifanovsky,  A. T. B. Gilbert,  M. Wormit,  
 J. Kussmann,  A. W. Lange,  A. Behn,  Jia Deng,  Xintian Feng,  D. Ghosh,  
 M. Goldey,  P. R. Horn,  L. D. Jacobson,  I. Kaliman,  T. Kus,  A. Landau,  
 Jie Liu,  E. I. Proynov,  R. M. Richard,  R. P. Steele,  E. J. Sundstrom,  
 H. L. Woodcock III,  P. M. Zimmerman,  D. Zuev,  B. Albrecht,  E. Alguire,  
 S. A. Baeppler,  D. Barton,  Z. Benda,  Y. A. Bernard,  E. J. Berquist,  
 K. B. Bravaya,  H. Burton,  D. Casanova,  Chun-Min Chang,  Yunqing Chen,  
 A. Chien,  K. D. Closser,  M. P. Coons,  S. Coriani,  S. Dasgupta,  
 A. L. Dempwolff,  M. Diedenhofen,  Hainam Do,  R. G. Edgar,  Po-Tung Fang,  
 S. Faraji,  S. Fatehi,  Qingguo Feng,  K. D. Fenk,  J. Fosso-Tande,  
 J. Gayvert,  Qinghui Ge,  A. Ghysels,  G. Gidofalvi,  J. Gomes,  
 J. Gonthier,  A. Gunina,  D. Hait,  M. W. D. Hanson-Heine,  
 P. H. P. Harbach,  A. W. Hauser,  M. F. Herbst,  J. E. Herr,  
 E. G. Hohenstein,  Z. C. Holden,  Kerwin Hui,  B. C. Huynh,  T.-C. Jagau,  
 Hyunjun Ji,  B. Kaduk,  K. Khistyaev,  Jaehoon Kim,  P. Klunzinger,  K. Koh,  
 D. Kosenkov,  L. Koulias,  T. Kowalczyk,  C. M. Krauter,  A. Kunitsa,  
 Ka Un Lao,  A. Laurent,  K. V. Lawler,  Joonho Lee,  D. Lefrancois,  
 S. Lehtola,  D. S. Levine,  Yi-Pei Li,  You-Sheng Lin,  Fenglai Liu,  
 E. Livshits,  A. Luenser,  P. Manohar,  E. Mansoor,  S. F. Manzer,  
 Shan-Ping Mao,  Yuezhi Mao,  N. Mardirossian,  A. V. Marenich,  
 T. Markovich,  L. A. Martinez-Martinez,  S. A. Maurer,  N. J. Mayhall,  
 S. C. McKenzie,  J.-M. Mewes,  P. Morgante,  A. F. Morrison,  
 J. W. Mullinax,  K. Nanda,  T. S. Nguyen-Beck,  R. Olivares-Amaya,  
 J. A. Parkhill,  Zheng Pei,  T. M. Perrine,  F. Plasser,  P. Pokhilko,  
 S. Prager,  A. Prociuk,  E. Ramos,  D. R. Rehn,  F. Rob,  M. Scheurer,  
 M. Schneider,  N. Sergueev,  S. M. Sharada,  S. Sharma,  D. W. Small,  
 T. Stauch,  T. Stein,  Yu-Chuan Su,  A. J. W. Thom,  A. Tkatchenko,  
 T. Tsuchimochi,  N. M. Tubman,  L. Vogt,  M. L. Vidal,  O. Vydrov,  
 M. A. Watson,  J. Wenzel,  M. de Wergifosse,  T. A. Wesolowski,  A. White,  
 J. Witte,  A. Yamada,  Jun Yang,  K. Yao,  S. Yeganeh,  S. R. Yost,  
 Zhi-Qiang You,  A. Zech,  Igor Ying Zhang,  Xing Zhang,  Yan Zhao,  
 Ying Zhu,  B. R. Brooks,  G. K. L. Chan,  C. J. Cramer,  M. S. Gordon,  
 W. J. Hehre,  A. Klamt,  M. W. Schmidt,  C. D. Sherrill,  D. G. Truhlar,  
 A. Aspuru-Guzik,  R. Baer,  A. T. Bell,  N. A. Besley,  Jeng-Da Chai,  
 A. E. DePrince, III,  R. A. DiStasio Jr.,  A. Dreuw,  B. D. Dunietz,  
 T. R. Furlani,  Chao-Ping Hsu,  Yousung Jung,  Jing Kong,  D. S. Lambrecht,  
 WanZhen Liang,  C. Ochsenfeld,  V. A. Rassolov,  L. V. Slipchenko,  
 J. E. Subotnik,  T. Van Voorhis,  J. M. Herbert,  A. I. Krylov,  
 P. M. W. Gill,  M. Head-Gordon

 Contributors to earlier versions of Q-Chem not listed above: 
 R. D. Adamson,  B. Austin,  J. Baker,  G. J. O. Beran,  K. Brandhorst,  
 S. T. Brown,  E. F. C. Byrd,  A. K. Chakraborty,  C.-L. Cheng,  
 Siu Hung Chien,  D. M. Chipman,  D. L. Crittenden,  H. Dachsel,  
 R. J. Doerksen,  A. D. Dutoi,  L. Fusti-Molnar,  W. A. Goddard III,  
 A. Golubeva-Zadorozhnaya,  S. R. Gwaltney,  G. Hawkins,  A. Heyden,  
 S. Hirata,  G. Kedziora,  F. J. Keil,  C. Kelley,  Jihan Kim,  R. A. King,  
 R. Z. Khaliullin,  P. P. Korambath,  W. Kurlancheek,  A. M. Lee,  M. S. Lee,  
 S. V. Levchenko,  Ching Yeh Lin,  D. Liotard,  R. C. Lochan,  I. Lotan,  
 P. E. Maslen,  N. Nair,  D. P. O'Neill,  D. Neuhauser,  E. Neuscamman,  
 C. M. Oana,  R. Olson,  B. Peters,  R. Peverati,  P. A. Pieniazek,  
 Y. M. Rhee,  J. Ritchie,  M. A. Rohrdanz,  E. Rosta,  N. J. Russ,  
 H. F. Schaefer III,  N. E. Schultz,  N. Shenvi,  A. C. Simmonett,  A. Sodt,  
 D. Stuck,  K. S. Thanthiriwatte,  V. Vanovschi,  Tao Wang,  A. Warshel,  
 C. F. Williams,  Q. Wu,  X. Xu,  W. Zhang

 Please cite Q-Chem as follows:
 Y. Shao et al., Mol. Phys. 113, 184-215 (2015)
 DOI: 10.1080/00268976.2014.952696

 Q-Chem 5.2.1 for Intel X86 EM64T Linux

 Parts of Q-Chem use Armadillo 8.300.2 (Tropical Shenanigans).
 http://arma.sourceforge.net/

 Q-Chem begins on Tue Jan 14 23:58:28 2020  

Host: 
0

     Scratch files written to /scratch/taweetham/qchem20322//
NAlpha2: 146
NElect   146
Mult     1
The previous job contains 0 fragments, simply inherited here

 Q-Chem warning in module libgen/rem_setup.C, line 2168:

 Setting Thresh to 1e-14


Checking the input file for inconsistencies... 	...done.

--------------------------------------------------------------
User input:
--------------------------------------------------------------

$MOLECULE
READ
$END

$REM
   JOB_TYPE 	FREQUENCY
   BASIS 	6-311++G**
   METHOD	B3LYP
   SCF_GUESS_ALWAYS     TRUE
   S2THRESH     15
   THRESH       15
   MEM_TOTAL    10000
$END

--------------------------------------------------------------
 ----------------------------------------------------------------
             Standard Nuclear Orientation (Angstroms)
    I     Atom           X                Y                Z
 ----------------------------------------------------------------
    1      C       0.5554651394     0.0642627898     0.7297275864
    2      C       1.5642124229     0.2775733008    -0.2220791330
    3      Cl      1.1664708772     0.2439227548    -1.9223256825
    4      C       2.8777779454     0.5215936037     0.1954108492
    5      Cl      4.1632272881     0.7922993877    -0.9592773227
    6      C       3.1897766270     0.5564752923     1.5520242853
    7      H       4.2121869177     0.7467212931     1.8521366346
    8      C       2.1923542228     0.3501736213     2.4968612959
    9      H       2.4366795964     0.3783999486     3.5518927342
   10      C       0.8858556161     0.1077021695     2.0864641672
   11      H       0.1045197033    -0.0591271211     2.8182488405
   12      C      -0.8627084583    -0.1870387579     0.3336149711
   13      C      -1.3395602944    -1.4640660000     0.0166068566
   14      Cl     -0.2522621238    -2.8427099842     0.0330506626
   15      C      -2.6756440076    -1.6769665492    -0.3109547588
   16      H      -3.0162342842    -2.6760316127    -0.5505426646
   17      C      -3.5670409583    -0.6097511744    -0.3255758682
   18      H      -4.6077787251    -0.7664856536    -0.5772834625
   19      C      -3.1021133328     0.6622411636    -0.0104966883
   20      Cl     -4.2185849344     2.0190915976    -0.0220711585
   21      C      -1.7692602794     0.8787498243     0.3167909635
   22      H      -1.4245298861     1.8765635917     0.5557802753
 ----------------------------------------------------------------
 Molecular Point Group                 C1    NOp =  1
 Largest Abelian Subgroup              C1    NOp =  1
 Nuclear Repulsion Energy =        1469.26685304 hartrees
 There are       73 alpha and       73 beta electrons
 Requested basis set is 6-311++G(d,p)
 There are 154 shells and 426 basis functions

 Total QAlloc Memory Limit  10000 MB
 Mega-Array Size       188 MB
 MEM_STATIC part       192 MB
 A cutoff of  1.0D-15 yielded   9524 shell pairs
 There are     77930 function pairs (     83761 Cartesian)
 Smallest overlap matrix eigenvalue = 2.45E-07
 Linear dependence detected in AO basis
 Number of orthogonalized atomic orbitals = 423
 Maximum deviation from orthogonality = 3.484E-10
 Guess from superposition of atomic densities
 Warning:  Energy on first SCF cycle will be non-variational
 SAD guess density has 146.000000 electrons

 -----------------------------------------------------------------------
  General SCF calculation program by
  Eric Jon Sundstrom, Paul Horn, Yuezhi Mao, Dmitri Zuev, Alec White,
  David Stuck, Shaama M.S., Shane Yost, Joonho Lee, David Small,
  Daniel Levine, Susi Lehtola, Hugh Burton, Evgeny Epifanovsky,
  Bang C. Huynh
 -----------------------------------------------------------------------
 Exchange:     0.2000 Hartree-Fock + 0.0800 Slater + 0.7200 B88
 Correlation:  0.1900 VWN1RPA + 0.8100 LYP
 Using SG-1 standard quadrature grid
 A restricted SCF calculation will be
 performed using DIIS
 SCF converges when DIIS error is below 1.0e-08
 ---------------------------------------
  Cycle       Energy         DIIS error
 ---------------------------------------
    1   -2305.6425172105      3.02e-02  
    2   -2301.7415841880      2.58e-03  
    3   -2301.6389313846      3.24e-03  
    4   -2301.8887563625      6.64e-04  
    5   -2301.8978846894      3.05e-04  
    6   -2301.8999223348      9.66e-05  
    7   -2301.9001183332      1.73e-05  
    8   -2301.9001219649      1.03e-05  
    9   -2301.9001244250      2.49e-06  
   10   -2301.9001245582      1.02e-06  
   11   -2301.9001245820      1.61e-07  
   12   -2301.9001245824      8.07e-08  
   13   -2301.9001245828      3.20e-08  
   14   -2301.9001245828      6.89e-09  Convergence criterion met
 ---------------------------------------
 SCF time:   CPU 553.15s  wall 553.00s 
 SCF   energy in the final basis set =    -2301.9001245828
 Total energy in the final basis set =    -2301.9001245828

 --------------------------------------------------------------

                    Orbital Energies (a.u.)
 --------------------------------------------------------------

 Alpha MOs
 -- Occupied --
********-101.5670-101.5665-101.5653 -10.2640 -10.2618 -10.2584 -10.2571
-10.2249 -10.2235 -10.2104 -10.2102 -10.2095 -10.2077 -10.2045 -10.2038
 -9.4818  -9.4817  -9.4810  -9.4800  -7.2466  -7.2464  -7.2457  -7.2447
 -7.2367  -7.2366  -7.2360  -7.2359  -7.2358  -7.2354  -7.2349  -7.2343
 -0.9364  -0.9211  -0.8906  -0.8719  -0.8591  -0.8381  -0.8056  -0.7612
 -0.7504  -0.7370  -0.6667  -0.6354  -0.6245  -0.6047  -0.5449  -0.5276
 -0.5149  -0.5108  -0.4922  -0.4737  -0.4573  -0.4550  -0.4531  -0.4313
 -0.4271  -0.4145  -0.3972  -0.3954  -0.3863  -0.3799  -0.3584  -0.3513
 -0.3399  -0.3311  -0.3292  -0.3271  -0.3188  -0.2880  -0.2758  -0.2643
 -0.2586
 -- Virtual --
 -0.0519  -0.0494  -0.0425  -0.0363  -0.0216  -0.0128  -0.0047   0.0031
  0.0060   0.0120   0.0151   0.0255   0.0258   0.0339   0.0437   0.0470
  0.0514   0.0587   0.0635   0.0636   0.0661   0.0790   0.0809   0.0886
  0.0901   0.0941   0.0977   0.0989   0.1012   0.1044   0.1073   0.1106
  0.1158   0.1171   0.1202   0.1227   0.1243   0.1281   0.1300   0.1316
  0.1340   0.1368   0.1398   0.1449   0.1467   0.1562   0.1586   0.1608
  0.1650   0.1749   0.1785   0.1811   0.1819   0.1912   0.1932   0.1975
  0.2020   0.2090   0.2129   0.2168   0.2191   0.2261   0.2296   0.2361
  0.2415   0.2462   0.2499   0.2523   0.2546   0.2563   0.2610   0.2623
  0.2676   0.2710   0.2748   0.2774   0.2835   0.2895   0.2915   0.2924
  0.2978   0.3020   0.3132   0.3234   0.3256   0.3326   0.3344   0.3377
  0.3412   0.3500   0.3679   0.3729   0.4330   0.4350   0.4385   0.4418
  0.4481   0.4569   0.4626   0.4684   0.4808   0.4818   0.4934   0.5039
  0.5117   0.5171   0.5220   0.5321   0.5398   0.5475   0.5499   0.5541
  0.5697   0.5735   0.5765   0.5836   0.5861   0.5920   0.5971   0.6119
  0.6144   0.6280   0.6369   0.6450   0.6505   0.6539   0.6640   0.6690
  0.6814   0.6877   0.6976   0.6994   0.7072   0.7126   0.7272   0.7394
  0.7463   0.7503   0.7807   0.7934   0.8159   0.8286   0.8377   0.8388
  0.8438   0.8476   0.8522   0.8541   0.8601   0.8608   0.8627   0.8656
  0.8676   0.8724   0.8863   0.8876   0.8963   0.9079   0.9105   0.9151
  0.9257   0.9313   0.9478   0.9553   0.9574   0.9646   0.9685   0.9765
  0.9816   0.9878   0.9975   1.0015   1.0022   1.0167   1.0305   1.0350
  1.0464   1.0565   1.0589   1.1249   1.1311   1.1440   1.1563   1.1918
  1.2206   1.2392   1.2483   1.2541   1.2571   1.2704   1.2766   1.2926
  1.3216   1.3289   1.3457   1.3655   1.3922   1.4018   1.4380   1.4858
  1.4939   1.5049   1.5109   1.5501   1.5612   1.5651   1.5684   1.5945
  1.6031   1.6140   1.6371   1.6500   1.6638   1.6794   1.6930   1.7074
  1.7192   1.7250   1.7852   1.7918   1.8140   1.8250   1.8394   1.8547
  1.8739   1.8806   1.9044   1.9103   1.9351   1.9414   1.9439   1.9498
  1.9712   1.9818   1.9966   2.0379   2.0504   2.0544   2.0587   2.0845
  2.1438   2.1585   2.1787   2.1910   2.2549   2.2639   2.2698   2.2742
  2.2895   2.3050   2.3233   2.3326   2.3481   2.3618   2.4163   2.4282
  2.4391   2.4591   2.4624   2.4703   2.5052   2.5256   2.5411   2.5533
  2.5581   2.5879   2.5990   2.6162   2.6833   2.6885   2.6958   2.6999
  2.7062   2.7205   2.7284   2.7397   2.7531   2.7579   2.7660   2.7753
  2.7823   2.7960   2.8285   2.8382   2.8522   2.8598   2.8868   2.9100
  2.9883   2.9987   3.0825   3.0939   3.1031   3.1348   3.1451   3.1822
  3.2171   3.2423   3.2854   3.3478   3.3562   3.4001   3.4193   3.5187
  3.5499   3.5974   3.6819   3.7332   3.7905   3.8738   3.9522   4.0474
  4.0556   4.1036   4.1294   4.3490   4.8154   4.8228   9.7818   9.7843
  9.8219   9.8445  23.4294  23.5665  23.8528  23.8875  23.8944  23.9381
 23.9838  24.0179  24.0417  24.0919  24.1365  24.1608  25.8076  25.8254
 25.8806  25.9720  26.1208  26.1590  26.2496  26.3432  26.5805  26.6094
 26.7136  26.8934 215.7750 215.7790 215.8260 215.8477
 --------------------------------------------------------------

          Ground-State Mulliken Net Atomic Charges

     Atom                 Charge (a.u.)
  ----------------------------------------
      1 C                     0.100711
      2 C                    -1.778493
      3 Cl                    0.529239
      4 C                     0.839925
      5 Cl                    0.509501
      6 C                    -0.336643
      7 H                     0.209111
      8 C                    -0.559637
      9 H                     0.175278
     10 C                    -0.308350
     11 H                     0.185161
     12 C                     0.584110
     13 C                    -0.511814
     14 Cl                    0.449270
     15 C                    -0.556587
     16 H                     0.206675
     17 C                    -0.645011
     18 H                     0.193048
     19 C                     0.604701
     20 Cl                    0.482806
     21 C                    -0.586037
     22 H                     0.213034
  ----------------------------------------
  Sum of atomic charges =     0.000000

 -----------------------------------------------------------------
                    Cartesian Multipole Moments
 -----------------------------------------------------------------
    Charge (ESU x 10^10)
                -0.0000
    Dipole Moment (Debye)
         X      -0.5808      Y      -0.3333      Z       2.2901
       Tot       2.3860
    Quadrupole Moments (Debye-Ang)
        XX    -116.8273     XY       6.2344     YY    -122.1816
        XZ       7.4454     YZ       2.4330     ZZ    -115.3482
    Octopole Moments (Debye-Ang^2)
       XXX       2.4322    XXY     -24.6324    XYY      -5.8634
       YYY      -1.0812    XXZ       4.4525    XYZ      -0.7017
       YYZ      -9.5383    XZZ      18.0881    YZZ       2.3098
       ZZZ       3.7494
    Hexadecapole Moments (Debye-Ang^3)
      XXXX   -5029.6105   XXXY      96.5606   XXYY   -1078.8995
      XYYY     -25.2650   YYYY   -1390.5870   XXXZ      72.5597
      XXYZ      24.8867   XYYZ      -6.7600   YYYZ       1.2416
      XXZZ    -994.5821   XYZZ       5.2747   YYZZ    -423.3793
      XZZZ       6.4465   YZZZ      -3.5933   ZZZZ    -936.9785
 -----------------------------------------------------------------
 Calculating MO derivatives via CPSCF
    1     0    69    0.0202770  
    2     0    69    0.0058505  
    3     0    69    0.0005367  
    4     3    66    0.0000420  
    5    64     5    0.0000028  
    6    69     0    0.0000002  Converged
 Time for AOints: 919.6 s (CPU) 919.6 s (wall)
 ------------------------------------------------------------------------------
                     AOints        : Timing summary (seconds)
 ------------------------------------------------------------------------------
     job step          cpu (% of tot)      sys (% of tot)     wall (% of tot)
 ------------------------------------------------------------------------------
  AOints            0.9196E+03 ( 9.2)   0.8000E-05 ( 2.8)   0.9196E+03 ( 9.2)
 ------------------------------------------------------------------------------
   Grand Totals     0.9984E+04          0.2830E-03          0.9985E+04
 ------------------------------------------------------------------------------
 Polarizability Matrix (a.u.)
            1           2           3
    1-242.6482295   5.8160614  -7.7240146
    2   5.8160614-163.4458131  -3.7956570
    3  -7.7240146  -3.7956570-162.1634405
 Calculating analytic Hessian of the SCF energy

 Direct stationary perturbation theory relativistic correction:

 rels  =       3.208911303779
 relv  =     -12.285440853664
 rel2e =       3.323252117950
 E_rel =      -5.753277431936

 Hessian of the SCF Energy
            1           2           3           4           5           6
    1   0.6155008   0.0822028   0.0107321  -0.2088647  -0.0318692   0.1169092
    2   0.0822028   0.1917777  -0.0025091  -0.0296011  -0.0690586   0.0248703
    3   0.0107321  -0.0025091   0.6286121   0.0559133   0.0132623  -0.1812395
    4  -0.2088647  -0.0296011   0.0559133   0.5865693   0.0910400  -0.0148140
    5  -0.0318692  -0.0690586   0.0132623   0.0910400   0.1364606  -0.0111442
    6   0.1169092   0.0248703  -0.1812395  -0.0148140  -0.0111442   0.5059002
    7   0.0067223   0.0001225   0.0136735  -0.0454130  -0.0034453  -0.0245598
    8   0.0008680   0.0042392   0.0036115  -0.0037929  -0.0234361  -0.0020128
    9  -0.0077489  -0.0003299  -0.0417846  -0.0278489  -0.0022249  -0.1523221
   10  -0.0461667  -0.0111995   0.0541262  -0.2715845  -0.0395680  -0.0884667
   11  -0.0100717   0.0041714   0.0091263  -0.0401933  -0.0680093  -0.0157457
   12  -0.0000075  -0.0006706   0.0564594  -0.0249141  -0.0039177  -0.1136143
   13  -0.0015401  -0.0008799  -0.0058851  -0.0292976  -0.0067314   0.0282473
   14  -0.0009940   0.0038760  -0.0010751  -0.0062874   0.0014814   0.0056789
   15  -0.0008943  -0.0001354   0.0003609   0.0043285   0.0009093  -0.0052912
   16  -0.0051866  -0.0003494   0.0181535   0.0089060   0.0007413  -0.0304849
   17  -0.0007695  -0.0036017   0.0045150   0.0020535   0.0075861  -0.0055467
   18   0.0175517   0.0043564  -0.0612737  -0.0840562  -0.0153746  -0.0022718
   19   0.0004292   0.0002977   0.0004798   0.0012991  -0.0008097  -0.0007260
   20   0.0002831  -0.0010716   0.0001128  -0.0008019   0.0054268   0.0000181
   21   0.0004562   0.0000778  -0.0011100   0.0002155   0.0002255  -0.0041289
   22   0.0067144   0.0011418  -0.0824194  -0.0656348  -0.0114630   0.0147199
   23   0.0003180   0.0076704  -0.0156098  -0.0119034  -0.0067968   0.0026003
   24  -0.0363670  -0.0067656  -0.0032209   0.0145192   0.0026925  -0.0017388
   25  -0.0046494  -0.0020919  -0.0013034  -0.0013434  -0.0001309   0.0006207
   26  -0.0021350   0.0062087  -0.0000958  -0.0001009  -0.0006640   0.0000816
   27  -0.0013510  -0.0001480   0.0017581   0.0004825   0.0000598   0.0005442
   28  -0.1283999  -0.0118798  -0.0095726   0.0524280   0.0077040   0.0062861
   29  -0.0102653  -0.0649394   0.0015411   0.0064331   0.0105157   0.0028750
   30  -0.0731902  -0.0109305  -0.3030797   0.0604695   0.0121387  -0.0498378
   31   0.0072411   0.0008994  -0.0068958   0.0006750  -0.0009693  -0.0015891
   32   0.0004413   0.0036172  -0.0012012  -0.0009769   0.0058423  -0.0001825
   33   0.0219962   0.0047534  -0.0173832  -0.0022390  -0.0002779  -0.0031581
   34  -0.2034892  -0.0230364  -0.0358750  -0.0272096  -0.0039521   0.0012801
   35  -0.0220487  -0.0817455  -0.0078426  -0.0061853   0.0026579  -0.0007873
   36  -0.0331061  -0.0085653  -0.0875973   0.0175189   0.0040954   0.0115725
   37  -0.0108088  -0.0281707  -0.0075081  -0.0006625  -0.0003359  -0.0034553
   38  -0.0117273  -0.0013982  -0.0041939   0.0029607  -0.0005798   0.0012637
   39  -0.0076803  -0.0073354   0.0005537   0.0017474  -0.0014941  -0.0016324
   40  -0.0016689  -0.0025929  -0.0003537   0.0006688  -0.0010618   0.0005291
   41   0.0025561  -0.0008011   0.0010041  -0.0010186  -0.0011342  -0.0009784
   42   0.0009928  -0.0006596  -0.0020852   0.0004112   0.0001212  -0.0002752
   43   0.0013911  -0.0008497  -0.0011891  -0.0003664   0.0004742  -0.0001034
   44   0.0000937  -0.0046677  -0.0010767  -0.0000172  -0.0000673  -0.0010571
   45  -0.0013527  -0.0019708   0.0051887  -0.0009113  -0.0001366  -0.0007846
   46   0.0001581  -0.0012211  -0.0001147  -0.0000834  -0.0000217  -0.0003625
   47   0.0001695   0.0000796   0.0000440   0.0000035  -0.0000086  -0.0001087
   48   0.0001298  -0.0002706   0.0001646  -0.0001947   0.0001172   0.0000570
   49   0.0005053   0.0004823   0.0001596  -0.0000933  -0.0000722  -0.0004791
   50  -0.0005292  -0.0012208  -0.0002913  -0.0001894   0.0005166   0.0000648
   51   0.0003976   0.0002468  -0.0010827   0.0001733  -0.0000366   0.0000410
   52  -0.0000740  -0.0000325   0.0001122   0.0000008  -0.0000031  -0.0000452
   53  -0.0000314   0.0001002   0.0000949  -0.0000043  -0.0000160  -0.0000388
   54   0.0001016   0.0001139  -0.0004636   0.0000773  -0.0000089   0.0000484
   55   0.0005876   0.0031186  -0.0005919   0.0001253  -0.0003693  -0.0000550
   56   0.0035151  -0.0018090  -0.0010300   0.0002517  -0.0001401   0.0000020
   57  -0.0011737  -0.0014428   0.0065683  -0.0010454   0.0003220  -0.0003627
   58   0.0000520   0.0012017   0.0004296  -0.0001991   0.0000239  -0.0006387
   59  -0.0004582  -0.0004632  -0.0003148   0.0001281   0.0000191   0.0004401
   60  -0.0000326   0.0003107   0.0000935  -0.0000770  -0.0001597  -0.0000778
   61  -0.0291854   0.0216655  -0.0032681   0.0001625   0.0008345  -0.0030803
   62   0.0020456   0.0085788   0.0017245  -0.0021560  -0.0008054  -0.0000828
   63  -0.0072599   0.0059372   0.0041517  -0.0004392   0.0008802  -0.0020585
   64   0.0007331   0.0007687   0.0011865  -0.0000840  -0.0000083   0.0002753
   65  -0.0016044   0.0004618   0.0002090   0.0003734   0.0002217  -0.0001901
   66   0.0009019   0.0010612  -0.0035997   0.0006719  -0.0000567   0.0006228
            7           8           9          10          11          12
    1   0.0067223   0.0008680  -0.0077489  -0.0461667  -0.0100717  -0.0000075
    2   0.0001225   0.0042392  -0.0003299  -0.0111995   0.0041714  -0.0006706
    3   0.0136735   0.0036115  -0.0417846   0.0541262   0.0091263   0.0564594
    4  -0.0454130  -0.0037929  -0.0278489  -0.2715845  -0.0401933  -0.0249141
    5  -0.0034453  -0.0234361  -0.0022249  -0.0395680  -0.0680093  -0.0039177
    6  -0.0245598  -0.0020128  -0.1523221  -0.0884667  -0.0157457  -0.1136143
    7   0.0572872   0.0079454   0.0401670  -0.0060229  -0.0010752  -0.0302596
    8   0.0079454   0.0133465   0.0027189  -0.0014548   0.0028443  -0.0048506
    9   0.0401670   0.0027189   0.2228854  -0.0062682  -0.0003929  -0.0315002
   10  -0.0060229  -0.0014548  -0.0062682   0.5395271   0.0796114   0.0590178
   11  -0.0010752   0.0028443  -0.0003929   0.0796114   0.1330645   0.0022837
   12  -0.0302596  -0.0048506  -0.0315002   0.0590178   0.0022837   0.5798994
   13  -0.0053800  -0.0008142   0.0000861  -0.1020097  -0.0163844   0.0558213
   14  -0.0007150  -0.0010828  -0.0000892  -0.0163295  -0.0262151   0.0121814
   15  -0.0059532  -0.0011840   0.0027226   0.0595964   0.0129066  -0.0921710
   16  -0.0044082  -0.0015111  -0.0030401  -0.1261930  -0.0104631  -0.0903186
   17  -0.0016572   0.0038021  -0.0005448  -0.0120719  -0.0633001  -0.0132343
   18   0.0023643   0.0003098   0.0037923  -0.0242238   0.0000741  -0.3024825
   19   0.0001435  -0.0000077   0.0000816  -0.0041713  -0.0013821   0.0011903
   20   0.0000121   0.0001621   0.0000411  -0.0007423   0.0028009   0.0005128
   21  -0.0012679  -0.0002111  -0.0011615  -0.0293592  -0.0055316  -0.0066999
   22   0.0008376   0.0001694  -0.0006784   0.0519033   0.0074785   0.0617834
   23   0.0002986  -0.0006427  -0.0001220   0.0083323   0.0089594   0.0128275
   24  -0.0006496  -0.0000710  -0.0021336   0.0073170   0.0024243  -0.0493106
   25   0.0001231   0.0001406  -0.0000792  -0.0018261  -0.0016940   0.0026126
   26   0.0001480  -0.0005974  -0.0000001  -0.0016779   0.0065287   0.0006284
   27  -0.0000365  -0.0000172  -0.0000088   0.0028734   0.0006883  -0.0000953
   28  -0.0025294  -0.0013373   0.0061841  -0.0327718  -0.0047941  -0.0361304
   29  -0.0013462   0.0039384   0.0011614  -0.0042895  -0.0059553  -0.0061603
   30   0.0008331   0.0003630   0.0020046  -0.0351085  -0.0062310  -0.0373121
   31   0.0003153   0.0000314  -0.0007508  -0.0001866   0.0000734  -0.0011157
   32   0.0000112   0.0002148  -0.0001591   0.0000265  -0.0005626  -0.0002512
   33   0.0005338   0.0001388  -0.0015631  -0.0009784  -0.0001875  -0.0005352
   34  -0.0018540   0.0000281  -0.0029329  -0.0006820  -0.0010337   0.0027119
   35   0.0000337  -0.0023941  -0.0003858  -0.0012240   0.0056620   0.0009187
   36   0.0028375   0.0001516  -0.0011609   0.0021094   0.0005136  -0.0023076
   37  -0.0003476  -0.0006730   0.0018053  -0.0004165   0.0009282  -0.0001199
   38  -0.0001817  -0.0004776  -0.0004967  -0.0001037  -0.0001075  -0.0001959
   39   0.0013599   0.0005504  -0.0001113  -0.0005238  -0.0000502  -0.0004659
   40  -0.0001704  -0.0004268  -0.0003302   0.0004429   0.0001326  -0.0000578
   41   0.0000049   0.0000310   0.0001510   0.0003958   0.0000234   0.0002487
   42   0.0000381   0.0004424   0.0002130   0.0000079   0.0000756  -0.0001010
   43   0.0004761   0.0003067  -0.0001743   0.0000617   0.0000100   0.0000873
   44   0.0001389  -0.0001026   0.0005168   0.0000434   0.0002299  -0.0000966
   45   0.0001349   0.0000985   0.0000642  -0.0000933   0.0001842   0.0001629
   46   0.0000384  -0.0000146   0.0001566   0.0000026   0.0000747  -0.0000165
   47  -0.0000120   0.0000073   0.0000455  -0.0000096  -0.0000131   0.0000034
   48   0.0000272  -0.0000411  -0.0000765   0.0000422   0.0000232   0.0000410
   49  -0.0001722  -0.0000834   0.0002542   0.0001291   0.0000183  -0.0000000
   50   0.0001412   0.0001926  -0.0001418  -0.0000147   0.0000000   0.0001200
   51  -0.0002174   0.0000104   0.0000952   0.0000470  -0.0000396   0.0000011
   52  -0.0000018  -0.0000015   0.0000183   0.0000181   0.0000115  -0.0000126
   53  -0.0000020   0.0000116   0.0000180   0.0000048   0.0000196  -0.0000032
   54   0.0000127   0.0000037  -0.0000269   0.0000029   0.0000130  -0.0000173
   55   0.0003358  -0.0001706   0.0000569  -0.0004315  -0.0001625   0.0001136
   56  -0.0001346  -0.0002420   0.0000296   0.0002452   0.0002449  -0.0003829
   57  -0.0000313  -0.0001870  -0.0001378  -0.0001485  -0.0001033   0.0001818
   58  -0.0000146   0.0000314   0.0002260   0.0002887  -0.0000364  -0.0001874
   59   0.0000350   0.0000072  -0.0001408  -0.0002688  -0.0000406   0.0001878
   60   0.0000314   0.0000153   0.0000186   0.0000448   0.0000354   0.0000189
   61   0.0001017   0.0007181   0.0009149   0.0002624  -0.0009922  -0.0003030
   62  -0.0003803   0.0002009   0.0003174   0.0002610  -0.0002497   0.0000556
   63   0.0010446   0.0000944   0.0003908  -0.0000799  -0.0001420  -0.0000312
   64  -0.0000652   0.0000490  -0.0000991  -0.0001698  -0.0000524   0.0001072
   65   0.0000582  -0.0000223   0.0000294   0.0000368  -0.0000927  -0.0002112
   66  -0.0000838   0.0000666  -0.0001990   0.0000538   0.0000751  -0.0001179
           13          14          15          16          17          18
    1  -0.0015401  -0.0009940  -0.0008943  -0.0051866  -0.0007695   0.0175517
    2  -0.0008799   0.0038760  -0.0001354  -0.0003494  -0.0036017   0.0043564
    3  -0.0058851  -0.0010751   0.0003609   0.0181535   0.0045150  -0.0612737
    4  -0.0292976  -0.0062874   0.0043285   0.0089060   0.0020535  -0.0840562
    5  -0.0067314   0.0014814   0.0009093   0.0007413   0.0075861  -0.0153746
    6   0.0282473   0.0056789  -0.0052912  -0.0304849  -0.0055467  -0.0022718
    7  -0.0053800  -0.0007150  -0.0059532  -0.0044082  -0.0016572   0.0023643
    8  -0.0008142  -0.0010828  -0.0011840  -0.0015111   0.0038021   0.0003098
    9   0.0000861  -0.0000892   0.0027226  -0.0030401  -0.0005448   0.0037923
   10  -0.1020097  -0.0163295   0.0595964  -0.1261930  -0.0120719  -0.0242238
   11  -0.0163844  -0.0262151   0.0129066  -0.0104631  -0.0633001   0.0000741
   12   0.0558213   0.0121814  -0.0921710  -0.0903186  -0.0132343  -0.3024825
   13   0.1425328   0.0269603  -0.0904801  -0.0060061  -0.0022178   0.0109760
   14   0.0269603   0.0170703  -0.0197588  -0.0027244   0.0039390   0.0027389
   15  -0.0904801  -0.0197588   0.1285881   0.0352085   0.0074724  -0.0319228
   16  -0.0060061  -0.0027244   0.0352085   0.7260613   0.1132801   0.0126007
   17  -0.0022178   0.0039390   0.0074724   0.1132801   0.1505569  -0.0069541
   18   0.0109760   0.0027389  -0.0319228   0.0126007  -0.0069541   0.6573005
   19   0.0009553   0.0007031   0.0009709  -0.3099939  -0.0508785  -0.0775703
   20   0.0007482  -0.0024466   0.0001453  -0.0510715  -0.0450425  -0.0143360
   21  -0.0008357  -0.0002337   0.0006409  -0.0745590  -0.0135830  -0.0785907
   22   0.0030331  -0.0002528  -0.0065338  -0.2365503  -0.0345193   0.0712766
   23  -0.0003421   0.0045205  -0.0010870  -0.0355617  -0.0686127   0.0165854
   24  -0.0007718  -0.0000119  -0.0019977   0.1366897   0.0290146  -0.2255994
   25  -0.0003938  -0.0001233   0.0012562   0.0085535   0.0005605   0.0235387
   26  -0.0000930   0.0000911   0.0002430   0.0011139   0.0033786   0.0047596
   27   0.0002190   0.0000654  -0.0009309  -0.0068427  -0.0009599  -0.0162738
   28  -0.0013313  -0.0001003   0.0024831  -0.0504978  -0.0118532   0.0499554
   29  -0.0000330  -0.0007993   0.0003665  -0.0114600   0.0061444   0.0081912
   30   0.0011517   0.0002266  -0.0000175   0.0050218   0.0001844   0.0570780
   31   0.0000222   0.0001092   0.0001768  -0.0040784  -0.0019800  -0.0029283
   32   0.0001020  -0.0005372   0.0000372  -0.0019974   0.0062220  -0.0003515
   33   0.0000717   0.0000028   0.0001205  -0.0023783  -0.0003405   0.0006322
   34   0.0002344  -0.0000473  -0.0006575   0.0001450   0.0001722   0.0007003
   35  -0.0002165   0.0001261  -0.0000273   0.0004420  -0.0010658   0.0001267
   36   0.0016180   0.0003370  -0.0002796   0.0004962   0.0000016  -0.0010360
   37  -0.0005448  -0.0000376   0.0002488  -0.0002746  -0.0003318  -0.0000220
   38   0.0006807   0.0001810  -0.0003338   0.0005334   0.0000542   0.0000191
   39  -0.0000423   0.0001252   0.0000479  -0.0001653   0.0000552   0.0004779
   40   0.0000992   0.0000255  -0.0000242  -0.0000339   0.0000800  -0.0000793
   41  -0.0002903  -0.0000875   0.0001503  -0.0002888   0.0000838  -0.0001669
   42   0.0000143  -0.0000349   0.0000326  -0.0000458   0.0000350   0.0000884
   43   0.0001229  -0.0000378  -0.0000211   0.0000848   0.0000771  -0.0000923
   44  -0.0001399  -0.0000172   0.0001053  -0.0002262  -0.0000446  -0.0000165
   45  -0.0000779  -0.0000180   0.0000135   0.0000026  -0.0001306  -0.0000162
   46  -0.0000589  -0.0000062   0.0000362  -0.0000567  -0.0000360  -0.0000001
   47  -0.0000170   0.0000017   0.0000081   0.0000024   0.0000038   0.0000131
   48  -0.0000074  -0.0000131   0.0000022   0.0000057   0.0000085  -0.0000642
   49  -0.0002193  -0.0000339   0.0001037  -0.0000756  -0.0000522   0.0000212
   50   0.0001156  -0.0000327  -0.0000572   0.0000755   0.0000166  -0.0000989
   51  -0.0000064   0.0000015   0.0000323  -0.0000120   0.0001053  -0.0000001
   52  -0.0000132  -0.0000037   0.0000114  -0.0000047  -0.0000094   0.0000029
   53  -0.0000105  -0.0000065   0.0000077  -0.0000076  -0.0000159   0.0000029
   54   0.0000094   0.0000016  -0.0000116  -0.0000048  -0.0000155   0.0000041
   55   0.0003188   0.0001246  -0.0001675   0.0001268   0.0000865   0.0000415
   56  -0.0003801  -0.0000497   0.0002346  -0.0001421  -0.0000730   0.0001655
   57  -0.0001382  -0.0000445  -0.0000125   0.0000243  -0.0001047   0.0000831
   58  -0.0002631  -0.0000646   0.0001647  -0.0001912  -0.0000207   0.0000151
   59   0.0002584   0.0000646  -0.0001539   0.0001627   0.0000338  -0.0000158
   60  -0.0000209  -0.0000004   0.0000193   0.0000160  -0.0000174  -0.0000464
   61  -0.0003147  -0.0001686   0.0001977  -0.0003784   0.0000762  -0.0000418
   62  -0.0002486  -0.0000589   0.0000810  -0.0004384  -0.0000270  -0.0001528
   63  -0.0000531  -0.0000952   0.0001170  -0.0003620   0.0000411   0.0001699
   64   0.0000538   0.0000039  -0.0000508   0.0000506   0.0000120  -0.0000262
   65  -0.0000667  -0.0000182   0.0000701  -0.0001115  -0.0000413   0.0001177
   66   0.0001046   0.0000155  -0.0000623   0.0000005  -0.0000014  -0.0000428
           19          20          21          22          23          24
    1   0.0004292   0.0002831   0.0004562   0.0067144   0.0003180  -0.0363670
    2   0.0002977  -0.0010716   0.0000778   0.0011418   0.0076704  -0.0067656
    3   0.0004798   0.0001128  -0.0011100  -0.0824194  -0.0156098  -0.0032209
    4   0.0012991  -0.0008019   0.0002155  -0.0656348  -0.0119034   0.0145192
    5  -0.0008097   0.0054268   0.0002255  -0.0114630  -0.0067968   0.0026925
    6  -0.0007260   0.0000181  -0.0041289   0.0147199   0.0026003  -0.0017388
    7   0.0001435   0.0000121  -0.0012679   0.0008376   0.0002986  -0.0006496
    8  -0.0000077   0.0001621  -0.0002111   0.0001694  -0.0006427  -0.0000710
    9   0.0000816   0.0000411  -0.0011615  -0.0006784  -0.0001220  -0.0021336
   10  -0.0041713  -0.0007423  -0.0293592   0.0519033   0.0083323   0.0073170
   11  -0.0013821   0.0028009  -0.0055316   0.0074785   0.0089594   0.0024243
   12   0.0011903   0.0005128  -0.0066999   0.0617834   0.0128275  -0.0493106
   13   0.0009553   0.0007482  -0.0008357   0.0030331  -0.0003421  -0.0007718
   14   0.0007031  -0.0024466  -0.0002337  -0.0002528   0.0045205  -0.0000119
   15   0.0009709   0.0001453   0.0006409  -0.0065338  -0.0010870  -0.0019977
   16  -0.3099939  -0.0510715  -0.0745590  -0.2365503  -0.0355617   0.1366897
   17  -0.0508785  -0.0450425  -0.0135830  -0.0345193  -0.0686127   0.0290146
   18  -0.0775703  -0.0143360  -0.0785907   0.0712766   0.0165854  -0.2255994
   19   0.3272439   0.0562198   0.0803693  -0.0149750  -0.0034273  -0.0080944
   20   0.0562198   0.0348565   0.0145439  -0.0039341   0.0030898  -0.0017033
   21   0.0803693   0.0145439   0.0817620   0.0211256   0.0038810   0.0106139
   22  -0.0149750  -0.0039341   0.0211256   0.6501036   0.0987100   0.0177978
   23  -0.0034273   0.0030898   0.0038810   0.0987100   0.1508514  -0.0075512
   24  -0.0080944  -0.0017033   0.0106139   0.0177978  -0.0075512   0.7380975
   25   0.0006490   0.0009617  -0.0004498  -0.0718608  -0.0058696  -0.0617242
   26   0.0009013  -0.0039995  -0.0001520  -0.0060182  -0.0368961  -0.0067865
   27   0.0001256  -0.0000612   0.0007923  -0.0615572  -0.0067658  -0.3249066
   28  -0.0008333  -0.0015688   0.0032628  -0.3102985  -0.0458639  -0.0896310
   29  -0.0015354   0.0065470   0.0007966  -0.0473289  -0.0713097  -0.0151970
   30   0.0037018   0.0008207  -0.0025777  -0.0268247  -0.0031446  -0.1455960
   31  -0.0007335  -0.0001731   0.0010335  -0.0154400  -0.0041381   0.0214929
   32  -0.0001487   0.0000982   0.0001926  -0.0032437   0.0026572   0.0039618
   33  -0.0004613  -0.0000793   0.0003398  -0.0085090  -0.0017974   0.0103039
   34  -0.0000332   0.0000674  -0.0000127   0.0025789  -0.0004904   0.0002170
   35   0.0000526  -0.0003911  -0.0000120  -0.0009403   0.0064010  -0.0002499
   36  -0.0000924   0.0000325   0.0000998  -0.0008345  -0.0000104  -0.0048917
   37  -0.0000033  -0.0000434   0.0000157  -0.0004392   0.0008307  -0.0007768
   38   0.0000434   0.0000616  -0.0000225   0.0001284  -0.0000522   0.0004861
   39   0.0000261  -0.0000867   0.0000090   0.0001813   0.0005334   0.0000221
   40   0.0000095  -0.0000003  -0.0000109   0.0001007   0.0001731   0.0003399
   41  -0.0000114  -0.0000413   0.0000059   0.0000133  -0.0000040  -0.0001551
   42  -0.0000051   0.0000009   0.0000061   0.0002911  -0.0000171  -0.0000632
   43   0.0000098  -0.0000133   0.0000041  -0.0001817   0.0000382   0.0000429
   44   0.0000089  -0.0000394   0.0000041  -0.0000159   0.0003115  -0.0001184
   45  -0.0000046   0.0000446   0.0000046  -0.0000337  -0.0000514   0.0002827
   46  -0.0000001  -0.0000071   0.0000022  -0.0000213   0.0001097  -0.0000345
   47  -0.0000006  -0.0000023   0.0000013   0.0000039  -0.0000077  -0.0000222
   48  -0.0000002  -0.0000008  -0.0000027  -0.0000607  -0.0000199  -0.0000163
   49  -0.0000176   0.0000133   0.0000119   0.0000885  -0.0000291  -0.0001300
   50   0.0000032   0.0000012   0.0000041  -0.0001291   0.0000393   0.0000889
   51   0.0000040  -0.0000152  -0.0000138   0.0000193  -0.0000861  -0.0001185
   52  -0.0000003   0.0000008   0.0000005   0.0000056   0.0000116   0.0000159
   53  -0.0000002  -0.0000014   0.0000008   0.0000053   0.0000112   0.0000081
   54   0.0000000   0.0000000   0.0000001   0.0000038   0.0000106  -0.0000143
   55   0.0000330   0.0000024  -0.0000127  -0.0000013  -0.0002212  -0.0001539
   56  -0.0000369   0.0000151   0.0000013   0.0001514   0.0000067  -0.0001608
   57  -0.0000002  -0.0000225   0.0000169  -0.0000265   0.0004407   0.0002255
   58  -0.0000155   0.0000102   0.0000067   0.0000426  -0.0000680   0.0000158
   59   0.0000192  -0.0000146  -0.0000039  -0.0000283   0.0000531  -0.0000060
   60  -0.0000007   0.0000011  -0.0000022  -0.0000418  -0.0000100   0.0000080
   61   0.0000061   0.0000321   0.0000057   0.0000855  -0.0008633  -0.0001001
   62  -0.0000051  -0.0000051   0.0000087  -0.0001013  -0.0003016  -0.0000381
   63   0.0000032   0.0000100   0.0000128   0.0003720  -0.0003715   0.0002783
   64  -0.0000014   0.0000049  -0.0000017  -0.0000904  -0.0000436  -0.0000150
   65  -0.0000057  -0.0000040   0.0000062   0.0001735   0.0000542   0.0001609
   66   0.0000030   0.0000212  -0.0000108  -0.0000496  -0.0002334  -0.0002265
           25          26          27          28          29          30
    1  -0.0046494  -0.0021350  -0.0013510  -0.1283999  -0.0102653  -0.0731902
    2  -0.0020919   0.0062087  -0.0001480  -0.0118798  -0.0649394  -0.0109305
    3  -0.0013034  -0.0000958   0.0017581  -0.0095726   0.0015411  -0.3030797
    4  -0.0013434  -0.0001009   0.0004825   0.0524280   0.0064331   0.0604695
    5  -0.0001309  -0.0006640   0.0000598   0.0077040   0.0105157   0.0121387
    6   0.0006207   0.0000816   0.0005442   0.0062861   0.0028750  -0.0498378
    7   0.0001231   0.0001480  -0.0000365  -0.0025294  -0.0013462   0.0008331
    8   0.0001406  -0.0005974  -0.0000172  -0.0013373   0.0039384   0.0003630
    9  -0.0000792  -0.0000001  -0.0000088   0.0061841   0.0011614   0.0020046
   10  -0.0018261  -0.0016779   0.0028734  -0.0327718  -0.0042895  -0.0351085
   11  -0.0016940   0.0065287   0.0006883  -0.0047941  -0.0059553  -0.0062310
   12   0.0026126   0.0006284  -0.0000953  -0.0361304  -0.0061603  -0.0373121
   13  -0.0003938  -0.0000930   0.0002190  -0.0013313  -0.0000330   0.0011517
   14  -0.0001233   0.0000911   0.0000654  -0.0001003  -0.0007993   0.0002266
   15   0.0012562   0.0002430  -0.0009309   0.0024831   0.0003665  -0.0000175
   16   0.0085535   0.0011139  -0.0068427  -0.0504978  -0.0114600   0.0050218
   17   0.0005605   0.0033786  -0.0009599  -0.0118532   0.0061444   0.0001844
   18   0.0235387   0.0047596  -0.0162738   0.0499554   0.0081912   0.0570780
   19   0.0006490   0.0009013   0.0001256  -0.0008333  -0.0015354   0.0037018
   20   0.0009617  -0.0039995  -0.0000612  -0.0015688   0.0065470   0.0008207
   21  -0.0004498  -0.0001520   0.0007923   0.0032628   0.0007966  -0.0025777
   22  -0.0718608  -0.0060182  -0.0615572  -0.3102985  -0.0473289  -0.0268247
   23  -0.0058696  -0.0368961  -0.0067658  -0.0458639  -0.0713097  -0.0031446
   24  -0.0617242  -0.0067865  -0.3249066  -0.0896310  -0.0151970  -0.1455960
   25   0.0719523   0.0079273   0.0659431  -0.0017870  -0.0004645  -0.0297178
   26   0.0079273   0.0265413   0.0070619  -0.0009174   0.0030696  -0.0055244
   27   0.0659431   0.0070619   0.3434299   0.0003971   0.0002223  -0.0046615
   28  -0.0017870  -0.0009174   0.0003971   0.6940370   0.1095815  -0.0352618
   29  -0.0004645   0.0030696   0.0002223   0.1095815   0.1530448  -0.0167480
   30  -0.0297178  -0.0055244  -0.0046615  -0.0352618  -0.0167480   0.6775401
   31   0.0007579   0.0009385  -0.0002178  -0.2027892  -0.0352693   0.1375214
   32   0.0008652  -0.0037305  -0.0001195  -0.0355660  -0.0433293   0.0299336
   33   0.0004487  -0.0000171   0.0006711   0.1362353   0.0296117  -0.1859569
   34   0.0002764  -0.0000084   0.0001678  -0.0124471  -0.0035794  -0.0131038
   35  -0.0000627   0.0000277  -0.0000073  -0.0035749   0.0043211  -0.0019812
   36  -0.0011375  -0.0002251  -0.0002421  -0.0332899  -0.0060094  -0.0075246
   37  -0.0003145  -0.0000275  -0.0001253  -0.0021883  -0.0000248   0.0016546
   38   0.0001976   0.0002027   0.0001483   0.0031333  -0.0007862   0.0020506
   39  -0.0000185  -0.0000156  -0.0000319  -0.0008911   0.0006091   0.0000846
   40   0.0000803   0.0000418   0.0000246   0.0010218  -0.0007529   0.0003163
   41  -0.0000779  -0.0001234  -0.0000578  -0.0007070  -0.0004336   0.0000366
   42  -0.0000174  -0.0000128  -0.0000105  -0.0004764  -0.0006269   0.0000017
   43   0.0000167  -0.0000313   0.0000078  -0.0003043  -0.0000135  -0.0001859
   44  -0.0000751  -0.0000081  -0.0000428  -0.0005659   0.0000084   0.0000944
   45   0.0000724  -0.0000130   0.0000135   0.0009336   0.0003875   0.0000688
   46  -0.0000237  -0.0000085  -0.0000135  -0.0002253  -0.0000359   0.0000140
   47  -0.0000080  -0.0000001  -0.0000015  -0.0000843   0.0000152   0.0000120
   48  -0.0000098   0.0000059  -0.0000014   0.0000623  -0.0000504   0.0000831
   49  -0.0000750  -0.0000145  -0.0000256  -0.0005827  -0.0000075   0.0003175
   50   0.0000371  -0.0000610   0.0000185   0.0000296   0.0002946  -0.0000459
   51  -0.0000241  -0.0000056  -0.0000042  -0.0003068  -0.0000099   0.0001022
   52   0.0000011   0.0000001  -0.0000002   0.0000257  -0.0000048   0.0000117
   53   0.0000002  -0.0000017  -0.0000008   0.0000047   0.0000107   0.0000075
   54  -0.0000088   0.0000009  -0.0000042  -0.0000554  -0.0000243  -0.0000170
   55   0.0000182   0.0000618   0.0000218   0.0000170  -0.0003876  -0.0000232
   56  -0.0001090   0.0000414  -0.0000544  -0.0007618  -0.0000871   0.0001852
   57   0.0000743   0.0000183   0.0000137   0.0010527   0.0000495   0.0001099
   58  -0.0000576  -0.0000025  -0.0000397  -0.0003217  -0.0001158   0.0001066
   59   0.0000588  -0.0000102   0.0000361   0.0002847   0.0001048  -0.0001030
   60  -0.0000020  -0.0000040   0.0000013   0.0000352   0.0000125   0.0000232
   61  -0.0001081  -0.0001050  -0.0000612  -0.0004720   0.0008798   0.0024654
   62  -0.0000618  -0.0000044  -0.0000595  -0.0013944  -0.0006618  -0.0015760
   63  -0.0000225   0.0000304  -0.0000380  -0.0007692  -0.0009655  -0.0006794
   64   0.0000110   0.0000074   0.0000079   0.0002479   0.0000136  -0.0001710
   65   0.0000200   0.0000067  -0.0000049   0.0002346   0.0002783   0.0002223
   66  -0.0000517   0.0000219  -0.0000150  -0.0005059  -0.0000321   0.0001714
           31          32          33          34          35          36
    1   0.0072411   0.0004413   0.0219962  -0.2034892  -0.0220487  -0.0331061
    2   0.0008994   0.0036172   0.0047534  -0.0230364  -0.0817455  -0.0085653
    3  -0.0068958  -0.0012012  -0.0173832  -0.0358750  -0.0078426  -0.0875973
    4   0.0006750  -0.0009769  -0.0022390  -0.0272096  -0.0061853   0.0175189
    5  -0.0009693   0.0058423  -0.0002779  -0.0039521   0.0026579   0.0040954
    6  -0.0015891  -0.0001825  -0.0031581   0.0012801  -0.0007873   0.0115725
    7   0.0003153   0.0000112   0.0005338  -0.0018540   0.0000337   0.0028375
    8   0.0000314   0.0002148   0.0001388   0.0000281  -0.0023941   0.0001516
    9  -0.0007508  -0.0001591  -0.0015631  -0.0029329  -0.0003858  -0.0011609
   10  -0.0001866   0.0000265  -0.0009784  -0.0006820  -0.0012240   0.0021094
   11   0.0000734  -0.0005626  -0.0001875  -0.0010337   0.0056620   0.0005136
   12  -0.0011157  -0.0002512  -0.0005352   0.0027119   0.0009187  -0.0023076
   13   0.0000222   0.0001020   0.0000717   0.0002344  -0.0002165   0.0016180
   14   0.0001092  -0.0005372   0.0000028  -0.0000473   0.0001261   0.0003370
   15   0.0001768   0.0000372   0.0001205  -0.0006575  -0.0000273  -0.0002796
   16  -0.0040784  -0.0019974  -0.0023783   0.0001450   0.0004420   0.0004962
   17  -0.0019800   0.0062220  -0.0003405   0.0001722  -0.0010658   0.0000016
   18  -0.0029283  -0.0003515   0.0006322   0.0007003   0.0001267  -0.0010360
   19  -0.0007335  -0.0001487  -0.0004613  -0.0000332   0.0000526  -0.0000924
   20  -0.0001731   0.0000982  -0.0000793   0.0000674  -0.0003911   0.0000325
   21   0.0010335   0.0001926   0.0003398  -0.0000127  -0.0000120   0.0000998
   22  -0.0154400  -0.0032437  -0.0085090   0.0025789  -0.0009403  -0.0008345
   23  -0.0041381   0.0026572  -0.0017974  -0.0004904   0.0064010  -0.0000104
   24   0.0214929   0.0039618   0.0103039   0.0002170  -0.0002499  -0.0048917
   25   0.0007579   0.0008652   0.0004487   0.0002764  -0.0000627  -0.0011375
   26   0.0009385  -0.0037305  -0.0000171  -0.0000084   0.0000277  -0.0002251
   27  -0.0002178  -0.0001195   0.0006711   0.0001678  -0.0000073  -0.0002421
   28  -0.2027892  -0.0355660   0.1362353  -0.0124471  -0.0035749  -0.0332899
   29  -0.0352693  -0.0433293   0.0296117  -0.0035794   0.0043211  -0.0060094
   30   0.1375214   0.0299336  -0.1859569  -0.0131038  -0.0019812  -0.0075246
   31   0.2133060   0.0395911  -0.1457045   0.0005280   0.0008187  -0.0010081
   32   0.0395911   0.0330646  -0.0317787   0.0007410  -0.0035644  -0.0002099
   33  -0.1457045  -0.0317787   0.1957327   0.0018075   0.0000752   0.0008736
   34   0.0005280   0.0007410   0.0018075   0.6176034  -0.0135786   0.0978950
   35   0.0008187  -0.0035644   0.0000752  -0.0135786   0.6076431   0.0746121
   36  -0.0010081  -0.0002099   0.0008736   0.0978950   0.0746121   0.2127513
   37   0.0005108  -0.0005993  -0.0003122  -0.1363210  -0.0352860  -0.0221746
   38  -0.0002412   0.0002786  -0.0004855  -0.0932960  -0.2547846  -0.0526981
   39   0.0000196  -0.0003117  -0.0000666  -0.0303379  -0.0388123  -0.0774962
   40  -0.0001045   0.0001946  -0.0000338  -0.0001858   0.0044301  -0.0001456
   41   0.0001648  -0.0000509   0.0000935   0.0274098  -0.0325624   0.0002161
   42  -0.0000184   0.0001647   0.0000542   0.0034283  -0.0050346   0.0036648
   43  -0.0000913  -0.0001306   0.0000328  -0.0043661  -0.0778452  -0.0153463
   44   0.0000935  -0.0002324  -0.0001097  -0.0323833   0.0153898  -0.0056383
   45   0.0000331   0.0000320  -0.0000570  -0.0079930  -0.0162352   0.0032797
   46   0.0000210  -0.0000485  -0.0000120  -0.0049501   0.0003007  -0.0021716
   47  -0.0000013   0.0000003   0.0000046  -0.0002413   0.0015701  -0.0006743
   48   0.0000147  -0.0000234  -0.0000062  -0.0023299  -0.0005969   0.0046364
   49   0.0000156   0.0000229   0.0000849  -0.0008545   0.0100747   0.0018702
   50  -0.0000416  -0.0000866   0.0000801   0.0104874  -0.0656230  -0.0082743
   51   0.0000012   0.0000149   0.0000020   0.0023707  -0.0083107  -0.0039026
   52  -0.0000002  -0.0000005   0.0000010   0.0004262   0.0002609   0.0003658
   53   0.0000033  -0.0000127   0.0000068   0.0004366  -0.0010597   0.0000875
   54  -0.0000049  -0.0000002  -0.0000023   0.0003614   0.0000662  -0.0009718
   55  -0.0000989   0.0001849  -0.0003605  -0.0427223   0.0674640   0.0009952
   56   0.0000585  -0.0000072   0.0001577   0.0133443   0.0469089   0.0098416
   57   0.0000893  -0.0001440  -0.0000291  -0.0083596   0.0219917   0.0081097
   58   0.0000254   0.0000748   0.0000714  -0.0016702  -0.0050015  -0.0022619
   59  -0.0000292  -0.0000746  -0.0000916  -0.0003066   0.0012606  -0.0005732
   60  -0.0000056  -0.0000006   0.0000001  -0.0014238  -0.0016321   0.0038757
   61   0.0001284   0.0004094  -0.0002932  -0.1935221   0.0627861  -0.0184528
   62   0.0000368   0.0003193   0.0001596   0.1273089  -0.2319383  -0.0018302
   63  -0.0000962   0.0002025   0.0001693  -0.0077048  -0.0162176  -0.0652378
   64  -0.0000239   0.0000467  -0.0000010   0.0085177   0.0192989   0.0043073
   65   0.0000243  -0.0001262   0.0000808  -0.0080360  -0.0168422  -0.0051824
   66  -0.0000474   0.0001942  -0.0001419  -0.0002017   0.0003335   0.0037854
           37          38          39          40          41          42
    1  -0.0108088  -0.0117273  -0.0076803  -0.0016689   0.0025561   0.0009928
    2  -0.0281707  -0.0013982  -0.0073354  -0.0025929  -0.0008011  -0.0006596
    3  -0.0075081  -0.0041939   0.0005537  -0.0003537   0.0010041  -0.0020852
    4  -0.0006625   0.0029607   0.0017474   0.0006688  -0.0010186   0.0004112
    5  -0.0003359  -0.0005798  -0.0014941  -0.0010618  -0.0011342   0.0001212
    6  -0.0034553   0.0012637  -0.0016324   0.0005291  -0.0009784  -0.0002752
    7  -0.0003476  -0.0001817   0.0013599  -0.0001704   0.0000049   0.0000381
    8  -0.0006730  -0.0004776   0.0005504  -0.0004268   0.0000310   0.0004424
    9   0.0018053  -0.0004967  -0.0001113  -0.0003302   0.0001510   0.0002130
   10  -0.0004165  -0.0001037  -0.0005238   0.0004429   0.0003958   0.0000079
   11   0.0009282  -0.0001075  -0.0000502   0.0001326   0.0000234   0.0000756
   12  -0.0001199  -0.0001959  -0.0004659  -0.0000578   0.0002487  -0.0001010
   13  -0.0005448   0.0006807  -0.0000423   0.0000992  -0.0002903   0.0000143
   14  -0.0000376   0.0001810   0.0001252   0.0000255  -0.0000875  -0.0000349
   15   0.0002488  -0.0003338   0.0000479  -0.0000242   0.0001503   0.0000326
   16  -0.0002746   0.0005334  -0.0001653  -0.0000339  -0.0002888  -0.0000458
   17  -0.0003318   0.0000542   0.0000552   0.0000800   0.0000838   0.0000350
   18  -0.0000220   0.0000191   0.0004779  -0.0000793  -0.0001669   0.0000884
   19  -0.0000033   0.0000434   0.0000261   0.0000095  -0.0000114  -0.0000051
   20  -0.0000434   0.0000616  -0.0000867  -0.0000003  -0.0000413   0.0000009
   21   0.0000157  -0.0000225   0.0000090  -0.0000109   0.0000059   0.0000061
   22  -0.0004392   0.0001284   0.0001813   0.0001007   0.0000133   0.0002911
   23   0.0008307  -0.0000522   0.0005334   0.0001731  -0.0000040  -0.0000171
   24  -0.0007768   0.0004861   0.0000221   0.0003399  -0.0001551  -0.0000632
   25  -0.0003145   0.0001976  -0.0000185   0.0000803  -0.0000779  -0.0000174
   26  -0.0000275   0.0002027  -0.0000156   0.0000418  -0.0001234  -0.0000128
   27  -0.0001253   0.0001483  -0.0000319   0.0000246  -0.0000578  -0.0000105
   28  -0.0021883   0.0031333  -0.0008911   0.0010218  -0.0007070  -0.0004764
   29  -0.0000248  -0.0007862   0.0006091  -0.0007529  -0.0004336  -0.0006269
   30   0.0016546   0.0020506   0.0000846   0.0003163   0.0000366   0.0000017
   31   0.0005108  -0.0002412   0.0000196  -0.0001045   0.0001648  -0.0000184
   32  -0.0005993   0.0002786  -0.0003117   0.0001946  -0.0000509   0.0001647
   33  -0.0003122  -0.0004855  -0.0000666  -0.0000338   0.0000935   0.0000542
   34  -0.1363210  -0.0932960  -0.0303379  -0.0001858   0.0274098   0.0034283
   35  -0.0352860  -0.2547846  -0.0388123   0.0044301  -0.0325624  -0.0050346
   36  -0.0221746  -0.0526981  -0.0774962  -0.0001456   0.0002161   0.0036648
   37   0.5652359   0.0476012   0.1047084  -0.0822928   0.0545728  -0.0038612
   38   0.0476012   0.5283820   0.0775646   0.0554368  -0.1087082  -0.0020109
   39   0.1047084   0.0775646   0.1574863  -0.0041410  -0.0018760  -0.0234964
   40  -0.0822928   0.0554368  -0.0041410   0.1114590  -0.0905174   0.0066341
   41   0.0545728  -0.1087082  -0.0018760  -0.0905174   0.1539123   0.0029243
   42  -0.0038612  -0.0020109  -0.0234964   0.0066341   0.0029243   0.0136444
   43  -0.2961224  -0.0100173  -0.0516037  -0.0273774   0.0111581  -0.0052642
   44  -0.0731457  -0.1193340  -0.0254337   0.0362917  -0.0092851   0.0059242
   45  -0.0625634  -0.0110329  -0.0788667  -0.0009097   0.0002833   0.0038605
   46  -0.0061656  -0.0281549  -0.0066044   0.0006443  -0.0006431   0.0006293
   47   0.0017193  -0.0018853  -0.0004461   0.0008425   0.0011469   0.0007775
   48  -0.0017700  -0.0068817   0.0014689   0.0008361   0.0004349  -0.0022709
   49  -0.0423509   0.0139275  -0.0088070  -0.0022030   0.0000855  -0.0014401
   50   0.0675944   0.0463883   0.0218523  -0.0053526   0.0022947  -0.0016043
   51   0.0001334   0.0094584   0.0097346  -0.0023869  -0.0003089   0.0038035
   52   0.0006177   0.0028046  -0.0009627  -0.0007177   0.0002161  -0.0001458
   53   0.0025932  -0.0023587  -0.0010425   0.0012459  -0.0005000   0.0001834
   54  -0.0010166  -0.0010218   0.0068334   0.0000401  -0.0000458   0.0000962
   55  -0.0443142  -0.0353748  -0.0146515   0.0014324  -0.0000769   0.0004605
   56  -0.0365377  -0.0303650  -0.0121904   0.0008903   0.0006295   0.0003944
   57  -0.0141382  -0.0119640  -0.0124042   0.0005449   0.0001445  -0.0001823
   58   0.0010626   0.0006404   0.0004779  -0.0008261   0.0011594   0.0001079
   59   0.0009557   0.0010902   0.0004536   0.0011754  -0.0012608   0.0001515
   60   0.0004774   0.0004340  -0.0002728   0.0001310   0.0001400  -0.0004757
   61   0.0576967   0.0485089   0.0192167  -0.0002020  -0.0055670  -0.0019130
   62  -0.0046453  -0.0551334  -0.0121154  -0.0003518  -0.0021734  -0.0010347
   63   0.0099873   0.0005523   0.0122346  -0.0008777  -0.0023467   0.0033095
   64  -0.0015470   0.0025036  -0.0012980  -0.0001760   0.0014616   0.0001716
   65   0.0030378  -0.0006685  -0.0005323   0.0000967  -0.0009552  -0.0001596
   66  -0.0011859  -0.0006244   0.0058926  -0.0000441   0.0001027   0.0001852
           43          44          45          46          47          48
    1   0.0013911   0.0000937  -0.0013527   0.0001581   0.0001695   0.0001298
    2  -0.0008497  -0.0046677  -0.0019708  -0.0012211   0.0000796  -0.0002706
    3  -0.0011891  -0.0010767   0.0051887  -0.0001147   0.0000440   0.0001646
    4  -0.0003664  -0.0000172  -0.0009113  -0.0000834   0.0000035  -0.0001947
    5   0.0004742  -0.0000673  -0.0001366  -0.0000217  -0.0000086   0.0001172
    6  -0.0001034  -0.0010571  -0.0007846  -0.0003625  -0.0001087   0.0000570
    7   0.0004761   0.0001389   0.0001349   0.0000384  -0.0000120   0.0000272
    8   0.0003067  -0.0001026   0.0000985  -0.0000146   0.0000073  -0.0000411
    9  -0.0001743   0.0005168   0.0000642   0.0001566   0.0000455  -0.0000765
   10   0.0000617   0.0000434  -0.0000933   0.0000026  -0.0000096   0.0000422
   11   0.0000100   0.0002299   0.0001842   0.0000747  -0.0000131   0.0000232
   12   0.0000873  -0.0000966   0.0001629  -0.0000165   0.0000034   0.0000410
   13   0.0001229  -0.0001399  -0.0000779  -0.0000589  -0.0000170  -0.0000074
   14  -0.0000378  -0.0000172  -0.0000180  -0.0000062   0.0000017  -0.0000131
   15  -0.0000211   0.0001053   0.0000135   0.0000362   0.0000081   0.0000022
   16   0.0000848  -0.0002262   0.0000026  -0.0000567   0.0000024   0.0000057
   17   0.0000771  -0.0000446  -0.0001306  -0.0000360   0.0000038   0.0000085
   18  -0.0000923  -0.0000165  -0.0000162  -0.0000001   0.0000131  -0.0000642
   19   0.0000098   0.0000089  -0.0000046  -0.0000001  -0.0000006  -0.0000002
   20  -0.0000133  -0.0000394   0.0000446  -0.0000071  -0.0000023  -0.0000008
   21   0.0000041   0.0000041   0.0000046   0.0000022   0.0000013  -0.0000027
   22  -0.0001817  -0.0000159  -0.0000337  -0.0000213   0.0000039  -0.0000607
   23   0.0000382   0.0003115  -0.0000514   0.0001097  -0.0000077  -0.0000199
   24   0.0000429  -0.0001184   0.0002827  -0.0000345  -0.0000222  -0.0000163
   25   0.0000167  -0.0000751   0.0000724  -0.0000237  -0.0000080  -0.0000098
   26  -0.0000313  -0.0000081  -0.0000130  -0.0000085  -0.0000001   0.0000059
   27   0.0000078  -0.0000428   0.0000135  -0.0000135  -0.0000015  -0.0000014
   28  -0.0003043  -0.0005659   0.0009336  -0.0002253  -0.0000843   0.0000623
   29  -0.0000135   0.0000084   0.0003875  -0.0000359   0.0000152  -0.0000504
   30  -0.0001859   0.0000944   0.0000688   0.0000140   0.0000120   0.0000831
   31  -0.0000913   0.0000935   0.0000331   0.0000210  -0.0000013   0.0000147
   32  -0.0001306  -0.0002324   0.0000320  -0.0000485   0.0000003  -0.0000234
   33   0.0000328  -0.0001097  -0.0000570  -0.0000120   0.0000046  -0.0000062
   34  -0.0043661  -0.0323833  -0.0079930  -0.0049501  -0.0002413  -0.0023299
   35  -0.0778452   0.0153898  -0.0162352   0.0003007   0.0015701  -0.0005969
   36  -0.0153463  -0.0056383   0.0032797  -0.0021716  -0.0006743   0.0046364
   37  -0.2961224  -0.0731457  -0.0625634  -0.0061656   0.0017193  -0.0017700
   38  -0.0100173  -0.1193340  -0.0110329  -0.0281549  -0.0018853  -0.0068817
   39  -0.0516037  -0.0254337  -0.0788667  -0.0066044  -0.0004461   0.0014689
   40  -0.0273774   0.0362917  -0.0009097   0.0006443   0.0008425   0.0008361
   41   0.0111581  -0.0092851   0.0002833  -0.0006431   0.0011469   0.0004349
   42  -0.0052642   0.0059242   0.0038605   0.0006293   0.0007775  -0.0022709
   43   0.6370692   0.0014323   0.1102710  -0.0842589  -0.0850930  -0.0246661
   44   0.0014323   0.7240333   0.0988711  -0.0823285  -0.2987410  -0.0611339
   45   0.1102710   0.0988711   0.1708616  -0.0242226  -0.0618152  -0.0509666
   46  -0.0842589  -0.0823285  -0.0242226   0.0867614   0.0877949   0.0279960
   47  -0.0850930  -0.2987410  -0.0618152   0.0877949   0.3150227   0.0669544
   48  -0.0246661  -0.0611339  -0.0509666   0.0279960   0.0669544   0.0416750
   49  -0.2122441   0.1400232  -0.0093949   0.0099988  -0.0087179  -0.0000164
   50   0.0731798  -0.2498476  -0.0158814   0.0199981  -0.0166178   0.0008372
   51  -0.0203056  -0.0014350  -0.0653215   0.0046515  -0.0052891   0.0039341
   52  -0.0136325  -0.0044505  -0.0044821   0.0005927  -0.0001251   0.0010443
   53   0.0242695   0.0072384   0.0058945  -0.0006082   0.0007540   0.0007152
   54   0.0003741  -0.0003141   0.0035122   0.0009687   0.0008274  -0.0040072
   55   0.0584126  -0.0049443   0.0099191  -0.0012417   0.0031959  -0.0012010
   56   0.0488969  -0.0554293  -0.0002601   0.0029584  -0.0006554  -0.0005644
   57   0.0190703  -0.0117734   0.0110202  -0.0012736  -0.0005714   0.0066211
   58   0.0005997  -0.0002478  -0.0008296  -0.0002552   0.0000911  -0.0000773
   59  -0.0060986  -0.0014405  -0.0022599   0.0012230  -0.0009802   0.0000962
   60  -0.0018365  -0.0010359   0.0036347   0.0001297  -0.0001706   0.0001080
   61  -0.0585160   0.0196802  -0.0086629  -0.0009112   0.0005411   0.0000895
   62   0.0197816  -0.0083030   0.0036542   0.0007300   0.0003701   0.0003565
   63  -0.0092520   0.0033623  -0.0050428   0.0001631   0.0003632  -0.0010080
   64  -0.0007959   0.0007358   0.0001687   0.0000353  -0.0000542   0.0000857
   65   0.0005090   0.0003440   0.0003623  -0.0000551  -0.0000600   0.0000467
   66   0.0001531   0.0004047  -0.0009165   0.0000784   0.0000448  -0.0003713
           49          50          51          52          53          54
    1   0.0005053  -0.0005292   0.0003976  -0.0000740  -0.0000314   0.0001016
    2   0.0004823  -0.0012208   0.0002468  -0.0000325   0.0001002   0.0001139
    3   0.0001596  -0.0002913  -0.0010827   0.0001122   0.0000949  -0.0004636
    4  -0.0000933  -0.0001894   0.0001733   0.0000008  -0.0000043   0.0000773
    5  -0.0000722   0.0005166  -0.0000366  -0.0000031  -0.0000160  -0.0000089
    6  -0.0004791   0.0000648   0.0000410  -0.0000452  -0.0000388   0.0000484
    7  -0.0001722   0.0001412  -0.0002174  -0.0000018  -0.0000020   0.0000127
    8  -0.0000834   0.0001926   0.0000104  -0.0000015   0.0000116   0.0000037
    9   0.0002542  -0.0001418   0.0000952   0.0000183   0.0000180  -0.0000269
   10   0.0001291  -0.0000147   0.0000470   0.0000181   0.0000048   0.0000029
   11   0.0000183   0.0000000  -0.0000396   0.0000115   0.0000196   0.0000130
   12  -0.0000000   0.0001200   0.0000011  -0.0000126  -0.0000032  -0.0000173
   13  -0.0002193   0.0001156  -0.0000064  -0.0000132  -0.0000105   0.0000094
   14  -0.0000339  -0.0000327   0.0000015  -0.0000037  -0.0000065   0.0000016
   15   0.0001037  -0.0000572   0.0000323   0.0000114   0.0000077  -0.0000116
   16  -0.0000756   0.0000755  -0.0000120  -0.0000047  -0.0000076  -0.0000048
   17  -0.0000522   0.0000166   0.0001053  -0.0000094  -0.0000159  -0.0000155
   18   0.0000212  -0.0000989  -0.0000001   0.0000029   0.0000029   0.0000041
   19  -0.0000176   0.0000032   0.0000040  -0.0000003  -0.0000002   0.0000000
   20   0.0000133   0.0000012  -0.0000152   0.0000008  -0.0000014   0.0000000
   21   0.0000119   0.0000041  -0.0000138   0.0000005   0.0000008   0.0000001
   22   0.0000885  -0.0001291   0.0000193   0.0000056   0.0000053   0.0000038
   23  -0.0000291   0.0000393  -0.0000861   0.0000116   0.0000112   0.0000106
   24  -0.0001300   0.0000889  -0.0001185   0.0000159   0.0000081  -0.0000143
   25  -0.0000750   0.0000371  -0.0000241   0.0000011   0.0000002  -0.0000088
   26  -0.0000145  -0.0000610  -0.0000056   0.0000001  -0.0000017   0.0000009
   27  -0.0000256   0.0000185  -0.0000042  -0.0000002  -0.0000008  -0.0000042
   28  -0.0005827   0.0000296  -0.0003068   0.0000257   0.0000047  -0.0000554
   29  -0.0000075   0.0002946  -0.0000099  -0.0000048   0.0000107  -0.0000243
   30   0.0003175  -0.0000459   0.0001022   0.0000117   0.0000075  -0.0000170
   31   0.0000156  -0.0000416   0.0000012  -0.0000002   0.0000033  -0.0000049
   32   0.0000229  -0.0000866   0.0000149  -0.0000005  -0.0000127  -0.0000002
   33   0.0000849   0.0000801   0.0000020   0.0000010   0.0000068  -0.0000023
   34  -0.0008545   0.0104874   0.0023707   0.0004262   0.0004366   0.0003614
   35   0.0100747  -0.0656230  -0.0083107   0.0002609  -0.0010597   0.0000662
   36   0.0018702  -0.0082743  -0.0039026   0.0003658   0.0000875  -0.0009718
   37  -0.0423509   0.0675944   0.0001334   0.0006177   0.0025932  -0.0010166
   38   0.0139275   0.0463883   0.0094584   0.0028046  -0.0023587  -0.0010218
   39  -0.0088070   0.0218523   0.0097346  -0.0009627  -0.0010425   0.0068334
   40  -0.0022030  -0.0053526  -0.0023869  -0.0007177   0.0012459   0.0000401
   41   0.0000855   0.0022947  -0.0003089   0.0002161  -0.0005000  -0.0000458
   42  -0.0014401  -0.0016043   0.0038035  -0.0001458   0.0001834   0.0000962
   43  -0.2122441   0.0731798  -0.0203056  -0.0136325   0.0242695   0.0003741
   44   0.1400232  -0.2498476  -0.0014350  -0.0044505   0.0072384  -0.0003141
   45  -0.0093949  -0.0158814  -0.0653215  -0.0044821   0.0058945   0.0035122
   46   0.0099988   0.0199981   0.0046515   0.0005927  -0.0006082   0.0009687
   47  -0.0087179  -0.0166178  -0.0052891  -0.0001251   0.0007540   0.0008274
   48  -0.0000164   0.0008372   0.0039341   0.0010443   0.0007152  -0.0040072
   49   0.7227088  -0.0087692   0.1276924  -0.3202027  -0.0393266  -0.0684785
   50  -0.0087692   0.6412198   0.0842607  -0.0417217  -0.0623656  -0.0135665
   51   0.1276924   0.0842607   0.1717877  -0.0688304  -0.0130066  -0.0526964
   52  -0.3202027  -0.0417217  -0.0688304   0.3375139   0.0422275   0.0750234
   53  -0.0393266  -0.0623656  -0.0130066   0.0422275   0.0629471   0.0155554
   54  -0.0684785  -0.0135665  -0.0526964   0.0750234   0.0155554   0.0436056
   55  -0.1434582  -0.0427344  -0.0246379  -0.0067539  -0.0279640  -0.0067370
   56  -0.1050026  -0.2778054  -0.0589091   0.0019834  -0.0006727  -0.0001598
   57  -0.0350829  -0.0451122  -0.0797921  -0.0017350  -0.0066501   0.0012892
   58  -0.0002874   0.0047898  -0.0002091   0.0009900  -0.0006047   0.0006978
   59   0.0307424  -0.0342765   0.0001256   0.0003108   0.0009591   0.0006924
   60   0.0042304  -0.0055368   0.0042858   0.0008348   0.0004629  -0.0022521
   61  -0.0053558  -0.0773683  -0.0162922   0.0014119  -0.0008579  -0.0010346
   62  -0.0330524   0.0153837  -0.0060694  -0.0015274  -0.0051105  -0.0021180
   63  -0.0084708  -0.0161895   0.0043067  -0.0011339  -0.0019646   0.0049388
   64  -0.0052551   0.0004012  -0.0022631  -0.0002024  -0.0013736  -0.0003326
   65  -0.0002235   0.0015912  -0.0006996   0.0000529   0.0000694  -0.0000102
   66  -0.0024191  -0.0005279   0.0048073  -0.0000940  -0.0003389   0.0001567
           55          56          57          58          59          60
    1   0.0005876   0.0035151  -0.0011737   0.0000520  -0.0004582  -0.0000326
    2   0.0031186  -0.0018090  -0.0014428   0.0012017  -0.0004632   0.0003107
    3  -0.0005919  -0.0010300   0.0065683   0.0004296  -0.0003148   0.0000935
    4   0.0001253   0.0002517  -0.0010454  -0.0001991   0.0001281  -0.0000770
    5  -0.0003693  -0.0001401   0.0003220   0.0000239   0.0000191  -0.0001597
    6  -0.0000550   0.0000020  -0.0003627  -0.0006387   0.0004401  -0.0000778
    7   0.0003358  -0.0001346  -0.0000313  -0.0000146   0.0000350   0.0000314
    8  -0.0001706  -0.0002420  -0.0001870   0.0000314   0.0000072   0.0000153
    9   0.0000569   0.0000296  -0.0001378   0.0002260  -0.0001408   0.0000186
   10  -0.0004315   0.0002452  -0.0001485   0.0002887  -0.0002688   0.0000448
   11  -0.0001625   0.0002449  -0.0001033  -0.0000364  -0.0000406   0.0000354
   12   0.0001136  -0.0003829   0.0001818  -0.0001874   0.0001878   0.0000189
   13   0.0003188  -0.0003801  -0.0001382  -0.0002631   0.0002584  -0.0000209
   14   0.0001246  -0.0000497  -0.0000445  -0.0000646   0.0000646  -0.0000004
   15  -0.0001675   0.0002346  -0.0000125   0.0001647  -0.0001539   0.0000193
   16   0.0001268  -0.0001421   0.0000243  -0.0001912   0.0001627   0.0000160
   17   0.0000865  -0.0000730  -0.0001047  -0.0000207   0.0000338  -0.0000174
   18   0.0000415   0.0001655   0.0000831   0.0000151  -0.0000158  -0.0000464
   19   0.0000330  -0.0000369  -0.0000002  -0.0000155   0.0000192  -0.0000007
   20   0.0000024   0.0000151  -0.0000225   0.0000102  -0.0000146   0.0000011
   21  -0.0000127   0.0000013   0.0000169   0.0000067  -0.0000039  -0.0000022
   22  -0.0000013   0.0001514  -0.0000265   0.0000426  -0.0000283  -0.0000418
   23  -0.0002212   0.0000067   0.0004407  -0.0000680   0.0000531  -0.0000100
   24  -0.0001539  -0.0001608   0.0002255   0.0000158  -0.0000060   0.0000080
   25   0.0000182  -0.0001090   0.0000743  -0.0000576   0.0000588  -0.0000020
   26   0.0000618   0.0000414   0.0000183  -0.0000025  -0.0000102  -0.0000040
   27   0.0000218  -0.0000544   0.0000137  -0.0000397   0.0000361   0.0000013
   28   0.0000170  -0.0007618   0.0010527  -0.0003217   0.0002847   0.0000352
   29  -0.0003876  -0.0000871   0.0000495  -0.0001158   0.0001048   0.0000125
   30  -0.0000232   0.0001852   0.0001099   0.0001066  -0.0001030   0.0000232
   31  -0.0000989   0.0000585   0.0000893   0.0000254  -0.0000292  -0.0000056
   32   0.0001849  -0.0000072  -0.0001440   0.0000748  -0.0000746  -0.0000006
   33  -0.0003605   0.0001577  -0.0000291   0.0000714  -0.0000916   0.0000001
   34  -0.0427223   0.0133443  -0.0083596  -0.0016702  -0.0003066  -0.0014238
   35   0.0674640   0.0469089   0.0219917  -0.0050015   0.0012606  -0.0016321
   36   0.0009952   0.0098416   0.0081097  -0.0022619  -0.0005732   0.0038757
   37  -0.0443142  -0.0365377  -0.0141382   0.0010626   0.0009557   0.0004774
   38  -0.0353748  -0.0303650  -0.0119640   0.0006404   0.0010902   0.0004340
   39  -0.0146515  -0.0121904  -0.0124042   0.0004779   0.0004536  -0.0002728
   40   0.0014324   0.0008903   0.0005449  -0.0008261   0.0011754   0.0001310
   41  -0.0000769   0.0006295   0.0001445   0.0011594  -0.0012608   0.0001400
   42   0.0004605   0.0003944  -0.0001823   0.0001079   0.0001515  -0.0004757
   43   0.0584126   0.0488969   0.0190703   0.0005997  -0.0060986  -0.0018365
   44  -0.0049443  -0.0554293  -0.0117734  -0.0002478  -0.0014405  -0.0010359
   45   0.0099191  -0.0002601   0.0110202  -0.0008296  -0.0022599   0.0036347
   46  -0.0012417   0.0029584  -0.0012736  -0.0002552   0.0012230   0.0001297
   47   0.0031959  -0.0006554  -0.0005714   0.0000911  -0.0009802  -0.0001706
   48  -0.0012010  -0.0005644   0.0066211  -0.0000773   0.0000962   0.0001080
   49  -0.1434582  -0.1050026  -0.0350829  -0.0002874   0.0307424   0.0042304
   50  -0.0427344  -0.2778054  -0.0451122   0.0047898  -0.0342765  -0.0055368
   51  -0.0246379  -0.0589091  -0.0797921  -0.0002091   0.0001256   0.0042858
   52  -0.0067539   0.0019834  -0.0017350   0.0009900   0.0003108   0.0008348
   53  -0.0279640  -0.0006727  -0.0066501  -0.0006047   0.0009591   0.0004629
   54  -0.0067370  -0.0001598   0.0012892   0.0006978   0.0006924  -0.0022521
   55   0.5674313   0.0561105   0.1062934  -0.0836168   0.0550845  -0.0039463
   56   0.0561105   0.5494223   0.0835591   0.0551095  -0.1074194  -0.0019797
   57   0.1062934   0.0835591   0.1598666  -0.0039448  -0.0020993  -0.0234035
   58  -0.0836168   0.0551095  -0.0039448   0.1106618  -0.0927053   0.0058762
   59   0.0550845  -0.1074194  -0.0020993  -0.0927053   0.1492870   0.0028401
   60  -0.0039463  -0.0019797  -0.0234035   0.0058762   0.0028401   0.0127504
   61  -0.3005837  -0.0123440  -0.0535708  -0.0267765   0.0100617  -0.0050768
   62  -0.0747317  -0.1209740  -0.0259263   0.0351788  -0.0079664   0.0055691
   63  -0.0636997  -0.0118730  -0.0792944  -0.0007949   0.0002651   0.0040254
   64  -0.0056182  -0.0280661  -0.0064843   0.0007727  -0.0006049   0.0006572
   65   0.0017019  -0.0015338  -0.0003792   0.0005564   0.0010670   0.0007258
   66  -0.0016621  -0.0070042   0.0015122   0.0007873   0.0004731  -0.0023323
           61          62          63          64          65          66
    1  -0.0291854   0.0020456  -0.0072599   0.0007331  -0.0016044   0.0009019
    2   0.0216655   0.0085788   0.0059372   0.0007687   0.0004618   0.0010612
    3  -0.0032681   0.0017245   0.0041517   0.0011865   0.0002090  -0.0035997
    4   0.0001625  -0.0021560  -0.0004392  -0.0000840   0.0003734   0.0006719
    5   0.0008345  -0.0008054   0.0008802  -0.0000083   0.0002217  -0.0000567
    6  -0.0030803  -0.0000828  -0.0020585   0.0002753  -0.0001901   0.0006228
    7   0.0001017  -0.0003803   0.0010446  -0.0000652   0.0000582  -0.0000838
    8   0.0007181   0.0002009   0.0000944   0.0000490  -0.0000223   0.0000666
    9   0.0009149   0.0003174   0.0003908  -0.0000991   0.0000294  -0.0001990
   10   0.0002624   0.0002610  -0.0000799  -0.0001698   0.0000368   0.0000538
   11  -0.0009922  -0.0002497  -0.0001420  -0.0000524  -0.0000927   0.0000751
   12  -0.0003030   0.0000556  -0.0000312   0.0001072  -0.0002112  -0.0001179
   13  -0.0003147  -0.0002486  -0.0000531   0.0000538  -0.0000667   0.0001046
   14  -0.0001686  -0.0000589  -0.0000952   0.0000039  -0.0000182   0.0000155
   15   0.0001977   0.0000810   0.0001170  -0.0000508   0.0000701  -0.0000623
   16  -0.0003784  -0.0004384  -0.0003620   0.0000506  -0.0001115   0.0000005
   17   0.0000762  -0.0000270   0.0000411   0.0000120  -0.0000413  -0.0000014
   18  -0.0000418  -0.0001528   0.0001699  -0.0000262   0.0001177  -0.0000428
   19   0.0000061  -0.0000051   0.0000032  -0.0000014  -0.0000057   0.0000030
   20   0.0000321  -0.0000051   0.0000100   0.0000049  -0.0000040   0.0000212
   21   0.0000057   0.0000087   0.0000128  -0.0000017   0.0000062  -0.0000108
   22   0.0000855  -0.0001013   0.0003720  -0.0000904   0.0001735  -0.0000496
   23  -0.0008633  -0.0003016  -0.0003715  -0.0000436   0.0000542  -0.0002334
   24  -0.0001001  -0.0000381   0.0002783  -0.0000150   0.0001609  -0.0002265
   25  -0.0001081  -0.0000618  -0.0000225   0.0000110   0.0000200  -0.0000517
   26  -0.0001050  -0.0000044   0.0000304   0.0000074   0.0000067   0.0000219
   27  -0.0000612  -0.0000595  -0.0000380   0.0000079  -0.0000049  -0.0000150
   28  -0.0004720  -0.0013944  -0.0007692   0.0002479   0.0002346  -0.0005059
   29   0.0008798  -0.0006618  -0.0009655   0.0000136   0.0002783  -0.0000321
   30   0.0024654  -0.0015760  -0.0006794  -0.0001710   0.0002223   0.0001714
   31   0.0001284   0.0000368  -0.0000962  -0.0000239   0.0000243  -0.0000474
   32   0.0004094   0.0003193   0.0002025   0.0000467  -0.0001262   0.0001942
   33  -0.0002932   0.0001596   0.0001693  -0.0000010   0.0000808  -0.0001419
   34  -0.1935221   0.1273089  -0.0077048   0.0085177  -0.0080360  -0.0002017
   35   0.0627861  -0.2319383  -0.0162176   0.0192989  -0.0168422   0.0003335
   36  -0.0184528  -0.0018302  -0.0652378   0.0043073  -0.0051824   0.0037854
   37   0.0576967  -0.0046453   0.0099873  -0.0015470   0.0030378  -0.0011859
   38   0.0485089  -0.0551334   0.0005523   0.0025036  -0.0006685  -0.0006244
   39   0.0192167  -0.0121154   0.0122346  -0.0012980  -0.0005323   0.0058926
   40  -0.0002020  -0.0003518  -0.0008777  -0.0001760   0.0000967  -0.0000441
   41  -0.0055670  -0.0021734  -0.0023467   0.0014616  -0.0009552   0.0001027
   42  -0.0019130  -0.0010347   0.0033095   0.0001716  -0.0001596   0.0001852
   43  -0.0585160   0.0197816  -0.0092520  -0.0007959   0.0005090   0.0001531
   44   0.0196802  -0.0083030   0.0033623   0.0007358   0.0003440   0.0004047
   45  -0.0086629   0.0036542  -0.0050428   0.0001687   0.0003623  -0.0009165
   46  -0.0009112   0.0007300   0.0001631   0.0000353  -0.0000551   0.0000784
   47   0.0005411   0.0003701   0.0003632  -0.0000542  -0.0000600   0.0000448
   48   0.0000895   0.0003565  -0.0010080   0.0000857   0.0000467  -0.0003713
   49  -0.0053558  -0.0330524  -0.0084708  -0.0052551  -0.0002235  -0.0024191
   50  -0.0773683   0.0153837  -0.0161895   0.0004012   0.0015912  -0.0005279
   51  -0.0162922  -0.0060694   0.0043067  -0.0022631  -0.0006996   0.0048073
   52   0.0014119  -0.0015274  -0.0011339  -0.0002024   0.0000529  -0.0000940
   53  -0.0008579  -0.0051105  -0.0019646  -0.0013736   0.0000694  -0.0003389
   54  -0.0010346  -0.0021180   0.0049388  -0.0003326  -0.0000102   0.0001567
   55  -0.3005837  -0.0747317  -0.0636997  -0.0056182   0.0017019  -0.0016621
   56  -0.0123440  -0.1209740  -0.0118730  -0.0280661  -0.0015338  -0.0070042
   57  -0.0535708  -0.0259263  -0.0792944  -0.0064843  -0.0003792   0.0015122
   58  -0.0267765   0.0351788  -0.0007949   0.0007727   0.0005564   0.0007873
   59   0.0100617  -0.0079664   0.0002651  -0.0006049   0.0010670   0.0004731
   60  -0.0050768   0.0055691   0.0040254   0.0006572   0.0007258  -0.0023323
   61   0.6408553   0.0175812   0.1137641  -0.0843831  -0.0855059  -0.0245067
   62   0.0175812   0.7070137   0.0998237  -0.0838378  -0.2981634  -0.0607438
   63   0.1137641   0.0998237   0.1698277  -0.0243219  -0.0614105  -0.0505401
   64  -0.0843831  -0.0838378  -0.0243219   0.0879906   0.0887337   0.0280978
   65  -0.0855059  -0.2981634  -0.0614105   0.0887337   0.3144336   0.0667484
   66  -0.0245067  -0.0607438  -0.0505401   0.0280978   0.0667484   0.0414424
 **********************************************************************
 **                                                                  **
 **                       VIBRATIONAL ANALYSIS                       **
 **                       --------------------                       **
 **                                                                  **
 **        VIBRATIONAL FREQUENCIES (CM**-1) AND NORMAL MODES         **
 **     FORCE CONSTANTS (mDYN/ANGSTROM) AND REDUCED MASSES (AMU)     **
 **                  INFRARED INTENSITIES (KM/MOL)                   **
 **                                                                  **
 **********************************************************************


 Mode:                 1                      2                      3
 Frequency:        16.63                  46.68                  67.92
 Force Cnst:      0.0019                 0.0220                 0.0228
 Red. Mass:      11.4436                17.1028                 8.3890
 IR Active:          YES                    YES                    YES
 IR Intens:        0.328                  0.115                  0.298
 Raman Active:       YES                    YES                    YES
               X      Y      Z        X      Y      Z        X      Y      Z
 C          0.024 -0.088  0.012    0.027 -0.168 -0.015   -0.004  0.018 -0.180
 C         -0.019  0.047 -0.003    0.023 -0.111 -0.006    0.062  0.030 -0.107
 Cl        -0.088  0.230  0.009    0.079 -0.329 -0.014    0.195  0.068 -0.140
 C         -0.005  0.012 -0.028   -0.028  0.139  0.012    0.038  0.006 -0.005
 Cl        -0.058  0.181 -0.047   -0.063  0.374  0.027    0.136  0.024  0.106
 C          0.052 -0.165 -0.036   -0.060  0.250  0.016   -0.053 -0.034  0.016
 H          0.062 -0.190 -0.054   -0.098  0.441  0.026   -0.071 -0.054  0.090
 C          0.096 -0.308 -0.021   -0.042  0.118  0.005   -0.118 -0.048 -0.056
 H          0.142 -0.449 -0.028   -0.067  0.194  0.009   -0.192 -0.079 -0.039
 C          0.081 -0.270  0.004   -0.002 -0.073 -0.010   -0.089 -0.021 -0.156
 H          0.115 -0.381  0.015    0.001 -0.119 -0.018   -0.142 -0.032 -0.215
 C          0.013 -0.056  0.029    0.023 -0.144 -0.017   -0.006  0.021 -0.187
 C         -0.030 -0.062  0.122   -0.076 -0.101 -0.034   -0.055 -0.010  0.007
 Cl        -0.070 -0.094  0.214   -0.188 -0.188 -0.073   -0.075 -0.025  0.066
 C         -0.034 -0.040  0.125   -0.099  0.013 -0.022   -0.099 -0.040  0.205
 H         -0.068 -0.046  0.196   -0.179  0.044 -0.037   -0.135 -0.066  0.364
 C          0.007 -0.007  0.029   -0.019  0.080  0.006   -0.101 -0.042  0.225
 H          0.005  0.013  0.027   -0.034  0.162  0.015   -0.140 -0.069  0.402
 C          0.052  0.002 -0.071    0.082  0.039  0.022   -0.053 -0.009  0.021
 Cl         0.105  0.043 -0.208    0.202  0.136  0.070   -0.072 -0.023  0.101
 C          0.055 -0.022 -0.069    0.101 -0.076  0.010   -0.004  0.024 -0.198
 H          0.090 -0.016 -0.144    0.182 -0.108  0.027    0.024  0.045 -0.326
 TransDip   0.005 -0.017  0.003   -0.005  0.010 -0.001   -0.014 -0.005  0.010

 Mode:                 4                      5                      6
 Frequency:        95.20                 105.82                 168.39
 Force Cnst:      0.0515                 0.0741                 0.2308
 Red. Mass:       9.6362                11.2301                13.8125
 IR Active:          YES                    YES                    YES
 IR Intens:        0.531                  0.390                  0.317
 Raman Active:       YES                    YES                    YES
               X      Y      Z        X      Y      Z        X      Y      Z
 C          0.001  0.006 -0.032    0.012 -0.065 -0.002   -0.090 -0.041 -0.084
 C          0.008  0.001 -0.029   -0.007  0.040  0.001   -0.107 -0.018 -0.060
 Cl         0.026 -0.004 -0.035   -0.055  0.282  0.007   -0.165 -0.031 -0.057
 C          0.008 -0.005 -0.024   -0.017  0.088  0.004   -0.143 -0.015  0.011
 Cl         0.009  0.024 -0.017    0.037 -0.190 -0.001   -0.115 -0.036  0.069
 C          0.005 -0.028 -0.023   -0.058  0.296  0.008   -0.222 -0.019  0.033
 H          0.005 -0.039 -0.017   -0.078  0.402  0.010   -0.237 -0.005  0.077
 C          0.002 -0.034 -0.028   -0.067  0.338  0.007   -0.247 -0.047  0.002
 H          0.001 -0.053 -0.027   -0.105  0.520  0.011   -0.285 -0.051  0.011
 C         -0.001 -0.012 -0.032   -0.019  0.090  0.001   -0.212 -0.071 -0.065
 H         -0.004 -0.013 -0.036   -0.014  0.059 -0.001   -0.267 -0.108 -0.134
 C          0.008  0.020 -0.063    0.028 -0.143 -0.007   -0.006 -0.040 -0.155
 C          0.020  0.026 -0.108   -0.014 -0.128 -0.021    0.047 -0.064 -0.053
 Cl        -0.058 -0.031  0.294   -0.114 -0.211 -0.016    0.306  0.130  0.073
 C          0.076  0.062 -0.355   -0.023 -0.062 -0.042    0.031 -0.089  0.032
 H          0.101  0.079 -0.461   -0.059 -0.046 -0.058   -0.008 -0.098  0.118
 C          0.078  0.064 -0.380    0.012 -0.032 -0.039    0.031 -0.058  0.039
 H          0.107  0.083 -0.510    0.009  0.007 -0.053    0.006 -0.080  0.151
 C          0.020  0.023 -0.129    0.057 -0.057 -0.007    0.060 -0.029 -0.089
 Cl        -0.060 -0.038  0.217    0.150  0.012  0.044    0.265  0.124  0.125
 C          0.002  0.015 -0.050    0.059 -0.121  0.002    0.069 -0.024 -0.218
 H         -0.026 -0.003  0.065    0.094 -0.138  0.019    0.107 -0.023 -0.288
 TransDip   0.003  0.002 -0.023   -0.005  0.019 -0.002   -0.015 -0.009 -0.002

 Mode:                 7                      8                      9
 Frequency:       209.80                 210.91                 219.02
 Force Cnst:      0.1895                 0.2296                 0.2129
 Red. Mass:       7.3071                 8.7614                 7.5320
 IR Active:          YES                    YES                    YES
 IR Intens:        0.162                  0.073                  0.339
 Raman Active:       YES                    YES                    YES
               X      Y      Z        X      Y      Z        X      Y      Z
 C         -0.016 -0.073  0.011   -0.047  0.035  0.014   -0.030 -0.029 -0.067
 C         -0.030  0.086  0.036   -0.000 -0.111  0.041   -0.043 -0.032 -0.115
 Cl         0.222  0.004 -0.014    0.242  0.091 -0.011    0.006  0.011 -0.157
 C         -0.062  0.190  0.046   -0.001 -0.209  0.053   -0.044 -0.023 -0.077
 Cl        -0.140 -0.117 -0.097   -0.230  0.049 -0.113    0.113  0.023  0.094
 C         -0.057  0.271  0.038    0.027 -0.265  0.044   -0.056 -0.010 -0.075
 H         -0.091  0.445  0.044    0.054 -0.420  0.050   -0.055  0.001 -0.088
 C         -0.005 -0.087  0.022   -0.061  0.079  0.035   -0.035  0.005 -0.065
 H          0.000 -0.186  0.024   -0.100  0.184  0.041   -0.034  0.023 -0.066
 C          0.041 -0.321  0.010   -0.097  0.290  0.023   -0.020 -0.006 -0.075
 H          0.096 -0.608  0.004   -0.156  0.565  0.022   -0.026 -0.009 -0.082
 C         -0.033 -0.011  0.031   -0.026 -0.027  0.020   -0.077 -0.051  0.130
 C         -0.034  0.004  0.007    0.001 -0.033 -0.010   -0.039 -0.027 -0.002
 Cl         0.044  0.073  0.025    0.016 -0.029  0.012    0.047  0.044  0.068
 C         -0.029  0.005 -0.013    0.001 -0.037 -0.017   -0.021 -0.018 -0.093
 H         -0.032  0.013 -0.042    0.012 -0.035 -0.040    0.010  0.008 -0.251
 C         -0.020  0.017 -0.005   -0.018 -0.044  0.001   -0.038 -0.021 -0.027
 H         -0.015  0.031 -0.035   -0.010 -0.051 -0.027    0.004  0.011 -0.222
 C         -0.022  0.010  0.034   -0.029 -0.049  0.042   -0.093 -0.065  0.247
 Cl        -0.022  0.018 -0.014    0.079  0.030 -0.000    0.058  0.056 -0.076
 C         -0.026 -0.001  0.067   -0.043 -0.055  0.071   -0.135 -0.105  0.435
 H         -0.023 -0.010  0.101   -0.056 -0.057  0.098   -0.169 -0.135  0.605
 TransDip  -0.005 -0.011 -0.003   -0.005  0.006 -0.004   -0.017 -0.007 -0.005

 Mode:                10                     11                     12
 Frequency:       274.50                 292.02                 312.65
 Force Cnst:      0.3208                 0.4567                 0.4657
 Red. Mass:       7.2266                 9.0904                 8.0859
 IR Active:          YES                    YES                    YES
 IR Intens:        1.209                  0.613                  0.153
 Raman Active:       YES                    YES                    YES
               X      Y      Z        X      Y      Z        X      Y      Z
 C         -0.060  0.313  0.009   -0.036 -0.053  0.055   -0.016  0.004  0.036
 C         -0.080  0.412  0.010    0.026 -0.048  0.073   -0.091  0.004 -0.064
 Cl         0.019 -0.076 -0.003    0.038  0.013  0.113    0.038  0.009 -0.154
 C         -0.053  0.280  0.006    0.077 -0.025 -0.028   -0.100 -0.014 -0.032
 Cl         0.008 -0.047 -0.001    0.127  0.032 -0.043   -0.038 -0.009  0.092
 C          0.016 -0.080 -0.001    0.127  0.027 -0.050   -0.028 -0.024 -0.053
 H          0.073 -0.378 -0.005    0.126  0.061 -0.066   -0.001 -0.044 -0.137
 C          0.034 -0.167 -0.001    0.129  0.048 -0.043    0.042  0.012  0.007
 H          0.104 -0.511 -0.007    0.149  0.100 -0.049    0.086  0.018 -0.003
 C         -0.024  0.135  0.008    0.095  0.000  0.034    0.041  0.028  0.028
 H         -0.005  0.038  0.006    0.172  0.026  0.124    0.049  0.040  0.039
 C         -0.012  0.046  0.010   -0.129 -0.073  0.040   -0.037 -0.034  0.217
 C          0.055  0.001  0.016   -0.202 -0.065  0.083   -0.047 -0.075  0.402
 Cl        -0.045 -0.102 -0.024    0.012  0.158 -0.009    0.046 -0.041 -0.082
 C          0.062 -0.041 -0.003   -0.197 -0.142  0.015   -0.016 -0.015  0.245
 H          0.129 -0.062 -0.012   -0.123 -0.179  0.059   -0.061 -0.013  0.305
 C         -0.022 -0.105 -0.027   -0.243 -0.158 -0.172    0.115  0.089 -0.273
 H         -0.005 -0.175 -0.057   -0.228 -0.180 -0.222    0.172  0.130 -0.531
 C         -0.074 -0.091 -0.007   -0.191 -0.159 -0.199    0.085  0.092 -0.237
 Cl         0.102  0.032  0.022    0.082  0.078  0.065   -0.050  0.002  0.059
 C         -0.097 -0.046  0.005   -0.195 -0.148 -0.145    0.035  0.032 -0.002
 H         -0.168 -0.023  0.004   -0.289 -0.103 -0.197    0.072  0.021 -0.007
 TransDip   0.007 -0.034 -0.003   -0.018 -0.017 -0.005    0.006  0.007 -0.008

 Mode:                13                     14                     15
 Frequency:       330.68                 376.41                 419.84
 Force Cnst:      1.7154                 0.5385                 0.5265
 Red. Mass:      26.6260                 6.4505                 5.0696
 IR Active:          YES                    YES                    YES
 IR Intens:        0.053                  1.189                  0.656
 Raman Active:       YES                    YES                    YES
               X      Y      Z        X      Y      Z        X      Y      Z
 C         -0.040 -0.020  0.003    0.015 -0.000  0.087    0.039  0.091 -0.029
 C          0.025 -0.008  0.054   -0.081 -0.048 -0.027    0.083 -0.145 -0.022
 Cl         0.013  0.002  0.108    0.002  0.006 -0.131   -0.029  0.008 -0.029
 C          0.057  0.001 -0.012   -0.101 -0.047 -0.003    0.068 -0.157  0.035
 Cl         0.080  0.018 -0.062   -0.125 -0.025  0.184   -0.019  0.012 -0.018
 C          0.043  0.004 -0.013    0.115  0.041 -0.073   -0.034  0.104  0.068
 H          0.032  0.005  0.024    0.163  0.102 -0.279   -0.092  0.355  0.108
 C          0.009  0.006 -0.037    0.252  0.049  0.023   -0.041 -0.024  0.043
 H          0.005  0.013 -0.036    0.315  0.081  0.007   -0.091  0.026  0.054
 C         -0.008 -0.009 -0.005    0.221  0.018  0.076    0.001 -0.109 -0.020
 H          0.026 -0.012  0.031    0.296  0.027  0.159   -0.034 -0.175 -0.073
 C         -0.061 -0.138 -0.062   -0.001  0.013  0.036    0.040  0.188 -0.013
 C          0.116 -0.245 -0.070    0.038  0.030 -0.117    0.161  0.134  0.052
 Cl         0.367 -0.397  0.026   -0.007 -0.008  0.013   -0.066 -0.034 -0.020
 C          0.029 -0.001 -0.031    0.045  0.008 -0.149    0.201 -0.022  0.106
 H         -0.147  0.064 -0.072    0.104  0.008 -0.236    0.360 -0.100  0.211
 C         -0.044  0.059  0.042   -0.075 -0.080  0.144    0.038 -0.163 -0.072
 H         -0.024 -0.129  0.057   -0.110 -0.161  0.338    0.084 -0.357 -0.145
 C         -0.242  0.177  0.007   -0.068 -0.043  0.008   -0.120 -0.094 -0.054
 Cl        -0.371  0.472 -0.009   -0.006  0.044 -0.001    0.020  0.073  0.018
 C         -0.139 -0.086 -0.054   -0.023  0.000 -0.165   -0.154  0.038  0.033
 H          0.028 -0.144 -0.034   -0.038  0.040 -0.307   -0.334  0.088  0.087
 TransDip  -0.002 -0.007 -0.000    0.035  0.003 -0.004    0.021  0.005  0.014

 Mode:                16                     17                     18
 Frequency:       449.61                 473.26                 496.11
 Force Cnst:      0.6533                 0.8301                 0.7642
 Red. Mass:       5.4853                 6.2905                 5.2700
 IR Active:          YES                    YES                    YES
 IR Intens:        1.471                  1.212                 16.928
 Raman Active:       YES                    YES                    YES
               X      Y      Z        X      Y      Z        X      Y      Z
 C         -0.100  0.009  0.145   -0.111  0.027  0.006    0.015  0.035 -0.181
 C         -0.134 -0.066  0.031   -0.131 -0.059  0.007    0.073 -0.009 -0.049
 Cl         0.062  0.015  0.007    0.076  0.013  0.176    0.001 -0.000  0.128
 C         -0.093 -0.060 -0.120   -0.132 -0.061 -0.176    0.039 -0.017 -0.003
 Cl         0.121  0.028 -0.071   -0.015 -0.002  0.096   -0.082 -0.016  0.079
 C         -0.170  0.001 -0.116   -0.052  0.033 -0.275    0.068  0.037 -0.043
 H         -0.184  0.070 -0.115   -0.045  0.106 -0.359    0.050  0.084 -0.016
 C         -0.080 -0.024 -0.010    0.043 -0.009 -0.231   -0.001 -0.015 -0.164
 H          0.074  0.018 -0.047    0.169 -0.004 -0.262   -0.121 -0.044 -0.138
 C         -0.112 -0.045  0.149   -0.013 -0.013 -0.042    0.028  0.008 -0.236
 H         -0.084 -0.045  0.180    0.089 -0.021  0.064    0.023  0.012 -0.246
 C         -0.067  0.035  0.190   -0.030  0.070 -0.094   -0.014  0.016  0.003
 C          0.025  0.020  0.149    0.068  0.054 -0.172   -0.051 -0.036  0.283
 Cl        -0.010 -0.022 -0.015    0.001 -0.033  0.008    0.004 -0.004 -0.019
 C          0.115  0.038 -0.162    0.019 -0.009  0.136    0.038  0.020 -0.098
 H          0.211  0.081 -0.477   -0.052 -0.059  0.448    0.127  0.084 -0.494
 C          0.031 -0.038  0.122    0.061  0.018 -0.025    0.019  0.002 -0.022
 H          0.030 -0.084  0.157    0.041 -0.011  0.079    0.085  0.044 -0.316
 C         -0.014 -0.007  0.068    0.038  0.043 -0.110   -0.048 -0.033  0.224
 Cl         0.026 -0.010  0.000    0.029 -0.029  0.009    0.011 -0.003 -0.012
 C          0.011  0.088 -0.152   -0.035  0.054  0.106    0.011  0.036 -0.086
 H          0.055  0.146 -0.459   -0.090  0.006  0.384    0.079  0.093 -0.422
 TransDip  -0.028  0.015 -0.022   -0.024  0.012 -0.023    0.027  0.026 -0.126

 Mode:                19                     20                     21
 Frequency:       516.01                 538.55                 611.99
 Force Cnst:      0.6351                 1.3989                 1.2581
 Red. Mass:       4.0485                 8.1867                 5.7012
 IR Active:          YES                    YES                    YES
 IR Intens:        0.405                 29.094                 12.036
 Raman Active:       YES                    YES                    YES
               X      Y      Z        X      Y      Z        X      Y      Z
 C          0.003 -0.001 -0.006    0.076 -0.245 -0.006    0.055 -0.266 -0.058
 C         -0.057  0.285  0.003   -0.005 -0.024 -0.022    0.047 -0.093 -0.026
 Cl         0.009 -0.027  0.011    0.014  0.004  0.037   -0.003  0.000  0.015
 C          0.025 -0.155 -0.013   -0.077  0.248 -0.050   -0.033  0.306  0.024
 Cl        -0.007  0.017  0.005   -0.007 -0.020  0.017   -0.006 -0.016  0.003
 C          0.025 -0.170 -0.017   -0.043 -0.101 -0.067    0.048 -0.144  0.021
 H          0.045 -0.278 -0.019    0.007 -0.369 -0.072    0.101 -0.485  0.054
 C         -0.057  0.274 -0.009   -0.033  0.007 -0.042   -0.047  0.099 -0.036
 H         -0.120  0.619 -0.004    0.013  0.005 -0.053   -0.150  0.226 -0.017
 C          0.039 -0.223 -0.012   -0.039  0.063 -0.006    0.013 -0.051 -0.092
 H          0.090 -0.487 -0.018   -0.094  0.267 -0.019   -0.048  0.182 -0.106
 C          0.008 -0.000 -0.000    0.102 -0.129  0.010   -0.056  0.119  0.144
 C          0.018  0.004  0.008    0.113 -0.059  0.016    0.022  0.138  0.028
 Cl        -0.015  0.011 -0.001   -0.141  0.155 -0.005    0.044 -0.070  0.001
 C          0.030 -0.009 -0.000    0.199 -0.178  0.013    0.042  0.129 -0.033
 H          0.046 -0.012 -0.011    0.275 -0.206  0.027    0.127  0.099 -0.022
 C          0.020 -0.020  0.005    0.207 -0.185  0.018   -0.110 -0.005  0.060
 H          0.024 -0.039  0.001    0.224 -0.287  0.014   -0.142 -0.124  0.262
 C          0.000 -0.008  0.002    0.075 -0.078 -0.004   -0.067  0.028 -0.173
 Cl        -0.008  0.014  0.000   -0.117  0.156  0.001    0.047 -0.045  0.010
 C          0.001 -0.003 -0.000    0.108 -0.118  0.004   -0.122  0.115  0.038
 H         -0.002 -0.004  0.009    0.166 -0.141  0.012   -0.262  0.163  0.049
 TransDip   0.007 -0.018 -0.006    0.119 -0.125 -0.016   -0.084  0.073  0.001

 Mode:                22                     23                     24
 Frequency:       614.49                 655.27                 728.06
 Force Cnst:      1.1251                 1.9401                 2.1973
 Red. Mass:       5.0573                 7.6691                 7.0359
 IR Active:          YES                    YES                    YES
 IR Intens:        2.467                 10.125                  7.259
 Raman Active:       YES                    YES                    YES
               X      Y      Z        X      Y      Z        X      Y      Z
 C          0.042 -0.118  0.089   -0.214 -0.071 -0.003   -0.227 -0.003  0.040
 C         -0.031 -0.050  0.028   -0.078 -0.039  0.113   -0.059 -0.070  0.175
 Cl         0.006  0.002 -0.020   -0.014 -0.002 -0.051   -0.014  0.001 -0.062
 C         -0.070  0.127 -0.043   -0.005  0.049  0.126    0.038  0.036  0.109
 Cl         0.010 -0.005 -0.000    0.036  0.005 -0.026    0.015  0.003 -0.005
 C         -0.041 -0.077 -0.056    0.197  0.009  0.103    0.225  0.029  0.059
 H          0.004 -0.220 -0.120    0.205 -0.040  0.110    0.208 -0.086  0.195
 C          0.029  0.056  0.061    0.053  0.033 -0.035   -0.025  0.031 -0.208
 H          0.158  0.161  0.030   -0.104  0.047  0.003   -0.154 -0.088 -0.175
 C         -0.002 -0.033  0.156    0.019 -0.016 -0.039   -0.086 -0.031 -0.033
 H         -0.009  0.088  0.178    0.135  0.061  0.107    0.115 -0.130  0.159
 C          0.088  0.089 -0.254   -0.272  0.115 -0.080   -0.092 -0.152  0.025
 C          0.009  0.060  0.010   -0.107 -0.046 -0.063    0.185 -0.096 -0.049
 Cl         0.022 -0.025 -0.004   -0.004 -0.026 -0.005   -0.038  0.052  0.002
 C         -0.030  0.053  0.136   -0.029 -0.335 -0.022    0.172  0.239  0.118
 H          0.011  0.036  0.150   -0.120 -0.309 -0.003    0.022  0.283  0.169
 C         -0.040  0.039 -0.181    0.267 -0.083 -0.001    0.085  0.130 -0.002
 H          0.064  0.081 -0.639    0.263  0.069 -0.080    0.148 -0.136 -0.081
 C         -0.115 -0.064  0.311    0.053  0.039  0.100   -0.132  0.103  0.048
 Cl         0.018 -0.014 -0.014    0.019  0.015  0.004    0.030 -0.045 -0.002
 C         -0.016  0.024 -0.097   -0.026  0.350  0.020   -0.102 -0.210 -0.095
 H         -0.067  0.061 -0.176    0.028  0.336  0.005    0.099 -0.264 -0.183
 TransDip   0.004  0.044 -0.023   -0.087 -0.007  0.052   -0.036 -0.037  0.069

 Mode:                25                     26                     27
 Frequency:       740.69                 743.98                 760.04
 Force Cnst:      0.7695                 1.4987                 1.7861
 Red. Mass:       2.3805                 4.5956                 5.2479
 IR Active:          YES                    YES                    YES
 IR Intens:       22.273                 15.624                 22.535
 Raman Active:       YES                    YES                    YES
               X      Y      Z        X      Y      Z        X      Y      Z
 C          0.018 -0.193  0.020    0.008 -0.054 -0.096    0.070  0.034  0.078
 C         -0.024  0.195  0.048   -0.096  0.051 -0.129    0.158  0.016  0.076
 Cl        -0.002 -0.008 -0.017    0.012 -0.002  0.054   -0.011 -0.001 -0.038
 C          0.053 -0.086  0.000   -0.129 -0.058  0.040    0.198  0.030 -0.064
 Cl        -0.006 -0.002  0.007    0.034  0.007 -0.033   -0.052 -0.010  0.043
 C          0.030  0.038 -0.007   -0.066 -0.005  0.068    0.028  0.020 -0.065
 H         -0.076  0.517  0.054   -0.051  0.169 -0.095   -0.021 -0.138  0.198
 C          0.012 -0.139 -0.064    0.038 -0.042  0.157   -0.099  0.010 -0.212
 H         -0.077  0.369 -0.057   -0.142  0.095  0.194    0.043 -0.145 -0.243
 C         -0.047  0.029  0.022    0.132  0.039 -0.151   -0.145 -0.019  0.076
 H         -0.131  0.650  0.074    0.001  0.213 -0.254   -0.070 -0.182  0.116
 C          0.005  0.017 -0.021   -0.073 -0.054  0.249    0.016  0.004  0.287
 C          0.006  0.027  0.022    0.068  0.030 -0.215   -0.014  0.095 -0.188
 Cl         0.004 -0.006 -0.000   -0.005  0.003  0.006    0.014 -0.020  0.005
 C          0.020  0.028  0.003    0.008  0.016  0.102   -0.085 -0.076  0.045
 H          0.054  0.020 -0.009   -0.062 -0.022  0.364   -0.044 -0.152  0.295
 C         -0.016 -0.008  0.003    0.035  0.030 -0.101   -0.051 -0.035 -0.111
 H         -0.011 -0.040  0.000    0.052 -0.008 -0.144   -0.074  0.080 -0.095
 C         -0.015 -0.003 -0.011   -0.050 -0.003  0.118    0.045 -0.084  0.093
 Cl         0.004 -0.002  0.000    0.006 -0.007  0.000   -0.018  0.021  0.000
 C         -0.015  0.018  0.007   -0.007  0.002 -0.079    0.081  0.063 -0.026
 H         -0.049  0.022  0.043    0.104  0.073 -0.540    0.097  0.176 -0.515
 TransDip  -0.016  0.147  0.029   -0.118  0.013 -0.045    0.151 -0.007 -0.013

 Mode:                28                     29                     30
 Frequency:       800.78                 828.36                 856.51
 Force Cnst:      0.7126                 0.5548                 3.0990
 Red. Mass:       1.8860                 1.3722                 7.1698
 IR Active:          YES                    YES                    YES
 IR Intens:       23.638                 28.926                 13.014
 Raman Active:       YES                    YES                    YES
               X      Y      Z        X      Y      Z        X      Y      Z
 C         -0.017  0.165  0.006    0.001 -0.004 -0.000   -0.148  0.032  0.012
 C          0.035 -0.080 -0.003    0.000  0.002  0.000   -0.227 -0.067  0.071
 Cl        -0.001  0.002 -0.000    0.000 -0.000 -0.000    0.003  0.002 -0.011
 C         -0.005  0.117 -0.010    0.001 -0.002 -0.001   -0.205 -0.021  0.167
 Cl        -0.004 -0.006  0.004   -0.000  0.000  0.000    0.053  0.010 -0.037
 C          0.014 -0.119 -0.011   -0.001  0.002 -0.001    0.169  0.001  0.092
 H         -0.105  0.487  0.009    0.002 -0.013 -0.004    0.157  0.153  0.033
 C          0.005 -0.046 -0.003    0.001  0.002  0.003   -0.021 -0.005 -0.124
 H         -0.124  0.730  0.006    0.009 -0.014  0.001   -0.344  0.032 -0.052
 C          0.013 -0.101  0.010   -0.000  0.001  0.004   -0.002 -0.002 -0.117
 H         -0.076  0.328  0.012    0.000 -0.003  0.004    0.114 -0.053 -0.011
 C         -0.001 -0.010  0.014    0.001  0.002 -0.016    0.163  0.042  0.009
 C         -0.003 -0.030 -0.012   -0.015 -0.014  0.071   -0.010  0.177  0.047
 Cl        -0.003  0.005  0.000    0.001  0.001 -0.005    0.021 -0.027 -0.001
 C         -0.016 -0.021 -0.009    0.024  0.018 -0.107   -0.024  0.076 -0.000
 H         -0.058 -0.014  0.017   -0.149 -0.108  0.668    0.342 -0.069  0.085
 C          0.013  0.012  0.000    0.025  0.018 -0.099   -0.244 -0.097 -0.073
 H          0.002  0.038  0.030   -0.142 -0.114  0.673   -0.286  0.080 -0.018
 C          0.012  0.004  0.002   -0.016 -0.007  0.060    0.218 -0.231  0.023
 Cl        -0.002  0.001 -0.000    0.002  0.000 -0.004   -0.051  0.050 -0.004
 C          0.008 -0.027  0.003   -0.004 -0.000  0.000    0.247 -0.017  0.025
 H          0.040 -0.027 -0.046   -0.002 -0.001  0.001    0.102 -0.015  0.217
 TransDip   0.013  0.155 -0.004   -0.036 -0.029  0.166   -0.013 -0.079  0.083

 Mode:                31                     32                     33
 Frequency:       904.98                 918.69                 969.29
 Force Cnst:      0.7197                 0.6901                 0.7419
 Red. Mass:       1.4914                 1.3878                 1.3403
 IR Active:          YES                    YES                    YES
 IR Intens:        6.448                  0.618                  0.019
 Raman Active:       YES                    YES                    YES
               X      Y      Z        X      Y      Z        X      Y      Z
 C          0.010  0.000  0.005   -0.010  0.054  0.002   -0.001 -0.001 -0.002
 C          0.016  0.002 -0.013   -0.002 -0.006 -0.000   -0.002 -0.001  0.002
 Cl        -0.000  0.000  0.001    0.000  0.000 -0.000   -0.000  0.000 -0.000
 C          0.015  0.007 -0.008    0.003 -0.030  0.002   -0.003 -0.000  0.001
 Cl        -0.003 -0.001  0.002    0.000  0.003 -0.000    0.000  0.000 -0.000
 C         -0.007 -0.014  0.002   -0.021  0.114  0.003    0.002  0.000 -0.001
 H         -0.030  0.069  0.028    0.125 -0.663 -0.002    0.004 -0.000 -0.007
 C         -0.007 -0.004 -0.006   -0.002 -0.002 -0.004    0.002 -0.001  0.002
 H         -0.019  0.010 -0.005   -0.014  0.035 -0.002    0.003  0.006  0.001
 C          0.001  0.014 -0.013    0.026 -0.125 -0.006   -0.002  0.001  0.003
 H          0.011 -0.064 -0.022   -0.132  0.694  0.012   -0.000 -0.007  0.003
 C         -0.018 -0.012  0.075    0.002  0.002  0.010    0.003  0.002 -0.014
 C          0.001 -0.000 -0.010    0.001 -0.006 -0.003    0.003  0.004 -0.017
 Cl        -0.000  0.000  0.000   -0.000  0.001  0.000   -0.000 -0.000  0.002
 C         -0.006 -0.008  0.021   -0.007 -0.005  0.001   -0.025 -0.019  0.115
 H          0.006  0.011 -0.080   -0.009 -0.001 -0.016    0.146  0.109 -0.662
 C          0.011  0.005 -0.016   -0.002  0.004 -0.002    0.025  0.020 -0.117
 H         -0.005 -0.011  0.058   -0.008  0.024  0.011   -0.146 -0.112  0.672
 C         -0.021 -0.002  0.061    0.009 -0.007  0.006   -0.002 -0.003  0.014
 Cl         0.002 -0.001 -0.004   -0.002  0.001 -0.001    0.000  0.000 -0.001
 C          0.029  0.029 -0.171    0.012 -0.011 -0.015   -0.004 -0.004  0.022
 H         -0.204 -0.153  0.932   -0.008 -0.030  0.090    0.023  0.017 -0.107
 TransDip  -0.021 -0.001  0.079    0.012 -0.018  0.014    0.001 -0.001 -0.004

 Mode:                34                     35                     36
 Frequency:       986.43                1038.39                1061.81
 Force Cnst:      0.7610                 4.7975                 3.9675
 Red. Mass:       1.3274                 7.5518                 5.9727
 IR Active:          YES                    YES                    YES
 IR Intens:        0.180                 63.887                 30.656
 Raman Active:       YES                    YES                    YES
               X      Y      Z        X      Y      Z        X      Y      Z
 C          0.002 -0.007 -0.000    0.184  0.014  0.046   -0.051 -0.020  0.062
 C          0.002 -0.010 -0.002   -0.090 -0.009 -0.230    0.016 -0.003  0.335
 Cl         0.000  0.000  0.000    0.007  0.000  0.025   -0.007 -0.001 -0.042
 C          0.001 -0.006 -0.001   -0.193 -0.039  0.129    0.053  0.010  0.005
 Cl        -0.000  0.001  0.000    0.019  0.004 -0.015    0.003  0.001 -0.006
 C         -0.014  0.078  0.001    0.194  0.034  0.067   -0.267 -0.051 -0.030
 H          0.088 -0.460 -0.006    0.212  0.050  0.000   -0.359 -0.065  0.236
 C          0.025 -0.125 -0.002   -0.048 -0.004 -0.147   -0.029 -0.006 -0.051
 H         -0.137  0.719  0.013   -0.136 -0.038 -0.125   -0.182 -0.027 -0.034
 C         -0.016  0.078  0.003   -0.129 -0.023  0.108    0.259  0.057 -0.188
 H          0.087 -0.457 -0.009   -0.160 -0.042  0.069    0.453  0.064 -0.007
 C          0.000 -0.001 -0.001    0.199  0.089  0.057    0.065  0.056 -0.004
 C         -0.001  0.002  0.001   -0.152  0.231  0.005   -0.125  0.208  0.011
 Cl         0.000 -0.000 -0.000    0.017 -0.023 -0.000    0.017 -0.023 -0.001
 C          0.001  0.001 -0.001   -0.099 -0.167 -0.050   -0.039 -0.053 -0.017
 H          0.002 -0.001  0.007   -0.183 -0.134 -0.059    0.045 -0.077 -0.006
 C          0.000 -0.001  0.001    0.244  0.084  0.069    0.148  0.046  0.039
 H          0.003 -0.006 -0.006    0.223  0.238  0.080    0.125  0.208  0.066
 C         -0.002  0.002 -0.001   -0.105  0.120 -0.005    0.005  0.005  0.002
 Cl         0.000 -0.000  0.000    0.008 -0.010  0.000   -0.005  0.004 -0.000
 C         -0.002  0.003  0.001   -0.127 -0.236 -0.064   -0.056 -0.189 -0.036
 H          0.001  0.004 -0.005   -0.292 -0.172 -0.109   -0.115 -0.166 -0.090
 TransDip   0.001 -0.013 -0.002   -0.188  0.172 -0.030   -0.010  0.120  0.130

 Mode:                37                     38                     39
 Frequency:      1093.09                1110.06                1137.16
 Force Cnst:      3.5157                 1.3974                 1.4973
 Red. Mass:       4.9941                 1.9248                 1.9652
 IR Active:          YES                    YES                    YES
 IR Intens:       12.649                 58.433                  4.789
 Raman Active:       YES                    YES                    YES
               X      Y      Z        X      Y      Z        X      Y      Z
 C         -0.163 -0.029 -0.094   -0.018  0.009 -0.007    0.042  0.001  0.024
 C          0.022  0.004 -0.005    0.000 -0.002  0.016   -0.005 -0.003  0.175
 Cl         0.001 -0.000  0.006   -0.000  0.000 -0.001   -0.002 -0.000 -0.018
 C          0.134  0.029 -0.157    0.012  0.003 -0.015   -0.031 -0.005 -0.021
 Cl        -0.017 -0.004  0.020   -0.001 -0.000  0.002    0.004  0.001  0.001
 C          0.116  0.024 -0.051    0.009  0.002 -0.008    0.061  0.013 -0.069
 H          0.234  0.045 -0.398    0.025  0.003 -0.056    0.212  0.044 -0.581
 C          0.068  0.009  0.226    0.005  0.001  0.023   -0.013 -0.004  0.071
 H          0.138  0.022  0.230   -0.001 -0.000  0.026   -0.252 -0.053  0.132
 C         -0.144 -0.029  0.013   -0.010 -0.006 -0.006   -0.047 -0.006 -0.070
 H         -0.391 -0.065 -0.233   -0.048  0.010 -0.041   -0.379 -0.073 -0.441
 C         -0.137 -0.003 -0.004   -0.001 -0.025 -0.002    0.092  0.023  0.032
 C         -0.157  0.221 -0.001   -0.039  0.086  0.006    0.079 -0.055  0.007
 Cl         0.021 -0.027  0.000    0.003 -0.006 -0.000   -0.007  0.008 -0.000
 C          0.033  0.094  0.022    0.029 -0.081 -0.007   -0.028 -0.069 -0.018
 H          0.253  0.026  0.068    0.518 -0.271  0.069   -0.120 -0.043 -0.031
 C          0.121  0.009  0.029   -0.082 -0.033 -0.023   -0.026  0.025 -0.001
 H          0.115  0.136  0.042   -0.061 -0.219 -0.050   -0.061  0.190  0.017
 C          0.130 -0.135  0.006   -0.114  0.189  0.007   -0.036  0.040 -0.001
 Cl        -0.017  0.019 -0.000    0.013 -0.019 -0.000    0.004 -0.005 -0.000
 C         -0.016 -0.158 -0.036    0.072 -0.008  0.015   -0.016  0.017 -0.003
 H          0.028 -0.202 -0.003    0.668 -0.229  0.102   -0.193  0.086 -0.016
 TransDip   0.071  0.047 -0.076   -0.128  0.209 -0.001    0.008 -0.010  0.069

 Mode:                40                     41                     42
 Frequency:      1159.50                1173.90                1215.94
 Force Cnst:      1.0988                 1.2719                 1.3603
 Red. Mass:       1.3871                 1.5666                 1.5615
 IR Active:          YES                    YES                    YES
 IR Intens:       10.022                 16.841                  9.253
 Raman Active:       YES                    YES                    YES
               X      Y      Z        X      Y      Z        X      Y      Z
 C         -0.028 -0.021 -0.009    0.009  0.002 -0.049   -0.033 -0.008  0.051
 C         -0.008  0.001 -0.043    0.060  0.011  0.056   -0.105 -0.020 -0.001
 Cl         0.001 -0.000  0.005   -0.005 -0.001 -0.008    0.004  0.001  0.003
 C          0.024  0.005 -0.021   -0.071 -0.016  0.141    0.034  0.009 -0.129
 Cl        -0.003 -0.001  0.002    0.010  0.002 -0.012   -0.005 -0.001  0.008
 C         -0.002 -0.001  0.016   -0.062 -0.012 -0.005    0.042  0.006  0.048
 H         -0.038 -0.006  0.145   -0.063 -0.010 -0.040   -0.145 -0.035  0.736
 C          0.005  0.001  0.003    0.072  0.014 -0.038    0.045  0.008  0.023
 H          0.034  0.005 -0.003    0.844  0.168 -0.223    0.268  0.052 -0.026
 C          0.004  0.004  0.012   -0.056 -0.010 -0.014   -0.001  0.001 -0.049
 H          0.076 -0.002  0.090   -0.275 -0.048 -0.254   -0.319 -0.056 -0.402
 C         -0.026  0.024 -0.004   -0.023 -0.005  0.010    0.063  0.017  0.003
 C          0.086 -0.025  0.015   -0.005  0.006 -0.002    0.032  0.002  0.009
 Cl        -0.007  0.004 -0.001    0.000 -0.001  0.000   -0.002  0.002 -0.000
 C          0.035 -0.081 -0.006    0.008  0.002  0.002   -0.026 -0.024 -0.009
 H          0.407 -0.231  0.049    0.076 -0.024  0.016   -0.181  0.032 -0.037
 C         -0.057  0.073 -0.000   -0.000  0.005  0.001   -0.005 -0.007 -0.003
 H         -0.196  0.806  0.092   -0.012  0.073  0.008    0.006 -0.083 -0.011
 C          0.024 -0.003  0.005    0.008 -0.008  0.000   -0.016  0.026  0.001
 Cl        -0.001 -0.001 -0.000   -0.001  0.001 -0.000    0.001 -0.002 -0.000
 C         -0.043 -0.033 -0.014   -0.004 -0.005 -0.005    0.008 -0.002  0.004
 H         -0.095 -0.017 -0.027    0.001 -0.013  0.014   -0.042  0.023 -0.018
 TransDip   0.094 -0.029 -0.025   -0.082 -0.022  0.101    0.059  0.029 -0.072

 Mode:                43                     44                     45
 Frequency:      1270.65                1279.57                1293.96
 Force Cnst:      1.5181                 3.2609                 9.0097
 Red. Mass:       1.5959                 3.3803                 9.1330
 IR Active:          YES                    YES                    YES
 IR Intens:        3.236                  3.768                  0.834
 Raman Active:       YES                    YES                    YES
               X      Y      Z        X      Y      Z        X      Y      Z
 C          0.060  0.030  0.072    0.094 -0.004  0.179   -0.157 -0.024  0.290
 C          0.007 -0.001  0.008    0.092  0.021 -0.008    0.365  0.071 -0.086
 Cl         0.001  0.000 -0.002    0.001  0.000 -0.003   -0.001 -0.000 -0.001
 C         -0.040 -0.008 -0.024   -0.111 -0.019 -0.057   -0.222 -0.040 -0.188
 Cl         0.001  0.000 -0.000    0.003  0.000 -0.002    0.001  0.000 -0.004
 C          0.009  0.002  0.014   -0.003 -0.002  0.065   -0.077 -0.018  0.256
 H         -0.016 -0.006  0.102   -0.000 -0.001  0.047    0.074  0.014 -0.277
 C          0.006  0.001 -0.025    0.047  0.011 -0.059    0.230  0.044 -0.048
 H         -0.132 -0.024  0.005   -0.274 -0.056  0.012   -0.195 -0.038  0.052
 C          0.015 -0.001 -0.012   -0.006  0.004 -0.055   -0.172 -0.035 -0.208
 H         -0.147 -0.010 -0.194   -0.211 -0.056 -0.297    0.228  0.060  0.244
 C         -0.010 -0.104 -0.028   -0.132  0.172 -0.017    0.027 -0.163 -0.044
 C         -0.129 -0.050 -0.036   -0.102 -0.092 -0.035    0.174  0.145  0.067
 Cl         0.004 -0.000  0.001    0.000 -0.001 -0.000   -0.001 -0.001 -0.000
 C          0.034  0.056  0.017    0.127  0.014  0.031   -0.153  0.012 -0.029
 H          0.686 -0.184  0.118   -0.127  0.118 -0.011   -0.126 -0.003 -0.034
 C          0.018  0.029  0.009    0.011  0.083  0.016   -0.003 -0.148 -0.027
 H          0.052 -0.135 -0.011   -0.010  0.233  0.037   -0.039  0.013 -0.005
 C          0.017  0.015  0.006   -0.095 -0.166 -0.047    0.145  0.126  0.054
 Cl         0.000 -0.000  0.000   -0.002  0.005  0.000    0.000 -0.001 -0.000
 C         -0.001  0.040  0.008    0.072 -0.033  0.013   -0.148  0.033 -0.018
 H         -0.506  0.240 -0.072    0.643 -0.251  0.076   -0.023 -0.010 -0.043
 TransDip  -0.048  0.029  0.011    0.017 -0.058  0.014   -0.026 -0.001  0.014

 Mode:                46                     47                     48
 Frequency:      1314.62                1408.70                1435.37
 Force Cnst:      3.1381                 3.7107                 3.9236
 Red. Mass:       3.0819                 3.1737                 3.2323
 IR Active:          YES                    YES                    YES
 IR Intens:        2.144                 21.064                 50.232
 Raman Active:       YES                    YES                    YES
               X      Y      Z        X      Y      Z        X      Y      Z
 C         -0.162 -0.036 -0.037    0.014 -0.024  0.071   -0.124 -0.019  0.205
 C          0.064  0.016 -0.023    0.008  0.005 -0.057   -0.085 -0.014 -0.175
 Cl        -0.001 -0.000  0.002    0.000 -0.000  0.002    0.003  0.000  0.008
 C          0.004  0.002 -0.049    0.036  0.007  0.061    0.224  0.041  0.096
 Cl        -0.002 -0.000  0.001   -0.001 -0.000 -0.001   -0.008 -0.001  0.001
 C         -0.024 -0.006  0.066   -0.024 -0.005 -0.022   -0.079 -0.016  0.078
 H          0.042  0.010 -0.155   -0.012 -0.000 -0.090    0.135  0.035 -0.692
 C          0.059  0.011  0.041   -0.006  0.001 -0.042   -0.056 -0.010 -0.067
 H          0.218  0.040  0.009   -0.153 -0.031 -0.016    0.209  0.044 -0.148
 C         -0.089 -0.014 -0.063    0.058  0.015  0.037    0.085  0.015 -0.044
 H          0.320  0.043  0.396   -0.227 -0.058 -0.288   -0.203 -0.029 -0.381
 C          0.121  0.137  0.058   -0.174  0.149 -0.023    0.067 -0.039 -0.025
 C         -0.076 -0.090 -0.030    0.101 -0.005  0.022   -0.025  0.009 -0.000
 Cl        -0.002  0.002 -0.000   -0.004 -0.001 -0.001    0.001  0.000 -0.000
 C          0.076 -0.083  0.002   -0.028 -0.089 -0.021    0.014  0.015  0.007
 H         -0.017 -0.054 -0.014    0.033 -0.132 -0.015   -0.049  0.045 -0.007
 C         -0.039  0.138  0.015   -0.107  0.104 -0.006    0.022 -0.031 -0.001
 H          0.045 -0.350 -0.049    0.034 -0.725 -0.113   -0.018  0.188  0.027
 C         -0.101  0.008 -0.020    0.211  0.087  0.061   -0.062 -0.011 -0.014
 Cl         0.001 -0.005 -0.001   -0.007 -0.001 -0.002    0.002 -0.000  0.000
 C          0.171 -0.066  0.025   -0.005 -0.151 -0.025    0.021  0.033  0.015
 H         -0.540  0.214 -0.080   -0.248 -0.081 -0.076   -0.004  0.058 -0.015
 TransDip  -0.032  0.031 -0.013    0.000 -0.136 -0.056   -0.011  0.056 -0.220

 Mode:                49                     50                     51
 Frequency:      1473.92                1499.67                1592.55
 Force Cnst:      2.9138                 3.9628                 9.5408
 Red. Mass:       2.2765                 2.9906                 6.3848
 IR Active:          YES                    YES                    YES
 IR Intens:       79.844                 28.448                 13.387
 Raman Active:       YES                    YES                    YES
               X      Y      Z        X      Y      Z        X      Y      Z
 C          0.107  0.009  0.029    0.138  0.037  0.030    0.025  0.026 -0.070
 C         -0.089 -0.017  0.042   -0.047 -0.012  0.045   -0.048 -0.012  0.034
 Cl         0.003  0.000 -0.001    0.002  0.001 -0.002    0.001  0.000  0.000
 C          0.017  0.006 -0.099   -0.020 -0.003 -0.086    0.020  0.004 -0.049
 Cl        -0.001 -0.000  0.003   -0.000 -0.000  0.002    0.000  0.000 -0.000
 C          0.042  0.006  0.115    0.043  0.007  0.086   -0.051 -0.011  0.111
 H          0.170  0.035 -0.278    0.126  0.025 -0.164    0.025  0.007 -0.166
 C         -0.123 -0.024  0.027   -0.111 -0.022  0.011    0.068  0.013 -0.065
 H          0.534  0.105 -0.126    0.359  0.073 -0.101   -0.110 -0.020 -0.030
 C         -0.023 -0.001 -0.102    0.009  0.001 -0.053    0.004 -0.004  0.059
 H          0.315  0.049  0.251    0.188  0.040  0.130   -0.098  0.000 -0.044
 C          0.010  0.074  0.013   -0.152 -0.098 -0.052    0.029 -0.275 -0.036
 C          0.020 -0.081 -0.009   -0.037  0.117  0.011    0.092  0.198  0.053
 Cl        -0.001  0.003  0.000    0.001 -0.005 -0.001   -0.003 -0.001 -0.001
 C         -0.101  0.037 -0.016    0.189 -0.067  0.030    0.062 -0.198 -0.020
 H          0.348 -0.138  0.053   -0.527  0.209 -0.080   -0.142 -0.143 -0.055
 C          0.032  0.038  0.013   -0.087 -0.049 -0.027   -0.061  0.410  0.056
 H          0.090 -0.227 -0.019   -0.154  0.215  0.003    0.125 -0.563 -0.067
 C          0.056 -0.042  0.005    0.011  0.092  0.018   -0.047 -0.253 -0.053
 Cl        -0.002  0.003  0.000    0.000 -0.004 -0.001    0.001  0.002  0.000
 C         -0.090  0.006 -0.018    0.091 -0.040  0.013   -0.094  0.157  0.005
 H          0.277 -0.141  0.034   -0.396  0.145 -0.060    0.268  0.024  0.070
 TransDip   0.268 -0.099 -0.018   -0.091  0.144 -0.009    0.099 -0.059 -0.019

 Mode:                52                     53                     54
 Frequency:      1596.37                1616.34                1626.02
 Force Cnst:      8.8277                10.0846                10.9851
 Red. Mass:       5.8793                 6.5516                 7.0518
 IR Active:          YES                    YES                    YES
 IR Intens:       12.703                 12.199                  2.111
 Raman Active:       YES                    YES                    YES
               X      Y      Z        X      Y      Z        X      Y      Z
 C          0.071  0.010 -0.247    0.154  0.029  0.079    0.183  0.034  0.075
 C         -0.147 -0.030  0.104   -0.205 -0.039 -0.014   -0.144 -0.028 -0.005
 Cl         0.002  0.000  0.002    0.002  0.000 -0.002    0.002  0.000 -0.001
 C          0.063  0.016 -0.150    0.172  0.030  0.154    0.109  0.019  0.094
 Cl         0.000  0.000 -0.001   -0.001 -0.000 -0.002   -0.001 -0.000 -0.001
 C         -0.164 -0.037  0.344   -0.098 -0.017 -0.104   -0.061 -0.011 -0.062
 H          0.066  0.018 -0.502   -0.173 -0.033  0.102   -0.105 -0.020  0.057
 C          0.226  0.047 -0.203    0.273  0.051  0.044    0.170  0.032  0.027
 H         -0.376 -0.073 -0.083   -0.278 -0.058  0.191   -0.167 -0.035  0.117
 C         -0.002 -0.003  0.194   -0.268 -0.048 -0.199   -0.179 -0.031 -0.139
 H         -0.304 -0.059 -0.120    0.241  0.042  0.378    0.180  0.028  0.264
 C         -0.014  0.081  0.031    0.087  0.005  0.020   -0.244 -0.030 -0.060
 C         -0.024 -0.058 -0.017   -0.156 -0.059 -0.044    0.230  0.096  0.066
 Cl         0.001  0.000  0.000    0.001  0.002  0.000   -0.002 -0.003 -0.001
 C         -0.019  0.056  0.004    0.195 -0.039  0.036   -0.263  0.054 -0.048
 H          0.043  0.038  0.018   -0.208  0.120 -0.025    0.273 -0.159  0.033
 C          0.017 -0.116 -0.015   -0.094 -0.001 -0.020    0.126 -0.002  0.027
 H         -0.035  0.155  0.019   -0.100 -0.031 -0.027    0.132  0.048  0.037
 C          0.016  0.073  0.014    0.163  0.060  0.046   -0.223 -0.078 -0.062
 Cl        -0.000 -0.001 -0.000   -0.001 -0.002 -0.000    0.002  0.002  0.001
 C          0.025 -0.046 -0.005   -0.200  0.034 -0.037    0.297 -0.059  0.056
 H         -0.078 -0.014 -0.002    0.216 -0.133  0.021   -0.353  0.201 -0.045
 TransDip   0.099  0.040 -0.041    0.108  0.014 -0.024   -0.039  0.012 -0.023

 Mode:                55                     56                     57
 Frequency:      3181.90                3195.52                3198.44
 Force Cnst:      6.4853                 6.5739                 6.5644
 Red. Mass:       1.0872                 1.0927                 1.0891
 IR Active:          YES                    YES                    YES
 IR Intens:        2.390                  3.836                  0.295
 Raman Active:       YES                    YES                    YES
               X      Y      Z        X      Y      Z        X      Y      Z
 C         -0.001 -0.000 -0.001    0.001  0.000  0.002    0.000 -0.000 -0.000
 C          0.000  0.000 -0.000   -0.001 -0.000  0.000    0.000  0.000 -0.000
 Cl         0.000 -0.000  0.000   -0.000  0.000 -0.000   -0.000 -0.000  0.000
 C          0.000  0.000 -0.000    0.000  0.000 -0.001   -0.000 -0.000  0.000
 Cl        -0.000 -0.000 -0.000   -0.000 -0.000  0.000   -0.000 -0.000 -0.000
 C          0.017  0.003  0.007    0.036  0.007  0.013   -0.000 -0.000 -0.000
 H         -0.212 -0.039 -0.065   -0.432 -0.080 -0.131    0.003  0.000  0.001
 C         -0.012 -0.001 -0.057   -0.014 -0.002 -0.046    0.000  0.000  0.000
 H          0.153  0.018  0.669    0.127  0.015  0.531   -0.000 -0.000 -0.001
 C         -0.041 -0.009  0.041    0.045  0.010 -0.041   -0.000 -0.000  0.000
 H          0.493  0.105 -0.465   -0.502 -0.107  0.469    0.001  0.000 -0.001
 C         -0.000  0.000  0.000    0.000 -0.000 -0.000   -0.000  0.001  0.000
 C          0.000  0.000  0.000   -0.000 -0.000 -0.000    0.003 -0.000  0.000
 Cl        -0.000  0.000  0.000    0.000 -0.000 -0.000   -0.000  0.000  0.000
 C         -0.000  0.000  0.000   -0.000 -0.000 -0.000   -0.024 -0.063 -0.016
 H         -0.000 -0.000 -0.000    0.001  0.004  0.001    0.256  0.739  0.177
 C         -0.000 -0.000 -0.000    0.000  0.000  0.000    0.047  0.010  0.012
 H          0.000  0.000  0.000   -0.003 -0.000 -0.001   -0.559 -0.089 -0.136
 C          0.000 -0.000  0.000   -0.000 -0.000 -0.000    0.000 -0.002 -0.000
 Cl        -0.000  0.000 -0.000   -0.000  0.000  0.000   -0.000  0.000 -0.000
 C         -0.000 -0.000 -0.000    0.000  0.001  0.000   -0.003 -0.008 -0.002
 H          0.002  0.005  0.001   -0.005 -0.013 -0.003    0.033  0.095  0.023
 TransDip  -0.040 -0.008 -0.028    0.020  0.005 -0.059    0.006 -0.016  0.000

 Mode:                58                     59                     60
 Frequency:      3203.55                3207.96                3212.41
 Force Cnst:      6.6025                 6.6442                 6.6616
 Red. Mass:       1.0919                 1.0958                 1.0956
 IR Active:          YES                    YES                    YES
 IR Intens:        0.041                  2.537                  0.468
 Raman Active:       YES                    YES                    YES
               X      Y      Z        X      Y      Z        X      Y      Z
 C          0.000 -0.000 -0.000    0.000  0.000  0.001   -0.000 -0.000  0.000
 C          0.000  0.000  0.000    0.000  0.000  0.000   -0.000 -0.000 -0.000
 Cl         0.000 -0.000 -0.000   -0.000  0.000 -0.000    0.000 -0.000  0.000
 C         -0.000 -0.000 -0.000   -0.000 -0.000  0.003    0.000  0.000 -0.000
 Cl        -0.000  0.000  0.000    0.000  0.000 -0.000   -0.000 -0.000  0.000
 C          0.001  0.000  0.000   -0.072 -0.013 -0.020    0.000  0.000  0.000
 H         -0.009 -0.002 -0.003    0.809  0.150  0.238   -0.001 -0.000 -0.000
 C         -0.000 -0.000 -0.000   -0.008 -0.001 -0.043    0.000  0.000  0.000
 H          0.001  0.000  0.002    0.104  0.012  0.459   -0.000 -0.000 -0.001
 C          0.001  0.000 -0.001    0.014  0.003 -0.011   -0.000 -0.000  0.000
 H         -0.010 -0.002  0.009   -0.140 -0.030  0.128    0.001  0.000 -0.001
 C         -0.002  0.002 -0.000   -0.000 -0.000 -0.000    0.000  0.000  0.000
 C          0.000  0.001  0.000   -0.000  0.000 -0.000    0.003 -0.000  0.001
 Cl         0.000 -0.000 -0.000    0.000 -0.000 -0.000   -0.000  0.000 -0.000
 C          0.002  0.004  0.001    0.000  0.000  0.000   -0.015 -0.050 -0.011
 H         -0.017 -0.047 -0.011   -0.000 -0.000 -0.000    0.184  0.543  0.130
 C         -0.009 -0.001 -0.002   -0.000 -0.000 -0.000   -0.069 -0.009 -0.017
 H          0.101  0.015  0.024    0.003  0.000  0.001    0.771  0.117  0.187
 C          0.004 -0.000  0.001    0.000 -0.000  0.000    0.000  0.003  0.001
 Cl        -0.000  0.000 -0.000   -0.000  0.000 -0.000    0.000 -0.000 -0.000
 C         -0.028 -0.080 -0.019   -0.000 -0.000 -0.000    0.002  0.004  0.001
 H          0.318  0.911  0.218    0.001  0.004  0.001   -0.018 -0.050 -0.012
 TransDip  -0.006 -0.000 -0.002   -0.022 -0.003 -0.046   -0.019 -0.009 -0.005

 STANDARD THERMODYNAMIC QUANTITIES AT   298.15 K  AND     1.00 ATM

   This Molecule has  0 Imaginary Frequencies
   Zero point vibrational energy:       89.115 kcal/mol

   Atom    1 Element C  Has Mass   12.00000
   Atom    2 Element C  Has Mass   12.00000
   Atom    3 Element Cl Has Mass   34.96885
   Atom    4 Element C  Has Mass   12.00000
   Atom    5 Element Cl Has Mass   34.96885
   Atom    6 Element C  Has Mass   12.00000
   Atom    7 Element H  Has Mass    1.00783
   Atom    8 Element C  Has Mass   12.00000
   Atom    9 Element H  Has Mass    1.00783
   Atom   10 Element C  Has Mass   12.00000
   Atom   11 Element H  Has Mass    1.00783
   Atom   12 Element C  Has Mass   12.00000
   Atom   13 Element C  Has Mass   12.00000
   Atom   14 Element Cl Has Mass   34.96885
   Atom   15 Element C  Has Mass   12.00000
   Atom   16 Element H  Has Mass    1.00783
   Atom   17 Element C  Has Mass   12.00000
   Atom   18 Element H  Has Mass    1.00783
   Atom   19 Element C  Has Mass   12.00000
   Atom   20 Element Cl Has Mass   34.96885
   Atom   21 Element C  Has Mass   12.00000
   Atom   22 Element H  Has Mass    1.00783
   Molecular Mass:   289.922380 amu
   Principal axes and moments of inertia in amu*Bohr^2:
                             1           2           3
    Eigenvalues --     3227.15445  8688.15904  9387.39845
          X               0.99983     0.01049     0.01540
          Y              -0.01104     0.99929     0.03593
          Z              -0.01501    -0.03609     0.99924
   Rotational Symmetry Number is   1
   The Molecule is an Asymmetric Top
   Translational Enthalpy:        0.889 kcal/mol
   Rotational Enthalpy:           0.889 kcal/mol
   Vibrational Enthalpy:         96.128 kcal/mol
   gas constant (RT):             0.592 kcal/mol
   Translational Entropy:        42.891  cal/mol.K
   Rotational Entropy:           33.931  cal/mol.K
   Vibrational Entropy:          46.475  cal/mol.K

   Total Enthalpy:               98.498 kcal/mol
   Total Entropy:               123.296  cal/mol.K

 ======================================================================

 STANDARD THERMODYNAMIC QUANTITIES FOR ANHARMONIC VIBRATION -- TOSH

   Zero point vibrational energy: ************ kcal/mol

   Vibrational Enthalpy:       Infinity kcal/mol
   Vibrational Entropy:             NaN  cal/mol.K

   Total Enthalpy:             Infinity kcal/mol
   Total Entropy:                   NaN  cal/mol.K

 ======================================================================

 STANDARD THERMODYNAMIC QUANTITIES FOR ANHARMONIC VIBRATION -- VPT2

   Zero point vibrational energy: ************ kcal/mol

   Vibrational Enthalpy:       Infinity kcal/mol
   Vibrational Entropy:             NaN  cal/mol.K

   Total Enthalpy:             Infinity kcal/mol
   Total Entropy:                   NaN  cal/mol.K

 ======================================================================

Archival summary:
1\1\november\FREQ\ProcedureUnspecified\BasisUnspecified\l4126\taweetha\WedJan1503:19:002020WedJan1503:19:002020\0\\#,FREQ,ProcedureUnspecified,BasisUnspecified,\\0,1\Cl\C,1,1.74647\C,2,1.39975,1,120.494\C,3,1.39247,2,120.346,1,179.576,0\H,4,1.0824,3,119.089,2,179.992,0\C,4,1.38929,3,119.867,2,-0.100299,0\H,6,1.08332,4,119.771,3,-179.953,0\C,6,1.39074,4,119.977,3,0.0849403,0\H,8,1.08343,6,120.332,4,179.677,0\C,8,1.39706,6,120.941,4,0.15152,0\C,10,1.49374,8,119.162,6,-179.456,0\C,11,1.39929,10,119.35,8,82.6308,0\H,12,1.0824,11,119.548,10,2.19897,0\C,12,1.38942,11,120.373,10,-178.12,0\C,14,1.39047,12,121.11,11,0.0954158,0\H,15,1.08215,14,120.449,12,179.895,0\C,15,1.39059,14,119.035,12,-0.0336496,0\H,17,1.08237,15,120.288,14,179.85,0\C,17,1.39203,15,120.023,14,0.0413392,0\Cl,3,1.74899,2,121.318,1,-0.303264,0\Cl,19,1.75589,17,118.455,15,179.586,0\Cl,14,1.75718,12,119.389,11,179.941,0\\\@

 Total job time:  12032.55s(wall), 12032.09s(cpu) 
 Wed Jan 15 03:19:00 2020

        *************************************************************
        *                                                           *
        *  Thank you very much for using Q-Chem.  Have a nice day.  *
        *                                                           *
        *************************************************************
