# Supplementary material for: Quantum Chemical Investigation of Polychlorinated Dibenzodioxins, Dibenzofurans and Biphenyls: Relative Stability and Planarity Analysis
Source: Molecules. 2020 Dec 3;25(23):5697. doi: 10.3390/molecules25235697 (PMC7730433; doi:10.3390/molecules25235697)
Supplement: Supplementary file 1 [file molecules-25-05697-s001.zip › PCB/B3LYP/ClClHHHClHHHCl.out]

                  Welcome to Q-Chem
     A Quantum Leap Into The Future Of Chemistry


 Q-Chem 5.2 (devel), Q-Chem, Inc., Pleasanton, CA (2019)

 Yihan Shao,  Zhengting Gan,  E. Epifanovsky,  A. T. B. Gilbert,  M. Wormit,  
 J. Kussmann,  A. W. Lange,  A. Behn,  Jia Deng,  Xintian Feng,  D. Ghosh,  
 M. Goldey,  P. R. Horn,  L. D. Jacobson,  I. Kaliman,  T. Kus,  A. Landau,  
 Jie Liu,  E. I. Proynov,  R. M. Richard,  R. P. Steele,  E. J. Sundstrom,  
 H. L. Woodcock III,  P. M. Zimmerman,  D. Zuev,  B. Albrecht,  E. Alguire,  
 S. A. Baeppler,  D. Barton,  Z. Benda,  Y. A. Bernard,  E. J. Berquist,  
 K. B. Bravaya,  H. Burton,  D. Casanova,  Chun-Min Chang,  Yunqing Chen,  
 A. Chien,  K. D. Closser,  M. P. Coons,  S. Coriani,  S. Dasgupta,  
 A. L. Dempwolff,  M. Diedenhofen,  Hainam Do,  R. G. Edgar,  Po-Tung Fang,  
 S. Faraji,  S. Fatehi,  Qingguo Feng,  K. D. Fenk,  J. Fosso-Tande,  
 J. Gayvert,  Qinghui Ge,  A. Ghysels,  G. Gidofalvi,  J. Gomes,  
 J. Gonthier,  A. Gunina,  D. Hait,  M. W. D. Hanson-Heine,  
 P. H. P. Harbach,  A. W. Hauser,  M. F. Herbst,  J. E. Herr,  
 E. G. Hohenstein,  Z. C. Holden,  Kerwin Hui,  B. C. Huynh,  T.-C. Jagau,  
 Hyunjun Ji,  B. Kaduk,  K. Khistyaev,  Jaehoon Kim,  P. Klunzinger,  K. Koh,  
 D. Kosenkov,  L. Koulias,  T. Kowalczyk,  C. M. Krauter,  A. Kunitsa,  
 Ka Un Lao,  A. Laurent,  K. V. Lawler,  Joonho Lee,  D. Lefrancois,  
 S. Lehtola,  D. S. Levine,  Yi-Pei Li,  You-Sheng Lin,  Fenglai Liu,  
 E. Livshits,  A. Luenser,  P. Manohar,  E. Mansoor,  S. F. Manzer,  
 Shan-Ping Mao,  Yuezhi Mao,  N. Mardirossian,  A. V. Marenich,  
 T. Markovich,  L. A. Martinez-Martinez,  S. A. Maurer,  N. J. Mayhall,  
 S. C. McKenzie,  J.-M. Mewes,  P. Morgante,  A. F. Morrison,  
 J. W. Mullinax,  K. Nanda,  T. S. Nguyen-Beck,  R. Olivares-Amaya,  
 J. A. Parkhill,  Zheng Pei,  T. M. Perrine,  F. Plasser,  P. Pokhilko,  
 S. Prager,  A. Prociuk,  E. Ramos,  D. R. Rehn,  F. Rob,  M. Scheurer,  
 M. Schneider,  N. Sergueev,  S. M. Sharada,  S. Sharma,  D. W. Small,  
 T. Stauch,  T. Stein,  Yu-Chuan Su,  A. J. W. Thom,  A. Tkatchenko,  
 T. Tsuchimochi,  N. M. Tubman,  L. Vogt,  M. L. Vidal,  O. Vydrov,  
 M. A. Watson,  J. Wenzel,  M. de Wergifosse,  T. A. Wesolowski,  A. White,  
 J. Witte,  A. Yamada,  Jun Yang,  K. Yao,  S. Yeganeh,  S. R. Yost,  
 Zhi-Qiang You,  A. Zech,  Igor Ying Zhang,  Xing Zhang,  Yan Zhao,  
 Ying Zhu,  B. R. Brooks,  G. K. L. Chan,  C. J. Cramer,  M. S. Gordon,  
 W. J. Hehre,  A. Klamt,  M. W. Schmidt,  C. D. Sherrill,  D. G. Truhlar,  
 A. Aspuru-Guzik,  R. Baer,  A. T. Bell,  N. A. Besley,  Jeng-Da Chai,  
 A. E. DePrince, III,  R. A. DiStasio Jr.,  A. Dreuw,  B. D. Dunietz,  
 T. R. Furlani,  Chao-Ping Hsu,  Yousung Jung,  Jing Kong,  D. S. Lambrecht,  
 WanZhen Liang,  C. Ochsenfeld,  V. A. Rassolov,  L. V. Slipchenko,  
 J. E. Subotnik,  T. Van Voorhis,  J. M. Herbert,  A. I. Krylov,  
 P. M. W. Gill,  M. Head-Gordon

 Contributors to earlier versions of Q-Chem not listed above: 
 R. D. Adamson,  B. Austin,  J. Baker,  G. J. O. Beran,  K. Brandhorst,  
 S. T. Brown,  E. F. C. Byrd,  A. K. Chakraborty,  C.-L. Cheng,  
 Siu Hung Chien,  D. M. Chipman,  D. L. Crittenden,  H. Dachsel,  
 R. J. Doerksen,  A. D. Dutoi,  L. Fusti-Molnar,  W. A. Goddard III,  
 A. Golubeva-Zadorozhnaya,  S. R. Gwaltney,  G. Hawkins,  A. Heyden,  
 S. Hirata,  G. Kedziora,  F. J. Keil,  C. Kelley,  Jihan Kim,  R. A. King,  
 R. Z. Khaliullin,  P. P. Korambath,  W. Kurlancheek,  A. M. Lee,  M. S. Lee,  
 S. V. Levchenko,  Ching Yeh Lin,  D. Liotard,  R. C. Lochan,  I. Lotan,  
 P. E. Maslen,  N. Nair,  D. P. O'Neill,  D. Neuhauser,  E. Neuscamman,  
 C. M. Oana,  R. Olson,  B. Peters,  R. Peverati,  P. A. Pieniazek,  
 Y. M. Rhee,  J. Ritchie,  M. A. Rohrdanz,  E. Rosta,  N. J. Russ,  
 H. F. Schaefer III,  N. E. Schultz,  N. Shenvi,  A. C. Simmonett,  A. Sodt,  
 D. Stuck,  K. S. Thanthiriwatte,  V. Vanovschi,  Tao Wang,  A. Warshel,  
 C. F. Williams,  Q. Wu,  X. Xu,  W. Zhang

 Please cite Q-Chem as follows:
 Y. Shao et al., Mol. Phys. 113, 184-215 (2015)
 DOI: 10.1080/00268976.2014.952696

 Q-Chem 5.2.1 for Intel X86 EM64T Linux

 Parts of Q-Chem use Armadillo 8.300.2 (Tropical Shenanigans).
 http://arma.sourceforge.net/

 Q-Chem begins on Tue Jan 14 21:26:05 2020  

Host: 
0

     Scratch files written to /scratch/taweetham/qchem20512//
NAlpha2: 146
NElect   146
Mult     1

 Q-Chem warning in module libgen/rem_setup.C, line 2168:

 Setting Thresh to 1e-14


Checking the input file for inconsistencies... 	...done.

--------------------------------------------------------------
User input:
--------------------------------------------------------------
$MOLECULE
0 1
C 
C  1 1.394960
Cl  2 CCl 1 119.528007
C  2 1.386606 1 120.846377 3 178.766605 0
Cl  4 CCl 2 119.698148 1 -179.612229 0
C  4 1.387279 2 120.235871 1 -0.083363 0
H  6 CH 4 120.254637 2 -179.958574 0
C  6 1.387279 4 119.490737 2 0.041992 0
H  8 CH 6 120.064298 4 179.568218 0
C  8 1.386606 6 120.235863 4 0.041336 0
H  10 CH 8 119.614146 6 178.681836 0
C  1 1.488550 2 120.827489 3 1.275929 0
C  12 1.394960 1 120.827496 2 44.635695 0
Cl  13 CCl 12 119.528011 1 1.275194 0
C  13 1.386606 12 120.846392 1 -179.957497 0
H  15 CH 13 119.698155 12 -179.612829 0
C  15 1.387278 13 120.235860 12 -0.083872 0
H  17 CH 15 120.254633 13 -179.958492 0
C  17 1.387279 15 119.490737 13 0.041666 0
H  19 CH 17 120.064293 15 179.568399 0
C  19 1.386606 17 120.235874 15 0.041790 0
Cl  21 CCl 19 119.614152 17 178.681599 0

CH=1.08273
CCl=1.75400
$END

$REM
   JOB_TYPE	OPTIMIZATION
   BASIS	6-311++G**
   METHOD	B3LYP
   SYM_IGNORE	TRUE
   SCF_GUESS_ALWAYS     TRUE
   SYM_IGNORE   TRUE
   S2THRESH     15
   THRESH       15
$END

--------------------------------------------------------------
 ----------------------------------------------------------------
             Standard Nuclear Orientation (Angstroms)
    I     Atom           X                Y                Z
 ----------------------------------------------------------------
    1      C       0.0000000000     0.0000000000     0.0000000000
    2      C       0.0000000000     0.0000000000     1.3949600000
    3      Cl      1.5261815140     0.0000000000     2.2594170471
    4      C      -1.1901880373     0.0256249026     2.1059255403
    5      Cl     -1.1548436435     0.0351778398     3.8595433764
    6      C      -2.4041742747     0.0535064326     1.4351028665
    7      H      -3.3336980403     0.0741960811     1.9899557843
    8      C      -2.4180259722     0.0546630380     0.0478935036
    9      H      -3.3603520375     0.0692493833    -0.4851290834
   10      C      -1.2274122092     0.0272853135    -0.6622934626
   11      H      -1.2503451014     0.0068111236    -1.7445869269
   12      C       1.2779219872    -0.0284629571    -0.7628147595
   13      C       2.3095886281    -0.8932703637    -0.3971844912
   14      Cl      2.0841394724    -1.9836059182     0.9581225060
   15      C       3.5004827568    -0.9194878930    -1.1069450245
   16      H       4.2865586447    -1.6026019117    -0.8107285686
   17      C       3.6821124948    -0.0819958503    -2.1978886372
   18      H       4.6116429624    -0.1026930066    -2.7527300472
   19      C       2.6636000698     0.7822218600    -2.5724593424
   20      H       2.7980411655     1.4448431951    -3.4181323354
   21      C       1.4736782845     0.8090230106    -1.8610916159
   22      Cl      0.2100943914     1.9325319622    -2.3275671039
 ----------------------------------------------------------------
 Nuclear Repulsion Energy =        1555.16880949 hartrees
 There are       73 alpha and       73 beta electrons
 Requested basis set is 6-311++G(d,p)
 There are 154 shells and 426 basis functions

 Total QAlloc Memory Limit   2000 MB
 Mega-Array Size       188 MB
 MEM_STATIC part       192 MB
 A cutoff of  1.0D-15 yielded   9687 shell pairs
 There are     79308 function pairs (     85332 Cartesian)
 Smallest overlap matrix eigenvalue = 2.87E-07
 Linear dependence detected in AO basis
 Number of orthogonalized atomic orbitals = 421
 Maximum deviation from orthogonality = 2.139E-10

 Scale SEOQF with 1.000000e-01/1.000000e-01/1.000000e-01

 Standard Electronic Orientation quadrupole field applied
 Nucleus-field energy     =    -0.0000000370 hartrees
 Guess from superposition of atomic densities
 Warning:  Energy on first SCF cycle will be non-variational
 SAD guess density has 146.000000 electrons

 -----------------------------------------------------------------------
  General SCF calculation program by
  Eric Jon Sundstrom, Paul Horn, Yuezhi Mao, Dmitri Zuev, Alec White,
  David Stuck, Shaama M.S., Shane Yost, Joonho Lee, David Small,
  Daniel Levine, Susi Lehtola, Hugh Burton, Evgeny Epifanovsky,
  Bang C. Huynh
 -----------------------------------------------------------------------
 Exchange:     0.2000 Hartree-Fock + 0.0800 Slater + 0.7200 B88
 Correlation:  0.1900 VWN1RPA + 0.8100 LYP
 Using SG-1 standard quadrature grid
 A restricted SCF calculation will be
 performed using DIIS
 SCF converges when DIIS error is below 1.0e-08
 ---------------------------------------
  Cycle       Energy         DIIS error
 ---------------------------------------
    1   -2305.8770941029      3.09e-02  
    2   -2301.6588686999      2.72e-03  
    3   -2301.5230634325      3.54e-03  
    4   -2301.8210121513      6.92e-04  
    5   -2301.8305125552      3.45e-04  
    6   -2301.8331271486      1.15e-04  
    7   -2301.8333951544      2.94e-05  
    8   -2301.8334097365      1.46e-05  
    9   -2301.8334146988      3.25e-06  
   10   -2301.8334149236      1.11e-06  
   11   -2301.8334149482      4.13e-07  
   12   -2301.8334149519      1.23e-07  
   13   -2301.8334149527      5.81e-08  
   14   -2301.8334149525      1.65e-08  
   15   -2301.8334149526      5.84e-09  Convergence criterion met
 ---------------------------------------
 SCF time:   CPU 609.04s  wall 610.00s 
 SCF   energy in the final basis set =    -2301.8334149526
 Total energy in the final basis set =    -2301.8334149526

 --------------------------------------------------------------

                    Orbital Energies (a.u.)
 --------------------------------------------------------------

 Alpha MOs
 -- Occupied --
********-101.5617-101.5562-101.5530 -10.2608 -10.2583 -10.2568 -10.2555
-10.2248 -10.2190 -10.2061 -10.2047 -10.2039 -10.2032 -10.1984 -10.1974
 -9.4840  -9.4763  -9.4733  -9.4704  -7.2487  -7.2409  -7.2388  -7.2382
 -7.2377  -7.2347  -7.2312  -7.2306  -7.2279  -7.2274  -7.2251  -7.2242
 -0.9461  -0.9191  -0.8971  -0.8648  -0.8565  -0.8403  -0.8025  -0.7546
 -0.7504  -0.7462  -0.6620  -0.6353  -0.6133  -0.6125  -0.5502  -0.5251
 -0.5218  -0.4973  -0.4893  -0.4707  -0.4576  -0.4551  -0.4523  -0.4369
 -0.4353  -0.4099  -0.4047  -0.3951  -0.3884  -0.3835  -0.3639  -0.3543
 -0.3454  -0.3297  -0.3264  -0.3176  -0.2961  -0.2792  -0.2711  -0.2567
 -0.2380
 -- Virtual --
 -0.0644  -0.0441  -0.0365  -0.0222  -0.0162  -0.0142  -0.0094   0.0027
  0.0109   0.0137   0.0209   0.0266   0.0293   0.0397   0.0449   0.0509
  0.0545   0.0568   0.0623   0.0713   0.0784   0.0830   0.0838   0.0868
  0.0913   0.0988   0.0991   0.1038   0.1058   0.1071   0.1093   0.1139
  0.1200   0.1218   0.1240   0.1284   0.1292   0.1322   0.1349   0.1373
  0.1392   0.1449   0.1484   0.1506   0.1568   0.1633   0.1665   0.1738
  0.1781   0.1807   0.1853   0.1873   0.1916   0.1953   0.1987   0.2063
  0.2106   0.2165   0.2239   0.2241   0.2256   0.2333   0.2370   0.2402
  0.2461   0.2471   0.2523   0.2584   0.2615   0.2637   0.2674   0.2693
  0.2706   0.2738   0.2819   0.2859   0.2891   0.2917   0.2990   0.3028
  0.3089   0.3130   0.3247   0.3270   0.3313   0.3360   0.3373   0.3497
  0.3677   0.3803   0.4189   0.4249   0.4354   0.4447   0.4560   0.4610
  0.4700   0.4740   0.4812   0.4852   0.4920   0.4981   0.5192   0.5232
  0.5308   0.5358   0.5403   0.5466   0.5532   0.5544   0.5632   0.5705
  0.5796   0.5843   0.5926   0.5950   0.6021   0.6086   0.6161   0.6221
  0.6262   0.6296   0.6321   0.6426   0.6507   0.6646   0.6694   0.6777
  0.6873   0.6963   0.7082   0.7187   0.7248   0.7352   0.7437   0.7555
  0.7667   0.7843   0.7942   0.8025   0.8187   0.8267   0.8351   0.8392
  0.8428   0.8516   0.8552   0.8640   0.8683   0.8717   0.8740   0.8806
  0.8885   0.8952   0.8972   0.9112   0.9135   0.9307   0.9344   0.9388
  0.9525   0.9589   0.9612   0.9692   0.9780   0.9803   0.9880   0.9943
  0.9996   1.0094   1.0245   1.0384   1.0436   1.0541   1.0697   1.0777
  1.0928   1.1163   1.1178   1.1297   1.1720   1.1911   1.2062   1.2395
  1.2584   1.2668   1.2703   1.2895   1.2968   1.3062   1.3369   1.3469
  1.3629   1.3644   1.3817   1.4150   1.4687   1.4849   1.4951   1.5150
  1.5209   1.5447   1.5542   1.5631   1.5727   1.5871   1.6072   1.6236
  1.6335   1.6538   1.6681   1.6751   1.6999   1.7185   1.7325   1.7638
  1.7781   1.8052   1.8161   1.8408   1.8680   1.8799   1.8922   1.8946
  1.9045   1.9130   1.9240   1.9285   1.9408   1.9468   1.9679   1.9684
  1.9838   2.0053   2.0247   2.0476   2.0586   2.0885   2.1689   2.1909
  2.1941   2.2151   2.2227   2.2748   2.2774   2.2888   2.3082   2.3327
  2.3431   2.3481   2.3738   2.3807   2.3880   2.4401   2.4466   2.4573
  2.4715   2.4886   2.5131   2.5404   2.5511   2.5583   2.5653   2.6128
  2.6258   2.6580   2.6648   2.6722   2.6956   2.7081   2.7230   2.7342
  2.7464   2.7506   2.7572   2.7643   2.7824   2.7898   2.7990   2.8035
  2.8225   2.8384   2.8442   2.8523   2.8947   2.9306   2.9488   2.9770
  3.0823   3.0941   3.1582   3.1764   3.1890   3.2140   3.2350   3.2457
  3.2630   3.3623   3.3706   3.3995   3.4166   3.5125   3.5332   3.6034
  3.6994   3.7257   3.7465   3.9367   3.9961   4.0346   4.0564   4.0917
  4.1156   4.4220   4.8223   4.8422   9.7796   9.8170   9.8408   9.8706
 23.4051  23.5624  23.8732  23.9039  23.9176  23.9353  23.9994  24.0496
 24.0612  24.0800  24.1596  24.1724  25.7256  25.8468  25.9282  26.0930
 26.1680  26.2746  26.3401  26.5187  26.6055  26.6869  26.8616  26.9232
215.7728 215.8199 215.8417 215.8915
 --------------------------------------------------------------

          Ground-State Mulliken Net Atomic Charges

     Atom                 Charge (a.u.)
  ----------------------------------------
      1 C                     0.292124
      2 C                    -0.680218
      3 Cl                    0.572156
      4 C                     0.273915
      5 Cl                    0.459886
      6 C                    -0.823522
      7 H                     0.188296
      8 C                    -0.353460
      9 H                     0.177248
     10 C                    -0.449477
     11 H                     0.168802
     12 C                    -0.197910
     13 C                     0.072407
     14 Cl                    0.402029
     15 C                    -0.147982
     16 H                     0.199392
     17 C                    -0.706837
     18 H                     0.165116
     19 C                    -0.151872
     20 H                     0.202961
     21 C                    -0.148188
     22 Cl                    0.485135
  ----------------------------------------
  Sum of atomic charges =     0.000000

 -----------------------------------------------------------------
                    Cartesian Multipole Moments
 -----------------------------------------------------------------
    Charge (ESU x 10^10)
                -0.0000
    Dipole Moment (Debye)
         X       0.1894      Y      -0.1196      Z      -2.7535
       Tot       2.7626
    Quadrupole Moments (Debye-Ang)
        XX    -102.8222     XY      -0.7213     YY    -125.0128
        XZ      -5.9549     YZ      -1.1790     ZZ    -120.7075
    Octopole Moments (Debye-Ang^2)
       XXX    -203.0196    XXY      -2.9906    XYY     -78.9582
       YYY       6.9927    XXZ     -59.2847    XYZ      -3.5747
       YYZ     -30.8985    XZZ     -59.2281    YZZ       1.4153
       ZZZ    -115.7177
    Hexadecapole Moments (Debye-Ang^3)
      XXXX   -2500.1328   XXXY     145.5640   XXYY    -624.8279
      XYYY     199.1188   YYYY    -861.2957   XXXZ     358.9409
      XXYZ      83.4007   XYYZ     171.4443   YYYZ     267.6955
      XXZZ    -887.9598   XYZZ      77.1439   YYZZ    -656.6453
      XZZZ     462.2277   YZZZ     242.2041   ZZZZ   -3063.7857
 -----------------------------------------------------------------
 Calculating analytic gradient of the SCF energy
 Gradient of SCF Energy
            1           2           3           4           5           6
    1  -0.0079402  -0.0134729   0.0281532   0.0047314   0.0052370   0.0042917
    2   0.0013733  -0.0048371  -0.0741315   0.0000339   0.0001865  -0.0005193
    3   0.0051315  -0.0080276  -0.0446497  -0.0091865   0.0013772  -0.0033834
            7           8           9          10          11          12
    1  -0.0011590  -0.0003721   0.0007528   0.0064355   0.0012062   0.0209445
    2  -0.0000503   0.0010876   0.0001708   0.0060874   0.0023648   0.0004609
    3  -0.0015387   0.0036085  -0.0004651   0.0015684  -0.0036349  -0.0124337
           13          14          15          16          17          18
    1  -0.0039025  -0.0261883  -0.0091483   0.0006368   0.0024123  -0.0000393
    2   0.0063835   0.0706809   0.0067024   0.0004984   0.0011988   0.0000239
    3   0.0022360   0.0556632  -0.0023890  -0.0008047  -0.0031259   0.0000242
           19          20          21          22
    1   0.0005336   0.0009142  -0.0054054  -0.0086215
    2  -0.0083629  -0.0004723   0.0014156  -0.0102952
    3   0.0090006  -0.0000540   0.0027514   0.0083320
 Max gradient component =       7.413E-02
 RMS gradient           =       1.695E-02
 Gradient time:  CPU 211.35 s  wall 211.39 s
 Geometry Optimization Parameters
   NAtoms,    NIC,     NZ,  NCons,   NDum,   NFix, NCnnct, MaxDiis
       22     163      22       0       0       0       0       0


** GEOMETRY OPTIMIZATION IN DELOCALIZED INTERNAL COORDINATES **
   Searching for a Minimum

   Optimization Cycle:   1

                       Coordinates (Angstroms)
     ATOM                X               Y               Z
      1  C         0.0000000000    0.0000000000    0.0000000000
      2  C         0.0000000000    0.0000000000    1.3949600000
      3  Cl        1.5261815140    0.0000000000    2.2594170471
      4  C        -1.1901880373    0.0256249026    2.1059255403
      5  Cl       -1.1548436435    0.0351778398    3.8595433764
      6  C        -2.4041742747    0.0535064326    1.4351028665
      7  H        -3.3336980403    0.0741960811    1.9899557843
      8  C        -2.4180259722    0.0546630380    0.0478935036
      9  H        -3.3603520375    0.0692493833   -0.4851290834
     10  C        -1.2274122092    0.0272853135   -0.6622934626
     11  H        -1.2503451014    0.0068111236   -1.7445869269
     12  C         1.2779219872   -0.0284629571   -0.7628147595
     13  C         2.3095886281   -0.8932703637   -0.3971844912
     14  Cl        2.0841394724   -1.9836059182    0.9581225060
     15  C         3.5004827568   -0.9194878930   -1.1069450245
     16  H         4.2865586447   -1.6026019117   -0.8107285686
     17  C         3.6821124948   -0.0819958503   -2.1978886372
     18  H         4.6116429624   -0.1026930066   -2.7527300472
     19  C         2.6636000698    0.7822218600   -2.5724593424
     20  H         2.7980411655    1.4448431951   -3.4181323354
     21  C         1.4736782845    0.8090230106   -1.8610916159
     22  Cl        0.2100943914    1.9325319622   -2.3275671039
   Point Group: c1    Number of degrees of freedom:    60


   Energy is  -2301.833414953


 Attempting to generate delocalized internal coordinates
 Initial Hessian constructed with Jon Baker's OPTIMIZE code

 60 Hessian modes will be used to form the next step
  Hessian Eigenvalues:
     0.016296    0.017711    0.019512    0.020643    0.020929    0.022946
     0.023585    0.023588    0.023834    0.023846    0.024090    0.024090
     0.024114    0.024114    0.024135    0.024135    0.024142    0.024143
     0.064517    0.103826    0.159965    0.159994    0.159995    0.159995
     0.160000    0.160000    0.215439    0.220911    0.221047    0.230513
     0.235453    0.236750    0.249200    0.249277    0.249943    0.249991
     0.249999    0.289173    0.292805    0.301033    0.301033    0.328580
     0.356665    0.356665    0.356665    0.356665    0.356665    0.356665
     0.411596    0.416101    0.430993    0.431172    0.461196    0.462547
     0.471062    0.471183    0.478202    0.478203    0.479142    0.479142

 Minimum search - taking simple RFO step
 Searching for Lamda that Minimizes Along All modes
 Value Taken    Lamda =  -0.06429859
 Calculated Step too Large.  Step scaled by  0.492214
 Step Taken.  Stepsize is  0.300000

                             Maximum     Tolerance    Cnvgd?
         Gradient           0.078535      0.000300      NO
         Displacement       0.222186      0.001200      NO
         Energy change     *********      0.000001      NO


 New Cartesian Coordinates Obtained by Inverse Iteration

 Displacement from previous Coordinates is:  0.541006
 ----------------------------------------------------------------
             Standard Nuclear Orientation (Angstroms)
    I     Atom           X                Y                Z
 ----------------------------------------------------------------
    1      C      -0.0072006588     0.0106838810     0.0101555772
    2      C      -0.0130684485     0.0367217023     1.4133693653
    3      Cl      1.5029146581     0.0737015321     2.2814816077
    4      C      -1.2108610514     0.0500143337     2.1260048687
    5      Cl     -1.2010309067     0.0893727601     3.8784841782
    6      C      -2.4245005769     0.0386068805     1.4550743580
    7      H      -3.3523630119     0.0486850852     2.0127472158
    8      C      -2.4357037765     0.0088811585     0.0674939304
    9      H      -3.3788437575    -0.0121494855    -0.4643943464
   10      C      -1.2444153208    -0.0058542186    -0.6432657944
   11      H      -1.2746477809    -0.0574491563    -1.7221293965
   12      C       1.2715223647    -0.0132632620    -0.7693945138
   13      C       2.3043549032    -0.9024461696    -0.4301853318
   14      Cl      2.0940192801    -2.0146453917     0.9012625782
   15      C       3.4973005951    -0.9445810571    -1.1378897289
   16      H       4.2673430701    -1.6487964791    -0.8489166583
   17      C       3.6947002196    -0.0946841659    -2.2146339831
   18      H       4.6243950190    -0.1245818831    -2.7688361418
   19      C       2.6959286154     0.7986079274    -2.5747061600
   20      H       2.8465309267     1.4766491805    -3.4054122283
   21      C       1.5037160830     0.8409500478    -1.8650540883
   22      Cl      0.3249126102     2.0485930216    -2.3498860825
 ----------------------------------------------------------------
 Nuclear Repulsion Energy =        1541.98120737 hartrees
 There are       73 alpha and       73 beta electrons
 Applying Cartesian multipole field
    Component          Value
    ---------          -----
     (2,0,0)        1.00000E-11
     (0,2,0)        2.00000E-11
     (0,0,2)       -3.00000E-11
 Nucleus-field energy     =    -0.0000000366 hartrees
 Requested basis set is 6-311++G(d,p)
 There are 154 shells and 426 basis functions
 A cutoff of  1.0D-15 yielded   9644 shell pairs
 There are     78949 function pairs (     84947 Cartesian)
 Smallest overlap matrix eigenvalue = 3.08E-07
 Linear dependence detected in AO basis
 Number of orthogonalized atomic orbitals = 421
 Maximum deviation from orthogonality = 2.012E-10
 Guess from superposition of atomic densities
 Warning:  Energy on first SCF cycle will be non-variational
 SAD guess density has 146.000000 electrons

 -----------------------------------------------------------------------
  General SCF calculation program by
  Eric Jon Sundstrom, Paul Horn, Yuezhi Mao, Dmitri Zuev, Alec White,
  David Stuck, Shaama M.S., Shane Yost, Joonho Lee, David Small,
  Daniel Levine, Susi Lehtola, Hugh Burton, Evgeny Epifanovsky,
  Bang C. Huynh
 -----------------------------------------------------------------------
 Exchange:     0.2000 Hartree-Fock + 0.0800 Slater + 0.7200 B88
 Correlation:  0.1900 VWN1RPA + 0.8100 LYP
 Using SG-1 standard quadrature grid
 A restricted SCF calculation will be
 performed using DIIS
 SCF converges when DIIS error is below 1.0e-08
 ---------------------------------------
  Cycle       Energy         DIIS error
 ---------------------------------------
    1   -2305.7692376081      3.06e-02  
    2   -2301.6862515649      2.69e-03  
    3   -2301.5501101975      3.52e-03  
    4   -2301.8442912472      7.24e-04  
    5   -2301.8548209712      3.51e-04  
    6   -2301.8575525695      1.11e-04  
    7   -2301.8578008442      3.22e-05  
    8   -2301.8578194598      1.54e-05  
    9   -2301.8578249546      2.97e-06  
   10   -2301.8578251310      1.16e-06  
   11   -2301.8578251589      3.94e-07  
   12   -2301.8578251623      1.14e-07  
   13   -2301.8578251625      5.74e-08  
   14   -2301.8578251626      1.61e-08  
   15   -2301.8578251627      5.68e-09  Convergence criterion met
 ---------------------------------------
 SCF time:   CPU 609.28s  wall 609.00s 
 SCF   energy in the final basis set =    -2301.8578251627
 Total energy in the final basis set =    -2301.8578251627

 --------------------------------------------------------------

                    Orbital Energies (a.u.)
 --------------------------------------------------------------

 Alpha MOs
 -- Occupied --
********-101.5627-101.5571-101.5549 -10.2626 -10.2593 -10.2591 -10.2569
-10.2291 -10.2226 -10.2058 -10.2041 -10.2038 -10.2034 -10.2000 -10.1985
 -9.4835  -9.4773  -9.4738  -9.4716  -7.2482  -7.2419  -7.2383  -7.2383
 -7.2377  -7.2362  -7.2322  -7.2316  -7.2284  -7.2279  -7.2263  -7.2255
 -0.9418  -0.9186  -0.8938  -0.8654  -0.8560  -0.8411  -0.8011  -0.7525
 -0.7497  -0.7457  -0.6614  -0.6320  -0.6135  -0.6120  -0.5492  -0.5247
 -0.5204  -0.4979  -0.4895  -0.4707  -0.4559  -0.4544  -0.4512  -0.4349
 -0.4318  -0.4100  -0.4009  -0.3946  -0.3874  -0.3828  -0.3629  -0.3528
 -0.3440  -0.3305  -0.3281  -0.3189  -0.2959  -0.2841  -0.2692  -0.2584
 -0.2471
 -- Virtual --
 -0.0651  -0.0442  -0.0370  -0.0217  -0.0192  -0.0133  -0.0089   0.0024
  0.0110   0.0151   0.0207   0.0270   0.0292   0.0396   0.0446   0.0506
  0.0542   0.0566   0.0627   0.0705   0.0783   0.0832   0.0837   0.0863
  0.0910   0.0973   0.0994   0.1032   0.1051   0.1070   0.1083   0.1135
  0.1197   0.1215   0.1234   0.1283   0.1300   0.1323   0.1343   0.1364
  0.1390   0.1424   0.1476   0.1494   0.1557   0.1628   0.1664   0.1731
  0.1787   0.1794   0.1841   0.1861   0.1896   0.1925   0.1973   0.2049
  0.2090   0.2155   0.2223   0.2235   0.2247   0.2309   0.2362   0.2373
  0.2447   0.2477   0.2520   0.2587   0.2614   0.2622   0.2656   0.2690
  0.2707   0.2728   0.2796   0.2847   0.2898   0.2902   0.2980   0.3031
  0.3083   0.3143   0.3221   0.3248   0.3296   0.3351   0.3361   0.3513
  0.3643   0.3781   0.4234   0.4262   0.4353   0.4424   0.4560   0.4600
  0.4676   0.4736   0.4805   0.4854   0.4930   0.5002   0.5154   0.5224
  0.5302   0.5338   0.5395   0.5459   0.5516   0.5553   0.5628   0.5671
  0.5800   0.5837   0.5860   0.5920   0.6005   0.6092   0.6124   0.6213
  0.6241   0.6262   0.6352   0.6412   0.6512   0.6613   0.6729   0.6820
  0.6870   0.6973   0.7069   0.7168   0.7234   0.7307   0.7421   0.7540
  0.7718   0.7973   0.8035   0.8097   0.8185   0.8233   0.8356   0.8397
  0.8462   0.8493   0.8545   0.8619   0.8682   0.8702   0.8745   0.8772
  0.8860   0.8955   0.8974   0.9141   0.9186   0.9293   0.9305   0.9368
  0.9480   0.9594   0.9631   0.9674   0.9714   0.9817   0.9892   0.9906
  0.9951   1.0032   1.0165   1.0287   1.0357   1.0498   1.0668   1.0704
  1.0841   1.1034   1.1184   1.1222   1.1594   1.1847   1.2035   1.2372
  1.2537   1.2546   1.2618   1.2857   1.2959   1.3062   1.3289   1.3466
  1.3538   1.3642   1.3784   1.4199   1.4638   1.4812   1.4915   1.5135
  1.5185   1.5395   1.5552   1.5602   1.5694   1.5748   1.6063   1.6201
  1.6302   1.6545   1.6669   1.6728   1.6996   1.7173   1.7298   1.7541
  1.7740   1.7975   1.8117   1.8334   1.8617   1.8747   1.8934   1.8944
  1.9031   1.9123   1.9209   1.9240   1.9361   1.9409   1.9623   1.9685
  1.9801   1.9995   2.0198   2.0443   2.0555   2.0815   2.1669   2.1853
  2.1916   2.2156   2.2425   2.2738   2.2807   2.2889   2.3036   2.3243
  2.3382   2.3452   2.3659   2.3766   2.3896   2.4242   2.4436   2.4510
  2.4697   2.4872   2.5036   2.5388   2.5464   2.5552   2.5600   2.6074
  2.6215   2.6423   2.6633   2.6704   2.6941   2.7050   2.7207   2.7262
  2.7419   2.7458   2.7563   2.7613   2.7784   2.7866   2.7969   2.7997
  2.8145   2.8289   2.8376   2.8469   2.8885   2.9209   2.9396   2.9743
  3.0769   3.0866   3.1505   3.1624   3.1772   3.2019   3.2243   3.2356
  3.2525   3.3543   3.3616   3.3936   3.4085   3.5106   3.5272   3.5962
  3.6921   3.7204   3.7391   3.9237   3.9899   4.0319   4.0531   4.0916
  4.1107   4.4189   4.8115   4.8357   9.7731   9.8083   9.8197   9.8739
 23.4084  23.5537  23.8545  23.8894  23.9038  23.9273  23.9746  24.0338
 24.0583  24.0635  24.1577  24.1656  25.7956  25.8520  25.9166  26.0849
 26.1623  26.2494  26.3233  26.4109  26.5984  26.6530  26.8281  26.9054
215.7657 215.8086 215.8181 215.8914
 --------------------------------------------------------------

          Ground-State Mulliken Net Atomic Charges

     Atom                 Charge (a.u.)
  ----------------------------------------
      1 C                     0.309103
      2 C                    -0.508102
      3 Cl                    0.542233
      4 C                     0.207111
      5 Cl                    0.463398
      6 C                    -0.815376
      7 H                     0.190652
      8 C                    -0.393366
      9 H                     0.177791
     10 C                    -0.463506
     11 H                     0.165272
     12 C                    -0.193636
     13 C                    -0.005927
     14 Cl                    0.387118
     15 C                    -0.083518
     16 H                     0.200184
     17 C                    -0.719284
     18 H                     0.165994
     19 C                    -0.188220
     20 H                     0.202586
     21 C                    -0.104842
     22 Cl                    0.464336
  ----------------------------------------
  Sum of atomic charges =     0.000000

 -----------------------------------------------------------------
                    Cartesian Multipole Moments
 -----------------------------------------------------------------
    Charge (ESU x 10^10)
                 0.0000
    Dipole Moment (Debye)
         X       0.1529      Y      -0.2471      Z      -2.6991
       Tot       2.7147
    Quadrupole Moments (Debye-Ang)
        XX    -102.7774     XY      -0.6014     YY    -124.8069
        XZ      -6.2310     YZ      -0.8924     ZZ    -120.7148
    Octopole Moments (Debye-Ang^2)
       XXX    -205.0905    XXY      -6.9506    XYY     -78.4135
       YYY      -1.4287    XXZ     -59.2073    XYZ      -3.1826
       YYZ     -30.8115    XZZ     -60.0379    YZZ      -0.7105
       ZZZ    -113.5321
    Hexadecapole Moments (Debye-Ang^3)
      XXXX   -2529.5842   XXXY     135.4142   XXYY    -635.5947
      XYYY     183.2719   YYYY    -906.3058   XXXZ     387.9574
      XXYZ      82.8739   XYYZ     182.6594   YYYZ     257.7989
      XXZZ    -896.4038   XYZZ      75.0397   YYZZ    -669.2566
      XZZZ     494.5948   YZZZ     236.7868   ZZZZ   -3094.0209
 -----------------------------------------------------------------
 Calculating analytic gradient of the SCF energy
 Gradient of SCF Energy
            1           2           3           4           5           6
    1  -0.0046169  -0.0091925   0.0175156   0.0011788   0.0028693   0.0034354
    2  -0.0000064  -0.0039775  -0.0497711   0.0000026   0.0001657  -0.0001966
    3   0.0038160  -0.0035850  -0.0301830  -0.0049206   0.0013243  -0.0011668
            7           8           9          10          11          12
    1  -0.0008508  -0.0001377   0.0003900   0.0012325  -0.0004441   0.0124798
    2  -0.0001078   0.0008018   0.0000447   0.0031648   0.0000224  -0.0014853
    3  -0.0010302   0.0023844  -0.0002036   0.0013281   0.0001936  -0.0069797
           13          14          15          16          17          18
    1   0.0000052  -0.0158516  -0.0059353   0.0008001   0.0014705  -0.0001418
    2   0.0020497   0.0485692   0.0046477   0.0002532   0.0004149  -0.0000225
    3   0.0028877   0.0352630  -0.0012789  -0.0007608  -0.0015307   0.0001747
           19          20          21          22
    1  -0.0005504   0.0009454  -0.0035278  -0.0010737
    2  -0.0048294  -0.0001942   0.0032859  -0.0028317
    3   0.0058520  -0.0002807  -0.0024069   0.0011030
 Max gradient component =       4.977E-02
 RMS gradient           =       1.111E-02
 Gradient time:  CPU 199.32 s  wall 199.34 s
 Geometry Optimization Parameters
   NAtoms,    NIC,     NZ,  NCons,   NDum,   NFix, NCnnct, MaxDiis
       22     163      22       0       0       0       0       0

 Cartesian Hessian Update
 Hessian updated using BFGS update


** GEOMETRY OPTIMIZATION IN DELOCALIZED INTERNAL COORDINATES **
   Searching for a Minimum

   Optimization Cycle:   2

                       Coordinates (Angstroms)
     ATOM                X               Y               Z
      1  C        -0.0072006588    0.0106838810    0.0101555772
      2  C        -0.0130684485    0.0367217023    1.4133693653
      3  Cl        1.5029146581    0.0737015321    2.2814816077
      4  C        -1.2108610514    0.0500143337    2.1260048687
      5  Cl       -1.2010309067    0.0893727601    3.8784841782
      6  C        -2.4245005769    0.0386068805    1.4550743580
      7  H        -3.3523630119    0.0486850852    2.0127472158
      8  C        -2.4357037765    0.0088811585    0.0674939304
      9  H        -3.3788437575   -0.0121494855   -0.4643943464
     10  C        -1.2444153208   -0.0058542186   -0.6432657944
     11  H        -1.2746477809   -0.0574491563   -1.7221293965
     12  C         1.2715223647   -0.0132632620   -0.7693945138
     13  C         2.3043549032   -0.9024461696   -0.4301853318
     14  Cl        2.0940192801   -2.0146453917    0.9012625782
     15  C         3.4973005951   -0.9445810571   -1.1378897289
     16  H         4.2673430701   -1.6487964791   -0.8489166583
     17  C         3.6947002196   -0.0946841659   -2.2146339831
     18  H         4.6243950190   -0.1245818831   -2.7688361418
     19  C         2.6959286154    0.7986079274   -2.5747061600
     20  H         2.8465309267    1.4766491805   -3.4054122283
     21  C         1.5037160830    0.8409500478   -1.8650540883
     22  Cl        0.3249126102    2.0485930216   -2.3498860825
   Point Group: c1    Number of degrees of freedom:    60


   Energy is  -2301.857825163

 Hessian updated using BFGS update

 56 Hessian modes will be used to form the next step
  Hessian Eigenvalues:
     0.017062    0.017760    0.019964    0.020623    0.020930    0.022944
     0.023580    0.023825    0.023845    0.024089    0.024090    0.024110
     0.024114    0.024133    0.024135    0.024139    0.024142    0.024253
     0.064161    0.087771    0.159913    0.159994    0.159995    0.159996
     0.160000    0.160213    0.215487    0.220777    0.221038    0.230520
     0.235909    0.237135    0.247913    0.249475    0.249773    0.249993
     0.285270    0.289324    0.300948    0.300961    0.303426    0.350607
     0.356660    0.360107    0.411590    0.423859    0.430784    0.455051
     0.461627    0.463217    0.470773    0.477407    0.478202    0.478561
     0.478994    0.516504

 Minimum search - taking simple RFO step
 Searching for Lamda that Minimizes Along All modes
 Value Taken    Lamda =  -0.03225432
 Calculated Step too Large.  Step scaled by  0.567610
 Step Taken.  Stepsize is  0.300000

                             Maximum     Tolerance    Cnvgd?
         Gradient           0.052981      0.000300      NO
         Displacement       0.256627      0.001200      NO
         Energy change     -0.024410      0.000001      NO


 New Cartesian Coordinates Obtained by Inverse Iteration

 Displacement from previous Coordinates is:  0.442618
 ----------------------------------------------------------------
             Standard Nuclear Orientation (Angstroms)
    I     Atom           X                Y                Z
 ----------------------------------------------------------------
    1      C       0.0133329276     0.0055494305     0.0404681021
    2      C      -0.0119751187     0.0558083630     1.4467359001
    3      Cl      1.4844037717     0.1216903792     2.3380789635
    4      C      -1.2302453226     0.0722398897     2.1344546447
    5      Cl     -1.2782159299     0.1361020921     3.8837399611
    6      C      -2.4314673345     0.0478759058     1.4376601568
    7      H      -3.3671079841     0.0626406337     1.9815978546
    8      C      -2.4168890202     0.0060562572     0.0487352842
    9      H      -3.3503270333    -0.0186427164    -0.5002914447
   10      C      -1.2113081195    -0.0130030362    -0.6376167540
   11      H      -1.2150158468    -0.0668341581    -1.7182033200
   12      C       1.2844408764    -0.0279650497    -0.7384450014
   13      C       2.3257398144    -0.9271100714    -0.4386521964
   14      Cl      2.1442162424    -2.0698376363     0.8680105334
   15      C       3.5083105280    -0.9617659013    -1.1683933996
   16      H       4.2788685005    -1.6738836321    -0.9023996853
   17      C       3.6824791742    -0.0936891474    -2.2374922495
   18      H       4.6003513863    -0.1165898884    -2.8119715450
   19      C       2.6758857583     0.8050256689    -2.5701358490
   20      H       2.8018721903     1.4932042094    -3.3961023054
   21      C       1.5003413915     0.8327922549    -1.8302179699
   22      Cl      0.2973122034     2.0333523946    -2.2781904550
 ----------------------------------------------------------------
 Nuclear Repulsion Energy =        1536.08228568 hartrees
 There are       73 alpha and       73 beta electrons
 Applying Cartesian multipole field
    Component          Value
    ---------          -----
     (2,0,0)        1.00000E-11
     (0,2,0)        2.00000E-11
     (0,0,2)       -3.00000E-11
 Nucleus-field energy     =    -0.0000000361 hartrees
 Requested basis set is 6-311++G(d,p)
 There are 154 shells and 426 basis functions
 A cutoff of  1.0D-15 yielded   9652 shell pairs
 There are     78986 function pairs (     84981 Cartesian)
 Smallest overlap matrix eigenvalue = 3.14E-07
 Linear dependence detected in AO basis
 Number of orthogonalized atomic orbitals = 421
 Maximum deviation from orthogonality = 1.632E-10
 Guess from superposition of atomic densities
 Warning:  Energy on first SCF cycle will be non-variational
 SAD guess density has 146.000000 electrons

 -----------------------------------------------------------------------
  General SCF calculation program by
  Eric Jon Sundstrom, Paul Horn, Yuezhi Mao, Dmitri Zuev, Alec White,
  David Stuck, Shaama M.S., Shane Yost, Joonho Lee, David Small,
  Daniel Levine, Susi Lehtola, Hugh Burton, Evgeny Epifanovsky,
  Bang C. Huynh
 -----------------------------------------------------------------------
 Exchange:     0.2000 Hartree-Fock + 0.0800 Slater + 0.7200 B88
 Correlation:  0.1900 VWN1RPA + 0.8100 LYP
 Using SG-1 standard quadrature grid
 A restricted SCF calculation will be
 performed using DIIS
 SCF converges when DIIS error is below 1.0e-08
 ---------------------------------------
  Cycle       Energy         DIIS error
 ---------------------------------------
    1   -2305.7263054603      3.05e-02  
    2   -2301.7019699477      2.68e-03  
    3   -2301.5665866606      3.51e-03  
    4   -2301.8583983321      7.27e-04  
    5   -2301.8690695545      3.51e-04  
    6   -2301.8718109985      1.08e-04  
    7   -2301.8720428127      3.27e-05  
    8   -2301.8720621886      1.54e-05  
    9   -2301.8720677344      2.91e-06  
   10   -2301.8720678995      1.20e-06  
   11   -2301.8720679298      3.75e-07  
   12   -2301.8720679328      1.14e-07  
   13   -2301.8720679332      5.61e-08  
   14   -2301.8720679332      1.62e-08  
   15   -2301.8720679331      5.60e-09  Convergence criterion met
 ---------------------------------------
 SCF time:   CPU 604.62s  wall 605.00s 
 SCF   energy in the final basis set =    -2301.8720679331
 Total energy in the final basis set =    -2301.8720679331

 --------------------------------------------------------------

                    Orbital Energies (a.u.)
 --------------------------------------------------------------

 Alpha MOs
 -- Occupied --
********-101.5630-101.5588-101.5574 -10.2624 -10.2604 -10.2602 -10.2572
-10.2290 -10.2224 -10.2067 -10.2048 -10.2041 -10.2039 -10.1998 -10.1984
 -9.4827  -9.4776  -9.4750  -9.4736  -7.2475  -7.2422  -7.2396  -7.2382
 -7.2376  -7.2369  -7.2325  -7.2319  -7.2296  -7.2291  -7.2284  -7.2276
 -0.9397  -0.9186  -0.8922  -0.8667  -0.8551  -0.8417  -0.8009  -0.7519
 -0.7486  -0.7455  -0.6610  -0.6313  -0.6134  -0.6120  -0.5488  -0.5245
 -0.5195  -0.4978  -0.4897  -0.4712  -0.4554  -0.4538  -0.4514  -0.4338
 -0.4289  -0.4097  -0.3996  -0.3948  -0.3873  -0.3808  -0.3617  -0.3531
 -0.3430  -0.3309  -0.3271  -0.3205  -0.2977  -0.2892  -0.2672  -0.2580
 -0.2526
 -- Virtual --
 -0.0654  -0.0445  -0.0372  -0.0211  -0.0198  -0.0127  -0.0082   0.0026
  0.0110   0.0155   0.0205   0.0273   0.0292   0.0392   0.0447   0.0503
  0.0541   0.0569   0.0630   0.0703   0.0783   0.0831   0.0839   0.0866
  0.0906   0.0966   0.0988   0.1033   0.1050   0.1073   0.1077   0.1135
  0.1199   0.1211   0.1232   0.1281   0.1307   0.1328   0.1343   0.1367
  0.1387   0.1411   0.1468   0.1487   0.1553   0.1622   0.1660   0.1729
  0.1785   0.1798   0.1838   0.1866   0.1888   0.1907   0.1972   0.2027
  0.2098   0.2161   0.2212   0.2233   0.2249   0.2297   0.2368   0.2378
  0.2450   0.2473   0.2517   0.2585   0.2599   0.2621   0.2650   0.2681
  0.2700   0.2719   0.2802   0.2841   0.2891   0.2900   0.2987   0.3025
  0.3073   0.3143   0.3225   0.3250   0.3294   0.3349   0.3365   0.3506
  0.3626   0.3790   0.4257   0.4262   0.4345   0.4410   0.4562   0.4603
  0.4676   0.4739   0.4821   0.4880   0.4913   0.5045   0.5115   0.5215
  0.5283   0.5321   0.5381   0.5452   0.5502   0.5554   0.5630   0.5674
  0.5778   0.5787   0.5845   0.5921   0.6008   0.6083   0.6129   0.6215
  0.6227   0.6262   0.6358   0.6422   0.6514   0.6599   0.6742   0.6799
  0.6860   0.6965   0.7057   0.7142   0.7226   0.7313   0.7404   0.7533
  0.7738   0.7982   0.8024   0.8165   0.8214   0.8307   0.8354   0.8415
  0.8477   0.8502   0.8583   0.8599   0.8667   0.8702   0.8766   0.8816
  0.8843   0.8963   0.8986   0.9151   0.9195   0.9292   0.9321   0.9384
  0.9525   0.9603   0.9630   0.9654   0.9712   0.9808   0.9891   0.9915
  0.9955   0.9981   1.0110   1.0206   1.0353   1.0492   1.0645   1.0714
  1.0790   1.1040   1.1135   1.1243   1.1569   1.1828   1.2032   1.2362
  1.2486   1.2571   1.2612   1.2856   1.2959   1.3047   1.3209   1.3424
  1.3514   1.3612   1.3769   1.4206   1.4650   1.4800   1.4923   1.5121
  1.5172   1.5393   1.5534   1.5602   1.5680   1.5743   1.6023   1.6178
  1.6297   1.6522   1.6664   1.6724   1.7003   1.7178   1.7298   1.7553
  1.7721   1.7953   1.8111   1.8314   1.8605   1.8742   1.8917   1.8937
  1.9021   1.9120   1.9173   1.9248   1.9352   1.9413   1.9603   1.9703
  1.9814   1.9982   2.0176   2.0437   2.0535   2.0792   2.1675   2.1838
  2.1913   2.2134   2.2646   2.2717   2.2833   2.2954   2.3061   2.3224
  2.3367   2.3422   2.3551   2.3663   2.3969   2.4109   2.4431   2.4520
  2.4728   2.4920   2.5020   2.5338   2.5425   2.5550   2.5572   2.6057
  2.6178   2.6358   2.6628   2.6687   2.6930   2.7052   2.7186   2.7268
  2.7396   2.7467   2.7567   2.7595   2.7769   2.7845   2.7985   2.7997
  2.8136   2.8268   2.8366   2.8483   2.8862   2.9209   2.9406   2.9754
  3.0753   3.0853   3.1465   3.1585   3.1763   3.2011   3.2236   3.2309
  3.2503   3.3503   3.3591   3.3883   3.4072   3.5095   3.5266   3.5941
  3.6880   3.7159   3.7387   3.9227   3.9882   4.0298   4.0539   4.0929
  4.1119   4.4188   4.8064   4.8322   9.7696   9.8077   9.8137   9.8686
 23.4103  23.5575  23.8520  23.8895  23.8980  23.9217  23.9670  24.0276
 24.0518  24.0595  24.1506  24.1610  25.8289  25.9100  25.9273  26.0563
 26.1600  26.2117  26.3048  26.3706  26.5907  26.6468  26.8126  26.8953
215.7628 215.8069 215.8139 215.8812
 --------------------------------------------------------------

          Ground-State Mulliken Net Atomic Charges

     Atom                 Charge (a.u.)
  ----------------------------------------
      1 C                     0.309095
      2 C                    -0.395342
      3 Cl                    0.538778
      4 C                     0.161586
      5 Cl                    0.468869
      6 C                    -0.833966
      7 H                     0.191992
      8 C                    -0.390067
      9 H                     0.178550
     10 C                    -0.507097
     11 H                     0.167935
     12 C                    -0.183394
     13 C                    -0.054463
     14 Cl                    0.394536
     15 C                    -0.050774
     16 H                     0.200950
     17 C                    -0.718873
     18 H                     0.167049
     19 C                    -0.151939
     20 H                     0.203426
     21 C                    -0.151566
     22 Cl                    0.454717
  ----------------------------------------
  Sum of atomic charges =     0.000000

 -----------------------------------------------------------------
                    Cartesian Multipole Moments
 -----------------------------------------------------------------
    Charge (ESU x 10^10)
                 0.0000
    Dipole Moment (Debye)
         X       0.1730      Y      -0.2462      Z      -2.7770
       Tot       2.7933
    Quadrupole Moments (Debye-Ang)
        XX    -103.1198     XY      -0.6331     YY    -124.6152
        XZ      -6.3174     YZ      -0.7175     ZZ    -120.6170
    Octopole Moments (Debye-Ang^2)
       XXX    -204.2632    XXY      -7.3088    XYY     -77.1131
       YYY      -2.9788    XXZ     -61.2527    XYZ      -2.6985
       YYZ     -32.2694    XZZ     -58.9410    YZZ      -0.3118
       ZZZ    -118.6066
    Hexadecapole Moments (Debye-Ang^3)
      XXXX   -2558.5232   XXXY     148.1204   XXYY    -639.5325
      XYYY     195.3692   YYYY    -920.6332   XXXZ     396.9717
      XXYZ      77.3520   XYYZ     185.2155   YYYZ     235.2171
      XXZZ    -898.6096   XYZZ      81.0519   YYZZ    -671.4771
      XZZZ     501.1395   YZZZ     215.8702   ZZZZ   -3087.5692
 -----------------------------------------------------------------
 Calculating analytic gradient of the SCF energy
 Gradient of SCF Energy
            1           2           3           4           5           6
    1  -0.0014762  -0.0036719   0.0107274   0.0003147   0.0008051   0.0012818
    2   0.0010691  -0.0023863  -0.0313366  -0.0001640   0.0001448  -0.0004016
    3  -0.0000192  -0.0005446  -0.0193578  -0.0014233   0.0006241   0.0001406
            7           8           9          10          11          12
    1  -0.0004138  -0.0001144   0.0002386   0.0020493   0.0002744   0.0048497
    2  -0.0000252   0.0006718   0.0000715   0.0046053   0.0009176  -0.0001646
    3  -0.0006593   0.0008647  -0.0002204  -0.0000438  -0.0013294  -0.0047277
           13          14          15          16          17          18
    1   0.0006347  -0.0092341  -0.0021127   0.0004097   0.0013371  -0.0001168
    2  -0.0000149   0.0312725   0.0016554   0.0000427   0.0001079  -0.0000311
    3   0.0024651   0.0209804  -0.0000088  -0.0003988  -0.0009076   0.0000553
           19          20          21          22
    1  -0.0004438   0.0003905  -0.0027690  -0.0029603
    2  -0.0022848   0.0000031   0.0010658  -0.0048185
    3   0.0027599  -0.0002194  -0.0004970   0.0024671
 Max gradient component =       3.134E-02
 RMS gradient           =       6.915E-03
 Gradient time:  CPU 199.43 s  wall 199.60 s
 Geometry Optimization Parameters
   NAtoms,    NIC,     NZ,  NCons,   NDum,   NFix, NCnnct, MaxDiis
       22     163      22       0       0       0       0       0

 Cartesian Hessian Update
 Hessian updated using BFGS update


** GEOMETRY OPTIMIZATION IN DELOCALIZED INTERNAL COORDINATES **
   Searching for a Minimum

   Optimization Cycle:   3

                       Coordinates (Angstroms)
     ATOM                X               Y               Z
      1  C         0.0133329276    0.0055494305    0.0404681021
      2  C        -0.0119751187    0.0558083630    1.4467359001
      3  Cl        1.4844037717    0.1216903792    2.3380789635
      4  C        -1.2302453226    0.0722398897    2.1344546447
      5  Cl       -1.2782159299    0.1361020921    3.8837399611
      6  C        -2.4314673345    0.0478759058    1.4376601568
      7  H        -3.3671079841    0.0626406337    1.9815978546
      8  C        -2.4168890202    0.0060562572    0.0487352842
      9  H        -3.3503270333   -0.0186427164   -0.5002914447
     10  C        -1.2113081195   -0.0130030362   -0.6376167540
     11  H        -1.2150158468   -0.0668341581   -1.7182033200
     12  C         1.2844408764   -0.0279650497   -0.7384450014
     13  C         2.3257398144   -0.9271100714   -0.4386521964
     14  Cl        2.1442162424   -2.0698376363    0.8680105334
     15  C         3.5083105280   -0.9617659013   -1.1683933996
     16  H         4.2788685005   -1.6738836321   -0.9023996853
     17  C         3.6824791742   -0.0936891474   -2.2374922495
     18  H         4.6003513863   -0.1165898884   -2.8119715450
     19  C         2.6758857583    0.8050256689   -2.5701358490
     20  H         2.8018721903    1.4932042094   -3.3961023054
     21  C         1.5003413915    0.8327922549   -1.8302179699
     22  Cl        0.2973122034    2.0333523946   -2.2781904550
   Point Group: c1    Number of degrees of freedom:    60


   Energy is  -2301.872067933

 Hessian updated using BFGS update

 57 Hessian modes will be used to form the next step
  Hessian Eigenvalues:
     0.017268    0.017743    0.019696    0.020863    0.020943    0.022947
     0.023572    0.023832    0.023846    0.024090    0.024090    0.024113
     0.024114    0.024134    0.024135    0.024142    0.024143    0.025222
     0.059053    0.087788    0.159909    0.159995    0.159996    0.159997
     0.160001    0.160218    0.217088    0.220983    0.221802    0.230542
     0.236491    0.237141    0.248422    0.249481    0.249983    0.251692
     0.286003    0.289526    0.300649    0.300989    0.302227    0.352786
     0.356657    0.356675    0.363571    0.412048    0.423943    0.431423
     0.455183    0.461625    0.468126    0.471372    0.478199    0.478271
     0.478898    0.480793    0.517616

 Minimum search - taking simple RFO step
 Searching for Lamda that Minimizes Along All modes
 Value Taken    Lamda =  -0.02010918
 Calculated Step too Large.  Step scaled by  0.572814
 Step Taken.  Stepsize is  0.300000

                             Maximum     Tolerance    Cnvgd?
         Gradient           0.032849      0.000300      NO
         Displacement       0.207154      0.001200      NO
         Energy change     -0.014243      0.000001      NO


 New Cartesian Coordinates Obtained by Inverse Iteration

 Displacement from previous Coordinates is:  0.613392
 ----------------------------------------------------------------
             Standard Nuclear Orientation (Angstroms)
    I     Atom           X                Y                Z
 ----------------------------------------------------------------
    1      C       0.0107589590     0.0143174765     0.0404718781
    2      C      -0.0108401899     0.1061627410     1.4444842468
    3      Cl      1.4831629481     0.2166274502     2.3294655638
    4      C      -1.2304251488     0.1152014766     2.1316156272
    5      Cl     -1.2833184117     0.2281690910     3.8768793113
    6      C      -2.4326644951     0.0374353830     1.4379365994
    7      H      -3.3649723900     0.0453006426     1.9875443780
    8      C      -2.4196427349    -0.0565981716     0.0510867703
    9      H      -3.3532772445    -0.1286215182    -0.4936194088
   10      C      -1.2137867687    -0.0667638320    -0.6350317594
   11      H      -1.2136535583    -0.1632858793    -1.7125634234
   12      C       1.2778159804    -0.0192503264    -0.7393571669
   13      C       2.3018205826    -0.9473160291    -0.4666159279
   14      Cl      2.1034687974    -2.1119984188     0.8208324203
   15      C       3.4832216019    -0.9951596056    -1.1991199479
   16      H       4.2340394465    -1.7325673380    -0.9479967712
   17      C       3.6774071804    -0.1036489430    -2.2459082859
   18      H       4.5948438245    -0.1330129724    -2.8214431150
   19      C       2.6973017839     0.8339245024    -2.5494193282
   20      H       2.8404786960     1.5479562742    -3.3494803268
   21      C       1.5238711946     0.8692422557    -1.8048297983
   22      Cl      0.3793930019     2.1469019829    -2.2035623100
 ----------------------------------------------------------------
 Nuclear Repulsion Energy =        1532.04942157 hartrees
 There are       73 alpha and       73 beta electrons
 Applying Cartesian multipole field
    Component          Value
    ---------          -----
     (2,0,0)        1.00000E-11
     (0,2,0)        2.00000E-11
     (0,0,2)       -3.00000E-11
 Nucleus-field energy     =    -0.0000000342 hartrees
 Requested basis set is 6-311++G(d,p)
 There are 154 shells and 426 basis functions
 A cutoff of  1.0D-15 yielded   9645 shell pairs
 There are     78956 function pairs (     84946 Cartesian)
 Smallest overlap matrix eigenvalue = 3.19E-07
 Linear dependence detected in AO basis
 Number of orthogonalized atomic orbitals = 421
 Maximum deviation from orthogonality = 2.023E-10
 Guess from superposition of atomic densities
 Warning:  Energy on first SCF cycle will be non-variational
 SAD guess density has 146.000000 electrons

 -----------------------------------------------------------------------
  General SCF calculation program by
  Eric Jon Sundstrom, Paul Horn, Yuezhi Mao, Dmitri Zuev, Alec White,
  David Stuck, Shaama M.S., Shane Yost, Joonho Lee, David Small,
  Daniel Levine, Susi Lehtola, Hugh Burton, Evgeny Epifanovsky,
  Bang C. Huynh
 -----------------------------------------------------------------------
 Exchange:     0.2000 Hartree-Fock + 0.0800 Slater + 0.7200 B88
 Correlation:  0.1900 VWN1RPA + 0.8100 LYP
 Using SG-1 standard quadrature grid
 A restricted SCF calculation will be
 performed using DIIS
 SCF converges when DIIS error is below 1.0e-08
 ---------------------------------------
  Cycle       Energy         DIIS error
 ---------------------------------------
    1   -2305.6953898428      3.04e-02  
    2   -2301.7125622235      2.67e-03  
    3   -2301.5796890702      3.49e-03  
    4   -2301.8676112347      7.29e-04  
    5   -2301.8783462688      3.50e-04  
    6   -2301.8810660185      1.07e-04  
    7   -2301.8812918767      3.40e-05  
    8   -2301.8813135714      1.54e-05  
    9   -2301.8813190759      2.85e-06  
   10   -2301.8813192309      1.22e-06  
   11   -2301.8813192627      3.54e-07  
   12   -2301.8813192654      1.14e-07  
   13   -2301.8813192656      5.39e-08  
   14   -2301.8813192657      1.65e-08  
   15   -2301.8813192657      5.35e-09  Convergence criterion met
 ---------------------------------------
 SCF time:   CPU 614.61s  wall 615.00s 
 SCF   energy in the final basis set =    -2301.8813192657
 Total energy in the final basis set =    -2301.8813192657

 --------------------------------------------------------------

                    Orbital Energies (a.u.)
 --------------------------------------------------------------

 Alpha MOs
 -- Occupied --
********-101.5633-101.5598-101.5591 -10.2626 -10.2607 -10.2605 -10.2576
-10.2291 -10.2225 -10.2069 -10.2047 -10.2043 -10.2042 -10.2006 -10.1991
 -9.4818  -9.4779  -9.4757  -9.4750  -7.2465  -7.2426  -7.2403  -7.2397
 -7.2366  -7.2360  -7.2328  -7.2323  -7.2304  -7.2298  -7.2297  -7.2290
 -0.9388  -0.9187  -0.8901  -0.8676  -0.8554  -0.8412  -0.8009  -0.7511
 -0.7484  -0.7461  -0.6611  -0.6300  -0.6136  -0.6125  -0.5488  -0.5244
 -0.5187  -0.4994  -0.4896  -0.4712  -0.4554  -0.4529  -0.4514  -0.4327
 -0.4278  -0.4098  -0.3966  -0.3948  -0.3875  -0.3800  -0.3603  -0.3520
 -0.3418  -0.3314  -0.3277  -0.3211  -0.3012  -0.2898  -0.2664  -0.2593
 -0.2555
 -- Virtual --
 -0.0642  -0.0450  -0.0373  -0.0228  -0.0209  -0.0126  -0.0078   0.0023
  0.0110   0.0156   0.0202   0.0273   0.0290   0.0391   0.0444   0.0500
  0.0539   0.0571   0.0632   0.0696   0.0782   0.0833   0.0837   0.0864
  0.0907   0.0950   0.0992   0.1030   0.1045   0.1073   0.1079   0.1137
  0.1193   0.1215   0.1226   0.1271   0.1305   0.1325   0.1343   0.1356
  0.1384   0.1400   0.1459   0.1475   0.1540   0.1623   0.1659   0.1720
  0.1774   0.1800   0.1822   0.1861   0.1869   0.1899   0.1977   0.2010
  0.2088   0.2160   0.2194   0.2225   0.2256   0.2294   0.2365   0.2381
  0.2446   0.2488   0.2528   0.2579   0.2604   0.2632   0.2644   0.2674
  0.2696   0.2722   0.2790   0.2826   0.2878   0.2915   0.2996   0.3028
  0.3071   0.3160   0.3211   0.3252   0.3296   0.3353   0.3369   0.3519
  0.3609   0.3787   0.4258   0.4297   0.4349   0.4399   0.4570   0.4609
  0.4676   0.4748   0.4814   0.4909   0.4928   0.5013   0.5079   0.5208
  0.5266   0.5314   0.5367   0.5459   0.5509   0.5562   0.5629   0.5679
  0.5756   0.5800   0.5850   0.5937   0.5998   0.6092   0.6129   0.6187
  0.6212   0.6254   0.6414   0.6428   0.6532   0.6597   0.6809   0.6824
  0.6829   0.6964   0.7027   0.7161   0.7233   0.7296   0.7394   0.7507
  0.7762   0.8011   0.8028   0.8125   0.8226   0.8332   0.8382   0.8400
  0.8479   0.8529   0.8597   0.8609   0.8672   0.8701   0.8767   0.8800
  0.8830   0.8992   0.9015   0.9173   0.9178   0.9267   0.9336   0.9373
  0.9504   0.9591   0.9631   0.9665   0.9671   0.9814   0.9852   0.9935
  0.9946   0.9980   1.0050   1.0157   1.0337   1.0479   1.0608   1.0670
  1.0817   1.0997   1.1122   1.1232   1.1547   1.1785   1.2051   1.2342
  1.2438   1.2553   1.2575   1.2826   1.2966   1.3068   1.3210   1.3381
  1.3511   1.3646   1.3795   1.4249   1.4652   1.4801   1.4913   1.5103
  1.5173   1.5414   1.5535   1.5611   1.5670   1.5725   1.6032   1.6169
  1.6302   1.6514   1.6667   1.6706   1.7014   1.7178   1.7280   1.7527
  1.7718   1.7947   1.8104   1.8276   1.8576   1.8720   1.8898   1.8950
  1.9034   1.9126   1.9202   1.9258   1.9344   1.9405   1.9599   1.9687
  1.9820   1.9969   2.0169   2.0425   2.0527   2.0773   2.1673   2.1824
  2.1903   2.2105   2.2692   2.2725   2.2857   2.2924   2.3073   2.3234
  2.3323   2.3385   2.3509   2.3632   2.4042   2.4112   2.4445   2.4499
  2.4728   2.4940   2.5030   2.5316   2.5393   2.5523   2.5556   2.6017
  2.6162   2.6288   2.6661   2.6711   2.6926   2.7040   2.7172   2.7249
  2.7395   2.7451   2.7582   2.7604   2.7775   2.7829   2.7926   2.7983
  2.8109   2.8242   2.8356   2.8438   2.8834   2.9179   2.9444   2.9795
  3.0757   3.0833   3.1418   3.1547   3.1738   3.1970   3.2246   3.2299
  3.2463   3.3487   3.3572   3.3864   3.4055   3.5116   3.5252   3.5933
  3.6885   3.7141   3.7386   3.9211   3.9878   4.0294   4.0545   4.0938
  4.1092   4.4100   4.8025   4.8317   9.7696   9.8057   9.8186   9.8627
 23.4119  23.5597  23.8501  23.8904  23.8968  23.9210  23.9637  24.0267
 24.0501  24.0592  24.1491  24.1588  25.8297  25.9153  25.9561  26.0117
 26.1514  26.1651  26.2988  26.3872  26.5895  26.6300  26.8011  26.8963
215.7635 215.8052 215.8200 215.8714
 --------------------------------------------------------------

          Ground-State Mulliken Net Atomic Charges

     Atom                 Charge (a.u.)
  ----------------------------------------
      1 C                     0.321823
      2 C                    -0.370206
      3 Cl                    0.498960
      4 C                     0.160931
      5 Cl                    0.478974
      6 C                    -0.823677
      7 H                     0.193820
      8 C                    -0.424675
      9 H                     0.178847
     10 C                    -0.517040
     11 H                     0.171012
     12 C                    -0.174712
     13 C                    -0.093283
     14 Cl                    0.371643
     15 C                     0.018630
     16 H                     0.201633
     17 C                    -0.703854
     18 H                     0.168505
     19 C                    -0.171555
     20 H                     0.203006
     21 C                    -0.110395
     22 Cl                    0.421614
  ----------------------------------------
  Sum of atomic charges =     0.000000

 -----------------------------------------------------------------
                    Cartesian Multipole Moments
 -----------------------------------------------------------------
    Charge (ESU x 10^10)
                -0.0000
    Dipole Moment (Debye)
         X       0.1496      Y      -0.3787      Z      -2.7602
       Tot       2.7901
    Quadrupole Moments (Debye-Ang)
        XX    -103.1784     XY      -0.4112     YY    -124.5070
        XZ      -6.5004     YZ      -0.5049     ZZ    -120.5099
    Octopole Moments (Debye-Ang^2)
       XXX    -205.8900    XXY     -11.4568    XYY     -76.7015
       YYY     -12.4642    XXZ     -61.5706    XYZ      -2.5322
       YYZ     -32.6050    XZZ     -59.3995    YZZ      -3.4281
       ZZZ    -117.7567
    Hexadecapole Moments (Debye-Ang^3)
      XXXX   -2550.3917   XXXY     138.5038   XXYY    -644.8023
      XYYY     179.2748   YYYY    -981.0259   XXXZ     409.5489
      XXYZ      71.0690   XYYZ     188.7869   YYYZ     209.3490
      XXZZ    -889.0538   XYZZ      78.7734   YYZZ    -674.5032
      XZZZ     516.2496   YZZZ     194.4140   ZZZZ   -3046.0962
 -----------------------------------------------------------------
 Calculating analytic gradient of the SCF energy
 Gradient of SCF Energy
            1           2           3           4           5           6
    1   0.0012245  -0.0010805   0.0054909   0.0005610   0.0004287   0.0001870
    2   0.0013866  -0.0018713  -0.0219374  -0.0001602   0.0000047  -0.0000485
    3  -0.0001786   0.0006668  -0.0132569  -0.0004476  -0.0000483   0.0002518
            7           8           9          10          11          12
    1  -0.0001411   0.0000968   0.0001011  -0.0000522  -0.0002422  -0.0003329
    2  -0.0001066   0.0003600   0.0000037   0.0025590  -0.0001819  -0.0011930
    3  -0.0002728  -0.0001441  -0.0001249  -0.0000767  -0.0000169  -0.0013091
           13          14          15          16          17          18
    1   0.0006640  -0.0052013  -0.0003135  -0.0000068   0.0005408   0.0000136
    2   0.0001648   0.0218449   0.0008196   0.0000673  -0.0000696   0.0001094
    3   0.0019809   0.0137536  -0.0000741  -0.0001205  -0.0004896  -0.0000153
           19          20          21          22
    1  -0.0002699   0.0000973  -0.0013701  -0.0003953
    2  -0.0003111   0.0000150  -0.0007090  -0.0007466
    3   0.0009068   0.0000341  -0.0011953   0.0001765
 Max gradient component =       2.194E-02
 RMS gradient           =       4.624E-03
 Gradient time:  CPU 198.20 s  wall 198.34 s
 Geometry Optimization Parameters
   NAtoms,    NIC,     NZ,  NCons,   NDum,   NFix, NCnnct, MaxDiis
       22     163      22       0       0       0       0       0

 Cartesian Hessian Update
 Hessian updated using BFGS update


** GEOMETRY OPTIMIZATION IN DELOCALIZED INTERNAL COORDINATES **
   Searching for a Minimum

   Optimization Cycle:   4

                       Coordinates (Angstroms)
     ATOM                X               Y               Z
      1  C         0.0107589590    0.0143174765    0.0404718781
      2  C        -0.0108401899    0.1061627410    1.4444842468
      3  Cl        1.4831629481    0.2166274502    2.3294655638
      4  C        -1.2304251488    0.1152014766    2.1316156272
      5  Cl       -1.2833184117    0.2281690910    3.8768793113
      6  C        -2.4326644951    0.0374353830    1.4379365994
      7  H        -3.3649723900    0.0453006426    1.9875443780
      8  C        -2.4196427349   -0.0565981716    0.0510867703
      9  H        -3.3532772445   -0.1286215182   -0.4936194088
     10  C        -1.2137867687   -0.0667638320   -0.6350317594
     11  H        -1.2136535583   -0.1632858793   -1.7125634234
     12  C         1.2778159804   -0.0192503264   -0.7393571669
     13  C         2.3018205826   -0.9473160291   -0.4666159279
     14  Cl        2.1034687974   -2.1119984188    0.8208324203
     15  C         3.4832216019   -0.9951596056   -1.1991199479
     16  H         4.2340394465   -1.7325673380   -0.9479967712
     17  C         3.6774071804   -0.1036489430   -2.2459082859
     18  H         4.5948438245   -0.1330129724   -2.8214431150
     19  C         2.6973017839    0.8339245024   -2.5494193282
     20  H         2.8404786960    1.5479562742   -3.3494803268
     21  C         1.5238711946    0.8692422557   -1.8048297983
     22  Cl        0.3793930019    2.1469019829   -2.2035623100
   Point Group: c1    Number of degrees of freedom:    60


   Energy is  -2301.881319266

 Hessian updated using BFGS update

 58 Hessian modes will be used to form the next step
  Hessian Eigenvalues:
     0.017673    0.018302    0.019664    0.020926    0.021066    0.022945
     0.023591    0.023830    0.023842    0.024090    0.024090    0.024113
     0.024114    0.024135    0.024135    0.024142    0.024143    0.028078
     0.045774    0.077052    0.159972    0.159996    0.159997    0.160000
     0.160119    0.160229    0.217252    0.221004    0.221791    0.230551
     0.236480    0.237210    0.249295    0.249555    0.250007    0.251733
     0.288209    0.289964    0.300986    0.301095    0.310212    0.353172
     0.356664    0.356668    0.356705    0.365526    0.412078    0.424384
     0.431424    0.455958    0.461641    0.468229    0.471740    0.478196
     0.478328    0.479210    0.480705    0.546105

 Minimum search - taking simple RFO step
 Searching for Lamda that Minimizes Along All modes
 Value Taken    Lamda =  -0.01189103
 Calculated Step too Large.  Step scaled by  0.645155
 Step Taken.  Stepsize is  0.300000

                             Maximum     Tolerance    Cnvgd?
         Gradient           0.022361      0.000300      NO
         Displacement       0.244064      0.001200      NO
         Energy change     -0.009251      0.000001      NO


 New Cartesian Coordinates Obtained by Inverse Iteration

 Displacement from previous Coordinates is:  0.466958
 ----------------------------------------------------------------
             Standard Nuclear Orientation (Angstroms)
    I     Atom           X                Y                Z
 ----------------------------------------------------------------
    1      C       0.0145375011     0.0120996829     0.0482944132
    2      C      -0.0113199627     0.1434346352     1.4481375581
    3      Cl      1.4788101659     0.3042398631     2.3317741125
    4      C      -1.2350238213     0.1499665605     2.1293751870
    5      Cl     -1.3010496792     0.3110820484     3.8702328546
    6      C      -2.4326998668     0.0306740689     1.4326665264
    7      H      -3.3657803308     0.0385651596     1.9810042568
    8      C      -2.4132321777    -0.1005772584     0.0488623080
    9      H      -3.3440976362    -0.2008305308    -0.4961677186
   10      C      -1.2036975042    -0.1064878803    -0.6318659249
   11      H      -1.1919756183    -0.2226503845    -1.7080001831
   12      C       1.2836776936    -0.0143590109    -0.7279912484
   13      C       2.2909341091    -0.9685092229    -0.4873926634
   14      Cl      2.0749837006    -2.1649967835     0.7719589080
   15      C       3.4669214377    -1.0213186242    -1.2280348562
   16      H       4.2036652452    -1.7801156659    -1.0004063204
   17      C       3.6712525265    -0.1058809770    -2.2525761606
   18      H       4.5836605764    -0.1398716814    -2.8360032772
   19      C       2.7084692173     0.8584260150    -2.5268576148
   20      H       2.8575300041     1.5883555613    -3.3110300420
   21      C       1.5417780921     0.8960706717    -1.7707185764
   22      Cl      0.4076593829     2.1956999948    -2.1338923133
 ----------------------------------------------------------------
 Nuclear Repulsion Energy =        1528.90667608 hartrees
 There are       73 alpha and       73 beta electrons
 Applying Cartesian multipole field
    Component          Value
    ---------          -----
     (2,0,0)        1.00000E-11
     (0,2,0)        2.00000E-11
     (0,0,2)       -3.00000E-11
 Nucleus-field energy     =    -0.0000000326 hartrees
 Requested basis set is 6-311++G(d,p)
 There are 154 shells and 426 basis functions
 A cutoff of  1.0D-15 yielded   9641 shell pairs
 There are     78908 function pairs (     84890 Cartesian)
 Smallest overlap matrix eigenvalue = 3.14E-07
 Linear dependence detected in AO basis
 Number of orthogonalized atomic orbitals = 421
 Maximum deviation from orthogonality = 1.371E-10
 Guess from superposition of atomic densities
 Warning:  Energy on first SCF cycle will be non-variational
 SAD guess density has 146.000000 electrons

 -----------------------------------------------------------------------
  General SCF calculation program by
  Eric Jon Sundstrom, Paul Horn, Yuezhi Mao, Dmitri Zuev, Alec White,
  David Stuck, Shaama M.S., Shane Yost, Joonho Lee, David Small,
  Daniel Levine, Susi Lehtola, Hugh Burton, Evgeny Epifanovsky,
  Bang C. Huynh
 -----------------------------------------------------------------------
 Exchange:     0.2000 Hartree-Fock + 0.0800 Slater + 0.7200 B88
 Correlation:  0.1900 VWN1RPA + 0.8100 LYP
 Using SG-1 standard quadrature grid
 A restricted SCF calculation will be
 performed using DIIS
 SCF converges when DIIS error is below 1.0e-08
 ---------------------------------------
  Cycle       Energy         DIIS error
 ---------------------------------------
    1   -2305.6752880822      3.03e-02  
    2   -2301.7194927137      2.66e-03  
    3   -2301.5885632527      3.47e-03  
    4   -2301.8739317188      7.26e-04  
    5   -2301.8845717419      3.49e-04  
    6   -2301.8872752623      1.06e-04  
    7   -2301.8874955464      3.46e-05  
    8   -2301.8875182643      1.53e-05  
    9   -2301.8875237166      2.80e-06  
   10   -2301.8875238652      1.21e-06  
   11   -2301.8875238972      3.37e-07  
   12   -2301.8875238996      1.13e-07  
   13   -2301.8875239000      5.17e-08  
   14   -2301.8875239000      1.67e-08  
   15   -2301.8875238999      5.13e-09  Convergence criterion met
 ---------------------------------------
 SCF time:   CPU 598.57s  wall 599.00s 
 SCF   energy in the final basis set =    -2301.8875238999
 Total energy in the final basis set =    -2301.8875238999

 --------------------------------------------------------------

                    Orbital Energies (a.u.)
 --------------------------------------------------------------

 Alpha MOs
 -- Occupied --
********-101.5635-101.5610-101.5606 -10.2627 -10.2608 -10.2607 -10.2578
-10.2288 -10.2223 -10.2071 -10.2049 -10.2044 -10.2044 -10.2009 -10.1995
 -9.4814  -9.4781  -9.4765  -9.4761  -7.2461  -7.2427  -7.2411  -7.2409
 -7.2362  -7.2356  -7.2330  -7.2325  -7.2312  -7.2309  -7.2307  -7.2302
 -0.9380  -0.9188  -0.8887  -0.8681  -0.8554  -0.8411  -0.8007  -0.7510
 -0.7484  -0.7464  -0.6609  -0.6293  -0.6140  -0.6130  -0.5487  -0.5245
 -0.5179  -0.5006  -0.4892  -0.4713  -0.4552  -0.4526  -0.4515  -0.4319
 -0.4268  -0.4099  -0.3954  -0.3941  -0.3876  -0.3788  -0.3591  -0.3512
 -0.3409  -0.3319  -0.3279  -0.3219  -0.3057  -0.2890  -0.2657  -0.2606
 -0.2574
 -- Virtual --
 -0.0628  -0.0452  -0.0372  -0.0248  -0.0213  -0.0126  -0.0076   0.0021
  0.0110   0.0154   0.0198   0.0272   0.0288   0.0388   0.0442   0.0497
  0.0538   0.0574   0.0632   0.0690   0.0778   0.0835   0.0837   0.0863
  0.0908   0.0941   0.0991   0.1029   0.1044   0.1073   0.1079   0.1138
  0.1190   0.1216   0.1222   0.1266   0.1304   0.1324   0.1341   0.1353
  0.1376   0.1394   0.1448   0.1470   0.1529   0.1625   0.1654   0.1718
  0.1769   0.1800   0.1811   0.1847   0.1873   0.1897   0.1979   0.1996
  0.2085   0.2150   0.2193   0.2225   0.2265   0.2297   0.2364   0.2385
  0.2444   0.2501   0.2534   0.2559   0.2603   0.2635   0.2652   0.2666
  0.2694   0.2730   0.2781   0.2816   0.2872   0.2910   0.3006   0.3028
  0.3068   0.3144   0.3226   0.3260   0.3298   0.3358   0.3382   0.3524
  0.3598   0.3786   0.4259   0.4307   0.4348   0.4393   0.4571   0.4617
  0.4687   0.4756   0.4818   0.4916   0.4968   0.5004   0.5051   0.5186
  0.5244   0.5309   0.5365   0.5463   0.5518   0.5555   0.5635   0.5685
  0.5757   0.5823   0.5862   0.5943   0.5991   0.6094   0.6147   0.6185
  0.6202   0.6258   0.6432   0.6450   0.6551   0.6612   0.6800   0.6832
  0.6872   0.6963   0.7007   0.7172   0.7222   0.7296   0.7392   0.7488
  0.7779   0.8029   0.8034   0.8121   0.8238   0.8341   0.8390   0.8409
  0.8492   0.8542   0.8601   0.8622   0.8661   0.8733   0.8755   0.8783
  0.8832   0.8991   0.9040   0.9163   0.9177   0.9250   0.9328   0.9400
  0.9504   0.9520   0.9578   0.9654   0.9691   0.9768   0.9825   0.9928
  0.9963   1.0029   1.0051   1.0123   1.0323   1.0458   1.0571   1.0661
  1.0830   1.0980   1.1105   1.1290   1.1551   1.1759   1.2079   1.2351
  1.2415   1.2565   1.2592   1.2803   1.2978   1.3060   1.3210   1.3356
  1.3506   1.3674   1.3810   1.4282   1.4653   1.4811   1.4914   1.5102
  1.5161   1.5431   1.5534   1.5612   1.5666   1.5725   1.6024   1.6167
  1.6309   1.6509   1.6672   1.6699   1.7009   1.7180   1.7271   1.7523
  1.7729   1.7944   1.8093   1.8262   1.8564   1.8703   1.8882   1.8962
  1.9034   1.9094   1.9241   1.9292   1.9336   1.9415   1.9593   1.9684
  1.9831   1.9972   2.0174   2.0431   2.0525   2.0750   2.1679   2.1822
  2.1896   2.2080   2.2659   2.2757   2.2867   2.2891   2.3048   2.3157
  2.3306   2.3416   2.3524   2.3614   2.4072   2.4175   2.4447   2.4508
  2.4728   2.4931   2.5036   2.5301   2.5364   2.5505   2.5556   2.5996
  2.6139   2.6241   2.6688   2.6728   2.6921   2.7036   2.7169   2.7257
  2.7393   2.7449   2.7588   2.7628   2.7775   2.7804   2.7902   2.7972
  2.8101   2.8231   2.8351   2.8423   2.8810   2.9165   2.9480   2.9822
  3.0767   3.0833   3.1389   3.1534   3.1729   3.1972   3.2242   3.2306
  3.2440   3.3484   3.3570   3.3856   3.4053   3.5138   3.5251   3.5940
  3.6900   3.7130   3.7397   3.9213   3.9873   4.0287   4.0549   4.0945
  4.1083   4.4018   4.8017   4.8320   9.7729   9.8058   9.8302   9.8529
 23.4131  23.5600  23.8512  23.8910  23.8968  23.9214  23.9633  24.0278
 24.0494  24.0626  24.1484  24.1583  25.8262  25.9113  25.9393  25.9875
 26.1410  26.1669  26.3030  26.3901  26.5877  26.6286  26.7987  26.8919
215.7672 215.8053 215.8348 215.8582
 --------------------------------------------------------------

          Ground-State Mulliken Net Atomic Charges

     Atom                 Charge (a.u.)
  ----------------------------------------
      1 C                     0.360894
      2 C                    -0.395481
      3 Cl                    0.454563
      4 C                     0.181918
      5 Cl                    0.490349
      6 C                    -0.810233
      7 H                     0.195542
      8 C                    -0.444076
      9 H                     0.179345
     10 C                    -0.515015
     11 H                     0.171638
     12 C                    -0.175773
     13 C                    -0.125664
     14 Cl                    0.341131
     15 C                     0.087447
     16 H                     0.201742
     17 C                    -0.685771
     18 H                     0.169331
     19 C                    -0.164993
     20 H                     0.203445
     21 C                    -0.124006
     22 Cl                    0.403668
  ----------------------------------------
  Sum of atomic charges =     0.000000

 -----------------------------------------------------------------
                    Cartesian Multipole Moments
 -----------------------------------------------------------------
    Charge (ESU x 10^10)
                 0.0000
    Dipole Moment (Debye)
         X       0.1411      Y      -0.4456      Z      -2.7964
       Tot       2.8352
    Quadrupole Moments (Debye-Ang)
        XX    -103.3178     XY      -0.2853     YY    -124.3823
        XZ      -6.6623     YZ      -0.3670     ZZ    -120.4069
    Octopole Moments (Debye-Ang^2)
       XXX    -206.0678    XXY     -13.9674    XYY     -75.9243
       YYY     -18.7989    XXZ     -62.3409    XYZ      -2.1652
       YYZ     -33.1251    XZZ     -59.1045    YZZ      -5.2526
       ZZZ    -118.4754
    Hexadecapole Moments (Debye-Ang^3)
      XXXX   -2546.9443   XXXY     135.7850   XXYY    -648.4193
      XYYY     172.4364   YYYY   -1027.3845   XXXZ     417.8848
      XXYZ      63.8880   XYYZ     190.8820   YYYZ     181.2775
      XXZZ    -880.7246   XYZZ      78.5399   YYZZ    -675.7958
      XZZZ     525.8765   YZZZ     169.7480   ZZZZ   -3009.0102
 -----------------------------------------------------------------
 Calculating analytic gradient of the SCF energy
 Gradient of SCF Energy
            1           2           3           4           5           6
    1   0.0014031   0.0003503   0.0026690   0.0001050   0.0001003  -0.0001682
    2   0.0004972  -0.0012560  -0.0140411  -0.0001200   0.0000048  -0.0001020
    3  -0.0001971   0.0008202  -0.0084007  -0.0000781  -0.0001334   0.0001256
            7           8           9          10          11          12
    1   0.0000401   0.0000739   0.0000316  -0.0003247   0.0000477  -0.0017174
    2  -0.0000306   0.0001782   0.0000180   0.0021107  -0.0000723  -0.0005042
    3  -0.0000022  -0.0002847  -0.0000210  -0.0001804  -0.0001200   0.0000944
           13          14          15          16          17          18
    1   0.0008311  -0.0028196   0.0002607  -0.0001308   0.0001454   0.0000155
    2   0.0004629   0.0136322   0.0004407  -0.0000086  -0.0001268   0.0000554
    3   0.0009115   0.0087090  -0.0002403   0.0000217  -0.0000099  -0.0000439
           19          20          21          22
    1  -0.0000178  -0.0000723  -0.0001443  -0.0006785
    2   0.0001644  -0.0000323  -0.0013105   0.0000401
    3  -0.0001601   0.0000838  -0.0006902  -0.0002041
 Max gradient component =       1.404E-02
 RMS gradient           =       2.918E-03
 Gradient time:  CPU 200.66 s  wall 200.70 s
 Geometry Optimization Parameters
   NAtoms,    NIC,     NZ,  NCons,   NDum,   NFix, NCnnct, MaxDiis
       22     163      22       0       0       0       0       0

 Cartesian Hessian Update
 Hessian updated using BFGS update


** GEOMETRY OPTIMIZATION IN DELOCALIZED INTERNAL COORDINATES **
   Searching for a Minimum

   Optimization Cycle:   5

                       Coordinates (Angstroms)
     ATOM                X               Y               Z
      1  C         0.0145375011    0.0120996829    0.0482944132
      2  C        -0.0113199627    0.1434346352    1.4481375581
      3  Cl        1.4788101659    0.3042398631    2.3317741125
      4  C        -1.2350238213    0.1499665605    2.1293751870
      5  Cl       -1.3010496792    0.3110820484    3.8702328546
      6  C        -2.4326998668    0.0306740689    1.4326665264
      7  H        -3.3657803308    0.0385651596    1.9810042568
      8  C        -2.4132321777   -0.1005772584    0.0488623080
      9  H        -3.3440976362   -0.2008305308   -0.4961677186
     10  C        -1.2036975042   -0.1064878803   -0.6318659249
     11  H        -1.1919756183   -0.2226503845   -1.7080001831
     12  C         1.2836776936   -0.0143590109   -0.7279912484
     13  C         2.2909341091   -0.9685092229   -0.4873926634
     14  Cl        2.0749837006   -2.1649967835    0.7719589080
     15  C         3.4669214377   -1.0213186242   -1.2280348562
     16  H         4.2036652452   -1.7801156659   -1.0004063204
     17  C         3.6712525265   -0.1058809770   -2.2525761606
     18  H         4.5836605764   -0.1398716814   -2.8360032772
     19  C         2.7084692173    0.8584260150   -2.5268576148
     20  H         2.8575300041    1.5883555613   -3.3110300420
     21  C         1.5417780921    0.8960706717   -1.7707185764
     22  Cl        0.4076593829    2.1956999948   -2.1338923133
   Point Group: c1    Number of degrees of freedom:    60


   Energy is  -2301.887523900

 Hessian updated using BFGS update

 59 Hessian modes will be used to form the next step
  Hessian Eigenvalues:
     0.017420    0.017948    0.019553    0.020925    0.021022    0.022948
     0.023587    0.023832    0.023867    0.024090    0.024091    0.024113
     0.024114    0.024135    0.024136    0.024143    0.024144    0.028044
     0.033816    0.076759    0.159994    0.159997    0.160000    0.160011
     0.160166    0.160284    0.217247    0.221013    0.221868    0.230557
     0.236498    0.237229    0.249438    0.249729    0.250014    0.252078
     0.288197    0.290087    0.301078    0.301162    0.310362    0.353085
     0.356665    0.356666    0.356668    0.356705    0.365404    0.412080
     0.424380    0.431486    0.455930    0.461642    0.468240    0.471766
     0.478195    0.478328    0.479217    0.480908    0.545916

 Minimum search - taking simple RFO step
 Searching for Lamda that Minimizes Along All modes
 Value Taken    Lamda =  -0.00732787
 Calculated Step too Large.  Step scaled by  0.665450
 Step Taken.  Stepsize is  0.300000

                             Maximum     Tolerance    Cnvgd?
         Gradient           0.013947      0.000300      NO
         Displacement       0.232350      0.001200      NO
         Energy change     -0.006205      0.000001      NO


 New Cartesian Coordinates Obtained by Inverse Iteration

 Displacement from previous Coordinates is:  0.538518
 ----------------------------------------------------------------
             Standard Nuclear Orientation (Angstroms)
    I     Atom           X                Y                Z
 ----------------------------------------------------------------
    1      C       0.0129078522     0.0107895416     0.0455768107
    2      C      -0.0112484728     0.1869966991     1.4392113796
    3      Cl      1.4812334571     0.3991322419     2.3116062012
    4      C      -1.2337180514     0.1911628524     2.1222630138
    5      Cl     -1.3008116733     0.4046929239     3.8575515554
    6      C      -2.4293732618     0.0245187312     1.4309274573
    7      H      -3.3614557438     0.0311838411     1.9811249836
    8      C      -2.4096819751    -0.1519774054     0.0521264041
    9      H      -3.3395927271    -0.2878308221    -0.4868446857
   10      C      -1.2007384155    -0.1548511874    -0.6307329438
   11      H      -1.1846920561    -0.2999111821    -1.7037731184
   12      C       1.2842780556    -0.0131276475    -0.7280319472
   13      C       2.2694401629    -0.9945129043    -0.5153117650
   14      Cl      2.0260624636    -2.2176907018     0.7165029419
   15      C       3.4445010909    -1.0501232816    -1.2564679696
   16      H       4.1664526934    -1.8292790823    -1.0513888901
   17      C       3.6680542286    -0.1060721593    -2.2516591782
   18      H       4.5803874983    -0.1406863365    -2.8352495038
   19      C       2.7268540386     0.8874636853    -2.4959299484
   20      H       2.8918443172     1.6387353511    -3.2564163792
   21      C       1.5603720173     0.9239870456    -1.7389804979
   22      Cl      0.4439275567     2.2504160388    -2.0547346948
 ----------------------------------------------------------------
 Nuclear Repulsion Energy =        1527.33537290 hartrees
 There are       73 alpha and       73 beta electrons
 Applying Cartesian multipole field
    Component          Value
    ---------          -----
     (2,0,0)        1.00000E-11
     (0,2,0)        2.00000E-11
     (0,0,2)       -3.00000E-11
 Nucleus-field energy     =    -0.0000000306 hartrees
 Requested basis set is 6-311++G(d,p)
 There are 154 shells and 426 basis functions
 A cutoff of  1.0D-15 yielded   9641 shell pairs
 There are     78940 function pairs (     84929 Cartesian)
 Smallest overlap matrix eigenvalue = 3.05E-07
 Linear dependence detected in AO basis
 Number of orthogonalized atomic orbitals = 421
 Maximum deviation from orthogonality = 3.244E-10
 Guess from superposition of atomic densities
 Warning:  Energy on first SCF cycle will be non-variational
 SAD guess density has 146.000000 electrons

 -----------------------------------------------------------------------
  General SCF calculation program by
  Eric Jon Sundstrom, Paul Horn, Yuezhi Mao, Dmitri Zuev, Alec White,
  David Stuck, Shaama M.S., Shane Yost, Joonho Lee, David Small,
  Daniel Levine, Susi Lehtola, Hugh Burton, Evgeny Epifanovsky,
  Bang C. Huynh
 -----------------------------------------------------------------------
 Exchange:     0.2000 Hartree-Fock + 0.0800 Slater + 0.7200 B88
 Correlation:  0.1900 VWN1RPA + 0.8100 LYP
 Using SG-1 standard quadrature grid
 A restricted SCF calculation will be
 performed using DIIS
 SCF converges when DIIS error is below 1.0e-08
 ---------------------------------------
  Cycle       Energy         DIIS error
 ---------------------------------------
    1   -2305.6645067372      3.03e-02  
    2   -2301.7239809623      2.66e-03  
    3   -2301.5954229150      3.46e-03  
    4   -2301.8781521600      7.20e-04  
    5   -2301.8885807194      3.47e-04  
    6   -2301.8912557853      1.06e-04  
    7   -2301.8914717029      3.47e-05  
    8   -2301.8914946670      1.53e-05  
    9   -2301.8915001218      2.75e-06  
   10   -2301.8915002641      1.20e-06  
   11   -2301.8915002956      3.19e-07  
   12   -2301.8915002976      1.12e-07  
   13   -2301.8915002979      4.96e-08  
   14   -2301.8915002981      1.67e-08  
   15   -2301.8915002982      4.97e-09  Convergence criterion met
 ---------------------------------------
 SCF time:   CPU 597.44s  wall 598.00s 
 SCF   energy in the final basis set =    -2301.8915002982
 Total energy in the final basis set =    -2301.8915002982

 --------------------------------------------------------------

                    Orbital Energies (a.u.)
 --------------------------------------------------------------

 Alpha MOs
 -- Occupied --
********-101.5637-101.5619-101.5616 -10.2623 -10.2608 -10.2607 -10.2579
-10.2280 -10.2218 -10.2073 -10.2050 -10.2045 -10.2045 -10.2011 -10.1998
 -9.4811  -9.4783  -9.4771  -9.4769  -7.2458  -7.2429  -7.2418  -7.2417
 -7.2360  -7.2354  -7.2331  -7.2326  -7.2319  -7.2317  -7.2314  -7.2310
 -0.9376  -0.9189  -0.8878  -0.8683  -0.8553  -0.8410  -0.8005  -0.7510
 -0.7485  -0.7467  -0.6608  -0.6285  -0.6149  -0.6132  -0.5487  -0.5244
 -0.5171  -0.5020  -0.4888  -0.4713  -0.4549  -0.4526  -0.4516  -0.4311
 -0.4264  -0.4101  -0.3950  -0.3929  -0.3875  -0.3781  -0.3579  -0.3504
 -0.3401  -0.3324  -0.3285  -0.3225  -0.3094  -0.2873  -0.2653  -0.2620
 -0.2588
 -- Virtual --
 -0.0607  -0.0454  -0.0369  -0.0272  -0.0218  -0.0127  -0.0075   0.0021
  0.0110   0.0152   0.0196   0.0271   0.0286   0.0384   0.0440   0.0495
  0.0536   0.0580   0.0633   0.0684   0.0771   0.0832   0.0843   0.0861
  0.0911   0.0932   0.0994   0.1025   0.1043   0.1073   0.1081   0.1137
  0.1187   0.1210   0.1226   0.1263   0.1301   0.1322   0.1337   0.1352
  0.1366   0.1391   0.1438   0.1467   0.1517   0.1630   0.1651   0.1717
  0.1762   0.1795   0.1800   0.1834   0.1881   0.1901   0.1971   0.1993
  0.2079   0.2132   0.2195   0.2230   0.2278   0.2306   0.2363   0.2388
  0.2443   0.2523   0.2528   0.2547   0.2597   0.2634   0.2646   0.2682
  0.2697   0.2742   0.2771   0.2810   0.2872   0.2898   0.3002   0.3028
  0.3071   0.3131   0.3228   0.3263   0.3302   0.3358   0.3393   0.3531
  0.3588   0.3785   0.4254   0.4306   0.4357   0.4390   0.4569   0.4625
  0.4695   0.4770   0.4824   0.4909   0.4985   0.5023   0.5043   0.5163
  0.5243   0.5304   0.5364   0.5461   0.5529   0.5540   0.5647   0.5687
  0.5771   0.5846   0.5891   0.5951   0.5984   0.6095   0.6171   0.6185
  0.6216   0.6267   0.6444   0.6469   0.6562   0.6650   0.6770   0.6843
  0.6925   0.6963   0.7009   0.7177   0.7193   0.7305   0.7385   0.7475
  0.7794   0.8025   0.8057   0.8123   0.8252   0.8356   0.8386   0.8439
  0.8520   0.8555   0.8598   0.8623   0.8638   0.8732   0.8762   0.8787
  0.8830   0.8990   0.9058   0.9123   0.9171   0.9248   0.9307   0.9352
  0.9440   0.9509   0.9588   0.9648   0.9716   0.9750   0.9850   0.9927
  0.9974   1.0044   1.0073   1.0109   1.0316   1.0446   1.0545   1.0630
  1.0823   1.0948   1.1133   1.1366   1.1569   1.1743   1.2115   1.2374
  1.2404   1.2554   1.2633   1.2769   1.3003   1.3062   1.3226   1.3344
  1.3504   1.3709   1.3846   1.4310   1.4634   1.4821   1.4910   1.5105
  1.5146   1.5463   1.5537   1.5612   1.5665   1.5735   1.6029   1.6167
  1.6318   1.6507   1.6673   1.6693   1.6997   1.7183   1.7264   1.7525
  1.7741   1.7946   1.8079   1.8256   1.8551   1.8685   1.8866   1.8963
  1.9034   1.9073   1.9238   1.9332   1.9361   1.9449   1.9595   1.9678
  1.9844   1.9988   2.0198   2.0437   2.0529   2.0740   2.1692   2.1826
  2.1885   2.2053   2.2632   2.2777   2.2847   2.2892   2.2998   2.3107
  2.3333   2.3436   2.3542   2.3602   2.4114   2.4255   2.4443   2.4531
  2.4723   2.4892   2.5013   2.5257   2.5354   2.5508   2.5571   2.5974
  2.6095   2.6205   2.6728   2.6758   2.6917   2.7033   2.7173   2.7266
  2.7393   2.7447   2.7584   2.7662   2.7759   2.7784   2.7894   2.7951
  2.8088   2.8226   2.8349   2.8414   2.8777   2.9148   2.9528   2.9860
  3.0794   3.0842   3.1363   3.1529   3.1731   3.1990   3.2252   3.2320
  3.2431   3.3485   3.3576   3.3856   3.4054   3.5166   3.5250   3.5955
  3.6929   3.7130   3.7418   3.9226   3.9880   4.0284   4.0550   4.0952
  4.1076   4.3915   4.8030   4.8332   9.7760   9.8069   9.8364   9.8514
 23.4143  23.5606  23.8537  23.8913  23.8980  23.9233  23.9647  24.0294
 24.0491  24.0688  24.1475  24.1584  25.8219  25.9057  25.9126  25.9868
 26.1440  26.1730  26.3123  26.3689  26.5878  26.6341  26.7999  26.8796
215.7701 215.8067 215.8386 215.8600
 --------------------------------------------------------------

          Ground-State Mulliken Net Atomic Charges

     Atom                 Charge (a.u.)
  ----------------------------------------
      1 C                     0.385573
      2 C                    -0.476708
      3 Cl                    0.424567
      4 C                     0.220383
      5 Cl                    0.501280
      6 C                    -0.786089
      7 H                     0.197502
      8 C                    -0.473917
      9 H                     0.179255
     10 C                    -0.503599
     11 H                     0.172788
     12 C                    -0.182116
     13 C                    -0.133423
     14 Cl                    0.315220
     15 C                     0.132702
     16 H                     0.201716
     17 C                    -0.657907
     18 H                     0.169983
     19 C                    -0.142365
     20 H                     0.204060
     21 C                    -0.138793
     22 Cl                    0.389889
  ----------------------------------------
  Sum of atomic charges =     0.000000

 -----------------------------------------------------------------
                    Cartesian Multipole Moments
 -----------------------------------------------------------------
    Charge (ESU x 10^10)
                 0.0000
    Dipole Moment (Debye)
         X       0.1298      Y      -0.5190      Z      -2.8121
       Tot       2.8626
    Quadrupole Moments (Debye-Ang)
        XX    -103.3773     XY      -0.0860     YY    -124.2404
        XZ      -6.7976     YZ      -0.2868     ZZ    -120.3515
    Octopole Moments (Debye-Ang^2)
       XXX    -206.0017    XXY     -16.6510    XYY     -75.2686
       YYY     -25.6637    XXZ     -62.5072    XYZ      -2.0130
       YYZ     -33.3239    XZZ     -59.2098    YZZ      -7.4935
       ZZZ    -117.3768
    Hexadecapole Moments (Debye-Ang^3)
      XXXX   -2532.9769   XXXY     130.7827   XXYY    -651.8198
      XYYY     162.2293   YYYY   -1081.8201   XXXZ     424.5898
      XXYZ      54.7532   XYYZ     192.2460   YYYZ     149.3254
      XXZZ    -868.8329   XYZZ      77.1612   YYZZ    -675.3133
      XZZZ     535.5060   YZZZ     141.4448   ZZZZ   -2956.4788
 -----------------------------------------------------------------
 Calculating analytic gradient of the SCF energy
 Gradient of SCF Energy
            1           2           3           4           5           6
    1   0.0008889   0.0006733   0.0015916  -0.0000357   0.0000758  -0.0001966
    2   0.0002147  -0.0007381  -0.0093273  -0.0000824  -0.0000324  -0.0000229
    3  -0.0001681   0.0004189  -0.0052077  -0.0000916  -0.0000153   0.0000170
            7           8           9          10          11          12
    1   0.0000671   0.0001012   0.0000201  -0.0003581   0.0001204  -0.0015529
    2  -0.0000249   0.0000376  -0.0000171   0.0014316  -0.0000826   0.0001013
    3   0.0000867  -0.0002994   0.0000010  -0.0002554  -0.0001312   0.0002090
           13          14          15          16          17          18
    1   0.0006531  -0.0016435   0.0002633  -0.0001082   0.0000862   0.0000314
    2   0.0008484   0.0086765   0.0001413  -0.0000058  -0.0001607   0.0000385
    3   0.0001809   0.0059481  -0.0001108   0.0000919   0.0000307  -0.0000235
           19          20          21          22
    1  -0.0000564  -0.0001298   0.0001114  -0.0006026
    2   0.0003352  -0.0000029  -0.0017369   0.0004091
    3  -0.0002400   0.0000882  -0.0005298   0.0000002
 Max gradient component =       9.327E-03
 RMS gradient           =       1.916E-03
 Gradient time:  CPU 199.16 s  wall 199.19 s
 Geometry Optimization Parameters
   NAtoms,    NIC,     NZ,  NCons,   NDum,   NFix, NCnnct, MaxDiis
       22     163      22       0       0       0       0       0

 Cartesian Hessian Update
 Hessian updated using BFGS update


** GEOMETRY OPTIMIZATION IN DELOCALIZED INTERNAL COORDINATES **
   Searching for a Minimum

   Optimization Cycle:   6

                       Coordinates (Angstroms)
     ATOM                X               Y               Z
      1  C         0.0129078522    0.0107895416    0.0455768107
      2  C        -0.0112484728    0.1869966991    1.4392113796
      3  Cl        1.4812334571    0.3991322419    2.3116062012
      4  C        -1.2337180514    0.1911628524    2.1222630138
      5  Cl       -1.3008116733    0.4046929239    3.8575515554
      6  C        -2.4293732618    0.0245187312    1.4309274573
      7  H        -3.3614557438    0.0311838411    1.9811249836
      8  C        -2.4096819751   -0.1519774054    0.0521264041
      9  H        -3.3395927271   -0.2878308221   -0.4868446857
     10  C        -1.2007384155   -0.1548511874   -0.6307329438
     11  H        -1.1846920561   -0.2999111821   -1.7037731184
     12  C         1.2842780556   -0.0131276475   -0.7280319472
     13  C         2.2694401629   -0.9945129043   -0.5153117650
     14  Cl        2.0260624636   -2.2176907018    0.7165029419
     15  C         3.4445010909   -1.0501232816   -1.2564679696
     16  H         4.1664526934   -1.8292790823   -1.0513888901
     17  C         3.6680542286   -0.1060721593   -2.2516591782
     18  H         4.5803874983   -0.1406863365   -2.8352495038
     19  C         2.7268540386    0.8874636853   -2.4959299484
     20  H         2.8918443172    1.6387353511   -3.2564163792
     21  C         1.5603720173    0.9239870456   -1.7389804979
     22  Cl        0.4439275567    2.2504160388   -2.0547346948
   Point Group: c1    Number of degrees of freedom:    60


   Energy is  -2301.891500298

 Hessian updated using BFGS update

 60 Hessian modes will be used to form the next step
  Hessian Eigenvalues:
     0.015659    0.017829    0.019043    0.020919    0.020960    0.022937
     0.023598    0.023824    0.023857    0.024089    0.024091    0.024114
     0.024115    0.024135    0.024136    0.024140    0.024147    0.025483
     0.028333    0.075820    0.159995    0.159997    0.160001    0.160012
     0.160174    0.160288    0.217373    0.221010    0.221868    0.230589
     0.236500    0.237209    0.249475    0.249726    0.250025    0.252094
     0.288259    0.290114    0.301097    0.301136    0.310337    0.353009
     0.356665    0.356665    0.356666    0.356668    0.356702    0.365246
     0.412084    0.424370    0.431487    0.455899    0.461641    0.468240
     0.471757    0.478193    0.478330    0.479220    0.480917    0.545525

 Minimum search - taking simple RFO step
 Searching for Lamda that Minimizes Along All modes
 Value Taken    Lamda =  -0.00486345
 Calculated Step too Large.  Step scaled by  0.661957
 Step Taken.  Stepsize is  0.300000

                             Maximum     Tolerance    Cnvgd?
         Gradient           0.009121      0.000300      NO
         Displacement       0.237308      0.001200      NO
         Energy change     -0.003976      0.000001      NO


 New Cartesian Coordinates Obtained by Inverse Iteration

 Displacement from previous Coordinates is:  0.520720
 ----------------------------------------------------------------
             Standard Nuclear Orientation (Angstroms)
    I     Atom           X                Y                Z
 ----------------------------------------------------------------
    1      C       0.0104690063     0.0077221503     0.0420506699
    2      C      -0.0126898006     0.2263597141     1.4284745736
    3      Cl      1.4818393646     0.4929134930     2.2859918709
    4      C      -1.2327247618     0.2290910538     2.1150207357
    5      Cl     -1.2999852101     0.4966774485     3.8427321285
    6      C      -2.4262067144     0.0178374795     1.4316290363
    7      H      -3.3573853352     0.0247293982     1.9834636462
    8      C      -2.4065960898    -0.2006169934     0.0589890101
    9      H      -3.3355969466    -0.3685308173    -0.4725396126
   10      C      -1.1988964261    -0.2016367686    -0.6274074920
   11      H      -1.1808052159    -0.3734341953    -1.6967338934
   12      C       1.2850087398    -0.0127172958    -0.7292574553
   13      C       2.2479112738    -1.0196497553    -0.5437953999
   14      Cl      1.9752644286    -2.2703205252     0.6558460197
   15      C       3.4232348327    -1.0758511235    -1.2838496631
   16      H       4.1304216196    -1.8742615886    -1.1028884414
   17      C       3.6674847978    -0.1039208007    -2.2477509675
   18      H       4.5802038081    -0.1386049563    -2.8307447038
   19      C       2.7476371185     0.9157782413    -2.4629656782
   20      H       2.9295610656     1.6858413266    -3.2005712902
   21      C       1.5798464806     0.9508748593    -1.7074555928
   22      Cl      0.4770070199     2.2947358972    -1.9868682752
 ----------------------------------------------------------------
 Nuclear Repulsion Energy =        1525.99129226 hartrees
 There are       73 alpha and       73 beta electrons
 Applying Cartesian multipole field
    Component          Value
    ---------          -----
     (2,0,0)        1.00000E-11
     (0,2,0)        2.00000E-11
     (0,0,2)       -3.00000E-11
 Nucleus-field energy     =    -0.0000000286 hartrees
 Requested basis set is 6-311++G(d,p)
 There are 154 shells and 426 basis functions
 A cutoff of  1.0D-15 yielded   9646 shell pairs
 There are     79002 function pairs (     85004 Cartesian)
 Smallest overlap matrix eigenvalue = 2.94E-07
 Linear dependence detected in AO basis
 Number of orthogonalized atomic orbitals = 422
 Maximum deviation from orthogonality = 4.300E-10
 Guess from superposition of atomic densities
 Warning:  Energy on first SCF cycle will be non-variational
 SAD guess density has 146.000000 electrons

 -----------------------------------------------------------------------
  General SCF calculation program by
  Eric Jon Sundstrom, Paul Horn, Yuezhi Mao, Dmitri Zuev, Alec White,
  David Stuck, Shaama M.S., Shane Yost, Joonho Lee, David Small,
  Daniel Levine, Susi Lehtola, Hugh Burton, Evgeny Epifanovsky,
  Bang C. Huynh
 -----------------------------------------------------------------------
 Exchange:     0.2000 Hartree-Fock + 0.0800 Slater + 0.7200 B88
 Correlation:  0.1900 VWN1RPA + 0.8100 LYP
 Using SG-1 standard quadrature grid
 A restricted SCF calculation will be
 performed using DIIS
 SCF converges when DIIS error is below 1.0e-08
 ---------------------------------------
  Cycle       Energy         DIIS error
 ---------------------------------------
    1   -2305.6578693072      3.02e-02  
    2   -2301.7268704440      2.65e-03  
    3   -2301.5999415358      3.44e-03  
    4   -2301.8810718113      7.13e-04  
    5   -2301.8913000114      3.45e-04  
    6   -2301.8939553267      1.05e-04  
    7   -2301.8941682784      3.47e-05  
    8   -2301.8941914672      1.53e-05  
    9   -2301.8941969203      2.69e-06  
   10   -2301.8941970570      1.19e-06  
   11   -2301.8941970881      3.02e-07  
   12   -2301.8941970898      1.10e-07  
   13   -2301.8941970902      4.75e-08  
   14   -2301.8941970901      1.66e-08  
   15   -2301.8941970902      4.84e-09  Convergence criterion met
 ---------------------------------------
 SCF time:   CPU 598.91s  wall 599.00s 
 SCF   energy in the final basis set =    -2301.8941970902
 Total energy in the final basis set =    -2301.8941970902

 --------------------------------------------------------------

                    Orbital Energies (a.u.)
 --------------------------------------------------------------

 Alpha MOs
 -- Occupied --
********-101.5638-101.5627-101.5624 -10.2620 -10.2607 -10.2606 -10.2581
-10.2274 -10.2215 -10.2073 -10.2050 -10.2046 -10.2045 -10.2012 -10.2000
 -9.4810  -9.4784  -9.4777  -9.4775  -7.2457  -7.2430  -7.2424  -7.2423
 -7.2359  -7.2353  -7.2333  -7.2328  -7.2325  -7.2323  -7.2320  -7.2316
 -0.9373  -0.9190  -0.8874  -0.8684  -0.8553  -0.8410  -0.8001  -0.7510
 -0.7486  -0.7469  -0.6605  -0.6276  -0.6159  -0.6132  -0.5486  -0.5244
 -0.5163  -0.5034  -0.4884  -0.4713  -0.4546  -0.4528  -0.4517  -0.4305
 -0.4262  -0.4103  -0.3948  -0.3920  -0.3872  -0.3777  -0.3570  -0.3497
 -0.3394  -0.3329  -0.3292  -0.3231  -0.3121  -0.2853  -0.2652  -0.2632
 -0.2597
 -- Virtual --
 -0.0585  -0.0456  -0.0366  -0.0295  -0.0222  -0.0127  -0.0075   0.0020
  0.0110   0.0149   0.0194   0.0268   0.0284   0.0380   0.0436   0.0493
  0.0534   0.0586   0.0632   0.0676   0.0760   0.0826   0.0847   0.0859
  0.0914   0.0925   0.0997   0.1021   0.1043   0.1069   0.1083   0.1130
  0.1184   0.1201   0.1231   0.1261   0.1298   0.1320   0.1335   0.1351
  0.1354   0.1386   0.1430   0.1466   0.1501   0.1627   0.1635   0.1713
  0.1757   0.1780   0.1796   0.1823   0.1887   0.1906   0.1939   0.1995
  0.2058   0.2116   0.2185   0.2235   0.2291   0.2308   0.2357   0.2388
  0.2441   0.2489   0.2539   0.2551   0.2581   0.2630   0.2636   0.2688
  0.2701   0.2734   0.2754   0.2806   0.2816   0.2880   0.2948   0.3017
  0.3077   0.3103   0.3191   0.3231   0.3263   0.3331   0.3364   0.3400
  0.3563   0.3580   0.3802   0.4252   0.4300   0.4377   0.4412   0.4559
  0.4630   0.4703   0.4789   0.4839   0.4901   0.5001   0.5044   0.5111
  0.5186   0.5250   0.5302   0.5383   0.5485   0.5529   0.5549   0.5654
  0.5693   0.5799   0.5860   0.5937   0.5984   0.6029   0.6091   0.6166
  0.6242   0.6274   0.6289   0.6470   0.6519   0.6575   0.6688   0.6748
  0.6905   0.6952   0.6965   0.7046   0.7195   0.7221   0.7313   0.7395
  0.7482   0.7806   0.8045   0.8084   0.8145   0.8287   0.8370   0.8450
  0.8471   0.8542   0.8572   0.8593   0.8622   0.8646   0.8715   0.8765
  0.8817   0.8854   0.8982   0.9036   0.9104   0.9186   0.9198   0.9341
  0.9435   0.9463   0.9515   0.9624   0.9702   0.9730   0.9803   0.9885
  0.9927   0.9980   1.0044   1.0092   1.0122   1.0322   1.0452   1.0529
  1.0609   1.0801   1.0925   1.1190   1.1435   1.1587   1.1744   1.2163
  1.2397   1.2418   1.2547   1.2665   1.2738   1.3036   1.3075   1.3231
  1.3340   1.3503   1.3722   1.3894   1.4329   1.4606   1.4830   1.4900
  1.5105   1.5142   1.5498   1.5542   1.5613   1.5662   1.5770   1.6045
  1.6175   1.6326   1.6513   1.6677   1.6694   1.6975   1.7186   1.7264
  1.7527   1.7754   1.7952   1.8059   1.8254   1.8531   1.8667   1.8856
  1.8944   1.9032   1.9075   1.9235   1.9327   1.9399   1.9506   1.9605
  1.9683   1.9854   2.0017   2.0227   2.0445   2.0546   2.0723   2.1710
  2.1829   2.1878   2.2028   2.2626   2.2784   2.2838   2.2933   2.3016
  2.3084   2.3333   2.3446   2.3562   2.3593   2.4165   2.4338   2.4448
  2.4571   2.4769   2.4842   2.4999   2.5213   2.5376   2.5517   2.5591
  2.5939   2.6039   2.6209   2.6770   2.6825   2.6918   2.7033   2.7177
  2.7279   2.7390   2.7449   2.7587   2.7700   2.7744   2.7797   2.7918
  2.7940   2.8089   2.8246   2.8364   2.8443   2.8752   2.9130   2.9573
  2.9930   3.0828   3.0861   3.1352   3.1540   3.1738   3.2025   3.2282
  3.2320   3.2426   3.3493   3.3583   3.3862   3.4055   3.5243   3.5269
  3.5973   3.6962   3.7131   3.7442   3.9242   3.9896   4.0284   4.0550
  4.0957   4.1072   4.3830   4.8049   4.8340   9.7792   9.8099   9.8295
  9.8596  23.4176  23.5620  23.8552  23.8907  23.8999  23.9272  23.9661
 24.0300  24.0489  24.0755  24.1472  24.1592  25.8199  25.9025  25.9250
 25.9789  26.1553  26.1874  26.3225  26.3524  26.5879  26.6440  26.8000
 26.8700 215.7733 215.8098 215.8305 215.8705
 --------------------------------------------------------------

          Ground-State Mulliken Net Atomic Charges

     Atom                 Charge (a.u.)
  ----------------------------------------
      1 C                     0.113731
      2 C                    -1.725809
      3 Cl                    0.480328
      4 C                     0.829547
      5 Cl                    0.481148
      6 C                    -0.552036
      7 H                     0.200021
      8 C                    -0.456311
      9 H                     0.178202
     10 C                    -0.377453
     11 H                     0.175860
     12 C                     0.208150
     13 C                    -0.193587
     14 Cl                    0.355041
     15 C                    -0.028203
     16 H                     0.203690
     17 C                    -0.604438
     18 H                     0.171556
     19 C                    -0.118243
     20 H                     0.204834
     21 C                     0.043856
     22 Cl                    0.410114
  ----------------------------------------
  Sum of atomic charges =     0.000000

 -----------------------------------------------------------------
                    Cartesian Multipole Moments
 -----------------------------------------------------------------
    Charge (ESU x 10^10)
                -0.0000
    Dipole Moment (Debye)
         X       0.1190      Y      -0.5842      Z      -2.8178
       Tot       2.8801
    Quadrupole Moments (Debye-Ang)
        XX    -103.4196     XY       0.1108     YY    -124.0924
        XZ      -6.9256     YZ      -0.2461     ZZ    -120.3257
    Octopole Moments (Debye-Ang^2)
       XXX    -205.7104    XXY     -19.0125    XYY     -74.5956
       YYY     -31.9865    XXZ     -62.3365    XYZ      -1.8743
       YYZ     -33.2888    XZZ     -59.3268    YZZ      -9.6489
       ZZZ    -115.5738
    Hexadecapole Moments (Debye-Ang^3)
      XXXX   -2519.9233   XXXY     125.6030   XXYY    -655.4833
      XYYY     152.0777   YYYY   -1136.4030   XXXZ     431.6697
      XXYZ      45.4079   XYYZ     193.8696   YYYZ     117.6738
      XXZZ    -857.1235   XYZZ      75.2638   YYZZ    -674.7874
      XZZZ     545.4842   YZZZ     113.1347   ZZZZ   -2905.2726
 -----------------------------------------------------------------
 Calculating analytic gradient of the SCF energy
 Gradient of SCF Energy
            1           2           3           4           5           6
    1   0.0001101   0.0005307   0.0011107  -0.0001585   0.0000709  -0.0000769
    2  -0.0001235  -0.0005086  -0.0060838  -0.0001081  -0.0000083   0.0000375
    3   0.0000069  -0.0000905  -0.0032046  -0.0000952   0.0000214  -0.0000271
            7           8           9          10          11          12
    1   0.0000440   0.0000577  -0.0000140  -0.0001816   0.0001236  -0.0007558
    2  -0.0000015  -0.0000347  -0.0000213   0.0009001  -0.0000188   0.0004349
    3   0.0000816  -0.0001314   0.0000221  -0.0001842  -0.0001628   0.0001191
           13          14          15          16          17          18
    1   0.0004834  -0.0010158   0.0000690  -0.0000631  -0.0000320   0.0000073
    2   0.0009193   0.0053807  -0.0000553   0.0000268   0.0000118   0.0000225
    3  -0.0000249   0.0040470   0.0000706   0.0000581  -0.0000107  -0.0000309
           19          20          21          22
    1  -0.0000029  -0.0000818   0.0001716  -0.0003965
    2   0.0002036  -0.0000086  -0.0012286   0.0002638
    3  -0.0002473   0.0000367  -0.0003416   0.0000877
 Max gradient component =       6.084E-03
 RMS gradient           =       1.233E-03
 Gradient time:  CPU 201.78 s  wall 201.80 s
 Geometry Optimization Parameters
   NAtoms,    NIC,     NZ,  NCons,   NDum,   NFix, NCnnct, MaxDiis
       22     163      22       0       0       0       0       0

 Cartesian Hessian Update
 Hessian updated using BFGS update


** GEOMETRY OPTIMIZATION IN DELOCALIZED INTERNAL COORDINATES **
   Searching for a Minimum

   Optimization Cycle:   7

                       Coordinates (Angstroms)
     ATOM                X               Y               Z
      1  C         0.0104690063    0.0077221503    0.0420506699
      2  C        -0.0126898006    0.2263597141    1.4284745736
      3  Cl        1.4818393646    0.4929134930    2.2859918709
      4  C        -1.2327247618    0.2290910538    2.1150207357
      5  Cl       -1.2999852101    0.4966774485    3.8427321285
      6  C        -2.4262067144    0.0178374795    1.4316290363
      7  H        -3.3573853352    0.0247293982    1.9834636462
      8  C        -2.4065960898   -0.2006169934    0.0589890101
      9  H        -3.3355969466   -0.3685308173   -0.4725396126
     10  C        -1.1988964261   -0.2016367686   -0.6274074920
     11  H        -1.1808052159   -0.3734341953   -1.6967338934
     12  C         1.2850087398   -0.0127172958   -0.7292574553
     13  C         2.2479112738   -1.0196497553   -0.5437953999
     14  Cl        1.9752644286   -2.2703205252    0.6558460197
     15  C         3.4232348327   -1.0758511235   -1.2838496631
     16  H         4.1304216196   -1.8742615886   -1.1028884414
     17  C         3.6674847978   -0.1039208007   -2.2477509675
     18  H         4.5802038081   -0.1386049563   -2.8307447038
     19  C         2.7476371185    0.9157782413   -2.4629656782
     20  H         2.9295610656    1.6858413266   -3.2005712902
     21  C         1.5798464806    0.9508748593   -1.7074555928
     22  Cl        0.4770070199    2.2947358972   -1.9868682752
   Point Group: c1    Number of degrees of freedom:    60


   Energy is  -2301.894197090

 Hessian updated using BFGS update

 60 Hessian modes will be used to form the next step
  Hessian Eigenvalues:
     0.012006    0.017812    0.018890    0.020888    0.020934    0.022682
     0.023004    0.023622    0.023842    0.023953    0.024090    0.024092
     0.024114    0.024119    0.024136    0.024140    0.024147    0.024151
     0.028333    0.075204    0.159996    0.159997    0.160003    0.160013
     0.160174    0.160273    0.217504    0.221017    0.221870    0.230588
     0.236500    0.237195    0.249473    0.249674    0.250025    0.252095
     0.288278    0.290011    0.301045    0.301099    0.310447    0.353032
     0.356665    0.356665    0.356667    0.356668    0.356700    0.365198
     0.412091    0.424361    0.431489    0.455872    0.461634    0.468240
     0.471777    0.478223    0.478332    0.479240    0.480917    0.545141

 Minimum search - taking simple RFO step
 Searching for Lamda that Minimizes Along All modes
 Value Taken    Lamda =  -0.00307075
 Calculated Step too Large.  Step scaled by  0.682822
 Step Taken.  Stepsize is  0.300000

                             Maximum     Tolerance    Cnvgd?
         Gradient           0.005944      0.000300      NO
         Displacement       0.239817      0.001200      NO
         Energy change     -0.002697      0.000001      NO


 New Cartesian Coordinates Obtained by Inverse Iteration

 Displacement from previous Coordinates is:  0.509465
 ----------------------------------------------------------------
             Standard Nuclear Orientation (Angstroms)
    I     Atom           X                Y                Z
 ----------------------------------------------------------------
    1      C       0.0079758594     0.0050434618     0.0380895813
    2      C      -0.0146451575     0.2648329820     1.4167321189
    3      Cl      1.4801829507     0.5859860204     2.2579472302
    4      C      -1.2318194270     0.2661956717     2.1073319152
    5      Cl     -1.2995884518     0.5854975516     3.8260674138
    6      C      -2.4228365580     0.0117067004     1.4337427779
    7      H      -3.3529344105     0.0182444292     1.9874572908
    8      C      -2.4033254804    -0.2461101334     0.0681488627
    9      H      -3.3309351240    -0.4449960759    -0.4550645936
   10      C      -1.1972917405    -0.2460422946    -0.6221877810
   11      H      -1.1781206211    -0.4455550970    -1.6867278094
   12      C       1.2841371131    -0.0147290017    -0.7328891973
   13      C       2.2255536098    -1.0449171964    -0.5744666708
   14      Cl      1.9246864795    -2.3218663650     0.5910052363
   15      C       3.4026505592    -1.0997217512    -1.3115516614
   16      H       4.0955957659    -1.9154743414    -1.1542001672
   17      C       3.6687635060    -0.1007554913    -2.2419994237
   18      H       4.5835154206    -0.1335034036    -2.8219259613
   19      C       2.7689258656     0.9419566524    -2.4290108423
   20      H       2.9684497264     1.7304227467    -3.1423311308
   21      C       1.5976568980     0.9737414679    -1.6782581075
   22      Cl      0.5084062722     2.3330597092    -1.9245398551
 ----------------------------------------------------------------
 Nuclear Repulsion Energy =        1524.81734117 hartrees
 There are       73 alpha and       73 beta electrons
 Applying Cartesian multipole field
    Component          Value
    ---------          -----
     (2,0,0)        1.00000E-11
     (0,2,0)        2.00000E-11
     (0,0,2)       -3.00000E-11
 Nucleus-field energy     =    -0.0000000266 hartrees
 Requested basis set is 6-311++G(d,p)
 There are 154 shells and 426 basis functions
 A cutoff of  1.0D-15 yielded   9646 shell pairs
 There are     79000 function pairs (     84998 Cartesian)
 Smallest overlap matrix eigenvalue = 2.83E-07
 Linear dependence detected in AO basis
 Number of orthogonalized atomic orbitals = 422
 Maximum deviation from orthogonality = 3.730E-10
 Guess from superposition of atomic densities
 Warning:  Energy on first SCF cycle will be non-variational
 SAD guess density has 146.000000 electrons

 -----------------------------------------------------------------------
  General SCF calculation program by
  Eric Jon Sundstrom, Paul Horn, Yuezhi Mao, Dmitri Zuev, Alec White,
  David Stuck, Shaama M.S., Shane Yost, Joonho Lee, David Small,
  Daniel Levine, Susi Lehtola, Hugh Burton, Evgeny Epifanovsky,
  Bang C. Huynh
 -----------------------------------------------------------------------
 Exchange:     0.2000 Hartree-Fock + 0.0800 Slater + 0.7200 B88
 Correlation:  0.1900 VWN1RPA + 0.8100 LYP
 Using SG-1 standard quadrature grid
 A restricted SCF calculation will be
 performed using DIIS
 SCF converges when DIIS error is below 1.0e-08
 ---------------------------------------
  Cycle       Energy         DIIS error
 ---------------------------------------
    1   -2305.6540699196      3.02e-02  
    2   -2301.7285415807      2.65e-03  
    3   -2301.6026967548      3.43e-03  
    4   -2301.8829260212      7.08e-04  
    5   -2301.8929827116      3.44e-04  
    6   -2301.8956219667      1.04e-04  
    7   -2301.8958325512      3.48e-05  
    8   -2301.8958558407      1.53e-05  
    9   -2301.8958612961      2.64e-06  
   10   -2301.8958614279      1.18e-06  
   11   -2301.8958614586      2.87e-07  
   12   -2301.8958614601      1.07e-07  
   13   -2301.8958614605      4.55e-08  
   14   -2301.8958614606      1.65e-08  
   15   -2301.8958614606      4.80e-09  Convergence criterion met
 ---------------------------------------
 SCF time:   CPU 595.53s  wall 595.00s 
 SCF   energy in the final basis set =    -2301.8958614606
 Total energy in the final basis set =    -2301.8958614606

 --------------------------------------------------------------

                    Orbital Energies (a.u.)
 --------------------------------------------------------------

 Alpha MOs
 -- Occupied --
********-101.5639-101.5634-101.5630 -10.2618 -10.2606 -10.2606 -10.2581
-10.2268 -10.2212 -10.2073 -10.2049 -10.2046 -10.2045 -10.2012 -10.2001
 -9.4810  -9.4785  -9.4783  -9.4779  -7.2457  -7.2432  -7.2430  -7.2427
 -7.2358  -7.2353  -7.2334  -7.2331  -7.2329  -7.2327  -7.2327  -7.2320
 -0.9371  -0.9191  -0.8873  -0.8685  -0.8552  -0.8411  -0.7998  -0.7511
 -0.7486  -0.7471  -0.6604  -0.6267  -0.6170  -0.6131  -0.5485  -0.5244
 -0.5155  -0.5047  -0.4882  -0.4713  -0.4544  -0.4529  -0.4518  -0.4299
 -0.4261  -0.4105  -0.3947  -0.3915  -0.3866  -0.3775  -0.3562  -0.3491
 -0.3388  -0.3335  -0.3300  -0.3238  -0.3139  -0.2834  -0.2657  -0.2639
 -0.2603
 -- Virtual --
 -0.0562  -0.0458  -0.0363  -0.0318  -0.0224  -0.0127  -0.0074   0.0020
  0.0111   0.0147   0.0194   0.0266   0.0282   0.0376   0.0435   0.0494
  0.0531   0.0593   0.0632   0.0670   0.0747   0.0824   0.0848   0.0862
  0.0917   0.0920   0.0999   0.1018   0.1042   0.1067   0.1083   0.1120
  0.1187   0.1195   0.1233   0.1266   0.1298   0.1318   0.1339   0.1343
  0.1352   0.1382   0.1425   0.1465   0.1491   0.1624   0.1637   0.1713
  0.1751   0.1771   0.1792   0.1818   0.1891   0.1913   0.1932   0.1995
  0.2055   0.2101   0.2183   0.2236   0.2308   0.2315   0.2355   0.2388
  0.2440   0.2466   0.2534   0.2558   0.2578   0.2625   0.2640   0.2688
  0.2714   0.2727   0.2760   0.2806   0.2828   0.2877   0.2931   0.3001
  0.3076   0.3099   0.3186   0.3245   0.3259   0.3338   0.3375   0.3396
  0.3557   0.3587   0.3796   0.4245   0.4294   0.4386   0.4426   0.4542
  0.4627   0.4713   0.4787   0.4854   0.4885   0.5021   0.5041   0.5124
  0.5215   0.5245   0.5304   0.5396   0.5482   0.5518   0.5554   0.5659
  0.5699   0.5817   0.5848   0.5938   0.5972   0.6043   0.6087   0.6154
  0.6240   0.6314   0.6326   0.6480   0.6520   0.6582   0.6678   0.6732
  0.6879   0.6961   0.6975   0.7051   0.7191   0.7206   0.7313   0.7396
  0.7488   0.7813   0.8028   0.8101   0.8153   0.8307   0.8381   0.8447
  0.8493   0.8547   0.8557   0.8583   0.8640   0.8662   0.8703   0.8761
  0.8807   0.8892   0.8952   0.9021   0.9094   0.9127   0.9197   0.9328
  0.9419   0.9488   0.9527   0.9643   0.9723   0.9745   0.9850   0.9914
  0.9927   0.9973   1.0038   1.0115   1.0145   1.0337   1.0443   1.0517
  1.0591   1.0780   1.0909   1.1251   1.1442   1.1615   1.1766   1.2217
  1.2411   1.2444   1.2539   1.2647   1.2731   1.3033   1.3124   1.3224
  1.3325   1.3506   1.3712   1.3947   1.4315   1.4556   1.4837   1.4886
  1.5082   1.5150   1.5535   1.5545   1.5610   1.5665   1.5792   1.6035
  1.6175   1.6330   1.6511   1.6678   1.6692   1.6945   1.7190   1.7264
  1.7526   1.7765   1.7958   1.8038   1.8251   1.8499   1.8652   1.8840
  1.8920   1.9019   1.9079   1.9237   1.9322   1.9412   1.9552   1.9610
  1.9688   1.9855   2.0053   2.0252   2.0451   2.0552   2.0696   2.1727
  2.1831   2.1877   2.2003   2.2628   2.2772   2.2836   2.2961   2.3026
  2.3100   2.3287   2.3462   2.3572   2.3592   2.4211   2.4389   2.4438
  2.4566   2.4738   2.4822   2.4986   2.5183   2.5398   2.5527   2.5597
  2.5881   2.5975   2.6220   2.6811   2.6857   2.6919   2.7035   2.7178
  2.7290   2.7384   2.7451   2.7566   2.7714   2.7751   2.7803   2.7890
  2.7933   2.8079   2.8288   2.8367   2.8447   2.8702   2.9112   2.9614
  2.9944   3.0869   3.0889   3.1337   3.1534   3.1748   3.2045   3.2287
  3.2347   3.2417   3.3486   3.3589   3.3875   3.4057   3.5247   3.5314
  3.5992   3.6992   3.7128   3.7465   3.9254   3.9906   4.0284   4.0552
  4.0958   4.1072   4.3753   4.8067   4.8337   9.7820   9.8128   9.8240
  9.8597  23.4192  23.5625  23.8561  23.8899  23.9007  23.9290  23.9672
 24.0301  24.0485  24.0808  24.1470  24.1602  25.8193  25.9025  25.9384
 25.9641  26.1603  26.2087  26.2944  26.3507  26.5878  26.6528  26.7915
 26.8726 215.7761 215.8114 215.8270 215.8701
 --------------------------------------------------------------

          Ground-State Mulliken Net Atomic Charges

     Atom                 Charge (a.u.)
  ----------------------------------------
      1 C                    -0.011019
      2 C                    -1.777614
      3 Cl                    0.499901
      4 C                     0.931096
      5 Cl                    0.485870
      6 C                    -0.461034
      7 H                     0.202170
      8 C                    -0.505260
      9 H                     0.177173
     10 C                    -0.364512
     11 H                     0.177483
     12 C                     0.140636
     13 C                    -0.175683
     14 Cl                    0.368138
     15 C                    -0.051141
     16 H                     0.204372
     17 C                    -0.575983
     18 H                     0.172130
     19 C                    -0.082047
     20 H                     0.205860
     21 C                     0.007271
     22 Cl                    0.432194
  ----------------------------------------
  Sum of atomic charges =     0.000000

 -----------------------------------------------------------------
                    Cartesian Multipole Moments
 -----------------------------------------------------------------
    Charge (ESU x 10^10)
                -0.0000
    Dipole Moment (Debye)
         X       0.1150      Y      -0.6452      Z      -2.8119
       Tot       2.8873
    Quadrupole Moments (Debye-Ang)
        XX    -103.4474     XY       0.3152     YY    -123.9492
        XZ      -7.0236     YZ      -0.2271     ZZ    -120.3280
    Octopole Moments (Debye-Ang^2)
       XXX    -205.0361    XXY     -21.1361    XYY     -73.9630
       YYY     -37.8945    XXZ     -61.9546    XYZ      -1.7899
       YYZ     -33.0865    XZZ     -59.4147    YZZ     -11.7163
       ZZZ    -113.1212
    Hexadecapole Moments (Debye-Ang^3)
      XXXX   -2506.3157   XXXY     120.8323   XXYY    -659.5176
      XYYY     142.4164   YYYY   -1191.6476   XXXZ     438.9992
      XXYZ      35.7454   XYYZ     195.7696   YYYZ      86.0566
      XXZZ    -845.8975   XYZZ      73.0748   YYZZ    -674.4388
      XZZZ     556.2956   YZZZ      84.7338   ZZZZ   -2855.3159
 -----------------------------------------------------------------
 Calculating analytic gradient of the SCF energy
 Gradient of SCF Energy
            1           2           3           4           5           6
    1  -0.0004396   0.0001686   0.0008409  -0.0000361   0.0000641   0.0000216
    2  -0.0002171  -0.0004273  -0.0036550  -0.0000035  -0.0000030  -0.0000258
    3   0.0000889  -0.0003087  -0.0017241  -0.0000970   0.0000439  -0.0000485
            7           8           9          10          11          12
    1   0.0000036   0.0000038  -0.0000215   0.0000724   0.0000913  -0.0000487
    2   0.0000030   0.0000023  -0.0000219   0.0005219   0.0000651   0.0004901
    3   0.0000336   0.0000002   0.0000157  -0.0001371  -0.0001083  -0.0001922
           13          14          15          16          17          18
    1   0.0001916  -0.0005289  -0.0001087   0.0000033  -0.0000550   0.0000039
    2   0.0006883   0.0031614  -0.0001800   0.0000521   0.0001586  -0.0000001
    3  -0.0000689   0.0025589   0.0001660   0.0000124  -0.0000213  -0.0000213
           19          20          21          22
    1   0.0000834  -0.0000218  -0.0000450  -0.0002433
    2   0.0000100  -0.0000137  -0.0006316   0.0000264
    3  -0.0001673   0.0000224  -0.0001351   0.0000878
 Max gradient component =       3.655E-03
 RMS gradient           =       7.404E-04
 Gradient time:  CPU 201.02 s  wall 201.04 s
 Geometry Optimization Parameters
   NAtoms,    NIC,     NZ,  NCons,   NDum,   NFix, NCnnct, MaxDiis
       22     163      22       0       0       0       0       0

 Cartesian Hessian Update
 Hessian updated using BFGS update


** GEOMETRY OPTIMIZATION IN DELOCALIZED INTERNAL COORDINATES **
   Searching for a Minimum

   Optimization Cycle:   8

                       Coordinates (Angstroms)
     ATOM                X               Y               Z
      1  C         0.0079758594    0.0050434618    0.0380895813
      2  C        -0.0146451575    0.2648329820    1.4167321189
      3  Cl        1.4801829507    0.5859860204    2.2579472302
      4  C        -1.2318194270    0.2661956717    2.1073319152
      5  Cl       -1.2995884518    0.5854975516    3.8260674138
      6  C        -2.4228365580    0.0117067004    1.4337427779
      7  H        -3.3529344105    0.0182444292    1.9874572908
      8  C        -2.4033254804   -0.2461101334    0.0681488627
      9  H        -3.3309351240   -0.4449960759   -0.4550645936
     10  C        -1.1972917405   -0.2460422946   -0.6221877810
     11  H        -1.1781206211   -0.4455550970   -1.6867278094
     12  C         1.2841371131   -0.0147290017   -0.7328891973
     13  C         2.2255536098   -1.0449171964   -0.5744666708
     14  Cl        1.9246864795   -2.3218663650    0.5910052363
     15  C         3.4026505592   -1.0997217512   -1.3115516614
     16  H         4.0955957659   -1.9154743414   -1.1542001672
     17  C         3.6687635060   -0.1007554913   -2.2419994237
     18  H         4.5835154206   -0.1335034036   -2.8219259613
     19  C         2.7689258656    0.9419566524   -2.4290108423
     20  H         2.9684497264    1.7304227467   -3.1423311308
     21  C         1.5976568980    0.9737414679   -1.6782581075
     22  Cl        0.5084062722    2.3330597092   -1.9245398551
   Point Group: c1    Number of degrees of freedom:    60


   Energy is  -2301.895861461

 Hessian updated using BFGS update

 60 Hessian modes will be used to form the next step
  Hessian Eigenvalues:
     0.008889    0.017790    0.018767    0.020851    0.020932    0.022111
     0.022960    0.023621    0.023841    0.023915    0.024090    0.024093
     0.024115    0.024118    0.024136    0.024140    0.024145    0.024150
     0.028350    0.074831    0.159996    0.159997    0.160002    0.160011
     0.160189    0.160269    0.217487    0.221022    0.221874    0.230587
     0.236502    0.237213    0.249455    0.249677    0.250028    0.252108
     0.288278    0.289952    0.301012    0.301101    0.310579    0.353053
     0.356665    0.356665    0.356667    0.356668    0.356699    0.365237
     0.412090    0.424341    0.431489    0.455871    0.461643    0.468238
     0.471811    0.478230    0.478342    0.479242    0.480933    0.544765

 Minimum search - taking simple RFO step
 Searching for Lamda that Minimizes Along All modes
 Value Taken    Lamda =  -0.00169523
 Calculated Step too Large.  Step scaled by  0.759913
 Step Taken.  Stepsize is  0.300000

                             Maximum     Tolerance    Cnvgd?
         Gradient           0.003620      0.000300      NO
         Displacement       0.239794      0.001200      NO
         Energy change     -0.001664      0.000001      NO


 New Cartesian Coordinates Obtained by Inverse Iteration

 Displacement from previous Coordinates is:  0.513211
 ----------------------------------------------------------------
             Standard Nuclear Orientation (Angstroms)
    I     Atom           X                Y                Z
 ----------------------------------------------------------------
    1      C       0.0061775902     0.0029068923     0.0345415885
    2      C      -0.0172440791     0.3033827443     1.4044283462
    3      Cl      1.4759547282     0.6785913823     2.2279865747
    4      C      -1.2319603461     0.3029642185     2.0987327043
    5      Cl     -1.3022154766     0.6738955406     3.8067276315
    6      C      -2.4196793876     0.0064011037     1.4358683999
    7      H      -3.3486763849     0.0126007773     1.9914282436
    8      C      -2.3990146662    -0.2911034804     0.0785611836
    9      H      -3.3243303425    -0.5212969805    -0.4357398717
   10      C      -1.1944887843    -0.2903219028    -0.6151887449
   11      H      -1.1736127755    -0.5201641420    -1.6736355737
   12      C       1.2831365390    -0.0168557620    -0.7361204095
   13      C       2.2034963387    -1.0685355272    -0.6055603001
   14      Cl      1.8732802134    -2.3715459949     0.5228618868
   15      C       3.3823656352    -1.1217744984    -1.3401191526
   16      H       4.0602844529    -1.9543854503    -1.2071979347
   17      C       3.6700180965    -0.0979628491    -2.2369030288
   18      H       4.5865795568    -0.1287795066    -2.8140773529
   19      C       2.7901623788     0.9664807328    -2.3944517333
   20      H       3.0068444189     1.7724695010    -3.0828710123
   21      C       1.6156574832     0.9949782929    -1.6483757751
   22      Cl      0.5422678664     2.3710711503    -1.8595264441
 ----------------------------------------------------------------
 Nuclear Repulsion Energy =        1523.91162551 hartrees
 There are       73 alpha and       73 beta electrons
 Applying Cartesian multipole field
    Component          Value
    ---------          -----
     (2,0,0)        1.00000E-11
     (0,2,0)        2.00000E-11
     (0,0,2)       -3.00000E-11
 Nucleus-field energy     =    -0.0000000245 hartrees
 Requested basis set is 6-311++G(d,p)
 There are 154 shells and 426 basis functions
 A cutoff of  1.0D-15 yielded   9647 shell pairs
 There are     78999 function pairs (     84999 Cartesian)
 Smallest overlap matrix eigenvalue = 2.68E-07
 Linear dependence detected in AO basis
 Number of orthogonalized atomic orbitals = 422
 Maximum deviation from orthogonality = 6.444E-10
 Guess from superposition of atomic densities
 Warning:  Energy on first SCF cycle will be non-variational
 SAD guess density has 146.000000 electrons

 -----------------------------------------------------------------------
  General SCF calculation program by
  Eric Jon Sundstrom, Paul Horn, Yuezhi Mao, Dmitri Zuev, Alec White,
  David Stuck, Shaama M.S., Shane Yost, Joonho Lee, David Small,
  Daniel Levine, Susi Lehtola, Hugh Burton, Evgeny Epifanovsky,
  Bang C. Huynh
 -----------------------------------------------------------------------
 Exchange:     0.2000 Hartree-Fock + 0.0800 Slater + 0.7200 B88
 Correlation:  0.1900 VWN1RPA + 0.8100 LYP
 Using SG-1 standard quadrature grid
 A restricted SCF calculation will be
 performed using DIIS
 SCF converges when DIIS error is below 1.0e-08
 ---------------------------------------
  Cycle       Energy         DIIS error
 ---------------------------------------
    1   -2305.6520008062      3.02e-02  
    2   -2301.7294976039      2.65e-03  
    3   -2301.6044284624      3.43e-03  
    4   -2301.8840873640      7.04e-04  
    5   -2301.8940003637      3.43e-04  
    6   -2301.8966246130      1.04e-04  
    7   -2301.8968333956      3.48e-05  
    8   -2301.8968566890      1.53e-05  
    9   -2301.8968621573      2.61e-06  
   10   -2301.8968622855      1.17e-06  
   11   -2301.8968623156      2.75e-07  
   12   -2301.8968623172      1.04e-07  
   13   -2301.8968623175      4.32e-08  
   14   -2301.8968623174      1.62e-08  
   15   -2301.8968623175      4.83e-09  Convergence criterion met
 ---------------------------------------
 SCF time:   CPU 596.81s  wall 597.00s 
 SCF   energy in the final basis set =    -2301.8968623175
 Total energy in the final basis set =    -2301.8968623175

 --------------------------------------------------------------

                    Orbital Energies (a.u.)
 --------------------------------------------------------------

 Alpha MOs
 -- Occupied --
********-101.5640-101.5640-101.5634 -10.2615 -10.2605 -10.2605 -10.2582
-10.2263 -10.2210 -10.2072 -10.2049 -10.2045 -10.2045 -10.2011 -10.2002
 -9.4809  -9.4788  -9.4786  -9.4783  -7.2456  -7.2435  -7.2433  -7.2431
 -7.2357  -7.2352  -7.2336  -7.2335  -7.2332  -7.2331  -7.2330  -7.2324
 -0.9370  -0.9192  -0.8872  -0.8687  -0.8552  -0.8412  -0.7997  -0.7511
 -0.7486  -0.7471  -0.6602  -0.6258  -0.6180  -0.6130  -0.5484  -0.5244
 -0.5147  -0.5059  -0.4880  -0.4713  -0.4542  -0.4530  -0.4518  -0.4294
 -0.4262  -0.4106  -0.3946  -0.3914  -0.3859  -0.3775  -0.3556  -0.3485
 -0.3383  -0.3341  -0.3307  -0.3242  -0.3151  -0.2815  -0.2668  -0.2641
 -0.2605
 -- Virtual --
 -0.0538  -0.0461  -0.0361  -0.0341  -0.0226  -0.0127  -0.0075   0.0020
  0.0112   0.0145   0.0193   0.0265   0.0280   0.0373   0.0435   0.0495
  0.0529   0.0602   0.0634   0.0665   0.0732   0.0823   0.0847   0.0865
  0.0917   0.0921   0.1000   0.1018   0.1043   0.1066   0.1083   0.1109
  0.1190   0.1193   0.1233   0.1271   0.1298   0.1318   0.1332   0.1348
  0.1354   0.1379   0.1421   0.1463   0.1483   0.1621   0.1641   0.1710
  0.1744   0.1768   0.1788   0.1815   0.1890   0.1923   0.1928   0.1996
  0.2051   0.2084   0.2180   0.2228   0.2319   0.2328   0.2354   0.2389
  0.2437   0.2447   0.2518   0.2562   0.2571   0.2622   0.2646   0.2689
  0.2706   0.2747   0.2767   0.2809   0.2845   0.2878   0.2919   0.2978
  0.3071   0.3087   0.3178   0.3246   0.3285   0.3343   0.3392   0.3392
  0.3537   0.3617   0.3791   0.4240   0.4287   0.4399   0.4447   0.4525
  0.4620   0.4724   0.4774   0.4864   0.4884   0.5043   0.5054   0.5126
  0.5227   0.5235   0.5306   0.5412   0.5481   0.5508   0.5562   0.5668
  0.5699   0.5830   0.5834   0.5924   0.5957   0.6055   0.6087   0.6147
  0.6226   0.6341   0.6366   0.6484   0.6535   0.6590   0.6659   0.6726
  0.6856   0.6959   0.6992   0.7046   0.7162   0.7207   0.7318   0.7404
  0.7498   0.7819   0.8012   0.8116   0.8166   0.8330   0.8389   0.8438
  0.8512   0.8542   0.8549   0.8576   0.8641   0.8689   0.8697   0.8772
  0.8778   0.8874   0.8945   0.9033   0.9075   0.9131   0.9195   0.9306
  0.9411   0.9511   0.9552   0.9651   0.9743   0.9762   0.9866   0.9932
  0.9949   0.9965   1.0032   1.0140   1.0184   1.0358   1.0440   1.0508
  1.0590   1.0765   1.0894   1.1293   1.1413   1.1652   1.1825   1.2280
  1.2431   1.2466   1.2535   1.2612   1.2737   1.3020   1.3182   1.3208
  1.3304   1.3516   1.3697   1.3996   1.4273   1.4532   1.4843   1.4875
  1.5048   1.5165   1.5546   1.5564   1.5606   1.5677   1.5819   1.6020
  1.6181   1.6333   1.6502   1.6682   1.6695   1.6915   1.7196   1.7266
  1.7530   1.7777   1.7969   1.8021   1.8248   1.8459   1.8640   1.8822
  1.8903   1.9000   1.9087   1.9240   1.9318   1.9421   1.9575   1.9613
  1.9699   1.9861   2.0091   2.0269   2.0455   2.0555   2.0672   2.1742
  2.1834   2.1879   2.1982   2.2622   2.2752   2.2843   2.2951   2.3077
  2.3130   2.3238   2.3482   2.3582   2.3601   2.4241   2.4424   2.4429
  2.4523   2.4709   2.4867   2.4984   2.5165   2.5422   2.5528   2.5587
  2.5810   2.5918   2.6258   2.6848   2.6885   2.6926   2.7038   2.7177
  2.7296   2.7375   2.7450   2.7558   2.7728   2.7761   2.7803   2.7836
  2.7939   2.8071   2.8353   2.8375   2.8453   2.8657   2.9094   2.9651
  2.9949   3.0912   3.0923   3.1326   3.1520   3.1762   3.2059   3.2271
  3.2364   3.2449   3.3473   3.3595   3.3893   3.4059   3.5251   3.5362
  3.6013   3.7028   3.7123   3.7488   3.9266   3.9918   4.0284   4.0556
  4.0956   4.1074   4.3690   4.8086   4.8322   9.7847   9.8119   9.8277
  9.8542  23.4212  23.5633  23.8566  23.8893  23.9011  23.9307  23.9682
 24.0298  24.0478  24.0853  24.1467  24.1612  25.8182  25.9019  25.9372
 25.9667  26.1624  26.2347  26.2656  26.3532  26.5882  26.6556  26.7770
 26.8925 215.7789 215.8094 215.8335 215.8629
 --------------------------------------------------------------

          Ground-State Mulliken Net Atomic Charges

     Atom                 Charge (a.u.)
  ----------------------------------------
      1 C                    -0.107760
      2 C                    -1.833198
      3 Cl                    0.526910
      4 C                     1.019884
      5 Cl                    0.489242
      6 C                    -0.371686
      7 H                     0.204141
      8 C                    -0.558999
      9 H                     0.176132
     10 C                    -0.355197
     11 H                     0.179253
     12 C                     0.073559
     13 C                    -0.172266
     14 Cl                    0.392700
     15 C                    -0.082303
     16 H                     0.204984
     17 C                    -0.547756
     18 H                     0.172796
     19 C                    -0.041941
     20 H                     0.206369
     21 C                    -0.028995
     22 Cl                    0.454131
  ----------------------------------------
  Sum of atomic charges =     0.000000

 -----------------------------------------------------------------
                    Cartesian Multipole Moments
 -----------------------------------------------------------------
    Charge (ESU x 10^10)
                 0.0000
    Dipole Moment (Debye)
         X       0.1155      Y      -0.7092      Z      -2.7998
       Tot       2.8906
    Quadrupole Moments (Debye-Ang)
        XX    -103.4833     XY       0.5226     YY    -123.8180
        XZ      -7.1140     YZ      -0.2152     ZZ    -120.3345
    Octopole Moments (Debye-Ang^2)
       XXX    -204.2207    XXY     -23.2349    XYY     -73.3813
       YYY     -43.7974    XXZ     -61.4673    XYZ      -1.7200
       YYZ     -32.8273    XZZ     -59.4122    YZZ     -13.8763
       ZZZ    -110.5431
    Hexadecapole Moments (Debye-Ang^3)
      XXXX   -2493.4581   XXXY     115.6686   XXYY    -664.1503
      XYYY     132.5465   YYYY   -1249.4448   XXXZ     447.0548
      XXYZ      25.8098   XYYZ     197.9803   YYYZ      53.9678
      XXZZ    -834.4115   XYZZ      70.3625   YYZZ    -674.2561
      XZZZ     567.6799   YZZZ      55.5421   ZZZZ   -2803.6453
 -----------------------------------------------------------------
 Calculating analytic gradient of the SCF energy
 Gradient of SCF Energy
            1           2           3           4           5           6
    1  -0.0005615  -0.0000879   0.0007589   0.0000891   0.0000216   0.0000147
    2  -0.0001965  -0.0003917  -0.0020371  -0.0000414   0.0000204  -0.0000075
    3   0.0000369  -0.0003309  -0.0008948   0.0000003   0.0000064  -0.0000873
            7           8           9          10          11          12
    1  -0.0000166  -0.0000691  -0.0000155   0.0002526   0.0000410   0.0003248
    2  -0.0000036   0.0000119  -0.0000113   0.0003171   0.0000713   0.0004178
    3  -0.0000004   0.0000994   0.0000074  -0.0000870  -0.0000891  -0.0003466
           13          14          15          16          17          18
    1  -0.0000318  -0.0003018  -0.0001418   0.0000254  -0.0000622   0.0000029
    2   0.0004263   0.0018314  -0.0001809   0.0000424   0.0002116  -0.0000069
    3   0.0000628   0.0015431   0.0001853  -0.0000311  -0.0000732  -0.0000134
           19          20          21          22
    1   0.0001598   0.0000190  -0.0002829  -0.0001387
    2  -0.0001034  -0.0000020  -0.0002157  -0.0001524
    3  -0.0000706   0.0000161   0.0000054   0.0000615
 Max gradient component =       2.037E-03
 RMS gradient           =       4.463E-04
 Gradient time:  CPU 198.64 s  wall 198.66 s
 Geometry Optimization Parameters
   NAtoms,    NIC,     NZ,  NCons,   NDum,   NFix, NCnnct, MaxDiis
       22     163      22       0       0       0       0       0

 Cartesian Hessian Update
 Hessian updated using BFGS update


** GEOMETRY OPTIMIZATION IN DELOCALIZED INTERNAL COORDINATES **
   Searching for a Minimum

   Optimization Cycle:   9

                       Coordinates (Angstroms)
     ATOM                X               Y               Z
      1  C         0.0061775902    0.0029068923    0.0345415885
      2  C        -0.0172440791    0.3033827443    1.4044283462
      3  Cl        1.4759547282    0.6785913823    2.2279865747
      4  C        -1.2319603461    0.3029642185    2.0987327043
      5  Cl       -1.3022154766    0.6738955406    3.8067276315
      6  C        -2.4196793876    0.0064011037    1.4358683999
      7  H        -3.3486763849    0.0126007773    1.9914282436
      8  C        -2.3990146662   -0.2911034804    0.0785611836
      9  H        -3.3243303425   -0.5212969805   -0.4357398717
     10  C        -1.1944887843   -0.2903219028   -0.6151887449
     11  H        -1.1736127755   -0.5201641420   -1.6736355737
     12  C         1.2831365390   -0.0168557620   -0.7361204095
     13  C         2.2034963387   -1.0685355272   -0.6055603001
     14  Cl        1.8732802134   -2.3715459949    0.5228618868
     15  C         3.3823656352   -1.1217744984   -1.3401191526
     16  H         4.0602844529   -1.9543854503   -1.2071979347
     17  C         3.6700180965   -0.0979628491   -2.2369030288
     18  H         4.5865795568   -0.1287795066   -2.8140773529
     19  C         2.7901623788    0.9664807328   -2.3944517333
     20  H         3.0068444189    1.7724695010   -3.0828710123
     21  C         1.6156574832    0.9949782929   -1.6483757751
     22  Cl        0.5422678664    2.3710711503   -1.8595264441
   Point Group: c1    Number of degrees of freedom:    60


   Energy is  -2301.896862317

 Hessian updated using BFGS update

 60 Hessian modes will be used to form the next step
  Hessian Eigenvalues:
     0.005864    0.017775    0.018695    0.020834    0.020933    0.021892
     0.022958    0.023621    0.023840    0.023906    0.024090    0.024092
     0.024115    0.024119    0.024136    0.024140    0.024145    0.024150
     0.028374    0.074479    0.159995    0.159997    0.160002    0.160010
     0.160189    0.160284    0.217239    0.221020    0.221871    0.230581
     0.236502    0.237231    0.249510    0.249687    0.250026    0.252101
     0.288260    0.290023    0.301029    0.301101    0.310548    0.353055
     0.356664    0.356665    0.356666    0.356668    0.356700    0.365235
     0.412085    0.424308    0.431495    0.455862    0.461654    0.468235
     0.471814    0.478214    0.478362    0.479239    0.480928    0.544289

 Minimum search - taking simple RFO step
 Searching for Lamda that Minimizes Along All modes
 Value Taken    Lamda =  -0.00093709
 Calculated Step too Large.  Step scaled by  0.816164
 Step Taken.  Stepsize is  0.300000

                             Maximum     Tolerance    Cnvgd?
         Gradient           0.002135      0.000300      NO
         Displacement       0.240010      0.001200      NO
         Energy change     -0.001001      0.000001      NO


 New Cartesian Coordinates Obtained by Inverse Iteration

 Displacement from previous Coordinates is:  0.510659
 ----------------------------------------------------------------
             Standard Nuclear Orientation (Angstroms)
    I     Atom           X                Y                Z
 ----------------------------------------------------------------
    1      C       0.0053855097     0.0017648484     0.0324811793
    2      C      -0.0212061349     0.3424754261     1.3925417459
    3      Cl      1.4670190392     0.7690732895     2.2004154732
    4      C      -1.2343807380     0.3406088352     2.0890701476
    5      Cl     -1.3091296234     0.7608323746     3.7852265515
    6      C      -2.4172997325     0.0019568923     1.4374021102
    7      H      -3.3454410165     0.0074489055     1.9943637460
    8      C      -2.3932868248    -0.3353137375     0.0896302382
    9      H      -3.3150419425    -0.5975019321    -0.4155723235
   10      C      -1.1897007924    -0.3336805030    -0.6062035648
   11      H      -1.1653603268    -0.5951998222    -1.6572373461
   12      C       1.2828383069    -0.0186421681    -0.7377734804
   13      C       2.1826717640    -1.0901765848    -0.6366289995
   14      Cl      1.8240145528    -2.4192162214     0.4524028808
   15      C       3.3626107269    -1.1420144639    -1.3699450079
   16      H       4.0251961528    -1.9904756177    -1.2618675322
   17      C       3.6706256409    -0.0960985672    -2.2339266633
   18      H       4.5880464156    -0.1255943612    -2.8098008193
   19      C       2.8105014347     0.9884983391    -2.3609232710
   20      H       3.0429437869     1.8104160387    -3.0250319412
   21      C       1.6344747269     1.0147021021    -1.6172417997
   22      Cl      0.5795221300     2.4091531694    -1.7900120981
 ----------------------------------------------------------------
 Nuclear Repulsion Energy =        1523.14918651 hartrees
 There are       73 alpha and       73 beta electrons
 Applying Cartesian multipole field
    Component          Value
    ---------          -----
     (2,0,0)        1.00000E-11
     (0,2,0)        2.00000E-11
     (0,0,2)       -3.00000E-11
 Nucleus-field energy     =    -0.0000000224 hartrees
 Requested basis set is 6-311++G(d,p)
 There are 154 shells and 426 basis functions
 A cutoff of  1.0D-15 yielded   9653 shell pairs
 There are     78963 function pairs (     84940 Cartesian)
 Smallest overlap matrix eigenvalue = 2.51E-07
 Linear dependence detected in AO basis
 Number of orthogonalized atomic orbitals = 422
 Maximum deviation from orthogonality = 8.336E-10
 Guess from superposition of atomic densities
 Warning:  Energy on first SCF cycle will be non-variational
 SAD guess density has 146.000000 electrons

 -----------------------------------------------------------------------
  General SCF calculation program by
  Eric Jon Sundstrom, Paul Horn, Yuezhi Mao, Dmitri Zuev, Alec White,
  David Stuck, Shaama M.S., Shane Yost, Joonho Lee, David Small,
  Daniel Levine, Susi Lehtola, Hugh Burton, Evgeny Epifanovsky,
  Bang C. Huynh
 -----------------------------------------------------------------------
 Exchange:     0.2000 Hartree-Fock + 0.0800 Slater + 0.7200 B88
 Correlation:  0.1900 VWN1RPA + 0.8100 LYP
 Using SG-1 standard quadrature grid
 A restricted SCF calculation will be
 performed using DIIS
 SCF converges when DIIS error is below 1.0e-08
 ---------------------------------------
  Cycle       Energy         DIIS error
 ---------------------------------------
    1   -2305.6513294233      3.02e-02  
    2   -2301.7300335607      2.65e-03  
    3   -2301.6055343258      3.43e-03  
    4   -2301.8848016264      7.00e-04  
    5   -2301.8946068261      3.42e-04  
    6   -2301.8972174051      1.04e-04  
    7   -2301.8974250652      3.48e-05  
    8   -2301.8974483126      1.53e-05  
    9   -2301.8974537963      2.58e-06  
   10   -2301.8974539217      1.16e-06  
   11   -2301.8974539514      2.64e-07  
   12   -2301.8974539527      1.01e-07  
   13   -2301.8974539530      4.02e-08  
   14   -2301.8974539530      1.54e-08  
   15   -2301.8974539529      4.98e-09  Convergence criterion met
 ---------------------------------------
 SCF time:   CPU 620.08s  wall 621.00s 
 SCF   energy in the final basis set =    -2301.8974539529
 Total energy in the final basis set =    -2301.8974539529

 --------------------------------------------------------------

                    Orbital Energies (a.u.)
 --------------------------------------------------------------

 Alpha MOs
 -- Occupied --
********-101.5645-101.5641-101.5637 -10.2613 -10.2606 -10.2604 -10.2582
-10.2260 -10.2208 -10.2073 -10.2048 -10.2046 -10.2045 -10.2011 -10.2002
 -9.4807  -9.4793  -9.4787  -9.4786  -7.2454  -7.2440  -7.2434  -7.2433
 -7.2356  -7.2350  -7.2341  -7.2336  -7.2335  -7.2334  -7.2330  -7.2327
 -0.9369  -0.9194  -0.8872  -0.8688  -0.8552  -0.8413  -0.7996  -0.7512
 -0.7485  -0.7472  -0.6602  -0.6248  -0.6190  -0.6130  -0.5484  -0.5244
 -0.5139  -0.5070  -0.4879  -0.4713  -0.4541  -0.4531  -0.4519  -0.4289
 -0.4263  -0.4107  -0.3945  -0.3913  -0.3853  -0.3775  -0.3552  -0.3481
 -0.3380  -0.3349  -0.3312  -0.3246  -0.3157  -0.2797  -0.2682  -0.2643
 -0.2606
 -- Virtual --
 -0.0515  -0.0462  -0.0369  -0.0354  -0.0227  -0.0127  -0.0075   0.0020
  0.0112   0.0143   0.0193   0.0263   0.0279   0.0371   0.0435   0.0497
  0.0526   0.0611   0.0638   0.0660   0.0717   0.0822   0.0846   0.0868
  0.0915   0.0924   0.0999   0.1019   0.1043   0.1064   0.1082   0.1098
  0.1188   0.1198   0.1232   0.1272   0.1297   0.1315   0.1327   0.1353
  0.1361   0.1376   0.1418   0.1458   0.1478   0.1618   0.1647   0.1701
  0.1742   0.1765   0.1784   0.1814   0.1888   0.1924   0.1932   0.1996
  0.2046   0.2065   0.2171   0.2222   0.2323   0.2341   0.2356   0.2394
  0.2428   0.2440   0.2501   0.2554   0.2570   0.2625   0.2648   0.2692
  0.2698   0.2759   0.2774   0.2801   0.2866   0.2888   0.2912   0.2965
  0.3058   0.3078   0.3178   0.3240   0.3317   0.3362   0.3389   0.3409
  0.3519   0.3654   0.3788   0.4239   0.4280   0.4414   0.4478   0.4513
  0.4614   0.4732   0.4761   0.4845   0.4908   0.5049   0.5095   0.5122
  0.5220   0.5224   0.5304   0.5432   0.5482   0.5500   0.5573   0.5682
  0.5692   0.5817   0.5838   0.5908   0.5953   0.6049   0.6094   0.6150
  0.6209   0.6363   0.6393   0.6491   0.6552   0.6598   0.6671   0.6708
  0.6837   0.6956   0.7002   0.7042   0.7124   0.7221   0.7331   0.7416
  0.7514   0.7821   0.8007   0.8130   0.8178   0.8354   0.8394   0.8432
  0.8520   0.8538   0.8553   0.8568   0.8638   0.8693   0.8700   0.8758
  0.8787   0.8843   0.8940   0.9048   0.9071   0.9129   0.9200   0.9280
  0.9408   0.9530   0.9581   0.9656   0.9758   0.9768   0.9848   0.9925
  0.9960   0.9995   1.0032   1.0171   1.0221   1.0379   1.0450   1.0499
  1.0600   1.0757   1.0882   1.1299   1.1378   1.1682   1.1922   1.2337
  1.2452   1.2472   1.2553   1.2596   1.2748   1.3009   1.3185   1.3235
  1.3287   1.3530   1.3690   1.4036   1.4241   1.4525   1.4850   1.4867
  1.5011   1.5180   1.5550   1.5572   1.5602   1.5703   1.5850   1.6001
  1.6202   1.6334   1.6487   1.6684   1.6709   1.6887   1.7203   1.7268
  1.7536   1.7790   1.7973   1.8026   1.8245   1.8419   1.8634   1.8803
  1.8894   1.8976   1.9101   1.9241   1.9317   1.9430   1.9582   1.9611
  1.9710   1.9876   2.0126   2.0279   2.0455   2.0557   2.0662   2.1753
  2.1836   2.1885   2.1969   2.2601   2.2729   2.2851   2.2927   2.3097
  2.3147   2.3248   2.3498   2.3586   2.3618   2.4248   2.4405   2.4436
  2.4499   2.4710   2.4925   2.4990   2.5158   2.5443   2.5495   2.5577
  2.5740   2.5879   2.6307   2.6873   2.6909   2.6939   2.7041   2.7175
  2.7299   2.7363   2.7449   2.7564   2.7733   2.7768   2.7795   2.7803
  2.7934   2.8066   2.8385   2.8412   2.8464   2.8629   2.9077   2.9683
  2.9946   3.0952   3.0959   3.1323   3.1496   3.1777   3.2069   3.2257
  3.2332   3.2543   3.3459   3.3600   3.3916   3.4061   3.5257   3.5412
  3.6038   3.7071   3.7119   3.7512   3.9277   3.9929   4.0286   4.0564
  4.0952   4.1079   4.3643   4.8104   4.8298   9.7870   9.8100   9.8368
  9.8489  23.4238  23.5642  23.8569  23.8888  23.9014  23.9326  23.9690
 24.0297  24.0473  24.0890  24.1465  24.1622  25.8153  25.8913  25.9304
 25.9800  26.1634  26.2410  26.2653  26.3518  26.5896  26.6503  26.7635
 26.9218 215.7814 215.8076 215.8450 215.8555
 --------------------------------------------------------------

          Ground-State Mulliken Net Atomic Charges

     Atom                 Charge (a.u.)
  ----------------------------------------
      1 C                    -0.165012
      2 C                    -1.888576
      3 Cl                    0.543999
      4 C                     1.097267
      5 Cl                    0.493455
      6 C                    -0.285752
      7 H                     0.206011
      8 C                    -0.616370
      9 H                     0.175141
     10 C                    -0.348752
     11 H                     0.181122
     12 C                     0.003885
     13 C                    -0.177527
     14 Cl                    0.418531
     15 C                    -0.105404
     16 H                     0.205419
     17 C                    -0.519394
     18 H                     0.173547
     19 C                    -0.003909
     20 H                     0.206267
     21 C                    -0.062627
     22 Cl                    0.468680
  ----------------------------------------
  Sum of atomic charges =     0.000000

 -----------------------------------------------------------------
                    Cartesian Multipole Moments
 -----------------------------------------------------------------
    Charge (ESU x 10^10)
                 0.0000
    Dipole Moment (Debye)
         X       0.1205      Y      -0.7755      Z      -2.7862
       Tot       2.8946
    Quadrupole Moments (Debye-Ang)
        XX    -103.5395     XY       0.7279     YY    -123.7034
        XZ      -7.1987     YZ      -0.2082     ZZ    -120.3288
    Octopole Moments (Debye-Ang^2)
       XXX    -203.3284    XXY     -25.3384    XYY     -72.8698
       YYY     -49.6834    XXZ     -60.9836    XYZ      -1.6389
       YYZ     -32.5895    XZZ     -59.2361    YZZ     -16.0884
       ZZZ    -108.1831
    Hexadecapole Moments (Debye-Ang^3)
      XXXX   -2482.3785   XXXY     110.4727   XXYY    -669.5083
      XYYY     122.9675   YYYY   -1309.3373   XXXZ     456.0131
      XXYZ      15.6676   XYYZ     200.5949   YYYZ      21.5242
      XXZZ    -822.9982   XYZZ      67.3572   YYZZ    -674.5501
      XZZZ     579.6960   YZZZ      25.4974   ZZZZ   -2751.8183
 -----------------------------------------------------------------
 Calculating analytic gradient of the SCF energy
 Gradient of SCF Energy
            1           2           3           4           5           6
    1  -0.0005247  -0.0001677   0.0005669   0.0002112   0.0000472   0.0000068
    2  -0.0000638  -0.0004028  -0.0011021   0.0000100   0.0000239  -0.0000461
    3  -0.0000870  -0.0002372  -0.0004854   0.0000609  -0.0000500  -0.0001482
            7           8           9          10          11          12
    1  -0.0000106  -0.0001075  -0.0000074   0.0003077   0.0000047   0.0004114
    2  -0.0000071   0.0000182   0.0000080   0.0002094   0.0000207   0.0002622
    3  -0.0000011   0.0001667   0.0000080  -0.0000437  -0.0000691  -0.0004361
           13          14          15          16          17          18
    1  -0.0001212  -0.0002157  -0.0001218   0.0000229  -0.0000881   0.0000002
    2   0.0002507   0.0011237  -0.0001039   0.0000147   0.0002069  -0.0000065
    3   0.0002251   0.0009158   0.0001564  -0.0000587  -0.0000725  -0.0000090
           19          20          21          22
    1   0.0001860   0.0000315  -0.0003509  -0.0000809
    2  -0.0001764   0.0000032   0.0000076  -0.0002505
    3  -0.0000267   0.0000061   0.0001056   0.0000800
 Max gradient component =       1.124E-03
 RMS gradient           =       2.929E-04
 Gradient time:  CPU 200.69 s  wall 200.71 s
 Geometry Optimization Parameters
   NAtoms,    NIC,     NZ,  NCons,   NDum,   NFix, NCnnct, MaxDiis
       22     163      22       0       0       0       0       0

 Cartesian Hessian Update
 Hessian updated using BFGS update


** GEOMETRY OPTIMIZATION IN DELOCALIZED INTERNAL COORDINATES **
   Searching for a Minimum

   Optimization Cycle:  10

                       Coordinates (Angstroms)
     ATOM                X               Y               Z
      1  C         0.0053855097    0.0017648484    0.0324811793
      2  C        -0.0212061349    0.3424754261    1.3925417459
      3  Cl        1.4670190392    0.7690732895    2.2004154732
      4  C        -1.2343807380    0.3406088352    2.0890701476
      5  Cl       -1.3091296234    0.7608323746    3.7852265515
      6  C        -2.4172997325    0.0019568923    1.4374021102
      7  H        -3.3454410165    0.0074489055    1.9943637460
      8  C        -2.3932868248   -0.3353137375    0.0896302382
      9  H        -3.3150419425   -0.5975019321   -0.4155723235
     10  C        -1.1897007924   -0.3336805030   -0.6062035648
     11  H        -1.1653603268   -0.5951998222   -1.6572373461
     12  C         1.2828383069   -0.0186421681   -0.7377734804
     13  C         2.1826717640   -1.0901765848   -0.6366289995
     14  Cl        1.8240145528   -2.4192162214    0.4524028808
     15  C         3.3626107269   -1.1420144639   -1.3699450079
     16  H         4.0251961528   -1.9904756177   -1.2618675322
     17  C         3.6706256409   -0.0960985672   -2.2339266633
     18  H         4.5880464156   -0.1255943612   -2.8098008193
     19  C         2.8105014347    0.9884983391   -2.3609232710
     20  H         3.0429437869    1.8104160387   -3.0250319412
     21  C         1.6344747269    1.0147021021   -1.6172417997
     22  Cl        0.5795221300    2.4091531694   -1.7900120981
   Point Group: c1    Number of degrees of freedom:    60


   Energy is  -2301.897453953

 Hessian updated using BFGS update

 60 Hessian modes will be used to form the next step
  Hessian Eigenvalues:
     0.003533    0.017766    0.018650    0.020859    0.020932    0.021791
     0.022960    0.023622    0.023840    0.023899    0.024090    0.024092
     0.024115    0.024119    0.024136    0.024142    0.024145    0.024151
     0.028370    0.074032    0.159994    0.159997    0.160002    0.160010
     0.160181    0.160294    0.216791    0.221016    0.221853    0.230578
     0.236510    0.237226    0.249511    0.249756    0.250040    0.252132
     0.288228    0.290068    0.301075    0.301116    0.310322    0.353056
     0.356664    0.356665    0.356666    0.356668    0.356701    0.365232
     0.412080    0.424270    0.431506    0.455853    0.461670    0.468236
     0.471799    0.478173    0.478350    0.479240    0.480947    0.543547

 Minimum search - taking simple RFO step
 Searching for Lamda that Minimizes Along All modes
 Value Taken    Lamda =  -0.00055293
 Calculated Step too Large.  Step scaled by  0.825443
 Step Taken.  Stepsize is  0.300000

                             Maximum     Tolerance    Cnvgd?
         Gradient           0.001266      0.000300      NO
         Displacement       0.241407      0.001200      NO
         Energy change     -0.000592      0.000001      NO


 New Cartesian Coordinates Obtained by Inverse Iteration

 Displacement from previous Coordinates is:  0.498251
 ----------------------------------------------------------------
             Standard Nuclear Orientation (Angstroms)
    I     Atom           X                Y                Z
 ----------------------------------------------------------------
    1      C       0.0065545388     0.0007727511     0.0341042728
    2      C      -0.0266072543     0.3810344911     1.3833383458
    3      Cl      1.4534207721     0.8559428255     2.1790027118
    4      C      -1.2401354645     0.3781392116     2.0794271577
    5      Cl     -1.3238398693     0.8455561901     3.7627562626
    6      C      -2.4163811488    -0.0009597856     1.4378798674
    7      H      -3.3446982071     0.0042712826     1.9945160434
    8      C      -2.3856067592    -0.3775568468     0.1008270281
    9      H      -3.3022284429    -0.6712104678    -0.3962533772
   10      C      -1.1816123615    -0.3754814945    -0.5943943299
   11      H      -1.1512391249    -0.6677567848    -1.6371048846
   12      C       1.2844508845    -0.0200431389    -0.7359894626
   13      C       2.1642633693    -1.1100493933    -0.6671307116
   14      Cl      1.7802596101    -2.4655278505     0.3805421945
   15      C       3.3438234309    -1.1605291176    -1.4016356581
   16      H       3.9912725379    -2.0234444324    -1.3189941847
   17      C       3.6701637796    -0.0951243035    -2.2343063524
   18      H       4.5868969994    -0.1238493918    -2.8113129562
   19      C       2.8290219810     1.0076464859    -2.3295004292
   20      H       3.0748330648     1.8435578966    -2.9709938221
   21      C       1.6537829298     1.0323819512    -1.5848566681
   22      Cl      0.6186077898     2.4452461634    -1.7185518220
 ----------------------------------------------------------------
 Nuclear Repulsion Energy =        1522.21275323 hartrees
 There are       73 alpha and       73 beta electrons
 Applying Cartesian multipole field
    Component          Value
    ---------          -----
     (2,0,0)        1.00000E-11
     (0,2,0)        2.00000E-11
     (0,0,2)       -3.00000E-11
 Nucleus-field energy     =    -0.0000000203 hartrees
 Requested basis set is 6-311++G(d,p)
 There are 154 shells and 426 basis functions
 A cutoff of  1.0D-15 yielded   9656 shell pairs
 There are     78984 function pairs (     84964 Cartesian)
 Smallest overlap matrix eigenvalue = 2.33E-07
 Linear dependence detected in AO basis
 Number of orthogonalized atomic orbitals = 422
 Maximum deviation from orthogonality = 4.053E-10
 Guess from superposition of atomic densities
 Warning:  Energy on first SCF cycle will be non-variational
 SAD guess density has 146.000000 electrons

 -----------------------------------------------------------------------
  General SCF calculation program by
  Eric Jon Sundstrom, Paul Horn, Yuezhi Mao, Dmitri Zuev, Alec White,
  David Stuck, Shaama M.S., Shane Yost, Joonho Lee, David Small,
  Daniel Levine, Susi Lehtola, Hugh Burton, Evgeny Epifanovsky,
  Bang C. Huynh
 -----------------------------------------------------------------------
 Exchange:     0.2000 Hartree-Fock + 0.0800 Slater + 0.7200 B88
 Correlation:  0.1900 VWN1RPA + 0.8100 LYP
 Using SG-1 standard quadrature grid
 A restricted SCF calculation will be
 performed using DIIS
 SCF converges when DIIS error is below 1.0e-08
 ---------------------------------------
  Cycle       Energy         DIIS error
 ---------------------------------------
    1   -2305.6498713441      3.02e-02  
    2   -2301.7303210733      2.65e-03  
    3   -2301.6059922929      3.43e-03  
    4   -2301.8852016389      6.99e-04  
    5   -2301.8949659883      3.42e-04  
    6   -2301.8975677008      1.04e-04  
    7   -2301.8977747819      3.48e-05  
    8   -2301.8977980791      1.53e-05  
    9   -2301.8978035720      2.56e-06  
   10   -2301.8978036956      1.16e-06  
   11   -2301.8978037251      2.55e-07  
   12   -2301.8978037264      9.70e-08  
   13   -2301.8978037266      3.67e-08  
   14   -2301.8978037266      1.38e-08  
   15   -2301.8978037266      5.28e-09  Convergence criterion met
 ---------------------------------------
 SCF time:   CPU 595.72s  wall 596.00s 
 SCF   energy in the final basis set =    -2301.8978037266
 Total energy in the final basis set =    -2301.8978037266

 --------------------------------------------------------------

                    Orbital Energies (a.u.)
 --------------------------------------------------------------

 Alpha MOs
 -- Occupied --
********-101.5649-101.5641-101.5640 -10.2612 -10.2607 -10.2605 -10.2583
-10.2258 -10.2208 -10.2073 -10.2048 -10.2047 -10.2045 -10.2010 -10.2002
 -9.4806  -9.4796  -9.4788  -9.4787  -7.2452  -7.2443  -7.2436  -7.2434
 -7.2354  -7.2349  -7.2344  -7.2340  -7.2337  -7.2336  -7.2331  -7.2329
 -0.9368  -0.9194  -0.8871  -0.8689  -0.8552  -0.8413  -0.7995  -0.7512
 -0.7485  -0.7472  -0.6601  -0.6239  -0.6200  -0.6130  -0.5484  -0.5244
 -0.5131  -0.5081  -0.4879  -0.4714  -0.4541  -0.4531  -0.4519  -0.4286
 -0.4264  -0.4108  -0.3945  -0.3914  -0.3849  -0.3776  -0.3549  -0.3478
 -0.3378  -0.3354  -0.3316  -0.3247  -0.3160  -0.2780  -0.2696  -0.2644
 -0.2606
 -- Virtual --
 -0.0492  -0.0464  -0.0392  -0.0354  -0.0227  -0.0127  -0.0075   0.0020
  0.0113   0.0141   0.0193   0.0262   0.0278   0.0369   0.0435   0.0499
  0.0524   0.0619   0.0643   0.0656   0.0702   0.0822   0.0845   0.0871
  0.0913   0.0927   0.0996   0.1021   0.1045   0.1062   0.1080   0.1089
  0.1187   0.1203   0.1230   0.1273   0.1294   0.1309   0.1328   0.1353
  0.1368   0.1379   0.1416   0.1452   0.1475   0.1616   0.1654   0.1690
  0.1744   0.1762   0.1782   0.1813   0.1885   0.1921   0.1939   0.1996
  0.2040   0.2048   0.2157   0.2225   0.2325   0.2346   0.2357   0.2399
  0.2424   0.2437   0.2486   0.2539   0.2572   0.2634   0.2648   0.2690
  0.2697   0.2764   0.2772   0.2789   0.2869   0.2905   0.2922   0.2967
  0.3040   0.3074   0.3178   0.3236   0.3342   0.3382   0.3397   0.3424
  0.3502   0.3691   0.3788   0.4238   0.4275   0.4427   0.4500   0.4515
  0.4617   0.4725   0.4760   0.4821   0.4929   0.5060   0.5112   0.5131
  0.5197   0.5221   0.5302   0.5455   0.5483   0.5495   0.5584   0.5680
  0.5704   0.5800   0.5838   0.5900   0.5953   0.6033   0.6100   0.6159
  0.6197   0.6378   0.6411   0.6496   0.6552   0.6607   0.6665   0.6730
  0.6823   0.6950   0.7005   0.7049   0.7092   0.7244   0.7350   0.7427
  0.7539   0.7822   0.8008   0.8142   0.8189   0.8379   0.8396   0.8433
  0.8511   0.8542   0.8553   0.8576   0.8634   0.8689   0.8701   0.8754
  0.8793   0.8828   0.8934   0.9054   0.9065   0.9115   0.9199   0.9272
  0.9403   0.9536   0.9608   0.9664   0.9745   0.9782   0.9810   0.9914
  0.9968   1.0015   1.0041   1.0200   1.0246   1.0394   1.0465   1.0495
  1.0608   1.0752   1.0873   1.1268   1.1364   1.1704   1.2020   1.2362
  1.2463   1.2487   1.2560   1.2626   1.2778   1.3009   1.3163   1.3270
  1.3280   1.3539   1.3701   1.4066   1.4230   1.4523   1.4857   1.4865
  1.4975   1.5192   1.5556   1.5563   1.5598   1.5730   1.5877   1.5981
  1.6236   1.6331   1.6475   1.6687   1.6734   1.6865   1.7208   1.7269
  1.7544   1.7801   1.7961   1.8058   1.8246   1.8379   1.8630   1.8787
  1.8894   1.8952   1.9116   1.9240   1.9321   1.9436   1.9583   1.9605
  1.9719   1.9897   2.0154   2.0283   2.0449   2.0563   2.0663   2.1761
  2.1839   2.1889   2.1967   2.2569   2.2709   2.2846   2.2907   2.3062
  2.3217   2.3261   2.3510   2.3585   2.3634   2.4250   2.4382   2.4398
  2.4513   2.4721   2.4973   2.5007   2.5157   2.5428   2.5460   2.5575
  2.5689   2.5857   2.6345   2.6886   2.6926   2.6952   2.7045   2.7172
  2.7299   2.7347   2.7450   2.7581   2.7706   2.7765   2.7792   2.7808
  2.7924   2.8064   2.8394   2.8432   2.8464   2.8649   2.9062   2.9706
  2.9937   3.0983   3.0990   3.1330   3.1459   3.1788   3.2072   3.2246
  3.2295   3.2651   3.3446   3.3603   3.3940   3.4062   3.5263   3.5460
  3.6063   3.7112   3.7119   3.7529   3.9285   3.9937   4.0287   4.0572
  4.0948   4.1086   4.3612   4.8120   4.8270   9.7887   9.8088   9.8416
  9.8522  23.4269  23.5647  23.8567  23.8884  23.9012  23.9342  23.9694
 24.0296  24.0470  24.0916  24.1465  24.1629  25.8096  25.8733  25.9327
 25.9868  26.1634  26.2326  26.2839  26.3470  26.5913  26.6402  26.7539
 26.9498 215.7833 215.8065 215.8501 215.8593
 --------------------------------------------------------------

          Ground-State Mulliken Net Atomic Charges

     Atom                 Charge (a.u.)
  ----------------------------------------
      1 C                    -0.165602
      2 C                    -1.951295
      3 Cl                    0.542215
      4 C                     1.152546
      5 Cl                    0.498623
      6 C                    -0.218247
      7 H                     0.207579
      8 C                    -0.669058
      9 H                     0.174370
     10 C                    -0.340057
     11 H                     0.182996
     12 C                    -0.058040
     13 C                    -0.183387
     14 Cl                    0.439105
     15 C                    -0.106772
     16 H                     0.205575
     17 C                    -0.493594
     18 H                     0.174276
     19 C                     0.019505
     20 H                     0.205751
     21 C                    -0.089492
     22 Cl                    0.473003
  ----------------------------------------
  Sum of atomic charges =     0.000000

 -----------------------------------------------------------------
                    Cartesian Multipole Moments
 -----------------------------------------------------------------
    Charge (ESU x 10^10)
                -0.0000
    Dipole Moment (Debye)
         X       0.1285      Y      -0.8389      Z      -2.7762
       Tot       2.9031
    Quadrupole Moments (Debye-Ang)
        XX    -103.6230     XY       0.9235     YY    -123.6089
        XZ      -7.2815     YZ      -0.2067     ZZ    -120.3135
    Octopole Moments (Debye-Ang^2)
       XXX    -202.3936    XXY     -27.3590    XYY     -72.4098
       YYY     -55.3617    XXZ     -60.5996    XYZ      -1.5323
       YYZ     -32.4401    XZZ     -58.8380    YZZ     -18.2439
       ZZZ    -106.3192
    Hexadecapole Moments (Debye-Ang^3)
      XXXX   -2474.7194   XXXY     106.0616   XXYY    -675.7234
      XYYY     114.7177   YYYY   -1370.0872   XXXZ     466.1882
      XXYZ       5.4746   XYYZ     203.7264   YYYZ     -11.0347
      XXZZ    -812.3633   XYZZ      64.3950   YYZZ    -675.6608
      XZZZ     592.4468   YZZZ      -5.1703   ZZZZ   -2703.3335
 -----------------------------------------------------------------
 Calculating analytic gradient of the SCF energy
 Gradient of SCF Energy
            1           2           3           4           5           6
    1  -0.0004824  -0.0000188   0.0003353   0.0001993   0.0000464  -0.0000105
    2   0.0000422  -0.0003315  -0.0005468   0.0000368   0.0000180  -0.0000642
    3  -0.0002017  -0.0001700  -0.0002563   0.0001174  -0.0000721  -0.0001866
            7           8           9          10          11          12
    1  -0.0000008  -0.0001053  -0.0000028   0.0002770   0.0000055   0.0003837
    2  -0.0000030   0.0000208   0.0000226   0.0000973   0.0000263   0.0001144
    3   0.0000105   0.0002037   0.0000228   0.0000091  -0.0000217  -0.0003990
           13          14          15          16          17          18
    1  -0.0001584  -0.0001386  -0.0000873   0.0000171  -0.0001126  -0.0000051
    2   0.0001349   0.0006415  -0.0000257  -0.0000029   0.0001723  -0.0000108
    3   0.0003018   0.0005045   0.0001048  -0.0000634  -0.0000314  -0.0000169
           19          20          21          22
    1   0.0001708   0.0000216  -0.0002643  -0.0000695
    2  -0.0001837  -0.0000055   0.0001035  -0.0002566
    3  -0.0000158  -0.0000172   0.0000946   0.0000829
 Max gradient component =       6.415E-04
 RMS gradient           =       1.974E-04
 Gradient time:  CPU 200.38 s  wall 200.41 s
 Geometry Optimization Parameters
   NAtoms,    NIC,     NZ,  NCons,   NDum,   NFix, NCnnct, MaxDiis
       22     163      22       0       0       0       0       0

 Cartesian Hessian Update
 Hessian updated using BFGS update


** GEOMETRY OPTIMIZATION IN DELOCALIZED INTERNAL COORDINATES **
   Searching for a Minimum

   Optimization Cycle:  11

                       Coordinates (Angstroms)
     ATOM                X               Y               Z
      1  C         0.0065545388    0.0007727511    0.0341042728
      2  C        -0.0266072543    0.3810344911    1.3833383458
      3  Cl        1.4534207721    0.8559428255    2.1790027118
      4  C        -1.2401354645    0.3781392116    2.0794271577
      5  Cl       -1.3238398693    0.8455561901    3.7627562626
      6  C        -2.4163811488   -0.0009597856    1.4378798674
      7  H        -3.3446982071    0.0042712826    1.9945160434
      8  C        -2.3856067592   -0.3775568468    0.1008270281
      9  H        -3.3022284429   -0.6712104678   -0.3962533772
     10  C        -1.1816123615   -0.3754814945   -0.5943943299
     11  H        -1.1512391249   -0.6677567848   -1.6371048846
     12  C         1.2844508845   -0.0200431389   -0.7359894626
     13  C         2.1642633693   -1.1100493933   -0.6671307116
     14  Cl        1.7802596101   -2.4655278505    0.3805421945
     15  C         3.3438234309   -1.1605291176   -1.4016356581
     16  H         3.9912725379   -2.0234444324   -1.3189941847
     17  C         3.6701637796   -0.0951243035   -2.2343063524
     18  H         4.5868969994   -0.1238493918   -2.8113129562
     19  C         2.8290219810    1.0076464859   -2.3295004292
     20  H         3.0748330648    1.8435578966   -2.9709938221
     21  C         1.6537829298    1.0323819512   -1.5848566681
     22  Cl        0.6186077898    2.4452461634   -1.7185518220
   Point Group: c1    Number of degrees of freedom:    60


   Energy is  -2301.897803727

 Hessian updated using BFGS update

 60 Hessian modes will be used to form the next step
  Hessian Eigenvalues:
     0.002219    0.017758    0.018600    0.020894    0.020932    0.021758
     0.022956    0.023622    0.023840    0.023887    0.024090    0.024092
     0.024115    0.024119    0.024137    0.024140    0.024144    0.024151
     0.028367    0.073204    0.159992    0.159997    0.160003    0.160009
     0.160171    0.160287    0.216079    0.221010    0.221828    0.230555
     0.236527    0.237218    0.249507    0.249755    0.250053    0.252047
     0.288318    0.290062    0.301076    0.301112    0.310039    0.353065
     0.356664    0.356665    0.356666    0.356668    0.356701    0.365225
     0.412082    0.424236    0.431509    0.455839    0.461652    0.468244
     0.471765    0.478086    0.478312    0.479240    0.480896    0.542305

 Minimum search - taking simple RFO step
 Searching for Lamda that Minimizes Along All modes
 Value Taken    Lamda =  -0.00029675
 Calculated Step too Large.  Step scaled by  0.888567
 Step Taken.  Stepsize is  0.300000

                             Maximum     Tolerance    Cnvgd?
         Gradient           0.000683      0.000300      NO
         Displacement       0.240736      0.001200      NO
         Energy change     -0.000350      0.000001      NO


 New Cartesian Coordinates Obtained by Inverse Iteration

 Displacement from previous Coordinates is:  0.496828
 ----------------------------------------------------------------
             Standard Nuclear Orientation (Angstroms)
    I     Atom           X                Y                Z
 ----------------------------------------------------------------
    1      C       0.0094040345    -0.0010006895     0.0389152604
    2      C      -0.0332156324     0.4189597218     1.3760204473
    3      Cl      1.4365060506     0.9400676004     2.1617089031
    4      C      -1.2485635541     0.4160564424     2.0693362229
    5      Cl     -1.3447158430     0.9302821814     3.7384510336
    6      C      -2.4165679517    -0.0023434705     1.4373337186
    7      H      -3.3459884999     0.0033663939     1.9920790961
    8      C      -2.3762141903    -0.4184200999     0.1122970432
    9      H      -3.2863298417    -0.7433500507    -0.3771821747
   10      C      -1.1707133212    -0.4166076393    -0.5801185697
   11      H      -1.1323146150    -0.7397713091    -1.6134203562
   12      C       1.2875144464    -0.0216635985    -0.7313746320
   13      C       2.1474153643    -1.1288560488    -0.6977676943
   14      Cl      1.7405725206    -2.5104821564     0.3073079282
   15      C       3.3253412036    -1.1778776785    -1.4355397099
   16      H       3.9576928093    -2.0539996325    -1.3791163736
   17      C       3.6686664719    -0.0946565523    -2.2374743512
   18      H       4.5836202185    -0.1224997002    -2.8173304007
   19      C       2.8461576193     1.0247067178    -2.2990220878
   20      H       3.1038838701     1.8736587832    -2.9183409746
   21      C       1.6733908497     1.0481427067    -1.5509059411
   22      Cl      0.6594610460     2.4793043205    -1.6444871623
 ----------------------------------------------------------------
 Nuclear Repulsion Energy =        1521.23631676 hartrees
 There are       73 alpha and       73 beta electrons
 Applying Cartesian multipole field
    Component          Value
    ---------          -----
     (2,0,0)        1.00000E-11
     (0,2,0)        2.00000E-11
     (0,0,2)       -3.00000E-11
 Nucleus-field energy     =    -0.0000000182 hartrees
 Requested basis set is 6-311++G(d,p)
 There are 154 shells and 426 basis functions
 A cutoff of  1.0D-15 yielded   9660 shell pairs
 There are     79009 function pairs (     84989 Cartesian)
 Smallest overlap matrix eigenvalue = 2.19E-07
 Linear dependence detected in AO basis
 Number of orthogonalized atomic orbitals = 422
 Maximum deviation from orthogonality = 2.852E-10
 Guess from superposition of atomic densities
 Warning:  Energy on first SCF cycle will be non-variational
 SAD guess density has 146.000000 electrons

 -----------------------------------------------------------------------
  General SCF calculation program by
  Eric Jon Sundstrom, Paul Horn, Yuezhi Mao, Dmitri Zuev, Alec White,
  David Stuck, Shaama M.S., Shane Yost, Joonho Lee, David Small,
  Daniel Levine, Susi Lehtola, Hugh Burton, Evgeny Epifanovsky,
  Bang C. Huynh
 -----------------------------------------------------------------------
 Exchange:     0.2000 Hartree-Fock + 0.0800 Slater + 0.7200 B88
 Correlation:  0.1900 VWN1RPA + 0.8100 LYP
 Using SG-1 standard quadrature grid
 A restricted SCF calculation will be
 performed using DIIS
 SCF converges when DIIS error is below 1.0e-08
 ---------------------------------------
  Cycle       Energy         DIIS error
 ---------------------------------------
    1   -2305.6475006716      3.02e-02  
    2   -2301.7304828135      2.65e-03  
    3   -2301.6060951635      3.43e-03  
    4   -2301.8853818388      6.99e-04  
    5   -2301.8951532727      3.41e-04  
    6   -2301.8977503533      1.04e-04  
    7   -2301.8979572270      3.49e-05  
    8   -2301.8979806251      1.53e-05  
    9   -2301.8979861225      2.55e-06  
   10   -2301.8979862452      1.15e-06  
   11   -2301.8979862746      2.50e-07  
   12   -2301.8979862758      9.42e-08  
   13   -2301.8979862761      3.32e-08  
   14   -2301.8979862762      1.06e-08  
   15   -2301.8979862762      5.41e-09  Convergence criterion met
 ---------------------------------------
 SCF time:   CPU 593.42s  wall 594.00s 
 SCF   energy in the final basis set =    -2301.8979862762
 Total energy in the final basis set =    -2301.8979862762

 --------------------------------------------------------------

                    Orbital Energies (a.u.)
 --------------------------------------------------------------

 Alpha MOs
 -- Occupied --
********-101.5651-101.5642-101.5641 -10.2611 -10.2609 -10.2605 -10.2583
-10.2259 -10.2208 -10.2073 -10.2048 -10.2047 -10.2045 -10.2010 -10.2002
 -9.4804  -9.4799  -9.4789  -9.4787  -7.2450  -7.2446  -7.2437  -7.2434
 -7.2353  -7.2347  -7.2347  -7.2342  -7.2338  -7.2336  -7.2331  -7.2331
 -0.9367  -0.9195  -0.8871  -0.8690  -0.8553  -0.8413  -0.7995  -0.7512
 -0.7485  -0.7472  -0.6601  -0.6229  -0.6209  -0.6130  -0.5484  -0.5244
 -0.5124  -0.5089  -0.4879  -0.4714  -0.4542  -0.4531  -0.4518  -0.4284
 -0.4265  -0.4109  -0.3944  -0.3914  -0.3846  -0.3776  -0.3548  -0.3477
 -0.3377  -0.3358  -0.3317  -0.3248  -0.3161  -0.2766  -0.2709  -0.2645
 -0.2606
 -- Virtual --
 -0.0470  -0.0463  -0.0417  -0.0353  -0.0228  -0.0127  -0.0076   0.0020
  0.0114   0.0140   0.0193   0.0262   0.0277   0.0367   0.0435   0.0500
  0.0523   0.0624   0.0649   0.0653   0.0690   0.0822   0.0844   0.0873
  0.0913   0.0929   0.0994   0.1021   0.1046   0.1060   0.1079   0.1083
  0.1186   0.1207   0.1228   0.1275   0.1290   0.1305   0.1329   0.1353
  0.1368   0.1388   0.1414   0.1446   0.1474   0.1615   0.1662   0.1680
  0.1746   0.1758   0.1779   0.1814   0.1884   0.1918   0.1945   0.1995
  0.2033   0.2039   0.2144   0.2231   0.2324   0.2347   0.2357   0.2398
  0.2428   0.2435   0.2474   0.2527   0.2573   0.2640   0.2655   0.2686
  0.2699   0.2755   0.2773   0.2785   0.2869   0.2906   0.2944   0.2975
  0.3022   0.3072   0.3177   0.3233   0.3358   0.3386   0.3420   0.3437
  0.3484   0.3716   0.3790   0.4238   0.4271   0.4437   0.4495   0.4537
  0.4636   0.4702   0.4767   0.4800   0.4946   0.5072   0.5101   0.5146
  0.5170   0.5228   0.5305   0.5475   0.5483   0.5492   0.5596   0.5669
  0.5726   0.5788   0.5830   0.5895   0.5951   0.6017   0.6104   0.6164
  0.6196   0.6387   0.6421   0.6490   0.6545   0.6614   0.6642   0.6769
  0.6816   0.6943   0.7001   0.7057   0.7073   0.7266   0.7373   0.7434
  0.7566   0.7822   0.8010   0.8150   0.8198   0.8395   0.8405   0.8435
  0.8497   0.8537   0.8557   0.8598   0.8640   0.8677   0.8714   0.8751
  0.8787   0.8827   0.8928   0.9047   0.9056   0.9107   0.9184   0.9285
  0.9397   0.9528   0.9632   0.9675   0.9735   0.9747   0.9810   0.9910
  0.9967   1.0019   1.0050   1.0218   1.0264   1.0406   1.0463   1.0506
  1.0607   1.0749   1.0867   1.1235   1.1359   1.1720   1.2089   1.2359
  1.2478   1.2502   1.2551   1.2654   1.2832   1.3018   1.3146   1.3275
  1.3286   1.3537   1.3730   1.4090   1.4230   1.4523   1.4858   1.4874
  1.4944   1.5199   1.5550   1.5561   1.5595   1.5747   1.5897   1.5965
  1.6270   1.6326   1.6469   1.6690   1.6763   1.6848   1.7210   1.7267
  1.7548   1.7807   1.7950   1.8097   1.8259   1.8337   1.8627   1.8776
  1.8900   1.8930   1.9129   1.9237   1.9329   1.9438   1.9583   1.9598
  1.9725   1.9916   2.0171   2.0282   2.0441   2.0574   2.0672   2.1765
  2.1840   2.1890   2.1974   2.2533   2.2694   2.2824   2.2908   2.3048
  2.3260   2.3271   2.3518   2.3579   2.3644   2.4264   2.4337   2.4383
  2.4518   2.4731   2.4987   2.5047   2.5153   2.5363   2.5469   2.5571
  2.5661   2.5845   2.6363   2.6890   2.6937   2.6957   2.7047   2.7169
  2.7300   2.7328   2.7453   2.7600   2.7671   2.7766   2.7786   2.7823
  2.7912   2.8064   2.8402   2.8428   2.8442   2.8701   2.9050   2.9719
  2.9927   3.1001   3.1010   3.1347   3.1417   3.1794   3.2073   3.2239
  3.2266   3.2745   3.3434   3.3605   3.3957   3.4062   3.5268   3.5498
  3.6083   3.7110   3.7154   3.7539   3.9290   3.9942   4.0288   4.0580
  4.0943   4.1093   4.3594   4.8132   4.8245   9.7897   9.8078   9.8417
  9.8611  23.4298  23.5648  23.8562  23.8883  23.9008  23.9355  23.9695
 24.0297  24.0467  24.0929  24.1465  24.1633  25.8022  25.8604  25.9367
 25.9877  26.1630  26.2301  26.2985  26.3382  26.5926  26.6301  26.7491
 26.9682 215.7844 215.8053 215.8494 215.8699
 --------------------------------------------------------------

          Ground-State Mulliken Net Atomic Charges

     Atom                 Charge (a.u.)
  ----------------------------------------
      1 C                    -0.130317
      2 C                    -2.010866
      3 Cl                    0.530132
      4 C                     1.189808
      5 Cl                    0.503034
      6 C                    -0.173316
      7 H                     0.208642
      8 C                    -0.709141
      9 H                     0.173871
     10 C                    -0.332179
     11 H                     0.184762
     12 C                    -0.113717
     13 C                    -0.174127
     14 Cl                    0.453954
     15 C                    -0.077455
     16 H                     0.205464
     17 C                    -0.474641
     18 H                     0.174847
     19 C                     0.013119
     20 H                     0.205288
     21 C                    -0.116424
     22 Cl                    0.469262
  ----------------------------------------
  Sum of atomic charges =     0.000000

 -----------------------------------------------------------------
                    Cartesian Multipole Moments
 -----------------------------------------------------------------
    Charge (ESU x 10^10)
                -0.0000
    Dipole Moment (Debye)
         X       0.1384      Y      -0.8998      Z      -2.7686
       Tot       2.9144
    Quadrupole Moments (Debye-Ang)
        XX    -103.7285     XY       1.1164     YY    -123.5268
        XZ      -7.3638     YZ      -0.2095     ZZ    -120.2969
    Octopole Moments (Debye-Ang^2)
       XXX    -201.4149    XXY     -29.3027    XYY     -71.9876
       YYY     -60.8975    XXZ     -60.2835    XYZ      -1.4083
       YYZ     -32.3568    XZZ     -58.2848    YZZ     -20.3641
       ZZZ    -104.7757
    Hexadecapole Moments (Debye-Ang^3)
      XXXX   -2469.6498   XXXY     102.4581   XXYY    -682.6710
      XYYY     107.7277   YYYY   -1431.9649   XXXZ     477.1600
      XXYZ      -4.9523   XYYZ     207.1855   YYYZ     -44.1485
      XXZZ    -802.2393   XYZZ      61.4824   YYZZ    -677.3136
      XZZZ     605.6767   YZZZ     -36.7938   ZZZZ   -2656.8126
 -----------------------------------------------------------------
 Calculating analytic gradient of the SCF energy
 Gradient of SCF Energy
            1           2           3           4           5           6
    1  -0.0003748   0.0001245   0.0001504   0.0001197   0.0000485  -0.0000134
    2   0.0000335  -0.0001596  -0.0001425   0.0000632  -0.0000023  -0.0000596
    3  -0.0001751  -0.0001158  -0.0000340   0.0001040  -0.0000368  -0.0001463
            7           8           9          10          11          12
    1   0.0000108  -0.0000728   0.0000044   0.0001719   0.0000325   0.0003101
    2   0.0000057   0.0000137   0.0000167   0.0000329   0.0000420   0.0000400
    3   0.0000236   0.0001512   0.0000368   0.0000148  -0.0000068  -0.0002660
           13          14          15          16          17          18
    1  -0.0001938  -0.0000667  -0.0000226   0.0000133  -0.0000907  -0.0000091
    2   0.0000719   0.0002093   0.0000236  -0.0000079   0.0000840  -0.0000161
    3   0.0002348   0.0002030   0.0000379  -0.0000442  -0.0000066  -0.0000235
           19          20          21          22
    1   0.0000965  -0.0000018  -0.0001429  -0.0000940
    2  -0.0001223  -0.0000153   0.0000735  -0.0001845
    3  -0.0000065  -0.0000357   0.0000277   0.0000632
 Max gradient component =       3.748E-04
 RMS gradient           =       1.148E-04
 Gradient time:  CPU 206.26 s  wall 206.30 s
 Geometry Optimization Parameters
   NAtoms,    NIC,     NZ,  NCons,   NDum,   NFix, NCnnct, MaxDiis
       22     163      22       0       0       0       0       0

 Cartesian Hessian Update
 Hessian updated using BFGS update


** GEOMETRY OPTIMIZATION IN DELOCALIZED INTERNAL COORDINATES **
   Searching for a Minimum

   Optimization Cycle:  12

                       Coordinates (Angstroms)
     ATOM                X               Y               Z
      1  C         0.0094040345   -0.0010006895    0.0389152604
      2  C        -0.0332156324    0.4189597218    1.3760204473
      3  Cl        1.4365060506    0.9400676004    2.1617089031
      4  C        -1.2485635541    0.4160564424    2.0693362229
      5  Cl       -1.3447158430    0.9302821814    3.7384510336
      6  C        -2.4165679517   -0.0023434705    1.4373337186
      7  H        -3.3459884999    0.0033663939    1.9920790961
      8  C        -2.3762141903   -0.4184200999    0.1122970432
      9  H        -3.2863298417   -0.7433500507   -0.3771821747
     10  C        -1.1707133212   -0.4166076393   -0.5801185697
     11  H        -1.1323146150   -0.7397713091   -1.6134203562
     12  C         1.2875144464   -0.0216635985   -0.7313746320
     13  C         2.1474153643   -1.1288560488   -0.6977676943
     14  Cl        1.7405725206   -2.5104821564    0.3073079282
     15  C         3.3253412036   -1.1778776785   -1.4355397099
     16  H         3.9576928093   -2.0539996325   -1.3791163736
     17  C         3.6686664719   -0.0946565523   -2.2374743512
     18  H         4.5836202185   -0.1224997002   -2.8173304007
     19  C         2.8461576193    1.0247067178   -2.2990220878
     20  H         3.1038838701    1.8736587832   -2.9183409746
     21  C         1.6733908497    1.0481427067   -1.5509059411
     22  Cl        0.6594610460    2.4793043205   -1.6444871623
   Point Group: c1    Number of degrees of freedom:    60


   Energy is  -2301.897986276

 Hessian updated using BFGS update

 60 Hessian modes will be used to form the next step
  Hessian Eigenvalues:
     0.001678    0.017761    0.018529    0.020883    0.020933    0.021791
     0.022959    0.023623    0.023839    0.023881    0.024090    0.024092
     0.024115    0.024119    0.024135    0.024139    0.024148    0.024159
     0.028367    0.072629    0.159986    0.159997    0.160002    0.160008
     0.160156    0.160303    0.215012    0.221007    0.221807    0.230529
     0.236495    0.237218    0.249493    0.249645    0.250055    0.251928
     0.288350    0.290032    0.301063    0.301088    0.309702    0.353057
     0.356664    0.356665    0.356666    0.356669    0.356700    0.365216
     0.412095    0.424210    0.431523    0.455811    0.461618    0.468242
     0.471695    0.477959    0.478268    0.479240    0.480857    0.540715

 Minimum search - taking simple RFO step
 Searching for Lamda that Minimizes Along All modes
 Value Taken    Lamda =  -0.00007794
 Step Taken.  Stepsize is  0.205568

                             Maximum     Tolerance    Cnvgd?
         Gradient           0.000343      0.000300      NO
         Displacement       0.162713      0.001200      NO
         Energy change     -0.000183      0.000001      NO


 New Cartesian Coordinates Obtained by Inverse Iteration

 Displacement from previous Coordinates is:  0.351465
 ----------------------------------------------------------------
             Standard Nuclear Orientation (Angstroms)
    I     Atom           X                Y                Z
 ----------------------------------------------------------------
    1      C       0.0119457186    -0.0035157865     0.0434324724
    2      C      -0.0384639663     0.4441165424     1.3711873691
    3      Cl      1.4237117760     0.9966628772     2.1494174360
    4      C      -1.2555999624     0.4425257983     2.0616718860
    5      Cl     -1.3620400836     0.9916602987     3.7191742487
    6      C      -2.4173310489    -0.0024364341     1.4365529232
    7      H      -3.3479806716     0.0047413932     1.9891864633
    8      C      -2.3691650999    -0.4466372714     0.1208642455
    9      H      -3.2742462814    -0.7930432852    -0.3632292472
   10      C      -1.1622358123    -0.4458464712    -0.5688257202
   11      H      -1.1178874420    -0.7911705769    -1.5947430209
   12      C       1.2900375369    -0.0233991274    -0.7271513419
   13      C       2.1363753631    -1.1415811632    -0.7196054605
   14      Cl      1.7153027814    -2.5405998649     0.2560499486
   15      C       3.3124378182    -1.1893821107    -1.4607470419
   16      H       3.9342183475    -2.0740120342    -1.4231830764
   17      C       3.6671629619    -0.0942583659    -2.2409972790
   18      H       4.5804281411    -0.1210602033    -2.8235357354
   19      C       2.8577555527     1.0359208805    -2.2774541516
   20      H       3.1235384416     1.8939592040    -2.8806264366
   21      C       1.6873661051     1.0581469337    -1.5259169204
   22      Cl      0.6896728796     2.5022250085    -1.5901523354
 ----------------------------------------------------------------
 Nuclear Repulsion Energy =        1520.66995907 hartrees
 There are       73 alpha and       73 beta electrons
 Applying Cartesian multipole field
    Component          Value
    ---------          -----
     (2,0,0)        1.00000E-11
     (0,2,0)        2.00000E-11
     (0,0,2)       -3.00000E-11
 Nucleus-field energy     =    -0.0000000167 hartrees
 Requested basis set is 6-311++G(d,p)
 There are 154 shells and 426 basis functions
 A cutoff of  1.0D-15 yielded   9666 shell pairs
 There are     79066 function pairs (     85054 Cartesian)
 Smallest overlap matrix eigenvalue = 2.13E-07
 Linear dependence detected in AO basis
 Number of orthogonalized atomic orbitals = 422
 Maximum deviation from orthogonality = 3.550E-10
 Guess from superposition of atomic densities
 Warning:  Energy on first SCF cycle will be non-variational
 SAD guess density has 146.000000 electrons

 -----------------------------------------------------------------------
  General SCF calculation program by
  Eric Jon Sundstrom, Paul Horn, Yuezhi Mao, Dmitri Zuev, Alec White,
  David Stuck, Shaama M.S., Shane Yost, Joonho Lee, David Small,
  Daniel Levine, Susi Lehtola, Hugh Burton, Evgeny Epifanovsky,
  Bang C. Huynh
 -----------------------------------------------------------------------
 Exchange:     0.2000 Hartree-Fock + 0.0800 Slater + 0.7200 B88
 Correlation:  0.1900 VWN1RPA + 0.8100 LYP
 Using SG-1 standard quadrature grid
 A restricted SCF calculation will be
 performed using DIIS
 SCF converges when DIIS error is below 1.0e-08
 ---------------------------------------
  Cycle       Energy         DIIS error
 ---------------------------------------
    1   -2305.6456691467      3.02e-02  
    2   -2301.7305523857      2.65e-03  
    3   -2301.6060653788      3.43e-03  
    4   -2301.8854070164      7.00e-04  
    5   -2301.8952018190      3.41e-04  
    6   -2301.8977977875      1.04e-04  
    7   -2301.8980047225      3.49e-05  
    8   -2301.8980282413      1.53e-05  
    9   -2301.8980337368      2.55e-06  
   10   -2301.8980338596      1.15e-06  
   11   -2301.8980338889      2.49e-07  
   12   -2301.8980338901      9.32e-08  
   13   -2301.8980338903      3.19e-08  
   14   -2301.8980338904      8.42e-09  Convergence criterion met
 ---------------------------------------
 SCF time:   CPU 610.44s  wall 610.00s 
 SCF   energy in the final basis set =    -2301.8980338904
 Total energy in the final basis set =    -2301.8980338904

 --------------------------------------------------------------

                    Orbital Energies (a.u.)
 --------------------------------------------------------------

 Alpha MOs
 -- Occupied --
********-101.5653-101.5642-101.5641 -10.2610 -10.2610 -10.2606 -10.2584
-10.2260 -10.2209 -10.2074 -10.2048 -10.2048 -10.2045 -10.2010 -10.2002
 -9.4802  -9.4800  -9.4790  -9.4787  -7.2449  -7.2447  -7.2438  -7.2434
 -7.2351  -7.2348  -7.2345  -7.2343  -7.2339  -7.2336  -7.2331  -7.2331
 -0.9367  -0.9195  -0.8870  -0.8690  -0.8553  -0.8413  -0.7995  -0.7512
 -0.7486  -0.7472  -0.6602  -0.6223  -0.6216  -0.6131  -0.5485  -0.5244
 -0.5121  -0.5092  -0.4879  -0.4714  -0.4542  -0.4531  -0.4518  -0.4283
 -0.4265  -0.4109  -0.3944  -0.3914  -0.3846  -0.3775  -0.3548  -0.3477
 -0.3377  -0.3359  -0.3317  -0.3248  -0.3162  -0.2761  -0.2715  -0.2645
 -0.2606
 -- Virtual --
 -0.0467  -0.0454  -0.0431  -0.0353  -0.0229  -0.0128  -0.0076   0.0020
  0.0114   0.0140   0.0193   0.0262   0.0277   0.0367   0.0435   0.0499
  0.0522   0.0626   0.0652   0.0653   0.0685   0.0822   0.0843   0.0874
  0.0913   0.0930   0.0994   0.1020   0.1047   0.1060   0.1078   0.1080
  0.1186   0.1208   0.1227   0.1276   0.1287   0.1304   0.1330   0.1352
  0.1368   0.1391   0.1413   0.1443   0.1473   0.1615   0.1668   0.1674
  0.1747   0.1757   0.1777   0.1814   0.1884   0.1917   0.1947   0.1993
  0.2032   0.2037   0.2140   0.2234   0.2322   0.2348   0.2357   0.2397
  0.2429   0.2436   0.2470   0.2524   0.2573   0.2640   0.2665   0.2680
  0.2699   0.2748   0.2775   0.2783   0.2869   0.2907   0.2952   0.2977
  0.3015   0.3071   0.3177   0.3233   0.3362   0.3389   0.3432   0.3443
  0.3473   0.3724   0.3792   0.4238   0.4270   0.4440   0.4492   0.4544
  0.4656   0.4679   0.4772   0.4792   0.4952   0.5081   0.5092   0.5146
  0.5159   0.5232   0.5307   0.5483   0.5484   0.5489   0.5602   0.5663
  0.5734   0.5786   0.5825   0.5893   0.5950   0.6011   0.6106   0.6164
  0.6198   0.6388   0.6424   0.6482   0.6542   0.6622   0.6631   0.6782
  0.6813   0.6940   0.6996   0.7062   0.7067   0.7274   0.7382   0.7437
  0.7578   0.7822   0.8010   0.8153   0.8201   0.8394   0.8420   0.8436
  0.8486   0.8535   0.8559   0.8607   0.8650   0.8667   0.8723   0.8751
  0.8780   0.8829   0.8924   0.9043   0.9051   0.9108   0.9178   0.9291
  0.9393   0.9522   0.9647   0.9678   0.9723   0.9734   0.9814   0.9908
  0.9967   1.0016   1.0053   1.0220   1.0272   1.0411   1.0457   1.0514
  1.0604   1.0746   1.0864   1.1224   1.1356   1.1725   1.2110   1.2356
  1.2485   1.2507   1.2546   1.2660   1.2857   1.3025   1.3140   1.3277
  1.3284   1.3534   1.3741   1.4099   1.4230   1.4524   1.4857   1.4882
  1.4930   1.5201   1.5545   1.5562   1.5594   1.5752   1.5903   1.5960
  1.6281   1.6321   1.6468   1.6692   1.6776   1.6840   1.7211   1.7266
  1.7547   1.7808   1.7945   1.8111   1.8279   1.8306   1.8626   1.8772
  1.8906   1.8917   1.9134   1.9235   1.9333   1.9438   1.9582   1.9596
  1.9727   1.9923   2.0175   2.0280   2.0437   2.0580   2.0677   2.1766
  2.1841   2.1889   2.1979   2.2517   2.2688   2.2815   2.2912   2.3045
  2.3257   2.3289   2.3520   2.3575   2.3645   2.4283   2.4306   2.4378
  2.4516   2.4734   2.4990   2.5066   2.5146   2.5338   2.5470   2.5566
  2.5653   2.5842   2.6364   2.6891   2.6940   2.6956   2.7048   2.7168
  2.7303   2.7318   2.7455   2.7608   2.7657   2.7769   2.7782   2.7828
  2.7907   2.8063   2.8406   2.8416   2.8437   2.8721   2.9046   2.9721
  2.9922   3.1005   3.1015   3.1361   3.1391   3.1794   3.2072   3.2235
  3.2253   3.2780   3.3428   3.3605   3.3962   3.4062   3.5269   3.5511
  3.6090   3.7107   3.7167   3.7540   3.9290   3.9941   4.0289   4.0582
  4.0942   4.1095   4.3589   4.8135   4.8235   9.7900   9.8073   9.8419
  9.8644  23.4309  23.5646  23.8557  23.8884  23.9003  23.9359  23.9694
 24.0298  24.0466  24.0930  24.1464  24.1632  25.7988  25.8566  25.9381
 25.9869  26.1626  26.2299  26.3056  26.3316  26.5930  26.6260  26.7479
 26.9733 215.7847 215.8047 215.8496 215.8735
 --------------------------------------------------------------

          Ground-State Mulliken Net Atomic Charges

     Atom                 Charge (a.u.)
  ----------------------------------------
      1 C                    -0.108719
      2 C                    -2.029642
      3 Cl                    0.523946
      4 C                     1.204312
      5 Cl                    0.504453
      6 C                    -0.158770
      7 H                     0.208964
      8 C                    -0.723412
      9 H                     0.173711
     10 C                    -0.332299
     11 H                     0.185533
     12 C                    -0.139611
     13 C                    -0.157586
     14 Cl                    0.461549
     15 C                    -0.041698
     16 H                     0.205333
     17 C                    -0.469065
     18 H                     0.175077
     19 C                    -0.012314
     20 H                     0.205200
     21 C                    -0.139385
     22 Cl                    0.464422
  ----------------------------------------
  Sum of atomic charges =     0.000000

 -----------------------------------------------------------------
                    Cartesian Multipole Moments
 -----------------------------------------------------------------
    Charge (ESU x 10^10)
                 0.0000
    Dipole Moment (Debye)
         X       0.1454      Y      -0.9408      Z      -2.7633
       Tot       2.9226
    Quadrupole Moments (Debye-Ang)
        XX    -103.8088     XY       1.2517     YY    -123.4723
        XZ      -7.4234     YZ      -0.2130     ZZ    -120.2880
    Octopole Moments (Debye-Ang^2)
       XXX    -200.7647    XXY     -30.6076    XYY     -71.7231
       YYY     -64.7138    XXZ     -60.0689    XYZ      -1.3228
       YYZ     -32.3080    XZZ     -57.8697    YZZ     -21.8405
       ZZZ    -103.7565
    Hexadecapole Moments (Debye-Ang^3)
      XXXX   -2467.7821   XXXY     100.4172   XXYY    -688.0102
      XYYY     103.5243   YYYY   -1476.0162   XXXZ     485.0475
      XXYZ     -12.4325   XYYZ     209.6875   YYYZ     -67.7026
      XXZZ    -795.2487   XYZZ      59.4315   YYZZ    -678.4372
      XZZZ     615.0370   YZZZ     -59.4949   ZZZZ   -2623.6978
 -----------------------------------------------------------------
 Calculating analytic gradient of the SCF energy
 Gradient of SCF Energy
            1           2           3           4           5           6
    1  -0.0001789   0.0001307   0.0000742   0.0000411   0.0000205  -0.0000033
    2   0.0000297  -0.0000570   0.0000257   0.0000362  -0.0000015  -0.0000215
    3  -0.0000108  -0.0000955   0.0000178   0.0000466   0.0000074  -0.0000542
            7           8           9          10          11          12
    1   0.0000150  -0.0000359   0.0000040   0.0000605   0.0000317   0.0001614
    2   0.0000139   0.0000067   0.0000024   0.0000280  -0.0000005   0.0000593
    3   0.0000294   0.0000723   0.0000408  -0.0000042  -0.0000103  -0.0001179
           13          14          15          16          17          18
    1  -0.0001246  -0.0000341   0.0000265   0.0000041  -0.0000407  -0.0000118
    2   0.0000286  -0.0000230   0.0000235  -0.0000033  -0.0000084  -0.0000131
    3   0.0000861   0.0000794  -0.0000152  -0.0000174  -0.0000139  -0.0000228
           19          20          21          22
    1   0.0000045  -0.0000189  -0.0000525  -0.0000734
    2  -0.0000382  -0.0000165   0.0000111  -0.0000821
    3  -0.0000041  -0.0000396  -0.0000114   0.0000377
 Max gradient component =       1.789E-04
 RMS gradient           =       5.410E-05
 Gradient time:  CPU 196.97 s  wall 196.99 s
 Geometry Optimization Parameters
   NAtoms,    NIC,     NZ,  NCons,   NDum,   NFix, NCnnct, MaxDiis
       22     163      22       0       0       0       0       0

 Cartesian Hessian Update
 Hessian updated using BFGS update


** GEOMETRY OPTIMIZATION IN DELOCALIZED INTERNAL COORDINATES **
   Searching for a Minimum

   Optimization Cycle:  13

                       Coordinates (Angstroms)
     ATOM                X               Y               Z
      1  C         0.0119457186   -0.0035157865    0.0434324724
      2  C        -0.0384639663    0.4441165424    1.3711873691
      3  Cl        1.4237117760    0.9966628772    2.1494174360
      4  C        -1.2555999624    0.4425257983    2.0616718860
      5  Cl       -1.3620400836    0.9916602987    3.7191742487
      6  C        -2.4173310489   -0.0024364341    1.4365529232
      7  H        -3.3479806716    0.0047413932    1.9891864633
      8  C        -2.3691650999   -0.4466372714    0.1208642455
      9  H        -3.2742462814   -0.7930432852   -0.3632292472
     10  C        -1.1622358123   -0.4458464712   -0.5688257202
     11  H        -1.1178874420   -0.7911705769   -1.5947430209
     12  C         1.2900375369   -0.0233991274   -0.7271513419
     13  C         2.1363753631   -1.1415811632   -0.7196054605
     14  Cl        1.7153027814   -2.5405998649    0.2560499486
     15  C         3.3124378182   -1.1893821107   -1.4607470419
     16  H         3.9342183475   -2.0740120342   -1.4231830764
     17  C         3.6671629619   -0.0942583659   -2.2409972790
     18  H         4.5804281411   -0.1210602033   -2.8235357354
     19  C         2.8577555527    1.0359208805   -2.2774541516
     20  H         3.1235384416    1.8939592040   -2.8806264366
     21  C         1.6873661051    1.0581469337   -1.5259169204
     22  Cl        0.6896728796    2.5022250085   -1.5901523354
   Point Group: c1    Number of degrees of freedom:    60


   Energy is  -2301.898033890

 Hessian updated using BFGS update

 60 Hessian modes will be used to form the next step
  Hessian Eigenvalues:
     0.001362    0.017770    0.018455    0.020869    0.020934    0.021804
     0.022958    0.023627    0.023842    0.023884    0.024090    0.024092
     0.024115    0.024120    0.024127    0.024139    0.024146    0.024162
     0.028351    0.072260    0.159958    0.159997    0.160001    0.160005
     0.160130    0.160305    0.213168    0.221010    0.221785    0.230475
     0.236471    0.237217    0.249384    0.249682    0.250098    0.251933
     0.288254    0.290057    0.301075    0.301095    0.309062    0.352994
     0.356662    0.356664    0.356666    0.356668    0.356699    0.365144
     0.412097    0.424188    0.431496    0.455646    0.461671    0.468248
     0.471638    0.477889    0.478226    0.479240    0.480918    0.537607

 Minimum search - taking simple RFO step
 Searching for Lamda that Minimizes Along All modes
 Value Taken    Lamda =  -0.00000675
 Step Taken.  Stepsize is  0.064995

                             Maximum     Tolerance    Cnvgd?
         Gradient           0.000219      0.000300     YES
         Displacement       0.050564      0.001200      NO
         Energy change     -0.000048      0.000001      NO


 New Cartesian Coordinates Obtained by Inverse Iteration

 Displacement from previous Coordinates is:  0.114960
 ----------------------------------------------------------------
             Standard Nuclear Orientation (Angstroms)
    I     Atom           X                Y                Z
 ----------------------------------------------------------------
    1      C       0.0127980373    -0.0050442866     0.0450804861
    2      C      -0.0404216260     0.4516119337     1.3696984514
    3      Cl      1.4192654140     1.0137698957     2.1455731365
    4      C      -1.2581755262     0.4511495917     2.0590843195
    5      Cl     -1.3679259885     1.0129925154     3.7121504167
    6      C      -2.4178669326    -0.0022074249     1.4363969485
    7      H      -3.3490249780     0.0059572126     1.9881443230
    8      C      -2.3670112492    -0.4557829209     0.1239668689
    9      H      -3.2704676910    -0.8087962598    -0.3584239698
   10      C      -1.1595978273    -0.4557165192    -0.5647676682
   11      H      -1.1136628258    -0.8080278292    -1.5882229535
   12      C       1.2907930210    -0.0244498656    -0.7258149250
   13      C       2.1332016852    -1.1456827768    -0.7269429332
   14      Cl      1.7081977008    -2.5500859837     0.2392575638
   15      C       3.3084674295    -1.1929338153    -1.4693866868
   16      H       3.9268387168    -2.0801807163    -1.4381232801
   17      C       3.6668438498    -0.0938951069    -2.2423324605
   18      H       4.5795055520    -0.1201136619    -2.8258311890
   19      C       2.8615941381     1.0395167199    -2.2702272133
   20      H       3.1299912934     1.9006833301    -2.8677457762
   21      C       1.6919116300     1.0609982850    -1.5176371873
   22      Cl      0.6997492320     2.5092539248    -1.5725270457
 ----------------------------------------------------------------
 Nuclear Repulsion Energy =        1520.50033023 hartrees
 There are       73 alpha and       73 beta electrons
 Applying Cartesian multipole field
    Component          Value
    ---------          -----
     (2,0,0)        1.00000E-11
     (0,2,0)        2.00000E-11
     (0,0,2)       -3.00000E-11
 Nucleus-field energy     =    -0.0000000162 hartrees
 Requested basis set is 6-311++G(d,p)
 There are 154 shells and 426 basis functions
 A cutoff of  1.0D-15 yielded   9658 shell pairs
 There are     78999 function pairs (     84984 Cartesian)
 Smallest overlap matrix eigenvalue = 2.13E-07
 Linear dependence detected in AO basis
 Number of orthogonalized atomic orbitals = 422
 Maximum deviation from orthogonality = 4.103E-10
 Guess from superposition of atomic densities
 Warning:  Energy on first SCF cycle will be non-variational
 SAD guess density has 146.000000 electrons

 -----------------------------------------------------------------------
  General SCF calculation program by
  Eric Jon Sundstrom, Paul Horn, Yuezhi Mao, Dmitri Zuev, Alec White,
  David Stuck, Shaama M.S., Shane Yost, Joonho Lee, David Small,
  Daniel Levine, Susi Lehtola, Hugh Burton, Evgeny Epifanovsky,
  Bang C. Huynh
 -----------------------------------------------------------------------
 Exchange:     0.2000 Hartree-Fock + 0.0800 Slater + 0.7200 B88
 Correlation:  0.1900 VWN1RPA + 0.8100 LYP
 Using SG-1 standard quadrature grid
 A restricted SCF calculation will be
 performed using DIIS
 SCF converges when DIIS error is below 1.0e-08
 ---------------------------------------
  Cycle       Energy         DIIS error
 ---------------------------------------
    1   -2305.6453009981      3.02e-02  
    2   -2301.7305694785      2.65e-03  
    3   -2301.6060496857      3.43e-03  
    4   -2301.8853966558      7.00e-04  
    5   -2301.8952048952      3.41e-04  
    6   -2301.8978012812      1.04e-04  
    7   -2301.8980083185      3.50e-05  
    8   -2301.8980319302      1.53e-05  
    9   -2301.8980374216      2.55e-06  
   10   -2301.8980375441      1.15e-06  
   11   -2301.8980375736      2.49e-07  
   12   -2301.8980375748      9.31e-08  
   13   -2301.8980375749      3.17e-08  
   14   -2301.8980375750      8.17e-09  Convergence criterion met
 ---------------------------------------
 SCF time:   CPU 562.03s  wall 562.00s 
 SCF   energy in the final basis set =    -2301.8980375750
 Total energy in the final basis set =    -2301.8980375750

 --------------------------------------------------------------

                    Orbital Energies (a.u.)
 --------------------------------------------------------------

 Alpha MOs
 -- Occupied --
********-101.5653-101.5642-101.5641 -10.2610 -10.2610 -10.2606 -10.2584
-10.2260 -10.2209 -10.2074 -10.2048 -10.2048 -10.2045 -10.2011 -10.2002
 -9.4802  -9.4800  -9.4790  -9.4787  -7.2448  -7.2447  -7.2438  -7.2434
 -7.2351  -7.2349  -7.2345  -7.2344  -7.2339  -7.2336  -7.2331  -7.2331
 -0.9367  -0.9195  -0.8870  -0.8690  -0.8553  -0.8413  -0.7995  -0.7512
 -0.7486  -0.7472  -0.6602  -0.6221  -0.6217  -0.6131  -0.5485  -0.5244
 -0.5121  -0.5092  -0.4879  -0.4714  -0.4542  -0.4531  -0.4518  -0.4283
 -0.4265  -0.4109  -0.3944  -0.3914  -0.3846  -0.3775  -0.3548  -0.3477
 -0.3377  -0.3359  -0.3317  -0.3248  -0.3162  -0.2760  -0.2716  -0.2645
 -0.2606
 -- Virtual --
 -0.0467  -0.0452  -0.0434  -0.0353  -0.0229  -0.0128  -0.0076   0.0020
  0.0114   0.0140   0.0193   0.0262   0.0277   0.0367   0.0435   0.0499
  0.0522   0.0626   0.0652   0.0653   0.0684   0.0822   0.0843   0.0874
  0.0913   0.0930   0.0994   0.1020   0.1047   0.1059   0.1078   0.1080
  0.1186   0.1208   0.1227   0.1276   0.1286   0.1304   0.1330   0.1352
  0.1368   0.1391   0.1413   0.1443   0.1473   0.1615   0.1669   0.1673
  0.1747   0.1757   0.1777   0.1814   0.1885   0.1917   0.1947   0.1993
  0.2032   0.2037   0.2139   0.2234   0.2322   0.2348   0.2356   0.2397
  0.2429   0.2436   0.2469   0.2523   0.2572   0.2639   0.2667   0.2679
  0.2699   0.2747   0.2776   0.2782   0.2869   0.2907   0.2952   0.2977
  0.3014   0.3070   0.3177   0.3233   0.3363   0.3389   0.3433   0.3444
  0.3471   0.3724   0.3792   0.4238   0.4270   0.4440   0.4492   0.4545
  0.4662   0.4673   0.4773   0.4791   0.4952   0.5082   0.5090   0.5145
  0.5158   0.5233   0.5307   0.5482   0.5485   0.5489   0.5602   0.5662
  0.5735   0.5785   0.5824   0.5892   0.5950   0.6010   0.6106   0.6163
  0.6198   0.6387   0.6424   0.6481   0.6542   0.6624   0.6629   0.6782
  0.6812   0.6940   0.6996   0.7062   0.7067   0.7275   0.7383   0.7437
  0.7580   0.7821   0.8011   0.8153   0.8202   0.8394   0.8422   0.8436
  0.8484   0.8535   0.8559   0.8607   0.8652   0.8665   0.8724   0.8751
  0.8779   0.8830   0.8924   0.9043   0.9050   0.9108   0.9177   0.9291
  0.9393   0.9521   0.9649   0.9677   0.9720   0.9734   0.9815   0.9908
  0.9967   1.0015   1.0052   1.0220   1.0272   1.0411   1.0456   1.0515
  1.0603   1.0744   1.0864   1.1223   1.1355   1.1725   1.2111   1.2356
  1.2486   1.2507   1.2545   1.2660   1.2859   1.3027   1.3140   1.3277
  1.3282   1.3533   1.3740   1.4101   1.4230   1.4525   1.4856   1.4883
  1.4928   1.5201   1.5545   1.5563   1.5594   1.5752   1.5903   1.5959
  1.6281   1.6321   1.6467   1.6693   1.6776   1.6839   1.7211   1.7265
  1.7546   1.7808   1.7945   1.8111   1.8284   1.8299   1.8625   1.8771
  1.8908   1.8915   1.9134   1.9235   1.9333   1.9438   1.9582   1.9596
  1.9726   1.9925   2.0176   2.0280   2.0436   2.0581   2.0677   2.1766
  2.1841   2.1889   2.1980   2.2515   2.2687   2.2814   2.2913   2.3044
  2.3257   2.3290   2.3521   2.3575   2.3645   2.4290   2.4298   2.4377
  2.4516   2.4734   2.4991   2.5069   2.5145   2.5335   2.5470   2.5565
  2.5652   2.5841   2.6363   2.6891   2.6941   2.6955   2.7048   2.7167
  2.7304   2.7317   2.7455   2.7609   2.7655   2.7769   2.7781   2.7828
  2.7906   2.8063   2.8407   2.8415   2.8437   2.8721   2.9045   2.9720
  2.9921   3.1005   3.1016   3.1362   3.1387   3.1794   3.2071   3.2235
  3.2252   3.2783   3.3427   3.3604   3.3961   3.4062   3.5268   3.5512
  3.6090   3.7106   3.7167   3.7539   3.9289   3.9941   4.0289   4.0582
  4.0941   4.1095   4.3591   4.8135   4.8234   9.7900   9.8072   9.8420
  9.8645  23.4310  23.5645  23.8555  23.8884  23.9002  23.9359  23.9693
 24.0299  24.0467  24.0928  24.1464  24.1631  25.7984  25.8562  25.9382
 25.9867  26.1626  26.2298  26.3066  26.3304  26.5930  26.6256  26.7476
 26.9734 215.7847 215.8046 215.8496 215.8736
 --------------------------------------------------------------

          Ground-State Mulliken Net Atomic Charges

     Atom                 Charge (a.u.)
  ----------------------------------------
      1 C                    -0.105497
      2 C                    -2.029053
      3 Cl                    0.523465
      4 C                     1.205514
      5 Cl                    0.504503
      6 C                    -0.158160
      7 H                     0.208977
      8 C                    -0.724420
      9 H                     0.173694
     10 C                    -0.333746
     11 H                     0.185643
     12 C                    -0.142985
     13 C                    -0.151586
     14 Cl                    0.463623
     15 C                    -0.029088
     16 H                     0.205305
     17 C                    -0.469452
     18 H                     0.175107
     19 C                    -0.023156
     20 H                     0.205230
     21 C                    -0.146725
     22 Cl                    0.462807
  ----------------------------------------
  Sum of atomic charges =     0.000000

 -----------------------------------------------------------------
                    Cartesian Multipole Moments
 -----------------------------------------------------------------
    Charge (ESU x 10^10)
                 0.0000
    Dipole Moment (Debye)
         X       0.1474      Y      -0.9534      Z      -2.7609
       Tot       2.9246
    Quadrupole Moments (Debye-Ang)
        XX    -103.8330     XY       1.2956     YY    -123.4550
        XZ      -7.4430     YZ      -0.2139     ZZ    -120.2858
    Octopole Moments (Debye-Ang^2)
       XXX    -200.5797    XXY     -31.0054    XYY     -71.6454
       YYY     -65.9198    XXZ     -59.9954    XYZ      -1.2968
       YYZ     -32.2848    XZZ     -57.7411    YZZ     -22.3114
       ZZZ    -103.3979
    Hexadecapole Moments (Debye-Ang^3)
      XXXX   -2467.7487   XXXY     100.0123   XXYY    -689.8784
      XYYY     102.4483   YYYY   -1490.3336   XXXZ     487.6272
      XXYZ     -14.9179   XYYZ     210.5135   YYYZ     -75.4690
      XXZZ    -793.0478   XYZZ      58.8075   YYZZ    -678.7537
      XZZZ     618.1545   YZZZ     -66.9802   ZZZZ   -2612.8807
 -----------------------------------------------------------------
 Calculating analytic gradient of the SCF energy
 Gradient of SCF Energy
            1           2           3           4           5           6
    1  -0.0000511   0.0000488   0.0000165   0.0000215   0.0000285   0.0000157
    2   0.0000234  -0.0000159   0.0000460   0.0000147   0.0000163   0.0000006
    3   0.0000409  -0.0000253   0.0000167   0.0000123   0.0000108   0.0000044
            7           8           9          10          11          12
    1   0.0000162  -0.0000032  -0.0000007   0.0000045   0.0000066   0.0000479
    2   0.0000153   0.0000009   0.0000005   0.0000074  -0.0000064  -0.0000112
    3   0.0000288   0.0000310   0.0000341  -0.0000051   0.0000051  -0.0000573
           13          14          15          16          17          18
    1  -0.0000361  -0.0000030   0.0000031  -0.0000014  -0.0000228  -0.0000151
    2   0.0000248  -0.0000159   0.0000024  -0.0000018  -0.0000202  -0.0000112
    3   0.0000239   0.0000083  -0.0000197  -0.0000103  -0.0000153  -0.0000247
           19          20          21          22
    1  -0.0000150  -0.0000184  -0.0000110  -0.0000315
    2  -0.0000120  -0.0000165  -0.0000075  -0.0000338
    3  -0.0000108  -0.0000349  -0.0000205   0.0000075
 Max gradient component =       5.729E-05
 RMS gradient           =       2.236E-05
 Gradient time:  CPU 199.32 s  wall 199.33 s
 Geometry Optimization Parameters
   NAtoms,    NIC,     NZ,  NCons,   NDum,   NFix, NCnnct, MaxDiis
       22     163      22       0       0       0       0       0

 Cartesian Hessian Update
 Hessian updated using BFGS update


** GEOMETRY OPTIMIZATION IN DELOCALIZED INTERNAL COORDINATES **
   Searching for a Minimum

   Optimization Cycle:  14

                       Coordinates (Angstroms)
     ATOM                X               Y               Z
      1  C         0.0127980373   -0.0050442866    0.0450804861
      2  C        -0.0404216260    0.4516119337    1.3696984514
      3  Cl        1.4192654140    1.0137698957    2.1455731365
      4  C        -1.2581755262    0.4511495917    2.0590843195
      5  Cl       -1.3679259885    1.0129925154    3.7121504167
      6  C        -2.4178669326   -0.0022074249    1.4363969485
      7  H        -3.3490249780    0.0059572126    1.9881443230
      8  C        -2.3670112492   -0.4557829209    0.1239668689
      9  H        -3.2704676910   -0.8087962598   -0.3584239698
     10  C        -1.1595978273   -0.4557165192   -0.5647676682
     11  H        -1.1136628258   -0.8080278292   -1.5882229535
     12  C         1.2907930210   -0.0244498656   -0.7258149250
     13  C         2.1332016852   -1.1456827768   -0.7269429332
     14  Cl        1.7081977008   -2.5500859837    0.2392575638
     15  C         3.3084674295   -1.1929338153   -1.4693866868
     16  H         3.9268387168   -2.0801807163   -1.4381232801
     17  C         3.6668438498   -0.0938951069   -2.2423324605
     18  H         4.5795055520   -0.1201136619   -2.8258311890
     19  C         2.8615941381    1.0395167199   -2.2702272133
     20  H         3.1299912934    1.9006833301   -2.8677457762
     21  C         1.6919116300    1.0609982850   -1.5176371873
     22  Cl        0.6997492320    2.5092539248   -1.5725270457
   Point Group: c1    Number of degrees of freedom:    60


   Energy is  -2301.898037575

 Hessian updated using BFGS update

 60 Hessian modes will be used to form the next step
  Hessian Eigenvalues:
     0.001277    0.017763    0.018450    0.020822    0.020942    0.021689
     0.022956    0.023627    0.023830    0.023884    0.024059    0.024092
     0.024097    0.024115    0.024120    0.024139    0.024146    0.024154
     0.028327    0.072954    0.159739    0.159997    0.159999    0.160005
     0.160102    0.160265    0.210143    0.221009    0.221798    0.230392
     0.236467    0.237257    0.249155    0.249689    0.250052    0.251920
     0.287863    0.290058    0.301068    0.301092    0.307141    0.352919
     0.356657    0.356664    0.356666    0.356668    0.356698    0.364775
     0.412098    0.424114    0.431600    0.454896    0.461662    0.468279
     0.471587    0.477909    0.478094    0.479240    0.480938    0.529484

 Minimum search - taking simple RFO step
 Searching for Lamda that Minimizes Along All modes
 Value Taken    Lamda =   0.00000000
 Step Taken.  Stepsize is  0.007309

                             Maximum     Tolerance    Cnvgd?
         Gradient           0.000084      0.000300     YES
         Displacement       0.005032      0.001200      NO
         Energy change     -0.000004      0.000001      NO


 New Cartesian Coordinates Obtained by Inverse Iteration

 Displacement from previous Coordinates is:  0.015234
 ----------------------------------------------------------------
             Standard Nuclear Orientation (Angstroms)
    I     Atom           X                Y                Z
 ----------------------------------------------------------------
    1      C       0.0128465515    -0.0052898768     0.0451750407
    2      C      -0.0407008564     0.4525340658     1.3693752504
    3      Cl      1.4189386933     1.0155444773     2.1446976807
    4      C      -1.2584927582     0.4523081094     2.0587064003
    5      Cl     -1.3686020392     1.0159833366     3.7111264082
    6      C      -2.4179496629    -0.0022046363     1.4364388023
    7      H      -3.3491485155     0.0060342837     1.9881129210
    8      C      -2.3667759113    -0.4570785672     0.1244552156
    9      H      -3.2700141507    -0.8110461577    -0.3576520865
   10      C      -1.1593516014    -0.4570757014    -0.5642471933
   11      H      -1.1133490254    -0.8103112870    -1.5873729305
   12      C       1.2908452640    -0.0244744173    -0.7256407162
   13      C       2.1327106898    -1.1461633474    -0.7279387584
   14      Cl      1.7071813748    -2.5511257713     0.2372403142
   15      C       3.3078886015    -1.1933829873    -1.4705050319
   16      H       3.9257344339    -2.0810228453    -1.4400807595
   17      C       3.6668590163    -0.0937999782    -2.2424146647
   18      H       4.5794592268    -0.1199640685    -2.8260092221
   19      C       2.8621913093     1.0400573240    -2.2691832079
   20      H       3.1310153065     1.9016760569    -2.8658534885
   21      C       1.6925342000     1.0614793819    -1.5165430306
   22      Cl      0.7011829089     2.5103388480    -1.5705177177
 ----------------------------------------------------------------
 Nuclear Repulsion Energy =        1520.48879354 hartrees
 There are       73 alpha and       73 beta electrons
 Applying Cartesian multipole field
    Component          Value
    ---------          -----
     (2,0,0)        1.00000E-11
     (0,2,0)        2.00000E-11
     (0,0,2)       -3.00000E-11
 Nucleus-field energy     =    -0.0000000162 hartrees
 Requested basis set is 6-311++G(d,p)
 There are 154 shells and 426 basis functions
 A cutoff of  1.0D-15 yielded   9658 shell pairs
 There are     78999 function pairs (     84984 Cartesian)
 Smallest overlap matrix eigenvalue = 2.13E-07
 Linear dependence detected in AO basis
 Number of orthogonalized atomic orbitals = 422
 Maximum deviation from orthogonality = 3.609E-10
 Guess from superposition of atomic densities
 Warning:  Energy on first SCF cycle will be non-variational
 SAD guess density has 146.000000 electrons

 -----------------------------------------------------------------------
  General SCF calculation program by
  Eric Jon Sundstrom, Paul Horn, Yuezhi Mao, Dmitri Zuev, Alec White,
  David Stuck, Shaama M.S., Shane Yost, Joonho Lee, David Small,
  Daniel Levine, Susi Lehtola, Hugh Burton, Evgeny Epifanovsky,
  Bang C. Huynh
 -----------------------------------------------------------------------
 Exchange:     0.2000 Hartree-Fock + 0.0800 Slater + 0.7200 B88
 Correlation:  0.1900 VWN1RPA + 0.8100 LYP
 Using SG-1 standard quadrature grid
 A restricted SCF calculation will be
 performed using DIIS
 SCF converges when DIIS error is below 1.0e-08
 ---------------------------------------
  Cycle       Energy         DIIS error
 ---------------------------------------
    1   -2305.6452084451      3.02e-02  
    2   -2301.7305740916      2.65e-03  
    3   -2301.6060548039      3.43e-03  
    4   -2301.8853958223      7.00e-04  
    5   -2301.8952048943      3.41e-04  
    6   -2301.8978013483      1.04e-04  
    7   -2301.8980083990      3.50e-05  
    8   -2301.8980320351      1.53e-05  
    9   -2301.8980375249      2.55e-06  
   10   -2301.8980376479      1.15e-06  
   11   -2301.8980376771      2.49e-07  
   12   -2301.8980376783      9.31e-08  
   13   -2301.8980376785      3.17e-08  
   14   -2301.8980376786      8.16e-09  Convergence criterion met
 ---------------------------------------
 SCF time:   CPU 555.38s  wall 556.00s 
 SCF   energy in the final basis set =    -2301.8980376786
 Total energy in the final basis set =    -2301.8980376786

 --------------------------------------------------------------

                    Orbital Energies (a.u.)
 --------------------------------------------------------------

 Alpha MOs
 -- Occupied --
********-101.5653-101.5642-101.5641 -10.2611 -10.2610 -10.2607 -10.2584
-10.2261 -10.2209 -10.2074 -10.2048 -10.2048 -10.2045 -10.2011 -10.2002
 -9.4802  -9.4800  -9.4790  -9.4787  -7.2448  -7.2447  -7.2438  -7.2434
 -7.2351  -7.2349  -7.2345  -7.2344  -7.2339  -7.2336  -7.2331  -7.2331
 -0.9367  -0.9195  -0.8870  -0.8690  -0.8553  -0.8413  -0.7996  -0.7512
 -0.7486  -0.7472  -0.6602  -0.6221  -0.6217  -0.6132  -0.5485  -0.5244
 -0.5121  -0.5092  -0.4879  -0.4714  -0.4542  -0.4531  -0.4518  -0.4283
 -0.4265  -0.4109  -0.3944  -0.3914  -0.3846  -0.3775  -0.3548  -0.3477
 -0.3377  -0.3359  -0.3317  -0.3248  -0.3162  -0.2760  -0.2716  -0.2645
 -0.2606
 -- Virtual --
 -0.0467  -0.0452  -0.0434  -0.0353  -0.0229  -0.0128  -0.0076   0.0020
  0.0114   0.0140   0.0193   0.0262   0.0277   0.0367   0.0435   0.0499
  0.0522   0.0626   0.0652   0.0653   0.0684   0.0822   0.0843   0.0874
  0.0913   0.0930   0.0994   0.1020   0.1047   0.1059   0.1078   0.1080
  0.1186   0.1208   0.1227   0.1276   0.1286   0.1304   0.1330   0.1352
  0.1368   0.1391   0.1413   0.1443   0.1473   0.1615   0.1669   0.1673
  0.1747   0.1757   0.1777   0.1814   0.1885   0.1917   0.1947   0.1993
  0.2032   0.2037   0.2139   0.2234   0.2322   0.2348   0.2356   0.2397
  0.2429   0.2436   0.2469   0.2523   0.2572   0.2639   0.2667   0.2679
  0.2699   0.2747   0.2776   0.2782   0.2869   0.2907   0.2952   0.2977
  0.3015   0.3070   0.3177   0.3233   0.3363   0.3389   0.3433   0.3444
  0.3471   0.3724   0.3792   0.4238   0.4270   0.4440   0.4492   0.4545
  0.4663   0.4672   0.4773   0.4791   0.4952   0.5082   0.5090   0.5145
  0.5158   0.5233   0.5308   0.5482   0.5485   0.5489   0.5602   0.5662
  0.5735   0.5785   0.5824   0.5892   0.5950   0.6010   0.6106   0.6163
  0.6198   0.6387   0.6424   0.6481   0.6542   0.6624   0.6629   0.6782
  0.6812   0.6940   0.6996   0.7062   0.7067   0.7275   0.7383   0.7437
  0.7580   0.7821   0.8011   0.8153   0.8202   0.8394   0.8422   0.8436
  0.8484   0.8535   0.8559   0.8607   0.8652   0.8665   0.8723   0.8752
  0.8780   0.8830   0.8924   0.9043   0.9050   0.9108   0.9177   0.9291
  0.9393   0.9522   0.9649   0.9678   0.9720   0.9734   0.9815   0.9908
  0.9967   1.0015   1.0052   1.0220   1.0272   1.0411   1.0456   1.0515
  1.0603   1.0744   1.0864   1.1223   1.1355   1.1725   1.2111   1.2356
  1.2486   1.2507   1.2545   1.2660   1.2859   1.3027   1.3140   1.3277
  1.3282   1.3533   1.3740   1.4101   1.4229   1.4526   1.4856   1.4883
  1.4928   1.5201   1.5545   1.5562   1.5594   1.5752   1.5902   1.5959
  1.6281   1.6321   1.6467   1.6693   1.6776   1.6839   1.7211   1.7265
  1.7546   1.7808   1.7945   1.8111   1.8284   1.8298   1.8625   1.8771
  1.8908   1.8914   1.9134   1.9235   1.9333   1.9438   1.9581   1.9596
  1.9726   1.9925   2.0176   2.0279   2.0436   2.0581   2.0677   2.1766
  2.1841   2.1889   2.1981   2.2515   2.2687   2.2813   2.2913   2.3044
  2.3257   2.3290   2.3521   2.3576   2.3645   2.4291   2.4297   2.4377
  2.4515   2.4734   2.4991   2.5069   2.5145   2.5335   2.5470   2.5564
  2.5652   2.5841   2.6363   2.6891   2.6941   2.6955   2.7048   2.7167
  2.7304   2.7317   2.7455   2.7609   2.7655   2.7769   2.7781   2.7828
  2.7906   2.8063   2.8407   2.8414   2.8437   2.8721   2.9045   2.9720
  2.9921   3.1005   3.1016   3.1362   3.1387   3.1794   3.2071   3.2235
  3.2252   3.2783   3.3427   3.3604   3.3961   3.4062   3.5268   3.5512
  3.6091   3.7106   3.7166   3.7539   3.9288   3.9941   4.0289   4.0582
  4.0941   4.1095   4.3591   4.8134   4.8234   9.7900   9.8072   9.8420
  9.8645  23.4310  23.5645  23.8555  23.8884  23.9002  23.9359  23.9692
 24.0298  24.0467  24.0927  24.1464  24.1631  25.7984  25.8562  25.9382
 25.9867  26.1626  26.2298  26.3067  26.3304  26.5930  26.6255  26.7476
 26.9734 215.7847 215.8046 215.8496 215.8736
 --------------------------------------------------------------

          Ground-State Mulliken Net Atomic Charges

     Atom                 Charge (a.u.)
  ----------------------------------------
      1 C                    -0.105261
      2 C                    -2.030109
      3 Cl                    0.523401
      4 C                     1.206233
      5 Cl                    0.504457
      6 C                    -0.157872
      7 H                     0.208980
      8 C                    -0.724394
      9 H                     0.173693
     10 C                    -0.333451
     11 H                     0.185643
     12 C                    -0.142947
     13 C                    -0.151003
     14 Cl                    0.463803
     15 C                    -0.027266
     16 H                     0.205288
     17 C                    -0.469528
     18 H                     0.175111
     19 C                    -0.024806
     20 H                     0.205233
     21 C                    -0.147750
     22 Cl                    0.462545
  ----------------------------------------
  Sum of atomic charges =     0.000000

 -----------------------------------------------------------------
                    Cartesian Multipole Moments
 -----------------------------------------------------------------
    Charge (ESU x 10^10)
                 0.0000
    Dipole Moment (Debye)
         X       0.1474      Y      -0.9553      Z      -2.7603
       Tot       2.9246
    Quadrupole Moments (Debye-Ang)
        XX    -103.8353     XY       1.3019     YY    -123.4525
        XZ      -7.4461     YZ      -0.2140     ZZ    -120.2862
    Octopole Moments (Debye-Ang^2)
       XXX    -200.5631    XXY     -31.0606    XYY     -71.6387
       YYY     -66.0834    XXZ     -59.9762    XYZ      -1.2935
       YYZ     -32.2763    XZZ     -57.7343    YZZ     -22.3783
       ZZZ    -103.3238
    Hexadecapole Moments (Debye-Ang^3)
      XXXX   -2467.7829   XXXY      99.9331   XXYY    -690.1232
      XYYY     102.2612   YYYY   -1492.1817   XXXZ     487.9379
      XXYZ     -15.2180   XYYZ     210.6096   YYYZ     -76.3974
      XXZZ    -792.7474   XYZZ      58.7004   YYZZ    -678.7641
      XZZZ     618.5455   YZZZ     -67.8647   ZZZZ   -2611.3511
 -----------------------------------------------------------------
 Calculating analytic gradient of the SCF energy
 Gradient of SCF Energy
            1           2           3           4           5           6
    1  -0.0000042   0.0000298   0.0000233   0.0000118   0.0000226   0.0000104
    2   0.0000018  -0.0000060   0.0000321   0.0000123   0.0000196   0.0000079
    3   0.0000269  -0.0000190  -0.0000112   0.0000102   0.0000105   0.0000228
            7           8           9          10          11          12
    1   0.0000153   0.0000021  -0.0000004  -0.0000013  -0.0000031   0.0000134
    2   0.0000115  -0.0000013  -0.0000014   0.0000046  -0.0000063   0.0000052
    3   0.0000274   0.0000198   0.0000314   0.0000065   0.0000115  -0.0000007
           13          14          15          16          17          18
    1  -0.0000153  -0.0000026  -0.0000021  -0.0000054  -0.0000097  -0.0000165
    2   0.0000022  -0.0000121  -0.0000041  -0.0000033  -0.0000159  -0.0000114
    3   0.0000005   0.0000104  -0.0000167  -0.0000092  -0.0000173  -0.0000262
           19          20          21          22
    1  -0.0000217  -0.0000189  -0.0000072  -0.0000205
    2  -0.0000044  -0.0000143  -0.0000009  -0.0000157
    3  -0.0000199  -0.0000298  -0.0000179  -0.0000101
 Max gradient component =       3.211E-05
 RMS gradient           =       1.503E-05
 Gradient time:  CPU 197.58 s  wall 197.59 s
 Geometry Optimization Parameters
   NAtoms,    NIC,     NZ,  NCons,   NDum,   NFix, NCnnct, MaxDiis
       22     163      22       0       0       0       0       0

 Cartesian Hessian Update
 Hessian updated using BFGS update


** GEOMETRY OPTIMIZATION IN DELOCALIZED INTERNAL COORDINATES **
   Searching for a Minimum

   Optimization Cycle:  15

                       Coordinates (Angstroms)
     ATOM                X               Y               Z
      1  C         0.0128465515   -0.0052898768    0.0451750407
      2  C        -0.0407008564    0.4525340658    1.3693752504
      3  Cl        1.4189386933    1.0155444773    2.1446976807
      4  C        -1.2584927582    0.4523081094    2.0587064003
      5  Cl       -1.3686020392    1.0159833366    3.7111264082
      6  C        -2.4179496629   -0.0022046363    1.4364388023
      7  H        -3.3491485155    0.0060342837    1.9881129210
      8  C        -2.3667759113   -0.4570785672    0.1244552156
      9  H        -3.2700141507   -0.8110461577   -0.3576520865
     10  C        -1.1593516014   -0.4570757014   -0.5642471933
     11  H        -1.1133490254   -0.8103112870   -1.5873729305
     12  C         1.2908452640   -0.0244744173   -0.7256407162
     13  C         2.1327106898   -1.1461633474   -0.7279387584
     14  Cl        1.7071813748   -2.5511257713    0.2372403142
     15  C         3.3078886015   -1.1933829873   -1.4705050319
     16  H         3.9257344339   -2.0810228453   -1.4400807595
     17  C         3.6668590163   -0.0937999782   -2.2424146647
     18  H         4.5794592268   -0.1199640685   -2.8260092221
     19  C         2.8621913093    1.0400573240   -2.2691832079
     20  H         3.1310153065    1.9016760569   -2.8658534885
     21  C         1.6925342000    1.0614793819   -1.5165430306
     22  Cl        0.7011829089    2.5103388480   -1.5705177177
   Point Group: c1    Number of degrees of freedom:    60


   Energy is  -2301.898037679

 Hessian updated using BFGS update

 60 Hessian modes will be used to form the next step
  Hessian Eigenvalues:
     0.001409    0.017164    0.018519    0.018634    0.020963    0.021381
     0.023159    0.023614    0.023666    0.023882    0.023972    0.024092
     0.024097    0.024119    0.024132    0.024137    0.024148    0.024167
     0.028519    0.077390    0.157674    0.159994    0.160001    0.160014
     0.160096    0.160239    0.198039    0.220994    0.221803    0.232143
     0.236490    0.237445    0.246058    0.249548    0.250557    0.254592
     0.285448    0.290229    0.299074    0.301110    0.301519    0.352797
     0.356648    0.356665    0.356668    0.356669    0.356705    0.362780
     0.413014    0.421704    0.431947    0.447156    0.462274    0.468999
     0.471810    0.477058    0.478146    0.479245    0.482005    0.504994

 Minimum search - taking simple RFO step
 Searching for Lamda that Minimizes Along All modes
 Value Taken    Lamda =   0.00000000
 Step Taken.  Stepsize is  0.001219

                             Maximum     Tolerance    Cnvgd?
         Gradient           0.000044      0.000300     YES
         Displacement       0.000730      0.001200     YES
         Energy change     -0.000000      0.000001     YES

 Final energy is   -2301.8980376785603     


 ******************************
 **  OPTIMIZATION CONVERGED  **
 ******************************

                       Coordinates (Angstroms)
     ATOM                X               Y               Z
      1  C         0.0128465515   -0.0052898768    0.0451750407
      2  C        -0.0407008564    0.4525340658    1.3693752504
      3  Cl        1.4189386933    1.0155444773    2.1446976807
      4  C        -1.2584927582    0.4523081094    2.0587064003
      5  Cl       -1.3686020392    1.0159833366    3.7111264082
      6  C        -2.4179496629   -0.0022046363    1.4364388023
      7  H        -3.3491485155    0.0060342837    1.9881129210
      8  C        -2.3667759113   -0.4570785672    0.1244552156
      9  H        -3.2700141507   -0.8110461577   -0.3576520865
     10  C        -1.1593516014   -0.4570757014   -0.5642471933
     11  H        -1.1133490254   -0.8103112870   -1.5873729305
     12  C         1.2908452640   -0.0244744173   -0.7256407162
     13  C         2.1327106898   -1.1461633474   -0.7279387584
     14  Cl        1.7071813748   -2.5511257713    0.2372403142
     15  C         3.3078886015   -1.1933829873   -1.4705050319
     16  H         3.9257344339   -2.0810228453   -1.4400807595
     17  C         3.6668590163   -0.0937999782   -2.2424146647
     18  H         4.5794592268   -0.1199640685   -2.8260092221
     19  C         2.8621913093    1.0400573240   -2.2691832079
     20  H         3.1310153065    1.9016760569   -2.8658534885
     21  C         1.6925342000    1.0614793819   -1.5165430306
     22  Cl        0.7011829089    2.5103388480   -1.5705177177

Z-matrix Print:
$molecule
0 1
Cl
C  1 1.746039
C  2 1.399355 1 120.585151
C  3 1.392171 2 120.308193 1 -179.777146 0
H  4 1.082379 3 119.091908 2 179.982165 0
C  4 1.389543 3 119.882987 2 -0.043641 0
H  6 1.083310 4 119.765258 3 179.952970 0
C  6 1.390030 4 119.986294 3 -0.028704 0
H  8 1.083364 6 120.317630 4 -179.985458 0
C  8 1.396264 6 120.863014 4 0.062060 0
C  10 1.492584 8 119.292273 6 179.821000 0
C  11 1.402204 10 121.777296 8 89.014439 0
C  12 1.391051 11 122.284896 10 -178.122848 0
H  13 1.081974 12 119.671359 11 179.919850 0
C  13 1.390625 12 119.254193 11 0.016381 0
H  15 1.083562 13 119.779393 12 179.954581 0
C  15 1.390607 13 120.400224 12 -0.099343 0
H  17 1.081926 15 121.126176 13 -179.925540 0
C  17 1.390927 15 119.182776 13 0.139214 0
Cl 3 1.749384 2 121.333958 1 0.177146 0
Cl 12 1.756384 11 119.637038 10 2.018385 0
Cl 19 1.756862 17 118.085225 15 -179.986206 0
$end


 --------------------------------------------------------------

                    Orbital Energies (a.u.)
 --------------------------------------------------------------

 Alpha MOs
 -- Occupied --
********-101.5653-101.5642-101.5641 -10.2611 -10.2610 -10.2607 -10.2584
-10.2261 -10.2209 -10.2074 -10.2048 -10.2048 -10.2045 -10.2011 -10.2002
 -9.4802  -9.4800  -9.4790  -9.4787  -7.2448  -7.2447  -7.2438  -7.2434
 -7.2351  -7.2349  -7.2345  -7.2344  -7.2339  -7.2336  -7.2331  -7.2331
 -0.9367  -0.9195  -0.8870  -0.8690  -0.8553  -0.8413  -0.7996  -0.7512
 -0.7486  -0.7472  -0.6602  -0.6221  -0.6217  -0.6132  -0.5485  -0.5244
 -0.5121  -0.5092  -0.4879  -0.4714  -0.4542  -0.4531  -0.4518  -0.4283
 -0.4265  -0.4109  -0.3944  -0.3914  -0.3846  -0.3775  -0.3548  -0.3477
 -0.3377  -0.3359  -0.3317  -0.3248  -0.3162  -0.2760  -0.2716  -0.2645
 -0.2606
 -- Virtual --
 -0.0467  -0.0452  -0.0434  -0.0353  -0.0229  -0.0128  -0.0076   0.0020
  0.0114   0.0140   0.0193   0.0262   0.0277   0.0367   0.0435   0.0499
  0.0522   0.0626   0.0652   0.0653   0.0684   0.0822   0.0843   0.0874
  0.0913   0.0930   0.0994   0.1020   0.1047   0.1059   0.1078   0.1080
  0.1186   0.1208   0.1227   0.1276   0.1286   0.1304   0.1330   0.1352
  0.1368   0.1391   0.1413   0.1443   0.1473   0.1615   0.1669   0.1673
  0.1747   0.1757   0.1777   0.1814   0.1885   0.1917   0.1947   0.1993
  0.2032   0.2037   0.2139   0.2234   0.2322   0.2348   0.2356   0.2397
  0.2429   0.2436   0.2469   0.2523   0.2572   0.2639   0.2667   0.2679
  0.2699   0.2747   0.2776   0.2782   0.2869   0.2907   0.2952   0.2977
  0.3015   0.3070   0.3177   0.3233   0.3363   0.3389   0.3433   0.3444
  0.3471   0.3724   0.3792   0.4238   0.4270   0.4440   0.4492   0.4545
  0.4663   0.4672   0.4773   0.4791   0.4952   0.5082   0.5090   0.5145
  0.5158   0.5233   0.5308   0.5482   0.5485   0.5489   0.5602   0.5662
  0.5735   0.5785   0.5824   0.5892   0.5950   0.6010   0.6106   0.6163
  0.6198   0.6387   0.6424   0.6481   0.6542   0.6624   0.6629   0.6782
  0.6812   0.6940   0.6996   0.7062   0.7067   0.7275   0.7383   0.7437
  0.7580   0.7821   0.8011   0.8153   0.8202   0.8394   0.8422   0.8436
  0.8484   0.8535   0.8559   0.8607   0.8652   0.8665   0.8723   0.8752
  0.8780   0.8830   0.8924   0.9043   0.9050   0.9108   0.9177   0.9291
  0.9393   0.9522   0.9649   0.9678   0.9720   0.9734   0.9815   0.9908
  0.9967   1.0015   1.0052   1.0220   1.0272   1.0411   1.0456   1.0515
  1.0603   1.0744   1.0864   1.1223   1.1355   1.1725   1.2111   1.2356
  1.2486   1.2507   1.2545   1.2660   1.2859   1.3027   1.3140   1.3277
  1.3282   1.3533   1.3740   1.4101   1.4229   1.4526   1.4856   1.4883
  1.4928   1.5201   1.5545   1.5562   1.5594   1.5752   1.5902   1.5959
  1.6281   1.6321   1.6467   1.6693   1.6776   1.6839   1.7211   1.7265
  1.7546   1.7808   1.7945   1.8111   1.8284   1.8298   1.8625   1.8771
  1.8908   1.8914   1.9134   1.9235   1.9333   1.9438   1.9581   1.9596
  1.9726   1.9925   2.0176   2.0279   2.0436   2.0581   2.0677   2.1766
  2.1841   2.1889   2.1981   2.2515   2.2687   2.2813   2.2913   2.3044
  2.3257   2.3290   2.3521   2.3576   2.3645   2.4291   2.4297   2.4377
  2.4515   2.4734   2.4991   2.5069   2.5145   2.5335   2.5470   2.5564
  2.5652   2.5841   2.6363   2.6891   2.6941   2.6955   2.7048   2.7167
  2.7304   2.7317   2.7455   2.7609   2.7655   2.7769   2.7781   2.7828
  2.7906   2.8063   2.8407   2.8414   2.8437   2.8721   2.9045   2.9720
  2.9921   3.1005   3.1016   3.1362   3.1387   3.1794   3.2071   3.2235
  3.2252   3.2783   3.3427   3.3604   3.3961   3.4062   3.5268   3.5512
  3.6091   3.7106   3.7166   3.7539   3.9288   3.9941   4.0289   4.0582
  4.0941   4.1095   4.3591   4.8134   4.8234   9.7900   9.8072   9.8420
  9.8645  23.4310  23.5645  23.8555  23.8884  23.9002  23.9359  23.9692
 24.0298  24.0467  24.0927  24.1464  24.1631  25.7984  25.8562  25.9382
 25.9867  26.1626  26.2298  26.3067  26.3304  26.5930  26.6255  26.7476
 26.9734 215.7847 215.8046 215.8496 215.8736
 --------------------------------------------------------------

          Ground-State Mulliken Net Atomic Charges

     Atom                 Charge (a.u.)
  ----------------------------------------
      1 C                    -0.105261
      2 C                    -2.030109
      3 Cl                    0.523401
      4 C                     1.206233
      5 Cl                    0.504457
      6 C                    -0.157872
      7 H                     0.208980
      8 C                    -0.724394
      9 H                     0.173693
     10 C                    -0.333451
     11 H                     0.185643
     12 C                    -0.142947
     13 C                    -0.151003
     14 Cl                    0.463803
     15 C                    -0.027266
     16 H                     0.205288
     17 C                    -0.469528
     18 H                     0.175111
     19 C                    -0.024806
     20 H                     0.205233
     21 C                    -0.147750
     22 Cl                    0.462545
  ----------------------------------------
  Sum of atomic charges =     0.000000

 -----------------------------------------------------------------
                    Cartesian Multipole Moments
 -----------------------------------------------------------------
    Charge (ESU x 10^10)
                 0.0000
    Dipole Moment (Debye)
         X       0.1474      Y      -0.9553      Z      -2.7603
       Tot       2.9246
    Quadrupole Moments (Debye-Ang)
        XX    -103.8353     XY       1.3019     YY    -123.4525
        XZ      -7.4461     YZ      -0.2140     ZZ    -120.2862
    Octopole Moments (Debye-Ang^2)
       XXX    -200.5631    XXY     -31.0606    XYY     -71.6387
       YYY     -66.0834    XXZ     -59.9762    XYZ      -1.2935
       YYZ     -32.2763    XZZ     -57.7343    YZZ     -22.3783
       ZZZ    -103.3238
    Hexadecapole Moments (Debye-Ang^3)
      XXXX   -2467.7829   XXXY      99.9331   XXYY    -690.1232
      XYYY     102.2612   YYYY   -1492.1817   XXXZ     487.9379
      XXYZ     -15.2180   XYYZ     210.6096   YYYZ     -76.3974
      XXZZ    -792.7474   XYZZ      58.7004   YYZZ    -678.7641
      XZZZ     618.5455   YZZZ     -67.8647   ZZZZ   -2611.3511
 -----------------------------------------------------------------
Archival summary:
1\1\november\OPT\ProcedureUnspecified\BasisUnspecified\l4126\taweetha\WedJan1500:45:522020WedJan1500:45:522020\0\\#,OPT,ProcedureUnspecified,BasisUnspecified,\\0,1\Cl\C,1,1.74604\C,2,1.39936,1,120.585\C,3,1.39217,2,120.308,1,-179.777,0\H,4,1.08238,3,119.092,2,179.982,0\C,4,1.38954,3,119.883,2,-0.0436409,0\H,6,1.08331,4,119.765,3,179.953,0\C,6,1.39003,4,119.986,3,-0.0287036,0\H,8,1.08336,6,120.318,4,-179.985,0\C,8,1.39626,6,120.863,4,0.0620598,0\C,10,1.49258,8,119.292,6,179.821,0\C,11,1.4022,10,121.777,8,89.0144,0\C,12,1.39105,11,122.285,10,-178.123,0\H,13,1.08197,12,119.671,11,179.92,0\C,13,1.39063,12,119.254,11,0.016381,0\H,15,1.08356,13,119.779,12,179.955,0\C,15,1.39061,13,120.4,12,-0.0993432,0\H,17,1.08193,15,121.126,13,-179.926,0\C,17,1.39093,15,119.183,13,0.139214,0\Cl,3,1.74938,2,121.334,1,0.177146,0\Cl,12,1.75638,11,119.637,10,2.01839,0\Cl,19,1.75686,17,118.085,15,-179.986,0\\\@

 Total job time:  11986.93s(wall), 11984.79s(cpu) 
 Wed Jan 15 00:45:52 2020

        *************************************************************
        *                                                           *
        *  Thank you very much for using Q-Chem.  Have a nice day.  *
        *                                                           *
        *************************************************************


 
User input: 2 of 2 
 
                  Welcome to Q-Chem
     A Quantum Leap Into The Future Of Chemistry


 Q-Chem 5.2 (devel), Q-Chem, Inc., Pleasanton, CA (2019)

 Yihan Shao,  Zhengting Gan,  E. Epifanovsky,  A. T. B. Gilbert,  M. Wormit,  
 J. Kussmann,  A. W. Lange,  A. Behn,  Jia Deng,  Xintian Feng,  D. Ghosh,  
 M. Goldey,  P. R. Horn,  L. D. Jacobson,  I. Kaliman,  T. Kus,  A. Landau,  
 Jie Liu,  E. I. Proynov,  R. M. Richard,  R. P. Steele,  E. J. Sundstrom,  
 H. L. Woodcock III,  P. M. Zimmerman,  D. Zuev,  B. Albrecht,  E. Alguire,  
 S. A. Baeppler,  D. Barton,  Z. Benda,  Y. A. Bernard,  E. J. Berquist,  
 K. B. Bravaya,  H. Burton,  D. Casanova,  Chun-Min Chang,  Yunqing Chen,  
 A. Chien,  K. D. Closser,  M. P. Coons,  S. Coriani,  S. Dasgupta,  
 A. L. Dempwolff,  M. Diedenhofen,  Hainam Do,  R. G. Edgar,  Po-Tung Fang,  
 S. Faraji,  S. Fatehi,  Qingguo Feng,  K. D. Fenk,  J. Fosso-Tande,  
 J. Gayvert,  Qinghui Ge,  A. Ghysels,  G. Gidofalvi,  J. Gomes,  
 J. Gonthier,  A. Gunina,  D. Hait,  M. W. D. Hanson-Heine,  
 P. H. P. Harbach,  A. W. Hauser,  M. F. Herbst,  J. E. Herr,  
 E. G. Hohenstein,  Z. C. Holden,  Kerwin Hui,  B. C. Huynh,  T.-C. Jagau,  
 Hyunjun Ji,  B. Kaduk,  K. Khistyaev,  Jaehoon Kim,  P. Klunzinger,  K. Koh,  
 D. Kosenkov,  L. Koulias,  T. Kowalczyk,  C. M. Krauter,  A. Kunitsa,  
 Ka Un Lao,  A. Laurent,  K. V. Lawler,  Joonho Lee,  D. Lefrancois,  
 S. Lehtola,  D. S. Levine,  Yi-Pei Li,  You-Sheng Lin,  Fenglai Liu,  
 E. Livshits,  A. Luenser,  P. Manohar,  E. Mansoor,  S. F. Manzer,  
 Shan-Ping Mao,  Yuezhi Mao,  N. Mardirossian,  A. V. Marenich,  
 T. Markovich,  L. A. Martinez-Martinez,  S. A. Maurer,  N. J. Mayhall,  
 S. C. McKenzie,  J.-M. Mewes,  P. Morgante,  A. F. Morrison,  
 J. W. Mullinax,  K. Nanda,  T. S. Nguyen-Beck,  R. Olivares-Amaya,  
 J. A. Parkhill,  Zheng Pei,  T. M. Perrine,  F. Plasser,  P. Pokhilko,  
 S. Prager,  A. Prociuk,  E. Ramos,  D. R. Rehn,  F. Rob,  M. Scheurer,  
 M. Schneider,  N. Sergueev,  S. M. Sharada,  S. Sharma,  D. W. Small,  
 T. Stauch,  T. Stein,  Yu-Chuan Su,  A. J. W. Thom,  A. Tkatchenko,  
 T. Tsuchimochi,  N. M. Tubman,  L. Vogt,  M. L. Vidal,  O. Vydrov,  
 M. A. Watson,  J. Wenzel,  M. de Wergifosse,  T. A. Wesolowski,  A. White,  
 J. Witte,  A. Yamada,  Jun Yang,  K. Yao,  S. Yeganeh,  S. R. Yost,  
 Zhi-Qiang You,  A. Zech,  Igor Ying Zhang,  Xing Zhang,  Yan Zhao,  
 Ying Zhu,  B. R. Brooks,  G. K. L. Chan,  C. J. Cramer,  M. S. Gordon,  
 W. J. Hehre,  A. Klamt,  M. W. Schmidt,  C. D. Sherrill,  D. G. Truhlar,  
 A. Aspuru-Guzik,  R. Baer,  A. T. Bell,  N. A. Besley,  Jeng-Da Chai,  
 A. E. DePrince, III,  R. A. DiStasio Jr.,  A. Dreuw,  B. D. Dunietz,  
 T. R. Furlani,  Chao-Ping Hsu,  Yousung Jung,  Jing Kong,  D. S. Lambrecht,  
 WanZhen Liang,  C. Ochsenfeld,  V. A. Rassolov,  L. V. Slipchenko,  
 J. E. Subotnik,  T. Van Voorhis,  J. M. Herbert,  A. I. Krylov,  
 P. M. W. Gill,  M. Head-Gordon

 Contributors to earlier versions of Q-Chem not listed above: 
 R. D. Adamson,  B. Austin,  J. Baker,  G. J. O. Beran,  K. Brandhorst,  
 S. T. Brown,  E. F. C. Byrd,  A. K. Chakraborty,  C.-L. Cheng,  
 Siu Hung Chien,  D. M. Chipman,  D. L. Crittenden,  H. Dachsel,  
 R. J. Doerksen,  A. D. Dutoi,  L. Fusti-Molnar,  W. A. Goddard III,  
 A. Golubeva-Zadorozhnaya,  S. R. Gwaltney,  G. Hawkins,  A. Heyden,  
 S. Hirata,  G. Kedziora,  F. J. Keil,  C. Kelley,  Jihan Kim,  R. A. King,  
 R. Z. Khaliullin,  P. P. Korambath,  W. Kurlancheek,  A. M. Lee,  M. S. Lee,  
 S. V. Levchenko,  Ching Yeh Lin,  D. Liotard,  R. C. Lochan,  I. Lotan,  
 P. E. Maslen,  N. Nair,  D. P. O'Neill,  D. Neuhauser,  E. Neuscamman,  
 C. M. Oana,  R. Olson,  B. Peters,  R. Peverati,  P. A. Pieniazek,  
 Y. M. Rhee,  J. Ritchie,  M. A. Rohrdanz,  E. Rosta,  N. J. Russ,  
 H. F. Schaefer III,  N. E. Schultz,  N. Shenvi,  A. C. Simmonett,  A. Sodt,  
 D. Stuck,  K. S. Thanthiriwatte,  V. Vanovschi,  Tao Wang,  A. Warshel,  
 C. F. Williams,  Q. Wu,  X. Xu,  W. Zhang

 Please cite Q-Chem as follows:
 Y. Shao et al., Mol. Phys. 113, 184-215 (2015)
 DOI: 10.1080/00268976.2014.952696

 Q-Chem 5.2.1 for Intel X86 EM64T Linux

 Parts of Q-Chem use Armadillo 8.300.2 (Tropical Shenanigans).
 http://arma.sourceforge.net/

 Q-Chem begins on Wed Jan 15 00:45:52 2020  

Host: 
0

     Scratch files written to /scratch/taweetham/qchem20512//
NAlpha2: 146
NElect   146
Mult     1
The previous job contains 0 fragments, simply inherited here

 Q-Chem warning in module libgen/rem_setup.C, line 2168:

 Setting Thresh to 1e-14


Checking the input file for inconsistencies... 	...done.

--------------------------------------------------------------
User input:
--------------------------------------------------------------

$MOLECULE
READ
$END

$REM
   JOB_TYPE 	FREQUENCY
   BASIS 	6-311++G**
   METHOD	B3LYP
   SCF_GUESS_ALWAYS     TRUE
   S2THRESH     15
   THRESH       15
   MEM_TOTAL    10000
$END

--------------------------------------------------------------
 ----------------------------------------------------------------
             Standard Nuclear Orientation (Angstroms)
    I     Atom           X                Y                Z
 ----------------------------------------------------------------
    1      C       0.2169657481     0.0049987718     0.6630449890
    2      C       1.2634222393     0.0023480311    -0.2701742071
    3      Cl      0.8942526523    -0.0066341616    -1.9767164262
    4      C       2.5913995880     0.0039751233     0.1710378905
    5      Cl      3.9258523084     0.0017505096    -0.9601458638
    6      C       2.8791692588     0.0064734059     1.5331397547
    7      H       3.9133511396     0.0074050983     1.8525305587
    8      C       1.8434980195     0.0082745986     2.4595369792
    9      H       2.0696014728     0.0094457005     3.5189876293
   10      C       0.5230183784     0.0081832293     2.0253504052
   11      H      -0.2886110328     0.0098197188     2.7429386651
   12      C      -1.2131794551     0.0009410128     0.2358753278
   13      C      -1.9218127401    -1.1944273361     0.0465023889
   14      Cl     -1.1014185470    -2.7323790696     0.2660999441
   15      C      -3.2647695430    -1.2144003017    -0.3150852149
   16      H      -3.7692919727    -2.1618774786    -0.4503913267
   17      C      -3.9364530318    -0.0101669986    -0.4952253722
   18      H      -4.9831122302    -0.0136693375    -0.7755797324
   19      C      -3.2727243676     1.1990435408    -0.3188360671
   20      H      -3.7846395871     2.1423097834    -0.4561685454
   21      C      -1.9293173463     1.1907900551     0.0420148018
   22      Cl     -1.1206039595     2.7355196465     0.2533854457
 ----------------------------------------------------------------
 Molecular Point Group                 C1    NOp =  1
 Largest Abelian Subgroup              C1    NOp =  1
 Nuclear Repulsion Energy =        1520.48879354 hartrees
 There are       73 alpha and       73 beta electrons
 Requested basis set is 6-311++G(d,p)
 There are 154 shells and 426 basis functions

 Total QAlloc Memory Limit  10000 MB
 Mega-Array Size       188 MB
 MEM_STATIC part       192 MB
 A cutoff of  1.0D-15 yielded   9658 shell pairs
 There are     78999 function pairs (     84984 Cartesian)
 Smallest overlap matrix eigenvalue = 2.13E-07
 Linear dependence detected in AO basis
 Number of orthogonalized atomic orbitals = 422
 Maximum deviation from orthogonality = 4.153E-10
 Guess from superposition of atomic densities
 Warning:  Energy on first SCF cycle will be non-variational
 SAD guess density has 146.000000 electrons

 -----------------------------------------------------------------------
  General SCF calculation program by
  Eric Jon Sundstrom, Paul Horn, Yuezhi Mao, Dmitri Zuev, Alec White,
  David Stuck, Shaama M.S., Shane Yost, Joonho Lee, David Small,
  Daniel Levine, Susi Lehtola, Hugh Burton, Evgeny Epifanovsky,
  Bang C. Huynh
 -----------------------------------------------------------------------
 Exchange:     0.2000 Hartree-Fock + 0.0800 Slater + 0.7200 B88
 Correlation:  0.1900 VWN1RPA + 0.8100 LYP
 Using SG-1 standard quadrature grid
 A restricted SCF calculation will be
 performed using DIIS
 SCF converges when DIIS error is below 1.0e-08
 ---------------------------------------
  Cycle       Energy         DIIS error
 ---------------------------------------
    1   -2305.6453990780      3.02e-02  
    2   -2301.7306469073      2.65e-03  
    3   -2301.6060762891      3.43e-03  
    4   -2301.8854746799      7.00e-04  
    5   -2301.8952867270      3.41e-04  
    6   -2301.8978842239      1.04e-04  
    7   -2301.8980912333      3.50e-05  
    8   -2301.8981148851      1.53e-05  
    9   -2301.8981203740      2.56e-06  
   10   -2301.8981204972      1.15e-06  
   11   -2301.8981205265      2.49e-07  
   12   -2301.8981205277      9.32e-08  
   13   -2301.8981205278      3.17e-08  
   14   -2301.8981205278      8.17e-09  Convergence criterion met
 ---------------------------------------
 SCF time:   CPU 566.26s  wall 567.00s 
 SCF   energy in the final basis set =    -2301.8981205278
 Total energy in the final basis set =    -2301.8981205278

 --------------------------------------------------------------

                    Orbital Energies (a.u.)
 --------------------------------------------------------------

 Alpha MOs
 -- Occupied --
********-101.5654-101.5642-101.5642 -10.2611 -10.2611 -10.2606 -10.2584
-10.2261 -10.2209 -10.2074 -10.2048 -10.2048 -10.2045 -10.2011 -10.2002
 -9.4802  -9.4801  -9.4790  -9.4788  -7.2449  -7.2448  -7.2436  -7.2436
 -7.2351  -7.2350  -7.2345  -7.2344  -7.2339  -7.2337  -7.2332  -7.2329
 -0.9367  -0.9195  -0.8870  -0.8690  -0.8553  -0.8413  -0.7996  -0.7512
 -0.7486  -0.7472  -0.6602  -0.6221  -0.6217  -0.6132  -0.5485  -0.5245
 -0.5121  -0.5092  -0.4879  -0.4714  -0.4542  -0.4531  -0.4518  -0.4283
 -0.4265  -0.4109  -0.3944  -0.3914  -0.3846  -0.3776  -0.3548  -0.3477
 -0.3377  -0.3359  -0.3318  -0.3249  -0.3162  -0.2760  -0.2716  -0.2645
 -0.2606
 -- Virtual --
 -0.0467  -0.0453  -0.0434  -0.0353  -0.0229  -0.0128  -0.0076   0.0020
  0.0114   0.0140   0.0193   0.0262   0.0277   0.0367   0.0435   0.0499
  0.0521   0.0626   0.0651   0.0655   0.0684   0.0821   0.0844   0.0873
  0.0913   0.0929   0.0992   0.1020   0.1048   0.1060   0.1079   0.1080
  0.1185   0.1211   0.1227   0.1277   0.1287   0.1303   0.1329   0.1354
  0.1367   0.1389   0.1413   0.1446   0.1473   0.1616   0.1668   0.1675
  0.1747   0.1758   0.1774   0.1813   0.1886   0.1917   0.1945   0.1996
  0.2030   0.2035   0.2141   0.2233   0.2324   0.2345   0.2355   0.2397
  0.2429   0.2430   0.2469   0.2522   0.2572   0.2639   0.2664   0.2680
  0.2697   0.2748   0.2776   0.2782   0.2867   0.2904   0.2951   0.2975
  0.3015   0.3070   0.3176   0.3231   0.3362   0.3389   0.3434   0.3443
  0.3470   0.3726   0.3791   0.4238   0.4271   0.4439   0.4492   0.4546
  0.4663   0.4674   0.4774   0.4793   0.4955   0.5083   0.5089   0.5145
  0.5157   0.5232   0.5308   0.5482   0.5486   0.5490   0.5603   0.5662
  0.5736   0.5787   0.5824   0.5892   0.5952   0.6013   0.6106   0.6163
  0.6197   0.6386   0.6423   0.6481   0.6542   0.6624   0.6629   0.6779
  0.6811   0.6940   0.6997   0.7063   0.7066   0.7275   0.7383   0.7437
  0.7580   0.7821   0.8011   0.8153   0.8202   0.8394   0.8422   0.8436
  0.8484   0.8535   0.8559   0.8609   0.8653   0.8665   0.8723   0.8751
  0.8780   0.8830   0.8924   0.9043   0.9050   0.9109   0.9177   0.9291
  0.9392   0.9521   0.9649   0.9677   0.9719   0.9734   0.9815   0.9908
  0.9967   1.0015   1.0052   1.0220   1.0273   1.0411   1.0456   1.0515
  1.0603   1.0744   1.0864   1.1223   1.1355   1.1724   1.2111   1.2356
  1.2485   1.2507   1.2545   1.2660   1.2859   1.3026   1.3140   1.3276
  1.3281   1.3532   1.3741   1.4101   1.4230   1.4526   1.4856   1.4883
  1.4928   1.5201   1.5545   1.5562   1.5594   1.5751   1.5902   1.5959
  1.6281   1.6321   1.6468   1.6693   1.6776   1.6840   1.7211   1.7265
  1.7546   1.7808   1.7944   1.8111   1.8284   1.8298   1.8625   1.8771
  1.8908   1.8914   1.9134   1.9235   1.9333   1.9438   1.9581   1.9596
  1.9726   1.9925   2.0176   2.0279   2.0436   2.0581   2.0676   2.1766
  2.1841   2.1889   2.1981   2.2515   2.2687   2.2814   2.2914   2.3045
  2.3256   2.3290   2.3522   2.3576   2.3645   2.4292   2.4298   2.4378
  2.4516   2.4734   2.4991   2.5069   2.5145   2.5335   2.5470   2.5565
  2.5651   2.5842   2.6364   2.6891   2.6941   2.6955   2.7047   2.7167
  2.7304   2.7317   2.7455   2.7609   2.7655   2.7769   2.7781   2.7828
  2.7906   2.8062   2.8408   2.8415   2.8437   2.8720   2.9045   2.9721
  2.9922   3.1006   3.1016   3.1362   3.1387   3.1794   3.2072   3.2235
  3.2252   3.2783   3.3427   3.3604   3.3961   3.4062   3.5268   3.5512
  3.6090   3.7106   3.7166   3.7539   3.9288   3.9940   4.0289   4.0582
  4.0941   4.1094   4.3591   4.8134   4.8234   9.7900   9.8072   9.8421
  9.8645  23.4310  23.5645  23.8555  23.8884  23.9002  23.9359  23.9693
 24.0299  24.0467  24.0927  24.1464  24.1631  25.7987  25.8565  25.9385
 25.9870  26.1629  26.2301  26.3071  26.3304  26.5929  26.6256  26.7476
 26.9736 215.7847 215.8045 215.8496 215.8735
 --------------------------------------------------------------

          Ground-State Mulliken Net Atomic Charges

     Atom                 Charge (a.u.)
  ----------------------------------------
      1 C                    -0.110816
      2 C                    -2.027837
      3 Cl                    0.521239
      4 C                     1.202780
      5 Cl                    0.505504
      6 C                    -0.158013
      7 H                     0.208902
      8 C                    -0.721999
      9 H                     0.173779
     10 C                    -0.327117
     11 H                     0.186075
     12 C                    -0.135713
     13 C                    -0.154409
     14 Cl                    0.465602
     15 C                    -0.030180
     16 H                     0.205127
     17 C                    -0.467792
     18 H                     0.175179
     19 C                    -0.027859
     20 H                     0.205134
     21 C                    -0.152532
     22 Cl                    0.464946
  ----------------------------------------
  Sum of atomic charges =     0.000000

 -----------------------------------------------------------------
                    Cartesian Multipole Moments
 -----------------------------------------------------------------
    Charge (ESU x 10^10)
                 0.0000
    Dipole Moment (Debye)
         X      -2.2072      Y      -0.0021      Z       1.9204
       Tot       2.9257
    Quadrupole Moments (Debye-Ang)
        XX    -106.4404     XY       0.0547     YY    -123.6646
        XZ       7.8807     YZ       0.0375     ZZ    -115.6383
    Octopole Moments (Debye-Ang^2)
       XXX     -43.5775    XXY      -0.1583    XYY      -2.2814
       YYY      -0.1019    XXZ      -3.1767    XYZ      -0.0052
       YYZ     -10.0891    XZZ      19.1282    YZZ       0.0521
       ZZZ       6.7789
    Hexadecapole Moments (Debye-Ang^3)
      XXXX   -3624.5485   XXXY       0.3678   XXYY    -888.5712
      XYYY      -0.0207   YYYY   -1480.0696   XXXZ      87.3514
      XXYZ       0.1922   XYYZ      -2.4380   YYYZ      -0.1982
      XXZZ    -808.1836   XYZZ      -0.0605   YYZZ    -443.4083
      XZZZ      -3.8241   YZZZ       0.3138   ZZZZ    -950.2068
 -----------------------------------------------------------------
 Calculating MO derivatives via CPSCF
    1     0    69    0.0198033  
    2     0    69    0.0061637  
    3     0    69    0.0004918  
    4     3    66    0.0000378  
    5    65     4    0.0000025  
    6    69     0    0.0000001  Converged
 Time for AOints: 938.3 s (CPU) 938.4 s (wall)
 ------------------------------------------------------------------------------
                     AOints        : Timing summary (seconds)
 ------------------------------------------------------------------------------
     job step          cpu (% of tot)      sys (% of tot)     wall (% of tot)
 ------------------------------------------------------------------------------
  AOints            0.9383E+03 ( 9.3)   0.1000E-04 ( 3.4)   0.9384E+03 ( 9.3)
 ------------------------------------------------------------------------------
   Grand Totals     0.1008E+05          0.2970E-03          0.1008E+05
 ------------------------------------------------------------------------------
 Polarizability Matrix (a.u.)
            1           2           3
    1-229.9151825  -0.0076464 -10.8596850
    2  -0.0076464-168.2871057  -0.0735497
    3 -10.8596850  -0.0735497-161.8540087
 Calculating analytic Hessian of the SCF energy

 Direct stationary perturbation theory relativistic correction:

 rels  =       3.208804108036
 relv  =     -12.344849434871
 rel2e =       3.382755354614
 E_rel =      -5.753289972220

 Hessian of the SCF Energy
            1           2           3           4           5           6
    1   0.6312235   0.0004507   0.0097347  -0.2188910   0.0003147   0.1209844
    2   0.0004507   0.1788326   0.0014400   0.0001447  -0.0639905  -0.0003175
    3   0.0097347   0.0014400   0.6311235   0.0571874  -0.0003587  -0.1796099
    4  -0.2188910   0.0001447   0.0571874   0.6066169   0.0001314  -0.0157459
    5   0.0003147  -0.0639905  -0.0003587   0.0001314   0.1232532   0.0013623
    6   0.1209844  -0.0003175  -0.1796099  -0.0157459   0.0013623   0.5081845
    7   0.0066398   0.0000536   0.0149429  -0.0451038  -0.0000757  -0.0224571
    8  -0.0000346   0.0042474  -0.0002103  -0.0001245  -0.0232829  -0.0006809
    9  -0.0070117  -0.0002172  -0.0417539  -0.0255615  -0.0006349  -0.1538791
   10  -0.0492948   0.0001139   0.0535350  -0.2776885  -0.0003696  -0.0933413
   11   0.0000081   0.0080485   0.0000966  -0.0001505  -0.0629235  -0.0001449
   12  -0.0025485   0.0001320   0.0576549  -0.0281023  -0.0002031  -0.1157722
   13  -0.0014330  -0.0000376  -0.0059402  -0.0309960   0.0000655   0.0284266
   14  -0.0000149   0.0038812   0.0000061   0.0000240   0.0029398  -0.0000249
   15  -0.0009476  -0.0000008   0.0001918   0.0039878  -0.0000364  -0.0047002
   16  -0.0061556   0.0000612   0.0196175   0.0114989  -0.0001020  -0.0305739
   17   0.0000520  -0.0046782  -0.0001249  -0.0002012   0.0082583  -0.0000316
   18   0.0190590  -0.0001189  -0.0611695  -0.0855176   0.0000158  -0.0042941
   19   0.0004935   0.0000007   0.0005377   0.0011574  -0.0000029  -0.0006214
   20  -0.0000048  -0.0011010   0.0000139  -0.0000038   0.0055711  -0.0000184
   21   0.0004936  -0.0000013  -0.0011010   0.0003473  -0.0000200  -0.0041381
   22   0.0092528  -0.0001529  -0.0843477  -0.0686091   0.0000516   0.0137319
   23  -0.0000617   0.0080025  -0.0000504   0.0000362  -0.0057341   0.0000147
   24  -0.0362556  -0.0000467  -0.0051807   0.0135572   0.0000310  -0.0011579
   25  -0.0049287   0.0000001  -0.0014309  -0.0013909   0.0000027   0.0005940
   26   0.0000071   0.0066401  -0.0000214   0.0000012  -0.0005984  -0.0000032
   27  -0.0014519  -0.0000024   0.0017058   0.0004490  -0.0000001   0.0005744
   28  -0.1293954  -0.0001009  -0.0053766   0.0527875   0.0000467   0.0082497
   29  -0.0001844  -0.0625548  -0.0005136   0.0001485   0.0099908  -0.0001497
   30  -0.0715852  -0.0006518  -0.3055705   0.0642189  -0.0001636  -0.0490478
   31   0.0072459  -0.0000120  -0.0066525   0.0005659  -0.0000039  -0.0015272
   32   0.0000333   0.0031410  -0.0000368  -0.0000005   0.0061127  -0.0000274
   33   0.0231861  -0.0000391  -0.0168730  -0.0022167  -0.0000254  -0.0031908
   34  -0.2051537  -0.0003412  -0.0389393  -0.0290887  -0.0000014  -0.0001491
   35  -0.0003719  -0.0770485  -0.0001932   0.0000011   0.0035902   0.0000410
   36  -0.0364250  -0.0001188  -0.0885021   0.0167310   0.0000118   0.0116320
   37  -0.0194713  -0.0261758  -0.0057527  -0.0004023  -0.0000283  -0.0029357
   38  -0.0107427   0.0047295  -0.0037511   0.0031424  -0.0009319   0.0015746
   39  -0.0077552  -0.0068589   0.0016274   0.0005277  -0.0015847  -0.0016049
   40  -0.0021000  -0.0028003   0.0001228   0.0002565  -0.0013368   0.0000980
   41   0.0023706  -0.0017755   0.0010527  -0.0009205  -0.0007687  -0.0010102
   42   0.0003498  -0.0012548  -0.0022067   0.0007424   0.0003752  -0.0000967
   43   0.0018096  -0.0018789  -0.0009573  -0.0001810   0.0001113  -0.0004000
   44  -0.0013531  -0.0045566   0.0002481  -0.0001600  -0.0000402  -0.0010029
   45  -0.0015174  -0.0005834   0.0056779  -0.0009175   0.0000402  -0.0006748
   46  -0.0000925  -0.0012073   0.0000305  -0.0000935  -0.0000230  -0.0003662
   47   0.0001835   0.0002266   0.0000486  -0.0000058   0.0000177  -0.0000327
   48  -0.0000246  -0.0003220   0.0002606  -0.0001442   0.0000860   0.0000332
   49   0.0003473   0.0000066   0.0001041  -0.0000904  -0.0000041  -0.0002669
   50  -0.0000044  -0.0011627   0.0000087   0.0000004   0.0002172  -0.0000060
   51   0.0005276   0.0000033  -0.0010662   0.0001735   0.0000018   0.0000339
   52  -0.0000700  -0.0000001   0.0001578  -0.0000154  -0.0000004  -0.0000688
   53  -0.0000003   0.0001228  -0.0000001   0.0000001  -0.0000060  -0.0000006
   54   0.0001512  -0.0000011  -0.0005301   0.0000884   0.0000008   0.0000579
   55   0.0018034   0.0019160  -0.0009762  -0.0001780  -0.0001087  -0.0003967
   56   0.0014045  -0.0045364  -0.0002322   0.0001515  -0.0000323   0.0009996
   57  -0.0015162   0.0006164   0.0056773  -0.0009264  -0.0000625  -0.0006703
   58  -0.0000943   0.0012064   0.0000270  -0.0000946   0.0000197  -0.0003666
   59  -0.0001857   0.0002352  -0.0000491   0.0000061   0.0000171   0.0000297
   60  -0.0000269   0.0003207   0.0002612  -0.0001443  -0.0000854   0.0000329
   61  -0.0196213   0.0260049  -0.0057984  -0.0004066  -0.0000102  -0.0029402
   62   0.0105113   0.0049881   0.0036809  -0.0031357  -0.0009325  -0.0015725
   63  -0.0077873   0.0067739   0.0016199   0.0005342   0.0016303  -0.0016071
   64  -0.0020720   0.0027489   0.0001171   0.0002622   0.0013194   0.0000779
   65  -0.0023818  -0.0016909  -0.0010498   0.0009185  -0.0007276   0.0010005
   66   0.0003588   0.0012479  -0.0022231   0.0007388  -0.0003793  -0.0000975
            7           8           9          10          11          12
    1   0.0066398  -0.0000346  -0.0070117  -0.0492948   0.0000081  -0.0025485
    2   0.0000536   0.0042474  -0.0002172   0.0001139   0.0080485   0.0001320
    3   0.0149429  -0.0002103  -0.0417539   0.0535350   0.0000966   0.0576549
    4  -0.0451038  -0.0001245  -0.0255615  -0.2776885  -0.0001505  -0.0281023
    5  -0.0000757  -0.0232829  -0.0006349  -0.0003696  -0.0629235  -0.0002031
    6  -0.0224571  -0.0006809  -0.1538791  -0.0933413  -0.0001449  -0.1157722
    7   0.0575322   0.0001875   0.0368820  -0.0055644  -0.0001442  -0.0302509
    8   0.0001875   0.0117367   0.0010167  -0.0000092   0.0032285  -0.0001565
    9   0.0368820   0.0010167   0.2249897  -0.0057457  -0.0001647  -0.0321551
   10  -0.0055644  -0.0000092  -0.0057457   0.5536542   0.0002539   0.0600881
   11  -0.0001442   0.0032285  -0.0001647   0.0002539   0.1182838   0.0010487
   12  -0.0302509  -0.0001565  -0.0321551   0.0600881   0.0010487   0.5806490
   13  -0.0053592  -0.0000043  -0.0000338  -0.1069422   0.0001224   0.0553337
   14  -0.0000315  -0.0009316   0.0000203   0.0001244  -0.0216294  -0.0001612
   15  -0.0061450   0.0000106   0.0025931   0.0591140  -0.0001203  -0.0882100
   16  -0.0046854  -0.0000109  -0.0032594  -0.1267276  -0.0001531  -0.0885274
   17  -0.0000057   0.0039647  -0.0000215  -0.0000159  -0.0621590  -0.0004151
   18   0.0022578  -0.0000081   0.0037845  -0.0209234  -0.0004896  -0.3053064
   19   0.0001646   0.0000012   0.0001113  -0.0038352  -0.0000004   0.0013177
   20   0.0000036   0.0001660   0.0000013  -0.0000478   0.0028791  -0.0000285
   21  -0.0012656  -0.0000074  -0.0011904  -0.0296713  -0.0000229  -0.0071522
   22   0.0009134  -0.0000171  -0.0006327   0.0520459   0.0001215   0.0649912
   23  -0.0000012  -0.0005502   0.0000014   0.0000028   0.0081825  -0.0001172
   24  -0.0006146  -0.0000065  -0.0021568   0.0094594  -0.0001037  -0.0481707
   25   0.0001527  -0.0000010  -0.0000773  -0.0022469   0.0000070   0.0026315
   26   0.0000000  -0.0006394   0.0000012   0.0000009   0.0068498  -0.0000217
   27  -0.0000382   0.0000006  -0.0000156   0.0029017  -0.0000045   0.0000005
   28  -0.0029328   0.0000288   0.0062669  -0.0326209  -0.0000661  -0.0365691
   29   0.0000020   0.0041437  -0.0000125  -0.0000771  -0.0058611  -0.0000670
   30   0.0007626   0.0000153   0.0021666  -0.0359283  -0.0000685  -0.0385644
   31   0.0003128  -0.0000027  -0.0007320  -0.0001316  -0.0000023  -0.0011352
   32  -0.0000010   0.0002011  -0.0000029  -0.0000078  -0.0005945   0.0000021
   33   0.0005721  -0.0000069  -0.0015809  -0.0009844   0.0000001  -0.0005614
   34  -0.0021616  -0.0000168  -0.0028775  -0.0011649  -0.0000112   0.0032035
   35   0.0000163  -0.0024908  -0.0000002   0.0000189   0.0056877  -0.0000154
   36   0.0028951   0.0000127  -0.0011763   0.0021749   0.0000042  -0.0018994
   37  -0.0002393  -0.0007467   0.0012884  -0.0002806   0.0008428  -0.0000758
   38   0.0001074  -0.0001583  -0.0006915  -0.0000994  -0.0002724  -0.0002028
   39   0.0012689   0.0003295  -0.0000386  -0.0001861   0.0003904  -0.0002354
   40  -0.0000516  -0.0000528  -0.0002648   0.0004260   0.0001125  -0.0000845
   41   0.0001229   0.0003256   0.0001217   0.0001877   0.0000468   0.0001252
   42  -0.0000079   0.0000867   0.0002301  -0.0001203  -0.0000801  -0.0002338
   43   0.0003898   0.0001788   0.0000832   0.0000518   0.0000478  -0.0000873
   44   0.0001048  -0.0001460   0.0004176   0.0000739   0.0002455  -0.0000657
   45   0.0000578   0.0000629  -0.0000050  -0.0000280  -0.0000284   0.0002156
   46   0.0000197  -0.0000271   0.0001544   0.0000170   0.0000686  -0.0000169
   47  -0.0000158   0.0000039   0.0000055  -0.0000015  -0.0000171   0.0000071
   48   0.0000305  -0.0000257  -0.0000703   0.0000079   0.0000313   0.0000151
   49  -0.0001534   0.0000002   0.0001388   0.0000438   0.0000007   0.0001196
   50   0.0000067   0.0001421  -0.0000034   0.0000016   0.0000113   0.0000009
   51  -0.0002258  -0.0000010   0.0001518  -0.0000518  -0.0000007  -0.0000315
   52  -0.0000089   0.0000000   0.0000215   0.0000348   0.0000002  -0.0000194
   53   0.0000001   0.0000098   0.0000002  -0.0000000   0.0000023   0.0000001
   54   0.0000173  -0.0000001  -0.0000172   0.0000196  -0.0000008  -0.0000234
   55   0.0003748  -0.0001771   0.0000936   0.0000489  -0.0000518  -0.0000882
   56  -0.0001068  -0.0001521  -0.0004101  -0.0000754   0.0002440   0.0000633
   57   0.0000525  -0.0000567  -0.0000022  -0.0000261   0.0000423   0.0002164
   58   0.0000191   0.0000291   0.0001535   0.0000170  -0.0000684  -0.0000164
   59   0.0000160   0.0000038  -0.0000043   0.0000012  -0.0000179  -0.0000071
   60   0.0000310   0.0000243  -0.0000706   0.0000075  -0.0000309   0.0000156
   61  -0.0002176   0.0007603   0.0012616  -0.0002801  -0.0008273  -0.0000652
   62  -0.0001162  -0.0001451   0.0006957   0.0001058  -0.0002770   0.0002003
   63   0.0012500  -0.0003292  -0.0000402  -0.0001801  -0.0004347  -0.0002260
   64  -0.0000435   0.0000385  -0.0002630   0.0004138  -0.0001120  -0.0000889
   65  -0.0001228   0.0003231  -0.0001180  -0.0001799   0.0000420  -0.0001183
   66  -0.0000134  -0.0000700   0.0002367  -0.0001192   0.0000822  -0.0002334
           13          14          15          16          17          18
    1  -0.0014330  -0.0000149  -0.0009476  -0.0061556   0.0000520   0.0190590
    2  -0.0000376   0.0038812  -0.0000008   0.0000612  -0.0046782  -0.0001189
    3  -0.0059402   0.0000061   0.0001918   0.0196175  -0.0001249  -0.0611695
    4  -0.0309960   0.0000240   0.0039878   0.0114989  -0.0002012  -0.0855176
    5   0.0000655   0.0029398  -0.0000364  -0.0001020   0.0082583   0.0000158
    6   0.0284266  -0.0000249  -0.0047002  -0.0305739  -0.0000316  -0.0042941
    7  -0.0053592  -0.0000315  -0.0061450  -0.0046854  -0.0000057   0.0022578
    8  -0.0000043  -0.0009316   0.0000106  -0.0000109   0.0039647  -0.0000081
    9  -0.0000338   0.0000203   0.0025931  -0.0032594  -0.0000215   0.0037845
   10  -0.1069422   0.0001244   0.0591140  -0.1267276  -0.0000159  -0.0209234
   11   0.0001224  -0.0216294  -0.0001203  -0.0001531  -0.0621590  -0.0004896
   12   0.0553337  -0.0001612  -0.0882100  -0.0885274  -0.0004151  -0.3053064
   13   0.1505506  -0.0001784  -0.0908252  -0.0074370   0.0000199   0.0116993
   14  -0.0001784   0.0102403   0.0002289   0.0000727   0.0044846  -0.0000404
   15  -0.0908252   0.0002289   0.1233602   0.0364947  -0.0000777  -0.0309848
   16  -0.0074370   0.0000727   0.0364947   0.7472729   0.0001366   0.0132369
   17   0.0000199   0.0044846  -0.0000777   0.0001366   0.1299993   0.0009745
   18   0.0116993  -0.0000404  -0.0309848   0.0132369   0.0009745   0.6589798
   19   0.0011237   0.0000018   0.0010290  -0.3166025  -0.0002389  -0.0830739
   20  -0.0000012  -0.0025683   0.0000086  -0.0002638  -0.0356020  -0.0000889
   21  -0.0008180   0.0000069   0.0006773  -0.0801201  -0.0000969  -0.0817840
   22   0.0030698   0.0000047  -0.0065067  -0.2470276   0.0000895   0.0723999
   23   0.0000001   0.0045748  -0.0000120   0.0002696  -0.0619440  -0.0002919
   24  -0.0006529  -0.0000205  -0.0021459   0.1392058  -0.0002884  -0.2219218
   25  -0.0004475   0.0000038   0.0012924   0.0083509   0.0000351   0.0244905
   26  -0.0000007   0.0001132  -0.0000000  -0.0000145   0.0031191  -0.0000386
   27   0.0002419  -0.0000024  -0.0009108  -0.0064395  -0.0000277  -0.0159722
   28  -0.0013731  -0.0000057   0.0024411  -0.0538009   0.0001280   0.0487557
   29   0.0000057  -0.0007093  -0.0000005   0.0000064   0.0086279   0.0001116
   30   0.0011383  -0.0000142   0.0000671   0.0026980   0.0001182   0.0584817
   31   0.0000380  -0.0000002   0.0001840  -0.0043633  -0.0000015  -0.0030328
   32   0.0000005  -0.0005562   0.0000009  -0.0000006   0.0066428  -0.0000015
   33   0.0000728   0.0000010   0.0001202  -0.0024651  -0.0000099   0.0005145
   34  -0.0000262  -0.0000013  -0.0005974   0.0005233   0.0000067   0.0009021
   35   0.0000126   0.0002127  -0.0000037   0.0000030  -0.0011509  -0.0000212
   36   0.0016766  -0.0000017  -0.0002732   0.0006814  -0.0000163  -0.0011296
   37  -0.0002942   0.0000705   0.0001040  -0.0001909  -0.0001592  -0.0001434
   38   0.0007974   0.0000160  -0.0003223   0.0005644   0.0001463   0.0000896
   39  -0.0000751   0.0000828   0.0000603  -0.0002174  -0.0001961   0.0001807
   40   0.0000416  -0.0000030   0.0000225  -0.0001500   0.0001298   0.0000366
   41  -0.0002927  -0.0000511   0.0001355  -0.0003006   0.0001335   0.0000166
   42   0.0000369  -0.0000179   0.0000295  -0.0000506   0.0001383   0.0002321
   43  -0.0000003  -0.0000230   0.0000546  -0.0000103   0.0000136  -0.0000091
   44  -0.0001053   0.0000241   0.0000690  -0.0002475  -0.0000519  -0.0000467
   45  -0.0001178   0.0000160  -0.0000035  -0.0000198   0.0000417   0.0000113
   46  -0.0000575   0.0000082   0.0000322  -0.0000636  -0.0000302  -0.0000047
   47  -0.0000112   0.0000003   0.0000045   0.0000152  -0.0000033  -0.0000019
   48  -0.0000079  -0.0000071   0.0000037   0.0000007  -0.0000029  -0.0000339
   49  -0.0001178   0.0000003   0.0000291   0.0000176   0.0000010  -0.0000022
   50   0.0000001  -0.0000288   0.0000004   0.0000002   0.0000007  -0.0000013
   51  -0.0000011  -0.0000003   0.0000492   0.0000435  -0.0000018   0.0000163
   52  -0.0000283   0.0000000   0.0000205  -0.0000094  -0.0000001   0.0000048
   53  -0.0000000  -0.0000014   0.0000000  -0.0000002  -0.0000086  -0.0000000
   54   0.0000078   0.0000001  -0.0000124  -0.0000134   0.0000004   0.0000034
   55  -0.0000014   0.0000233   0.0000545  -0.0000133  -0.0000129  -0.0000052
   56   0.0001057   0.0000242  -0.0000689   0.0002465  -0.0000524   0.0000467
   57  -0.0001208  -0.0000165  -0.0000032  -0.0000182  -0.0000428   0.0000101
   58  -0.0000580  -0.0000080   0.0000324  -0.0000635   0.0000304  -0.0000041
   59   0.0000109   0.0000003  -0.0000043  -0.0000155  -0.0000032   0.0000019
   60  -0.0000080   0.0000072   0.0000038   0.0000011   0.0000022  -0.0000337
   61  -0.0002934  -0.0000711   0.0001043  -0.0001832   0.0001501  -0.0001420
   62  -0.0008026   0.0000156   0.0003238  -0.0005630   0.0001489  -0.0000905
   63  -0.0000682  -0.0000797   0.0000582  -0.0002201   0.0002158   0.0001766
   64   0.0000405   0.0000034   0.0000232  -0.0001516  -0.0001250   0.0000416
   65   0.0002933  -0.0000509  -0.0001354   0.0002958   0.0001274  -0.0000195
   66   0.0000354   0.0000175   0.0000297  -0.0000518  -0.0001360   0.0002319
           19          20          21          22          23          24
    1   0.0004935  -0.0000048   0.0004936   0.0092528  -0.0000617  -0.0362556
    2   0.0000007  -0.0011010  -0.0000013  -0.0001529   0.0080025  -0.0000467
    3   0.0005377   0.0000139  -0.0011010  -0.0843477  -0.0000504  -0.0051807
    4   0.0011574  -0.0000038   0.0003473  -0.0686091   0.0000362   0.0135572
    5  -0.0000029   0.0055711  -0.0000200   0.0000516  -0.0057341   0.0000310
    6  -0.0006214  -0.0000184  -0.0041381   0.0137319   0.0000147  -0.0011579
    7   0.0001646   0.0000036  -0.0012656   0.0009134  -0.0000012  -0.0006146
    8   0.0000012   0.0001660  -0.0000074  -0.0000171  -0.0005502  -0.0000065
    9   0.0001113   0.0000013  -0.0011904  -0.0006327   0.0000014  -0.0021568
   10  -0.0038352  -0.0000478  -0.0296713   0.0520459   0.0000028   0.0094594
   11  -0.0000004   0.0028791  -0.0000229   0.0001215   0.0081825  -0.0001037
   12   0.0013177  -0.0000285  -0.0071522   0.0649912  -0.0001172  -0.0481707
   13   0.0011237  -0.0000012  -0.0008180   0.0030698   0.0000001  -0.0006529
   14   0.0000018  -0.0025683   0.0000069   0.0000047   0.0045748  -0.0000205
   15   0.0010290   0.0000086   0.0006773  -0.0065067  -0.0000120  -0.0021459
   16  -0.3166025  -0.0002638  -0.0801201  -0.2470276   0.0002696   0.1392058
   17  -0.0002389  -0.0356020  -0.0000969   0.0000895  -0.0619440  -0.0002884
   18  -0.0830739  -0.0000889  -0.0817840   0.0723999  -0.0002919  -0.2219218
   19   0.3346999   0.0002504   0.0861223  -0.0159859  -0.0000193  -0.0088001
   20   0.0002504   0.0245506   0.0001370   0.0000715   0.0036712   0.0000011
   21   0.0861223   0.0001370   0.0850512   0.0209547   0.0000133   0.0108362
   22  -0.0159859   0.0000715   0.0209547   0.6690119  -0.0002054   0.0153859
   23  -0.0000193   0.0036712   0.0000133  -0.0002054   0.1322579   0.0008625
   24  -0.0088001   0.0000011   0.0108362   0.0153859   0.0008625   0.7388314
   25   0.0008565  -0.0000030  -0.0004655  -0.0703827  -0.0000509  -0.0571433
   26   0.0000022  -0.0040615   0.0000085  -0.0000507  -0.0358195  -0.0003183
   27   0.0001158   0.0000046   0.0007614  -0.0570608  -0.0003361  -0.3269976
   28  -0.0012786  -0.0000038   0.0033896  -0.3182613   0.0000023  -0.0948656
   29   0.0000053   0.0068393  -0.0000170   0.0001162  -0.0623806  -0.0001002
   30   0.0038245  -0.0000319  -0.0024246  -0.0298457  -0.0000722  -0.1477611
   31  -0.0007794   0.0000023   0.0010330  -0.0164063   0.0000431   0.0215025
   32   0.0000001   0.0001059  -0.0000013  -0.0000081   0.0034301   0.0000060
   33  -0.0004880   0.0000001   0.0003467  -0.0092038   0.0000141   0.0104971
   34  -0.0000380   0.0000021  -0.0000236   0.0025805  -0.0000214  -0.0001735
   35  -0.0000003  -0.0004141   0.0000011  -0.0000263   0.0064697  -0.0000153
   36  -0.0000927   0.0000020   0.0001089  -0.0008960  -0.0000148  -0.0049924
   37   0.0000082  -0.0000444   0.0000050  -0.0004558   0.0007981  -0.0004878
   38   0.0000581   0.0000516  -0.0000100   0.0002572  -0.0003992   0.0007127
   39   0.0000109  -0.0000595  -0.0000050   0.0000897   0.0007048   0.0000265
   40   0.0000053  -0.0000004  -0.0000017   0.0003868   0.0000611   0.0003176
   41  -0.0000197  -0.0000438   0.0000043   0.0002606   0.0000232  -0.0002963
   42  -0.0000037   0.0000056   0.0000094   0.0004584  -0.0001617  -0.0000447
   43   0.0000050  -0.0000135   0.0000027  -0.0000388   0.0001361  -0.0000418
   44   0.0000046  -0.0000281   0.0000024   0.0000151   0.0002918   0.0000025
   45   0.0000032   0.0000308   0.0000053  -0.0000169  -0.0002186   0.0002578
   46  -0.0000011  -0.0000064   0.0000021  -0.0000111   0.0001103  -0.0000306
   47  -0.0000015  -0.0000003   0.0000003  -0.0000185  -0.0000193  -0.0000150
   48  -0.0000003  -0.0000019  -0.0000023  -0.0000367   0.0000049  -0.0000171
   49  -0.0000100  -0.0000001   0.0000074   0.0000185  -0.0000019  -0.0001345
   50  -0.0000000   0.0000063  -0.0000000  -0.0000018   0.0000432   0.0000007
   51  -0.0000028   0.0000005  -0.0000061   0.0000382  -0.0000006  -0.0001167
   52  -0.0000006   0.0000000   0.0000006   0.0000099   0.0000001   0.0000192
   53  -0.0000000  -0.0000025   0.0000000   0.0000000   0.0000127   0.0000000
   54   0.0000000  -0.0000001  -0.0000002   0.0000014  -0.0000001  -0.0000116
   55   0.0000050   0.0000135   0.0000026  -0.0000356  -0.0001374  -0.0000432
   56  -0.0000046  -0.0000272  -0.0000022  -0.0000172   0.0002899  -0.0000029
   57   0.0000030  -0.0000316   0.0000052  -0.0000183   0.0002204   0.0002550
   58  -0.0000012   0.0000062   0.0000020  -0.0000105  -0.0001098  -0.0000310
   59   0.0000015  -0.0000003  -0.0000003   0.0000183  -0.0000197   0.0000148
   60  -0.0000003   0.0000020  -0.0000023  -0.0000368  -0.0000044  -0.0000172
   61   0.0000084   0.0000437   0.0000044  -0.0004489  -0.0007910  -0.0004829
   62  -0.0000580   0.0000509   0.0000093  -0.0002534  -0.0004096  -0.0007173
   63   0.0000116   0.0000592  -0.0000047   0.0000959  -0.0007155   0.0000360
   64   0.0000052  -0.0000002  -0.0000014   0.0003856  -0.0000598   0.0003153
   65   0.0000197  -0.0000428  -0.0000039  -0.0002551   0.0000268   0.0002992
   66  -0.0000038  -0.0000059   0.0000093   0.0004544   0.0001585  -0.0000475
           25          26          27          28          29          30
    1  -0.0049287   0.0000071  -0.0014519  -0.1293954  -0.0001844  -0.0715852
    2   0.0000001   0.0066401  -0.0000024  -0.0001009  -0.0625548  -0.0006518
    3  -0.0014309  -0.0000214   0.0017058  -0.0053766  -0.0005136  -0.3055705
    4  -0.0013909   0.0000012   0.0004490   0.0527875   0.0001485   0.0642189
    5   0.0000027  -0.0005984  -0.0000001   0.0000467   0.0099908  -0.0001636
    6   0.0005940  -0.0000032   0.0005744   0.0082497  -0.0001497  -0.0490478
    7   0.0001527   0.0000000  -0.0000382  -0.0029328   0.0000020   0.0007626
    8  -0.0000010  -0.0006394   0.0000006   0.0000288   0.0041437   0.0000153
    9  -0.0000773   0.0000012  -0.0000156   0.0062669  -0.0000125   0.0021666
   10  -0.0022469   0.0000009   0.0029017  -0.0326209  -0.0000771  -0.0359283
   11   0.0000070   0.0068498  -0.0000045  -0.0000661  -0.0058611  -0.0000685
   12   0.0026315  -0.0000217   0.0000005  -0.0365691  -0.0000670  -0.0385644
   13  -0.0004475  -0.0000007   0.0002419  -0.0013731   0.0000057   0.0011383
   14   0.0000038   0.0001132  -0.0000024  -0.0000057  -0.0007093  -0.0000142
   15   0.0012924  -0.0000000  -0.0009108   0.0024411  -0.0000005   0.0000671
   16   0.0083509  -0.0000145  -0.0064395  -0.0538009   0.0000064   0.0026980
   17   0.0000351   0.0031191  -0.0000277   0.0001280   0.0086279   0.0001182
   18   0.0244905  -0.0000386  -0.0159722   0.0487557   0.0001116   0.0584817
   19   0.0008565   0.0000022   0.0001158  -0.0012786   0.0000053   0.0038245
   20  -0.0000030  -0.0040615   0.0000046  -0.0000038   0.0068393  -0.0000319
   21  -0.0004655   0.0000085   0.0007614   0.0033896  -0.0000170  -0.0024246
   22  -0.0703827  -0.0000507  -0.0570608  -0.3182613   0.0001162  -0.0298457
   23  -0.0000509  -0.0358195  -0.0003361   0.0000023  -0.0623806  -0.0000722
   24  -0.0571433  -0.0003183  -0.3269976  -0.0948656  -0.0001002  -0.1477611
   25   0.0707765   0.0000544   0.0610979  -0.0013930  -0.0000414  -0.0302621
   26   0.0000544   0.0250830   0.0003773   0.0000016   0.0032512   0.0000036
   27   0.0610979   0.0003773   0.3457851   0.0004740  -0.0000138  -0.0052879
   28  -0.0013930   0.0000016   0.0004740   0.7196266  -0.0002490  -0.0366825
   29  -0.0000414   0.0032512  -0.0000138  -0.0002490   0.1332996   0.0011785
   30  -0.0302621   0.0000036  -0.0052879  -0.0366825   0.0011785   0.6769423
   31   0.0008819  -0.0000024  -0.0002424  -0.2158371   0.0003361   0.1402178
   32  -0.0000015  -0.0040005   0.0000047   0.0003236  -0.0365971  -0.0003234
   33   0.0004371   0.0000077   0.0006881   0.1390925  -0.0003194  -0.1809378
   34   0.0001870   0.0000001   0.0001471  -0.0125909  -0.0000644  -0.0130673
   35  -0.0000036   0.0000324   0.0000005  -0.0000922   0.0051605  -0.0000137
   36  -0.0011486   0.0000045  -0.0002600  -0.0337991  -0.0001010  -0.0081212
   37  -0.0002051   0.0000297  -0.0000783  -0.0010843   0.0003057   0.0019765
   38   0.0002961   0.0001611   0.0001738   0.0030810  -0.0014240   0.0015918
   39  -0.0000551  -0.0000268  -0.0000397  -0.0009154   0.0005364  -0.0000834
   40   0.0000723   0.0000156   0.0000144   0.0005110  -0.0012562   0.0002020
   41  -0.0001196  -0.0001190  -0.0000650  -0.0012143  -0.0004483  -0.0000635
   42  -0.0000015   0.0000079  -0.0000032  -0.0006373  -0.0007330  -0.0000613
   43  -0.0000252  -0.0000005  -0.0000137  -0.0004901  -0.0000452  -0.0000718
   44  -0.0000419  -0.0000238  -0.0000318  -0.0001925   0.0002202   0.0000954
   45   0.0000712  -0.0000174   0.0000131   0.0010205   0.0002626   0.0000641
   46  -0.0000236  -0.0000056  -0.0000137  -0.0001929   0.0000153   0.0000248
   47  -0.0000055   0.0000024  -0.0000002  -0.0000276   0.0000231   0.0000263
   48  -0.0000063   0.0000051  -0.0000013   0.0000320  -0.0000403   0.0000716
   49  -0.0000534   0.0000004  -0.0000107  -0.0004257   0.0000008   0.0002460
   50  -0.0000000  -0.0000076   0.0000001   0.0000018   0.0000373   0.0000013
   51  -0.0000228  -0.0000003  -0.0000047  -0.0003030   0.0000013   0.0000950
   52   0.0000000   0.0000000  -0.0000015   0.0000155  -0.0000000   0.0000156
   53  -0.0000000  -0.0000035  -0.0000000   0.0000000   0.0000007  -0.0000001
   54  -0.0000099   0.0000000  -0.0000045  -0.0000848  -0.0000001  -0.0000217
   55  -0.0000257   0.0000006  -0.0000142  -0.0004996   0.0000383  -0.0000764
   56   0.0000415  -0.0000237   0.0000317   0.0001918   0.0002237  -0.0000928
   57   0.0000707   0.0000181   0.0000130   0.0010219  -0.0002666   0.0000694
   58  -0.0000237   0.0000057  -0.0000137  -0.0001943  -0.0000164   0.0000241
   59   0.0000054   0.0000023   0.0000002   0.0000266   0.0000222  -0.0000259
   60  -0.0000062  -0.0000052  -0.0000012   0.0000322   0.0000402   0.0000718
   61  -0.0002024  -0.0000305  -0.0000770  -0.0010555  -0.0002892   0.0019818
   62  -0.0002971   0.0001619  -0.0001747  -0.0030949  -0.0014458  -0.0015727
   63  -0.0000533   0.0000253  -0.0000393  -0.0009012  -0.0005168  -0.0000922
   64   0.0000713  -0.0000145   0.0000141   0.0004996   0.0012458   0.0001940
   65   0.0001197  -0.0001193   0.0000651   0.0012151  -0.0004191   0.0000645
   66  -0.0000025  -0.0000064  -0.0000036  -0.0006388   0.0007212  -0.0000603
           31          32          33          34          35          36
    1   0.0072459   0.0000333   0.0231861  -0.2051537  -0.0003719  -0.0364250
    2  -0.0000120   0.0031410  -0.0000391  -0.0003412  -0.0770485  -0.0001188
    3  -0.0066525  -0.0000368  -0.0168730  -0.0389393  -0.0001932  -0.0885021
    4   0.0005659  -0.0000005  -0.0022167  -0.0290887   0.0000011   0.0167310
    5  -0.0000039   0.0061127  -0.0000254  -0.0000014   0.0035902   0.0000118
    6  -0.0015272  -0.0000274  -0.0031908  -0.0001491   0.0000410   0.0116320
    7   0.0003128  -0.0000010   0.0005721  -0.0021616   0.0000163   0.0028951
    8  -0.0000027   0.0002011  -0.0000069  -0.0000168  -0.0024908   0.0000127
    9  -0.0007320  -0.0000029  -0.0015809  -0.0028775  -0.0000002  -0.0011763
   10  -0.0001316  -0.0000078  -0.0009844  -0.0011649   0.0000189   0.0021749
   11  -0.0000023  -0.0005945   0.0000001  -0.0000112   0.0056877   0.0000042
   12  -0.0011352   0.0000021  -0.0005614   0.0032035  -0.0000154  -0.0018994
   13   0.0000380   0.0000005   0.0000728  -0.0000262   0.0000126   0.0016766
   14  -0.0000002  -0.0005562   0.0000010  -0.0000013   0.0002127  -0.0000017
   15   0.0001840   0.0000009   0.0001202  -0.0005974  -0.0000037  -0.0002732
   16  -0.0043633  -0.0000006  -0.0024651   0.0005233   0.0000030   0.0006814
   17  -0.0000015   0.0066428  -0.0000099   0.0000067  -0.0011509  -0.0000163
   18  -0.0030328  -0.0000015   0.0005145   0.0009021  -0.0000212  -0.0011296
   19  -0.0007794   0.0000001  -0.0004880  -0.0000380  -0.0000003  -0.0000927
   20   0.0000023   0.0001059   0.0000001   0.0000021  -0.0004141   0.0000020
   21   0.0010330  -0.0000013   0.0003467  -0.0000236   0.0000011   0.0001089
   22  -0.0164063  -0.0000081  -0.0092038   0.0025805  -0.0000263  -0.0008960
   23   0.0000431   0.0034301   0.0000141  -0.0000214   0.0064697  -0.0000148
   24   0.0215025   0.0000060   0.0104971  -0.0001735  -0.0000153  -0.0049924
   25   0.0008819  -0.0000015   0.0004371   0.0001870  -0.0000036  -0.0011486
   26  -0.0000024  -0.0040005   0.0000077   0.0000001   0.0000324   0.0000045
   27  -0.0002424   0.0000047   0.0006881   0.0001471   0.0000005  -0.0002600
   28  -0.2158371   0.0003236   0.1390925  -0.0125909  -0.0000922  -0.0337991
   29   0.0003361  -0.0365971  -0.0003194  -0.0000644   0.0051605  -0.0001010
   30   0.1402178  -0.0003234  -0.1809378  -0.0130673  -0.0000137  -0.0081212
   31   0.2274972  -0.0003507  -0.1486550   0.0005926  -0.0000052  -0.0008199
   32  -0.0003507   0.0255783   0.0003728   0.0000167  -0.0038354   0.0000140
   33  -0.1486550   0.0003728   0.1903881   0.0015254   0.0000106   0.0008985
   34   0.0005926   0.0000167   0.0015254   0.6115088  -0.0002810   0.1225156
   35  -0.0000052  -0.0038354   0.0000106  -0.0002810   0.6020405  -0.0004712
   36  -0.0008199   0.0000140   0.0008985   0.1225156  -0.0004712   0.2058490
   37   0.0002845  -0.0007155  -0.0003876  -0.1615765  -0.0544120  -0.0274315
   38  -0.0003354   0.0005529  -0.0003645  -0.1126530  -0.2292175  -0.0298967
   39  -0.0000806  -0.0004788  -0.0000954  -0.0266029  -0.0139407  -0.0674664
   40  -0.0000420   0.0002304  -0.0000054   0.0045363  -0.0021354   0.0002490
   41   0.0001635  -0.0001169   0.0000423   0.0194091  -0.0382920   0.0051041
   42  -0.0000496   0.0002106  -0.0000060  -0.0000775  -0.0004771   0.0039027
   43  -0.0000692  -0.0001381  -0.0000647  -0.0207867  -0.0695989  -0.0069250
   44   0.0000518  -0.0002402  -0.0001041  -0.0256804   0.0302321  -0.0069958
   45   0.0000536   0.0000792  -0.0000502  -0.0070977  -0.0190766   0.0043002
   46   0.0000140  -0.0000510  -0.0000120  -0.0042686   0.0012327  -0.0026097
   47  -0.0000025  -0.0000015   0.0000078   0.0007098   0.0012851   0.0001833
   48   0.0000048  -0.0000309  -0.0000066  -0.0026232   0.0003461   0.0046208
   49   0.0000053   0.0000004   0.0000698   0.0004608   0.0002056   0.0003311
   50   0.0000005  -0.0000092   0.0000009   0.0001997  -0.0663594   0.0001136
   51   0.0000131  -0.0000005   0.0000050   0.0007501   0.0001136  -0.0017080
   52   0.0000021   0.0000001   0.0000053   0.0004197   0.0000083   0.0003719
   53   0.0000000  -0.0000160   0.0000001   0.0000064  -0.0012338   0.0000021
   54  -0.0000119  -0.0000000   0.0000028   0.0003316  -0.0000103  -0.0009114
   55  -0.0000713   0.0001394  -0.0000697  -0.0215189   0.0692768  -0.0072332
   56  -0.0000529  -0.0002391   0.0001048   0.0253756   0.0309835   0.0068849
   57   0.0000530  -0.0000773  -0.0000514  -0.0073300   0.0189708   0.0042329
   58   0.0000142   0.0000513  -0.0000125  -0.0042713  -0.0012790  -0.0025970
   59   0.0000027  -0.0000013  -0.0000077  -0.0007520   0.0012687  -0.0001955
   60   0.0000046   0.0000308  -0.0000068  -0.0026131  -0.0003570   0.0046183
   61   0.0002840   0.0007094  -0.0003952  -0.1627938   0.0549750  -0.0279337
   62   0.0003365   0.0005652   0.0003561   0.1132478  -0.2285261   0.0303736
   63  -0.0000830   0.0004725  -0.0000997  -0.0272176   0.0144256  -0.0676501
   64  -0.0000383  -0.0002304  -0.0000013   0.0046754   0.0024558   0.0002874
   65  -0.0001650  -0.0001221  -0.0000411  -0.0191519  -0.0383934  -0.0048999
   66  -0.0000444  -0.0002127  -0.0000005   0.0000015   0.0006837   0.0039262
           37          38          39          40          41          42
    1  -0.0194713  -0.0107427  -0.0077552  -0.0021000   0.0023706   0.0003498
    2  -0.0261758   0.0047295  -0.0068589  -0.0028003  -0.0017755  -0.0012548
    3  -0.0057527  -0.0037511   0.0016274   0.0001228   0.0010527  -0.0022067
    4  -0.0004023   0.0031424   0.0005277   0.0002565  -0.0009205   0.0007424
    5  -0.0000283  -0.0009319  -0.0015847  -0.0013368  -0.0007687   0.0003752
    6  -0.0029357   0.0015746  -0.0016049   0.0000980  -0.0010102  -0.0000967
    7  -0.0002393   0.0001074   0.0012689  -0.0000516   0.0001229  -0.0000079
    8  -0.0007467  -0.0001583   0.0003295  -0.0000528   0.0003256   0.0000867
    9   0.0012884  -0.0006915  -0.0000386  -0.0002648   0.0001217   0.0002301
   10  -0.0002806  -0.0000994  -0.0001861   0.0004260   0.0001877  -0.0001203
   11   0.0008428  -0.0002724   0.0003904   0.0001125   0.0000468  -0.0000801
   12  -0.0000758  -0.0002028  -0.0002354  -0.0000845   0.0001252  -0.0002338
   13  -0.0002942   0.0007974  -0.0000751   0.0000416  -0.0002927   0.0000369
   14   0.0000705   0.0000160   0.0000828  -0.0000030  -0.0000511  -0.0000179
   15   0.0001040  -0.0003223   0.0000603   0.0000225   0.0001355   0.0000295
   16  -0.0001909   0.0005644  -0.0002174  -0.0001500  -0.0003006  -0.0000506
   17  -0.0001592   0.0001463  -0.0001961   0.0001298   0.0001335   0.0001383
   18  -0.0001434   0.0000896   0.0001807   0.0000366   0.0000166   0.0002321
   19   0.0000082   0.0000581   0.0000109   0.0000053  -0.0000197  -0.0000037
   20  -0.0000444   0.0000516  -0.0000595  -0.0000004  -0.0000438   0.0000056
   21   0.0000050  -0.0000100  -0.0000050  -0.0000017   0.0000043   0.0000094
   22  -0.0004558   0.0002572   0.0000897   0.0003868   0.0002606   0.0004584
   23   0.0007981  -0.0003992   0.0007048   0.0000611   0.0000232  -0.0001617
   24  -0.0004878   0.0007127   0.0000265   0.0003176  -0.0002963  -0.0000447
   25  -0.0002051   0.0002961  -0.0000551   0.0000723  -0.0001196  -0.0000015
   26   0.0000297   0.0001611  -0.0000268   0.0000156  -0.0001190   0.0000079
   27  -0.0000783   0.0001738  -0.0000397   0.0000144  -0.0000650  -0.0000032
   28  -0.0010843   0.0030810  -0.0009154   0.0005110  -0.0012143  -0.0006373
   29   0.0003057  -0.0014240   0.0005364  -0.0012562  -0.0004483  -0.0007330
   30   0.0019765   0.0015918  -0.0000834   0.0002020  -0.0000635  -0.0000613
   31   0.0002845  -0.0003354  -0.0000806  -0.0000420   0.0001635  -0.0000496
   32  -0.0007155   0.0005529  -0.0004788   0.0002304  -0.0001169   0.0002106
   33  -0.0003876  -0.0003645  -0.0000954  -0.0000054   0.0000423  -0.0000060
   34  -0.1615765  -0.1126530  -0.0266029   0.0045363   0.0194091  -0.0000775
   35  -0.0544120  -0.2292175  -0.0139407  -0.0021354  -0.0382920  -0.0004771
   36  -0.0274315  -0.0298967  -0.0674664   0.0002490   0.0051041   0.0039027
   37   0.5766694   0.0537806   0.1223822  -0.0624650   0.0443789  -0.0107591
   38   0.0537806   0.5114656   0.0147281   0.0448963  -0.1231590   0.0111980
   39   0.1223822   0.0147281   0.1531912  -0.0109633   0.0114611  -0.0251326
   40  -0.0624650   0.0448963  -0.0109633   0.0802243  -0.0738934   0.0186383
   41   0.0443789  -0.1231590   0.0114611  -0.0738934   0.1804336  -0.0190856
   42  -0.0107591   0.0111980  -0.0251326   0.0186383  -0.0190856   0.0161309
   43  -0.3036435   0.0142356  -0.0646342  -0.0185588   0.0128661  -0.0062897
   44  -0.0485241  -0.1118268  -0.0133205   0.0379548  -0.0176859   0.0102883
   45  -0.0650085   0.0039893  -0.0788246  -0.0061815   0.0033727   0.0027543
   46  -0.0109794  -0.0270578  -0.0035636   0.0006540  -0.0004437   0.0008742
   47   0.0030119   0.0015483   0.0008299   0.0009993   0.0012479   0.0002550
   48  -0.0035946  -0.0071966   0.0013529   0.0008833  -0.0000889  -0.0022817
   49  -0.0270630   0.0263805  -0.0087940  -0.0031653   0.0011082  -0.0021230
   50   0.0813859   0.0318686   0.0223535  -0.0053211   0.0040624  -0.0014736
   51  -0.0091510   0.0070852   0.0037466  -0.0021163   0.0003270   0.0040107
   52   0.0013157   0.0022670  -0.0014701  -0.0005414   0.0002289  -0.0001645
   53   0.0019657  -0.0032824   0.0005190   0.0013110  -0.0008161   0.0003599
   54  -0.0014877   0.0006053   0.0065049  -0.0001572   0.0000587   0.0000117
   55  -0.0516282  -0.0292720  -0.0135883   0.0010782   0.0009216   0.0005619
   56  -0.0304537  -0.0161644  -0.0083437   0.0021679  -0.0020629   0.0005892
   57  -0.0130858  -0.0080611  -0.0071199   0.0005482   0.0002206  -0.0007187
   58  -0.0009468  -0.0010069  -0.0000461   0.0001290   0.0000132   0.0001707
   59  -0.0009131   0.0001702  -0.0002605   0.0001327   0.0000119   0.0000364
   60  -0.0000416  -0.0002458  -0.0008103   0.0001694   0.0000351  -0.0004584
   61   0.0643205   0.0301738   0.0163219  -0.0016369  -0.0049015  -0.0016488
   62  -0.0292630  -0.0652267  -0.0083502  -0.0011581   0.0012957  -0.0002628
   63   0.0163418   0.0087359   0.0109819  -0.0016264  -0.0014826   0.0037875
   64  -0.0016825   0.0011301  -0.0016472   0.0003920   0.0000755   0.0001011
   65   0.0048674   0.0013519   0.0014845  -0.0000539  -0.0022413  -0.0000045
   66  -0.0016772   0.0002573   0.0037844   0.0001006   0.0000151   0.0001444
           43          44          45          46          47          48
    1   0.0018096  -0.0013531  -0.0015174  -0.0000925   0.0001835  -0.0000246
    2  -0.0018789  -0.0045566  -0.0005834  -0.0012073   0.0002266  -0.0003220
    3  -0.0009573   0.0002481   0.0056779   0.0000305   0.0000486   0.0002606
    4  -0.0001810  -0.0001600  -0.0009175  -0.0000935  -0.0000058  -0.0001442
    5   0.0001113  -0.0000402   0.0000402  -0.0000230   0.0000177   0.0000860
    6  -0.0004000  -0.0010029  -0.0006748  -0.0003662  -0.0000327   0.0000332
    7   0.0003898   0.0001048   0.0000578   0.0000197  -0.0000158   0.0000305
    8   0.0001788  -0.0001460   0.0000629  -0.0000271   0.0000039  -0.0000257
    9   0.0000832   0.0004176  -0.0000050   0.0001544   0.0000055  -0.0000703
   10   0.0000518   0.0000739  -0.0000280   0.0000170  -0.0000015   0.0000079
   11   0.0000478   0.0002455  -0.0000284   0.0000686  -0.0000171   0.0000313
   12  -0.0000873  -0.0000657   0.0002156  -0.0000169   0.0000071   0.0000151
   13  -0.0000003  -0.0001053  -0.0001178  -0.0000575  -0.0000112  -0.0000079
   14  -0.0000230   0.0000241   0.0000160   0.0000082   0.0000003  -0.0000071
   15   0.0000546   0.0000690  -0.0000035   0.0000322   0.0000045   0.0000037
   16  -0.0000103  -0.0002475  -0.0000198  -0.0000636   0.0000152   0.0000007
   17   0.0000136  -0.0000519   0.0000417  -0.0000302  -0.0000033  -0.0000029
   18  -0.0000091  -0.0000467   0.0000113  -0.0000047  -0.0000019  -0.0000339
   19   0.0000050   0.0000046   0.0000032  -0.0000011  -0.0000015  -0.0000003
   20  -0.0000135  -0.0000281   0.0000308  -0.0000064  -0.0000003  -0.0000019
   21   0.0000027   0.0000024   0.0000053   0.0000021   0.0000003  -0.0000023
   22  -0.0000388   0.0000151  -0.0000169  -0.0000111  -0.0000185  -0.0000367
   23   0.0001361   0.0002918  -0.0002186   0.0001103  -0.0000193   0.0000049
   24  -0.0000418   0.0000025   0.0002578  -0.0000306  -0.0000150  -0.0000171
   25  -0.0000252  -0.0000419   0.0000712  -0.0000236  -0.0000055  -0.0000063
   26  -0.0000005  -0.0000238  -0.0000174  -0.0000056   0.0000024   0.0000051
   27  -0.0000137  -0.0000318   0.0000131  -0.0000137  -0.0000002  -0.0000013
   28  -0.0004901  -0.0001925   0.0010205  -0.0001929  -0.0000276   0.0000320
   29  -0.0000452   0.0002202   0.0002626   0.0000153   0.0000231  -0.0000403
   30  -0.0000718   0.0000954   0.0000641   0.0000248   0.0000263   0.0000716
   31  -0.0000692   0.0000518   0.0000536   0.0000140  -0.0000025   0.0000048
   32  -0.0001381  -0.0002402   0.0000792  -0.0000510  -0.0000015  -0.0000309
   33  -0.0000647  -0.0001041  -0.0000502  -0.0000120   0.0000078  -0.0000066
   34  -0.0207867  -0.0256804  -0.0070977  -0.0042686   0.0007098  -0.0026232
   35  -0.0695989   0.0302321  -0.0190766   0.0012327   0.0012851   0.0003461
   36  -0.0069250  -0.0069958   0.0043002  -0.0026097   0.0001833   0.0046208
   37  -0.3036435  -0.0485241  -0.0650085  -0.0109794   0.0030119  -0.0035946
   38   0.0142356  -0.1118268   0.0039893  -0.0270578   0.0015483  -0.0071966
   39  -0.0646342  -0.0133205  -0.0788246  -0.0035636   0.0008299   0.0013529
   40  -0.0185588   0.0379548  -0.0061815   0.0006540   0.0009993   0.0008833
   41   0.0128661  -0.0176859   0.0033727  -0.0004437   0.0012479  -0.0000889
   42  -0.0062897   0.0102883   0.0027543   0.0008742   0.0002550  -0.0022817
   43   0.6329585   0.0336162   0.1358115  -0.1181338  -0.1193679  -0.0224821
   44   0.0336162   0.7393031   0.0091210  -0.1165981  -0.2755640  -0.0313134
   45   0.1358115   0.0091210   0.1632392  -0.0224290  -0.0319590  -0.0408302
   46  -0.1181338  -0.1165981  -0.0224290   0.1222339   0.1247719   0.0262802
   47  -0.1193679  -0.2755640  -0.0319590   0.1247719   0.2908841   0.0333955
   48  -0.0224821  -0.0313134  -0.0408302   0.0262802   0.0333955   0.0316676
   49  -0.1718110   0.1200840  -0.0296324   0.0114943  -0.0140076   0.0022535
   50   0.0554035  -0.2866901   0.0145842   0.0148593  -0.0173884   0.0039605
   51  -0.0294360   0.0321751  -0.0684393   0.0021808  -0.0037631   0.0037961
   52  -0.0101692  -0.0023019  -0.0037296   0.0003758   0.0001538   0.0012013
   53   0.0274344   0.0040518   0.0073682  -0.0004597   0.0008937  -0.0000961
   54  -0.0036579  -0.0006154   0.0026273   0.0012299   0.0000351  -0.0037856
   55   0.0600642  -0.0216094   0.0142568  -0.0004817   0.0035526  -0.0019466
   56   0.0224578  -0.0572476   0.0060549   0.0031471  -0.0025543   0.0008876
   57   0.0142198  -0.0057450   0.0113022  -0.0019376   0.0009407   0.0062709
   58  -0.0004318  -0.0031421  -0.0019156   0.0004183  -0.0007037   0.0000552
   59  -0.0035433  -0.0026105  -0.0009354   0.0007124  -0.0007814   0.0001930
   60  -0.0019380  -0.0008643   0.0062765   0.0000532  -0.0001886   0.0002095
   61  -0.0520274   0.0301945  -0.0132242  -0.0009575   0.0009023  -0.0000536
   62   0.0290089  -0.0155596   0.0080079   0.0009957   0.0001850   0.0002525
   63  -0.0137339   0.0082669  -0.0072054  -0.0000507   0.0002571  -0.0008116
   64   0.0011008  -0.0021460   0.0005586   0.0001297  -0.0001312   0.0001709
   65  -0.0009008  -0.0020965  -0.0002119  -0.0000118   0.0000113  -0.0000368
   66   0.0005720  -0.0005818  -0.0007126   0.0001724  -0.0000362  -0.0004613
           49          50          51          52          53          54
    1   0.0003473  -0.0000044   0.0005276  -0.0000700  -0.0000003   0.0001512
    2   0.0000066  -0.0011627   0.0000033  -0.0000001   0.0001228  -0.0000011
    3   0.0001041   0.0000087  -0.0010662   0.0001578  -0.0000001  -0.0005301
    4  -0.0000904   0.0000004   0.0001735  -0.0000154   0.0000001   0.0000884
    5  -0.0000041   0.0002172   0.0000018  -0.0000004  -0.0000060   0.0000008
    6  -0.0002669  -0.0000060   0.0000339  -0.0000688  -0.0000006   0.0000579
    7  -0.0001534   0.0000067  -0.0002258  -0.0000089   0.0000001   0.0000173
    8   0.0000002   0.0001421  -0.0000010   0.0000000   0.0000098  -0.0000001
    9   0.0001388  -0.0000034   0.0001518   0.0000215   0.0000002  -0.0000172
   10   0.0000438   0.0000016  -0.0000518   0.0000348  -0.0000000   0.0000196
   11   0.0000007   0.0000113  -0.0000007   0.0000002   0.0000023  -0.0000008
   12   0.0001196   0.0000009  -0.0000315  -0.0000194   0.0000001  -0.0000234
   13  -0.0001178   0.0000001  -0.0000011  -0.0000283  -0.0000000   0.0000078
   14   0.0000003  -0.0000288  -0.0000003   0.0000000  -0.0000014   0.0000001
   15   0.0000291   0.0000004   0.0000492   0.0000205   0.0000000  -0.0000124
   16   0.0000176   0.0000002   0.0000435  -0.0000094  -0.0000002  -0.0000134
   17   0.0000010   0.0000007  -0.0000018  -0.0000001  -0.0000086   0.0000004
   18  -0.0000022  -0.0000013   0.0000163   0.0000048  -0.0000000   0.0000034
   19  -0.0000100  -0.0000000  -0.0000028  -0.0000006  -0.0000000   0.0000000
   20  -0.0000001   0.0000063   0.0000005   0.0000000  -0.0000025  -0.0000001
   21   0.0000074  -0.0000000  -0.0000061   0.0000006   0.0000000  -0.0000002
   22   0.0000185  -0.0000018   0.0000382   0.0000099   0.0000000   0.0000014
   23  -0.0000019   0.0000432  -0.0000006   0.0000001   0.0000127  -0.0000001
   24  -0.0001345   0.0000007  -0.0001167   0.0000192   0.0000000  -0.0000116
   25  -0.0000534  -0.0000000  -0.0000228   0.0000000  -0.0000000  -0.0000099
   26   0.0000004  -0.0000076  -0.0000003   0.0000000  -0.0000035   0.0000000
   27  -0.0000107   0.0000001  -0.0000047  -0.0000015  -0.0000000  -0.0000045
   28  -0.0004257   0.0000018  -0.0003030   0.0000155   0.0000000  -0.0000848
   29   0.0000008   0.0000373   0.0000013  -0.0000000   0.0000007  -0.0000001
   30   0.0002460   0.0000013   0.0000950   0.0000156  -0.0000001  -0.0000217
   31   0.0000053   0.0000005   0.0000131   0.0000021   0.0000000  -0.0000119
   32   0.0000004  -0.0000092  -0.0000005   0.0000001  -0.0000160  -0.0000000
   33   0.0000698   0.0000009   0.0000050   0.0000053   0.0000001   0.0000028
   34   0.0004608   0.0001997   0.0007501   0.0004197   0.0000064   0.0003316
   35   0.0002056  -0.0663594   0.0001136   0.0000083  -0.0012338  -0.0000103
   36   0.0003311   0.0001136  -0.0017080   0.0003719   0.0000021  -0.0009114
   37  -0.0270630   0.0813859  -0.0091510   0.0013157   0.0019657  -0.0014877
   38   0.0263805   0.0318686   0.0070852   0.0022670  -0.0032824   0.0006053
   39  -0.0087940   0.0223535   0.0037466  -0.0014701   0.0005190   0.0065049
   40  -0.0031653  -0.0053211  -0.0021163  -0.0005414   0.0013110  -0.0001572
   41   0.0011082   0.0040624   0.0003270   0.0002289  -0.0008161   0.0000587
   42  -0.0021230  -0.0014736   0.0040107  -0.0001645   0.0003599   0.0000117
   43  -0.1718110   0.0554035  -0.0294360  -0.0101692   0.0274344  -0.0036579
   44   0.1200840  -0.2866901   0.0321751  -0.0023019   0.0040518  -0.0006154
   45  -0.0296324   0.0145842  -0.0684393  -0.0037296   0.0073682   0.0026273
   46   0.0114943   0.0148593   0.0021808   0.0003758  -0.0004597   0.0012299
   47  -0.0140076  -0.0173884  -0.0037631   0.0001538   0.0008937   0.0000351
   48   0.0022535   0.0039605   0.0037961   0.0012013  -0.0000961  -0.0037856
   49   0.6976726   0.0001738   0.1507079  -0.3185665  -0.0008668  -0.0755180
   50   0.0001738   0.6635095  -0.0002559  -0.0008855  -0.0580892  -0.0002531
   51   0.1507079  -0.0002559   0.1730806  -0.0753186  -0.0002187  -0.0569352
   52  -0.3185665  -0.0008855  -0.0753186   0.3360750   0.0009656   0.0830706
   53  -0.0008668  -0.0580892  -0.0002187   0.0009656   0.0577615   0.0002371
   54  -0.0755180  -0.0002531  -0.0569352   0.0830706   0.0002371   0.0476607
   55  -0.1706894  -0.0546819  -0.0291125  -0.0100410  -0.0275653  -0.0035572
   56  -0.1193994  -0.2878475  -0.0317596   0.0021878   0.0038471   0.0006141
   57  -0.0291158  -0.0141045  -0.0683301  -0.0037028  -0.0074076   0.0026578
   58   0.0114876  -0.0146681   0.0021908   0.0003804   0.0004581   0.0012262
   59   0.0142287  -0.0174278   0.0038349  -0.0001572   0.0008971  -0.0000358
   60   0.0022230  -0.0038840   0.0038006   0.0012073   0.0000898  -0.0037949
   61  -0.0262202  -0.0817335  -0.0087607   0.0013532  -0.0019417  -0.0014913
   62  -0.0267555   0.0310158  -0.0072092  -0.0022374  -0.0033127  -0.0005767
   63  -0.0085165  -0.0224962   0.0038418  -0.0014611  -0.0004992   0.0065110
   64  -0.0031829   0.0052618  -0.0021220  -0.0005316  -0.0013074  -0.0001547
   65  -0.0011557   0.0040964  -0.0003316  -0.0002291  -0.0008275  -0.0000583
   66  -0.0021173   0.0014525   0.0040116  -0.0001599  -0.0003540   0.0000107
           55          56          57          58          59          60
    1   0.0018034   0.0014045  -0.0015162  -0.0000943  -0.0001857  -0.0000269
    2   0.0019160  -0.0045364   0.0006164   0.0012064   0.0002352   0.0003207
    3  -0.0009762  -0.0002322   0.0056773   0.0000270  -0.0000491   0.0002612
    4  -0.0001780   0.0001515  -0.0009264  -0.0000946   0.0000061  -0.0001443
    5  -0.0001087  -0.0000323  -0.0000625   0.0000197   0.0000171  -0.0000854
    6  -0.0003967   0.0009996  -0.0006703  -0.0003666   0.0000297   0.0000329
    7   0.0003748  -0.0001068   0.0000525   0.0000191   0.0000160   0.0000310
    8  -0.0001771  -0.0001521  -0.0000567   0.0000291   0.0000038   0.0000243
    9   0.0000936  -0.0004101  -0.0000022   0.0001535  -0.0000043  -0.0000706
   10   0.0000489  -0.0000754  -0.0000261   0.0000170   0.0000012   0.0000075
   11  -0.0000518   0.0002440   0.0000423  -0.0000684  -0.0000179  -0.0000309
   12  -0.0000882   0.0000633   0.0002164  -0.0000164  -0.0000071   0.0000156
   13  -0.0000014   0.0001057  -0.0001208  -0.0000580   0.0000109  -0.0000080
   14   0.0000233   0.0000242  -0.0000165  -0.0000080   0.0000003   0.0000072
   15   0.0000545  -0.0000689  -0.0000032   0.0000324  -0.0000043   0.0000038
   16  -0.0000133   0.0002465  -0.0000182  -0.0000635  -0.0000155   0.0000011
   17  -0.0000129  -0.0000524  -0.0000428   0.0000304  -0.0000032   0.0000022
   18  -0.0000052   0.0000467   0.0000101  -0.0000041   0.0000019  -0.0000337
   19   0.0000050  -0.0000046   0.0000030  -0.0000012   0.0000015  -0.0000003
   20   0.0000135  -0.0000272  -0.0000316   0.0000062  -0.0000003   0.0000020
   21   0.0000026  -0.0000022   0.0000052   0.0000020  -0.0000003  -0.0000023
   22  -0.0000356  -0.0000172  -0.0000183  -0.0000105   0.0000183  -0.0000368
   23  -0.0001374   0.0002899   0.0002204  -0.0001098  -0.0000197  -0.0000044
   24  -0.0000432  -0.0000029   0.0002550  -0.0000310   0.0000148  -0.0000172
   25  -0.0000257   0.0000415   0.0000707  -0.0000237   0.0000054  -0.0000062
   26   0.0000006  -0.0000237   0.0000181   0.0000057   0.0000023  -0.0000052
   27  -0.0000142   0.0000317   0.0000130  -0.0000137   0.0000002  -0.0000012
   28  -0.0004996   0.0001918   0.0010219  -0.0001943   0.0000266   0.0000322
   29   0.0000383   0.0002237  -0.0002666  -0.0000164   0.0000222   0.0000402
   30  -0.0000764  -0.0000928   0.0000694   0.0000241  -0.0000259   0.0000718
   31  -0.0000713  -0.0000529   0.0000530   0.0000142   0.0000027   0.0000046
   32   0.0001394  -0.0002391  -0.0000773   0.0000513  -0.0000013   0.0000308
   33  -0.0000697   0.0001048  -0.0000514  -0.0000125  -0.0000077  -0.0000068
   34  -0.0215189   0.0253756  -0.0073300  -0.0042713  -0.0007520  -0.0026131
   35   0.0692768   0.0309835   0.0189708  -0.0012790   0.0012687  -0.0003570
   36  -0.0072332   0.0068849   0.0042329  -0.0025970  -0.0001955   0.0046183
   37  -0.0516282  -0.0304537  -0.0130858  -0.0009468  -0.0009131  -0.0000416
   38  -0.0292720  -0.0161644  -0.0080611  -0.0010069   0.0001702  -0.0002458
   39  -0.0135883  -0.0083437  -0.0071199  -0.0000461  -0.0002605  -0.0008103
   40   0.0010782   0.0021679   0.0005482   0.0001290   0.0001327   0.0001694
   41   0.0009216  -0.0020629   0.0002206   0.0000132   0.0000119   0.0000351
   42   0.0005619   0.0005892  -0.0007187   0.0001707   0.0000364  -0.0004584
   43   0.0600642   0.0224578   0.0142198  -0.0004318  -0.0035433  -0.0019380
   44  -0.0216094  -0.0572476  -0.0057450  -0.0031421  -0.0026105  -0.0008643
   45   0.0142568   0.0060549   0.0113022  -0.0019156  -0.0009354   0.0062765
   46  -0.0004817   0.0031471  -0.0019376   0.0004183   0.0007124   0.0000532
   47   0.0035526  -0.0025543   0.0009407  -0.0007037  -0.0007814  -0.0001886
   48  -0.0019466   0.0008876   0.0062709   0.0000552   0.0001930   0.0002095
   49  -0.1706894  -0.1193994  -0.0291158   0.0114876   0.0142287   0.0022230
   50  -0.0546819  -0.2878475  -0.0141045  -0.0146681  -0.0174278  -0.0038840
   51  -0.0291125  -0.0317596  -0.0683301   0.0021908   0.0038349   0.0038006
   52  -0.0100410   0.0021878  -0.0037028   0.0003804  -0.0001572   0.0012073
   53  -0.0275653   0.0038471  -0.0074076   0.0004581   0.0008971   0.0000898
   54  -0.0035572   0.0006141   0.0026578   0.0012262  -0.0000358  -0.0037949
   55   0.6338387  -0.0337013   0.1356333  -0.1200096   0.1204508  -0.0229502
   56  -0.0337013   0.7385396  -0.0096795   0.1177217  -0.2734752   0.0316295
   57   0.1356333  -0.0096795   0.1631162  -0.0229110   0.0322811  -0.0409760
   58  -0.1200096   0.1177217  -0.0229110   0.1242391  -0.1259400   0.0268010
   59   0.1204508  -0.2734752   0.0322811  -0.1259400   0.2887517  -0.0337565
   60  -0.0229502   0.0316295  -0.0409760   0.0268010  -0.0337565   0.0318378
   61  -0.3037929   0.0466387  -0.0649079  -0.0111638  -0.0031270  -0.0036502
   62  -0.0161006  -0.1116078  -0.0044368   0.0269458   0.0017250   0.0071556
   63  -0.0643863   0.0129044  -0.0787876  -0.0036439  -0.0008548   0.0013285
   64  -0.0182269  -0.0380182  -0.0059874   0.0006587  -0.0009795   0.0008855
   65  -0.0129142  -0.0181304  -0.0033212   0.0004548   0.0012317   0.0000847
   66  -0.0061615  -0.0102185   0.0028323   0.0008749  -0.0002547  -0.0022851
           61          62          63          64          65          66
    1  -0.0196213   0.0105113  -0.0077873  -0.0020720  -0.0023818   0.0003588
    2   0.0260049   0.0049881   0.0067739   0.0027489  -0.0016909   0.0012479
    3  -0.0057984   0.0036809   0.0016199   0.0001171  -0.0010498  -0.0022231
    4  -0.0004066  -0.0031357   0.0005342   0.0002622   0.0009185   0.0007388
    5  -0.0000102  -0.0009325   0.0016303   0.0013194  -0.0007276  -0.0003793
    6  -0.0029402  -0.0015725  -0.0016071   0.0000779   0.0010005  -0.0000975
    7  -0.0002176  -0.0001162   0.0012500  -0.0000435  -0.0001228  -0.0000134
    8   0.0007603  -0.0001451  -0.0003292   0.0000385   0.0003231  -0.0000700
    9   0.0012616   0.0006957  -0.0000402  -0.0002630  -0.0001180   0.0002367
   10  -0.0002801   0.0001058  -0.0001801   0.0004138  -0.0001799  -0.0001192
   11  -0.0008273  -0.0002770  -0.0004347  -0.0001120   0.0000420   0.0000822
   12  -0.0000652   0.0002003  -0.0002260  -0.0000889  -0.0001183  -0.0002334
   13  -0.0002934  -0.0008026  -0.0000682   0.0000405   0.0002933   0.0000354
   14  -0.0000711   0.0000156  -0.0000797   0.0000034  -0.0000509   0.0000175
   15   0.0001043   0.0003238   0.0000582   0.0000232  -0.0001354   0.0000297
   16  -0.0001832  -0.0005630  -0.0002201  -0.0001516   0.0002958  -0.0000518
   17   0.0001501   0.0001489   0.0002158  -0.0001250   0.0001274  -0.0001360
   18  -0.0001420  -0.0000905   0.0001766   0.0000416  -0.0000195   0.0002319
   19   0.0000084  -0.0000580   0.0000116   0.0000052   0.0000197  -0.0000038
   20   0.0000437   0.0000509   0.0000592  -0.0000002  -0.0000428  -0.0000059
   21   0.0000044   0.0000093  -0.0000047  -0.0000014  -0.0000039   0.0000093
   22  -0.0004489  -0.0002534   0.0000959   0.0003856  -0.0002551   0.0004544
   23  -0.0007910  -0.0004096  -0.0007155  -0.0000598   0.0000268   0.0001585
   24  -0.0004829  -0.0007173   0.0000360   0.0003153   0.0002992  -0.0000475
   25  -0.0002024  -0.0002971  -0.0000533   0.0000713   0.0001197  -0.0000025
   26  -0.0000305   0.0001619   0.0000253  -0.0000145  -0.0001193  -0.0000064
   27  -0.0000770  -0.0001747  -0.0000393   0.0000141   0.0000651  -0.0000036
   28  -0.0010555  -0.0030949  -0.0009012   0.0004996   0.0012151  -0.0006388
   29  -0.0002892  -0.0014458  -0.0005168   0.0012458  -0.0004191   0.0007212
   30   0.0019818  -0.0015727  -0.0000922   0.0001940   0.0000645  -0.0000603
   31   0.0002840   0.0003365  -0.0000830  -0.0000383  -0.0001650  -0.0000444
   32   0.0007094   0.0005652   0.0004725  -0.0002304  -0.0001221  -0.0002127
   33  -0.0003952   0.0003561  -0.0000997  -0.0000013  -0.0000411  -0.0000005
   34  -0.1627938   0.1132478  -0.0272176   0.0046754  -0.0191519   0.0000015
   35   0.0549750  -0.2285261   0.0144256   0.0024558  -0.0383934   0.0006837
   36  -0.0279337   0.0303736  -0.0676501   0.0002874  -0.0048999   0.0039262
   37   0.0643205  -0.0292630   0.0163418  -0.0016825   0.0048674  -0.0016772
   38   0.0301738  -0.0652267   0.0087359   0.0011301   0.0013519   0.0002573
   39   0.0163219  -0.0083502   0.0109819  -0.0016472   0.0014845   0.0037844
   40  -0.0016369  -0.0011581  -0.0016264   0.0003920  -0.0000539   0.0001006
   41  -0.0049015   0.0012957  -0.0014826   0.0000755  -0.0022413   0.0000151
   42  -0.0016488  -0.0002628   0.0037875   0.0001011  -0.0000045   0.0001444
   43  -0.0520274   0.0290089  -0.0137339   0.0011008  -0.0009008   0.0005720
   44   0.0301945  -0.0155596   0.0082669  -0.0021460  -0.0020965  -0.0005818
   45  -0.0132242   0.0080079  -0.0072054   0.0005586  -0.0002119  -0.0007126
   46  -0.0009575   0.0009957  -0.0000507   0.0001297  -0.0000118   0.0001724
   47   0.0009023   0.0001850   0.0002571  -0.0001312   0.0000113  -0.0000362
   48  -0.0000536   0.0002525  -0.0008116   0.0001709  -0.0000368  -0.0004613
   49  -0.0262202  -0.0267555  -0.0085165  -0.0031829  -0.0011557  -0.0021173
   50  -0.0817335   0.0310158  -0.0224962   0.0052618   0.0040964   0.0014525
   51  -0.0087607  -0.0072092   0.0038418  -0.0021220  -0.0003316   0.0040116
   52   0.0013532  -0.0022374  -0.0014611  -0.0005316  -0.0002291  -0.0001599
   53  -0.0019417  -0.0033127  -0.0004992  -0.0013074  -0.0008275  -0.0003540
   54  -0.0014913  -0.0005767   0.0065110  -0.0001547  -0.0000583   0.0000107
   55  -0.3037929  -0.0161006  -0.0643863  -0.0182269  -0.0129142  -0.0061615
   56   0.0466387  -0.1116078   0.0129044  -0.0380182  -0.0181304  -0.0102185
   57  -0.0649079  -0.0044368  -0.0787876  -0.0059874  -0.0033212   0.0028323
   58  -0.0111638   0.0269458  -0.0036439   0.0006587   0.0004548   0.0008749
   59  -0.0031270   0.0017250  -0.0008548  -0.0009795   0.0012317  -0.0002547
   60  -0.0036502   0.0071556   0.0013285   0.0008855   0.0000847  -0.0022851
   61   0.5774794  -0.0524740   0.1224097  -0.0621566  -0.0443563  -0.0105067
   62  -0.0524740   0.5118399  -0.0152167  -0.0448480  -0.1245491  -0.0108737
   63   0.1224097  -0.0152167   0.1533420  -0.0107087  -0.0111418  -0.0251189
   64  -0.0621566  -0.0448480  -0.0107087   0.0794527   0.0736933   0.0181878
   65  -0.0443563  -0.1245491  -0.0111418   0.0736933   0.1822004   0.0184933
   66  -0.0105067  -0.0108737  -0.0251189   0.0181878   0.0184933   0.0160254
 **********************************************************************
 **                                                                  **
 **                       VIBRATIONAL ANALYSIS                       **
 **                       --------------------                       **
 **                                                                  **
 **        VIBRATIONAL FREQUENCIES (CM**-1) AND NORMAL MODES         **
 **     FORCE CONSTANTS (mDYN/ANGSTROM) AND REDUCED MASSES (AMU)     **
 **                  INFRARED INTENSITIES (KM/MOL)                   **
 **                                                                  **
 **********************************************************************


 Mode:                 1                      2                      3
 Frequency:        23.59                  49.91                  58.18
 Force Cnst:      0.0043                 0.0235                 0.0154
 Red. Mass:      13.1005                16.0369                 7.7278
 IR Active:          YES                    YES                    YES
 IR Intens:        0.132                  0.358                  0.935
 Raman Active:       YES                    YES                    YES
               X      Y      Z        X      Y      Z        X      Y      Z
 C          0.000 -0.110  0.001   -0.000  0.120  0.001   -0.007  0.000 -0.060
 C         -0.000  0.034  0.000   -0.001  0.112  0.000    0.027  0.001 -0.019
 Cl        -0.001  0.223 -0.001   -0.002  0.386 -0.001    0.095  0.003 -0.033
 C         -0.000  0.027 -0.000   -0.000 -0.126 -0.000    0.010 -0.001  0.037
 Cl        -0.001  0.253 -0.001   -0.001 -0.333 -0.000    0.061 -0.001  0.098
 C          0.001 -0.146 -0.000    0.000 -0.260  0.000   -0.042 -0.002  0.048
 H          0.001 -0.152 -0.001    0.001 -0.437 -0.000   -0.054 -0.003  0.087
 C          0.001 -0.303  0.001    0.001 -0.169  0.000   -0.077 -0.002  0.008
 H          0.002 -0.438  0.001    0.001 -0.264  0.000   -0.121 -0.003  0.017
 C          0.001 -0.281  0.001    0.001 -0.000  0.001   -0.058 -0.001 -0.047
 H          0.001 -0.393  0.002    0.001  0.008  0.001   -0.087 -0.002 -0.080
 C          0.000 -0.067  0.001    0.000  0.077  0.001   -0.012 -0.000 -0.049
 C         -0.067 -0.042  0.096    0.083  0.018  0.045   -0.032 -0.000  0.021
 Cl        -0.156 -0.073  0.220    0.194  0.084  0.107    0.024  0.000 -0.188
 C         -0.068  0.005  0.095    0.086 -0.092  0.044   -0.091 -0.000  0.240
 H         -0.120  0.022  0.167    0.153 -0.133  0.078   -0.109 -0.000  0.305
 C          0.001  0.028 -0.002    0.002 -0.146 -0.004   -0.127 -0.000  0.373
 H          0.001  0.065 -0.003    0.003 -0.231 -0.006   -0.176 -0.000  0.557
 C          0.069  0.005 -0.097   -0.083 -0.093 -0.049   -0.092 -0.000  0.240
 H          0.121  0.023 -0.171   -0.149 -0.134 -0.084   -0.109 -0.000  0.303
 C          0.067 -0.042 -0.096   -0.082  0.018 -0.046   -0.032 -0.000  0.020
 Cl         0.156 -0.072 -0.218   -0.195  0.083 -0.103    0.023 -0.001 -0.190
 TransDip   0.000 -0.012 -0.000    0.000 -0.019 -0.000   -0.013 -0.000  0.028

 Mode:                 4                      5                      6
 Frequency:        99.13                 104.75                 170.37
 Force Cnst:      0.1065                 0.0686                 0.2627
 Red. Mass:      18.4027                10.6087                15.3598
 IR Active:          YES                    YES                    YES
 IR Intens:        0.176                  0.717                  0.496
 Raman Active:       YES                    YES                    YES
               X      Y      Z        X      Y      Z        X      Y      Z
 C          0.025 -0.000 -0.262   -0.000 -0.050 -0.000   -0.109  0.000 -0.138
 C          0.101 -0.001 -0.192    0.000  0.047 -0.000   -0.113 -0.000 -0.114
 Cl         0.305 -0.000 -0.242    0.000  0.258 -0.001   -0.104 -0.001 -0.133
 C          0.071 -0.001 -0.075   -0.000  0.109 -0.000   -0.155 -0.001 -0.018
 Cl         0.204  0.001  0.071    0.000 -0.180  0.001   -0.093  0.001  0.084
 C         -0.030 -0.002 -0.056   -0.000  0.326 -0.001   -0.247 -0.002  0.005
 H         -0.054 -0.002  0.020   -0.000  0.438 -0.001   -0.263 -0.003  0.056
 C         -0.097 -0.002 -0.134   -0.000  0.361 -0.001   -0.283 -0.000 -0.036
 H         -0.183 -0.002 -0.116   -0.000  0.547 -0.001   -0.335 -0.000 -0.026
 C         -0.057 -0.001 -0.241   -0.000  0.105 -0.001   -0.242  0.001 -0.121
 H         -0.110 -0.000 -0.302   -0.000  0.078 -0.001   -0.311  0.002 -0.200
 C          0.001  0.000 -0.215    0.000 -0.116 -0.000   -0.046 -0.001 -0.149
 C         -0.058  0.004 -0.049   -0.040 -0.091 -0.011    0.021 -0.018 -0.061
 Cl        -0.180 -0.016  0.271   -0.139 -0.149 -0.032    0.304  0.161  0.126
 C         -0.088  0.004  0.057   -0.044 -0.027 -0.012    0.005 -0.033  0.017
 H         -0.115  0.002  0.172   -0.081 -0.005 -0.021   -0.036 -0.019  0.066
 C         -0.095  0.000  0.069   -0.000 -0.001 -0.000    0.023 -0.000  0.058
 H         -0.117  0.000  0.151   -0.000  0.039 -0.000    0.003 -0.000  0.128
 C         -0.088 -0.004  0.058    0.043 -0.026  0.012    0.004  0.032  0.017
 H         -0.115 -0.002  0.173    0.081 -0.005  0.021   -0.036  0.018  0.066
 C         -0.058 -0.003 -0.048    0.040 -0.091  0.012    0.021  0.017 -0.060
 Cl        -0.181  0.017  0.270    0.140 -0.148  0.034    0.306 -0.160  0.127
 TransDip  -0.013 -0.000  0.004   -0.000  0.027 -0.000   -0.023  0.000  0.001

 Mode:                 7                      8                      9
 Frequency:       200.25                 210.81                 214.19
 Force Cnst:      0.1112                 0.7851                 0.1268
 Red. Mass:       4.7080                29.9834                 4.6895
 IR Active:          YES                    YES                    YES
 IR Intens:        0.004                  0.028                  0.251
 Raman Active:       YES                    YES                    YES
               X      Y      Z        X      Y      Z        X      Y      Z
 C         -0.000 -0.006 -0.000   -0.076 -0.002  0.071   -0.000  0.057  0.000
 C         -0.000  0.024 -0.000   -0.024  0.004  0.157   -0.000 -0.114  0.001
 Cl         0.000 -0.007 -0.000    0.632 -0.001  0.052    0.004  0.046  0.000
 C         -0.000  0.036 -0.000   -0.063  0.009  0.165   -0.000 -0.227  0.002
 Cl         0.000 -0.014  0.000   -0.538 -0.005 -0.334   -0.003  0.092 -0.002
 C         -0.000  0.040 -0.000   -0.003  0.010  0.140    0.000 -0.281  0.002
 H         -0.000  0.062 -0.000   -0.008  0.016  0.157    0.000 -0.450  0.002
 C         -0.000 -0.016 -0.000   -0.061 -0.004  0.104   -0.000  0.110  0.001
 H         -0.000 -0.035 -0.000   -0.102 -0.009  0.114   -0.001  0.241  0.001
 C         -0.000 -0.050 -0.000   -0.061 -0.013  0.082   -0.000  0.342 -0.000
 H         -0.000 -0.093 -0.000   -0.061 -0.024  0.083   -0.000  0.649 -0.001
 C         -0.000 -0.000  0.000   -0.054  0.000  0.025   -0.000 -0.004  0.001
 C         -0.044  0.001  0.156   -0.038  0.001  0.004    0.005 -0.015  0.024
 Cl         0.026  0.005 -0.084    0.048  0.054  0.009   -0.027 -0.042 -0.022
 C         -0.089  0.002  0.326   -0.036 -0.005 -0.006   -0.003 -0.013  0.050
 H         -0.155  0.003  0.564   -0.035 -0.004 -0.019   -0.009 -0.016  0.089
 C         -0.000  0.003 -0.000   -0.034  0.001  0.002    0.000 -0.020 -0.000
 H         -0.000  0.004 -0.000   -0.034  0.001 -0.002    0.000 -0.030 -0.001
 C          0.089  0.002 -0.326   -0.036  0.006 -0.001    0.003 -0.013 -0.050
 H          0.154  0.002 -0.563   -0.036  0.005 -0.012    0.009 -0.016 -0.090
 C          0.043  0.001 -0.156   -0.037  0.000  0.006   -0.005 -0.015 -0.023
 Cl        -0.026  0.005  0.084    0.046 -0.050  0.007    0.027 -0.041  0.022
 TransDip  -0.000 -0.002  0.000   -0.002 -0.000 -0.005    0.000  0.016 -0.000

 Mode:                10                     11                     12
 Frequency:       268.84                 281.35                 295.66
 Force Cnst:      0.4877                 0.3352                 0.5024
 Red. Mass:      11.4519                 7.1883                 9.7547
 IR Active:          YES                    YES                    YES
 IR Intens:        0.226                  1.038                  1.072
 Raman Active:       YES                    YES                    YES
               X      Y      Z        X      Y      Z        X      Y      Z
 C         -0.042 -0.002  0.061   -0.000  0.329 -0.001    0.031 -0.003 -0.020
 C         -0.017 -0.003  0.024    0.001  0.420 -0.000    0.129 -0.003  0.119
 Cl         0.072  0.001  0.013    0.000 -0.076  0.003   -0.068  0.002  0.244
 C          0.035 -0.002 -0.054    0.001  0.288 -0.001    0.151 -0.003  0.058
 Cl         0.146  0.000  0.010    0.001 -0.042 -0.001    0.052  0.000 -0.127
 C          0.122 -0.000 -0.082    0.001 -0.099 -0.000    0.085  0.000  0.075
 H          0.138  0.001 -0.136    0.001 -0.421  0.001    0.056  0.003  0.171
 C          0.165  0.001 -0.046    0.000 -0.167 -0.000   -0.010  0.002  0.001
 H          0.214  0.004 -0.056   -0.000 -0.522 -0.000   -0.060  0.005  0.012
 C          0.126 -0.000  0.037    0.000  0.168 -0.001   -0.022 -0.001 -0.011
 H          0.205  0.001  0.128    0.001  0.101 -0.000   -0.019 -0.000 -0.007
 C         -0.174 -0.001  0.198   -0.000  0.060 -0.001    0.075 -0.001 -0.333
 C         -0.225  0.061  0.134    0.066  0.009  0.019    0.022  0.036 -0.315
 Cl         0.028  0.260 -0.026   -0.074 -0.081 -0.020   -0.026  0.109  0.041
 C         -0.194  0.015 -0.043    0.067 -0.019  0.011   -0.057  0.014 -0.049
 H         -0.122 -0.009 -0.150    0.110 -0.042  0.015   -0.080 -0.000  0.138
 C         -0.195 -0.000 -0.180   -0.001 -0.063  0.000   -0.140  0.000  0.175
 H         -0.138 -0.000 -0.395   -0.001 -0.135  0.001   -0.238  0.001  0.542
 C         -0.194 -0.016 -0.042   -0.069 -0.020 -0.012   -0.055 -0.015 -0.050
 H         -0.121  0.008 -0.148   -0.111 -0.043 -0.014   -0.076  0.000  0.135
 C         -0.224 -0.062  0.134   -0.067  0.008 -0.021    0.024 -0.038 -0.314
 Cl         0.029 -0.259 -0.025    0.074 -0.084  0.020   -0.026 -0.108  0.042
 TransDip  -0.005  0.000 -0.014    0.000 -0.033  0.000   -0.007  0.000  0.033

 Mode:                13                     14                     15
 Frequency:       380.11                 400.17                 418.82
 Force Cnst:      0.7976                 0.6015                 0.8610
 Red. Mass:       9.3699                 6.3750                 8.3305
 IR Active:          YES                    YES                    YES
 IR Intens:        3.199                  2.210                  3.879
 Raman Active:       YES                    YES                    YES
               X      Y      Z        X      Y      Z        X      Y      Z
 C          0.074  0.001  0.066   -0.000 -0.028  0.000   -0.151 -0.000  0.085
 C         -0.053  0.000 -0.050   -0.001  0.106 -0.000   -0.152 -0.000  0.049
 Cl        -0.024 -0.001 -0.170    0.000 -0.009 -0.000    0.068  0.000  0.076
 C         -0.101  0.000  0.030   -0.001  0.103 -0.000   -0.105 -0.001 -0.107
 Cl        -0.201  0.000  0.219   -0.001 -0.009  0.001    0.030  0.000  0.071
 C          0.143  0.000 -0.034    0.001 -0.070 -0.001    0.063 -0.001 -0.188
 H          0.210  0.000 -0.255    0.001 -0.230 -0.002    0.099 -0.001 -0.309
 C          0.278 -0.000  0.059    0.002  0.001 -0.000    0.156  0.000 -0.120
 H          0.323 -0.001  0.050    0.002 -0.050 -0.000    0.271  0.001 -0.144
 C          0.256  0.000  0.068    0.002  0.077  0.000    0.076 -0.000  0.055
 H          0.306  0.000  0.126    0.002  0.101  0.001    0.212  0.001  0.211
 C          0.094  0.001 -0.037    0.000 -0.136 -0.000   -0.181  0.000 -0.016
 C          0.079  0.053 -0.173   -0.086 -0.094 -0.023   -0.097 -0.093 -0.144
 Cl        -0.058  0.092  0.004    0.144 -0.100  0.039    0.110 -0.158  0.040
 C          0.051  0.028 -0.054   -0.124  0.192 -0.036   -0.138 -0.057 -0.103
 H          0.073  0.007  0.026   -0.318  0.301 -0.089   -0.209 -0.023 -0.102
 C         -0.034 -0.002  0.153   -0.002  0.313  0.000   -0.155 -0.002  0.087
 H         -0.108 -0.003  0.432   -0.003  0.428  0.001   -0.213 -0.003  0.294
 C          0.050 -0.031 -0.055    0.122  0.193  0.034   -0.140  0.054 -0.103
 H          0.069 -0.010  0.024    0.314  0.303  0.087   -0.213  0.018 -0.102
 C          0.078 -0.052 -0.173    0.087 -0.093  0.020   -0.098  0.094 -0.144
 Cl        -0.055 -0.092  0.005   -0.143 -0.100 -0.038    0.111  0.160  0.040
 TransDip   0.052 -0.000  0.023   -0.000  0.048 -0.000   -0.062 -0.000 -0.011

 Mode:                16                     17                     18
 Frequency:       459.86                 469.19                 488.48
 Force Cnst:      0.9606                 0.9806                 1.3918
 Red. Mass:       7.7095                 7.5600                 9.9001
 IR Active:          YES                    YES                    YES
 IR Intens:        4.857                  2.039                  8.162
 Raman Active:       YES                    YES                    YES
               X      Y      Z        X      Y      Z        X      Y      Z
 C          0.000 -0.189  0.001   -0.086  0.000  0.234   -0.054 -0.000 -0.098
 C         -0.000  0.162 -0.001   -0.184 -0.000  0.040   -0.098 -0.001 -0.041
 Cl         0.000 -0.012  0.000    0.064 -0.000 -0.051    0.078  0.001  0.264
 C         -0.000  0.223 -0.001   -0.137 -0.000 -0.139   -0.131 -0.003 -0.215
 Cl        -0.000 -0.017  0.000    0.145 -0.000 -0.087   -0.070  0.000  0.137
 C         -0.001 -0.153 -0.000   -0.223 -0.000 -0.126   -0.065 -0.001 -0.332
 H         -0.001 -0.491  0.000   -0.216 -0.000 -0.151   -0.054  0.001 -0.386
 C         -0.000  0.050 -0.001   -0.086 -0.000  0.058   -0.006  0.000 -0.335
 H          0.000  0.036 -0.001    0.159 -0.000  0.006    0.084  0.003 -0.358
 C         -0.000  0.102 -0.000   -0.139  0.001  0.266   -0.037 -0.002 -0.171
 H         -0.000  0.195 -0.000   -0.118  0.001  0.292    0.031 -0.003 -0.099
 C          0.001 -0.202  0.001    0.007  0.000  0.167    0.062  0.000 -0.070
 C         -0.194 -0.113 -0.042    0.096  0.025 -0.076    0.083  0.021  0.061
 Cl        -0.033  0.146 -0.009   -0.047  0.056 -0.003   -0.054  0.064 -0.019
 C         -0.198 -0.201 -0.058    0.126  0.014 -0.084    0.117  0.009  0.092
 H         -0.221 -0.188 -0.075    0.148  0.009 -0.126    0.110  0.011  0.127
 C          0.001 -0.099  0.000    0.060  0.001  0.207    0.183  0.001 -0.043
 H          0.000  0.159 -0.000   -0.012  0.001  0.480    0.218  0.001 -0.168
 C          0.200 -0.199  0.059    0.126 -0.012 -0.084    0.116 -0.007  0.092
 H          0.223 -0.186  0.075    0.149 -0.007 -0.126    0.111 -0.008  0.126
 C          0.196 -0.111  0.043    0.096 -0.025 -0.076    0.082 -0.020  0.061
 Cl         0.031  0.146  0.008   -0.047 -0.056 -0.003   -0.054 -0.065 -0.018
 TransDip   0.000 -0.071  0.000   -0.006  0.000  0.045    0.042 -0.000 -0.081

 Mode:                19                     20                     21
 Frequency:       518.43                 538.40                 578.46
 Force Cnst:      0.6442                 0.9218                 0.7911
 Red. Mass:       4.0684                 5.3974                 4.0125
 IR Active:          YES                    YES                    YES
 IR Intens:        0.003                  0.112                  2.838
 Raman Active:       YES                    YES                    YES
               X      Y      Z        X      Y      Z        X      Y      Z
 C          0.000  0.019  0.000    0.000  0.001 -0.000    0.014 -0.000 -0.119
 C         -0.000  0.289 -0.001    0.000 -0.021 -0.000    0.067  0.000 -0.044
 Cl        -0.000 -0.028 -0.000    0.000  0.003  0.000   -0.009  0.000  0.039
 C          0.000 -0.166  0.001    0.000 -0.004  0.000    0.055 -0.000  0.037
 Cl         0.000  0.018 -0.000   -0.000 -0.000  0.000   -0.024  0.000  0.010
 C          0.000 -0.166  0.001    0.000  0.019  0.000    0.044  0.000  0.045
 H          0.000 -0.263  0.001    0.000  0.050  0.000    0.023  0.001  0.112
 C          0.000  0.278  0.000   -0.000 -0.024 -0.000   -0.047 -0.000 -0.074
 H          0.000  0.628 -0.000   -0.001 -0.035 -0.000   -0.194 -0.000 -0.045
 C         -0.000 -0.236  0.001    0.000  0.017 -0.001    0.009 -0.001 -0.181
 H         -0.000 -0.507  0.001   -0.000  0.056 -0.001   -0.023 -0.001 -0.220
 C         -0.000  0.011  0.000   -0.000  0.000  0.000   -0.071  0.000  0.226
 C          0.008  0.009  0.025   -0.107  0.001  0.405   -0.012 -0.005  0.063
 Cl        -0.001 -0.005 -0.001    0.008 -0.001 -0.028   -0.005  0.004  0.003
 C          0.018  0.011 -0.005    0.037  0.001 -0.139    0.060 -0.005 -0.182
 H          0.030  0.008 -0.029    0.144  0.001 -0.529    0.124 -0.001 -0.448
 C         -0.000  0.001  0.000   -0.000  0.000  0.001   -0.039  0.000  0.237
 H         -0.000 -0.021  0.000   -0.001  0.001  0.002   -0.091  0.000  0.433
 C         -0.018  0.011  0.005   -0.037  0.002  0.137    0.060  0.005 -0.183
 H         -0.031  0.008  0.028   -0.142  0.001  0.526    0.125  0.000 -0.450
 C         -0.009  0.009 -0.025    0.107 -0.000 -0.405   -0.012  0.005  0.065
 Cl         0.001 -0.005  0.001   -0.008 -0.001  0.028   -0.005 -0.004  0.003
 TransDip  -0.000 -0.002  0.000    0.000  0.011 -0.000    0.001 -0.000 -0.054

 Mode:                22                     23                     24
 Frequency:       602.46                 676.47                 743.86
 Force Cnst:      1.1740                 2.1261                 1.7451
 Red. Mass:       5.4899                 7.8857                 5.3528
 IR Active:          YES                    YES                    YES
 IR Intens:        0.129                 11.994                 18.068
 Raman Active:       YES                    YES                    YES
               X      Y      Z        X      Y      Z        X      Y      Z
 C          0.000 -0.356  0.001   -0.277  0.000 -0.015    0.041 -0.005 -0.127
 C          0.000 -0.106  0.000   -0.112  0.001  0.138   -0.096  0.004 -0.202
 Cl        -0.000  0.001  0.000   -0.013 -0.000 -0.055    0.016  0.000  0.081
 C          0.000  0.363 -0.001   -0.005  0.000  0.150   -0.193 -0.003  0.025
 Cl        -0.000 -0.018  0.000    0.042 -0.000 -0.027    0.044 -0.000 -0.041
 C          0.000 -0.175  0.000    0.234  0.000  0.121   -0.134  0.001  0.068
 H          0.000 -0.575  0.001    0.228  0.000  0.149   -0.056  0.013 -0.186
 C         -0.000  0.110 -0.001    0.050 -0.000 -0.081    0.050 -0.003  0.260
 H         -0.000  0.273 -0.001   -0.156 -0.001 -0.035   -0.099  0.009  0.291
 C         -0.000 -0.038 -0.000    0.003  0.000 -0.073    0.202  0.001 -0.170
 H         -0.000  0.251 -0.001    0.158 -0.000  0.106    0.049  0.015 -0.345
 C         -0.000  0.068 -0.001   -0.267 -0.001 -0.052   -0.073 -0.001  0.210
 C          0.101  0.075  0.034   -0.012 -0.158 -0.046    0.025 -0.014 -0.118
 Cl        -0.001 -0.017 -0.001   -0.037  0.047 -0.010   -0.003  0.003  0.002
 C          0.137  0.080  0.035    0.055 -0.176  0.049   -0.013 -0.019  0.039
 H          0.194  0.051  0.043   -0.203 -0.041  0.074   -0.132 -0.005  0.379
 C          0.000 -0.011  0.000    0.406  0.002  0.064    0.057  0.000 -0.094
 H          0.001 -0.206  0.001    0.402  0.001  0.089   -0.028 -0.002  0.224
 C         -0.137  0.079 -0.035    0.054  0.178  0.048   -0.016  0.021  0.039
 H         -0.194  0.049 -0.044   -0.202  0.041  0.074   -0.134  0.006  0.378
 C         -0.102  0.074 -0.034   -0.013  0.156 -0.046    0.023  0.013 -0.118
 Cl         0.001 -0.018  0.001   -0.037 -0.047 -0.009   -0.002 -0.003  0.002
 TransDip  -0.000  0.012 -0.000   -0.067 -0.000  0.089   -0.136  0.001  0.007

 Mode:                25                     26                     27
 Frequency:       748.50                 754.77                 780.51
 Force Cnst:      0.7819                 1.2064                 1.6364
 Red. Mass:       2.3688                 3.5941                 4.5592
 IR Active:          YES                    YES                    YES
 IR Intens:        7.265                 15.913                115.386
 Raman Active:       YES                    YES                    YES
               X      Y      Z        X      Y      Z        X      Y      Z
 C          0.000 -0.188  0.002   -0.020  0.000  0.040   -0.001  0.002 -0.000
 C          0.001  0.206  0.001    0.057  0.000  0.072   -0.001  0.001  0.000
 Cl        -0.000 -0.008 -0.001   -0.008 -0.000 -0.031    0.000 -0.001 -0.000
 C          0.003 -0.104 -0.000    0.109  0.000  0.007   -0.001  0.056  0.001
 Cl        -0.001 -0.000  0.001   -0.022  0.000  0.018    0.000 -0.003 -0.000
 C          0.001  0.032 -0.001    0.079  0.000 -0.004    0.001 -0.059  0.001
 H          0.000  0.561  0.001    0.022 -0.001  0.181    0.001  0.342 -0.001
 C         -0.001 -0.146 -0.003   -0.068 -0.000 -0.183    0.000 -0.053  0.000
 H          0.001  0.381 -0.004   -0.100 -0.002 -0.179   -0.001  0.531 -0.000
 C         -0.002  0.046  0.002   -0.095 -0.000 -0.014    0.000 -0.056 -0.000
 H         -0.001  0.636  0.003   -0.037 -0.002  0.050    0.001  0.406 -0.001
 C          0.001 -0.033 -0.002   -0.036  0.001  0.288   -0.001  0.238 -0.001
 C          0.030 -0.019  0.004    0.053  0.037 -0.121   -0.114  0.241 -0.031
 Cl        -0.004  0.010 -0.001    0.004 -0.007  0.003    0.030 -0.075  0.008
 C          0.044  0.030  0.012    0.001  0.052  0.040   -0.141 -0.110 -0.037
 H          0.040  0.033  0.016   -0.063  0.017  0.525   -0.016 -0.181 -0.008
 C         -0.000  0.001  0.001   -0.040 -0.000 -0.146    0.000 -0.038  0.000
 H          0.001 -0.083 -0.003   -0.165  0.000  0.322   -0.001  0.274 -0.000
 C         -0.044  0.029 -0.013    0.002 -0.052  0.040    0.142 -0.109  0.037
 H         -0.038  0.032 -0.024   -0.063 -0.017  0.524    0.019 -0.180  0.008
 C         -0.031 -0.019 -0.002    0.053 -0.036 -0.121    0.112  0.241  0.031
 Cl         0.004  0.010  0.000    0.004  0.007  0.003   -0.030 -0.076 -0.008
 TransDip   0.002  0.086  0.000    0.026  0.001  0.125   -0.002  0.344 -0.001

 Mode:                28                     29                     30
 Frequency:       790.94                 807.64                 814.67
 Force Cnst:      0.6030                 0.8656                 2.7485
 Red. Mass:       1.6361                 2.2523                 7.0288
 IR Active:          YES                    YES                    YES
 IR Intens:       29.965                  1.029                 28.216
 Raman Active:       YES                    YES                    YES
               X      Y      Z        X      Y      Z        X      Y      Z
 C          0.015  0.000  0.002   -0.001  0.188 -0.001    0.232  0.005  0.024
 C          0.014 -0.000 -0.003   -0.002 -0.103  0.001    0.281 -0.003 -0.079
 Cl         0.000 -0.000  0.000    0.000  0.003 -0.000   -0.004  0.000  0.011
 C          0.008  0.000 -0.014   -0.001  0.125  0.001    0.236  0.002 -0.187
 Cl        -0.004 -0.000  0.003    0.000 -0.005 -0.000   -0.071  0.000  0.046
 C         -0.016 -0.000 -0.012    0.001 -0.124  0.001   -0.185 -0.003 -0.118
 H         -0.013  0.001 -0.022    0.001  0.486 -0.001   -0.222  0.008  0.002
 C          0.008 -0.000  0.019    0.000 -0.044 -0.000   -0.022 -0.000  0.069
 H          0.047  0.002  0.011   -0.002  0.750 -0.001    0.311  0.014 -0.001
 C         -0.001 -0.000  0.025    0.000 -0.102 -0.001   -0.033 -0.002  0.139
 H         -0.007  0.001  0.019    0.001  0.288 -0.001   -0.157  0.004  0.001
 C          0.014 -0.000 -0.082    0.001 -0.058  0.000   -0.076  0.000  0.114
 C         -0.035 -0.012  0.101    0.020 -0.086  0.005   -0.064 -0.110 -0.087
 Cl         0.000  0.002 -0.005   -0.008  0.021 -0.002   -0.011  0.018 -0.000
 C          0.019 -0.018 -0.099    0.012  0.015  0.003   -0.102 -0.203  0.013
 H         -0.156 -0.005  0.459   -0.041  0.044 -0.010   -0.301 -0.079 -0.145
 C          0.037  0.000 -0.048   -0.002  0.017 -0.000    0.217  0.001  0.050
 H         -0.155  0.000  0.669   -0.001 -0.018 -0.001    0.246  0.002 -0.066
 C          0.019  0.018 -0.099   -0.012  0.012 -0.003   -0.102  0.202  0.012
 H         -0.155  0.005  0.457    0.044  0.043  0.010   -0.300  0.076 -0.143
 C         -0.035  0.012  0.101   -0.018 -0.088 -0.005   -0.065  0.108 -0.087
 Cl         0.000 -0.002 -0.005    0.008  0.021  0.002   -0.011 -0.018  0.000
 TransDip  -0.028 -0.000  0.173   -0.000  0.032  0.001    0.145  0.001 -0.089

 Mode:                31                     32                     33
 Frequency:       912.20                 924.55                 989.10
 Force Cnst:      0.6623                 0.6893                 0.7652
 Red. Mass:       1.3509                 1.3687                 1.3275
 IR Active:          YES                    YES                    YES
 IR Intens:        0.000                  0.745                  0.122
 Raman Active:       YES                    YES                    YES
               X      Y      Z        X      Y      Z        X      Y      Z
 C          0.000  0.002 -0.000    0.000 -0.048  0.000    0.000 -0.009  0.000
 C          0.000 -0.000 -0.000   -0.000  0.004 -0.000    0.000 -0.009  0.000
 Cl        -0.000  0.000  0.000    0.000 -0.000  0.000   -0.000  0.000 -0.000
 C          0.000 -0.001 -0.000   -0.000  0.030 -0.000    0.000 -0.005 -0.000
 Cl        -0.000  0.000  0.000    0.000 -0.003  0.000   -0.000  0.001 -0.000
 C         -0.000  0.003 -0.000    0.000 -0.121  0.000   -0.000  0.072 -0.000
 H         -0.000 -0.018  0.000   -0.000  0.701 -0.001   -0.000 -0.426  0.001
 C          0.000  0.001  0.000   -0.000  0.014 -0.000   -0.000 -0.125  0.000
 H          0.000 -0.002  0.000   -0.000 -0.094  0.000    0.000  0.715 -0.001
 C          0.000 -0.004  0.000    0.000  0.119 -0.000    0.000  0.089 -0.000
 H         -0.000  0.017 -0.000   -0.000 -0.682  0.001    0.000 -0.526  0.001
 C         -0.000  0.001  0.000    0.000 -0.002 -0.000   -0.000 -0.003  0.000
 C         -0.009  0.000  0.034   -0.002  0.015  0.001   -0.001  0.005  0.000
 Cl         0.001 -0.000 -0.003    0.001 -0.002  0.000    0.000 -0.001 -0.000
 C          0.031 -0.000 -0.116    0.005  0.003 -0.002    0.002  0.001 -0.002
 H         -0.184  0.001  0.672    0.013 -0.004  0.022    0.003 -0.001  0.018
 C         -0.000 -0.001  0.000    0.000 -0.005  0.000   -0.001 -0.002  0.004
 H          0.001 -0.001 -0.003    0.000 -0.017 -0.000    0.006 -0.008 -0.022
 C         -0.030 -0.000  0.116   -0.005  0.003  0.002   -0.001  0.002 -0.002
 H          0.183  0.001 -0.671   -0.013 -0.004 -0.022   -0.010 -0.002  0.009
 C          0.009  0.000 -0.034    0.002  0.015 -0.001    0.001  0.005 -0.000
 Cl        -0.001 -0.000  0.003   -0.001 -0.002  0.000   -0.000 -0.001 -0.000
 TransDip  -0.000  0.001 -0.000   -0.001  0.028 -0.000    0.000 -0.011  0.001

 Mode:                34                     35                     36
 Frequency:       989.30                1034.41                1067.62
 Force Cnst:      0.7542                 5.1516                 3.3428
 Red. Mass:       1.3079                 8.1715                 4.9777
 IR Active:          YES                    YES                    YES
 IR Intens:        0.335                 12.461                 20.135
 Raman Active:       YES                    YES                    YES
               X      Y      Z        X      Y      Z        X      Y      Z
 C         -0.000 -0.000 -0.002    0.231  0.000  0.071    0.007  0.000  0.087
 C         -0.002 -0.000  0.001   -0.117 -0.001 -0.251   -0.009  0.001  0.300
 Cl        -0.000  0.000  0.000    0.007  0.000  0.026   -0.006 -0.000 -0.039
 C         -0.002 -0.000  0.001   -0.262  0.000  0.171   -0.009  0.000  0.055
 Cl         0.000  0.000 -0.000    0.028 -0.000 -0.021    0.010 -0.000 -0.011
 C          0.002  0.002 -0.001    0.223  0.000  0.085   -0.254 -0.000 -0.016
 H          0.004 -0.013 -0.007    0.242 -0.001  0.021   -0.362  0.001  0.271
 C          0.001 -0.004  0.001   -0.064 -0.000 -0.203   -0.047  0.000 -0.116
 H          0.004  0.022  0.001   -0.206  0.000 -0.174   -0.237 -0.001 -0.097
 C         -0.002  0.003  0.003   -0.141 -0.000  0.111    0.265 -0.001 -0.169
 H         -0.002 -0.016  0.003   -0.166  0.001  0.077    0.475  0.001  0.036
 C          0.004 -0.000 -0.015    0.282  0.001  0.071    0.133  0.000  0.006
 C          0.000  0.001 -0.001   -0.040  0.130 -0.010   -0.009  0.080  0.002
 Cl        -0.000 -0.000  0.001    0.002 -0.008  0.000    0.001 -0.005 -0.000
 C         -0.019 -0.000  0.071   -0.123 -0.243 -0.034   -0.047 -0.140 -0.012
 H          0.119 -0.002 -0.434   -0.046 -0.298 -0.005    0.118 -0.241  0.027
 C          0.033 -0.000 -0.122    0.072  0.000  0.021    0.000  0.000 -0.001
 H         -0.194  0.000  0.725    0.067 -0.001  0.005   -0.009 -0.001  0.005
 C         -0.019  0.000  0.072   -0.125  0.242 -0.035   -0.049  0.140 -0.012
 H          0.119  0.001 -0.438   -0.049  0.298 -0.006    0.115  0.242  0.026
 C          0.000 -0.001 -0.001   -0.038 -0.131 -0.009   -0.008 -0.080  0.003
 Cl        -0.000  0.000  0.001    0.002  0.008  0.000    0.001  0.005 -0.000
 TransDip   0.004 -0.000 -0.018   -0.109 -0.001 -0.031    0.014  0.001  0.143

 Mode:                37                     38                     39
 Frequency:      1098.61                1111.90                1143.82
 Force Cnst:      2.4763                 2.0696                 1.3792
 Red. Mass:       3.4823                 2.8413                 1.7892
 IR Active:          YES                    YES                    YES
 IR Intens:       13.261                  2.513                  6.742
 Raman Active:       YES                    YES                    YES
               X      Y      Z        X      Y      Z        X      Y      Z
 C          0.016  0.000  0.015    0.096 -0.000  0.042    0.060 -0.000  0.033
 C         -0.000 -0.000  0.002    0.004 -0.000 -0.080   -0.005  0.001  0.161
 Cl        -0.000 -0.000 -0.001    0.000  0.000  0.005   -0.002 -0.000 -0.017
 C         -0.007  0.000  0.018   -0.080  0.000  0.106   -0.046 -0.000 -0.003
 Cl         0.002 -0.000 -0.002    0.009 -0.000 -0.012    0.006 -0.000 -0.000
 C         -0.031  0.000  0.009   -0.077  0.000  0.049    0.053 -0.000 -0.061
 H         -0.060  0.000  0.095   -0.188  0.001  0.368    0.201 -0.001 -0.531
 C         -0.007 -0.000 -0.033   -0.027 -0.000 -0.154   -0.020  0.000  0.046
 H         -0.023 -0.000 -0.033    0.060 -0.000 -0.184   -0.265  0.000  0.100
 C          0.035 -0.000 -0.004    0.078  0.000  0.036   -0.034 -0.000 -0.062
 H          0.102  0.000  0.066    0.300  0.000  0.276   -0.329 -0.001 -0.401
 C          0.017 -0.000 -0.000    0.021  0.001 -0.007    0.093  0.001  0.030
 C         -0.133  0.173 -0.035    0.063 -0.182  0.018    0.033 -0.061  0.008
 Cl         0.016 -0.021  0.004   -0.007  0.018 -0.002   -0.003  0.007 -0.001
 C         -0.029  0.160 -0.007   -0.016  0.075 -0.003   -0.041  0.014 -0.011
 H         -0.406  0.400 -0.113   -0.377  0.279 -0.109   -0.311  0.165 -0.083
 C          0.248  0.001  0.066   -0.040 -0.000 -0.011    0.005  0.000  0.001
 H          0.269 -0.001  0.071   -0.041  0.001 -0.007    0.005  0.000 -0.000
 C         -0.028 -0.160 -0.007   -0.015 -0.076 -0.003   -0.041 -0.014 -0.011
 H         -0.401 -0.402 -0.111   -0.370 -0.280 -0.107   -0.306 -0.166 -0.081
 C         -0.132 -0.174 -0.034    0.061  0.182  0.017    0.032  0.061  0.007
 Cl         0.016  0.021  0.004   -0.007 -0.018 -0.002   -0.002 -0.007 -0.001
 TransDip  -0.115 -0.001 -0.022   -0.010 -0.000  0.050    0.019  0.000  0.081

 Mode:                40                     41                     42
 Frequency:      1173.29                1174.71                1217.18
 Force Cnst:      1.2781                 1.1161                 1.3839
 Red. Mass:       1.5758                 1.3727                 1.5854
 IR Active:          YES                    YES                    YES
 IR Intens:       18.354                  8.166                 20.934
 Raman Active:       YES                    YES                    YES
               X      Y      Z        X      Y      Z        X      Y      Z
 C          0.011  0.000 -0.050    0.000 -0.020 -0.000    0.007  0.028 -0.011
 C          0.062  0.000  0.062    0.000  0.003  0.000    0.021 -0.004  0.001
 Cl        -0.005 -0.000 -0.008   -0.000 -0.000 -0.000   -0.001  0.000 -0.001
 C         -0.075  0.000  0.140   -0.001  0.000  0.001   -0.007 -0.001  0.026
 Cl         0.010 -0.000 -0.011    0.000 -0.000 -0.000    0.001  0.000 -0.001
 C         -0.062 -0.000 -0.010   -0.000 -0.000 -0.000   -0.008  0.000 -0.010
 H         -0.054  0.000 -0.069   -0.000  0.002 -0.001    0.033 -0.002 -0.147
 C          0.073 -0.000 -0.033    0.000  0.000 -0.000   -0.009 -0.000 -0.005
 H          0.861 -0.001 -0.203    0.006 -0.002 -0.001   -0.058  0.002  0.005
 C         -0.058 -0.000 -0.016   -0.000  0.005 -0.000    0.000 -0.007  0.010
 H         -0.283 -0.000 -0.268   -0.002 -0.022 -0.002    0.064  0.029  0.083
 C         -0.023 -0.001  0.009   -0.000  0.048 -0.000   -0.013 -0.118 -0.001
 C         -0.009  0.012 -0.005    0.078 -0.043  0.021   -0.114  0.028 -0.031
 Cl         0.001 -0.002  0.000   -0.005  0.005 -0.001    0.005 -0.003  0.001
 C          0.007  0.002  0.001    0.006 -0.056  0.001    0.052  0.039  0.014
 H          0.049 -0.022  0.017    0.159 -0.151  0.045    0.618 -0.277  0.169
 C          0.003 -0.001  0.001    0.000  0.083 -0.000    0.000  0.028  0.000
 H          0.004 -0.007 -0.000   -0.002  0.931 -0.001    0.001  0.059 -0.000
 C          0.007 -0.001  0.001   -0.006 -0.056 -0.001   -0.044  0.033 -0.012
 H          0.050  0.024  0.017   -0.157 -0.151 -0.044   -0.569 -0.266 -0.154
 C         -0.008 -0.011 -0.004   -0.078 -0.044 -0.021    0.105  0.029  0.027
 Cl         0.001  0.001  0.000    0.005  0.005  0.001   -0.005 -0.003 -0.001
 TransDip  -0.097  0.001  0.097   -0.000 -0.092  0.001   -0.018  0.145  0.012

 Mode:                43                     44                     45
 Frequency:      1217.71                1285.60                1292.50
 Force Cnst:      1.3514                 4.1550                 9.3670
 Red. Mass:       1.5468                 4.2669                 9.5167
 IR Active:          YES                    YES                    YES
 IR Intens:       12.256                  5.208                  3.986
 Raman Active:       YES                    YES                    YES
               X      Y      Z        X      Y      Z        X      Y      Z
 C         -0.032  0.006  0.052    0.102  0.002  0.304   -0.004 -0.040  0.008
 C         -0.104 -0.001 -0.002    0.199 -0.000 -0.024    0.010  0.007 -0.002
 Cl         0.004  0.000  0.003    0.001 -0.000 -0.004   -0.000 -0.000 -0.000
 C          0.033 -0.000 -0.125   -0.197 -0.000 -0.114   -0.006  0.002 -0.005
 Cl        -0.005  0.000  0.007    0.004  0.000 -0.003    0.000 -0.000 -0.000
 C          0.041  0.000  0.050   -0.022  0.000  0.132   -0.002 -0.001  0.006
 H         -0.158  0.001  0.717    0.006  0.000  0.031    0.002  0.002 -0.008
 C          0.045 -0.000  0.021    0.111 -0.000 -0.092    0.006  0.003 -0.001
 H          0.271  0.000 -0.023   -0.456  0.000  0.021   -0.006 -0.004  0.001
 C         -0.000 -0.001 -0.049   -0.030 -0.000 -0.105   -0.004  0.011 -0.005
 H         -0.314  0.005 -0.407   -0.264  0.000 -0.385    0.005 -0.053  0.005
 C          0.064 -0.023  0.003   -0.144 -0.005 -0.067   -0.002  0.468 -0.001
 C         -0.001  0.002  0.002   -0.076 -0.030 -0.016   -0.293 -0.224 -0.077
 Cl         0.000  0.001 -0.000    0.002 -0.001  0.000   -0.003  0.001 -0.001
 C         -0.011 -0.004 -0.003    0.046  0.051  0.014    0.264 -0.137  0.070
 H         -0.006 -0.008 -0.004    0.344 -0.111  0.089   -0.163  0.107 -0.045
 C         -0.002  0.006 -0.001    0.017 -0.003  0.004   -0.001  0.287 -0.000
 H         -0.004  0.012 -0.000    0.023  0.002  0.007    0.002 -0.376 -0.000
 C         -0.031  0.019 -0.008    0.052 -0.047  0.016   -0.263 -0.140 -0.069
 H         -0.243 -0.102 -0.068    0.342  0.113  0.088    0.167  0.110  0.045
 C          0.043  0.009  0.014   -0.083  0.034 -0.018    0.293 -0.223  0.077
 Cl        -0.002 -0.002 -0.001    0.002  0.001  0.000    0.003  0.001  0.001
 TransDip   0.089  0.029 -0.062   -0.069  0.001  0.025   -0.001 -0.064  0.000

 Mode:                46                     47                     48
 Frequency:      1302.88                1434.76                1456.78
 Force Cnst:      3.4971                 3.8326                 2.7195
 Red. Mass:       3.4966                 3.1600                 2.1749
 IR Active:          YES                    YES                    YES
 IR Intens:        0.397                 48.480                 66.264
 Raman Active:       YES                    YES                    YES
               X      Y      Z        X      Y      Z        X      Y      Z
 C          0.225 -0.000 -0.040   -0.118  0.001  0.207   -0.002  0.021 -0.012
 C         -0.188  0.000  0.050   -0.060 -0.001 -0.184    0.023 -0.002  0.002
 Cl         0.001 -0.000 -0.002    0.002  0.000  0.008   -0.001  0.000 -0.000
 C          0.061  0.000  0.101    0.213  0.000  0.122   -0.018 -0.001  0.013
 Cl         0.002 -0.000  0.000   -0.007 -0.000 -0.000    0.001  0.000 -0.001
 C          0.055 -0.000 -0.142   -0.087  0.000  0.050   -0.002  0.000 -0.026
 H         -0.075  0.000  0.267    0.115 -0.001 -0.627   -0.040 -0.000  0.088
 C         -0.135  0.000 -0.030   -0.040 -0.000 -0.081    0.023 -0.001 -0.004
 H         -0.166  0.000 -0.030    0.074 -0.000 -0.125   -0.118  0.002  0.026
 C          0.144  0.000  0.125    0.104 -0.000 -0.011    0.004 -0.003  0.024
 H         -0.402 -0.002 -0.507   -0.297 -0.001 -0.484   -0.059  0.016 -0.043
 C         -0.130  0.004 -0.037   -0.026 -0.001 -0.040   -0.037 -0.130 -0.008
 C         -0.081 -0.041 -0.023    0.037  0.040  0.013   -0.053  0.109 -0.014
 Cl         0.002 -0.001  0.000   -0.001 -0.001 -0.001    0.002 -0.004  0.000
 C          0.044  0.048  0.011    0.013 -0.029  0.005    0.156 -0.035  0.042
 H          0.322 -0.104  0.089   -0.147  0.061 -0.043   -0.454  0.331 -0.123
 C          0.021  0.003  0.006   -0.028 -0.000 -0.008   -0.019 -0.104 -0.005
 H          0.028 -0.004  0.008   -0.033  0.002 -0.009   -0.025  0.627 -0.007
 C          0.040 -0.050  0.010    0.012  0.029  0.005   -0.131  0.002 -0.035
 H          0.326  0.110  0.090   -0.145 -0.060 -0.042    0.265  0.253  0.072
 C         -0.076  0.036 -0.022    0.038 -0.040  0.014    0.095  0.055  0.025
 Cl         0.002  0.001  0.000   -0.001  0.001 -0.001   -0.003 -0.002 -0.001
 TransDip  -0.019 -0.001 -0.005   -0.027 -0.000 -0.221   -0.050  0.256  0.013

 Mode:                49                     50                     51
 Frequency:      1458.07                1494.58                1592.38
 Force Cnst:      3.1032                 4.2342                 9.2124
 Red. Mass:       2.4774                 3.2173                 6.1664
 IR Active:          YES                    YES                    YES
 IR Intens:       38.510                  1.391                 37.549
 Raman Active:       YES                    YES                    YES
               X      Y      Z        X      Y      Z        X      Y      Z
 C          0.014  0.006  0.047    0.196  0.000  0.041    0.000  0.019 -0.001
 C         -0.089 -0.001 -0.005   -0.078  0.000  0.067   -0.001 -0.002  0.000
 Cl         0.002  0.000  0.001    0.003 -0.000 -0.002    0.000  0.000  0.000
 C          0.068 -0.000 -0.055   -0.023 -0.000 -0.127    0.001 -0.001 -0.000
 Cl        -0.003  0.000  0.003   -0.000  0.000  0.003   -0.000  0.000 -0.000
 C          0.011  0.000  0.103    0.062  0.000  0.126   -0.001  0.000  0.001
 H          0.161 -0.001 -0.343    0.196 -0.000 -0.242   -0.000  0.001 -0.002
 C         -0.091 -0.000  0.015   -0.164  0.000  0.020    0.002 -0.001 -0.001
 H          0.471  0.000 -0.105    0.562 -0.000 -0.134   -0.002  0.002  0.000
 C         -0.016 -0.001 -0.096    0.002 -0.000 -0.090   -0.000 -0.004  0.000
 H          0.239  0.005  0.178    0.312  0.000  0.235   -0.001  0.019 -0.000
 C          0.141 -0.038  0.032   -0.186  0.001 -0.052    0.002 -0.259  0.001
 C         -0.104 -0.080 -0.027    0.043  0.081  0.011    0.094  0.165  0.025
 Cl         0.002  0.003  0.001   -0.001 -0.003 -0.000   -0.004  0.001 -0.001
 C         -0.006  0.068 -0.001    0.070 -0.061  0.019    0.063 -0.236  0.017
 H          0.252 -0.067  0.067   -0.279  0.134 -0.075   -0.208 -0.109 -0.057
 C          0.074 -0.030  0.020   -0.073  0.001 -0.019   -0.002  0.455 -0.001
 H          0.088  0.184  0.023   -0.085 -0.006 -0.023    0.002 -0.643  0.001
 C         -0.089 -0.077 -0.023    0.072  0.061  0.019   -0.061 -0.237 -0.016
 H          0.461  0.242  0.124   -0.283 -0.142 -0.076    0.210 -0.107  0.057
 C         -0.061  0.128 -0.016    0.042 -0.082  0.011   -0.096  0.166 -0.026
 Cl         0.001 -0.005  0.000   -0.001  0.003 -0.000    0.004  0.001  0.001
 TransDip   0.179  0.070 -0.049    0.035 -0.002 -0.015    0.000  0.196 -0.001

 Mode:                52                     53                     54
 Frequency:      1597.26                1617.56                1625.20
 Force Cnst:      8.8029                10.0342                10.7117
 Red. Mass:       5.8563                 6.5090                 6.8833
 IR Active:          YES                    YES                    YES
 IR Intens:       16.760                  3.191                 11.862
 Raman Active:       YES                    YES                    YES
               X      Y      Z        X      Y      Z        X      Y      Z
 C          0.087 -0.001 -0.254    0.114  0.000  0.063   -0.211 -0.000 -0.098
 C         -0.164  0.000  0.108   -0.168 -0.000 -0.015    0.190  0.000  0.012
 Cl         0.003  0.000  0.002    0.002 -0.000 -0.002   -0.002  0.000  0.002
 C          0.073 -0.000 -0.154    0.141  0.000  0.129   -0.145 -0.000 -0.133
 Cl         0.000  0.000 -0.001   -0.001 -0.000 -0.002    0.001  0.000  0.002
 C         -0.182  0.001  0.355   -0.079 -0.000 -0.089    0.078  0.000  0.093
 H          0.082 -0.001 -0.527   -0.147  0.000  0.086    0.147 -0.000 -0.087
 C          0.246 -0.000 -0.206    0.226 -0.000  0.042   -0.227  0.000 -0.046
 H         -0.392  0.000 -0.092   -0.230  0.000  0.153    0.221 -0.000 -0.156
 C         -0.011  0.000  0.197   -0.219 -0.000 -0.166    0.237  0.000  0.191
 H         -0.313 -0.000 -0.122    0.194  0.001  0.314   -0.235 -0.001 -0.355
 C         -0.008  0.001  0.018    0.118  0.001  0.033    0.196  0.000  0.055
 C          0.002 -0.000 -0.002   -0.213 -0.047 -0.057   -0.197 -0.049 -0.053
 Cl        -0.000  0.000  0.000    0.002  0.002  0.000    0.002  0.001  0.000
 C         -0.002  0.001 -0.002    0.243 -0.083  0.065    0.207 -0.072  0.056
 H          0.002 -0.001  0.002   -0.258  0.213 -0.070   -0.217  0.179 -0.059
 C          0.001 -0.002  0.001   -0.131 -0.001 -0.035   -0.110 -0.000 -0.029
 H          0.001  0.002  0.001   -0.149  0.000 -0.040   -0.125 -0.001 -0.033
 C         -0.001  0.000 -0.002    0.243  0.086  0.065    0.207  0.073  0.055
 H          0.001  0.002  0.002   -0.258 -0.215 -0.070   -0.216 -0.181 -0.058
 C          0.003 -0.001 -0.001   -0.213  0.045 -0.057   -0.197  0.047 -0.053
 Cl        -0.000 -0.000  0.000    0.002 -0.002  0.000    0.002 -0.001  0.000
 TransDip   0.125 -0.001 -0.039   -0.033 -0.001 -0.047   -0.110 -0.000  0.002

 Mode:                55                     56                     57
 Frequency:      3182.31                3184.94                3196.45
 Force Cnst:      6.4861                 6.5038                 6.5784
 Red. Mass:       1.0870                 1.0882                 1.0928
 IR Active:          YES                    YES                    YES
 IR Intens:        2.700                  4.328                  3.695
 Raman Active:       YES                    YES                    YES
               X      Y      Z        X      Y      Z        X      Y      Z
 C         -0.001 -0.000 -0.001   -0.000 -0.000  0.000   -0.001 -0.000 -0.002
 C          0.000 -0.000 -0.000    0.000  0.000  0.000    0.001 -0.000 -0.000
 Cl         0.000  0.000  0.000    0.000  0.000 -0.000    0.000  0.000  0.000
 C          0.000 -0.000 -0.000    0.000  0.000 -0.000   -0.000  0.000  0.001
 Cl        -0.000  0.000 -0.000    0.000  0.000  0.000    0.000 -0.000 -0.000
 C          0.019  0.000  0.007   -0.000 -0.000 -0.000   -0.037 -0.000 -0.013
 H         -0.232 -0.000 -0.074    0.002  0.000  0.001    0.437  0.000  0.138
 C         -0.012 -0.000 -0.061    0.000  0.000  0.001    0.012  0.000  0.042
 H          0.150  0.001  0.715   -0.001 -0.000 -0.006   -0.105 -0.001 -0.476
 C         -0.039  0.000  0.037    0.000 -0.000 -0.000   -0.050  0.000  0.042
 H          0.472 -0.001 -0.420   -0.003  0.000  0.003    0.555 -0.001 -0.488
 C          0.000  0.000  0.000   -0.000  0.000 -0.000   -0.000  0.000  0.000
 C          0.000  0.000  0.000   -0.000  0.000 -0.000    0.000 -0.000  0.000
 Cl        -0.000  0.000  0.000   -0.000 -0.000 -0.000   -0.000  0.000  0.000
 C          0.000  0.000  0.000    0.013  0.019  0.003    0.000  0.000 -0.000
 H         -0.001 -0.002 -0.000   -0.133 -0.242 -0.036   -0.000 -0.000 -0.000
 C         -0.001 -0.000 -0.000   -0.076 -0.000 -0.020    0.000  0.000  0.000
 H          0.007  0.000  0.002    0.883  0.003  0.236   -0.002 -0.000 -0.000
 C          0.000 -0.000  0.000    0.013 -0.019  0.003    0.000 -0.000 -0.000
 H         -0.001  0.002 -0.000   -0.137  0.245 -0.037   -0.000  0.001 -0.000
 C          0.000 -0.000  0.000   -0.000 -0.000 -0.000    0.000  0.000  0.000
 Cl        -0.000 -0.000  0.000   -0.000  0.000 -0.000   -0.000 -0.000 -0.000
 TransDip  -0.039 -0.000 -0.036   -0.064 -0.000 -0.017   -0.027  0.000  0.055

 Mode:                58                     59                     60
 Frequency:      3208.02                3208.34                3212.85
 Force Cnst:      6.6450                 6.6235                 6.6680
 Red. Mass:       1.0959                 1.0921                 1.0964
 IR Active:          YES                    YES                    YES
 IR Intens:        2.744                  0.291                  2.051
 Raman Active:       YES                    YES                    YES
               X      Y      Z        X      Y      Z        X      Y      Z
 C          0.000  0.000  0.001    0.000 -0.000  0.000    0.000 -0.000  0.000
 C          0.000  0.000  0.000    0.000  0.000  0.000   -0.000  0.000 -0.000
 Cl        -0.000 -0.000 -0.000    0.000 -0.000 -0.000   -0.000 -0.000  0.000
 C         -0.000  0.000  0.003   -0.000  0.000  0.000    0.000 -0.000 -0.000
 Cl         0.000 -0.000 -0.000    0.000  0.000 -0.000   -0.000 -0.000  0.000
 C         -0.073 -0.000 -0.021   -0.000 -0.000 -0.000    0.000 -0.000  0.000
 H          0.814  0.001  0.251    0.003 -0.000  0.001   -0.003 -0.000 -0.001
 C         -0.007 -0.000 -0.043   -0.000  0.000 -0.000    0.000  0.000  0.000
 H          0.095  0.001  0.459    0.000  0.000  0.001   -0.001 -0.000 -0.003
 C          0.016 -0.000 -0.012    0.000  0.000 -0.000   -0.000  0.000  0.000
 H         -0.163  0.000  0.141   -0.001 -0.000  0.000    0.001 -0.000 -0.001
 C         -0.000 -0.000 -0.000   -0.000  0.001 -0.000    0.000  0.000  0.000
 C         -0.000  0.000 -0.000    0.002 -0.001  0.001    0.003 -0.001  0.001
 Cl         0.000 -0.000 -0.000   -0.000  0.000 -0.000   -0.000  0.000 -0.000
 C         -0.000 -0.000 -0.000   -0.029 -0.052 -0.008   -0.027 -0.053 -0.007
 H          0.000  0.001  0.000    0.319  0.596  0.086    0.313  0.589  0.084
 C         -0.000 -0.000 -0.000    0.002  0.004  0.000   -0.036  0.000 -0.010
 H          0.002  0.000  0.001   -0.017 -0.005 -0.005    0.380  0.001  0.102
 C         -0.000  0.000 -0.000    0.031 -0.055  0.008   -0.025  0.049 -0.007
 H          0.002 -0.005  0.001   -0.345  0.632 -0.093    0.293 -0.542  0.079
 C         -0.000 -0.000  0.000   -0.003 -0.001 -0.001    0.002  0.001  0.001
 Cl         0.000  0.000 -0.000    0.000  0.000  0.000   -0.000 -0.000 -0.000
 TransDip  -0.022 -0.000 -0.048    0.002 -0.017  0.000   -0.045 -0.001 -0.009

 STANDARD THERMODYNAMIC QUANTITIES AT   298.15 K  AND     1.00 ATM

   This Molecule has  0 Imaginary Frequencies
   Zero point vibrational energy:       89.139 kcal/mol

   Atom    1 Element C  Has Mass   12.00000
   Atom    2 Element C  Has Mass   12.00000
   Atom    3 Element Cl Has Mass   34.96885
   Atom    4 Element C  Has Mass   12.00000
   Atom    5 Element Cl Has Mass   34.96885
   Atom    6 Element C  Has Mass   12.00000
   Atom    7 Element H  Has Mass    1.00783
   Atom    8 Element C  Has Mass   12.00000
   Atom    9 Element H  Has Mass    1.00783
   Atom   10 Element C  Has Mass   12.00000
   Atom   11 Element H  Has Mass    1.00783
   Atom   12 Element C  Has Mass   12.00000
   Atom   13 Element C  Has Mass   12.00000
   Atom   14 Element Cl Has Mass   34.96885
   Atom   15 Element C  Has Mass   12.00000
   Atom   16 Element H  Has Mass    1.00783
   Atom   17 Element C  Has Mass   12.00000
   Atom   18 Element H  Has Mass    1.00783
   Atom   19 Element C  Has Mass   12.00000
   Atom   20 Element H  Has Mass    1.00783
   Atom   21 Element C  Has Mass   12.00000
   Atom   22 Element Cl Has Mass   34.96885
   Molecular Mass:   289.922380 amu
   Principal axes and moments of inertia in amu*Bohr^2:
                             1           2           3
    Eigenvalues --     3431.93103  6713.27743  7575.01714
          X               0.99974     0.00021     0.02285
          Y              -0.00022     1.00000     0.00044
          Z              -0.02285    -0.00045     0.99974
   Rotational Symmetry Number is   1
   The Molecule is an Asymmetric Top
   Translational Enthalpy:        0.889 kcal/mol
   Rotational Enthalpy:           0.889 kcal/mol
   Vibrational Enthalpy:         96.143 kcal/mol
   gas constant (RT):             0.592 kcal/mol
   Translational Entropy:        42.891  cal/mol.K
   Rotational Entropy:           33.522  cal/mol.K
   Vibrational Entropy:          45.914  cal/mol.K

   Total Enthalpy:               98.513 kcal/mol
   Total Entropy:               122.327  cal/mol.K

 ======================================================================

 STANDARD THERMODYNAMIC QUANTITIES FOR ANHARMONIC VIBRATION -- TOSH

   Zero point vibrational energy: ************ kcal/mol

   Vibrational Enthalpy:       Infinity kcal/mol
   Vibrational Entropy:             NaN  cal/mol.K

   Total Enthalpy:             Infinity kcal/mol
   Total Entropy:                   NaN  cal/mol.K

 ======================================================================

 STANDARD THERMODYNAMIC QUANTITIES FOR ANHARMONIC VIBRATION -- VPT2

   Zero point vibrational energy: ************ kcal/mol

   Vibrational Enthalpy:       Infinity kcal/mol
   Vibrational Entropy:             NaN  cal/mol.K

   Total Enthalpy:             Infinity kcal/mol
   Total Entropy:                   NaN  cal/mol.K

 ======================================================================

Archival summary:
1\1\november\FREQ\ProcedureUnspecified\BasisUnspecified\l4126\taweetha\WedJan1504:08:592020WedJan1504:08:592020\0\\#,FREQ,ProcedureUnspecified,BasisUnspecified,\\0,1\Cl\C,1,1.74604\C,2,1.39936,1,120.585\C,3,1.39217,2,120.308,1,-179.777,0\H,4,1.08238,3,119.092,2,179.982,0\C,4,1.38954,3,119.883,2,-0.0436409,0\H,6,1.08331,4,119.765,3,179.953,0\C,6,1.39003,4,119.986,3,-0.0287036,0\H,8,1.08336,6,120.318,4,-179.985,0\C,8,1.39626,6,120.863,4,0.0620598,0\C,10,1.49258,8,119.292,6,179.821,0\C,11,1.4022,10,121.777,8,89.0144,0\C,12,1.39105,11,122.285,10,-178.123,0\H,13,1.08197,12,119.671,11,179.92,0\C,13,1.39063,12,119.254,11,0.016381,0\H,15,1.08356,13,119.779,12,179.955,0\C,15,1.39061,13,120.4,12,-0.0993432,0\H,17,1.08193,15,121.126,13,-179.926,0\C,17,1.39093,15,119.183,13,0.139214,0\Cl,3,1.74938,2,121.334,1,0.177146,0\Cl,12,1.75638,11,119.637,10,2.01839,0\Cl,19,1.75686,17,118.085,15,-179.986,0\\\@

 Total job time:  12186.94s(wall), 12185.60s(cpu) 
 Wed Jan 15 04:08:59 2020

        *************************************************************
        *                                                           *
        *  Thank you very much for using Q-Chem.  Have a nice day.  *
        *                                                           *
        *************************************************************
