# Supplementary material for: Quantum Chemical Investigation of Polychlorinated Dibenzodioxins, Dibenzofurans and Biphenyls: Relative Stability and Planarity Analysis
Source: Molecules. 2020 Dec 3;25(23):5697. doi: 10.3390/molecules25235697 (PMC7730433; doi:10.3390/molecules25235697)
Supplement: Supplementary file 1 [file molecules-25-05697-s001.zip › PCB/B3LYP/ClClHHHHClClHH.out]

                  Welcome to Q-Chem
     A Quantum Leap Into The Future Of Chemistry


 Q-Chem 5.2 (devel), Q-Chem, Inc., Pleasanton, CA (2019)

 Yihan Shao,  Zhengting Gan,  E. Epifanovsky,  A. T. B. Gilbert,  M. Wormit,  
 J. Kussmann,  A. W. Lange,  A. Behn,  Jia Deng,  Xintian Feng,  D. Ghosh,  
 M. Goldey,  P. R. Horn,  L. D. Jacobson,  I. Kaliman,  T. Kus,  A. Landau,  
 Jie Liu,  E. I. Proynov,  R. M. Richard,  R. P. Steele,  E. J. Sundstrom,  
 H. L. Woodcock III,  P. M. Zimmerman,  D. Zuev,  B. Albrecht,  E. Alguire,  
 S. A. Baeppler,  D. Barton,  Z. Benda,  Y. A. Bernard,  E. J. Berquist,  
 K. B. Bravaya,  H. Burton,  D. Casanova,  Chun-Min Chang,  Yunqing Chen,  
 A. Chien,  K. D. Closser,  M. P. Coons,  S. Coriani,  S. Dasgupta,  
 A. L. Dempwolff,  M. Diedenhofen,  Hainam Do,  R. G. Edgar,  Po-Tung Fang,  
 S. Faraji,  S. Fatehi,  Qingguo Feng,  K. D. Fenk,  J. Fosso-Tande,  
 J. Gayvert,  Qinghui Ge,  A. Ghysels,  G. Gidofalvi,  J. Gomes,  
 J. Gonthier,  A. Gunina,  D. Hait,  M. W. D. Hanson-Heine,  
 P. H. P. Harbach,  A. W. Hauser,  M. F. Herbst,  J. E. Herr,  
 E. G. Hohenstein,  Z. C. Holden,  Kerwin Hui,  B. C. Huynh,  T.-C. Jagau,  
 Hyunjun Ji,  B. Kaduk,  K. Khistyaev,  Jaehoon Kim,  P. Klunzinger,  K. Koh,  
 D. Kosenkov,  L. Koulias,  T. Kowalczyk,  C. M. Krauter,  A. Kunitsa,  
 Ka Un Lao,  A. Laurent,  K. V. Lawler,  Joonho Lee,  D. Lefrancois,  
 S. Lehtola,  D. S. Levine,  Yi-Pei Li,  You-Sheng Lin,  Fenglai Liu,  
 E. Livshits,  A. Luenser,  P. Manohar,  E. Mansoor,  S. F. Manzer,  
 Shan-Ping Mao,  Yuezhi Mao,  N. Mardirossian,  A. V. Marenich,  
 T. Markovich,  L. A. Martinez-Martinez,  S. A. Maurer,  N. J. Mayhall,  
 S. C. McKenzie,  J.-M. Mewes,  P. Morgante,  A. F. Morrison,  
 J. W. Mullinax,  K. Nanda,  T. S. Nguyen-Beck,  R. Olivares-Amaya,  
 J. A. Parkhill,  Zheng Pei,  T. M. Perrine,  F. Plasser,  P. Pokhilko,  
 S. Prager,  A. Prociuk,  E. Ramos,  D. R. Rehn,  F. Rob,  M. Scheurer,  
 M. Schneider,  N. Sergueev,  S. M. Sharada,  S. Sharma,  D. W. Small,  
 T. Stauch,  T. Stein,  Yu-Chuan Su,  A. J. W. Thom,  A. Tkatchenko,  
 T. Tsuchimochi,  N. M. Tubman,  L. Vogt,  M. L. Vidal,  O. Vydrov,  
 M. A. Watson,  J. Wenzel,  M. de Wergifosse,  T. A. Wesolowski,  A. White,  
 J. Witte,  A. Yamada,  Jun Yang,  K. Yao,  S. Yeganeh,  S. R. Yost,  
 Zhi-Qiang You,  A. Zech,  Igor Ying Zhang,  Xing Zhang,  Yan Zhao,  
 Ying Zhu,  B. R. Brooks,  G. K. L. Chan,  C. J. Cramer,  M. S. Gordon,  
 W. J. Hehre,  A. Klamt,  M. W. Schmidt,  C. D. Sherrill,  D. G. Truhlar,  
 A. Aspuru-Guzik,  R. Baer,  A. T. Bell,  N. A. Besley,  Jeng-Da Chai,  
 A. E. DePrince, III,  R. A. DiStasio Jr.,  A. Dreuw,  B. D. Dunietz,  
 T. R. Furlani,  Chao-Ping Hsu,  Yousung Jung,  Jing Kong,  D. S. Lambrecht,  
 WanZhen Liang,  C. Ochsenfeld,  V. A. Rassolov,  L. V. Slipchenko,  
 J. E. Subotnik,  T. Van Voorhis,  J. M. Herbert,  A. I. Krylov,  
 P. M. W. Gill,  M. Head-Gordon

 Contributors to earlier versions of Q-Chem not listed above: 
 R. D. Adamson,  B. Austin,  J. Baker,  G. J. O. Beran,  K. Brandhorst,  
 S. T. Brown,  E. F. C. Byrd,  A. K. Chakraborty,  C.-L. Cheng,  
 Siu Hung Chien,  D. M. Chipman,  D. L. Crittenden,  H. Dachsel,  
 R. J. Doerksen,  A. D. Dutoi,  L. Fusti-Molnar,  W. A. Goddard III,  
 A. Golubeva-Zadorozhnaya,  S. R. Gwaltney,  G. Hawkins,  A. Heyden,  
 S. Hirata,  G. Kedziora,  F. J. Keil,  C. Kelley,  Jihan Kim,  R. A. King,  
 R. Z. Khaliullin,  P. P. Korambath,  W. Kurlancheek,  A. M. Lee,  M. S. Lee,  
 S. V. Levchenko,  Ching Yeh Lin,  D. Liotard,  R. C. Lochan,  I. Lotan,  
 P. E. Maslen,  N. Nair,  D. P. O'Neill,  D. Neuhauser,  E. Neuscamman,  
 C. M. Oana,  R. Olson,  B. Peters,  R. Peverati,  P. A. Pieniazek,  
 Y. M. Rhee,  J. Ritchie,  M. A. Rohrdanz,  E. Rosta,  N. J. Russ,  
 H. F. Schaefer III,  N. E. Schultz,  N. Shenvi,  A. C. Simmonett,  A. Sodt,  
 D. Stuck,  K. S. Thanthiriwatte,  V. Vanovschi,  Tao Wang,  A. Warshel,  
 C. F. Williams,  Q. Wu,  X. Xu,  W. Zhang

 Please cite Q-Chem as follows:
 Y. Shao et al., Mol. Phys. 113, 184-215 (2015)
 DOI: 10.1080/00268976.2014.952696

 Q-Chem 5.2.1 for Intel X86 EM64T Linux

 Parts of Q-Chem use Armadillo 8.300.2 (Tropical Shenanigans).
 http://arma.sourceforge.net/

 Q-Chem begins on Wed Jan 15 00:54:22 2020  

Host: 
0

     Scratch files written to /scratch/taweetham/qchem21233//
NAlpha2: 146
NElect   146
Mult     1

 Q-Chem warning in module libgen/rem_setup.C, line 2168:

 Setting Thresh to 1e-14


Checking the input file for inconsistencies... 	...done.

--------------------------------------------------------------
User input:
--------------------------------------------------------------
$MOLECULE
0 1
C 
C  1 1.394960
Cl  2 CCl 1 119.528007
C  2 1.386606 1 120.846377 3 178.766605 0
Cl  4 CCl 2 119.698148 1 -179.612229 0
C  4 1.387279 2 120.235871 1 -0.083363 0
H  6 CH 4 120.254637 2 -179.958574 0
C  6 1.387279 4 119.490737 2 0.041992 0
H  8 CH 6 120.064298 4 179.568218 0
C  8 1.386606 6 120.235863 4 0.041336 0
H  10 CH 8 119.614146 6 178.681836 0
C  1 1.488550 2 120.827489 3 1.275929 0
C  12 1.394960 1 120.827496 2 44.635695 0
H  13 CH 12 119.528011 1 1.275194 0
C  13 1.386606 12 120.846392 1 -179.957497 0
Cl  15 CCl 13 119.698155 12 -179.612829 0
C  15 1.387278 13 120.235860 12 -0.083872 0
Cl  17 CCl 15 120.254633 13 -179.958492 0
C  17 1.387279 15 119.490737 13 0.041666 0
H  19 CH 17 120.064293 15 179.568399 0
C  19 1.386606 17 120.235874 15 0.041790 0
H  21 CH 19 119.614152 17 178.681599 0

CH=1.08273
CCl=1.75400
$END

$REM
   JOB_TYPE	OPTIMIZATION
   BASIS	6-311++G**
   METHOD	B3LYP
   SYM_IGNORE	TRUE
   SCF_GUESS_ALWAYS     TRUE
   SYM_IGNORE   TRUE
   S2THRESH     15
   THRESH       15
$END

--------------------------------------------------------------
 ----------------------------------------------------------------
             Standard Nuclear Orientation (Angstroms)
    I     Atom           X                Y                Z
 ----------------------------------------------------------------
    1      C       0.0000000000     0.0000000000     0.0000000000
    2      C       0.0000000000     0.0000000000     1.3949600000
    3      Cl      1.5261815140     0.0000000000     2.2594170471
    4      C      -1.1901880373     0.0256249026     2.1059255403
    5      Cl     -1.1548436435     0.0351778398     3.8595433764
    6      C      -2.4041742747     0.0535064326     1.4351028665
    7      H      -3.3336980403     0.0741960811     1.9899557843
    8      C      -2.4180259722     0.0546630380     0.0478935036
    9      H      -3.3603520375     0.0692493833    -0.4851290834
   10      C      -1.2274122092     0.0272853135    -0.6622934626
   11      H      -1.2503451014     0.0068111236    -1.7445869269
   12      C       1.2779219872    -0.0284629571    -0.7628147595
   13      C       2.3095886281    -0.8932703637    -0.3971844912
   14      H       2.1704206894    -1.5663256744     0.4394355459
   15      C       3.5004827568    -0.9194878930    -1.1069450245
   16      Cl      4.7739092873    -2.0261183446    -0.6270805489
   17      C       3.6821124948    -0.0819958503    -2.1978886372
   18      Cl      5.1879324501    -0.1155248115    -3.0967201401
   19      C       2.6636000698     0.7822218600    -2.5724593424
   20      H       2.7980411655     1.4448431951    -3.4181323354
   21      C       1.4736782845     0.8090230106    -1.8610916159
   22      H       0.6936781770     1.5025559907    -2.1490431582
 ----------------------------------------------------------------
 Nuclear Repulsion Energy =        1447.43444811 hartrees
 There are       73 alpha and       73 beta electrons
 Requested basis set is 6-311++G(d,p)
 There are 154 shells and 426 basis functions

 Total QAlloc Memory Limit   2000 MB
 Mega-Array Size       188 MB
 MEM_STATIC part       192 MB
 A cutoff of  1.0D-15 yielded   9413 shell pairs
 There are     77006 function pairs (     82702 Cartesian)
 Smallest overlap matrix eigenvalue = 3.02E-07
 Linear dependence detected in AO basis
 Number of orthogonalized atomic orbitals = 423
 Maximum deviation from orthogonality = 9.958E-10

 Scale SEOQF with 1.000000e-02/1.000000e-01/1.000000e-01

 Standard Electronic Orientation quadrupole field applied
 Nucleus-field energy     =    -0.0000000624 hartrees
 Guess from superposition of atomic densities
 Warning:  Energy on first SCF cycle will be non-variational
 SAD guess density has 146.000000 electrons

 -----------------------------------------------------------------------
  General SCF calculation program by
  Eric Jon Sundstrom, Paul Horn, Yuezhi Mao, Dmitri Zuev, Alec White,
  David Stuck, Shaama M.S., Shane Yost, Joonho Lee, David Small,
  Daniel Levine, Susi Lehtola, Hugh Burton, Evgeny Epifanovsky,
  Bang C. Huynh
 -----------------------------------------------------------------------
 Exchange:     0.2000 Hartree-Fock + 0.0800 Slater + 0.7200 B88
 Correlation:  0.1900 VWN1RPA + 0.8100 LYP
 Using SG-1 standard quadrature grid
 A restricted SCF calculation will be
 performed using DIIS
 SCF converges when DIIS error is below 1.0e-08
 ---------------------------------------
  Cycle       Energy         DIIS error
 ---------------------------------------
    1   -2305.7514438872      3.05e-02  
    2   -2301.7268768700      2.63e-03  
    3   -2301.5953660001      3.42e-03  
    4   -2301.8768497398      7.68e-04  
    5   -2301.8898790156      3.36e-04  
    6   -2301.8922872557      1.06e-04  
    7   -2301.8925167505      3.15e-05  
    8   -2301.8925349727      1.59e-05  
    9   -2301.8925407968      2.60e-06  
   10   -2301.8925409356      1.14e-06  
   11   -2301.8925409655      2.66e-07  
   12   -2301.8925409670      1.27e-07  
   13   -2301.8925409674      2.86e-08  
   14   -2301.8925409674      1.12e-08  
   15   -2301.8925409674      5.11e-09  Convergence criterion met
 ---------------------------------------
 SCF time:   CPU 584.39s  wall 584.00s 
 SCF   energy in the final basis set =    -2301.8925409674
 Total energy in the final basis set =    -2301.8925409674

 --------------------------------------------------------------

                    Orbital Energies (a.u.)
 --------------------------------------------------------------

 Alpha MOs
 -- Occupied --
********-101.5682-101.5665-101.5649 -10.2642 -10.2637 -10.2597 -10.2588
-10.2248 -10.2166 -10.2101 -10.2073 -10.2068 -10.2062 -10.2061 -10.2042
 -9.4835  -9.4835  -9.4810  -9.4795  -7.2482  -7.2482  -7.2458  -7.2444
 -7.2385  -7.2385  -7.2379  -7.2375  -7.2359  -7.2352  -7.2343  -7.2337
 -0.9406  -0.9292  -0.8799  -0.8671  -0.8662  -0.8533  -0.7944  -0.7677
 -0.7558  -0.7424  -0.6586  -0.6478  -0.6247  -0.6050  -0.5515  -0.5258
 -0.5244  -0.4995  -0.4915  -0.4744  -0.4585  -0.4572  -0.4559  -0.4387
 -0.4311  -0.4156  -0.4006  -0.3925  -0.3893  -0.3657  -0.3577  -0.3563
 -0.3488  -0.3435  -0.3388  -0.3182  -0.3151  -0.2921  -0.2712  -0.2693
 -0.2545
 -- Virtual --
 -0.0672  -0.0454  -0.0423  -0.0254  -0.0205  -0.0196  -0.0116  -0.0006
  0.0108   0.0144   0.0211   0.0238   0.0310   0.0389   0.0427   0.0463
  0.0495   0.0558   0.0620   0.0693   0.0742   0.0776   0.0800   0.0842
  0.0879   0.0918   0.0950   0.0978   0.1017   0.1033   0.1089   0.1136
  0.1181   0.1201   0.1232   0.1240   0.1250   0.1281   0.1306   0.1340
  0.1350   0.1379   0.1419   0.1447   0.1542   0.1589   0.1615   0.1665
  0.1680   0.1729   0.1772   0.1830   0.1892   0.1915   0.1945   0.1979
  0.2013   0.2033   0.2128   0.2188   0.2203   0.2233   0.2277   0.2298
  0.2369   0.2400   0.2457   0.2520   0.2554   0.2559   0.2642   0.2659
  0.2675   0.2719   0.2744   0.2784   0.2833   0.2851   0.2886   0.2994
  0.3014   0.3063   0.3153   0.3190   0.3249   0.3273   0.3380   0.3394
  0.3431   0.3532   0.3600   0.3728   0.4276   0.4329   0.4404   0.4465
  0.4503   0.4538   0.4609   0.4660   0.4784   0.4821   0.4839   0.4940
  0.5055   0.5118   0.5129   0.5170   0.5353   0.5455   0.5488   0.5536
  0.5680   0.5732   0.5778   0.5834   0.5901   0.5931   0.6013   0.6150
  0.6158   0.6217   0.6265   0.6389   0.6514   0.6553   0.6569   0.6676
  0.6754   0.6768   0.6878   0.7007   0.7045   0.7182   0.7246   0.7304
  0.7486   0.7567   0.7727   0.7946   0.8078   0.8206   0.8285   0.8373
  0.8384   0.8432   0.8505   0.8530   0.8552   0.8577   0.8595   0.8621
  0.8708   0.8718   0.8789   0.8843   0.8963   0.9023   0.9055   0.9103
  0.9252   0.9316   0.9374   0.9422   0.9477   0.9536   0.9572   0.9677
  0.9716   0.9741   0.9901   1.0038   1.0086   1.0166   1.0224   1.0383
  1.0591   1.0804   1.0818   1.0983   1.1040   1.1214   1.1393   1.1787
  1.1910   1.2383   1.2512   1.2584   1.2637   1.2742   1.2824   1.2867
  1.3043   1.3228   1.3395   1.3450   1.3680   1.3898   1.4546   1.4927
  1.4956   1.4998   1.5080   1.5325   1.5426   1.5626   1.5722   1.5875
  1.6091   1.6147   1.6252   1.6547   1.6857   1.6925   1.6954   1.7184
  1.7265   1.7481   1.7582   1.8041   1.8182   1.8365   1.8499   1.8783
  1.8898   1.9029   1.9055   1.9165   1.9211   1.9310   1.9399   1.9507
  1.9558   1.9697   1.9907   2.0035   2.0364   2.0614   2.0784   2.1117
  2.1525   2.1618   2.2031   2.2064   2.2474   2.2543   2.2669   2.2773
  2.2997   2.3019   2.3134   2.3269   2.3478   2.3513   2.3988   2.4204
  2.4383   2.4462   2.4537   2.4701   2.5039   2.5159   2.5309   2.5484
  2.5664   2.6089   2.6121   2.6283   2.6496   2.6607   2.6945   2.7043
  2.7190   2.7232   2.7383   2.7474   2.7708   2.7765   2.7829   2.7985
  2.8003   2.8091   2.8264   2.8464   2.8525   2.8642   2.9010   2.9241
  2.9734   2.9869   3.0742   3.0890   3.1211   3.1578   3.1709   3.1879
  3.2080   3.2378   3.2416   3.3521   3.3603   3.4016   3.4356   3.5191
  3.5354   3.6063   3.6908   3.7207   3.7767   3.8737   3.9542   4.0473
  4.0727   4.1139   4.1332   4.4191   4.8127   4.8407   9.7571   9.7714
  9.8094   9.8303  23.4098  23.5558  23.8951  23.9000  23.9182  23.9242
 24.0009  24.0358  24.0583  24.0795  24.1501  24.1687  25.7939  25.8197
 25.8721  25.9402  26.1292  26.1616  26.1675  26.2689  26.5240  26.5962
 26.7880  26.8474 215.7477 215.7643 215.8070 215.8348
 --------------------------------------------------------------

          Ground-State Mulliken Net Atomic Charges

     Atom                 Charge (a.u.)
  ----------------------------------------
      1 C                     0.128103
      2 C                    -1.289285
      3 Cl                    0.732870
      4 C                     0.740183
      5 Cl                    0.447356
      6 C                    -0.579171
      7 H                     0.198354
      8 C                    -0.287036
      9 H                     0.179750
     10 C                    -0.430965
     11 H                     0.167566
     12 C                     0.732227
     13 C                    -1.449072
     14 H                     0.218293
     15 C                    -0.059001
     16 Cl                    0.613135
     17 C                     0.446117
     18 Cl                    0.498788
     19 C                    -0.917886
     20 H                     0.201274
     21 C                    -0.464426
     22 H                     0.172828
  ----------------------------------------
  Sum of atomic charges =     0.000000

 -----------------------------------------------------------------
                    Cartesian Multipole Moments
 -----------------------------------------------------------------
    Charge (ESU x 10^10)
                -0.0000
    Dipole Moment (Debye)
         X      -3.5518      Y       0.9360      Z      -1.6630
       Tot       4.0320
    Quadrupole Moments (Debye-Ang)
        XX    -125.2683     XY       2.3207     YY    -121.5133
        XZ       3.7573     YZ      -4.3780     ZZ    -122.1326
    Octopole Moments (Debye-Ang^2)
       XXX    -596.1482    XXY      36.2396    XYY    -170.5907
       YYY      82.6959    XXZ      21.3319    XYZ      -9.8412
       YYZ      -5.1506    XZZ    -178.3327    YZZ      38.4663
       ZZZ     -21.5735
    Hexadecapole Moments (Debye-Ang^3)
      XXXX   -6324.2971   XXXY     454.0374   XXYY   -1147.6706
      XYYY     437.1469   YYYY    -579.5587   XXXZ    1339.5528
      XXYZ     -34.1538   XYYZ     427.7278   YYYZ     -33.8226
      XXZZ   -1606.5007   XYZZ     170.8429   YYZZ    -652.6335
      XZZZ    1278.0754   YZZZ     -56.9894   ZZZZ   -3340.4350
 -----------------------------------------------------------------
 Calculating analytic gradient of the SCF energy
 Gradient of SCF Energy
            1           2           3           4           5           6
    1  -0.0090287  -0.0097465   0.0035667   0.0020748   0.0053987   0.0062338
    2   0.0013654   0.0004897  -0.0053250  -0.0003742  -0.0000871  -0.0001914
    3   0.0071376  -0.0043558  -0.0098660  -0.0092360   0.0015631  -0.0014243
            7           8           9          10          11          12
    1  -0.0011845   0.0014582   0.0009164   0.0015340  -0.0009982   0.0029639
    2   0.0001794  -0.0001817  -0.0000221  -0.0002174   0.0001949  -0.0005784
    3  -0.0014198   0.0019228  -0.0006044   0.0028210   0.0004603   0.0007411
           13          14          15          16          17          18
    1   0.0009603  -0.0034007  -0.0029236   0.0035409  -0.0070270   0.0036073
    2   0.0078682   0.0007205   0.0068302   0.0005491  -0.0021142  -0.0033213
    3   0.0009535   0.0049742  -0.0044312  -0.0026671   0.0063363   0.0013512
           19          20          21          22
    1   0.0009148  -0.0015712   0.0028809  -0.0001704
    2  -0.0042775   0.0006490  -0.0014310  -0.0007253
    3   0.0045352   0.0000968   0.0002816   0.0008301
 Max gradient component =       9.866E-03
 RMS gradient           =       3.795E-03
 Gradient time:  CPU 189.57 s  wall 189.58 s
 Geometry Optimization Parameters
   NAtoms,    NIC,     NZ,  NCons,   NDum,   NFix, NCnnct, MaxDiis
       22     155      22       0       0       0       0       0


** GEOMETRY OPTIMIZATION IN DELOCALIZED INTERNAL COORDINATES **
   Searching for a Minimum

   Optimization Cycle:   1

                       Coordinates (Angstroms)
     ATOM                X               Y               Z
      1  C         0.0000000000    0.0000000000    0.0000000000
      2  C         0.0000000000    0.0000000000    1.3949600000
      3  Cl        1.5261815140    0.0000000000    2.2594170471
      4  C        -1.1901880373    0.0256249026    2.1059255403
      5  Cl       -1.1548436435    0.0351778398    3.8595433764
      6  C        -2.4041742747    0.0535064326    1.4351028665
      7  H        -3.3336980403    0.0741960811    1.9899557843
      8  C        -2.4180259722    0.0546630380    0.0478935036
      9  H        -3.3603520375    0.0692493833   -0.4851290834
     10  C        -1.2274122092    0.0272853135   -0.6622934626
     11  H        -1.2503451014    0.0068111236   -1.7445869269
     12  C         1.2779219872   -0.0284629571   -0.7628147595
     13  C         2.3095886281   -0.8932703637   -0.3971844912
     14  H         2.1704206894   -1.5663256744    0.4394355459
     15  C         3.5004827568   -0.9194878930   -1.1069450245
     16  Cl        4.7739092873   -2.0261183446   -0.6270805489
     17  C         3.6821124948   -0.0819958503   -2.1978886372
     18  Cl        5.1879324501   -0.1155248115   -3.0967201401
     19  C         2.6636000698    0.7822218600   -2.5724593424
     20  H         2.7980411655    1.4448431951   -3.4181323354
     21  C         1.4736782845    0.8090230106   -1.8610916159
     22  H         0.6936781770    1.5025559907   -2.1490431582
   Point Group: c1    Number of degrees of freedom:    60


   Energy is  -2301.892540967


 Attempting to generate delocalized internal coordinates
 Initial Hessian constructed with Jon Baker's OPTIMIZE code

 60 Hessian modes will be used to form the next step
  Hessian Eigenvalues:
     0.010693    0.019215    0.019215    0.023207    0.023207    0.023578
     0.023580    0.023676    0.023679    0.023938    0.023938    0.024090
     0.024090    0.024114    0.024114    0.024135    0.024135    0.024143
     0.024143    0.159962    0.159965    0.159969    0.159995    0.159995
     0.160000    0.220843    0.223726    0.234711    0.234830    0.246104
     0.249147    0.249942    0.249992    0.249992    0.250000    0.250000
     0.250000    0.301033    0.301033    0.301033    0.301033    0.336089
     0.356665    0.356665    0.356665    0.356665    0.356665    0.356665
     0.429108    0.429778    0.431281    0.431988    0.467773    0.467796
     0.472131    0.472159    0.478203    0.478204    0.479142    0.479142

 Minimum search - taking simple RFO step
 Searching for Lamda that Minimizes Along All modes
 Value Taken    Lamda =  -0.02277920
 Calculated Step too Large.  Step scaled by  0.580960
 Step Taken.  Stepsize is  0.300000

                             Maximum     Tolerance    Cnvgd?
         Gradient           0.048607      0.000300      NO
         Displacement       0.227670      0.001200      NO
         Energy change     *********      0.000001      NO


 New Cartesian Coordinates Obtained by Inverse Iteration

 Displacement from previous Coordinates is:  1.393515
 ----------------------------------------------------------------
             Standard Nuclear Orientation (Angstroms)
    I     Atom           X                Y                Z
 ----------------------------------------------------------------
    1      C       0.0605828531    -0.0108174249     0.0859967799
    2      C      -0.0139435157     0.0654996946     1.4935678792
    3      Cl      1.4221103066     0.2287975055     2.4903041276
    4      C      -1.2555072740     0.0948981299     2.1321107355
    5      Cl     -1.3547415148     0.2113954893     3.8778362546
    6      C      -2.4335999345     0.0528375551     1.3992136015
    7      H      -3.3883321859     0.0767254317     1.9088279560
    8      C      -2.3725591635    -0.0068400450     0.0155645487
    9      H      -3.2864590134    -0.0394196492    -0.5648625659
   10      C      -1.1430112351    -0.0338359233    -0.6267796559
   11      H      -1.1099986653    -0.1036683587    -1.7071046620
   12      C       1.3317217977    -0.0434382373    -0.6992687951
   13      C       2.3518347462    -0.9665623060    -0.4447186845
   14      H       2.2377149538    -1.6998831669     0.3393734795
   15      C       3.5060234987    -0.9873175139    -1.2161909267
   16      Cl      4.7434499882    -2.1744352439    -0.8541764092
   17      C       3.6650548118    -0.0848149254    -2.2675682075
   18      Cl      5.1113427394    -0.0871756229    -3.2557720389
   19      C       2.6529877885     0.8255575125    -2.5414436952
   20      H       2.7684622534     1.5282619000    -3.3568949852
   21      C       1.4989803245     0.8403659679    -1.7699602979
   22      H       0.7263946285     1.5678415069    -1.9871903004
 ----------------------------------------------------------------
 Nuclear Repulsion Energy =        1431.19270463 hartrees
 There are       73 alpha and       73 beta electrons
 Applying Cartesian multipole field
    Component          Value
    ---------          -----
     (2,0,0)        1.00000E-12
     (0,2,0)        2.00000E-11
     (0,0,2)       -3.00000E-11
 Nucleus-field energy     =    -0.0000000661 hartrees
 Requested basis set is 6-311++G(d,p)
 There are 154 shells and 426 basis functions
 A cutoff of  1.0D-15 yielded   9365 shell pairs
 There are     76570 function pairs (     82212 Cartesian)
 Smallest overlap matrix eigenvalue = 3.22E-07
 Linear dependence detected in AO basis
 Number of orthogonalized atomic orbitals = 423
 Maximum deviation from orthogonality = 2.710E-10
 Guess from superposition of atomic densities
 Warning:  Energy on first SCF cycle will be non-variational
 SAD guess density has 146.000000 electrons

 -----------------------------------------------------------------------
  General SCF calculation program by
  Eric Jon Sundstrom, Paul Horn, Yuezhi Mao, Dmitri Zuev, Alec White,
  David Stuck, Shaama M.S., Shane Yost, Joonho Lee, David Small,
  Daniel Levine, Susi Lehtola, Hugh Burton, Evgeny Epifanovsky,
  Bang C. Huynh
 -----------------------------------------------------------------------
 Exchange:     0.2000 Hartree-Fock + 0.0800 Slater + 0.7200 B88
 Correlation:  0.1900 VWN1RPA + 0.8100 LYP
 Using SG-1 standard quadrature grid
 A restricted SCF calculation will be
 performed using DIIS
 SCF converges when DIIS error is below 1.0e-08
 ---------------------------------------
  Cycle       Energy         DIIS error
 ---------------------------------------
    1   -2305.6616107466      3.02e-02  
    2   -2301.7324377610      2.62e-03  
    3   -2301.5944569683      3.45e-03  
    4   -2301.8805957184      7.87e-04  
    5   -2301.8944306458      3.32e-04  
    6   -2301.8967768668      1.07e-04  
    7   -2301.8970041884      3.34e-05  
    8   -2301.8970258449      1.59e-05  
    9   -2301.8970317042      2.65e-06  
   10   -2301.8970318467      1.20e-06  
   11   -2301.8970318802      2.89e-07  
   12   -2301.8970318819      1.25e-07  
   13   -2301.8970318823      2.87e-08  
   14   -2301.8970318824      1.25e-08  
   15   -2301.8970318825      5.56e-09  Convergence criterion met
 ---------------------------------------
 SCF time:   CPU 563.52s  wall 564.00s 
 SCF   energy in the final basis set =    -2301.8970318825
 Total energy in the final basis set =    -2301.8970318825

 --------------------------------------------------------------

                    Orbital Energies (a.u.)
 --------------------------------------------------------------

 Alpha MOs
 -- Occupied --
********-101.5685-101.5681-101.5668 -10.2674 -10.2638 -10.2620 -10.2615
-10.2279 -10.2200 -10.2094 -10.2090 -10.2089 -10.2061 -10.2055 -10.2053
 -9.4837  -9.4831  -9.4826  -9.4813  -7.2486  -7.2478  -7.2474  -7.2462
 -7.2387  -7.2380  -7.2378  -7.2375  -7.2374  -7.2368  -7.2361  -7.2355
 -0.9371  -0.9292  -0.8778  -0.8698  -0.8660  -0.8524  -0.7941  -0.7681
 -0.7531  -0.7415  -0.6586  -0.6457  -0.6234  -0.6060  -0.5512  -0.5247
 -0.5222  -0.5009  -0.4925  -0.4740  -0.4577  -0.4571  -0.4556  -0.4363
 -0.4311  -0.4162  -0.4000  -0.3907  -0.3899  -0.3630  -0.3591  -0.3569
 -0.3480  -0.3445  -0.3396  -0.3187  -0.3169  -0.2908  -0.2735  -0.2678
 -0.2565
 -- Virtual --
 -0.0662  -0.0470  -0.0430  -0.0264  -0.0228  -0.0204  -0.0113  -0.0006
  0.0105   0.0134   0.0206   0.0239   0.0298   0.0370   0.0426   0.0461
  0.0499   0.0547   0.0626   0.0685   0.0731   0.0754   0.0794   0.0836
  0.0871   0.0914   0.0955   0.0978   0.1011   0.1022   0.1080   0.1133
  0.1176   0.1194   0.1199   0.1222   0.1227   0.1295   0.1304   0.1322
  0.1340   0.1352   0.1381   0.1446   0.1528   0.1574   0.1606   0.1641
  0.1670   0.1691   0.1758   0.1833   0.1875   0.1915   0.1954   0.1958
  0.1992   0.2055   0.2127   0.2157   0.2165   0.2223   0.2278   0.2307
  0.2356   0.2381   0.2452   0.2508   0.2528   0.2553   0.2616   0.2638
  0.2674   0.2711   0.2732   0.2778   0.2829   0.2832   0.2879   0.2987
  0.3010   0.3094   0.3127   0.3148   0.3216   0.3267   0.3325   0.3385
  0.3426   0.3488   0.3608   0.3721   0.4255   0.4360   0.4370   0.4414
  0.4482   0.4530   0.4592   0.4639   0.4796   0.4801   0.4815   0.4941
  0.5022   0.5057   0.5113   0.5195   0.5348   0.5454   0.5522   0.5560
  0.5638   0.5751   0.5795   0.5824   0.5903   0.5945   0.5984   0.6094
  0.6142   0.6217   0.6263   0.6364   0.6527   0.6563   0.6643   0.6723
  0.6739   0.6813   0.6929   0.6982   0.7041   0.7180   0.7237   0.7338
  0.7506   0.7571   0.7674   0.7926   0.8094   0.8142   0.8260   0.8349
  0.8400   0.8429   0.8486   0.8512   0.8525   0.8558   0.8601   0.8632
  0.8669   0.8718   0.8758   0.8871   0.8910   0.8958   0.9032   0.9070
  0.9194   0.9226   0.9318   0.9414   0.9452   0.9494   0.9538   0.9610
  0.9698   0.9778   0.9794   0.9880   1.0020   1.0157   1.0289   1.0401
  1.0434   1.0681   1.0781   1.0964   1.1121   1.1215   1.1353   1.1679
  1.1918   1.2390   1.2479   1.2525   1.2619   1.2659   1.2814   1.2882
  1.3042   1.3138   1.3318   1.3445   1.3563   1.3899   1.4501   1.4889
  1.4938   1.4989   1.5085   1.5290   1.5406   1.5605   1.5690   1.5900
  1.6028   1.6110   1.6271   1.6556   1.6888   1.6904   1.6953   1.7129
  1.7278   1.7398   1.7597   1.7981   1.8096   1.8266   1.8492   1.8692
  1.8937   1.8975   1.9028   1.9176   1.9193   1.9306   1.9396   1.9472
  1.9529   1.9675   1.9800   1.9961   2.0373   2.0505   2.0769   2.1060
  2.1485   2.1542   2.1969   2.2013   2.2442   2.2554   2.2588   2.2706
  2.2971   2.2996   2.3096   2.3153   2.3384   2.3494   2.4050   2.4129
  2.4312   2.4456   2.4521   2.4689   2.4967   2.5101   2.5250   2.5423
  2.5621   2.5964   2.6047   2.6217   2.6531   2.6635   2.6916   2.7012
  2.7147   2.7215   2.7338   2.7440   2.7666   2.7720   2.7795   2.7892
  2.7921   2.7997   2.8114   2.8430   2.8449   2.8579   2.8993   2.9158
  2.9671   2.9827   3.0669   3.0827   3.1141   3.1435   3.1582   3.1770
  3.1976   3.2273   3.2295   3.3427   3.3509   3.3971   3.4314   3.5164
  3.5284   3.5978   3.6859   3.7105   3.7765   3.8655   3.9480   4.0473
  4.0734   4.1040   4.1279   4.3990   4.8046   4.8318   9.7592   9.7679
  9.8042   9.8206  23.4170  23.5478  23.8825  23.8874  23.9024  23.9055
 23.9759  24.0202  24.0503  24.0703  24.1428  24.1610  25.7890  25.8130
 25.8707  25.9144  26.1021  26.1638  26.1784  26.2136  26.5095  26.5718
 26.7714  26.8113 215.7509 215.7592 215.8010 215.8217
 --------------------------------------------------------------

          Ground-State Mulliken Net Atomic Charges

     Atom                 Charge (a.u.)
  ----------------------------------------
      1 C                     0.283317
      2 C                    -0.893003
      3 Cl                    0.684474
      4 C                     0.579615
      5 Cl                    0.455225
      6 C                    -0.676857
      7 H                     0.197432
      8 C                    -0.317892
      9 H                     0.180630
     10 C                    -0.535428
     11 H                     0.177963
     12 C                     0.652813
     13 C                    -1.576817
     14 H                     0.217579
     15 C                     0.175816
     16 Cl                    0.590897
     17 C                     0.291553
     18 Cl                    0.500595
     19 C                    -0.869827
     20 H                     0.204537
     21 C                    -0.505077
     22 H                     0.182455
  ----------------------------------------
  Sum of atomic charges =     0.000000

 -----------------------------------------------------------------
                    Cartesian Multipole Moments
 -----------------------------------------------------------------
    Charge (ESU x 10^10)
                 0.0000
    Dipole Moment (Debye)
         X      -3.3316      Y       0.8119      Z      -1.7125
       Tot       3.8329
    Quadrupole Moments (Debye-Ang)
        XX    -125.1273     XY       2.5694     YY    -121.1724
        XZ       4.0146     YZ      -4.5638     ZZ    -122.9511
    Octopole Moments (Debye-Ang^2)
       XXX    -581.6064    XXY      32.8366    XYY    -165.4393
       YYY      73.4812    XXZ      21.6821    XYZ     -10.4064
       YYZ      -4.4902    XZZ    -174.0407    YZZ      35.4954
       ZZZ     -16.9780
    Hexadecapole Moments (Debye-Ang^3)
      XXXX   -6261.4203   XXXY     477.6951   XXYY   -1144.9607
      XYYY     451.9555   YYYY    -646.2022   XXXZ    1437.9452
      XXYZ     -60.0063   XYYZ     460.4322   YYYZ    -113.1448
      XXZZ   -1631.2761   XYZZ     181.4258   YYZZ    -698.0895
      XZZZ    1380.8972   YZZZ    -128.5558   ZZZZ   -3546.3868
 -----------------------------------------------------------------
 Calculating analytic gradient of the SCF energy
 Gradient of SCF Energy
            1           2           3           4           5           6
    1  -0.0036689  -0.0047735  -0.0020676   0.0004567   0.0029183   0.0038276
    2   0.0007003  -0.0019731   0.0016525  -0.0002291   0.0003786  -0.0001955
    3  -0.0010226   0.0011170   0.0058366  -0.0037995   0.0009544  -0.0003607
            7           8           9          10          11          12
    1  -0.0006674   0.0010832   0.0003867   0.0016393  -0.0008382  -0.0003479
    2   0.0001372  -0.0000111  -0.0000597   0.0018121   0.0001694  -0.0000776
    3  -0.0010502   0.0014957  -0.0001477   0.0013803   0.0000879  -0.0023189
           13          14          15          16          17          18
    1   0.0042158  -0.0007638  -0.0029103   0.0019741  -0.0041990   0.0020497
    2   0.0004940   0.0000817   0.0031343  -0.0005686   0.0004517  -0.0011439
    3  -0.0020038  -0.0021056  -0.0007808  -0.0005543   0.0027616  -0.0005721
           19          20          21          22
    1   0.0018072  -0.0009062   0.0010677  -0.0002835
    2  -0.0021463   0.0004774  -0.0027045  -0.0003799
    3   0.0015537   0.0000855  -0.0007191   0.0001623
 Max gradient component =       5.837E-03
 RMS gradient           =       1.926E-03
 Gradient time:  CPU 184.41 s  wall 184.41 s
 Geometry Optimization Parameters
   NAtoms,    NIC,     NZ,  NCons,   NDum,   NFix, NCnnct, MaxDiis
       22     155      22       0       0       0       0       0

 Cartesian Hessian Update
 Hessian updated using BFGS update


** GEOMETRY OPTIMIZATION IN DELOCALIZED INTERNAL COORDINATES **
   Searching for a Minimum

   Optimization Cycle:   2

                       Coordinates (Angstroms)
     ATOM                X               Y               Z
      1  C         0.0605828531   -0.0108174249    0.0859967799
      2  C        -0.0139435157    0.0654996946    1.4935678792
      3  Cl        1.4221103066    0.2287975055    2.4903041276
      4  C        -1.2555072740    0.0948981299    2.1321107355
      5  Cl       -1.3547415148    0.2113954893    3.8778362546
      6  C        -2.4335999345    0.0528375551    1.3992136015
      7  H        -3.3883321859    0.0767254317    1.9088279560
      8  C        -2.3725591635   -0.0068400450    0.0155645487
      9  H        -3.2864590134   -0.0394196492   -0.5648625659
     10  C        -1.1430112351   -0.0338359233   -0.6267796559
     11  H        -1.1099986653   -0.1036683587   -1.7071046620
     12  C         1.3317217977   -0.0434382373   -0.6992687951
     13  C         2.3518347462   -0.9665623060   -0.4447186845
     14  H         2.2377149538   -1.6998831669    0.3393734795
     15  C         3.5060234987   -0.9873175139   -1.2161909267
     16  Cl        4.7434499882   -2.1744352439   -0.8541764092
     17  C         3.6650548118   -0.0848149254   -2.2675682075
     18  Cl        5.1113427394   -0.0871756229   -3.2557720389
     19  C         2.6529877885    0.8255575125   -2.5414436952
     20  H         2.7684622534    1.5282619000   -3.3568949852
     21  C         1.4989803245    0.8403659679   -1.7699602979
     22  H         0.7263946285    1.5678415069   -1.9871903004
   Point Group: c1    Number of degrees of freedom:    60


   Energy is  -2301.897031882

 Hessian updated using BFGS update

 53 Hessian modes will be used to form the next step
  Hessian Eigenvalues:
     0.013149    0.019211    0.020189    0.023187    0.023309    0.023576
     0.023641    0.023676    0.023934    0.023938    0.024086    0.024090
     0.024114    0.024114    0.024132    0.024135    0.024141    0.024143
     0.027956    0.158851    0.159966    0.159974    0.159995    0.159997
     0.160201    0.220604    0.223736    0.234022    0.235377    0.236786
     0.246129    0.249161    0.249967    0.249992    0.249999    0.300135
     0.300867    0.330984    0.355061    0.356644    0.381198    0.429109
     0.430420    0.431279    0.455459    0.462018    0.467899    0.471948
     0.476430    0.477902    0.478248    0.479138    0.562469

 Minimum search - taking simple RFO step
 Searching for Lamda that Minimizes Along All modes
 Value Taken    Lamda =  -0.00189405
 Step Taken.  Stepsize is  0.181277

                             Maximum     Tolerance    Cnvgd?
         Gradient           0.014807      0.000300      NO
         Displacement       0.119486      0.001200      NO
         Energy change     -0.004491      0.000001      NO


 New Cartesian Coordinates Obtained by Inverse Iteration

 Displacement from previous Coordinates is:  0.562217
 ----------------------------------------------------------------
             Standard Nuclear Orientation (Angstroms)
    I     Atom           X                Y                Z
 ----------------------------------------------------------------
    1      C       0.0545960935     0.0045971796     0.0712057076
    2      C      -0.0028078687     0.1150495261     1.4739576771
    3      Cl      1.4698125688     0.3046392228     2.4061621844
    4      C      -1.2442686726     0.1269110839     2.1292718620
    5      Cl     -1.3635856169     0.2618098269     3.8709452661
    6      C      -2.4298219332     0.0368729164     1.4066320750
    7      H      -3.3756255131     0.0437190955     1.9328064620
    8      C      -2.3816956174    -0.0590499206     0.0219643147
    9      H      -3.3015209078    -0.1334974706    -0.5458024645
   10      C      -1.1555066900    -0.0748261587    -0.6317308383
   11      H      -1.1236938308    -0.1792459087    -1.7095098698
   12      C       1.3256411510    -0.0248646308    -0.7056299659
   13      C       2.3182714386    -0.9791325892    -0.4606768464
   14      H       2.1883437878    -1.7178589342     0.3180047495
   15      C       3.4768617669    -1.0168326535    -1.2285719646
   16      Cl      4.6683211811    -2.2483467169    -0.8740543405
   17      C       3.6673621854    -0.0905160606    -2.2604849695
   18      Cl      5.1142992174    -0.0896133183    -3.2416667081
   19      C       2.6825877994     0.8594427954    -2.5145898539
   20      H       2.8314810423     1.5787122610    -3.3096528012
   21      C       1.5236380466     0.8892028429    -1.7482568117
   22      H       0.7758185601     1.6467998880    -1.9494587262
 ----------------------------------------------------------------
 Nuclear Repulsion Energy =        1431.58118235 hartrees
 There are       73 alpha and       73 beta electrons
 Applying Cartesian multipole field
    Component          Value
    ---------          -----
     (2,0,0)        1.00000E-12
     (0,2,0)        2.00000E-11
     (0,0,2)       -3.00000E-11
 Nucleus-field energy     =    -0.0000000643 hartrees
 Requested basis set is 6-311++G(d,p)
 There are 154 shells and 426 basis functions
 A cutoff of  1.0D-15 yielded   9367 shell pairs
 There are     76605 function pairs (     82249 Cartesian)
 Smallest overlap matrix eigenvalue = 3.23E-07
 Linear dependence detected in AO basis
 Number of orthogonalized atomic orbitals = 423
 Maximum deviation from orthogonality = 4.389E-10
 Guess from superposition of atomic densities
 Warning:  Energy on first SCF cycle will be non-variational
 SAD guess density has 146.000000 electrons

 -----------------------------------------------------------------------
  General SCF calculation program by
  Eric Jon Sundstrom, Paul Horn, Yuezhi Mao, Dmitri Zuev, Alec White,
  David Stuck, Shaama M.S., Shane Yost, Joonho Lee, David Small,
  Daniel Levine, Susi Lehtola, Hugh Burton, Evgeny Epifanovsky,
  Bang C. Huynh
 -----------------------------------------------------------------------
 Exchange:     0.2000 Hartree-Fock + 0.0800 Slater + 0.7200 B88
 Correlation:  0.1900 VWN1RPA + 0.8100 LYP
 Using SG-1 standard quadrature grid
 A restricted SCF calculation will be
 performed using DIIS
 SCF converges when DIIS error is below 1.0e-08
 ---------------------------------------
  Cycle       Energy         DIIS error
 ---------------------------------------
    1   -2305.6363464164      3.01e-02  
    2   -2301.7334932566      2.62e-03  
    3   -2301.5912288903      3.47e-03  
    4   -2301.8811467383      7.98e-04  
    5   -2301.8953610668      3.34e-04  
    6   -2301.8977371453      1.07e-04  
    7   -2301.8979624085      3.57e-05  
    8   -2301.8979884701      1.57e-05  
    9   -2301.8979941033      2.65e-06  
   10   -2301.8979942451      1.21e-06  
   11   -2301.8979942797      2.93e-07  
   12   -2301.8979942816      1.26e-07  
   13   -2301.8979942818      2.93e-08  
   14   -2301.8979942819      1.29e-08  
   15   -2301.8979942819      5.79e-09  Convergence criterion met
 ---------------------------------------
 SCF time:   CPU 565.68s  wall 566.00s 
 SCF   energy in the final basis set =    -2301.8979942819
 Total energy in the final basis set =    -2301.8979942819

 --------------------------------------------------------------

                    Orbital Energies (a.u.)
 --------------------------------------------------------------

 Alpha MOs
 -- Occupied --
********-101.5691-101.5684-101.5672 -10.2676 -10.2648 -10.2624 -10.2619
-10.2264 -10.2192 -10.2096 -10.2090 -10.2089 -10.2064 -10.2059 -10.2055
 -9.4842  -9.4837  -9.4829  -9.4817  -7.2490  -7.2484  -7.2477  -7.2466
 -7.2391  -7.2386  -7.2382  -7.2380  -7.2377  -7.2371  -7.2365  -7.2359
 -0.9362  -0.9282  -0.8790  -0.8711  -0.8656  -0.8514  -0.7934  -0.7672
 -0.7522  -0.7405  -0.6578  -0.6448  -0.6238  -0.6052  -0.5498  -0.5246
 -0.5208  -0.5016  -0.4925  -0.4745  -0.4576  -0.4563  -0.4557  -0.4351
 -0.4304  -0.4166  -0.3996  -0.3918  -0.3890  -0.3628  -0.3601  -0.3563
 -0.3479  -0.3421  -0.3386  -0.3204  -0.3196  -0.2890  -0.2728  -0.2670
 -0.2569
 -- Virtual --
 -0.0644  -0.0485  -0.0420  -0.0275  -0.0228  -0.0196  -0.0108  -0.0004
  0.0109   0.0130   0.0202   0.0233   0.0298   0.0362   0.0430   0.0461
  0.0506   0.0545   0.0629   0.0679   0.0734   0.0747   0.0796   0.0828
  0.0873   0.0910   0.0956   0.0986   0.1005   0.1033   0.1076   0.1134
  0.1167   0.1179   0.1197   0.1222   0.1229   0.1294   0.1297   0.1314
  0.1332   0.1348   0.1376   0.1447   0.1523   0.1576   0.1605   0.1632
  0.1671   0.1679   0.1761   0.1831   0.1874   0.1915   0.1948   0.1959
  0.1987   0.2047   0.2117   0.2158   0.2168   0.2226   0.2289   0.2308
  0.2350   0.2382   0.2441   0.2505   0.2532   0.2552   0.2625   0.2637
  0.2688   0.2710   0.2739   0.2774   0.2807   0.2827   0.2874   0.2985
  0.3012   0.3079   0.3110   0.3172   0.3196   0.3263   0.3316   0.3388
  0.3428   0.3478   0.3604   0.3715   0.4246   0.4359   0.4368   0.4421
  0.4481   0.4540   0.4589   0.4644   0.4773   0.4795   0.4816   0.4944
  0.4999   0.5046   0.5116   0.5194   0.5360   0.5436   0.5533   0.5580
  0.5670   0.5692   0.5807   0.5830   0.5881   0.5940   0.6039   0.6079
  0.6149   0.6225   0.6251   0.6340   0.6528   0.6547   0.6654   0.6722
  0.6743   0.6828   0.6932   0.6963   0.7043   0.7154   0.7243   0.7349
  0.7501   0.7540   0.7676   0.7903   0.8071   0.8184   0.8247   0.8349
  0.8357   0.8438   0.8484   0.8508   0.8519   0.8562   0.8594   0.8630
  0.8665   0.8696   0.8734   0.8883   0.8907   0.8971   0.9034   0.9070
  0.9215   0.9251   0.9329   0.9420   0.9468   0.9526   0.9541   0.9609
  0.9701   0.9787   0.9804   0.9882   1.0028   1.0172   1.0270   1.0403
  1.0472   1.0657   1.0811   1.0913   1.1085   1.1210   1.1390   1.1669
  1.1898   1.2394   1.2488   1.2543   1.2582   1.2670   1.2821   1.2894
  1.3069   1.3208   1.3254   1.3492   1.3596   1.3931   1.4464   1.4876
  1.4974   1.4987   1.5122   1.5311   1.5420   1.5626   1.5706   1.5866
  1.5999   1.6129   1.6291   1.6534   1.6853   1.6900   1.6946   1.7116
  1.7259   1.7444   1.7587   1.7934   1.8085   1.8268   1.8524   1.8661
  1.8927   1.8935   1.9006   1.9119   1.9208   1.9322   1.9424   1.9456
  1.9551   1.9639   1.9754   1.9945   2.0375   2.0486   2.0759   2.1059
  2.1463   2.1542   2.1935   2.1994   2.2435   2.2541   2.2606   2.2697
  2.2978   2.2992   2.3049   2.3164   2.3374   2.3500   2.4127   2.4167
  2.4322   2.4426   2.4496   2.4692   2.4958   2.5087   2.5224   2.5399
  2.5594   2.5917   2.6044   2.6197   2.6567   2.6668   2.6890   2.7006
  2.7155   2.7210   2.7320   2.7455   2.7629   2.7691   2.7794   2.7910
  2.7924   2.7990   2.8025   2.8399   2.8409   2.8550   2.8947   2.9164
  2.9731   2.9867   3.0660   3.0821   3.1181   3.1347   3.1546   3.1788
  3.1998   3.2229   3.2262   3.3402   3.3493   3.3918   3.4299   3.5135
  3.5243   3.5951   3.6877   3.7099   3.7776   3.8637   3.9475   4.0471
  4.0711   4.1023   4.1282   4.3865   4.8037   4.8290   9.7633   9.7740
  9.8024   9.8185  23.4188  23.5534  23.8818  23.8845  23.8935  23.8957
 23.9674  24.0131  24.0432  24.0682  24.1362  24.1540  25.7880  25.8114
 25.8711  25.9174  26.0891  26.1466  26.1922  26.2369  26.5054  26.5659
 26.7737  26.8178 215.7551 215.7663 215.7988 215.8190
 --------------------------------------------------------------

          Ground-State Mulliken Net Atomic Charges

     Atom                 Charge (a.u.)
  ----------------------------------------
      1 C                     0.304085
      2 C                    -1.005961
      3 Cl                    0.660049
      4 C                     0.637206
      5 Cl                    0.449138
      6 C                    -0.649094
      7 H                     0.198072
      8 C                    -0.352950
      9 H                     0.180302
     10 C                    -0.532596
     11 H                     0.182010
     12 C                     0.700035
     13 C                    -1.580249
     14 H                     0.221480
     15 C                     0.176374
     16 Cl                    0.589431
     17 C                     0.307898
     18 Cl                    0.497681
     19 C                    -0.864810
     20 H                     0.205619
     21 C                    -0.505556
     22 H                     0.181833
  ----------------------------------------
  Sum of atomic charges =     0.000000

 -----------------------------------------------------------------
                    Cartesian Multipole Moments
 -----------------------------------------------------------------
    Charge (ESU x 10^10)
                -0.0000
    Dipole Moment (Debye)
         X      -3.2803      Y       0.7699      Z      -1.6625
       Tot       3.7573
    Quadrupole Moments (Debye-Ang)
        XX    -124.8046     XY       2.9967     YY    -121.0101
        XZ       3.7524     YZ      -4.7014     ZZ    -123.1221
    Octopole Moments (Debye-Ang^2)
       XXX    -578.8354    XXY      32.0320    XYY    -164.5709
       YYY      71.6001    XXZ      22.6415    XYZ     -11.1119
       YYZ      -3.6678    XZZ    -174.1051    YZZ      34.2878
       ZZZ     -12.9757
    Hexadecapole Moments (Debye-Ang^3)
      XXXX   -6216.1790   XXXY     483.6652   XXYY   -1143.5940
      XYYY     449.8574   YYYY    -683.8363   XXXZ    1435.2234
      XXYZ     -68.6239   XYYZ     459.8627   YYYZ    -134.5736
      XXZZ   -1612.5839   XYZZ     183.0108   YYZZ    -695.8413
      XZZZ    1376.0467   YZZZ    -147.7127   ZZZZ   -3503.8200
 -----------------------------------------------------------------
 Calculating analytic gradient of the SCF energy
 Gradient of SCF Energy
            1           2           3           4           5           6
    1   0.0014227   0.0004144   0.0012794  -0.0011391  -0.0014407  -0.0000319
    2   0.0009262  -0.0010437   0.0005431   0.0001584  -0.0000699  -0.0000586
    3  -0.0005640  -0.0008172   0.0004000  -0.0000654   0.0005067   0.0011111
            7           8           9          10          11          12
    1  -0.0002679  -0.0003229   0.0000023   0.0004140  -0.0004171  -0.0013584
    2  -0.0000982   0.0002079  -0.0000694   0.0008115  -0.0001780  -0.0011366
    3  -0.0003325   0.0001972  -0.0000318   0.0001874   0.0000826   0.0005896
           13          14          15          16          17          18
    1   0.0022884  -0.0001425  -0.0012686   0.0002440  -0.0009543   0.0005035
    2  -0.0000732  -0.0003294   0.0001849  -0.0006233   0.0006141   0.0004338
    3   0.0002832  -0.0007313   0.0006751   0.0005613  -0.0002427  -0.0006186
           19          20          21          22
    1   0.0008949  -0.0003499   0.0000380   0.0001918
    2  -0.0001393   0.0001822  -0.0003340   0.0000917
    3  -0.0004765   0.0000518  -0.0007596  -0.0000063
 Max gradient component =       2.288E-03
 RMS gradient           =       6.745E-04
 Gradient time:  CPU 186.74 s  wall 186.76 s
 Geometry Optimization Parameters
   NAtoms,    NIC,     NZ,  NCons,   NDum,   NFix, NCnnct, MaxDiis
       22     155      22       0       0       0       0       0

 Cartesian Hessian Update
 Hessian updated using BFGS update


** GEOMETRY OPTIMIZATION IN DELOCALIZED INTERNAL COORDINATES **
   Searching for a Minimum

   Optimization Cycle:   3

                       Coordinates (Angstroms)
     ATOM                X               Y               Z
      1  C         0.0545960935    0.0045971796    0.0712057076
      2  C        -0.0028078687    0.1150495261    1.4739576771
      3  Cl        1.4698125688    0.3046392228    2.4061621844
      4  C        -1.2442686726    0.1269110839    2.1292718620
      5  Cl       -1.3635856169    0.2618098269    3.8709452661
      6  C        -2.4298219332    0.0368729164    1.4066320750
      7  H        -3.3756255131    0.0437190955    1.9328064620
      8  C        -2.3816956174   -0.0590499206    0.0219643147
      9  H        -3.3015209078   -0.1334974706   -0.5458024645
     10  C        -1.1555066900   -0.0748261587   -0.6317308383
     11  H        -1.1236938308   -0.1792459087   -1.7095098698
     12  C         1.3256411510   -0.0248646308   -0.7056299659
     13  C         2.3182714386   -0.9791325892   -0.4606768464
     14  H         2.1883437878   -1.7178589342    0.3180047495
     15  C         3.4768617669   -1.0168326535   -1.2285719646
     16  Cl        4.6683211811   -2.2483467169   -0.8740543405
     17  C         3.6673621854   -0.0905160606   -2.2604849695
     18  Cl        5.1142992174   -0.0896133183   -3.2416667081
     19  C         2.6825877994    0.8594427954   -2.5145898539
     20  H         2.8314810423    1.5787122610   -3.3096528012
     21  C         1.5236380466    0.8892028429   -1.7482568117
     22  H         0.7758185601    1.6467998880   -1.9494587262
   Point Group: c1    Number of degrees of freedom:    60


   Energy is  -2301.897994282

 Hessian updated using BFGS update

 56 Hessian modes will be used to form the next step
  Hessian Eigenvalues:
     0.011514    0.019215    0.019973    0.023097    0.023317    0.023535
     0.023663    0.023678    0.023915    0.023943    0.024090    0.024098
     0.024107    0.024117    0.024127    0.024137    0.024142    0.024285
     0.027932    0.156141    0.159973    0.159991    0.159996    0.160025
     0.160390    0.220800    0.223147    0.234147    0.235019    0.245112
     0.247549    0.249291    0.249970    0.249993    0.249999    0.282727
     0.297440    0.300997    0.301991    0.330847    0.355096    0.356595
     0.356675    0.379376    0.428584    0.430962    0.433507    0.449883
     0.467103    0.468953    0.472582    0.477536    0.478125    0.478602
     0.497133    0.537889

 Minimum search - taking simple RFO step
 Searching for Lamda that Minimizes Along All modes
 Value Taken    Lamda =  -0.00027428
 Step Taken.  Stepsize is  0.103548

                             Maximum     Tolerance    Cnvgd?
         Gradient           0.004027      0.000300      NO
         Displacement       0.073069      0.001200      NO
         Energy change     -0.000962      0.000001      NO


 New Cartesian Coordinates Obtained by Inverse Iteration

 Displacement from previous Coordinates is:  0.333081
 ----------------------------------------------------------------
             Standard Nuclear Orientation (Angstroms)
    I     Atom           X                Y                Z
 ----------------------------------------------------------------
    1      C       0.0455042530     0.0061276661     0.0584673217
    2      C      -0.0022168973     0.1383988284     1.4573586426
    3      Cl      1.4754948146     0.3442840283     2.3728206482
    4      C      -1.2346509949     0.1442393950     2.1223230950
    5      Cl     -1.3270185245     0.3045834717     3.8622797376
    6      C      -2.4249212991     0.0287162815     1.4095789490
    7      H      -3.3647372321     0.0340280912     1.9461512893
    8      C      -2.3871249851    -0.0928444818     0.0256380935
    9      H      -3.3107605645    -0.1872591521    -0.5328991805
   10      C      -1.1658859142    -0.1045212212    -0.6375574964
   11      H      -1.1356728641    -0.2239423841    -1.7139600234
   12      C       1.3184368975    -0.0159745036    -0.7131540852
   13      C       2.2940005685    -0.9875265317    -0.4755476575
   14      H       2.1516163262    -1.7289729879     0.2992269086
   15      C       3.4587596241    -1.0298002401    -1.2354386555
   16      Cl      4.6315280236    -2.2814626430    -0.8970532332
   17      C       3.6697808452    -0.0888686947    -2.2482489597
   18      Cl      5.1229729047    -0.0968629968    -3.2171472811
   19      C       2.7005591380     0.8810234319    -2.4925107880
   20      H       2.8695398870     1.6101430943    -3.2743863668
   21      C       1.5353114200     0.9153094790    -1.7355656853
   22      H       0.7979927618     1.6851543459    -1.9295111350
 ----------------------------------------------------------------
 Nuclear Repulsion Energy =        1433.69423440 hartrees
 There are       73 alpha and       73 beta electrons
 Applying Cartesian multipole field
    Component          Value
    ---------          -----
     (2,0,0)        1.00000E-12
     (0,2,0)        2.00000E-11
     (0,0,2)       -3.00000E-11
 Nucleus-field energy     =    -0.0000000632 hartrees
 Requested basis set is 6-311++G(d,p)
 There are 154 shells and 426 basis functions
 A cutoff of  1.0D-15 yielded   9377 shell pairs
 There are     76675 function pairs (     82333 Cartesian)
 Smallest overlap matrix eigenvalue = 3.22E-07
 Linear dependence detected in AO basis
 Number of orthogonalized atomic orbitals = 423
 Maximum deviation from orthogonality = 4.293E-10
 Guess from superposition of atomic densities
 Warning:  Energy on first SCF cycle will be non-variational
 SAD guess density has 146.000000 electrons

 -----------------------------------------------------------------------
  General SCF calculation program by
  Eric Jon Sundstrom, Paul Horn, Yuezhi Mao, Dmitri Zuev, Alec White,
  David Stuck, Shaama M.S., Shane Yost, Joonho Lee, David Small,
  Daniel Levine, Susi Lehtola, Hugh Burton, Evgeny Epifanovsky,
  Bang C. Huynh
 -----------------------------------------------------------------------
 Exchange:     0.2000 Hartree-Fock + 0.0800 Slater + 0.7200 B88
 Correlation:  0.1900 VWN1RPA + 0.8100 LYP
 Using SG-1 standard quadrature grid
 A restricted SCF calculation will be
 performed using DIIS
 SCF converges when DIIS error is below 1.0e-08
 ---------------------------------------
  Cycle       Energy         DIIS error
 ---------------------------------------
    1   -2305.6512043035      3.02e-02  
    2   -2301.7339067910      2.62e-03  
    3   -2301.5937741617      3.45e-03  
    4   -2301.8814794448      7.94e-04  
    5   -2301.8955006470      3.35e-04  
    6   -2301.8978866841      1.07e-04  
    7   -2301.8981130028      3.61e-05  
    8   -2301.8981399172      1.56e-05  
    9   -2301.8981454685      2.60e-06  
   10   -2301.8981456039      1.21e-06  
   11   -2301.8981456377      2.86e-07  
   12   -2301.8981456394      1.26e-07  
   13   -2301.8981456399      2.92e-08  
   14   -2301.8981456398      1.28e-08  
   15   -2301.8981456398      5.87e-09  Convergence criterion met
 ---------------------------------------
 SCF time:   CPU 562.31s  wall 563.00s 
 SCF   energy in the final basis set =    -2301.8981456398
 Total energy in the final basis set =    -2301.8981456398

 --------------------------------------------------------------

                    Orbital Energies (a.u.)
 --------------------------------------------------------------

 Alpha MOs
 -- Occupied --
********-101.5691-101.5682-101.5671 -10.2665 -10.2643 -10.2620 -10.2615
-10.2255 -10.2184 -10.2097 -10.2087 -10.2087 -10.2065 -10.2060 -10.2054
 -9.4840  -9.4837  -9.4827  -9.4817  -7.2488  -7.2483  -7.2475  -7.2465
 -7.2389  -7.2386  -7.2380  -7.2380  -7.2376  -7.2370  -7.2365  -7.2359
 -0.9368  -0.9286  -0.8792  -0.8711  -0.8656  -0.8516  -0.7932  -0.7668
 -0.7524  -0.7404  -0.6577  -0.6446  -0.6240  -0.6050  -0.5497  -0.5247
 -0.5205  -0.5025  -0.4922  -0.4745  -0.4575  -0.4563  -0.4558  -0.4351
 -0.4306  -0.4168  -0.3994  -0.3924  -0.3886  -0.3622  -0.3600  -0.3561
 -0.3483  -0.3423  -0.3387  -0.3199  -0.3193  -0.2880  -0.2725  -0.2671
 -0.2574
 -- Virtual --
 -0.0630  -0.0488  -0.0411  -0.0283  -0.0227  -0.0192  -0.0105  -0.0003
  0.0110   0.0127   0.0201   0.0237   0.0302   0.0360   0.0434   0.0461
  0.0512   0.0546   0.0632   0.0676   0.0735   0.0747   0.0798   0.0827
  0.0878   0.0910   0.0956   0.0989   0.1001   0.1038   0.1074   0.1136
  0.1162   0.1172   0.1198   0.1225   0.1232   0.1291   0.1297   0.1313
  0.1330   0.1345   0.1378   0.1450   0.1522   0.1581   0.1610   0.1628
  0.1672   0.1681   0.1764   0.1829   0.1878   0.1918   0.1944   0.1963
  0.1989   0.2040   0.2118   0.2159   0.2172   0.2231   0.2289   0.2319
  0.2349   0.2388   0.2440   0.2500   0.2534   0.2554   0.2624   0.2643
  0.2693   0.2714   0.2747   0.2775   0.2799   0.2826   0.2875   0.2989
  0.3016   0.3065   0.3110   0.3166   0.3201   0.3261   0.3320   0.3394
  0.3432   0.3479   0.3602   0.3708   0.4246   0.4361   0.4373   0.4429
  0.4484   0.4541   0.4590   0.4646   0.4769   0.4795   0.4824   0.4955
  0.4995   0.5041   0.5126   0.5195   0.5372   0.5425   0.5536   0.5587
  0.5648   0.5691   0.5812   0.5833   0.5874   0.5946   0.6069   0.6083
  0.6154   0.6237   0.6269   0.6338   0.6542   0.6548   0.6668   0.6745
  0.6752   0.6835   0.6937   0.6949   0.7044   0.7150   0.7247   0.7354
  0.7497   0.7540   0.7678   0.7892   0.8068   0.8199   0.8242   0.8336
  0.8368   0.8443   0.8484   0.8511   0.8519   0.8564   0.8604   0.8641
  0.8663   0.8687   0.8756   0.8880   0.8913   0.8978   0.9038   0.9077
  0.9210   0.9269   0.9341   0.9423   0.9476   0.9538   0.9543   0.9622
  0.9711   0.9780   0.9811   0.9884   1.0024   1.0186   1.0251   1.0420
  1.0488   1.0643   1.0846   1.0927   1.1071   1.1228   1.1417   1.1682
  1.1925   1.2390   1.2502   1.2562   1.2588   1.2703   1.2823   1.2900
  1.3074   1.3221   1.3237   1.3532   1.3607   1.3936   1.4430   1.4883
  1.4975   1.5003   1.5152   1.5331   1.5429   1.5642   1.5713   1.5873
  1.6000   1.6151   1.6303   1.6538   1.6818   1.6907   1.6953   1.7119
  1.7255   1.7475   1.7583   1.7941   1.8101   1.8283   1.8549   1.8658
  1.8921   1.8954   1.9006   1.9068   1.9236   1.9337   1.9439   1.9476
  1.9589   1.9627   1.9777   1.9944   2.0387   2.0487   2.0765   2.1073
  2.1460   2.1557   2.1927   2.1998   2.2439   2.2543   2.2624   2.2690
  2.2971   2.2980   2.3065   2.3169   2.3403   2.3518   2.4175   2.4188
  2.4323   2.4439   2.4510   2.4700   2.4981   2.5098   2.5223   2.5413
  2.5597   2.5908   2.6062   2.6192   2.6595   2.6693   2.6890   2.7001
  2.7206   2.7217   2.7329   2.7465   2.7614   2.7693   2.7797   2.7888
  2.7921   2.7976   2.8026   2.8393   2.8412   2.8561   2.8922   2.9175
  2.9777   2.9903   3.0677   3.0839   3.1216   3.1338   3.1571   3.1806
  3.2019   3.2240   3.2288   3.3412   3.3514   3.3922   3.4308   3.5145
  3.5240   3.5970   3.6902   3.7127   3.7804   3.8650   3.9499   4.0477
  4.0710   4.1020   4.1281   4.3795   4.8067   4.8302   9.7636   9.7746
  9.8037   9.8216  23.4188  23.5554  23.8856  23.8867  23.8962  23.8988
 23.9701  24.0148  24.0428  24.0698  24.1363  24.1549  25.7885  25.8121
 25.8712  25.9185  26.0940  26.1528  26.1880  26.2356  26.5084  26.5709
 26.7745  26.8240 215.7554 215.7669 215.8002 215.8227
 --------------------------------------------------------------

          Ground-State Mulliken Net Atomic Charges

     Atom                 Charge (a.u.)
  ----------------------------------------
      1 C                     0.313068
      2 C                    -1.162244
      3 Cl                    0.659605
      4 C                     0.671443
      5 Cl                    0.445326
      6 C                    -0.620683
      7 H                     0.197693
      8 C                    -0.357513
      9 H                     0.180157
     10 C                    -0.501043
     11 H                     0.183465
     12 C                     0.734863
     13 C                    -1.554359
     14 H                     0.223048
     15 C                     0.140407
     16 Cl                    0.588003
     17 C                     0.321935
     18 Cl                    0.497834
     19 C                    -0.858042
     20 H                     0.205820
     21 C                    -0.490432
     22 H                     0.181650
  ----------------------------------------
  Sum of atomic charges =     0.000000

 -----------------------------------------------------------------
                    Cartesian Multipole Moments
 -----------------------------------------------------------------
    Charge (ESU x 10^10)
                 0.0000
    Dipole Moment (Debye)
         X      -3.2677      Y       0.7507      Z      -1.6274
       Tot       3.7269
    Quadrupole Moments (Debye-Ang)
        XX    -124.6870     XY       3.1983     YY    -120.8958
        XZ       3.6705     YZ      -4.7185     ZZ    -123.1327
    Octopole Moments (Debye-Ang^2)
       XXX    -578.0146    XXY      31.3830    XYY    -164.4329
       YYY      70.3112    XXZ      22.8309    XYZ     -11.2746
       YYZ      -3.3146    XZZ    -174.1806    YZZ      33.4902
       ZZZ     -10.3117
    Hexadecapole Moments (Debye-Ang^3)
      XXXX   -6183.4539   XXXY     484.4214   XXYY   -1141.5535
      XYYY     448.5573   YYYY    -704.1411   XXXZ    1426.6295
      XXYZ     -73.0902   XYYZ     457.0263   YYYZ    -149.4901
      XXZZ   -1601.6664   XYZZ     183.1178   YYZZ    -693.0157
      XZZZ    1371.2389   YZZZ    -160.1904   ZZZZ   -3470.3897
 -----------------------------------------------------------------
 Calculating analytic gradient of the SCF energy
 Gradient of SCF Energy
            1           2           3           4           5           6
    1   0.0014095  -0.0005150   0.0000352   0.0005354   0.0000192  -0.0003101
    2   0.0004987  -0.0003400  -0.0000091   0.0000093  -0.0000669   0.0000613
    3   0.0001712  -0.0005719  -0.0002061  -0.0002109   0.0001478   0.0004842
            7           8           9          10          11          12
    1   0.0000461  -0.0001137   0.0000271  -0.0004386  -0.0001081  -0.0008701
    2  -0.0000753   0.0000162   0.0000073   0.0001299  -0.0001314  -0.0005000
    3  -0.0000228  -0.0005035  -0.0000855  -0.0000894   0.0000189   0.0011152
           13          14          15          16          17          18
    1   0.0004780  -0.0000003  -0.0003738   0.0000973   0.0000920   0.0000396
    2   0.0002817  -0.0001713   0.0002367  -0.0000675  -0.0001050   0.0000203
    3   0.0001486  -0.0000012  -0.0000182  -0.0000082  -0.0000176   0.0000680
           19          20          21          22
    1   0.0001485  -0.0001032  -0.0002074   0.0001122
    2   0.0000357  -0.0000144   0.0000720   0.0001119
    3  -0.0002382   0.0000473  -0.0002459   0.0000185
 Max gradient component =       1.409E-03
 RMS gradient           =       3.329E-04
 Gradient time:  CPU 189.60 s  wall 189.61 s
 Geometry Optimization Parameters
   NAtoms,    NIC,     NZ,  NCons,   NDum,   NFix, NCnnct, MaxDiis
       22     155      22       0       0       0       0       0

 Cartesian Hessian Update
 Hessian updated using BFGS update


** GEOMETRY OPTIMIZATION IN DELOCALIZED INTERNAL COORDINATES **
   Searching for a Minimum

   Optimization Cycle:   4

                       Coordinates (Angstroms)
     ATOM                X               Y               Z
      1  C         0.0455042530    0.0061276661    0.0584673217
      2  C        -0.0022168973    0.1383988284    1.4573586426
      3  Cl        1.4754948146    0.3442840283    2.3728206482
      4  C        -1.2346509949    0.1442393950    2.1223230950
      5  Cl       -1.3270185245    0.3045834717    3.8622797376
      6  C        -2.4249212991    0.0287162815    1.4095789490
      7  H        -3.3647372321    0.0340280912    1.9461512893
      8  C        -2.3871249851   -0.0928444818    0.0256380935
      9  H        -3.3107605645   -0.1872591521   -0.5328991805
     10  C        -1.1658859142   -0.1045212212   -0.6375574964
     11  H        -1.1356728641   -0.2239423841   -1.7139600234
     12  C         1.3184368975   -0.0159745036   -0.7131540852
     13  C         2.2940005685   -0.9875265317   -0.4755476575
     14  H         2.1516163262   -1.7289729879    0.2992269086
     15  C         3.4587596241   -1.0298002401   -1.2354386555
     16  Cl        4.6315280236   -2.2814626430   -0.8970532332
     17  C         3.6697808452   -0.0888686947   -2.2482489597
     18  Cl        5.1229729047   -0.0968629968   -3.2171472811
     19  C         2.7005591380    0.8810234319   -2.4925107880
     20  H         2.8695398870    1.6101430943   -3.2743863668
     21  C         1.5353114200    0.9153094790   -1.7355656853
     22  H         0.7979927618    1.6851543459   -1.9295111350
   Point Group: c1    Number of degrees of freedom:    60


   Energy is  -2301.898145640

 Hessian updated using BFGS update

 58 Hessian modes will be used to form the next step
  Hessian Eigenvalues:
     0.009411    0.019268    0.019796    0.023067    0.023321    0.023403
     0.023640    0.023668    0.023905    0.023969    0.024090    0.024098
     0.024114    0.024122    0.024125    0.024141    0.024163    0.024206
     0.027952    0.155050    0.159950    0.159974    0.159996    0.160062
     0.160215    0.220718    0.222044    0.232221    0.234760    0.242735
     0.247031    0.249313    0.249911    0.249970    0.249996    0.283736
     0.297549    0.301008    0.301021    0.303638    0.335320    0.355098
     0.356629    0.356661    0.356750    0.380168    0.427635    0.430721
     0.435352    0.458700    0.467035    0.468686    0.472686    0.476896
     0.478132    0.478640    0.525081    0.564152

 Minimum search - taking simple RFO step
 Searching for Lamda that Minimizes Along All modes
 Value Taken    Lamda =  -0.00002816
 Step Taken.  Stepsize is  0.041864

                             Maximum     Tolerance    Cnvgd?
         Gradient           0.000752      0.000300      NO
         Displacement       0.030950      0.001200      NO
         Energy change     -0.000151      0.000001      NO


 New Cartesian Coordinates Obtained by Inverse Iteration

 Displacement from previous Coordinates is:  0.126020
 ----------------------------------------------------------------
             Standard Nuclear Orientation (Angstroms)
    I     Atom           X                Y                Z
 ----------------------------------------------------------------
    1      C       0.0434427988     0.0032214148     0.0566190919
    2      C      -0.0018745389     0.1459684973     1.4550450822
    3      Cl      1.4771215499     0.3589577197     2.3663566164
    4      C      -1.2337357268     0.1529950414     2.1212227160
    5      Cl     -1.3246803489     0.3294530186     3.8592905088
    6      C      -2.4237552723     0.0271398654     1.4101107119
    7      H      -3.3630352514     0.0349799973     1.9477418858
    8      C      -2.3873045971    -0.1062395470     0.0277073442
    9      H      -3.3117481268    -0.2077783354    -0.5281805439
   10      C      -1.1671728191    -0.1173597267    -0.6374569407
   11      H      -1.1364952398    -0.2412384499    -1.7133685682
   12      C       1.3170910861    -0.0159525419    -0.7163632122
   13      C       2.2869398655    -0.9938992863    -0.4841258044
   14      H       2.1403284370    -1.7374587500     0.2878070744
   15      C       3.4538600280    -1.0356449097    -1.2412775764
   16      Cl      4.6203460525    -2.2945342387    -0.9102763847
   17      C       3.6708722392    -0.0870827510    -2.2456050039
   18      Cl      5.1246762440    -0.0950465261    -3.2132288219
   19      C       2.7068906348     0.8898371791    -2.4833271030
   20      H       2.8821121631     1.6243007541    -3.2589354498
   21      C       1.5397744123     0.9230880341    -1.7295370264
   22      H       0.8048545983     1.6962658172    -1.9193544582
 ----------------------------------------------------------------
 Nuclear Repulsion Energy =        1433.74597407 hartrees
 There are       73 alpha and       73 beta electrons
 Applying Cartesian multipole field
    Component          Value
    ---------          -----
     (2,0,0)        1.00000E-12
     (0,2,0)        2.00000E-11
     (0,0,2)       -3.00000E-11
 Nucleus-field energy     =    -0.0000000629 hartrees
 Requested basis set is 6-311++G(d,p)
 There are 154 shells and 426 basis functions
 A cutoff of  1.0D-15 yielded   9380 shell pairs
 There are     76698 function pairs (     82357 Cartesian)
 Smallest overlap matrix eigenvalue = 3.24E-07
 Linear dependence detected in AO basis
 Number of orthogonalized atomic orbitals = 423
 Maximum deviation from orthogonality = 4.654E-10
 Guess from superposition of atomic densities
 Warning:  Energy on first SCF cycle will be non-variational
 SAD guess density has 146.000000 electrons

 -----------------------------------------------------------------------
  General SCF calculation program by
  Eric Jon Sundstrom, Paul Horn, Yuezhi Mao, Dmitri Zuev, Alec White,
  David Stuck, Shaama M.S., Shane Yost, Joonho Lee, David Small,
  Daniel Levine, Susi Lehtola, Hugh Burton, Evgeny Epifanovsky,
  Bang C. Huynh
 -----------------------------------------------------------------------
 Exchange:     0.2000 Hartree-Fock + 0.0800 Slater + 0.7200 B88
 Correlation:  0.1900 VWN1RPA + 0.8100 LYP
 Using SG-1 standard quadrature grid
 A restricted SCF calculation will be
 performed using DIIS
 SCF converges when DIIS error is below 1.0e-08
 ---------------------------------------
  Cycle       Energy         DIIS error
 ---------------------------------------
    1   -2305.6526167178      3.02e-02  
    2   -2301.7336516716      2.62e-03  
    3   -2301.5931138789      3.46e-03  
    4   -2301.8815071163      7.94e-04  
    5   -2301.8955179842      3.35e-04  
    6   -2301.8979051075      1.07e-04  
    7   -2301.8981317984      3.62e-05  
    8   -2301.8981589178      1.56e-05  
    9   -2301.8981644548      2.59e-06  
   10   -2301.8981645894      1.21e-06  
   11   -2301.8981646232      2.86e-07  
   12   -2301.8981646250      1.27e-07  
   13   -2301.8981646255      2.93e-08  
   14   -2301.8981646254      1.29e-08  
   15   -2301.8981646255      5.93e-09  Convergence criterion met
 ---------------------------------------
 SCF time:   CPU 565.38s  wall 566.00s 
 SCF   energy in the final basis set =    -2301.8981646255
 Total energy in the final basis set =    -2301.8981646255

 --------------------------------------------------------------

                    Orbital Energies (a.u.)
 --------------------------------------------------------------

 Alpha MOs
 -- Occupied --
********-101.5691-101.5681-101.5671 -10.2665 -10.2642 -10.2620 -10.2614
-10.2254 -10.2183 -10.2096 -10.2087 -10.2086 -10.2064 -10.2059 -10.2053
 -9.4840  -9.4837  -9.4827  -9.4817  -7.2488  -7.2483  -7.2475  -7.2466
 -7.2389  -7.2386  -7.2380  -7.2380  -7.2375  -7.2370  -7.2365  -7.2359
 -0.9368  -0.9286  -0.8792  -0.8712  -0.8657  -0.8517  -0.7931  -0.7667
 -0.7524  -0.7404  -0.6575  -0.6445  -0.6242  -0.6049  -0.5496  -0.5247
 -0.5202  -0.5028  -0.4920  -0.4745  -0.4574  -0.4563  -0.4558  -0.4351
 -0.4307  -0.4168  -0.3993  -0.3925  -0.3883  -0.3620  -0.3600  -0.3561
 -0.3484  -0.3423  -0.3387  -0.3200  -0.3193  -0.2876  -0.2725  -0.2671
 -0.2577
 -- Virtual --
 -0.0623  -0.0491  -0.0407  -0.0288  -0.0228  -0.0192  -0.0105  -0.0003
  0.0111   0.0126   0.0201   0.0237   0.0303   0.0358   0.0435   0.0461
  0.0514   0.0546   0.0633   0.0674   0.0734   0.0747   0.0798   0.0826
  0.0879   0.0910   0.0956   0.0989   0.0999   0.1040   0.1073   0.1136
  0.1159   0.1169   0.1198   0.1226   0.1232   0.1289   0.1297   0.1312
  0.1330   0.1344   0.1378   0.1451   0.1522   0.1581   0.1611   0.1625
  0.1673   0.1679   0.1765   0.1828   0.1879   0.1918   0.1943   0.1964
  0.1991   0.2039   0.2117   0.2157   0.2172   0.2233   0.2288   0.2322
  0.2348   0.2390   0.2439   0.2498   0.2533   0.2556   0.2623   0.2643
  0.2693   0.2717   0.2749   0.2776   0.2797   0.2825   0.2875   0.2990
  0.3017   0.3058   0.3110   0.3162   0.3202   0.3260   0.3320   0.3397
  0.3433   0.3479   0.3600   0.3707   0.4247   0.4360   0.4374   0.4431
  0.4484   0.4540   0.4589   0.4646   0.4767   0.4795   0.4825   0.4958
  0.4990   0.5040   0.5129   0.5197   0.5375   0.5423   0.5537   0.5588
  0.5638   0.5696   0.5810   0.5831   0.5873   0.5950   0.6065   0.6097
  0.6156   0.6242   0.6275   0.6336   0.6543   0.6547   0.6672   0.6748
  0.6763   0.6836   0.6936   0.6948   0.7045   0.7149   0.7248   0.7357
  0.7496   0.7542   0.7680   0.7890   0.8070   0.8204   0.8238   0.8333
  0.8371   0.8446   0.8483   0.8510   0.8518   0.8563   0.8604   0.8644
  0.8663   0.8683   0.8766   0.8877   0.8916   0.8983   0.9040   0.9081
  0.9203   0.9273   0.9341   0.9425   0.9471   0.9538   0.9543   0.9628
  0.9713   0.9775   0.9812   0.9890   1.0020   1.0190   1.0246   1.0423
  1.0493   1.0635   1.0859   1.0937   1.1065   1.1233   1.1425   1.1679
  1.1932   1.2389   1.2502   1.2565   1.2586   1.2715   1.2823   1.2900
  1.3078   1.3217   1.3239   1.3543   1.3607   1.3936   1.4414   1.4887
  1.4975   1.5006   1.5162   1.5336   1.5432   1.5645   1.5714   1.5875
  1.5998   1.6154   1.6307   1.6545   1.6808   1.6909   1.6956   1.7119
  1.7256   1.7480   1.7584   1.7938   1.8102   1.8280   1.8555   1.8655
  1.8913   1.8959   1.9002   1.9051   1.9247   1.9340   1.9445   1.9480
  1.9603   1.9625   1.9790   1.9943   2.0390   2.0484   2.0768   2.1075
  2.1457   2.1560   2.1925   2.1996   2.2439   2.2542   2.2629   2.2685
  2.2962   2.2979   2.3069   2.3167   2.3410   2.3520   2.4183   2.4201
  2.4320   2.4442   2.4515   2.4704   2.4989   2.5098   2.5221   2.5415
  2.5597   2.5903   2.6066   2.6191   2.6604   2.6700   2.6889   2.7000
  2.7208   2.7236   2.7331   2.7464   2.7605   2.7694   2.7796   2.7868
  2.7910   2.7973   2.8036   2.8393   2.8416   2.8565   2.8909   2.9178
  2.9785   2.9910   3.0684   3.0845   3.1216   3.1336   3.1572   3.1808
  3.2022   3.2238   3.2290   3.3416   3.3521   3.3927   3.4312   3.5151
  3.5241   3.5978   3.6909   3.7136   3.7811   3.8651   3.9498   4.0477
  4.0711   4.1019   4.1281   4.3763   4.8076   4.8305   9.7638   9.7748
  9.8038   9.8218  23.4190  23.5552  23.8845  23.8868  23.8962  23.8992
 23.9700  24.0150  24.0436  24.0707  24.1373  24.1564  25.7885  25.8117
 25.8713  25.9183  26.0941  26.1530  26.1877  26.2365  26.5087  26.5708
 26.7745  26.8252 215.7556 215.7673 215.8003 215.8229
 --------------------------------------------------------------

          Ground-State Mulliken Net Atomic Charges

     Atom                 Charge (a.u.)
  ----------------------------------------
      1 C                     0.318456
      2 C                    -1.203291
      3 Cl                    0.659023
      4 C                     0.670722
      5 Cl                    0.444477
      6 C                    -0.612663
      7 H                     0.197650
      8 C                    -0.361399
      9 H                     0.179954
     10 C                    -0.487109
     11 H                     0.184045
     12 C                     0.746259
     13 C                    -1.536198
     14 H                     0.223637
     15 C                     0.129760
     16 Cl                    0.586963
     17 C                     0.319815
     18 Cl                    0.498214
     19 C                    -0.852493
     20 H                     0.206078
     21 C                    -0.493455
     22 H                     0.181557
  ----------------------------------------
  Sum of atomic charges =     0.000000

 -----------------------------------------------------------------
                    Cartesian Multipole Moments
 -----------------------------------------------------------------
    Charge (ESU x 10^10)
                -0.0000
    Dipole Moment (Debye)
         X      -3.2621      Y       0.7424      Z      -1.6149
       Tot       3.7149
    Quadrupole Moments (Debye-Ang)
        XX    -124.6609     XY       3.2603     YY    -120.8463
        XZ       3.6593     YZ      -4.7256     ZZ    -123.1780
    Octopole Moments (Debye-Ang^2)
       XXX    -577.5602    XXY      31.0715    XYY    -164.2640
       YYY      69.5029    XXZ      23.0353    XYZ     -11.3530
       YYZ      -3.1615    XZZ    -174.1982    YZZ      33.1135
       ZZZ      -9.2543
    Hexadecapole Moments (Debye-Ang^3)
      XXXX   -6175.7722   XXXY     485.0176   XXYY   -1141.4380
      XYYY     448.4018   YYYY    -712.8075   XXXZ    1427.7107
      XXYZ     -75.3579   XYYZ     457.2195   YYYZ    -156.7288
      XXZZ   -1599.4943   XYZZ     183.2818   YYZZ    -693.2223
      XZZZ    1373.1600   YZZZ    -166.2930   ZZZZ   -3464.7734
 -----------------------------------------------------------------
 Calculating analytic gradient of the SCF energy
 Gradient of SCF Energy
            1           2           3           4           5           6
    1   0.0004743  -0.0002708   0.0000444   0.0001286   0.0000590  -0.0000608
    2   0.0000297  -0.0000689  -0.0000832  -0.0000456  -0.0000310   0.0000353
    3   0.0000660  -0.0001409  -0.0001436  -0.0000762  -0.0000002   0.0000832
            7           8           9          10          11          12
    1   0.0000433   0.0001567   0.0000274  -0.0003490   0.0000283  -0.0002838
    2  -0.0000171  -0.0000661   0.0000302   0.0000388  -0.0000267  -0.0000623
    3   0.0000309  -0.0001642  -0.0000195  -0.0000050   0.0000026   0.0003176
           13          14          15          16          17          18
    1  -0.0000678   0.0000252  -0.0000449   0.0000322   0.0002020  -0.0000802
    2   0.0001732   0.0000130   0.0001235   0.0000121  -0.0001018  -0.0000167
    3   0.0000232   0.0001148  -0.0000477  -0.0000546  -0.0000312   0.0001074
           19          20          21          22
    1  -0.0000860  -0.0000089   0.0000134   0.0000172
    2   0.0000445  -0.0000090  -0.0000020   0.0000301
    3   0.0000431   0.0000000  -0.0001184   0.0000128
 Max gradient component =       4.743E-04
 RMS gradient           =       1.193E-04
 Gradient time:  CPU 185.28 s  wall 185.29 s
 Geometry Optimization Parameters
   NAtoms,    NIC,     NZ,  NCons,   NDum,   NFix, NCnnct, MaxDiis
       22     155      22       0       0       0       0       0

 Cartesian Hessian Update
 Hessian updated using BFGS update


** GEOMETRY OPTIMIZATION IN DELOCALIZED INTERNAL COORDINATES **
   Searching for a Minimum

   Optimization Cycle:   5

                       Coordinates (Angstroms)
     ATOM                X               Y               Z
      1  C         0.0434427988    0.0032214148    0.0566190919
      2  C        -0.0018745389    0.1459684973    1.4550450822
      3  Cl        1.4771215499    0.3589577197    2.3663566164
      4  C        -1.2337357268    0.1529950414    2.1212227160
      5  Cl       -1.3246803489    0.3294530186    3.8592905088
      6  C        -2.4237552723    0.0271398654    1.4101107119
      7  H        -3.3630352514    0.0349799973    1.9477418858
      8  C        -2.3873045971   -0.1062395470    0.0277073442
      9  H        -3.3117481268   -0.2077783354   -0.5281805439
     10  C        -1.1671728191   -0.1173597267   -0.6374569407
     11  H        -1.1364952398   -0.2412384499   -1.7133685682
     12  C         1.3170910861   -0.0159525419   -0.7163632122
     13  C         2.2869398655   -0.9938992863   -0.4841258044
     14  H         2.1403284370   -1.7374587500    0.2878070744
     15  C         3.4538600280   -1.0356449097   -1.2412775764
     16  Cl        4.6203460525   -2.2945342387   -0.9102763847
     17  C         3.6708722392   -0.0870827510   -2.2456050039
     18  Cl        5.1246762440   -0.0950465261   -3.2132288219
     19  C         2.7068906348    0.8898371791   -2.4833271030
     20  H         2.8821121631    1.6243007541   -3.2589354498
     21  C         1.5397744123    0.9230880341   -1.7295370264
     22  H         0.8048545983    1.6962658172   -1.9193544582
   Point Group: c1    Number of degrees of freedom:    60


   Energy is  -2301.898164626

 Hessian updated using BFGS update

 59 Hessian modes will be used to form the next step
  Hessian Eigenvalues:
     0.005881    0.019338    0.019867    0.023132    0.023290    0.023564
     0.023603    0.023811    0.023837    0.023945    0.024040    0.024092
     0.024109    0.024119    0.024122    0.024132    0.024142    0.024803
     0.028778    0.157136    0.159567    0.159985    0.160022    0.160051
     0.160927    0.220255    0.223352    0.231565    0.235078    0.242620
     0.247743    0.249246    0.249957    0.249995    0.254529    0.286950
     0.299808    0.300885    0.301881    0.305138    0.329550    0.354871
     0.356629    0.356651    0.356668    0.356786    0.378709    0.429131
     0.429951    0.436937    0.456021    0.465159    0.469435    0.472638
     0.475989    0.478566    0.481277    0.514658    0.527149

 Minimum search - taking simple RFO step
 Searching for Lamda that Minimizes Along All modes
 Value Taken    Lamda =  -0.00001254
 Step Taken.  Stepsize is  0.039312

                             Maximum     Tolerance    Cnvgd?
         Gradient           0.000692      0.000300      NO
         Displacement       0.033574      0.001200      NO
         Energy change     -0.000019      0.000001      NO


 New Cartesian Coordinates Obtained by Inverse Iteration

 Displacement from previous Coordinates is:  0.133926
 ----------------------------------------------------------------
             Standard Nuclear Orientation (Angstroms)
    I     Atom           X                Y                Z
 ----------------------------------------------------------------
    1      C       0.0422862873     0.0018987036     0.0557776502
    2      C      -0.0018492351     0.1552786413     1.4533411777
    3      Cl      1.4774565047     0.3788632061     2.3612177798
    4      C      -1.2335642122     0.1629245740     2.1201028275
    5      Cl     -1.3245118553     0.3545346975     3.8564200393
    6      C      -2.4231950581     0.0255035661     1.4104007828
    7      H      -3.3624097198     0.0339805635     1.9482724480
    8      C      -2.3873097271    -0.1190833105     0.0294210275
    9      H      -3.3119363473    -0.2298128188    -0.5244636394
   10      C      -1.1674705428    -0.1293194927    -0.6367628919
   11      H      -1.1365790507    -0.2596896672    -1.7119105654
   12      C       1.3168286338    -0.0161481722    -0.7177680407
   13      C       2.2811401487    -1.0010186983    -0.4923450519
   14      H       2.1295024783    -1.7495128271     0.2738104039
   15      C       3.4490873431    -1.0421936772    -1.2481824600
   16      Cl      4.6092262330    -2.3088619523    -0.9259254782
   17      C       3.6715079413    -0.0858481904    -2.2440160444
   18      Cl      5.1258315224    -0.0930904680    -3.2112126737
   19      C       2.7129279769     0.8981464915    -2.4742269095
   20      H       2.8933633531     1.6384490565    -3.2431242255
   21      C       1.5449585076     0.9307347208    -1.7218254733
   22      H       0.8132170066     1.7082373301    -1.9061365447
 ----------------------------------------------------------------
 Nuclear Repulsion Energy =        1433.58750888 hartrees
 There are       73 alpha and       73 beta electrons
 Applying Cartesian multipole field
    Component          Value
    ---------          -----
     (2,0,0)        1.00000E-12
     (0,2,0)        2.00000E-11
     (0,0,2)       -3.00000E-11
 Nucleus-field energy     =    -0.0000000627 hartrees
 Requested basis set is 6-311++G(d,p)
 There are 154 shells and 426 basis functions
 A cutoff of  1.0D-15 yielded   9380 shell pairs
 There are     76698 function pairs (     82357 Cartesian)
 Smallest overlap matrix eigenvalue = 3.25E-07
 Linear dependence detected in AO basis
 Number of orthogonalized atomic orbitals = 423
 Maximum deviation from orthogonality = 3.475E-10
 Guess from superposition of atomic densities
 Warning:  Energy on first SCF cycle will be non-variational
 SAD guess density has 146.000000 electrons

 -----------------------------------------------------------------------
  General SCF calculation program by
  Eric Jon Sundstrom, Paul Horn, Yuezhi Mao, Dmitri Zuev, Alec White,
  David Stuck, Shaama M.S., Shane Yost, Joonho Lee, David Small,
  Daniel Levine, Susi Lehtola, Hugh Burton, Evgeny Epifanovsky,
  Bang C. Huynh
 -----------------------------------------------------------------------
 Exchange:     0.2000 Hartree-Fock + 0.0800 Slater + 0.7200 B88
 Correlation:  0.1900 VWN1RPA + 0.8100 LYP
 Using SG-1 standard quadrature grid
 A restricted SCF calculation will be
 performed using DIIS
 SCF converges when DIIS error is below 1.0e-08
 ---------------------------------------
  Cycle       Energy         DIIS error
 ---------------------------------------
    1   -2305.6517476716      3.02e-02  
    2   -2301.7335400490      2.62e-03  
    3   -2301.5928123837      3.46e-03  
    4   -2301.8815243733      7.94e-04  
    5   -2301.8955268843      3.35e-04  
    6   -2301.8979127067      1.07e-04  
    7   -2301.8981397220      3.63e-05  
    8   -2301.8981671009      1.55e-05  
    9   -2301.8981726217      2.59e-06  
   10   -2301.8981727554      1.21e-06  
   11   -2301.8981727894      2.86e-07  
   12   -2301.8981727911      1.27e-07  
   13   -2301.8981727915      2.95e-08  
   14   -2301.8981727915      1.31e-08  
   15   -2301.8981727915      5.98e-09  Convergence criterion met
 ---------------------------------------
 SCF time:   CPU 567.93s  wall 568.00s 
 SCF   energy in the final basis set =    -2301.8981727915
 Total energy in the final basis set =    -2301.8981727915

 --------------------------------------------------------------

                    Orbital Energies (a.u.)
 --------------------------------------------------------------

 Alpha MOs
 -- Occupied --
********-101.5691-101.5681-101.5672 -10.2665 -10.2642 -10.2620 -10.2614
-10.2253 -10.2182 -10.2095 -10.2087 -10.2086 -10.2064 -10.2058 -10.2053
 -9.4840  -9.4837  -9.4827  -9.4818  -7.2488  -7.2483  -7.2474  -7.2466
 -7.2389  -7.2386  -7.2380  -7.2380  -7.2375  -7.2369  -7.2366  -7.2360
 -0.9368  -0.9286  -0.8792  -0.8712  -0.8656  -0.8517  -0.7930  -0.7667
 -0.7523  -0.7405  -0.6573  -0.6443  -0.6243  -0.6049  -0.5495  -0.5247
 -0.5200  -0.5032  -0.4918  -0.4745  -0.4574  -0.4563  -0.4558  -0.4350
 -0.4307  -0.4168  -0.3993  -0.3927  -0.3880  -0.3619  -0.3600  -0.3560
 -0.3486  -0.3422  -0.3387  -0.3200  -0.3194  -0.2873  -0.2725  -0.2670
 -0.2580
 -- Virtual --
 -0.0617  -0.0493  -0.0404  -0.0293  -0.0228  -0.0191  -0.0104  -0.0003
  0.0111   0.0125   0.0200   0.0237   0.0302   0.0356   0.0435   0.0460
  0.0516   0.0545   0.0634   0.0673   0.0732   0.0748   0.0799   0.0826
  0.0880   0.0910   0.0956   0.0989   0.0997   0.1041   0.1072   0.1136
  0.1156   0.1167   0.1199   0.1227   0.1233   0.1287   0.1297   0.1311
  0.1329   0.1343   0.1377   0.1452   0.1522   0.1581   0.1611   0.1622
  0.1673   0.1677   0.1766   0.1828   0.1880   0.1917   0.1941   0.1965
  0.1992   0.2037   0.2116   0.2155   0.2172   0.2235   0.2287   0.2326
  0.2348   0.2393   0.2437   0.2496   0.2531   0.2558   0.2622   0.2644
  0.2694   0.2719   0.2751   0.2777   0.2795   0.2824   0.2875   0.2990
  0.3018   0.3052   0.3109   0.3158   0.3200   0.3260   0.3320   0.3401
  0.3434   0.3479   0.3598   0.3705   0.4249   0.4359   0.4375   0.4431
  0.4484   0.4541   0.4589   0.4645   0.4764   0.4795   0.4826   0.4960
  0.4984   0.5038   0.5132   0.5198   0.5378   0.5420   0.5537   0.5587
  0.5628   0.5700   0.5807   0.5828   0.5871   0.5952   0.6060   0.6112
  0.6158   0.6245   0.6282   0.6334   0.6543   0.6546   0.6674   0.6750
  0.6776   0.6837   0.6928   0.6954   0.7047   0.7148   0.7249   0.7359
  0.7494   0.7544   0.7684   0.7886   0.8071   0.8205   0.8236   0.8329
  0.8372   0.8448   0.8482   0.8509   0.8518   0.8561   0.8604   0.8647
  0.8662   0.8679   0.8779   0.8873   0.8919   0.8988   0.9041   0.9086
  0.9193   0.9277   0.9341   0.9427   0.9464   0.9538   0.9542   0.9633
  0.9715   0.9770   0.9815   0.9898   1.0016   1.0193   1.0240   1.0423
  1.0495   1.0628   1.0869   1.0945   1.1063   1.1240   1.1435   1.1674
  1.1941   1.2390   1.2501   1.2567   1.2583   1.2724   1.2822   1.2901
  1.3081   1.3210   1.3243   1.3553   1.3607   1.3935   1.4395   1.4888
  1.4975   1.5009   1.5172   1.5341   1.5436   1.5650   1.5714   1.5874
  1.5996   1.6157   1.6311   1.6546   1.6799   1.6911   1.6959   1.7115
  1.7256   1.7482   1.7586   1.7935   1.8101   1.8274   1.8561   1.8651
  1.8903   1.8965   1.8997   1.9033   1.9258   1.9342   1.9448   1.9485
  1.9612   1.9627   1.9803   1.9945   2.0393   2.0480   2.0771   2.1077
  2.1455   2.1560   2.1921   2.1992   2.2438   2.2542   2.2633   2.2679
  2.2952   2.2979   2.3073   2.3161   2.3416   2.3521   2.4191   2.4213
  2.4316   2.4444   2.4518   2.4703   2.4992   2.5099   2.5218   2.5417
  2.5595   2.5898   2.6067   2.6191   2.6614   2.6709   2.6889   2.6998
  2.7207   2.7257   2.7331   2.7464   2.7597   2.7693   2.7789   2.7844
  2.7894   2.7970   2.8045   2.8394   2.8420   2.8566   2.8897   2.9178
  2.9791   2.9916   3.0690   3.0849   3.1215   3.1331   3.1570   3.1809
  3.2023   3.2234   3.2291   3.3417   3.3525   3.3928   3.4314   3.5153
  3.5242   3.5982   3.6915   3.7142   3.7817   3.8651   3.9498   4.0477
  4.0711   4.1016   4.1281   4.3732   4.8082   4.8306   9.7640   9.7750
  9.8037   9.8217  23.4193  23.5550  23.8836  23.8867  23.8960  23.8992
 23.9698  24.0150  24.0440  24.0712  24.1378  24.1571  25.7883  25.8114
 25.8712  25.9181  26.0939  26.1530  26.1875  26.2376  26.5087  26.5704
 26.7738  26.8261 215.7558 215.7674 215.8003 215.8228
 --------------------------------------------------------------

          Ground-State Mulliken Net Atomic Charges

     Atom                 Charge (a.u.)
  ----------------------------------------
      1 C                     0.320409
      2 C                    -1.232282
      3 Cl                    0.658578
      4 C                     0.674564
      5 Cl                    0.443891
      6 C                    -0.602565
      7 H                     0.197684
      8 C                    -0.366696
      9 H                     0.179738
     10 C                    -0.476647
     11 H                     0.184828
     12 C                     0.748849
     13 C                    -1.518400
     14 H                     0.224349
     15 C                     0.123938
     16 Cl                    0.585665
     17 C                     0.315972
     18 Cl                    0.498616
     19 C                    -0.845597
     20 H                     0.206377
     21 C                    -0.502794
     22 H                     0.181523
  ----------------------------------------
  Sum of atomic charges =     0.000000

 -----------------------------------------------------------------
                    Cartesian Multipole Moments
 -----------------------------------------------------------------
    Charge (ESU x 10^10)
                -0.0000
    Dipole Moment (Debye)
         X      -3.2577      Y       0.7288      Z      -1.6034
       Tot       3.7033
    Quadrupole Moments (Debye-Ang)
        XX    -124.6478     XY       3.3368     YY    -120.7871
        XZ       3.6573     YZ      -4.7356     ZZ    -123.2480
    Octopole Moments (Debye-Ang^2)
       XXX    -577.1116    XXY      30.6805    XYY    -164.0464
       YYY      68.4801    XXZ      23.2960    XYZ     -11.4326
       YYZ      -2.9932    XZZ    -174.2155    YZZ      32.6609
       ZZZ      -8.1319
    Hexadecapole Moments (Debye-Ang^3)
      XXXX   -6168.6123   XXXY     486.0462   XXYY   -1141.5141
      XYYY     448.3811   YYYY    -722.4859   XXXZ    1430.2038
      XXYZ     -77.9913   XYYZ     457.8346   YYYZ    -164.9695
      XXZZ   -1597.8722   XYZZ     183.6068   YYZZ    -693.9467
      XZZZ    1376.4287   YZZZ    -173.4189   ZZZZ   -3461.2182
 -----------------------------------------------------------------
 Calculating analytic gradient of the SCF energy
 Gradient of SCF Energy
            1           2           3           4           5           6
    1  -0.0001479  -0.0000056   0.0000345  -0.0000586   0.0000483   0.0000529
    2  -0.0001268   0.0000278  -0.0000916  -0.0000145  -0.0000107  -0.0000271
    3   0.0000221   0.0000549  -0.0000563   0.0000216  -0.0000486  -0.0001484
            7           8           9          10          11          12
    1   0.0000006   0.0001081  -0.0000081  -0.0001054   0.0000521   0.0000865
    2  -0.0000019  -0.0000234  -0.0000090   0.0000128   0.0000060   0.0001691
    3   0.0000160   0.0000607   0.0000144   0.0000390   0.0000104  -0.0001547
           13          14          15          16          17          18
    1  -0.0001436   0.0000180   0.0000977  -0.0000085   0.0001168  -0.0000632
    2   0.0000395   0.0000701   0.0000055   0.0000425  -0.0000511  -0.0000079
    3   0.0000162   0.0000910  -0.0000263  -0.0000460  -0.0000083   0.0000570
           19          20          21          22
    1  -0.0001799   0.0000293   0.0001047  -0.0000287
    2   0.0000155   0.0000113  -0.0000229  -0.0000131
    3   0.0001333  -0.0000066  -0.0000412  -0.0000000
 Max gradient component =       1.799E-04
 RMS gradient           =       6.975E-05
 Gradient time:  CPU 187.12 s  wall 187.12 s
 Geometry Optimization Parameters
   NAtoms,    NIC,     NZ,  NCons,   NDum,   NFix, NCnnct, MaxDiis
       22     155      22       0       0       0       0       0

 Cartesian Hessian Update
 Hessian updated using BFGS update


** GEOMETRY OPTIMIZATION IN DELOCALIZED INTERNAL COORDINATES **
   Searching for a Minimum

   Optimization Cycle:   6

                       Coordinates (Angstroms)
     ATOM                X               Y               Z
      1  C         0.0422862873    0.0018987036    0.0557776502
      2  C        -0.0018492351    0.1552786413    1.4533411777
      3  Cl        1.4774565047    0.3788632061    2.3612177798
      4  C        -1.2335642122    0.1629245740    2.1201028275
      5  Cl       -1.3245118553    0.3545346975    3.8564200393
      6  C        -2.4231950581    0.0255035661    1.4104007828
      7  H        -3.3624097198    0.0339805635    1.9482724480
      8  C        -2.3873097271   -0.1190833105    0.0294210275
      9  H        -3.3119363473   -0.2298128188   -0.5244636394
     10  C        -1.1674705428   -0.1293194927   -0.6367628919
     11  H        -1.1365790507   -0.2596896672   -1.7119105654
     12  C         1.3168286338   -0.0161481722   -0.7177680407
     13  C         2.2811401487   -1.0010186983   -0.4923450519
     14  H         2.1295024783   -1.7495128271    0.2738104039
     15  C         3.4490873431   -1.0421936772   -1.2481824600
     16  Cl        4.6092262330   -2.3088619523   -0.9259254782
     17  C         3.6715079413   -0.0858481904   -2.2440160444
     18  Cl        5.1258315224   -0.0930904680   -3.2112126737
     19  C         2.7129279769    0.8981464915   -2.4742269095
     20  H         2.8933633531    1.6384490565   -3.2431242255
     21  C         1.5449585076    0.9307347208   -1.7218254733
     22  H         0.8132170066    1.7082373301   -1.9061365447
   Point Group: c1    Number of degrees of freedom:    60


   Energy is  -2301.898172792

 Hessian updated using BFGS update

 60 Hessian modes will be used to form the next step
  Hessian Eigenvalues:
     0.003926    0.019347    0.019934    0.023041    0.023268    0.023526
     0.023644    0.023805    0.023860    0.024021    0.024023    0.024093
     0.024108    0.024119    0.024126    0.024141    0.024291    0.024848
     0.028013    0.156760    0.159894    0.160001    0.160035    0.160253
     0.161543    0.221170    0.223805    0.232861    0.235247    0.244639
     0.248279    0.249046    0.249975    0.250001    0.256014    0.285722
     0.298218    0.300727    0.301226    0.304089    0.339270    0.352784
     0.356628    0.356640    0.356665    0.356762    0.356926    0.365718
     0.429144    0.431334    0.439269    0.458709    0.466585    0.471066
     0.473345    0.475283    0.479653    0.486984    0.488361    0.526054

 Minimum search - taking simple RFO step
 Searching for Lamda that Minimizes Along All modes
 Value Taken    Lamda =  -0.00000518
 Step Taken.  Stepsize is  0.029404

                             Maximum     Tolerance    Cnvgd?
         Gradient           0.000462      0.000300      NO
         Displacement       0.025905      0.001200      NO
         Energy change     -0.000008      0.000001      NO


 New Cartesian Coordinates Obtained by Inverse Iteration

 Displacement from previous Coordinates is:  0.103228
 ----------------------------------------------------------------
             Standard Nuclear Orientation (Angstroms)
    I     Atom           X                Y                Z
 ----------------------------------------------------------------
    1      C       0.0418254644     0.0011774017     0.0554142830
    2      C      -0.0020725473     0.1627583180     1.4520264444
    3      Cl      1.4771069235     0.3971907113     2.3570743934
    4      C      -1.2336193112     0.1702292018     2.1192133160
    5      Cl     -1.3249532633     0.3726604219     3.8543106683
    6      C      -2.4229515618     0.0242183878     1.4106566833
    7      H      -3.3621222393     0.0326893657     1.9486380113
    8      C      -2.3871222804    -0.1283253667     0.0305296201
    9      H      -3.3115608429    -0.2456201820    -0.5223177005
   10      C      -1.1673251565    -0.1381413498    -0.6361514766
   11      H      -1.1364756683    -0.2738578447    -1.7106678124
   12      C       1.3168307206    -0.0167929213    -0.7179666360
   13      C       2.2771302782    -1.0068397256    -0.4983687579
   14      H       2.1216188611    -1.7602260157     0.2622392326
   15      C       3.4454780478    -1.0472054545    -1.2536692341
   16      Cl      4.6011380369    -2.3196395370    -0.9383742356
   17      C       3.6718190597    -0.0850598965    -2.2431142014
   18      Cl      5.1266614351    -0.0914303330    -3.2099614185
   19      C       2.7172306341     0.9040382126    -2.4674220026
   20      H       2.9008730061     1.6487608399    -3.2312747270
   21      C       1.5489474723     0.9360502772    -1.7152684529
   22      H       0.8200511196     1.7173377653    -1.8946818589
 ----------------------------------------------------------------
 Nuclear Repulsion Energy =        1433.43456029 hartrees
 There are       73 alpha and       73 beta electrons
 Applying Cartesian multipole field
    Component          Value
    ---------          -----
     (2,0,0)        1.00000E-12
     (0,2,0)        2.00000E-11
     (0,0,2)       -3.00000E-11
 Nucleus-field energy     =    -0.0000000625 hartrees
 Requested basis set is 6-311++G(d,p)
 There are 154 shells and 426 basis functions
 A cutoff of  1.0D-15 yielded   9377 shell pairs
 There are     76692 function pairs (     82351 Cartesian)
 Smallest overlap matrix eigenvalue = 3.25E-07
 Linear dependence detected in AO basis
 Number of orthogonalized atomic orbitals = 423
 Maximum deviation from orthogonality = 3.258E-10
 Guess from superposition of atomic densities
 Warning:  Energy on first SCF cycle will be non-variational
 SAD guess density has 146.000000 electrons

 -----------------------------------------------------------------------
  General SCF calculation program by
  Eric Jon Sundstrom, Paul Horn, Yuezhi Mao, Dmitri Zuev, Alec White,
  David Stuck, Shaama M.S., Shane Yost, Joonho Lee, David Small,
  Daniel Levine, Susi Lehtola, Hugh Burton, Evgeny Epifanovsky,
  Bang C. Huynh
 -----------------------------------------------------------------------
 Exchange:     0.2000 Hartree-Fock + 0.0800 Slater + 0.7200 B88
 Correlation:  0.1900 VWN1RPA + 0.8100 LYP
 Using SG-1 standard quadrature grid
 A restricted SCF calculation will be
 performed using DIIS
 SCF converges when DIIS error is below 1.0e-08
 ---------------------------------------
  Cycle       Energy         DIIS error
 ---------------------------------------
    1   -2305.6507223533      3.02e-02  
    2   -2301.7335405076      2.62e-03  
    3   -2301.5928283304      3.46e-03  
    4   -2301.8815323484      7.94e-04  
    5   -2301.8955307753      3.35e-04  
    6   -2301.8979154064      1.07e-04  
    7   -2301.8981427447      3.64e-05  
    8   -2301.8981703973      1.55e-05  
    9   -2301.8981759011      2.58e-06  
   10   -2301.8981760341      1.21e-06  
   11   -2301.8981760683      2.86e-07  
   12   -2301.8981760698      1.27e-07  
   13   -2301.8981760703      2.96e-08  
   14   -2301.8981760703      1.32e-08  
   15   -2301.8981760704      6.01e-09  Convergence criterion met
 ---------------------------------------
 SCF time:   CPU 563.62s  wall 564.00s 
 SCF   energy in the final basis set =    -2301.8981760704
 Total energy in the final basis set =    -2301.8981760704

 --------------------------------------------------------------

                    Orbital Energies (a.u.)
 --------------------------------------------------------------

 Alpha MOs
 -- Occupied --
********-101.5691-101.5680-101.5672 -10.2665 -10.2642 -10.2620 -10.2615
-10.2253 -10.2182 -10.2095 -10.2087 -10.2086 -10.2064 -10.2058 -10.2052
 -9.4840  -9.4837  -9.4826  -9.4818  -7.2488  -7.2483  -7.2474  -7.2467
 -7.2389  -7.2386  -7.2380  -7.2380  -7.2375  -7.2369  -7.2366  -7.2360
 -0.9367  -0.9286  -0.8792  -0.8712  -0.8656  -0.8517  -0.7930  -0.7667
 -0.7523  -0.7405  -0.6573  -0.6442  -0.6244  -0.6049  -0.5495  -0.5248
 -0.5198  -0.5034  -0.4918  -0.4745  -0.4574  -0.4563  -0.4557  -0.4349
 -0.4307  -0.4169  -0.3992  -0.3928  -0.3878  -0.3617  -0.3600  -0.3559
 -0.3486  -0.3422  -0.3387  -0.3200  -0.3194  -0.2870  -0.2726  -0.2670
 -0.2582
 -- Virtual --
 -0.0613  -0.0495  -0.0402  -0.0297  -0.0228  -0.0191  -0.0104  -0.0003
  0.0111   0.0124   0.0200   0.0237   0.0302   0.0355   0.0436   0.0460
  0.0518   0.0545   0.0634   0.0672   0.0729   0.0749   0.0799   0.0825
  0.0880   0.0910   0.0955   0.0989   0.0996   0.1042   0.1071   0.1136
  0.1154   0.1165   0.1199   0.1228   0.1233   0.1286   0.1297   0.1309
  0.1328   0.1342   0.1376   0.1452   0.1521   0.1581   0.1611   0.1619
  0.1673   0.1676   0.1767   0.1827   0.1880   0.1916   0.1940   0.1965
  0.1994   0.2037   0.2115   0.2152   0.2173   0.2236   0.2286   0.2329
  0.2347   0.2395   0.2436   0.2494   0.2528   0.2560   0.2621   0.2644
  0.2695   0.2721   0.2753   0.2778   0.2793   0.2823   0.2875   0.2990
  0.3017   0.3047   0.3109   0.3154   0.3198   0.3260   0.3320   0.3404
  0.3434   0.3480   0.3596   0.3705   0.4250   0.4358   0.4376   0.4430
  0.4485   0.4541   0.4588   0.4644   0.4762   0.4795   0.4827   0.4961
  0.4979   0.5036   0.5133   0.5199   0.5381   0.5418   0.5536   0.5586
  0.5622   0.5702   0.5803   0.5827   0.5871   0.5954   0.6056   0.6125
  0.6160   0.6248   0.6287   0.6333   0.6541   0.6546   0.6674   0.6750
  0.6787   0.6839   0.6921   0.6960   0.7049   0.7147   0.7249   0.7361
  0.7491   0.7546   0.7687   0.7883   0.8073   0.8206   0.8235   0.8326
  0.8372   0.8450   0.8482   0.8507   0.8518   0.8559   0.8602   0.8650
  0.8660   0.8677   0.8790   0.8869   0.8921   0.8992   0.9041   0.9089
  0.9185   0.9281   0.9340   0.9430   0.9457   0.9538   0.9543   0.9636
  0.9716   0.9766   0.9819   0.9905   1.0013   1.0194   1.0238   1.0423
  1.0495   1.0623   1.0875   1.0952   1.1065   1.1246   1.1443   1.1670
  1.1949   1.2390   1.2499   1.2567   1.2582   1.2729   1.2821   1.2903
  1.3083   1.3204   1.3246   1.3559   1.3607   1.3935   1.4378   1.4887
  1.4974   1.5011   1.5179   1.5346   1.5439   1.5653   1.5713   1.5873
  1.5994   1.6160   1.6315   1.6543   1.6793   1.6912   1.6962   1.7110
  1.7256   1.7482   1.7588   1.7932   1.8099   1.8269   1.8565   1.8647
  1.8894   1.8971   1.8993   1.9020   1.9266   1.9344   1.9449   1.9489
  1.9610   1.9635   1.9815   1.9946   2.0395   2.0478   2.0774   2.1079
  2.1453   2.1558   2.1918   2.1989   2.2438   2.2542   2.2636   2.2674
  2.2943   2.2979   2.3077   2.3157   2.3420   2.3522   2.4197   2.4223
  2.4314   2.4444   2.4520   2.4703   2.4994   2.5099   2.5216   2.5418
  2.5592   2.5894   2.6068   2.6190   2.6623   2.6715   2.6890   2.6997
  2.7206   2.7273   2.7332   2.7464   2.7592   2.7693   2.7775   2.7831
  2.7883   2.7967   2.8055   2.8396   2.8425   2.8565   2.8887   2.9178
  2.9797   2.9921   3.0696   3.0852   3.1216   3.1327   3.1568   3.1809
  3.2023   3.2230   3.2293   3.3415   3.3526   3.3927   3.4315   3.5153
  3.5242   3.5984   3.6919   3.7144   3.7822   3.8651   3.9499   4.0476
  4.0711   4.1014   4.1280   4.3710   4.8085   4.8306   9.7641   9.7751
  9.8036   9.8216  23.4194  23.5551  23.8833  23.8868  23.8959  23.8991
 23.9697  24.0150  24.0441  24.0715  24.1377  24.1573  25.7883  25.8111
 25.8712  25.9180  26.0937  26.1531  26.1872  26.2387  26.5087  26.5698
 26.7730  26.8267 215.7559 215.7676 215.8001 215.8227
 --------------------------------------------------------------

          Ground-State Mulliken Net Atomic Charges

     Atom                 Charge (a.u.)
  ----------------------------------------
      1 C                     0.320082
      2 C                    -1.250589
      3 Cl                    0.658241
      4 C                     0.679568
      5 Cl                    0.443542
      6 C                    -0.595286
      7 H                     0.197758
      8 C                    -0.370585
      9 H                     0.179595
     10 C                    -0.469832
     11 H                     0.185433
     12 C                     0.748630
     13 C                    -1.504634
     14 H                     0.224935
     15 C                     0.120306
     16 Cl                    0.584625
     17 C                     0.312011
     18 Cl                    0.498898
     19 C                    -0.839186
     20 H                     0.206606
     21 C                    -0.511677
     22 H                     0.181559
  ----------------------------------------
  Sum of atomic charges =     0.000000

 -----------------------------------------------------------------
                    Cartesian Multipole Moments
 -----------------------------------------------------------------
    Charge (ESU x 10^10)
                -0.0000
    Dipole Moment (Debye)
         X      -3.2552      Y       0.7177      Z      -1.5957
       Tot       3.6956
    Quadrupole Moments (Debye-Ang)
        XX    -124.6446     XY       3.3964     YY    -120.7400
        XZ       3.6549     YZ      -4.7435     ZZ    -123.3063
    Octopole Moments (Debye-Ang^2)
       XXX    -576.7797    XXY      30.3765    XYY    -163.8731
       YYY      67.6182    XXZ      23.5019    XYZ     -11.4881
       YYZ      -2.8558    XZZ    -174.2322    YZZ      32.2878
       ZZZ      -7.2758
    Hexadecapole Moments (Debye-Ang^3)
      XXXX   -6163.4782   XXXY     486.7791   XXYY   -1141.6773
      XYYY     448.2534   YYYY    -730.0795   XXXZ    1432.3960
      XXYZ     -80.0697   XYYZ     458.4265   YYYZ    -171.4724
      XXZZ   -1596.7306   XYZZ     183.8441   YYZZ    -694.5825
      XZZZ    1379.1910   YZZZ    -179.0997   ZZZZ   -3458.7162
 -----------------------------------------------------------------
 Calculating analytic gradient of the SCF energy
 Gradient of SCF Energy
            1           2           3           4           5           6
    1  -0.0002705   0.0000853   0.0000025  -0.0000648   0.0000117   0.0000568
    2  -0.0001012   0.0000332  -0.0000579  -0.0000137   0.0000031  -0.0000361
    3  -0.0000030   0.0000763  -0.0000230   0.0000391  -0.0000344  -0.0001177
            7           8           9          10          11          12
    1  -0.0000132   0.0000081  -0.0000062   0.0000750   0.0000255   0.0001405
    2  -0.0000029   0.0000045  -0.0000273  -0.0000004   0.0000105   0.0001454
    3   0.0000030   0.0000884   0.0000162   0.0000243   0.0000018  -0.0001942
           13          14          15          16          17          18
    1  -0.0000709   0.0000018   0.0000887  -0.0000165  -0.0000002  -0.0000079
    2  -0.0000081   0.0000474  -0.0000308   0.0000456   0.0000065   0.0000065
    3   0.0000191   0.0000378  -0.0000042  -0.0000239   0.0000145   0.0000054
           19          20          21          22
    1  -0.0000934   0.0000253   0.0000506  -0.0000283
    2  -0.0000068   0.0000168  -0.0000164  -0.0000181
    3   0.0000672  -0.0000009   0.0000118  -0.0000034
 Max gradient component =       2.705E-04
 RMS gradient           =       6.294E-05
 Gradient time:  CPU 187.35 s  wall 187.36 s
 Geometry Optimization Parameters
   NAtoms,    NIC,     NZ,  NCons,   NDum,   NFix, NCnnct, MaxDiis
       22     155      22       0       0       0       0       0

 Cartesian Hessian Update
 Hessian updated using BFGS update


** GEOMETRY OPTIMIZATION IN DELOCALIZED INTERNAL COORDINATES **
   Searching for a Minimum

   Optimization Cycle:   7

                       Coordinates (Angstroms)
     ATOM                X               Y               Z
      1  C         0.0418254644    0.0011774017    0.0554142830
      2  C        -0.0020725473    0.1627583180    1.4520264444
      3  Cl        1.4771069235    0.3971907113    2.3570743934
      4  C        -1.2336193112    0.1702292018    2.1192133160
      5  Cl       -1.3249532633    0.3726604219    3.8543106683
      6  C        -2.4229515618    0.0242183878    1.4106566833
      7  H        -3.3621222393    0.0326893657    1.9486380113
      8  C        -2.3871222804   -0.1283253667    0.0305296201
      9  H        -3.3115608429   -0.2456201820   -0.5223177005
     10  C        -1.1673251565   -0.1381413498   -0.6361514766
     11  H        -1.1364756683   -0.2738578447   -1.7106678124
     12  C         1.3168307206   -0.0167929213   -0.7179666360
     13  C         2.2771302782   -1.0068397256   -0.4983687579
     14  H         2.1216188611   -1.7602260157    0.2622392326
     15  C         3.4454780478   -1.0472054545   -1.2536692341
     16  Cl        4.6011380369   -2.3196395370   -0.9383742356
     17  C         3.6718190597   -0.0850598965   -2.2431142014
     18  Cl        5.1266614351   -0.0914303330   -3.2099614185
     19  C         2.7172306341    0.9040382126   -2.4674220026
     20  H         2.9008730061    1.6487608399   -3.2312747270
     21  C         1.5489474723    0.9360502772   -1.7152684529
     22  H         0.8200511196    1.7173377653   -1.8946818589
   Point Group: c1    Number of degrees of freedom:    60


   Energy is  -2301.898176070

 Hessian updated using BFGS update

 60 Hessian modes will be used to form the next step
  Hessian Eigenvalues:
     0.003053    0.019366    0.019899    0.022894    0.023234    0.023521
     0.023650    0.023785    0.023834    0.023996    0.024024    0.024094
     0.024109    0.024119    0.024138    0.024161    0.024430    0.024700
     0.025718    0.156021    0.159936    0.160010    0.160088    0.160270
     0.160574    0.221006    0.222823    0.233542    0.235224    0.244799
     0.247648    0.249171    0.249978    0.250016    0.251049    0.277668
     0.295444    0.301032    0.301189    0.303238    0.338010    0.349872
     0.356629    0.356650    0.356669    0.356759    0.356810    0.361843
     0.428928    0.431050    0.435923    0.458736    0.467382    0.472129
     0.472524    0.475752    0.477866    0.479939    0.493208    0.526631

 Minimum search - taking simple RFO step
 Searching for Lamda that Minimizes Along All modes
 Value Taken    Lamda =  -0.00000172
 Step Taken.  Stepsize is  0.017397

                             Maximum     Tolerance    Cnvgd?
         Gradient           0.000184      0.000300     YES
         Displacement       0.014983      0.001200      NO
         Energy change     -0.000003      0.000001      NO


 New Cartesian Coordinates Obtained by Inverse Iteration

 Displacement from previous Coordinates is:  0.060214
 ----------------------------------------------------------------
             Standard Nuclear Orientation (Angstroms)
    I     Atom           X                Y                Z
 ----------------------------------------------------------------
    1      C       0.0416992962     0.0012728543     0.0552105255
    2      C      -0.0023559003     0.1676137039     1.4511367165
    3      Cl      1.4766184767     0.4097317904     2.3544267862
    4      C      -1.2337136935     0.1742642761     2.1186431162
    5      Cl     -1.3251215584     0.3817012756     3.8532087172
    6      C      -2.4228946831     0.0231919222     1.4108615499
    7      H      -3.3619627295     0.0310390371     1.9490073383
    8      C      -2.3869907883    -0.1335252556     0.0311122061
    9      H      -3.3112265587    -0.2544125479    -0.5213011378
   10      C      -1.1672388488    -0.1429222979    -0.6357875877
   11      H      -1.1364625262    -0.2819647618    -1.7098951077
   12      C       1.3168630619    -0.0170455100    -0.7177854810
   13      C       2.2748237367    -1.0100946926    -0.5016830457
   14      H       2.1171188235    -1.7665073303     0.2555140887
   15      C       3.4432685665    -1.0501263232    -1.2568330189
   16      Cl      4.5962337701    -2.3260746611    -0.9455694306
   17      C       3.6719962888    -0.0848470613    -2.2427137889
   18      Cl      5.1270892269    -0.0909767043    -3.2093470436
   19      C       2.7197940178     0.9072552121    -2.4635712490
   20      H       2.9050207786     1.6543576887    -3.2246919856
   21      C       1.5514377321     0.9391252174    -1.7113411274
   22      H       0.8245116993     1.7229164444    -1.8877369028
 ----------------------------------------------------------------
 Nuclear Repulsion Energy =        1433.34300062 hartrees
 There are       73 alpha and       73 beta electrons
 Applying Cartesian multipole field
    Component          Value
    ---------          -----
     (2,0,0)        1.00000E-12
     (0,2,0)        2.00000E-11
     (0,0,2)       -3.00000E-11
 Nucleus-field energy     =    -0.0000000623 hartrees
 Requested basis set is 6-311++G(d,p)
 There are 154 shells and 426 basis functions
 A cutoff of  1.0D-15 yielded   9374 shell pairs
 There are     76662 function pairs (     82321 Cartesian)
 Smallest overlap matrix eigenvalue = 3.25E-07
 Linear dependence detected in AO basis
 Number of orthogonalized atomic orbitals = 423
 Maximum deviation from orthogonality = 7.754E-10
 Guess from superposition of atomic densities
 Warning:  Energy on first SCF cycle will be non-variational
 SAD guess density has 146.000000 electrons

 -----------------------------------------------------------------------
  General SCF calculation program by
  Eric Jon Sundstrom, Paul Horn, Yuezhi Mao, Dmitri Zuev, Alec White,
  David Stuck, Shaama M.S., Shane Yost, Joonho Lee, David Small,
  Daniel Levine, Susi Lehtola, Hugh Burton, Evgeny Epifanovsky,
  Bang C. Huynh
 -----------------------------------------------------------------------
 Exchange:     0.2000 Hartree-Fock + 0.0800 Slater + 0.7200 B88
 Correlation:  0.1900 VWN1RPA + 0.8100 LYP
 Using SG-1 standard quadrature grid
 A restricted SCF calculation will be
 performed using DIIS
 SCF converges when DIIS error is below 1.0e-08
 ---------------------------------------
  Cycle       Energy         DIIS error
 ---------------------------------------
    1   -2305.6500813338      3.02e-02  
    2   -2301.7335743420      2.62e-03  
    3   -2301.5929432831      3.46e-03  
    4   -2301.8815373359      7.94e-04  
    5   -2301.8955318244      3.35e-04  
    6   -2301.8979158690      1.07e-04  
    7   -2301.8981434270      3.65e-05  
    8   -2301.8981712797      1.55e-05  
    9   -2301.8981767713      2.58e-06  
   10   -2301.8981769042      1.21e-06  
   11   -2301.8981769380      2.86e-07  
   12   -2301.8981769399      1.27e-07  
   13   -2301.8981769402      2.96e-08  
   14   -2301.8981769403      1.32e-08  
   15   -2301.8981769402      6.03e-09  Convergence criterion met
 ---------------------------------------
 SCF time:   CPU 562.09s  wall 562.00s 
 SCF   energy in the final basis set =    -2301.8981769402
 Total energy in the final basis set =    -2301.8981769402

 --------------------------------------------------------------

                    Orbital Energies (a.u.)
 --------------------------------------------------------------

 Alpha MOs
 -- Occupied --
********-101.5691-101.5680-101.5672 -10.2664 -10.2642 -10.2620 -10.2615
-10.2252 -10.2182 -10.2096 -10.2087 -10.2086 -10.2064 -10.2058 -10.2052
 -9.4840  -9.4837  -9.4826  -9.4818  -7.2488  -7.2483  -7.2474  -7.2467
 -7.2389  -7.2386  -7.2380  -7.2380  -7.2374  -7.2369  -7.2366  -7.2360
 -0.9367  -0.9285  -0.8792  -0.8712  -0.8656  -0.8517  -0.7930  -0.7667
 -0.7523  -0.7405  -0.6573  -0.6441  -0.6244  -0.6049  -0.5494  -0.5248
 -0.5197  -0.5036  -0.4917  -0.4745  -0.4574  -0.4562  -0.4557  -0.4348
 -0.4308  -0.4169  -0.3992  -0.3928  -0.3878  -0.3617  -0.3600  -0.3558
 -0.3486  -0.3421  -0.3387  -0.3200  -0.3194  -0.2868  -0.2726  -0.2670
 -0.2584
 -- Virtual --
 -0.0611  -0.0496  -0.0401  -0.0300  -0.0228  -0.0192  -0.0104  -0.0002
  0.0110   0.0124   0.0199   0.0237   0.0302   0.0354   0.0436   0.0459
  0.0519   0.0545   0.0635   0.0671   0.0728   0.0749   0.0799   0.0824
  0.0881   0.0910   0.0955   0.0989   0.0995   0.1043   0.1070   0.1136
  0.1152   0.1164   0.1199   0.1228   0.1234   0.1285   0.1297   0.1309
  0.1328   0.1342   0.1375   0.1453   0.1521   0.1580   0.1611   0.1618
  0.1674   0.1675   0.1767   0.1827   0.1880   0.1916   0.1940   0.1966
  0.1995   0.2036   0.2114   0.2151   0.2173   0.2236   0.2286   0.2331
  0.2347   0.2396   0.2435   0.2492   0.2527   0.2561   0.2620   0.2644
  0.2695   0.2722   0.2753   0.2778   0.2791   0.2823   0.2874   0.2990
  0.3017   0.3045   0.3109   0.3152   0.3197   0.3260   0.3320   0.3405
  0.3434   0.3480   0.3595   0.3704   0.4251   0.4357   0.4377   0.4430
  0.4485   0.4542   0.4588   0.4644   0.4761   0.4795   0.4828   0.4962
  0.4976   0.5035   0.5134   0.5199   0.5383   0.5417   0.5536   0.5584
  0.5618   0.5703   0.5800   0.5827   0.5871   0.5955   0.6054   0.6132
  0.6162   0.6249   0.6290   0.6332   0.6540   0.6547   0.6674   0.6751
  0.6792   0.6840   0.6916   0.6964   0.7050   0.7147   0.7249   0.7362
  0.7490   0.7546   0.7689   0.7881   0.8073   0.8205   0.8234   0.8324
  0.8372   0.8451   0.8482   0.8506   0.8518   0.8558   0.8602   0.8652
  0.8659   0.8677   0.8797   0.8866   0.8923   0.8995   0.9041   0.9090
  0.9179   0.9283   0.9340   0.9431   0.9454   0.9537   0.9543   0.9638
  0.9717   0.9763   0.9821   0.9909   1.0012   1.0195   1.0238   1.0422
  1.0493   1.0620   1.0878   1.0955   1.1066   1.1250   1.1448   1.1668
  1.1953   1.2390   1.2498   1.2567   1.2582   1.2731   1.2821   1.2904
  1.3083   1.3199   1.3248   1.3563   1.3607   1.3935   1.4368   1.4885
  1.4973   1.5013   1.5183   1.5348   1.5441   1.5655   1.5713   1.5872
  1.5994   1.6162   1.6318   1.6540   1.6789   1.6913   1.6964   1.7107
  1.7256   1.7482   1.7590   1.7930   1.8098   1.8266   1.8568   1.8644
  1.8889   1.8974   1.8989   1.9013   1.9271   1.9344   1.9449   1.9492
  1.9607   1.9642   1.9822   1.9948   2.0397   2.0476   2.0776   2.1080
  2.1452   2.1558   2.1916   2.1988   2.2438   2.2542   2.2638   2.2671
  2.2938   2.2979   2.3079   2.3155   2.3424   2.3523   2.4201   2.4228
  2.4313   2.4444   2.4522   2.4702   2.4995   2.5099   2.5215   2.5418
  2.5591   2.5891   2.6068   2.6190   2.6628   2.6719   2.6891   2.6996
  2.7206   2.7282   2.7332   2.7465   2.7588   2.7692   2.7763   2.7826
  2.7877   2.7965   2.8062   2.8397   2.8429   2.8563   2.8881   2.9177
  2.9801   2.9925   3.0700   3.0854   3.1218   3.1325   3.1567   3.1809
  3.2022   3.2228   3.2295   3.3413   3.3527   3.3925   3.4316   3.5153
  3.5242   3.5985   3.6922   3.7145   3.7825   3.8650   3.9501   4.0476
  4.0712   4.1013   4.1280   4.3700   4.8086   4.8306   9.7642   9.7751
  9.8036   9.8215  23.4195  23.5552  23.8833  23.8868  23.8959  23.8991
 23.9697  24.0151  24.0440  24.0716  24.1376  24.1574  25.7882  25.8110
 25.8712  25.9179  26.0936  26.1531  26.1870  26.2394  26.5087  26.5695
 26.7725  26.8270 215.7560 215.7676 215.8001 215.8226
 --------------------------------------------------------------

          Ground-State Mulliken Net Atomic Charges

     Atom                 Charge (a.u.)
  ----------------------------------------
      1 C                     0.318697
      2 C                    -1.259842
      3 Cl                    0.658091
      4 C                     0.683446
      5 Cl                    0.443321
      6 C                    -0.590766
      7 H                     0.197806
      8 C                    -0.372815
      9 H                     0.179523
     10 C                    -0.466335
     11 H                     0.185771
     12 C                     0.747708
     13 C                    -1.497432
     14 H                     0.225254
     15 C                     0.118552
     16 Cl                    0.584033
     17 C                     0.309517
     18 Cl                    0.499040
     19 C                    -0.835181
     20 H                     0.206738
     21 C                    -0.516731
     22 H                     0.181605
  ----------------------------------------
  Sum of atomic charges =     0.000000

 -----------------------------------------------------------------
                    Cartesian Multipole Moments
 -----------------------------------------------------------------
    Charge (ESU x 10^10)
                -0.0000
    Dipole Moment (Debye)
         X      -3.2538      Y       0.7111      Z      -1.5920
       Tot       3.6915
    Quadrupole Moments (Debye-Ang)
        XX    -124.6416     XY       3.4337     YY    -120.7138
        XZ       3.6498     YZ      -4.7494     ZZ    -123.3394
    Octopole Moments (Debye-Ang^2)
       XXX    -576.5668    XXY      30.2083    XYY    -163.7715
       YYY      67.1181    XXZ      23.6085    XYZ     -11.5171
       YYZ      -2.7733    XZZ    -174.2288    YZZ      32.0667
       ZZZ      -6.7903
    Hexadecapole Moments (Debye-Ang^3)
      XXXX   -6160.2077   XXXY     487.2105   XXYY   -1141.7809
      XYYY     448.1283   YYYY    -734.6403   XXXZ    1433.6218
      XXYZ     -81.2899   XYYZ     458.7973   YYYZ    -175.2711
      XXZZ   -1595.9916   XYZZ     183.9836   YYZZ    -694.9976
      XZZZ    1380.7785   YZZZ    -182.4672   ZZZZ   -3457.2623
 -----------------------------------------------------------------
 Calculating analytic gradient of the SCF energy
 Gradient of SCF Energy
            1           2           3           4           5           6
    1  -0.0001247   0.0000522  -0.0000138  -0.0000090  -0.0000031   0.0000147
    2  -0.0000244   0.0000145  -0.0000217  -0.0000035  -0.0000034  -0.0000262
    3  -0.0000121   0.0000402  -0.0000077   0.0000106  -0.0000092  -0.0000388
            7           8           9          10          11          12
    1  -0.0000069  -0.0000302   0.0000001   0.0000758  -0.0000013   0.0000589
    2  -0.0000118   0.0000024  -0.0000244  -0.0000054   0.0000001   0.0000395
    3  -0.0000022   0.0000410   0.0000051   0.0000029   0.0000011  -0.0000679
           13          14          15          16          17          18
    1   0.0000039  -0.0000012   0.0000349  -0.0000035  -0.0000452   0.0000174
    2  -0.0000027   0.0000132  -0.0000194   0.0000279   0.0000294   0.0000150
    3   0.0000078   0.0000017   0.0000070  -0.0000066   0.0000162  -0.0000127
           19          20          21          22
    1  -0.0000009   0.0000030  -0.0000090  -0.0000120
    2  -0.0000024   0.0000119  -0.0000025  -0.0000061
    3   0.0000008   0.0000025   0.0000213  -0.0000010
 Max gradient component =       1.247E-04
 RMS gradient           =       2.769E-05
 Gradient time:  CPU 185.05 s  wall 185.05 s
 Geometry Optimization Parameters
   NAtoms,    NIC,     NZ,  NCons,   NDum,   NFix, NCnnct, MaxDiis
       22     155      22       0       0       0       0       0

 Cartesian Hessian Update
 Hessian updated using BFGS update


** GEOMETRY OPTIMIZATION IN DELOCALIZED INTERNAL COORDINATES **
   Searching for a Minimum

   Optimization Cycle:   8

                       Coordinates (Angstroms)
     ATOM                X               Y               Z
      1  C         0.0416992962    0.0012728543    0.0552105255
      2  C        -0.0023559003    0.1676137039    1.4511367165
      3  Cl        1.4766184767    0.4097317904    2.3544267862
      4  C        -1.2337136935    0.1742642761    2.1186431162
      5  Cl       -1.3251215584    0.3817012756    3.8532087172
      6  C        -2.4228946831    0.0231919222    1.4108615499
      7  H        -3.3619627295    0.0310390371    1.9490073383
      8  C        -2.3869907883   -0.1335252556    0.0311122061
      9  H        -3.3112265587   -0.2544125479   -0.5213011378
     10  C        -1.1672388488   -0.1429222979   -0.6357875877
     11  H        -1.1364625262   -0.2819647618   -1.7098951077
     12  C         1.3168630619   -0.0170455100   -0.7177854810
     13  C         2.2748237367   -1.0100946926   -0.5016830457
     14  H         2.1171188235   -1.7665073303    0.2555140887
     15  C         3.4432685665   -1.0501263232   -1.2568330189
     16  Cl        4.5962337701   -2.3260746611   -0.9455694306
     17  C         3.6719962888   -0.0848470613   -2.2427137889
     18  Cl        5.1270892269   -0.0909767043   -3.2093470436
     19  C         2.7197940178    0.9072552121   -2.4635712490
     20  H         2.9050207786    1.6543576887   -3.2246919856
     21  C         1.5514377321    0.9391252174   -1.7113411274
     22  H         0.8245116993    1.7229164444   -1.8877369028
   Point Group: c1    Number of degrees of freedom:    60


   Energy is  -2301.898176940

 Hessian updated using BFGS update

 60 Hessian modes will be used to form the next step
  Hessian Eigenvalues:
     0.002894    0.019305    0.019746    0.021855    0.023164    0.023382
     0.023606    0.023657    0.023826    0.023913    0.024025    0.024060
     0.024094    0.024114    0.024120    0.024141    0.024171    0.024800
     0.025216    0.156137    0.159384    0.159949    0.160012    0.160254
     0.160434    0.219949    0.222592    0.231019    0.234915    0.241711
     0.247825    0.249219    0.249695    0.249992    0.252522    0.276268
     0.294824    0.300896    0.301295    0.302797    0.332886    0.350261
     0.356626    0.356652    0.356666    0.356725    0.356764    0.362057
     0.428865    0.430194    0.433775    0.458836    0.465508    0.469873
     0.472728    0.475761    0.477782    0.480774    0.492306    0.526554

 Minimum search - taking simple RFO step
 Searching for Lamda that Minimizes Along All modes
 Value Taken    Lamda =   0.00000000
 Step Taken.  Stepsize is  0.003888

                             Maximum     Tolerance    Cnvgd?
         Gradient           0.000067      0.000300     YES
         Displacement       0.002980      0.001200      NO
         Energy change     -0.000001      0.000001     YES

 Final energy is   -2301.8981769402335     


 ******************************
 **  OPTIMIZATION CONVERGED  **
 ******************************

                       Coordinates (Angstroms)
     ATOM                X               Y               Z
      1  C         0.0416992962    0.0012728543    0.0552105255
      2  C        -0.0023559003    0.1676137039    1.4511367165
      3  Cl        1.4766184767    0.4097317904    2.3544267862
      4  C        -1.2337136935    0.1742642761    2.1186431162
      5  Cl       -1.3251215584    0.3817012756    3.8532087172
      6  C        -2.4228946831    0.0231919222    1.4108615499
      7  H        -3.3619627295    0.0310390371    1.9490073383
      8  C        -2.3869907883   -0.1335252556    0.0311122061
      9  H        -3.3112265587   -0.2544125479   -0.5213011378
     10  C        -1.1672388488   -0.1429222979   -0.6357875877
     11  H        -1.1364625262   -0.2819647618   -1.7098951077
     12  C         1.3168630619   -0.0170455100   -0.7177854810
     13  C         2.2748237367   -1.0100946926   -0.5016830457
     14  H         2.1171188235   -1.7665073303    0.2555140887
     15  C         3.4432685665   -1.0501263232   -1.2568330189
     16  Cl        4.5962337701   -2.3260746611   -0.9455694306
     17  C         3.6719962888   -0.0848470613   -2.2427137889
     18  Cl        5.1270892269   -0.0909767043   -3.2093470436
     19  C         2.7197940178    0.9072552121   -2.4635712490
     20  H         2.9050207786    1.6543576887   -3.2246919856
     21  C         1.5514377321    0.9391252174   -1.7113411274
     22  H         0.8245116993    1.7229164444   -1.8877369028

Z-matrix Print:
$molecule
0 1
Cl
C  1 1.749834
C  2 1.400661 1 119.760648
C  3 1.392095 2 120.541904 1 178.071513 0
H  4 1.082364 3 119.180945 2 179.963200 0
C  4 1.389085 3 119.681340 2 -0.088860 0
H  6 1.083506 4 119.798532 3 179.806248 0
C  6 1.390194 4 119.995628 3 0.189891 0
H  8 1.083507 6 120.089027 4 178.957379 0
C  8 1.399929 6 121.346496 4 0.094893 0
C  10 1.491275 8 118.770772 6 -179.995124 0
C  11 1.396616 10 121.000386 8 -117.555512 0
H  12 1.081840 11 120.362103 10 -1.901801 0
C  12 1.391804 11 120.819606 10 177.794465 0
C  14 1.398585 12 119.994008 11 0.266142 0
C  15 1.392743 14 119.446698 12 -0.316693 0
H  16 1.082486 15 119.087669 14 179.697258 0
C  16 1.389936 15 120.345171 14 -0.001443 0
H  18 1.083451 16 119.501911 15 179.384098 0
Cl 15 1.746915 14 121.591208 12 179.703224 0
Cl 14 1.747644 12 118.569016 11 -179.521575 0
Cl 3 1.749315 2 121.268387 1 -1.521250 0
$end


 --------------------------------------------------------------

                    Orbital Energies (a.u.)
 --------------------------------------------------------------

 Alpha MOs
 -- Occupied --
********-101.5691-101.5680-101.5672 -10.2664 -10.2642 -10.2620 -10.2615
-10.2252 -10.2182 -10.2096 -10.2087 -10.2086 -10.2064 -10.2058 -10.2052
 -9.4840  -9.4837  -9.4826  -9.4818  -7.2488  -7.2483  -7.2474  -7.2467
 -7.2389  -7.2386  -7.2380  -7.2380  -7.2374  -7.2369  -7.2366  -7.2360
 -0.9367  -0.9285  -0.8792  -0.8712  -0.8656  -0.8517  -0.7930  -0.7667
 -0.7523  -0.7405  -0.6573  -0.6441  -0.6244  -0.6049  -0.5494  -0.5248
 -0.5197  -0.5036  -0.4917  -0.4745  -0.4574  -0.4562  -0.4557  -0.4348
 -0.4308  -0.4169  -0.3992  -0.3928  -0.3878  -0.3617  -0.3600  -0.3558
 -0.3486  -0.3421  -0.3387  -0.3200  -0.3194  -0.2868  -0.2726  -0.2670
 -0.2584
 -- Virtual --
 -0.0611  -0.0496  -0.0401  -0.0300  -0.0228  -0.0192  -0.0104  -0.0002
  0.0110   0.0124   0.0199   0.0237   0.0302   0.0354   0.0436   0.0459
  0.0519   0.0545   0.0635   0.0671   0.0728   0.0749   0.0799   0.0824
  0.0881   0.0910   0.0955   0.0989   0.0995   0.1043   0.1070   0.1136
  0.1152   0.1164   0.1199   0.1228   0.1234   0.1285   0.1297   0.1309
  0.1328   0.1342   0.1375   0.1453   0.1521   0.1580   0.1611   0.1618
  0.1674   0.1675   0.1767   0.1827   0.1880   0.1916   0.1940   0.1966
  0.1995   0.2036   0.2114   0.2151   0.2173   0.2236   0.2286   0.2331
  0.2347   0.2396   0.2435   0.2492   0.2527   0.2561   0.2620   0.2644
  0.2695   0.2722   0.2753   0.2778   0.2791   0.2823   0.2874   0.2990
  0.3017   0.3045   0.3109   0.3152   0.3197   0.3260   0.3320   0.3405
  0.3434   0.3480   0.3595   0.3704   0.4251   0.4357   0.4377   0.4430
  0.4485   0.4542   0.4588   0.4644   0.4761   0.4795   0.4828   0.4962
  0.4976   0.5035   0.5134   0.5199   0.5383   0.5417   0.5536   0.5584
  0.5618   0.5703   0.5800   0.5827   0.5871   0.5955   0.6054   0.6132
  0.6162   0.6249   0.6290   0.6332   0.6540   0.6547   0.6674   0.6751
  0.6792   0.6840   0.6916   0.6964   0.7050   0.7147   0.7249   0.7362
  0.7490   0.7546   0.7689   0.7881   0.8073   0.8205   0.8234   0.8324
  0.8372   0.8451   0.8482   0.8506   0.8518   0.8558   0.8602   0.8652
  0.8659   0.8677   0.8797   0.8866   0.8923   0.8995   0.9041   0.9090
  0.9179   0.9283   0.9340   0.9431   0.9454   0.9537   0.9543   0.9638
  0.9717   0.9763   0.9821   0.9909   1.0012   1.0195   1.0238   1.0422
  1.0493   1.0620   1.0878   1.0955   1.1066   1.1250   1.1448   1.1668
  1.1953   1.2390   1.2498   1.2567   1.2582   1.2731   1.2821   1.2904
  1.3083   1.3199   1.3248   1.3563   1.3607   1.3935   1.4368   1.4885
  1.4973   1.5013   1.5183   1.5348   1.5441   1.5655   1.5713   1.5872
  1.5994   1.6162   1.6318   1.6540   1.6789   1.6913   1.6964   1.7107
  1.7256   1.7482   1.7590   1.7930   1.8098   1.8266   1.8568   1.8644
  1.8889   1.8974   1.8989   1.9013   1.9271   1.9344   1.9449   1.9492
  1.9607   1.9642   1.9822   1.9948   2.0397   2.0476   2.0776   2.1080
  2.1452   2.1558   2.1916   2.1988   2.2438   2.2542   2.2638   2.2671
  2.2938   2.2979   2.3079   2.3155   2.3424   2.3523   2.4201   2.4228
  2.4313   2.4444   2.4522   2.4702   2.4995   2.5099   2.5215   2.5418
  2.5591   2.5891   2.6068   2.6190   2.6628   2.6719   2.6891   2.6996
  2.7206   2.7282   2.7332   2.7465   2.7588   2.7692   2.7763   2.7826
  2.7877   2.7965   2.8062   2.8397   2.8429   2.8563   2.8881   2.9177
  2.9801   2.9925   3.0700   3.0854   3.1218   3.1325   3.1567   3.1809
  3.2022   3.2228   3.2295   3.3413   3.3527   3.3925   3.4316   3.5153
  3.5242   3.5985   3.6922   3.7145   3.7825   3.8650   3.9501   4.0476
  4.0712   4.1013   4.1280   4.3700   4.8086   4.8306   9.7642   9.7751
  9.8036   9.8215  23.4195  23.5552  23.8833  23.8868  23.8959  23.8991
 23.9697  24.0151  24.0440  24.0716  24.1376  24.1574  25.7882  25.8110
 25.8712  25.9179  26.0936  26.1531  26.1870  26.2394  26.5087  26.5695
 26.7725  26.8270 215.7560 215.7676 215.8001 215.8226
 --------------------------------------------------------------

          Ground-State Mulliken Net Atomic Charges

     Atom                 Charge (a.u.)
  ----------------------------------------
      1 C                     0.318697
      2 C                    -1.259842
      3 Cl                    0.658091
      4 C                     0.683446
      5 Cl                    0.443321
      6 C                    -0.590766
      7 H                     0.197806
      8 C                    -0.372815
      9 H                     0.179523
     10 C                    -0.466335
     11 H                     0.185771
     12 C                     0.747708
     13 C                    -1.497432
     14 H                     0.225254
     15 C                     0.118552
     16 Cl                    0.584033
     17 C                     0.309517
     18 Cl                    0.499040
     19 C                    -0.835181
     20 H                     0.206738
     21 C                    -0.516731
     22 H                     0.181605
  ----------------------------------------
  Sum of atomic charges =     0.000000

 -----------------------------------------------------------------
                    Cartesian Multipole Moments
 -----------------------------------------------------------------
    Charge (ESU x 10^10)
                -0.0000
    Dipole Moment (Debye)
         X      -3.2538      Y       0.7111      Z      -1.5920
       Tot       3.6915
    Quadrupole Moments (Debye-Ang)
        XX    -124.6416     XY       3.4337     YY    -120.7138
        XZ       3.6498     YZ      -4.7494     ZZ    -123.3394
    Octopole Moments (Debye-Ang^2)
       XXX    -576.5668    XXY      30.2083    XYY    -163.7715
       YYY      67.1181    XXZ      23.6085    XYZ     -11.5171
       YYZ      -2.7733    XZZ    -174.2288    YZZ      32.0667
       ZZZ      -6.7903
    Hexadecapole Moments (Debye-Ang^3)
      XXXX   -6160.2077   XXXY     487.2105   XXYY   -1141.7809
      XYYY     448.1283   YYYY    -734.6403   XXXZ    1433.6218
      XXYZ     -81.2899   XYYZ     458.7973   YYYZ    -175.2711
      XXZZ   -1595.9916   XYZZ     183.9836   YYZZ    -694.9976
      XZZZ    1380.7785   YZZZ    -182.4672   ZZZZ   -3457.2623
 -----------------------------------------------------------------
Archival summary:
1\1\november\OPT\ProcedureUnspecified\BasisUnspecified\l4126\taweetha\WedJan1502:34:592020WedJan1502:34:592020\0\\#,OPT,ProcedureUnspecified,BasisUnspecified,\\0,1\Cl\C,1,1.74983\C,2,1.40066,1,119.761\C,3,1.3921,2,120.542,1,178.072,0\H,4,1.08236,3,119.181,2,179.963,0\C,4,1.38909,3,119.681,2,-0.0888601,0\H,6,1.08351,4,119.799,3,179.806,0\C,6,1.39019,4,119.996,3,0.189891,0\H,8,1.08351,6,120.089,4,178.957,0\C,8,1.39993,6,121.346,4,0.0948932,0\C,10,1.49127,8,118.771,6,-179.995,0\C,11,1.39662,10,121,8,-117.556,0\H,12,1.08184,11,120.362,10,-1.9018,0\C,12,1.3918,11,120.82,10,177.794,0\C,14,1.39859,12,119.994,11,0.266142,0\C,15,1.39274,14,119.447,12,-0.316693,0\H,16,1.08249,15,119.088,14,179.697,0\C,16,1.38994,15,120.345,14,-0.00144276,0\H,18,1.08345,16,119.502,15,179.384,0\Cl,15,1.74692,14,121.591,12,179.703,0\Cl,14,1.74764,12,118.569,11,-179.522,0\Cl,3,1.74932,2,121.268,1,-1.52125,0\\\@

 Total job time:  6036.89s(wall), 6036.50s(cpu) 
 Wed Jan 15 02:34:59 2020

        *************************************************************
        *                                                           *
        *  Thank you very much for using Q-Chem.  Have a nice day.  *
        *                                                           *
        *************************************************************


 
User input: 2 of 2 
 
                  Welcome to Q-Chem
     A Quantum Leap Into The Future Of Chemistry


 Q-Chem 5.2 (devel), Q-Chem, Inc., Pleasanton, CA (2019)

 Yihan Shao,  Zhengting Gan,  E. Epifanovsky,  A. T. B. Gilbert,  M. Wormit,  
 J. Kussmann,  A. W. Lange,  A. Behn,  Jia Deng,  Xintian Feng,  D. Ghosh,  
 M. Goldey,  P. R. Horn,  L. D. Jacobson,  I. Kaliman,  T. Kus,  A. Landau,  
 Jie Liu,  E. I. Proynov,  R. M. Richard,  R. P. Steele,  E. J. Sundstrom,  
 H. L. Woodcock III,  P. M. Zimmerman,  D. Zuev,  B. Albrecht,  E. Alguire,  
 S. A. Baeppler,  D. Barton,  Z. Benda,  Y. A. Bernard,  E. J. Berquist,  
 K. B. Bravaya,  H. Burton,  D. Casanova,  Chun-Min Chang,  Yunqing Chen,  
 A. Chien,  K. D. Closser,  M. P. Coons,  S. Coriani,  S. Dasgupta,  
 A. L. Dempwolff,  M. Diedenhofen,  Hainam Do,  R. G. Edgar,  Po-Tung Fang,  
 S. Faraji,  S. Fatehi,  Qingguo Feng,  K. D. Fenk,  J. Fosso-Tande,  
 J. Gayvert,  Qinghui Ge,  A. Ghysels,  G. Gidofalvi,  J. Gomes,  
 J. Gonthier,  A. Gunina,  D. Hait,  M. W. D. Hanson-Heine,  
 P. H. P. Harbach,  A. W. Hauser,  M. F. Herbst,  J. E. Herr,  
 E. G. Hohenstein,  Z. C. Holden,  Kerwin Hui,  B. C. Huynh,  T.-C. Jagau,  
 Hyunjun Ji,  B. Kaduk,  K. Khistyaev,  Jaehoon Kim,  P. Klunzinger,  K. Koh,  
 D. Kosenkov,  L. Koulias,  T. Kowalczyk,  C. M. Krauter,  A. Kunitsa,  
 Ka Un Lao,  A. Laurent,  K. V. Lawler,  Joonho Lee,  D. Lefrancois,  
 S. Lehtola,  D. S. Levine,  Yi-Pei Li,  You-Sheng Lin,  Fenglai Liu,  
 E. Livshits,  A. Luenser,  P. Manohar,  E. Mansoor,  S. F. Manzer,  
 Shan-Ping Mao,  Yuezhi Mao,  N. Mardirossian,  A. V. Marenich,  
 T. Markovich,  L. A. Martinez-Martinez,  S. A. Maurer,  N. J. Mayhall,  
 S. C. McKenzie,  J.-M. Mewes,  P. Morgante,  A. F. Morrison,  
 J. W. Mullinax,  K. Nanda,  T. S. Nguyen-Beck,  R. Olivares-Amaya,  
 J. A. Parkhill,  Zheng Pei,  T. M. Perrine,  F. Plasser,  P. Pokhilko,  
 S. Prager,  A. Prociuk,  E. Ramos,  D. R. Rehn,  F. Rob,  M. Scheurer,  
 M. Schneider,  N. Sergueev,  S. M. Sharada,  S. Sharma,  D. W. Small,  
 T. Stauch,  T. Stein,  Yu-Chuan Su,  A. J. W. Thom,  A. Tkatchenko,  
 T. Tsuchimochi,  N. M. Tubman,  L. Vogt,  M. L. Vidal,  O. Vydrov,  
 M. A. Watson,  J. Wenzel,  M. de Wergifosse,  T. A. Wesolowski,  A. White,  
 J. Witte,  A. Yamada,  Jun Yang,  K. Yao,  S. Yeganeh,  S. R. Yost,  
 Zhi-Qiang You,  A. Zech,  Igor Ying Zhang,  Xing Zhang,  Yan Zhao,  
 Ying Zhu,  B. R. Brooks,  G. K. L. Chan,  C. J. Cramer,  M. S. Gordon,  
 W. J. Hehre,  A. Klamt,  M. W. Schmidt,  C. D. Sherrill,  D. G. Truhlar,  
 A. Aspuru-Guzik,  R. Baer,  A. T. Bell,  N. A. Besley,  Jeng-Da Chai,  
 A. E. DePrince, III,  R. A. DiStasio Jr.,  A. Dreuw,  B. D. Dunietz,  
 T. R. Furlani,  Chao-Ping Hsu,  Yousung Jung,  Jing Kong,  D. S. Lambrecht,  
 WanZhen Liang,  C. Ochsenfeld,  V. A. Rassolov,  L. V. Slipchenko,  
 J. E. Subotnik,  T. Van Voorhis,  J. M. Herbert,  A. I. Krylov,  
 P. M. W. Gill,  M. Head-Gordon

 Contributors to earlier versions of Q-Chem not listed above: 
 R. D. Adamson,  B. Austin,  J. Baker,  G. J. O. Beran,  K. Brandhorst,  
 S. T. Brown,  E. F. C. Byrd,  A. K. Chakraborty,  C.-L. Cheng,  
 Siu Hung Chien,  D. M. Chipman,  D. L. Crittenden,  H. Dachsel,  
 R. J. Doerksen,  A. D. Dutoi,  L. Fusti-Molnar,  W. A. Goddard III,  
 A. Golubeva-Zadorozhnaya,  S. R. Gwaltney,  G. Hawkins,  A. Heyden,  
 S. Hirata,  G. Kedziora,  F. J. Keil,  C. Kelley,  Jihan Kim,  R. A. King,  
 R. Z. Khaliullin,  P. P. Korambath,  W. Kurlancheek,  A. M. Lee,  M. S. Lee,  
 S. V. Levchenko,  Ching Yeh Lin,  D. Liotard,  R. C. Lochan,  I. Lotan,  
 P. E. Maslen,  N. Nair,  D. P. O'Neill,  D. Neuhauser,  E. Neuscamman,  
 C. M. Oana,  R. Olson,  B. Peters,  R. Peverati,  P. A. Pieniazek,  
 Y. M. Rhee,  J. Ritchie,  M. A. Rohrdanz,  E. Rosta,  N. J. Russ,  
 H. F. Schaefer III,  N. E. Schultz,  N. Shenvi,  A. C. Simmonett,  A. Sodt,  
 D. Stuck,  K. S. Thanthiriwatte,  V. Vanovschi,  Tao Wang,  A. Warshel,  
 C. F. Williams,  Q. Wu,  X. Xu,  W. Zhang

 Please cite Q-Chem as follows:
 Y. Shao et al., Mol. Phys. 113, 184-215 (2015)
 DOI: 10.1080/00268976.2014.952696

 Q-Chem 5.2.1 for Intel X86 EM64T Linux

 Parts of Q-Chem use Armadillo 8.300.2 (Tropical Shenanigans).
 http://arma.sourceforge.net/

 Q-Chem begins on Wed Jan 15 02:34:59 2020  

Host: 
0

     Scratch files written to /scratch/taweetham/qchem21233//
NAlpha2: 146
NElect   146
Mult     1
The previous job contains 0 fragments, simply inherited here

 Q-Chem warning in module libgen/rem_setup.C, line 2168:

 Setting Thresh to 1e-14


Checking the input file for inconsistencies... 	...done.

--------------------------------------------------------------
User input:
--------------------------------------------------------------

$MOLECULE
READ
$END

$REM
   JOB_TYPE 	FREQUENCY
   BASIS 	6-311++G**
   METHOD	B3LYP
   SCF_GUESS_ALWAYS     TRUE
   S2THRESH     15
   THRESH       15
   MEM_TOTAL    10000
$END

--------------------------------------------------------------
 ----------------------------------------------------------------
             Standard Nuclear Orientation (Angstroms)
    I     Atom           X                Y                Z
 ----------------------------------------------------------------
    1      C       1.1357892451    -0.8426825969    -0.2040759964
    2      C       2.0638796752     0.1525050773     0.1515498120
    3      Cl      1.5205603226     1.6242687325     0.9265563604
    4      C       3.4304441016    -0.0463451327    -0.0825683228
    5      Cl      4.6120061504     1.1689727412     0.3498862079
    6      C       3.8843567589    -1.2281546287    -0.6615490155
    7      H       4.9450821659    -1.3583394835    -0.8330855332
    8      C       2.9738701052    -2.2184260097    -1.0078642773
    9      H       3.3247637969    -3.1377071736    -1.4614960200
   10      C       1.6162770991    -2.0249899821    -0.7794738954
   11      H       0.9031681753    -2.7893476931    -1.0644649577
   12      C      -0.3319640412    -0.6960291532     0.0152276192
   13      C      -1.0589301268     0.3070851496    -0.6296115871
   14      H      -0.5586541803     1.0146338758    -1.2772821792
   15      C      -2.4360695923     0.4123216836    -0.4577700949
   16      Cl     -3.2891329287     1.6821380505    -1.3028187807
   17      C      -3.1079041601    -0.4898091448     0.3733975168
   18      Cl     -4.8338137256    -0.3914663435     0.6249481987
   19      C      -2.3884655304    -1.4929793019     1.0182167144
   20      H      -2.9135552622    -2.1850189707     1.6640787040
   21      C      -1.0142445278    -1.5980416391     0.8382144789
   22      H      -0.4665756530    -2.3774705555     1.3543685083
 ----------------------------------------------------------------
 Molecular Point Group                 C1    NOp =  1
 Largest Abelian Subgroup              C1    NOp =  1
 Nuclear Repulsion Energy =        1433.34300062 hartrees
 There are       73 alpha and       73 beta electrons
 Requested basis set is 6-311++G(d,p)
 There are 154 shells and 426 basis functions

 Total QAlloc Memory Limit  10000 MB
 Mega-Array Size       188 MB
 MEM_STATIC part       192 MB
 A cutoff of  1.0D-15 yielded   9374 shell pairs
 There are     76662 function pairs (     82321 Cartesian)
 Smallest overlap matrix eigenvalue = 3.25E-07
 Linear dependence detected in AO basis
 Number of orthogonalized atomic orbitals = 423
 Maximum deviation from orthogonality = 7.711E-10
 Guess from superposition of atomic densities
 Warning:  Energy on first SCF cycle will be non-variational
 SAD guess density has 146.000000 electrons

 -----------------------------------------------------------------------
  General SCF calculation program by
  Eric Jon Sundstrom, Paul Horn, Yuezhi Mao, Dmitri Zuev, Alec White,
  David Stuck, Shaama M.S., Shane Yost, Joonho Lee, David Small,
  Daniel Levine, Susi Lehtola, Hugh Burton, Evgeny Epifanovsky,
  Bang C. Huynh
 -----------------------------------------------------------------------
 Exchange:     0.2000 Hartree-Fock + 0.0800 Slater + 0.7200 B88
 Correlation:  0.1900 VWN1RPA + 0.8100 LYP
 Using SG-1 standard quadrature grid
 A restricted SCF calculation will be
 performed using DIIS
 SCF converges when DIIS error is below 1.0e-08
 ---------------------------------------
  Cycle       Energy         DIIS error
 ---------------------------------------
    1   -2305.6503397395      3.02e-02  
    2   -2301.7335170814      2.62e-03  
    3   -2301.5928772840      3.46e-03  
    4   -2301.8814727759      7.94e-04  
    5   -2301.8954677538      3.35e-04  
    6   -2301.8978518836      1.07e-04  
    7   -2301.8980795453      3.66e-05  
    8   -2301.8981074345      1.55e-05  
    9   -2301.8981129236      2.58e-06  
   10   -2301.8981130568      1.21e-06  
   11   -2301.8981130906      2.86e-07  
   12   -2301.8981130922      1.27e-07  
   13   -2301.8981130926      2.96e-08  
   14   -2301.8981130925      1.32e-08  
   15   -2301.8981130927      6.03e-09  Convergence criterion met
 ---------------------------------------
 SCF time:   CPU 567.46s  wall 568.00s 
 SCF   energy in the final basis set =    -2301.8981130927
 Total energy in the final basis set =    -2301.8981130927

 --------------------------------------------------------------

                    Orbital Energies (a.u.)
 --------------------------------------------------------------

 Alpha MOs
 -- Occupied --
********-101.5691-101.5681-101.5672 -10.2664 -10.2642 -10.2621 -10.2615
-10.2252 -10.2182 -10.2096 -10.2087 -10.2087 -10.2064 -10.2058 -10.2053
 -9.4839  -9.4837  -9.4826  -9.4818  -7.2487  -7.2486  -7.2473  -7.2467
 -7.2387  -7.2386  -7.2381  -7.2378  -7.2375  -7.2370  -7.2366  -7.2360
 -0.9367  -0.9286  -0.8792  -0.8712  -0.8656  -0.8517  -0.7930  -0.7667
 -0.7523  -0.7405  -0.6573  -0.6441  -0.6244  -0.6049  -0.5495  -0.5248
 -0.5197  -0.5036  -0.4918  -0.4745  -0.4574  -0.4562  -0.4558  -0.4348
 -0.4308  -0.4169  -0.3992  -0.3929  -0.3878  -0.3617  -0.3600  -0.3558
 -0.3486  -0.3421  -0.3387  -0.3199  -0.3194  -0.2868  -0.2726  -0.2670
 -0.2584
 -- Virtual --
 -0.0611  -0.0496  -0.0401  -0.0300  -0.0228  -0.0192  -0.0105  -0.0002
  0.0110   0.0124   0.0198   0.0238   0.0301   0.0354   0.0435   0.0459
  0.0518   0.0543   0.0634   0.0671   0.0728   0.0749   0.0799   0.0823
  0.0880   0.0910   0.0956   0.0988   0.0995   0.1041   0.1070   0.1135
  0.1152   0.1163   0.1199   0.1227   0.1233   0.1284   0.1296   0.1308
  0.1329   0.1341   0.1376   0.1452   0.1520   0.1579   0.1611   0.1618
  0.1673   0.1674   0.1764   0.1826   0.1880   0.1914   0.1942   0.1964
  0.1996   0.2033   0.2116   0.2150   0.2174   0.2237   0.2285   0.2332
  0.2347   0.2395   0.2434   0.2491   0.2526   0.2560   0.2621   0.2646
  0.2696   0.2720   0.2755   0.2778   0.2790   0.2821   0.2874   0.2989
  0.3017   0.3043   0.3108   0.3151   0.3196   0.3258   0.3321   0.3404
  0.3433   0.3479   0.3595   0.3704   0.4250   0.4356   0.4376   0.4429
  0.4485   0.4542   0.4587   0.4644   0.4762   0.4794   0.4827   0.4961
  0.4976   0.5035   0.5132   0.5198   0.5383   0.5417   0.5537   0.5584
  0.5618   0.5703   0.5800   0.5827   0.5870   0.5953   0.6054   0.6131
  0.6161   0.6248   0.6289   0.6332   0.6540   0.6545   0.6672   0.6750
  0.6792   0.6838   0.6915   0.6962   0.7049   0.7146   0.7249   0.7361
  0.7489   0.7546   0.7689   0.7881   0.8073   0.8206   0.8235   0.8324
  0.8372   0.8450   0.8482   0.8506   0.8518   0.8558   0.8601   0.8652
  0.8659   0.8677   0.8797   0.8866   0.8922   0.8994   0.9040   0.9090
  0.9179   0.9282   0.9340   0.9431   0.9454   0.9536   0.9543   0.9637
  0.9717   0.9764   0.9822   0.9907   1.0011   1.0194   1.0239   1.0422
  1.0492   1.0620   1.0878   1.0955   1.1066   1.1250   1.1449   1.1668
  1.1953   1.2390   1.2498   1.2567   1.2582   1.2731   1.2821   1.2904
  1.3084   1.3199   1.3249   1.3563   1.3607   1.3935   1.4368   1.4885
  1.4973   1.5012   1.5181   1.5348   1.5441   1.5655   1.5713   1.5872
  1.5993   1.6163   1.6318   1.6540   1.6789   1.6913   1.6963   1.7107
  1.7255   1.7482   1.7590   1.7930   1.8098   1.8266   1.8568   1.8644
  1.8889   1.8974   1.8989   1.9013   1.9271   1.9344   1.9449   1.9492
  1.9607   1.9642   1.9822   1.9948   2.0397   2.0477   2.0776   2.1080
  2.1452   2.1557   2.1916   2.1988   2.2438   2.2542   2.2638   2.2671
  2.2938   2.2980   2.3079   2.3155   2.3424   2.3524   2.4201   2.4228
  2.4312   2.4446   2.4522   2.4702   2.4995   2.5099   2.5215   2.5417
  2.5590   2.5891   2.6068   2.6189   2.6629   2.6718   2.6890   2.6996
  2.7205   2.7282   2.7332   2.7465   2.7588   2.7692   2.7763   2.7826
  2.7877   2.7965   2.8062   2.8397   2.8429   2.8563   2.8882   2.9177
  2.9801   2.9925   3.0700   3.0854   3.1218   3.1325   3.1567   3.1808
  3.2022   3.2228   3.2295   3.3413   3.3527   3.3925   3.4316   3.5153
  3.5242   3.5985   3.6921   3.7145   3.7825   3.8650   3.9501   4.0477
  4.0711   4.1013   4.1280   4.3699   4.8087   4.8306   9.7643   9.7751
  9.8037   9.8215  23.4195  23.5552  23.8833  23.8868  23.8959  23.8991
 23.9698  24.0151  24.0440  24.0716  24.1376  24.1574  25.7886  25.8111
 25.8716  25.9177  26.0941  26.1534  26.1875  26.2390  26.5090  26.5692
 26.7726  26.8268 215.7560 215.7676 215.8001 215.8226
 --------------------------------------------------------------

          Ground-State Mulliken Net Atomic Charges

     Atom                 Charge (a.u.)
  ----------------------------------------
      1 C                     0.315055
      2 C                    -1.262140
      3 Cl                    0.658166
      4 C                     0.687494
      5 Cl                    0.443598
      6 C                    -0.589578
      7 H                     0.197768
      8 C                    -0.372600
      9 H                     0.179507
     10 C                    -0.467667
     11 H                     0.185845
     12 C                     0.758726
     13 C                    -1.506248
     14 H                     0.225756
     15 C                     0.115778
     16 Cl                    0.583601
     17 C                     0.313196
     18 Cl                    0.499452
     19 C                    -0.834558
     20 H                     0.206801
     21 C                    -0.519100
     22 H                     0.181148
  ----------------------------------------
  Sum of atomic charges =     0.000000

 -----------------------------------------------------------------
                    Cartesian Multipole Moments
 -----------------------------------------------------------------
    Charge (ESU x 10^10)
                -0.0000
    Dipole Moment (Debye)
         X       1.5971      Y      -3.2947      Z      -0.4655
       Tot       3.6909
    Quadrupole Moments (Debye-Ang)
        XX    -125.3794     XY      -4.1262     YY    -113.3926
        XZ      -5.3907     YZ      -0.3189     ZZ    -120.1115
    Octopole Moments (Debye-Ang^2)
       XXX      34.5592    XXY     -21.2374    XYY       4.4195
       YYY       4.5709    XXZ      -7.1070    XYZ      13.8184
       YYZ      -0.8257    XZZ      -5.2835    YZZ       3.1695
       ZZZ       6.1703
    Hexadecapole Moments (Debye-Ang^3)
      XXXX   -6862.1401   XXXY     -69.5292   XXYY   -1320.2953
      XYYY      -4.8297   YYYY   -1265.2347   XXXZ     -53.8499
      XXYZ      20.1678   XYYZ     -22.7423   YYYZ      14.3479
      XXZZ   -1251.9070   XYZZ       6.0510   YYZZ    -288.7272
      XZZZ      22.9884   YZZZ     -11.5557   ZZZZ    -574.0556
 -----------------------------------------------------------------
 Calculating MO derivatives via CPSCF
    1     0    69    0.0212373  
    2     0    69    0.0059617  
    3     0    69    0.0006220  
    4     1    68    0.0000451  
    5    66     3    0.0000028  
    6    69     0    0.0000002  Converged
 Time for AOints: 860.5 s (CPU) 860.5 s (wall)
 ------------------------------------------------------------------------------
                     AOints        : Timing summary (seconds)
 ------------------------------------------------------------------------------
     job step          cpu (% of tot)      sys (% of tot)     wall (% of tot)
 ------------------------------------------------------------------------------
  AOints            0.8605E+03 ( 9.0)   0.8000E-05 ( 2.9)   0.8605E+03 ( 9.0)
 ------------------------------------------------------------------------------
   Grand Totals     0.9605E+04          0.2800E-03          0.9606E+04
 ------------------------------------------------------------------------------
 Polarizability Matrix (a.u.)
            1           2           3
    1-270.9868915   6.8935821   8.8822923
    2   6.8935821-181.5777001  -0.0406773
    3   8.8822923  -0.0406773-127.9376237
 Calculating analytic Hessian of the SCF energy

 Direct stationary perturbation theory relativistic correction:

 rels  =       3.209010270349
 relv  =     -12.252714647118
 rel2e =       3.290411972221
 E_rel =      -5.753292404548

 Hessian of the SCF Energy
            1           2           3           4           5           6
    1   0.6245081   0.0096385  -0.0455306  -0.1937737  -0.1080171  -0.0393245
    2   0.0096385   0.5591272   0.1586607  -0.0560426  -0.1805302  -0.0486684
    3  -0.0455306   0.1586607   0.2397199  -0.0134099  -0.0417909  -0.0778420
    4  -0.1937737  -0.0560426  -0.0134099   0.5923373   0.0424303  -0.0303602
    5  -0.1080171  -0.1805302  -0.0417909   0.0424303   0.4383265   0.1466378
    6  -0.0393245  -0.0486684  -0.0778420  -0.0303602   0.1466378   0.1856625
    7   0.0068972  -0.0078272  -0.0040495  -0.0513164   0.0274016   0.0163029
    8   0.0111162  -0.0323031  -0.0185894   0.0310083  -0.1189362  -0.0502431
    9   0.0048722  -0.0158156  -0.0048863   0.0185159  -0.0504449  -0.0484323
   10  -0.0413236  -0.0599405  -0.0220359  -0.2854917   0.0556079   0.0484333
   11  -0.0110814   0.0389867   0.0160438  -0.0025860  -0.0931022  -0.0156215
   12  -0.0000181   0.0223496   0.0144425   0.0221508  -0.0219015  -0.0705582
   13  -0.0023845   0.0049056   0.0029845  -0.0267260  -0.0289543  -0.0103362
   14   0.0001519   0.0016587  -0.0009807  -0.0071708  -0.0080751  -0.0045025
   15   0.0009058  -0.0014315   0.0033110  -0.0004549  -0.0022295   0.0017971
   16  -0.0009433  -0.0109668  -0.0051732  -0.0030206   0.0271057   0.0138285
   17  -0.0104530  -0.0544277  -0.0215899   0.0765774   0.0131327  -0.0049188
   18  -0.0049893  -0.0223578  -0.0121283   0.0357638   0.0005284   0.0023677
   19   0.0004987  -0.0002345  -0.0002599   0.0011079   0.0009548   0.0009090
   20  -0.0001358  -0.0011498   0.0000291  -0.0000313  -0.0023562  -0.0035602
   21  -0.0003850  -0.0000937  -0.0011414   0.0006803  -0.0035867   0.0038679
   22  -0.0064007   0.0743753   0.0342768  -0.0629904  -0.0207346  -0.0035530
   23   0.0322921   0.0136460  -0.0008861  -0.0212516  -0.0068582   0.0011922
   24   0.0163305  -0.0040219   0.0033736  -0.0036190   0.0008067  -0.0029649
   25  -0.0051692  -0.0000827   0.0013018  -0.0012143  -0.0007501  -0.0002704
   26   0.0001890   0.0028073  -0.0017363  -0.0006196   0.0001554   0.0004081
   27   0.0011209  -0.0017977   0.0056867  -0.0002369   0.0004824  -0.0003774
   28  -0.1393562   0.0201542   0.0184379   0.0582141   0.0054527  -0.0027278
   29   0.0769237  -0.2463222  -0.0879970  -0.0420619  -0.0451296  -0.0206314
   30   0.0460554  -0.0829052  -0.1057302  -0.0247191  -0.0256024  -0.0006690
   31   0.0085209   0.0091450   0.0035414   0.0000560   0.0014621   0.0013668
   32  -0.0175408  -0.0156999  -0.0071285   0.0020891  -0.0012297  -0.0033552
   33  -0.0090284  -0.0093890   0.0002084   0.0016104  -0.0031769   0.0041607
   34  -0.2098815   0.0143096   0.0226422  -0.0256148  -0.0095439   0.0025237
   35   0.0110091  -0.0910771   0.0016811  -0.0218884   0.0065274   0.0034345
   36   0.0212327   0.0012273  -0.0717988  -0.0061210   0.0022620   0.0037307
   37  -0.0233720   0.0243420  -0.0131986   0.0016155   0.0029819  -0.0005284
   38   0.0119057   0.0007524  -0.0002926  -0.0029106  -0.0018119   0.0007041
   39   0.0026489  -0.0036707   0.0061444   0.0006015  -0.0019017  -0.0006114
   40   0.0008994  -0.0002291  -0.0005833  -0.0001823   0.0001258  -0.0001394
   41  -0.0019608  -0.0007569  -0.0018806   0.0000196   0.0003475   0.0001672
   42  -0.0003198  -0.0025404  -0.0020410  -0.0010519   0.0011958   0.0005140
   43   0.0030365   0.0021762  -0.0006361  -0.0010310  -0.0002894   0.0010926
   44   0.0032955   0.0005181   0.0043820   0.0001296  -0.0004518   0.0002894
   45  -0.0010178   0.0049858   0.0026968   0.0014383  -0.0005641  -0.0002748
   46   0.0002684   0.0008637  -0.0007858  -0.0000857   0.0004379   0.0002328
   47  -0.0006107  -0.0002651   0.0005416   0.0001887  -0.0004988  -0.0003537
   48   0.0002884   0.0000987  -0.0001247  -0.0000323   0.0003491   0.0000865
   49  -0.0017486   0.0003716   0.0002166   0.0005753   0.0001837  -0.0002416
   50  -0.0006271  -0.0014279   0.0002288   0.0004642   0.0001228  -0.0006062
   51   0.0005300   0.0001667  -0.0007394  -0.0006531   0.0002980   0.0004269
   52   0.0013797  -0.0002231  -0.0000734  -0.0005281   0.0004525   0.0002792
   53  -0.0000551   0.0000033  -0.0003424  -0.0000471  -0.0000984  -0.0000623
   54  -0.0002879  -0.0002868  -0.0002961  -0.0000242  -0.0000654  -0.0000157
   55   0.0022877  -0.0019603   0.0013926   0.0000741  -0.0001213  -0.0001342
   56  -0.0012253  -0.0003601   0.0045185  -0.0000351   0.0005603   0.0002892
   57   0.0016422   0.0055324   0.0019709   0.0015029  -0.0002511  -0.0003530
   58  -0.0000842  -0.0011034   0.0006150  -0.0002932   0.0002958   0.0001805
   59   0.0001088   0.0001941  -0.0000348   0.0000718   0.0000472   0.0000609
   60  -0.0000550   0.0001280   0.0001141   0.0000676   0.0000283   0.0000041
   61  -0.0248401  -0.0208892   0.0204617  -0.0016997   0.0037522   0.0025832
   62  -0.0061264   0.0074976  -0.0004719   0.0025476   0.0000844  -0.0006576
   63   0.0065775   0.0017421   0.0007676  -0.0013941  -0.0012890  -0.0008859
   64   0.0009830  -0.0007750  -0.0001311  -0.0000153  -0.0002298  -0.0001320
   65   0.0012033  -0.0008722  -0.0023645  -0.0008842  -0.0002301  -0.0000017
   66  -0.0012544  -0.0019185  -0.0017105  -0.0002417   0.0002227   0.0003484
            7           8           9          10          11          12
    1   0.0068972   0.0111162   0.0048722  -0.0413236  -0.0110814  -0.0000181
    2  -0.0078272  -0.0323031  -0.0158156  -0.0599405   0.0389867   0.0223496
    3  -0.0040495  -0.0185894  -0.0048863  -0.0220359   0.0160438   0.0144425
    4  -0.0513164   0.0310083   0.0185159  -0.2854917  -0.0025860   0.0221508
    5   0.0274016  -0.1189362  -0.0504449   0.0556079  -0.0931022  -0.0219015
    6   0.0163029  -0.0502431  -0.0484323   0.0484333  -0.0156215  -0.0705582
    7   0.0701935  -0.0449314  -0.0261636  -0.0102980   0.0290452   0.0154254
    8  -0.0449314   0.1690743   0.0821147   0.0071024  -0.0208174  -0.0121175
    9  -0.0261636   0.0821147   0.0544254   0.0046907  -0.0143138  -0.0045042
   10  -0.0102980   0.0071024   0.0046907   0.5590565  -0.0386924  -0.0639897
   11   0.0290452  -0.0208174  -0.0143138  -0.0386924   0.4856423   0.1713510
   12   0.0154254  -0.0121175  -0.0045042  -0.0639897   0.1713510   0.2010695
   13  -0.0065705  -0.0013910   0.0000192  -0.0907211  -0.0533976  -0.0168751
   14   0.0045641   0.0028649   0.0011641  -0.0570885  -0.0928920  -0.0255988
   15   0.0028350   0.0018571  -0.0002519  -0.0182885  -0.0262990  -0.0327578
   16  -0.0045629   0.0017073   0.0016617  -0.1412175   0.0962659   0.0513705
   17  -0.0033245   0.0037448   0.0001121   0.0348661  -0.2447034  -0.0870086
   18  -0.0005260  -0.0004670   0.0040575   0.0237067  -0.0924731  -0.1048591
   19   0.0000016   0.0000271   0.0000154  -0.0072708  -0.0017127   0.0003524
   20   0.0012827  -0.0007831  -0.0005735   0.0267191  -0.0014152  -0.0047704
   21   0.0005316  -0.0004360  -0.0001043   0.0128683  -0.0017567   0.0007023
   22   0.0007357   0.0010943   0.0003621   0.0588962  -0.0451876  -0.0254859
   23   0.0009064  -0.0016328  -0.0005640   0.0051334  -0.0469604  -0.0248582
   24   0.0002808  -0.0004863  -0.0009915  -0.0029019  -0.0197969  -0.0011587
   25   0.0001270   0.0001183  -0.0000248  -0.0014549  -0.0029286  -0.0004055
   26   0.0000611  -0.0000947   0.0002332  -0.0032357   0.0003719  -0.0025806
   27  -0.0000055   0.0002328  -0.0005126  -0.0003917  -0.0027022   0.0056350
   28  -0.0020478  -0.0065126  -0.0022383  -0.0405415   0.0314217   0.0178401
   29  -0.0013733   0.0016965  -0.0010270   0.0296904  -0.0227691  -0.0111118
   30  -0.0002392  -0.0008446   0.0038296   0.0173308  -0.0115070  -0.0116076
   31   0.0003027   0.0008943   0.0004163  -0.0004141   0.0010887   0.0004131
   32  -0.0003368  -0.0012450  -0.0006254   0.0010031  -0.0003488  -0.0000082
   33  -0.0001387  -0.0006548  -0.0000658   0.0002569   0.0001149  -0.0005130
   34  -0.0020697   0.0027623   0.0007692   0.0012025  -0.0026627  -0.0008925
   35  -0.0030855  -0.0014111   0.0006050  -0.0021206  -0.0015518  -0.0033944
   36  -0.0011191   0.0006348  -0.0015535   0.0001447  -0.0031692   0.0044047
   37  -0.0025602  -0.0021542  -0.0020574   0.0000213   0.0002869   0.0010020
   38  -0.0020039  -0.0009372  -0.0007523   0.0010622  -0.0005050  -0.0001690
   39  -0.0025831  -0.0001261  -0.0006528   0.0004007  -0.0000835  -0.0001829
   40  -0.0007447  -0.0001372  -0.0008513  -0.0002669  -0.0000190   0.0001107
   41  -0.0003240  -0.0000050  -0.0004259   0.0002359  -0.0000425   0.0000357
   42   0.0002448  -0.0004135  -0.0002772  -0.0000955  -0.0002035  -0.0000551
   43   0.0013683   0.0006471   0.0003036   0.0001738  -0.0004653  -0.0001233
   44  -0.0002586   0.0000848  -0.0001006   0.0004282   0.0003262  -0.0002388
   45  -0.0006671  -0.0003218  -0.0001950  -0.0005758   0.0001083  -0.0003051
   46  -0.0000196  -0.0002478  -0.0001758   0.0002013   0.0001535   0.0000802
   47   0.0000984   0.0003090   0.0002053  -0.0002833  -0.0001551  -0.0000494
   48  -0.0000667  -0.0001861  -0.0001221   0.0001405   0.0001399   0.0000428
   49   0.0000861   0.0000013   0.0000314  -0.0004021  -0.0002603  -0.0000929
   50  -0.0007033  -0.0004395  -0.0001824  -0.0003207   0.0001355   0.0001241
   51   0.0008291   0.0002957   0.0001537   0.0003032  -0.0001077   0.0001203
   52  -0.0000126  -0.0002268  -0.0001138   0.0004278   0.0003015   0.0001257
   53   0.0000177   0.0000899   0.0000460   0.0000359  -0.0000616   0.0000081
   54   0.0000070   0.0000397   0.0000483  -0.0000446  -0.0000884  -0.0000306
   55  -0.0008696  -0.0004875  -0.0003273  -0.0001830   0.0002687   0.0000702
   56   0.0004930   0.0000256   0.0000463   0.0000440   0.0001644  -0.0003745
   57   0.0000382  -0.0001711  -0.0000822  -0.0001834   0.0005035   0.0002574
   58   0.0000343  -0.0001161  -0.0000301   0.0000393   0.0000196  -0.0000687
   59   0.0000094  -0.0000477  -0.0000216  -0.0000013   0.0000101   0.0000258
   60  -0.0000076  -0.0000636  -0.0000250  -0.0000057   0.0000092   0.0000194
   61   0.0013482  -0.0003814   0.0002342  -0.0004456   0.0002956  -0.0009788
   62   0.0003184   0.0006629   0.0003577  -0.0004877   0.0000640   0.0003887
   63  -0.0009616   0.0000956   0.0002772   0.0002353  -0.0001533  -0.0001488
   64  -0.0000250   0.0001068   0.0000895   0.0000133  -0.0001545  -0.0000125
   65  -0.0000291   0.0001000  -0.0000367   0.0002421  -0.0003763  -0.0001038
   66   0.0000327  -0.0001492  -0.0001356   0.0000011   0.0000078  -0.0000156
           13          14          15          16          17          18
    1  -0.0023845   0.0001519   0.0009058  -0.0009433  -0.0104530  -0.0049893
    2   0.0049056   0.0016587  -0.0014315  -0.0109668  -0.0544277  -0.0223578
    3   0.0029845  -0.0009807   0.0033110  -0.0051732  -0.0215899  -0.0121283
    4  -0.0267260  -0.0071708  -0.0004549  -0.0030206   0.0765774   0.0357638
    5  -0.0289543  -0.0080751  -0.0022295   0.0271057   0.0131327   0.0005284
    6  -0.0103362  -0.0045025   0.0017971   0.0138285  -0.0049188   0.0023677
    7  -0.0065705   0.0045641   0.0028350  -0.0045629  -0.0033245  -0.0005260
    8  -0.0013910   0.0028649   0.0018571   0.0017073   0.0037448  -0.0004670
    9   0.0000192   0.0011641  -0.0002519   0.0016617   0.0001121   0.0040575
   10  -0.0907211  -0.0570885  -0.0182885  -0.1412175   0.0348661   0.0237067
   11  -0.0533976  -0.0928920  -0.0262990   0.0962659  -0.2447034  -0.0924731
   12  -0.0168751  -0.0255988  -0.0327578   0.0513705  -0.0870086  -0.1048591
   13   0.1266852   0.0873777   0.0274508  -0.0019520  -0.0076381  -0.0028191
   14   0.0873777   0.1295628   0.0445358  -0.0301528  -0.0314074  -0.0133279
   15   0.0274508   0.0445358   0.0286006  -0.0130562  -0.0151159  -0.0009843
   16  -0.0019520  -0.0301528  -0.0130562   0.7439611   0.0225921  -0.0554188
   17  -0.0076381  -0.0314074  -0.0151159   0.0225921   0.5684684   0.1948067
   18  -0.0028191  -0.0133279  -0.0009843  -0.0554188   0.1948067   0.2218620
   19   0.0011268  -0.0006277  -0.0007599  -0.3302475   0.0353800   0.0474352
   20   0.0009662  -0.0000330   0.0010784   0.0325112  -0.0569756  -0.0130366
   21   0.0000033   0.0013083  -0.0020163   0.0462961  -0.0134485  -0.0465170
   22   0.0021955   0.0064129   0.0028898  -0.2204637  -0.0726340  -0.0152489
   23   0.0010017   0.0001060  -0.0022160  -0.1329462  -0.2248782  -0.0590401
   24   0.0005929  -0.0028173   0.0032230  -0.0426343  -0.0652960  -0.0865022
   25  -0.0002618  -0.0011091  -0.0004641   0.0101565  -0.0189623  -0.0092519
   26  -0.0001573  -0.0009483  -0.0004653   0.0089857  -0.0146916  -0.0091057
   27  -0.0000212  -0.0003108  -0.0000293   0.0034348  -0.0058108   0.0003414
   28  -0.0009237  -0.0023814  -0.0009192  -0.0455697  -0.0578347  -0.0205037
   29  -0.0011832  -0.0006316   0.0001247  -0.0164000   0.0396560   0.0161229
   30  -0.0003518   0.0005326  -0.0005884  -0.0023285   0.0201356   0.0180238
   31   0.0000468  -0.0001629  -0.0001267  -0.0048350   0.0016613   0.0019685
   32  -0.0000307   0.0000052   0.0002428   0.0011871   0.0023645  -0.0021314
   33  -0.0001105   0.0002033  -0.0004336   0.0017812  -0.0023875   0.0053134
   34   0.0003487   0.0007489   0.0002484  -0.0006115  -0.0000370  -0.0000374
   35  -0.0015508  -0.0003506  -0.0001039  -0.0002046  -0.0011174   0.0001020
   36  -0.0006047  -0.0002843   0.0000958   0.0001130   0.0004039  -0.0009944
   37  -0.0002685  -0.0001958   0.0000028  -0.0001903  -0.0000945  -0.0002290
   38  -0.0001677   0.0000474  -0.0000754  -0.0005654   0.0004875   0.0001527
   39   0.0001253   0.0001859   0.0000197   0.0000818   0.0002802   0.0000326
   40   0.0000484   0.0000382   0.0000049  -0.0000180  -0.0001063  -0.0000551
   41  -0.0000552  -0.0000719  -0.0000068  -0.0000173   0.0000812   0.0000748
   42   0.0000032  -0.0000300  -0.0000198  -0.0000045  -0.0000289   0.0000089
   43   0.0002057   0.0000801  -0.0000461   0.0000803   0.0003560   0.0001535
   44  -0.0002813  -0.0002371  -0.0000858  -0.0001062  -0.0000016   0.0001344
   45   0.0003183   0.0002086   0.0000723   0.0003148  -0.0001649  -0.0000091
   46  -0.0002036  -0.0001618  -0.0000372  -0.0001487  -0.0000300  -0.0000321
   47   0.0002519   0.0002003   0.0000595   0.0001741   0.0000208   0.0000021
   48  -0.0001789  -0.0001258  -0.0000272  -0.0001099  -0.0000653   0.0000017
   49   0.0003230   0.0002205   0.0000807   0.0002758   0.0000737  -0.0000214
   50  -0.0000048   0.0000437   0.0000634  -0.0000244  -0.0002940  -0.0001805
   51  -0.0001000  -0.0001114  -0.0000436  -0.0000886   0.0002176  -0.0000349
   52  -0.0004149  -0.0002924  -0.0000942  -0.0003313  -0.0000910   0.0000255
   53   0.0000151   0.0000210   0.0000035   0.0000265   0.0000559   0.0000179
   54   0.0000555   0.0000485   0.0000095   0.0000597   0.0000348   0.0000088
   55  -0.0000933  -0.0000093   0.0000219  -0.0001918  -0.0004127  -0.0000875
   56   0.0000824   0.0000094   0.0000020  -0.0000462   0.0001000   0.0002156
   57   0.0001465   0.0000029   0.0000034  -0.0001357  -0.0003244  -0.0000384
   58  -0.0000736  -0.0000435  -0.0000180  -0.0000640  -0.0000085   0.0000105
   59   0.0000059   0.0000005  -0.0000097  -0.0000119  -0.0000231  -0.0000105
   60   0.0000148   0.0000049  -0.0000077  -0.0000174  -0.0000257  -0.0000108
   61  -0.0004299  -0.0002558  -0.0001726  -0.0001582  -0.0000149   0.0000998
   62   0.0002281   0.0000970   0.0000577   0.0007906   0.0001061  -0.0001890
   63  -0.0001987   0.0000026   0.0000741   0.0000599   0.0002584   0.0001153
   64   0.0000441   0.0000584  -0.0000023   0.0000500   0.0001339   0.0000536
   65  -0.0000222   0.0000301   0.0000139   0.0000970   0.0003062   0.0001619
   66  -0.0001182  -0.0001077  -0.0000466  -0.0000421  -0.0000552  -0.0000525
           19          20          21          22          23          24
    1   0.0004987  -0.0001358  -0.0003850  -0.0064007   0.0322921   0.0163305
    2  -0.0002345  -0.0011498  -0.0000937   0.0743753   0.0136460  -0.0040219
    3  -0.0002599   0.0000291  -0.0011414   0.0342768  -0.0008861   0.0033736
    4   0.0011079  -0.0000313   0.0006803  -0.0629904  -0.0212516  -0.0036190
    5   0.0009548  -0.0023562  -0.0035867  -0.0207346  -0.0068582   0.0008067
    6   0.0009090  -0.0035602   0.0038679  -0.0035530   0.0011922  -0.0029649
    7   0.0000016   0.0012827   0.0005316   0.0007357   0.0009064   0.0002808
    8   0.0000271  -0.0007831  -0.0004360   0.0010943  -0.0016328  -0.0004863
    9   0.0000154  -0.0005735  -0.0001043   0.0003621  -0.0005640  -0.0009915
   10  -0.0072708   0.0267191   0.0128683   0.0588962   0.0051334  -0.0029019
   11  -0.0017127  -0.0014152  -0.0017567  -0.0451876  -0.0469604  -0.0197969
   12   0.0003524  -0.0047704   0.0007023  -0.0254859  -0.0248582  -0.0011587
   13   0.0011268   0.0009662   0.0000033   0.0021955   0.0010017   0.0005929
   14  -0.0006277  -0.0000330   0.0013083   0.0064129   0.0001060  -0.0028173
   15  -0.0007599   0.0010784  -0.0020163   0.0028898  -0.0022160   0.0032230
   16  -0.3302475   0.0325112   0.0462961  -0.2204637  -0.1329462  -0.0426343
   17   0.0353800  -0.0569756  -0.0134485  -0.0726340  -0.2248782  -0.0652960
   18   0.0474352  -0.0130366  -0.0465170  -0.0152489  -0.0590401  -0.0865022
   19   0.3488685  -0.0351594  -0.0504793  -0.0138525   0.0044163   0.0038770
   20  -0.0351594   0.0569367   0.0182148  -0.0226238   0.0073761   0.0040731
   21  -0.0504793   0.0182148   0.0381321  -0.0081929   0.0011748   0.0051567
   22  -0.0138525  -0.0226238  -0.0081929   0.6700108   0.0012562  -0.0562959
   23   0.0044163   0.0073761   0.0011748   0.0012562   0.6323837   0.2250482
   24   0.0038770   0.0040731   0.0051567  -0.0562959   0.2250482   0.2407939
   25   0.0007513   0.0006654  -0.0002450  -0.0878505   0.0760368   0.0399106
   26   0.0001018   0.0000350   0.0018850   0.0759787  -0.2567264  -0.1078912
   27  -0.0004669   0.0018020  -0.0032530   0.0397556  -0.1080783  -0.0895214
   28  -0.0003120  -0.0030692  -0.0006895  -0.3282249   0.0551053   0.0525352
   29  -0.0035065  -0.0019156  -0.0034512  -0.0027900  -0.1207206  -0.0263069
   30  -0.0008269  -0.0035792   0.0053181   0.0268641  -0.0320994  -0.0806757
   31  -0.0006831  -0.0010761  -0.0004077  -0.0146358  -0.0228570  -0.0087257
   32   0.0002858   0.0002198  -0.0000154   0.0047138   0.0069402   0.0012826
   33   0.0002275   0.0001431   0.0001764   0.0043936   0.0041090   0.0048249
   34  -0.0000039  -0.0000425   0.0000797   0.0029108   0.0002728  -0.0000538
   35   0.0000606   0.0000731   0.0001040   0.0011060  -0.0029735  -0.0044027
   36  -0.0000184   0.0001883  -0.0003376   0.0002032  -0.0038987   0.0044517
   37   0.0000041   0.0000355  -0.0000832   0.0000432   0.0002520   0.0015842
   38   0.0000145  -0.0000567   0.0000958   0.0000906   0.0000791  -0.0002701
   39   0.0000191   0.0000088   0.0000631  -0.0000359   0.0000272  -0.0004070
   40   0.0000010  -0.0000044  -0.0000070   0.0001293  -0.0000211  -0.0000248
   41   0.0000018   0.0000037  -0.0000096  -0.0000927  -0.0002138  -0.0000285
   42   0.0000087  -0.0000219  -0.0000041   0.0000952  -0.0001629  -0.0001064
   43   0.0000033  -0.0000276   0.0000114  -0.0003993  -0.0000492  -0.0001605
   44  -0.0000303  -0.0000201   0.0000289  -0.0000787   0.0002765  -0.0003638
   45   0.0000036   0.0000289  -0.0000237   0.0001787   0.0003920   0.0004363
   46  -0.0000118  -0.0000039  -0.0000110   0.0000602  -0.0000189   0.0001364
   47   0.0000161   0.0000095   0.0000065  -0.0000509   0.0000292  -0.0000185
   48  -0.0000127  -0.0000024  -0.0000150   0.0000375  -0.0000280   0.0000163
   49   0.0000212   0.0000032   0.0000031  -0.0001335  -0.0000119   0.0000376
   50   0.0000055   0.0000251  -0.0000328   0.0004322   0.0000853   0.0002630
   51  -0.0000123  -0.0000340   0.0000153  -0.0002377  -0.0001894  -0.0001111
   52  -0.0000191  -0.0000227   0.0000173   0.0001043   0.0001032  -0.0001666
   53   0.0000012   0.0000015   0.0000029  -0.0000742  -0.0000168   0.0000131
   54   0.0000024   0.0000041  -0.0000048  -0.0000392  -0.0000463   0.0000425
   55   0.0000142   0.0000413  -0.0000320   0.0006041   0.0003443   0.0001904
   56   0.0000156  -0.0000034   0.0000207  -0.0002954   0.0001192  -0.0003733
   57   0.0000128  -0.0000144   0.0000172   0.0004174   0.0002729  -0.0003000
   58  -0.0000010  -0.0000015   0.0000020   0.0000060   0.0000298  -0.0000244
   59  -0.0000005  -0.0000007  -0.0000019   0.0000389  -0.0000024   0.0000129
   60   0.0000003   0.0000016  -0.0000056   0.0000539  -0.0000117   0.0000171
   61   0.0000029  -0.0000307   0.0000369  -0.0004821   0.0000277  -0.0008256
   62  -0.0000091   0.0000281  -0.0000237  -0.0004912   0.0000124   0.0005715
   63  -0.0000034   0.0000396  -0.0000078  -0.0005693   0.0002332   0.0003845
   64  -0.0000000   0.0000044   0.0000026  -0.0002618  -0.0000236  -0.0000432
   65  -0.0000003   0.0000006   0.0000146  -0.0004440  -0.0000730   0.0000048
   66  -0.0000238  -0.0000191  -0.0000184   0.0001330  -0.0003771   0.0000256
           25          26          27          28          29          30
    1  -0.0051692   0.0001890   0.0011209  -0.1393562   0.0769237   0.0460554
    2  -0.0000827   0.0028073  -0.0017977   0.0201542  -0.2463222  -0.0829052
    3   0.0013018  -0.0017363   0.0056867   0.0184379  -0.0879970  -0.1057302
    4  -0.0012143  -0.0006196  -0.0002369   0.0582141  -0.0420619  -0.0247191
    5  -0.0007501   0.0001554   0.0004824   0.0054527  -0.0451296  -0.0256024
    6  -0.0002704   0.0004081  -0.0003774  -0.0027278  -0.0206314  -0.0006690
    7   0.0001270   0.0000611  -0.0000055  -0.0020478  -0.0013733  -0.0002392
    8   0.0001183  -0.0000947   0.0002328  -0.0065126   0.0016965  -0.0008446
    9  -0.0000248   0.0002332  -0.0005126  -0.0022383  -0.0010270   0.0038296
   10  -0.0014549  -0.0032357  -0.0003917  -0.0405415   0.0296904   0.0173308
   11  -0.0029286   0.0003719  -0.0027022   0.0314217  -0.0227691  -0.0115070
   12  -0.0004055  -0.0025806   0.0056350   0.0178401  -0.0111118  -0.0116076
   13  -0.0002618  -0.0001573  -0.0000212  -0.0009237  -0.0011832  -0.0003518
   14  -0.0011091  -0.0009483  -0.0003108  -0.0023814  -0.0006316   0.0005326
   15  -0.0004641  -0.0004653  -0.0000293  -0.0009192   0.0001247  -0.0005884
   16   0.0101565   0.0089857   0.0034348  -0.0455697  -0.0164000  -0.0023285
   17  -0.0189623  -0.0146916  -0.0058108  -0.0578347   0.0396560   0.0201356
   18  -0.0092519  -0.0091057   0.0003414  -0.0205037   0.0161229   0.0180238
   19   0.0007513   0.0001018  -0.0004669  -0.0003120  -0.0035065  -0.0008269
   20   0.0006654   0.0000350   0.0018020  -0.0030692  -0.0019156  -0.0035792
   21  -0.0002450   0.0018850  -0.0032530  -0.0006895  -0.0034512   0.0053181
   22  -0.0878505   0.0759787   0.0397556  -0.3282249  -0.0027900   0.0268641
   23   0.0760368  -0.2567264  -0.1080783   0.0551053  -0.1207206  -0.0320994
   24   0.0399106  -0.1078912  -0.0895214   0.0525352  -0.0263069  -0.0806757
   25   0.0891581  -0.0809485  -0.0435175  -0.0048391   0.0270203   0.0131673
   26  -0.0809485   0.2689850   0.1188759  -0.0007089   0.0003184  -0.0012692
   27  -0.0435175   0.1188759   0.0839942   0.0004113  -0.0042159   0.0012284
   28  -0.0048391  -0.0007089   0.0004113   0.7046558   0.0570188  -0.0308984
   29   0.0270203   0.0003184  -0.0042159   0.0570188   0.5902775   0.2024201
   30   0.0131673  -0.0012692   0.0012284  -0.0308984   0.2024201   0.2274386
   31   0.0008921   0.0004059  -0.0002847  -0.1782733  -0.1320781  -0.0477211
   32  -0.0001989  -0.0001119   0.0017890  -0.1302294  -0.1932785  -0.0598363
   33  -0.0006033   0.0017009  -0.0031368  -0.0473297  -0.0602093  -0.0588457
   34   0.0002085  -0.0001583   0.0000187  -0.0191772   0.0139653   0.0042183
   35   0.0011848  -0.0001017  -0.0001845   0.0301748  -0.0006188  -0.0050588
   36   0.0003789  -0.0000338   0.0000339   0.0149820  -0.0039354   0.0023794
   37  -0.0002933   0.0000316   0.0000961  -0.0019379  -0.0028480  -0.0008961
   38  -0.0000495   0.0000259  -0.0000004  -0.0015393   0.0019508   0.0005681
   39   0.0001038  -0.0000654  -0.0000265   0.0021540  -0.0005778  -0.0005047
   40   0.0000150  -0.0000070   0.0000013   0.0000784   0.0000978   0.0000872
   41   0.0000273   0.0000002  -0.0000055   0.0006163  -0.0002808  -0.0002118
   42   0.0000277  -0.0000024  -0.0000152   0.0002742   0.0000227   0.0001140
   43  -0.0000072  -0.0000037  -0.0000066  -0.0006586   0.0007648   0.0001990
   44  -0.0000967   0.0000295   0.0000165  -0.0008977   0.0001486   0.0000966
   45  -0.0000507  -0.0000238   0.0000139  -0.0009033  -0.0002228  -0.0000064
   46  -0.0000585   0.0000251   0.0000088  -0.0004369  -0.0001000  -0.0000105
   47   0.0000546  -0.0000234  -0.0000100   0.0003097   0.0000803  -0.0000136
   48  -0.0000330   0.0000201   0.0000045  -0.0002521  -0.0000203   0.0000295
   49   0.0000541  -0.0000292  -0.0000400   0.0004536  -0.0004545   0.0001159
   50   0.0000367  -0.0000234   0.0000382   0.0001465  -0.0000519  -0.0004892
   51  -0.0000058   0.0000187  -0.0000106  -0.0001283   0.0002680   0.0003087
   52  -0.0000973   0.0000415   0.0000351  -0.0007312  -0.0000997   0.0000446
   53   0.0000021  -0.0000014  -0.0000046   0.0000834  -0.0000035  -0.0000404
   54   0.0000164  -0.0000041  -0.0000146   0.0001849   0.0000149  -0.0000244
   55  -0.0000234  -0.0000131   0.0000762  -0.0005081   0.0000818  -0.0008489
   56  -0.0000422   0.0000109   0.0000028  -0.0001774  -0.0001120   0.0001664
   57  -0.0000298  -0.0000076   0.0000280  -0.0009561  -0.0002285   0.0004937
   58  -0.0000206   0.0000073   0.0000111  -0.0000941  -0.0000079  -0.0000733
   59   0.0000026  -0.0000002   0.0000002  -0.0000507   0.0000145  -0.0000361
   60   0.0000100  -0.0000022   0.0000038  -0.0000104   0.0000603  -0.0000806
   61  -0.0000889   0.0000697  -0.0000254   0.0000696  -0.0027654   0.0006508
   62   0.0000117  -0.0000198  -0.0000820   0.0026238  -0.0027588  -0.0002225
   63  -0.0000615   0.0000325  -0.0000451   0.0000902   0.0005505  -0.0006241
   64   0.0000161  -0.0000160   0.0000264   0.0001632   0.0001031   0.0001855
   65   0.0000082   0.0000030  -0.0000370   0.0002937   0.0004552  -0.0002064
   66   0.0000469   0.0000131  -0.0000272   0.0006473   0.0003542   0.0001930
           31          32          33          34          35          36
    1   0.0085209  -0.0175408  -0.0090284  -0.2098815   0.0110091   0.0212327
    2   0.0091450  -0.0156999  -0.0093890   0.0143096  -0.0910771   0.0012273
    3   0.0035414  -0.0071285   0.0002084   0.0226422   0.0016811  -0.0717988
    4   0.0000560   0.0020891   0.0016104  -0.0256148  -0.0218884  -0.0061210
    5   0.0014621  -0.0012297  -0.0031769  -0.0095439   0.0065274   0.0022620
    6   0.0013668  -0.0033552   0.0041607   0.0025237   0.0034345   0.0037307
    7   0.0003027  -0.0003368  -0.0001387  -0.0020697  -0.0030855  -0.0011191
    8   0.0008943  -0.0012450  -0.0006548   0.0027623  -0.0014111   0.0006348
    9   0.0004163  -0.0006254  -0.0000658   0.0007692   0.0006050  -0.0015535
   10  -0.0004141   0.0010031   0.0002569   0.0012025  -0.0021206   0.0001447
   11   0.0010887  -0.0003488   0.0001149  -0.0026627  -0.0015518  -0.0031692
   12   0.0004131  -0.0000082  -0.0005130  -0.0008925  -0.0033944   0.0044047
   13   0.0000468  -0.0000307  -0.0001105   0.0003487  -0.0015508  -0.0006047
   14  -0.0001629   0.0000052   0.0002033   0.0007489  -0.0003506  -0.0002843
   15  -0.0001267   0.0002428  -0.0004336   0.0002484  -0.0001039   0.0000958
   16  -0.0048350   0.0011871   0.0017812  -0.0006115  -0.0002046   0.0001130
   17   0.0016613   0.0023645  -0.0023875  -0.0000370  -0.0011174   0.0004039
   18   0.0019685  -0.0021314   0.0053134  -0.0000374   0.0001020  -0.0009944
   19  -0.0006831   0.0002858   0.0002275  -0.0000039   0.0000606  -0.0000184
   20  -0.0010761   0.0002198   0.0001431  -0.0000425   0.0000731   0.0001883
   21  -0.0004077  -0.0000154   0.0001764   0.0000797   0.0001040  -0.0003376
   22  -0.0146358   0.0047138   0.0043936   0.0029108   0.0011060   0.0002032
   23  -0.0228570   0.0069402   0.0041090   0.0002728  -0.0029735  -0.0038987
   24  -0.0087257   0.0012826   0.0048249  -0.0000538  -0.0044027   0.0044517
   25   0.0008921  -0.0001989  -0.0006033   0.0002085   0.0011848   0.0003789
   26   0.0004059  -0.0001119   0.0017009  -0.0001583  -0.0001017  -0.0000338
   27  -0.0002847   0.0017890  -0.0031368   0.0000187  -0.0001845   0.0000339
   28  -0.1782733  -0.1302294  -0.0473297  -0.0191772   0.0301748   0.0149820
   29  -0.1320781  -0.1932785  -0.0602093   0.0139653  -0.0006188  -0.0039354
   30  -0.0477211  -0.0598363  -0.0588457   0.0042183  -0.0050588   0.0023794
   31   0.1882313   0.1401257   0.0491626   0.0005809   0.0011657   0.0000817
   32   0.1401257   0.2021956   0.0678362  -0.0017865   0.0000967   0.0019098
   33   0.0491626   0.0678362   0.0515770  -0.0004226   0.0015434  -0.0030170
   34   0.0005809  -0.0017865  -0.0004226   0.6235248  -0.0446551  -0.0583037
   35   0.0011657   0.0000967   0.0015434  -0.0446551   0.4904939  -0.2191893
   36   0.0000817   0.0019098  -0.0030170  -0.0583037  -0.2191893   0.3414040
   37   0.0001788   0.0008852  -0.0004424  -0.1678657   0.0511644  -0.0192865
   38   0.0000468  -0.0004069   0.0001344   0.0967430  -0.2020715   0.0902256
   39   0.0000869   0.0001221   0.0001790  -0.0601032   0.1003988  -0.1287813
   40   0.0000072  -0.0000336  -0.0000336   0.0111024   0.0113534  -0.0101000
   41   0.0000024   0.0000121   0.0000228  -0.0104836  -0.0096428   0.0121890
   42   0.0000312  -0.0000555  -0.0000156   0.0078505   0.0085386  -0.0040781
   43  -0.0000447  -0.0003192  -0.0000150  -0.0309374   0.0648021  -0.0446185
   44   0.0000789  -0.0003314   0.0000393   0.0221248   0.0155846  -0.0119331
   45  -0.0000544   0.0002626  -0.0000271  -0.0107761  -0.0210577   0.0245224
   46   0.0000319  -0.0000065  -0.0000971  -0.0024735  -0.0033017   0.0039843
   47  -0.0000699   0.0000674   0.0001131   0.0005763   0.0046647   0.0000672
   48   0.0000149  -0.0000436  -0.0000898   0.0010819   0.0008127   0.0041285
   49  -0.0000895   0.0000757   0.0000493   0.0026348   0.0002566  -0.0014684
   50  -0.0000396   0.0003194  -0.0000017  -0.0002558  -0.0466331   0.0331390
   51   0.0000224  -0.0003405  -0.0000501  -0.0012098   0.0326459  -0.0303969
   52   0.0000712  -0.0001280  -0.0000392  -0.0018409  -0.0004545   0.0005155
   53  -0.0000049  -0.0000040   0.0000151   0.0002309   0.0006384  -0.0011107
   54  -0.0000124   0.0000172  -0.0000138  -0.0000137  -0.0008381  -0.0000150
   55  -0.0001011   0.0005237   0.0001116  -0.0262096  -0.0561350   0.0506887
   56   0.0000414  -0.0000589   0.0003396  -0.0202879   0.0292597  -0.0127565
   57  -0.0000520   0.0000492  -0.0000101   0.0222065  -0.0065092   0.0084467
   58   0.0000197  -0.0000011   0.0000425  -0.0048563   0.0018920   0.0009244
   59   0.0000218   0.0000067  -0.0000301   0.0016652   0.0034437   0.0021798
   60   0.0000378   0.0000215  -0.0000244   0.0007885   0.0021936   0.0047495
   61   0.0000635  -0.0001637   0.0005732  -0.1608681  -0.0293024   0.0406155
   62   0.0000435   0.0004614  -0.0005073  -0.0747055  -0.1827910   0.1031109
   63   0.0002987   0.0001209   0.0002604   0.0798483   0.0959834  -0.1527269
   64   0.0000738  -0.0001140   0.0000514   0.0098900  -0.0114678   0.0077829
   65   0.0001051   0.0000262   0.0000413   0.0112201  -0.0104461   0.0087764
   66  -0.0000577  -0.0001137  -0.0004576  -0.0104697   0.0126863  -0.0046342
           37          38          39          40          41          42
    1  -0.0233720   0.0119057   0.0026489   0.0008994  -0.0019608  -0.0003198
    2   0.0243420   0.0007524  -0.0036707  -0.0002291  -0.0007569  -0.0025404
    3  -0.0131986  -0.0002926   0.0061444  -0.0005833  -0.0018806  -0.0020410
    4   0.0016155  -0.0029106   0.0006015  -0.0001823   0.0000196  -0.0010519
    5   0.0029819  -0.0018119  -0.0019017   0.0001258   0.0003475   0.0011958
    6  -0.0005284   0.0007041  -0.0006114  -0.0001394   0.0001672   0.0005140
    7  -0.0025602  -0.0020039  -0.0025831  -0.0007447  -0.0003240   0.0002448
    8  -0.0021542  -0.0009372  -0.0001261  -0.0001372  -0.0000050  -0.0004135
    9  -0.0020574  -0.0007523  -0.0006528  -0.0008513  -0.0004259  -0.0002772
   10   0.0000213   0.0010622   0.0004007  -0.0002669   0.0002359  -0.0000955
   11   0.0002869  -0.0005050  -0.0000835  -0.0000190  -0.0000425  -0.0002035
   12   0.0010020  -0.0001690  -0.0001829   0.0001107   0.0000357  -0.0000551
   13  -0.0002685  -0.0001677   0.0001253   0.0000484  -0.0000552   0.0000032
   14  -0.0001958   0.0000474   0.0001859   0.0000382  -0.0000719  -0.0000300
   15   0.0000028  -0.0000754   0.0000197   0.0000049  -0.0000068  -0.0000198
   16  -0.0001903  -0.0005654   0.0000818  -0.0000180  -0.0000173  -0.0000045
   17  -0.0000945   0.0004875   0.0002802  -0.0001063   0.0000812  -0.0000289
   18  -0.0002290   0.0001527   0.0000326  -0.0000551   0.0000748   0.0000089
   19   0.0000041   0.0000145   0.0000191   0.0000010   0.0000018   0.0000087
   20   0.0000355  -0.0000567   0.0000088  -0.0000044   0.0000037  -0.0000219
   21  -0.0000832   0.0000958   0.0000631  -0.0000070  -0.0000096  -0.0000041
   22   0.0000432   0.0000906  -0.0000359   0.0001293  -0.0000927   0.0000952
   23   0.0002520   0.0000791   0.0000272  -0.0000211  -0.0002138  -0.0001629
   24   0.0015842  -0.0002701  -0.0004070  -0.0000248  -0.0000285  -0.0001064
   25  -0.0002933  -0.0000495   0.0001038   0.0000150   0.0000273   0.0000277
   26   0.0000316   0.0000259  -0.0000654  -0.0000070   0.0000002  -0.0000024
   27   0.0000961  -0.0000004  -0.0000265   0.0000013  -0.0000055  -0.0000152
   28  -0.0019379  -0.0015393   0.0021540   0.0000784   0.0006163   0.0002742
   29  -0.0028480   0.0019508  -0.0005778   0.0000978  -0.0002808   0.0000227
   30  -0.0008961   0.0005681  -0.0005047   0.0000872  -0.0002118   0.0001140
   31   0.0001788   0.0000468   0.0000869   0.0000072   0.0000024   0.0000312
   32   0.0008852  -0.0004069   0.0001221  -0.0000336   0.0000121  -0.0000555
   33  -0.0004424   0.0001344   0.0001790  -0.0000336   0.0000228  -0.0000156
   34  -0.1678657   0.0967430  -0.0601032   0.0111024  -0.0104836   0.0078505
   35   0.0511644  -0.2020715   0.1003988   0.0113534  -0.0096428   0.0085386
   36  -0.0192865   0.0902256  -0.1287813  -0.0101000   0.0121890  -0.0040781
   37   0.6599584  -0.0184957  -0.0817849  -0.1173373  -0.0862276   0.0826913
   38  -0.0184957   0.4967611  -0.2836415  -0.0844173  -0.1708887   0.1215646
   39  -0.0817849  -0.2836415   0.3671386   0.0819991   0.1227333  -0.1461062
   40  -0.1173373  -0.0844173   0.0819991   0.1241191   0.0890702  -0.0879764
   41  -0.0862276  -0.1708887   0.1227333   0.0890702   0.1759681  -0.1352072
   42   0.0826913   0.1215646  -0.1461062  -0.0879764  -0.1352072   0.1463442
   43  -0.3142051  -0.0177474   0.0581284  -0.0120354   0.0036186   0.0000706
   44   0.0358925  -0.0918843   0.0184105  -0.0204847   0.0038513   0.0032832
   45   0.0183394   0.0288973  -0.0859383   0.0188352  -0.0012111   0.0005861
   46  -0.0211620   0.0321547  -0.0206392   0.0006617   0.0005616  -0.0010585
   47   0.0135703  -0.0126244   0.0105432  -0.0008050  -0.0003275  -0.0016558
   48  -0.0061030   0.0074282  -0.0002297   0.0000982  -0.0019514  -0.0012369
   49  -0.0245127  -0.0156853   0.0186348  -0.0038640   0.0011811   0.0008520
   50  -0.0583805   0.0309507  -0.0060249   0.0018611   0.0024919   0.0019997
   51   0.0517370  -0.0153155   0.0090781   0.0002212   0.0021847   0.0038469
   52   0.0023070  -0.0033141   0.0027982  -0.0012229   0.0004381  -0.0001146
   53   0.0010517  -0.0011150   0.0035912  -0.0006271   0.0002848   0.0000228
   54  -0.0003649   0.0043539   0.0004215   0.0007640  -0.0001967   0.0001794
   55  -0.0493842   0.0255251  -0.0106681  -0.0007122   0.0004944  -0.0005671
   56   0.0253048  -0.0160205   0.0051098   0.0005107  -0.0002490  -0.0006746
   57  -0.0111397   0.0049217  -0.0052194  -0.0004612  -0.0007064  -0.0004416
   58  -0.0007272   0.0006324  -0.0005647   0.0000337  -0.0001015   0.0000031
   59   0.0006144  -0.0004408  -0.0006626  -0.0000671  -0.0001368  -0.0001632
   60  -0.0004944  -0.0006899  -0.0004606  -0.0000068  -0.0001485  -0.0002449
   61   0.0604368  -0.0193154   0.0058531  -0.0012648   0.0035682  -0.0013611
   62   0.0143362  -0.0327708   0.0308218   0.0032601   0.0000336   0.0040936
   63  -0.0218821   0.0377489  -0.0157884  -0.0013437   0.0039314   0.0031815
   64  -0.0007485  -0.0019602   0.0027467   0.0005532  -0.0005727   0.0003971
   65  -0.0023516   0.0004781   0.0045226   0.0006417  -0.0004585   0.0004387
   66   0.0030368   0.0044176   0.0018445  -0.0005391   0.0006511  -0.0001328
           43          44          45          46          47          48
    1   0.0030365   0.0032955  -0.0010178   0.0002684  -0.0006107   0.0002884
    2   0.0021762   0.0005181   0.0049858   0.0008637  -0.0002651   0.0000987
    3  -0.0006361   0.0043820   0.0026968  -0.0007858   0.0005416  -0.0001247
    4  -0.0010310   0.0001296   0.0014383  -0.0000857   0.0001887  -0.0000323
    5  -0.0002894  -0.0004518  -0.0005641   0.0004379  -0.0004988   0.0003491
    6   0.0010926   0.0002894  -0.0002748   0.0002328  -0.0003537   0.0000865
    7   0.0013683  -0.0002586  -0.0006671  -0.0000196   0.0000984  -0.0000667
    8   0.0006471   0.0000848  -0.0003218  -0.0002478   0.0003090  -0.0001861
    9   0.0003036  -0.0001006  -0.0001950  -0.0001758   0.0002053  -0.0001221
   10   0.0001738   0.0004282  -0.0005758   0.0002013  -0.0002833   0.0001405
   11  -0.0004653   0.0003262   0.0001083   0.0001535  -0.0001551   0.0001399
   12  -0.0001233  -0.0002388  -0.0003051   0.0000802  -0.0000494   0.0000428
   13   0.0002057  -0.0002813   0.0003183  -0.0002036   0.0002519  -0.0001789
   14   0.0000801  -0.0002371   0.0002086  -0.0001618   0.0002003  -0.0001258
   15  -0.0000461  -0.0000858   0.0000723  -0.0000372   0.0000595  -0.0000272
   16   0.0000803  -0.0001062   0.0003148  -0.0001487   0.0001741  -0.0001099
   17   0.0003560  -0.0000016  -0.0001649  -0.0000300   0.0000208  -0.0000653
   18   0.0001535   0.0001344  -0.0000091  -0.0000321   0.0000021   0.0000017
   19   0.0000033  -0.0000303   0.0000036  -0.0000118   0.0000161  -0.0000127
   20  -0.0000276  -0.0000201   0.0000289  -0.0000039   0.0000095  -0.0000024
   21   0.0000114   0.0000289  -0.0000237  -0.0000110   0.0000065  -0.0000150
   22  -0.0003993  -0.0000787   0.0001787   0.0000602  -0.0000509   0.0000375
   23  -0.0000492   0.0002765   0.0003920  -0.0000189   0.0000292  -0.0000280
   24  -0.0001605  -0.0003638   0.0004363   0.0001364  -0.0000185   0.0000163
   25  -0.0000072  -0.0000967  -0.0000507  -0.0000585   0.0000546  -0.0000330
   26  -0.0000037   0.0000295  -0.0000238   0.0000251  -0.0000234   0.0000201
   27  -0.0000066   0.0000165   0.0000139   0.0000088  -0.0000100   0.0000045
   28  -0.0006586  -0.0008977  -0.0009033  -0.0004369   0.0003097  -0.0002521
   29   0.0007648   0.0001486  -0.0002228  -0.0001000   0.0000803  -0.0000203
   30   0.0001990   0.0000966  -0.0000064  -0.0000105  -0.0000136   0.0000295
   31  -0.0000447   0.0000789  -0.0000544   0.0000319  -0.0000699   0.0000149
   32  -0.0003192  -0.0003314   0.0002626  -0.0000065   0.0000674  -0.0000436
   33  -0.0000150   0.0000393  -0.0000271  -0.0000971   0.0001131  -0.0000898
   34  -0.0309374   0.0221248  -0.0107761  -0.0024735   0.0005763   0.0010819
   35   0.0648021   0.0155846  -0.0210577  -0.0033017   0.0046647   0.0008127
   36  -0.0446185  -0.0119331   0.0245224   0.0039843   0.0000672   0.0041285
   37  -0.3142051   0.0358925   0.0183394  -0.0211620   0.0135703  -0.0061030
   38  -0.0177474  -0.0918843   0.0288973   0.0321547  -0.0126244   0.0074282
   39   0.0581284   0.0184105  -0.0859383  -0.0206392   0.0105432  -0.0002297
   40  -0.0120354  -0.0204847   0.0188352   0.0006617  -0.0008050   0.0000982
   41   0.0036186   0.0038513  -0.0012111   0.0005616  -0.0003275  -0.0019514
   42   0.0000706   0.0032832   0.0005861  -0.0010585  -0.0016558  -0.0012369
   43   0.5894650  -0.0031206  -0.0830622  -0.0673320   0.0418089  -0.0253957
   44  -0.0031206   0.3723279  -0.1997669   0.0450288  -0.0948965   0.0489260
   45  -0.0830622  -0.1997669   0.2900058  -0.0279532   0.0496355  -0.0565735
   46  -0.0673320   0.0450288  -0.0279532   0.0889894  -0.0696594   0.0414661
   47   0.0418089  -0.0948965   0.0496355  -0.0696594   0.1291558  -0.0803398
   48  -0.0253957   0.0489260  -0.0565735   0.0414661  -0.0803398   0.0669577
   49  -0.1423568  -0.0859624   0.0819879   0.0004408   0.0185395  -0.0141715
   50  -0.0349058  -0.1677327   0.0897151  -0.0013091  -0.0226989   0.0204100
   51   0.0422685   0.0990663  -0.1473628   0.0014068   0.0169426  -0.0103120
   52  -0.0345569   0.0042706   0.0038902   0.0014423  -0.0011293   0.0004218
   53  -0.0155772   0.0024773   0.0034350  -0.0054880  -0.0018092   0.0017332
   54   0.0191365  -0.0002511  -0.0002795   0.0037744   0.0007815  -0.0024071
   55   0.0612417   0.0193956  -0.0252403  -0.0008247  -0.0048291   0.0045358
   56  -0.0234936  -0.0315564   0.0350764  -0.0004086   0.0013644   0.0020342
   57   0.0081383   0.0272539  -0.0145341   0.0011253   0.0029919   0.0011535
   58  -0.0009840   0.0022884  -0.0005810   0.0001023   0.0010438  -0.0007920
   59   0.0031204   0.0004015   0.0033017  -0.0000569  -0.0007118   0.0007417
   60  -0.0011047   0.0034184   0.0028460   0.0000687   0.0004975  -0.0001852
   61  -0.0501277  -0.0210079   0.0250608   0.0004407   0.0008140  -0.0008111
   62  -0.0206112  -0.0089682   0.0076145   0.0015193  -0.0016686   0.0003612
   63   0.0250813   0.0077825  -0.0152588  -0.0012969   0.0003121  -0.0007385
   64  -0.0008946  -0.0006102   0.0005127   0.0001181  -0.0000086  -0.0001261
   65  -0.0007677   0.0000467  -0.0003257   0.0000484  -0.0002222  -0.0002922
   66   0.0005853  -0.0003849  -0.0004019  -0.0001862  -0.0002587  -0.0003593
           49          50          51          52          53          54
    1  -0.0017486  -0.0006271   0.0005300   0.0013797  -0.0000551  -0.0002879
    2   0.0003716  -0.0014279   0.0001667  -0.0002231   0.0000033  -0.0002868
    3   0.0002166   0.0002288  -0.0007394  -0.0000734  -0.0003424  -0.0002961
    4   0.0005753   0.0004642  -0.0006531  -0.0005281  -0.0000471  -0.0000242
    5   0.0001837   0.0001228   0.0002980   0.0004525  -0.0000984  -0.0000654
    6  -0.0002416  -0.0006062   0.0004269   0.0002792  -0.0000623  -0.0000157
    7   0.0000861  -0.0007033   0.0008291  -0.0000126   0.0000177   0.0000070
    8   0.0000013  -0.0004395   0.0002957  -0.0002268   0.0000899   0.0000397
    9   0.0000314  -0.0001824   0.0001537  -0.0001138   0.0000460   0.0000483
   10  -0.0004021  -0.0003207   0.0003032   0.0004278   0.0000359  -0.0000446
   11  -0.0002603   0.0001355  -0.0001077   0.0003015  -0.0000616  -0.0000884
   12  -0.0000929   0.0001241   0.0001203   0.0001257   0.0000081  -0.0000306
   13   0.0003230  -0.0000048  -0.0001000  -0.0004149   0.0000151   0.0000555
   14   0.0002205   0.0000437  -0.0001114  -0.0002924   0.0000210   0.0000485
   15   0.0000807   0.0000634  -0.0000436  -0.0000942   0.0000035   0.0000095
   16   0.0002758  -0.0000244  -0.0000886  -0.0003313   0.0000265   0.0000597
   17   0.0000737  -0.0002940   0.0002176  -0.0000910   0.0000559   0.0000348
   18  -0.0000214  -0.0001805  -0.0000349   0.0000255   0.0000179   0.0000088
   19   0.0000212   0.0000055  -0.0000123  -0.0000191   0.0000012   0.0000024
   20   0.0000032   0.0000251  -0.0000340  -0.0000227   0.0000015   0.0000041
   21   0.0000031  -0.0000328   0.0000153   0.0000173   0.0000029  -0.0000048
   22  -0.0001335   0.0004322  -0.0002377   0.0001043  -0.0000742  -0.0000392
   23  -0.0000119   0.0000853  -0.0001894   0.0001032  -0.0000168  -0.0000463
   24   0.0000376   0.0002630  -0.0001111  -0.0001666   0.0000131   0.0000425
   25   0.0000541   0.0000367  -0.0000058  -0.0000973   0.0000021   0.0000164
   26  -0.0000292  -0.0000234   0.0000187   0.0000415  -0.0000014  -0.0000041
   27  -0.0000400   0.0000382  -0.0000106   0.0000351  -0.0000046  -0.0000146
   28   0.0004536   0.0001465  -0.0001283  -0.0007312   0.0000834   0.0001849
   29  -0.0004545  -0.0000519   0.0002680  -0.0000997  -0.0000035   0.0000149
   30   0.0001159  -0.0004892   0.0003087   0.0000446  -0.0000404  -0.0000244
   31  -0.0000895  -0.0000396   0.0000224   0.0000712  -0.0000049  -0.0000124
   32   0.0000757   0.0003194  -0.0003405  -0.0001280  -0.0000040   0.0000172
   33   0.0000493  -0.0000017  -0.0000501  -0.0000392   0.0000151  -0.0000138
   34   0.0026348  -0.0002558  -0.0012098  -0.0018409   0.0002309  -0.0000137
   35   0.0002566  -0.0466331   0.0326459  -0.0004545   0.0006384  -0.0008381
   36  -0.0014684   0.0331390  -0.0303969   0.0005155  -0.0011107  -0.0000150
   37  -0.0245127  -0.0583805   0.0517370   0.0023070   0.0010517  -0.0003649
   38  -0.0156853   0.0309507  -0.0153155  -0.0033141  -0.0011150   0.0043539
   39   0.0186348  -0.0060249   0.0090781   0.0027982   0.0035912   0.0004215
   40  -0.0038640   0.0018611   0.0002212  -0.0012229  -0.0006271   0.0007640
   41   0.0011811   0.0024919   0.0021847   0.0004381   0.0002848  -0.0001967
   42   0.0008520   0.0019997   0.0038469  -0.0001146   0.0000228   0.0001794
   43  -0.1423568  -0.0349058   0.0422685  -0.0345569  -0.0155772   0.0191365
   44  -0.0859624  -0.1677327   0.0990663   0.0042706   0.0024773  -0.0002511
   45   0.0819879   0.0897151  -0.1473628   0.0038902   0.0034350  -0.0002795
   46   0.0004408  -0.0013091   0.0014068   0.0014423  -0.0054880   0.0037744
   47   0.0185395  -0.0226989   0.0169426  -0.0011293  -0.0018092   0.0007815
   48  -0.0141715   0.0204100  -0.0103120   0.0004218   0.0017332  -0.0024071
   49   0.5035029  -0.0411019  -0.0416173  -0.1555175   0.0097387   0.0176119
   50  -0.0411019   0.4360447  -0.2412011   0.0066894  -0.0337861   0.0077352
   51  -0.0416173  -0.2412011   0.3131309   0.0199278   0.0070045  -0.0311896
   52  -0.1555175   0.0066894   0.0199278   0.2265404  -0.0141678  -0.0297246
   53   0.0097387  -0.0337861   0.0070045  -0.0141678   0.0323120  -0.0138755
   54   0.0176119   0.0077352  -0.0311896  -0.0297246  -0.0138755   0.0271107
   55  -0.1541672   0.0494633  -0.0202290  -0.0404865   0.0241713  -0.0102481
   56   0.1020837  -0.2063846   0.0941255   0.0047896   0.0018628   0.0008877
   57  -0.0611678   0.1034050  -0.1308446   0.0047303  -0.0027143   0.0055336
   58   0.0088113   0.0122253  -0.0105336   0.0008362   0.0004754  -0.0010052
   59  -0.0119101  -0.0111268   0.0134142  -0.0008452  -0.0003307  -0.0017033
   60   0.0083664   0.0087793  -0.0053461  -0.0000542  -0.0018742  -0.0012168
   61  -0.0307501   0.0661665  -0.0443759   0.0039567  -0.0005461   0.0004753
   62   0.0223740   0.0165703  -0.0117861   0.0038989  -0.0005645   0.0033755
   63  -0.0109828  -0.0197557   0.0248494  -0.0027618   0.0042319   0.0020244
   64  -0.0036387   0.0001821   0.0019480  -0.0013066   0.0007374  -0.0003226
   65   0.0003111   0.0038181   0.0024308   0.0000091   0.0000437   0.0000631
   66   0.0018224   0.0025696   0.0045149   0.0003309  -0.0001007   0.0001295
           55          56          57          58          59          60
    1   0.0022877  -0.0012253   0.0016422  -0.0000842   0.0001088  -0.0000550
    2  -0.0019603  -0.0003601   0.0055324  -0.0011034   0.0001941   0.0001280
    3   0.0013926   0.0045185   0.0019709   0.0006150  -0.0000348   0.0001141
    4   0.0000741  -0.0000351   0.0015029  -0.0002932   0.0000718   0.0000676
    5  -0.0001213   0.0005603  -0.0002511   0.0002958   0.0000472   0.0000283
    6  -0.0001342   0.0002892  -0.0003530   0.0001805   0.0000609   0.0000041
    7  -0.0008696   0.0004930   0.0000382   0.0000343   0.0000094  -0.0000076
    8  -0.0004875   0.0000256  -0.0001711  -0.0001161  -0.0000477  -0.0000636
    9  -0.0003273   0.0000463  -0.0000822  -0.0000301  -0.0000216  -0.0000250
   10  -0.0001830   0.0000440  -0.0001834   0.0000393  -0.0000013  -0.0000057
   11   0.0002687   0.0001644   0.0005035   0.0000196   0.0000101   0.0000092
   12   0.0000702  -0.0003745   0.0002574  -0.0000687   0.0000258   0.0000194
   13  -0.0000933   0.0000824   0.0001465  -0.0000736   0.0000059   0.0000148
   14  -0.0000093   0.0000094   0.0000029  -0.0000435   0.0000005   0.0000049
   15   0.0000219   0.0000020   0.0000034  -0.0000180  -0.0000097  -0.0000077
   16  -0.0001918  -0.0000462  -0.0001357  -0.0000640  -0.0000119  -0.0000174
   17  -0.0004127   0.0001000  -0.0003244  -0.0000085  -0.0000231  -0.0000257
   18  -0.0000875   0.0002156  -0.0000384   0.0000105  -0.0000105  -0.0000108
   19   0.0000142   0.0000156   0.0000128  -0.0000010  -0.0000005   0.0000003
   20   0.0000413  -0.0000034  -0.0000144  -0.0000015  -0.0000007   0.0000016
   21  -0.0000320   0.0000207   0.0000172   0.0000020  -0.0000019  -0.0000056
   22   0.0006041  -0.0002954   0.0004174   0.0000060   0.0000389   0.0000539
   23   0.0003443   0.0001192   0.0002729   0.0000298  -0.0000024  -0.0000117
   24   0.0001904  -0.0003733  -0.0003000  -0.0000244   0.0000129   0.0000171
   25  -0.0000234  -0.0000422  -0.0000298  -0.0000206   0.0000026   0.0000100
   26  -0.0000131   0.0000109  -0.0000076   0.0000073  -0.0000002  -0.0000022
   27   0.0000762   0.0000028   0.0000280   0.0000111   0.0000002   0.0000038
   28  -0.0005081  -0.0001774  -0.0009561  -0.0000941  -0.0000507  -0.0000104
   29   0.0000818  -0.0001120  -0.0002285  -0.0000079   0.0000145   0.0000603
   30  -0.0008489   0.0001664   0.0004937  -0.0000733  -0.0000361  -0.0000806
   31  -0.0001011   0.0000414  -0.0000520   0.0000197   0.0000218   0.0000378
   32   0.0005237  -0.0000589   0.0000492  -0.0000011   0.0000067   0.0000215
   33   0.0001116   0.0003396  -0.0000101   0.0000425  -0.0000301  -0.0000244
   34  -0.0262096  -0.0202879   0.0222065  -0.0048563   0.0016652   0.0007885
   35  -0.0561350   0.0292597  -0.0065092   0.0018920   0.0034437   0.0021936
   36   0.0506887  -0.0127565   0.0084467   0.0009244   0.0021798   0.0047495
   37  -0.0493842   0.0253048  -0.0111397  -0.0007272   0.0006144  -0.0004944
   38   0.0255251  -0.0160205   0.0049217   0.0006324  -0.0004408  -0.0006899
   39  -0.0106681   0.0051098  -0.0052194  -0.0005647  -0.0006626  -0.0004606
   40  -0.0007122   0.0005107  -0.0004612   0.0000337  -0.0000671  -0.0000068
   41   0.0004944  -0.0002490  -0.0007064  -0.0001015  -0.0001368  -0.0001485
   42  -0.0005671  -0.0006746  -0.0004416   0.0000031  -0.0001632  -0.0002449
   43   0.0612417  -0.0234936   0.0081383  -0.0009840   0.0031204  -0.0011047
   44   0.0193956  -0.0315564   0.0272539   0.0022884   0.0004015   0.0034184
   45  -0.0252403   0.0350764  -0.0145341  -0.0005810   0.0033017   0.0028460
   46  -0.0008247  -0.0004086   0.0011253   0.0001023  -0.0000569   0.0000687
   47  -0.0048291   0.0013644   0.0029919   0.0010438  -0.0007118   0.0004975
   48   0.0045358   0.0020342   0.0011535  -0.0007920   0.0007417  -0.0001852
   49  -0.1541672   0.1020837  -0.0611678   0.0088113  -0.0119101   0.0083664
   50   0.0494633  -0.2063846   0.1034050   0.0122253  -0.0111268   0.0087793
   51  -0.0202290   0.0941255  -0.1308446  -0.0105336   0.0134142  -0.0053461
   52  -0.0404865   0.0047896   0.0047303   0.0008362  -0.0008452  -0.0000542
   53   0.0241713   0.0018628  -0.0027143   0.0004754  -0.0003307  -0.0018742
   54  -0.0102481   0.0008877   0.0055336  -0.0010052  -0.0017033  -0.0012168
   55   0.6750892  -0.0181611  -0.0914938  -0.1212916  -0.0851912   0.0837300
   56  -0.0181611   0.4889114  -0.2788545  -0.0874000  -0.1662405   0.1198290
   57  -0.0914938  -0.2788545   0.3653331   0.0854307   0.1194848  -0.1453945
   58  -0.1212916  -0.0874000   0.0854307   0.1273832   0.0904206  -0.0913635
   59  -0.0851912  -0.1662405   0.1194848   0.0904206   0.1703224  -0.1320907
   60   0.0837300   0.1198290  -0.1453945  -0.0913635  -0.1320907   0.1457641
   61  -0.3326171  -0.0047180   0.0556379  -0.0096141   0.0026899   0.0004234
   62   0.0476950  -0.1032384   0.0242777  -0.0203120   0.0057689   0.0023017
   63   0.0154530   0.0339280  -0.0913589   0.0186201  -0.0021472   0.0017897
   64  -0.0116467   0.0229277  -0.0154114   0.0008380  -0.0006347  -0.0004420
   65  -0.0006844   0.0018398   0.0010851  -0.0002349  -0.0011477  -0.0023669
   66   0.0036047  -0.0035593   0.0053442  -0.0007856  -0.0023104  -0.0023059
           61          62          63          64          65          66
    1  -0.0248401  -0.0061264   0.0065775   0.0009830   0.0012033  -0.0012544
    2  -0.0208892   0.0074976   0.0017421  -0.0007750  -0.0008722  -0.0019185
    3   0.0204617  -0.0004719   0.0007676  -0.0001311  -0.0023645  -0.0017105
    4  -0.0016997   0.0025476  -0.0013941  -0.0000153  -0.0008842  -0.0002417
    5   0.0037522   0.0000844  -0.0012890  -0.0002298  -0.0002301   0.0002227
    6   0.0025832  -0.0006576  -0.0008859  -0.0001320  -0.0000017   0.0003484
    7   0.0013482   0.0003184  -0.0009616  -0.0000250  -0.0000291   0.0000327
    8  -0.0003814   0.0006629   0.0000956   0.0001068   0.0001000  -0.0001492
    9   0.0002342   0.0003577   0.0002772   0.0000895  -0.0000367  -0.0001356
   10  -0.0004456  -0.0004877   0.0002353   0.0000133   0.0002421   0.0000011
   11   0.0002956   0.0000640  -0.0001533  -0.0001545  -0.0003763   0.0000078
   12  -0.0009788   0.0003887  -0.0001488  -0.0000125  -0.0001038  -0.0000156
   13  -0.0004299   0.0002281  -0.0001987   0.0000441  -0.0000222  -0.0001182
   14  -0.0002558   0.0000970   0.0000026   0.0000584   0.0000301  -0.0001077
   15  -0.0001726   0.0000577   0.0000741  -0.0000023   0.0000139  -0.0000466
   16  -0.0001582   0.0007906   0.0000599   0.0000500   0.0000970  -0.0000421
   17  -0.0000149   0.0001061   0.0002584   0.0001339   0.0003062  -0.0000552
   18   0.0000998  -0.0001890   0.0001153   0.0000536   0.0001619  -0.0000525
   19   0.0000029  -0.0000091  -0.0000034  -0.0000000  -0.0000003  -0.0000238
   20  -0.0000307   0.0000281   0.0000396   0.0000044   0.0000006  -0.0000191
   21   0.0000369  -0.0000237  -0.0000078   0.0000026   0.0000146  -0.0000184
   22  -0.0004821  -0.0004912  -0.0005693  -0.0002618  -0.0004440   0.0001330
   23   0.0000277   0.0000124   0.0002332  -0.0000236  -0.0000730  -0.0003771
   24  -0.0008256   0.0005715   0.0003845  -0.0000432   0.0000048   0.0000256
   25  -0.0000889   0.0000117  -0.0000615   0.0000161   0.0000082   0.0000469
   26   0.0000697  -0.0000198   0.0000325  -0.0000160   0.0000030   0.0000131
   27  -0.0000254  -0.0000820  -0.0000451   0.0000264  -0.0000370  -0.0000272
   28   0.0000696   0.0026238   0.0000902   0.0001632   0.0002937   0.0006473
   29  -0.0027654  -0.0027588   0.0005505   0.0001031   0.0004552   0.0003542
   30   0.0006508  -0.0002225  -0.0006241   0.0001855  -0.0002064   0.0001930
   31   0.0000635   0.0000435   0.0002987   0.0000738   0.0001051  -0.0000577
   32  -0.0001637   0.0004614   0.0001209  -0.0001140   0.0000262  -0.0001137
   33   0.0005732  -0.0005073   0.0002604   0.0000514   0.0000413  -0.0004576
   34  -0.1608681  -0.0747055   0.0798483   0.0098900   0.0112201  -0.0104697
   35  -0.0293024  -0.1827910   0.0959834  -0.0114678  -0.0104461   0.0126863
   36   0.0406155   0.1031109  -0.1527269   0.0077829   0.0087764  -0.0046342
   37   0.0604368   0.0143362  -0.0218821  -0.0007485  -0.0023516   0.0030368
   38  -0.0193154  -0.0327708   0.0377489  -0.0019602   0.0004781   0.0044176
   39   0.0058531   0.0308218  -0.0157884   0.0027467   0.0045226   0.0018445
   40  -0.0012648   0.0032601  -0.0013437   0.0005532   0.0006417  -0.0005391
   41   0.0035682   0.0000336   0.0039314  -0.0005727  -0.0004585   0.0006511
   42  -0.0013611   0.0040936   0.0031815   0.0003971   0.0004387  -0.0001328
   43  -0.0501277  -0.0206112   0.0250813  -0.0008946  -0.0007677   0.0005853
   44  -0.0210079  -0.0089682   0.0077825  -0.0006102   0.0000467  -0.0003849
   45   0.0250608   0.0076145  -0.0152588   0.0005127  -0.0003257  -0.0004019
   46   0.0004407   0.0015193  -0.0012969   0.0001181   0.0000484  -0.0001862
   47   0.0008140  -0.0016686   0.0003121  -0.0000086  -0.0002222  -0.0002587
   48  -0.0008111   0.0003612  -0.0007385  -0.0001261  -0.0002922  -0.0003593
   49  -0.0307501   0.0223740  -0.0109828  -0.0036387   0.0003111   0.0018224
   50   0.0661665   0.0165703  -0.0197557   0.0001821   0.0038181   0.0025696
   51  -0.0443759  -0.0117861   0.0248494   0.0019480   0.0024308   0.0045149
   52   0.0039567   0.0038989  -0.0027618  -0.0013066   0.0000091   0.0003309
   53  -0.0005461  -0.0005645   0.0042319   0.0007374   0.0000437  -0.0001007
   54   0.0004753   0.0033755   0.0020244  -0.0003226   0.0000631   0.0001295
   55  -0.3326171   0.0476950   0.0154530  -0.0116467  -0.0006844   0.0036047
   56  -0.0047180  -0.1032384   0.0339280   0.0229277   0.0018398  -0.0035593
   57   0.0556379   0.0242777  -0.0913589  -0.0154114   0.0010851   0.0053442
   58  -0.0096141  -0.0203120   0.0186201   0.0008380  -0.0002349  -0.0007856
   59   0.0026899   0.0057689  -0.0021472  -0.0006347  -0.0011477  -0.0023104
   60   0.0004234   0.0023017   0.0017897  -0.0004420  -0.0023669  -0.0023059
   61   0.6757029  -0.0811886  -0.0387218  -0.1286309   0.1031977  -0.0654334
   62  -0.0811886   0.4956623  -0.2703907   0.1042725  -0.1942712   0.1069943
   63  -0.0387218  -0.2703907   0.3521215  -0.0660841   0.1067440  -0.1082706
   64  -0.1286309   0.1042725  -0.0660841   0.1344255  -0.1119593   0.0689107
   65   0.1031977  -0.1942712   0.1067440  -0.1119593   0.2009494  -0.1185622
   66  -0.0654334   0.1069943  -0.1082706   0.0689107  -0.1185622   0.1061685
 **********************************************************************
 **                                                                  **
 **                       VIBRATIONAL ANALYSIS                       **
 **                       --------------------                       **
 **                                                                  **
 **        VIBRATIONAL FREQUENCIES (CM**-1) AND NORMAL MODES         **
 **     FORCE CONSTANTS (mDYN/ANGSTROM) AND REDUCED MASSES (AMU)     **
 **                  INFRARED INTENSITIES (KM/MOL)                   **
 **                                                                  **
 **********************************************************************


 Mode:                 1                      2                      3
 Frequency:        25.13                  44.95                  50.22
 Force Cnst:      0.0037                 0.0176                 0.0225
 Red. Mass:       9.9874                14.7877                15.1518
 IR Active:          YES                    YES                    YES
 IR Intens:        0.208                  0.071                  0.111
 Raman Active:       YES                    YES                    YES
               X      Y      Z        X      Y      Z        X      Y      Z
 C         -0.003 -0.013  0.079   -0.014  0.009  0.198    0.019 -0.187  0.021
 C          0.002  0.021 -0.022    0.027 -0.008  0.134   -0.073 -0.099  0.018
 Cl         0.025  0.103 -0.159    0.117 -0.079  0.331   -0.202 -0.180  0.085
 C          0.002 -0.010  0.001   -0.007  0.027 -0.093   -0.060  0.054 -0.022
 Cl         0.008  0.032 -0.132    0.036  0.058 -0.299   -0.203  0.234 -0.137
 C          0.002 -0.075  0.133   -0.076  0.048 -0.190    0.055  0.084  0.007
 H          0.002 -0.096  0.151   -0.101  0.071 -0.359    0.064  0.195 -0.019
 C         -0.000 -0.109  0.238   -0.111  0.039 -0.072    0.153 -0.027  0.065
 H         -0.003 -0.160  0.339   -0.163  0.052 -0.138    0.244 -0.007  0.095
 C          0.001 -0.076  0.208   -0.083  0.026  0.107    0.131 -0.156  0.057
 H         -0.000 -0.101  0.279   -0.118  0.038  0.163    0.208 -0.231  0.064
 C         -0.006 -0.010  0.043   -0.005  0.045  0.232    0.008 -0.221 -0.049
 C          0.019  0.073  0.140    0.034  0.030  0.164    0.082 -0.164 -0.043
 H          0.042  0.155  0.248    0.077  0.016  0.181    0.139 -0.188 -0.025
 C          0.012  0.048  0.092    0.018  0.009  0.041    0.098 -0.040 -0.024
 Cl         0.049  0.165  0.228    0.071 -0.038 -0.083    0.219  0.070  0.019
 C         -0.028 -0.067 -0.065   -0.040  0.007 -0.009    0.032  0.017 -0.017
 Cl        -0.044 -0.118 -0.155   -0.078 -0.073 -0.239    0.060  0.241  0.085
 C         -0.056 -0.146 -0.158   -0.071  0.053  0.099   -0.053 -0.081 -0.072
 H         -0.086 -0.233 -0.275   -0.114  0.057  0.069   -0.109 -0.048 -0.082
 C         -0.047 -0.115 -0.102   -0.053  0.069  0.217   -0.062 -0.199 -0.085
 H         -0.070 -0.177 -0.173   -0.085  0.085  0.275   -0.125 -0.251 -0.097
 TransDip  -0.003 -0.010  0.010   -0.008  0.003  0.002    0.007 -0.008 -0.000

 Mode:                 4                      5                      6
 Frequency:       109.85                 130.71                 190.89
 Force Cnst:      0.0655                 0.0693                 0.3079
 Red. Mass:       9.2201                 6.8888                14.3426
 IR Active:          YES                    YES                    YES
 IR Intens:        0.058                  0.394                  0.001
 Raman Active:       YES                    YES                    YES
               X      Y      Z        X      Y      Z        X      Y      Z
 C          0.006  0.083 -0.034   -0.012  0.005  0.142    0.066 -0.077  0.058
 C          0.038  0.032  0.036   -0.003  0.039  0.050    0.078 -0.040  0.009
 Cl         0.101 -0.023  0.187    0.059  0.126 -0.061    0.136 -0.015 -0.020
 C          0.039 -0.014  0.058   -0.014  0.042 -0.031    0.094  0.040 -0.036
 Cl         0.070  0.027 -0.133    0.039 -0.040  0.063    0.094  0.043  0.044
 C          0.028 -0.080  0.187   -0.046  0.093 -0.159    0.138  0.099 -0.110
 H          0.031 -0.130  0.249   -0.059  0.125 -0.264    0.133  0.166 -0.192
 C          0.009 -0.070  0.210   -0.056  0.093 -0.124    0.168  0.043 -0.023
 H         -0.002 -0.126  0.316   -0.085  0.133 -0.226    0.187  0.062 -0.046
 C          0.000  0.033  0.056   -0.030  0.034  0.066    0.162 -0.061  0.087
 H         -0.017  0.062  0.023   -0.039  0.025  0.114    0.222 -0.137  0.139
 C         -0.013  0.078 -0.128   -0.018 -0.052  0.142   -0.009 -0.117 -0.020
 C         -0.045  0.111 -0.054    0.024  0.011  0.200   -0.048 -0.205 -0.162
 H         -0.065  0.188  0.013    0.067  0.073  0.302   -0.064 -0.248 -0.224
 C         -0.062  0.026 -0.072    0.009 -0.036  0.066   -0.046 -0.163 -0.094
 Cl        -0.174 -0.047 -0.078    0.081 -0.098 -0.089   -0.273 -0.108  0.234
 C         -0.023 -0.029 -0.099   -0.051 -0.076 -0.027   -0.078 -0.073 -0.043
 Cl         0.017  0.053  0.154   -0.029  0.108  0.073   -0.091  0.282 -0.188
 C         -0.007 -0.111 -0.250   -0.110 -0.204 -0.153   -0.093 -0.024  0.045
 H          0.015 -0.184 -0.311   -0.160 -0.280 -0.276   -0.077  0.030  0.118
 C         -0.012 -0.065 -0.280   -0.097 -0.206 -0.086   -0.065 -0.007  0.080
 H          0.005 -0.122 -0.385   -0.151 -0.311 -0.186   -0.084  0.066  0.214
 TransDip  -0.005 -0.006 -0.002   -0.011 -0.006 -0.016   -0.001 -0.001 -0.001

 Mode:                 7                      8                      9
 Frequency:       204.08                 213.79                 216.63
 Force Cnst:      0.2304                 0.6211                 0.1462
 Red. Mass:       9.3898                23.0617                 5.2858
 IR Active:          YES                    YES                    YES
 IR Intens:        0.011                  0.017                  0.156
 Raman Active:       YES                    YES                    YES
               X      Y      Z        X      Y      Z        X      Y      Z
 C          0.009 -0.039 -0.072   -0.026 -0.064 -0.048    0.002 -0.016  0.005
 C          0.018 -0.074 -0.059    0.046 -0.140 -0.015   -0.007  0.040 -0.153
 Cl         0.032 -0.089 -0.058    0.559  0.023 -0.041    0.029 -0.051  0.031
 C          0.014 -0.068 -0.005    0.038 -0.131  0.024   -0.022  0.078 -0.233
 Cl        -0.156  0.067  0.031   -0.361  0.210  0.099   -0.050 -0.022  0.103
 C          0.039 -0.084  0.047    0.110 -0.103  0.052   -0.022  0.091 -0.262
 H          0.045 -0.111  0.107    0.115 -0.126  0.103   -0.037  0.145 -0.395
 C          0.020 -0.054 -0.020    0.058 -0.037 -0.058    0.007 -0.069  0.107
 H          0.023 -0.057 -0.011    0.037 -0.027 -0.097    0.016 -0.136  0.250
 C          0.003 -0.031 -0.102    0.036 -0.016 -0.136    0.025 -0.146  0.287
 H          0.005 -0.013 -0.155    0.061 -0.000 -0.245    0.050 -0.272  0.565
 C          0.048  0.063  0.052   -0.064 -0.071 -0.041    0.011  0.041 -0.028
 C          0.099  0.272  0.303   -0.099 -0.113 -0.068    0.015  0.063 -0.020
 H          0.110  0.343  0.393   -0.109 -0.140 -0.106    0.020  0.067 -0.013
 C          0.095  0.198  0.259   -0.110 -0.043 -0.051    0.008  0.060 -0.024
 Cl        -0.134 -0.152 -0.021    0.104  0.109 -0.070   -0.046  0.037 -0.031
 C          0.097  0.121  0.165   -0.148  0.007 -0.010    0.026  0.041 -0.025
 Cl         0.067  0.082 -0.135   -0.173 -0.116  0.115    0.035 -0.050  0.031
 C          0.058  0.022  0.045   -0.105  0.052  0.030    0.026  0.040 -0.034
 H          0.042 -0.059 -0.054   -0.091  0.093  0.087    0.024  0.041 -0.037
 C          0.038 -0.049 -0.082   -0.102  0.011  0.033    0.016  0.038 -0.038
 H          0.020 -0.201 -0.293   -0.136  0.032  0.102    0.020  0.038 -0.043
 TransDip  -0.000  0.003 -0.002    0.003  0.001  0.002    0.005 -0.003  0.011

 Mode:                10                     11                     12
 Frequency:       233.54                 273.32                 317.70
 Force Cnst:      0.3750                 0.3747                 0.4731
 Red. Mass:      11.6687                 8.5140                 7.9548
 IR Active:          YES                    YES                    YES
 IR Intens:        0.247                  1.209                  0.494
 Raman Active:       YES                    YES                    YES
               X      Y      Z        X      Y      Z        X      Y      Z
 C         -0.060  0.069  0.062    0.056 -0.125  0.265   -0.021 -0.093  0.030
 C         -0.087  0.049  0.071    0.091 -0.207  0.335   -0.108 -0.018  0.158
 Cl         0.075  0.147  0.060   -0.044 -0.055 -0.110    0.037  0.173  0.063
 C         -0.135 -0.059  0.019    0.080 -0.135  0.220   -0.113 -0.007  0.106
 Cl        -0.222 -0.035 -0.002   -0.017  0.050 -0.025   -0.014 -0.098 -0.055
 C         -0.203 -0.076 -0.006    0.036  0.001 -0.097   -0.024  0.101 -0.028
 H         -0.211 -0.106 -0.031    0.005  0.095 -0.362   -0.018  0.271 -0.112
 C         -0.237 -0.043 -0.018   -0.001  0.048 -0.163    0.091  0.025 -0.032
 H         -0.287 -0.046 -0.050   -0.048  0.175 -0.457    0.147  0.087 -0.113
 C         -0.198  0.041  0.030    0.022 -0.065  0.106    0.096 -0.070  0.050
 H         -0.293  0.125  0.049    0.013 -0.027  0.025    0.136 -0.098  0.022
 C          0.021  0.036  0.008    0.030  0.059  0.085   -0.056 -0.194 -0.193
 C          0.077 -0.067 -0.169    0.068  0.071 -0.017    0.007 -0.090 -0.114
 H          0.107 -0.109 -0.189    0.129  0.063  0.019    0.039 -0.161 -0.168
 C          0.102 -0.127 -0.165    0.029  0.086 -0.122    0.041  0.120  0.085
 Cl        -0.013 -0.056  0.115   -0.148  0.095 -0.039   -0.044  0.011 -0.026
 C          0.179 -0.139 -0.139    0.031  0.047 -0.149    0.075  0.232  0.232
 Cl         0.267  0.086 -0.065    0.074 -0.068  0.068    0.040 -0.065 -0.045
 C          0.130 -0.105 -0.050   -0.022  0.049 -0.116    0.008  0.122  0.128
 H          0.110 -0.071 -0.031   -0.085  0.059 -0.158   -0.023  0.179  0.163
 C          0.130  0.017  0.051   -0.021  0.072  0.034   -0.070 -0.183 -0.192
 H          0.225  0.132  0.121   -0.054  0.087  0.090   -0.112 -0.306 -0.335
 TransDip  -0.011  0.011 -0.002    0.009  0.018 -0.029   -0.006 -0.004 -0.021

 Mode:                13                     14                     15
 Frequency:       378.33                 386.55                 446.57
 Force Cnst:      0.5838                 0.8841                 0.5563
 Red. Mass:       6.9227                10.0421                 4.7342
 IR Active:          YES                    YES                    YES
 IR Intens:        2.082                  5.277                  2.651
 Raman Active:       YES                    YES                    YES
               X      Y      Z        X      Y      Z        X      Y      Z
 C         -0.040 -0.065 -0.021   -0.115  0.004  0.023    0.050 -0.010  0.060
 C         -0.089  0.058 -0.164    0.004 -0.031 -0.050    0.035  0.054 -0.074
 Cl         0.025  0.019  0.024    0.067 -0.131 -0.065   -0.026  0.032  0.026
 C         -0.077  0.085 -0.116    0.053  0.081  0.000    0.030  0.009 -0.101
 Cl         0.001 -0.065 -0.013    0.200  0.226  0.085   -0.009  0.012  0.015
 C          0.055  0.033  0.128   -0.163 -0.023  0.030    0.010 -0.085  0.034
 H          0.094  0.024  0.386   -0.195 -0.232 -0.013    0.021 -0.169  0.159
 C          0.119  0.036  0.012   -0.275  0.026  0.039   -0.019 -0.041 -0.040
 H          0.186  0.017  0.101   -0.277  0.023  0.045   -0.045 -0.058 -0.026
 C          0.079  0.020 -0.138   -0.264  0.001  0.006   -0.010  0.018 -0.046
 H          0.149 -0.026 -0.194   -0.296  0.030  0.011   -0.053  0.062 -0.054
 C         -0.048 -0.150  0.194   -0.116 -0.105  0.007    0.058  0.002  0.089
 C          0.033 -0.066  0.159   -0.066 -0.147 -0.096    0.129 -0.104 -0.147
 H          0.206 -0.119  0.233   -0.006 -0.271 -0.185    0.152 -0.329 -0.379
 C          0.007  0.051 -0.075   -0.017  0.037  0.024    0.157  0.146  0.053
 Cl        -0.132  0.126 -0.074   -0.025  0.045 -0.031    0.003 -0.091  0.057
 C          0.031 -0.021 -0.136    0.074  0.109  0.160    0.016  0.224  0.010
 Cl         0.141 -0.022  0.014    0.137 -0.029 -0.042   -0.043 -0.046  0.031
 C         -0.101 -0.026  0.005   -0.044 -0.030  0.077   -0.120  0.032 -0.215
 H         -0.270  0.070 -0.029   -0.136 -0.011  0.022   -0.241 -0.118 -0.476
 C         -0.086 -0.113  0.226   -0.089 -0.188 -0.043   -0.085  0.076  0.058
 H         -0.171 -0.111  0.321   -0.097 -0.265 -0.152   -0.207  0.029  0.116
 TransDip  -0.008 -0.022  0.040   -0.069 -0.025 -0.005    0.010 -0.024 -0.045

 Mode:                16                     17                     18
 Frequency:       449.07                 462.10                 492.71
 Force Cnst:      0.6076                 0.8654                 1.0148
 Red. Mass:       5.1138                 6.8782                 7.0946
 IR Active:          YES                    YES                    YES
 IR Intens:        3.647                  4.562                  3.324
 Raman Active:       YES                    YES                    YES
               X      Y      Z        X      Y      Z        X      Y      Z
 C         -0.044 -0.079 -0.017   -0.128 -0.010 -0.031    0.024  0.194  0.191
 C         -0.075 -0.021 -0.020   -0.142 -0.050  0.032    0.117  0.099 -0.041
 Cl         0.029 -0.004 -0.006    0.097 -0.145 -0.082   -0.010 -0.121 -0.051
 C         -0.064  0.059  0.007   -0.149  0.105  0.125    0.086  0.001 -0.091
 Cl         0.052  0.028  0.010   -0.005 -0.093 -0.047   -0.105 -0.103 -0.030
 C         -0.074  0.049  0.043   -0.035  0.255  0.090    0.150 -0.017  0.051
 H         -0.069  0.047  0.075   -0.028  0.379  0.069    0.153 -0.114  0.149
 C         -0.025  0.013  0.006    0.055  0.217  0.094   -0.010  0.176  0.033
 H          0.054  0.040  0.012    0.163  0.264  0.087   -0.214  0.124 -0.014
 C         -0.041 -0.065 -0.043    0.013  0.031  0.041    0.028  0.301  0.119
 H         -0.015 -0.077 -0.078    0.148 -0.080  0.003    0.010  0.335  0.086
 C         -0.024 -0.041 -0.067   -0.089  0.101 -0.026   -0.012  0.043  0.090
 C          0.137  0.148  0.082   -0.059  0.046 -0.096   -0.005 -0.040 -0.034
 H          0.222  0.335  0.354   -0.126 -0.064 -0.266    0.030  0.005  0.042
 C          0.089 -0.060 -0.187   -0.002  0.090  0.125   -0.019 -0.112 -0.165
 Cl         0.044 -0.107  0.092    0.060 -0.070  0.027    0.011 -0.007  0.029
 C         -0.030  0.024 -0.218   -0.001  0.014  0.020    0.010  0.102  0.074
 Cl         0.002 -0.034  0.040    0.065 -0.006 -0.004    0.027 -0.020 -0.010
 C         -0.080  0.233  0.065   -0.064 -0.089 -0.116   -0.033  0.107  0.102
 H         -0.080  0.469  0.313   -0.084 -0.234 -0.290   -0.052  0.187  0.172
 C         -0.135  0.015 -0.098   -0.040  0.165  0.071   -0.090 -0.140 -0.158
 H         -0.206 -0.011 -0.064    0.035  0.249  0.115   -0.152 -0.300 -0.334
 TransDip  -0.035  0.048  0.015   -0.038  0.057 -0.004   -0.009  0.053  0.023

 Mode:                19                     20                     21
 Frequency:       517.25                 529.97                 588.42
 Force Cnst:      0.6680                 1.4242                 1.0676
 Red. Mass:       4.2375                 8.6066                 5.2333
 IR Active:          YES                    YES                    YES
 IR Intens:        1.936                 16.088                  1.031
 Raman Active:       YES                    YES                    YES
               X      Y      Z        X      Y      Z        X      Y      Z
 C         -0.008  0.020  0.002   -0.073  0.056 -0.083   -0.015  0.198 -0.271
 C          0.048 -0.124  0.263    0.053  0.002 -0.102    0.035  0.064 -0.041
 Cl        -0.013  0.018 -0.020   -0.053  0.078  0.053   -0.001 -0.023 -0.012
 C          0.010  0.047 -0.167    0.129 -0.187  0.060    0.064 -0.140  0.300
 Cl        -0.003 -0.007  0.018    0.008  0.041  0.005   -0.019 -0.005 -0.020
 C          0.023  0.042 -0.164    0.195 -0.148 -0.083   -0.005  0.058 -0.156
 H          0.013  0.073 -0.253    0.186 -0.133 -0.167   -0.050  0.169 -0.516
 C          0.039 -0.116  0.247    0.079 -0.052 -0.106   -0.034  0.001  0.118
 H          0.039 -0.275  0.568   -0.073 -0.067 -0.199   -0.095 -0.080  0.240
 C         -0.009  0.118 -0.200    0.084 -0.006  0.088   -0.018  0.108  0.025
 H         -0.027  0.220 -0.430    0.125 -0.096  0.214   -0.024  0.020  0.285
 C         -0.034  0.009  0.005   -0.193  0.056 -0.079    0.016 -0.134  0.012
 C         -0.026  0.002 -0.001   -0.205  0.075 -0.003    0.060 -0.097  0.072
 H         -0.027  0.002 -0.001   -0.291  0.130 -0.006    0.180 -0.158  0.099
 C         -0.017  0.002  0.004   -0.149  0.013  0.086    0.068  0.076  0.004
 Cl         0.012 -0.013  0.008    0.075 -0.064  0.030   -0.015 -0.014  0.008
 C         -0.014  0.010  0.000   -0.108 -0.025 -0.013    0.015  0.045 -0.106
 Cl         0.038 -0.006 -0.003    0.221 -0.020 -0.021   -0.028 -0.005  0.013
 C         -0.051  0.001  0.003   -0.240 -0.014  0.029   -0.005  0.059 -0.047
 H         -0.071 -0.002 -0.017   -0.262  0.009  0.034   -0.111  0.156 -0.028
 C         -0.052  0.012  0.010   -0.258  0.125  0.013    0.018 -0.102  0.097
 H         -0.056  0.005  0.003   -0.224  0.189  0.073   -0.085 -0.095  0.220
 TransDip  -0.044  0.002 -0.003   -0.125 -0.021 -0.018    0.012  0.027  0.014

 Mode:                22                     23                     24
 Frequency:       621.46                 680.64                 717.80
 Force Cnst:      1.1210                 1.9625                 1.7991
 Red. Mass:       4.9261                 7.1902                 5.9263
 IR Active:          YES                    YES                    YES
 IR Intens:        5.961                 12.240                  3.720
 Raman Active:       YES                    YES                    YES
               X      Y      Z        X      Y      Z        X      Y      Z
 C         -0.005 -0.032 -0.128    0.126  0.015 -0.005    0.213 -0.015  0.114
 C         -0.039 -0.021 -0.052    0.040  0.036  0.096    0.057  0.199 -0.104
 Cl         0.002  0.022  0.011    0.011 -0.022 -0.014    0.014 -0.040 -0.015
 C         -0.027 -0.031  0.128   -0.026  0.092 -0.044   -0.003  0.043  0.165
 Cl         0.010  0.006 -0.005   -0.013 -0.011 -0.001   -0.023 -0.015 -0.007
 C         -0.036  0.056 -0.039   -0.117  0.014  0.064   -0.197  0.066 -0.025
 H         -0.038  0.164 -0.135   -0.102 -0.001  0.176   -0.210  0.235 -0.227
 C          0.056 -0.062  0.015   -0.012 -0.039 -0.064    0.024 -0.160  0.041
 H          0.179 -0.051  0.085    0.086 -0.005 -0.057    0.164 -0.053 -0.067
 C          0.009 -0.118 -0.079    0.018 -0.052  0.015    0.038 -0.013 -0.096
 H          0.051 -0.195  0.014   -0.066  0.002  0.084   -0.135  0.206 -0.248
 C          0.056  0.208  0.259    0.126 -0.051  0.032    0.150  0.073  0.047
 C         -0.024  0.012  0.028   -0.261 -0.220  0.198    0.060 -0.048 -0.060
 H         -0.067 -0.063 -0.087   -0.379 -0.191  0.144   -0.115 -0.117 -0.274
 C         -0.068 -0.199 -0.242   -0.242  0.040  0.064    0.056 -0.027  0.184
 Cl         0.008  0.008  0.019    0.027 -0.046  0.030   -0.025  0.038 -0.029
 C          0.014  0.151  0.188   -0.180  0.101 -0.091   -0.117 -0.154 -0.042
 Cl         0.015 -0.008 -0.011    0.085  0.004 -0.018    0.047 -0.003 -0.002
 C         -0.018  0.003 -0.024    0.130  0.286 -0.228   -0.133 -0.008  0.131
 H         -0.076 -0.261 -0.355    0.156  0.326 -0.171    0.027  0.027  0.301
 C         -0.014  0.012 -0.020    0.117 -0.007 -0.048   -0.146  0.074 -0.143
 H         -0.106 -0.325 -0.431   -0.146 -0.090  0.102   -0.198  0.017 -0.170
 TransDip  -0.022 -0.050 -0.056   -0.082  0.076  0.009    0.048  0.017  0.035

 Mode:                25                     26                     27
 Frequency:       729.42                 740.10                 751.05
 Force Cnst:      1.2449                 0.8653                 2.3850
 Red. Mass:       3.9713                 2.6812                 7.1764
 IR Active:          YES                    YES                    YES
 IR Intens:       11.354                 21.749                 26.895
 Raman Active:       YES                    YES                    YES
               X      Y      Z        X      Y      Z        X      Y      Z
 C         -0.097 -0.066 -0.005   -0.041 -0.095  0.191    0.090 -0.117 -0.069
 C         -0.012 -0.103 -0.064   -0.050  0.043 -0.184    0.238 -0.123 -0.084
 Cl        -0.012  0.038  0.020   -0.002  0.006  0.011   -0.026  0.064  0.034
 C          0.044 -0.032 -0.003    0.000 -0.069  0.068    0.290  0.130  0.025
 Cl         0.002 -0.004 -0.002    0.009  0.007  0.003   -0.071 -0.072 -0.025
 C          0.112  0.017 -0.013    0.048  0.002 -0.044    0.062  0.113  0.047
 H          0.097 -0.041 -0.066    0.004  0.171 -0.448   -0.010 -0.243 -0.127
 C         -0.006  0.091  0.056    0.011 -0.027  0.135   -0.153  0.280  0.145
 H         -0.004  0.095  0.046   -0.078  0.147 -0.287    0.051  0.365  0.135
 C         -0.065 -0.058 -0.029   -0.015  0.027 -0.035   -0.225 -0.195 -0.062
 H          0.060 -0.152 -0.100   -0.020  0.246 -0.614   -0.106 -0.273 -0.142
 C         -0.021  0.149  0.198   -0.038 -0.038 -0.042    0.088 -0.072 -0.094
 C         -0.047 -0.039 -0.079   -0.051  0.007  0.021    0.038 -0.037  0.047
 H         -0.080 -0.383 -0.480   -0.024  0.100  0.145   -0.004  0.142  0.211
 C          0.003  0.147  0.107   -0.050  0.009 -0.039    0.009 -0.097  0.020
 Cl         0.011 -0.016  0.009    0.010 -0.014  0.009   -0.016  0.021 -0.014
 C          0.003 -0.117 -0.193    0.015  0.049  0.024   -0.064  0.021  0.084
 Cl        -0.016  0.006  0.006   -0.006  0.002 -0.003    0.028 -0.004 -0.005
 C          0.082  0.099  0.077    0.068  0.022 -0.072   -0.065 -0.026 -0.033
 H          0.067  0.179  0.150    0.063  0.029 -0.071    0.021 -0.046  0.016
 C          0.035 -0.105 -0.077    0.063 -0.000  0.018   -0.047  0.082 -0.017
 H          0.020 -0.307 -0.369    0.092  0.087  0.115   -0.094  0.180  0.182
 TransDip  -0.005 -0.052 -0.094   -0.051  0.059 -0.127    0.164 -0.005  0.024

 Mode:                28                     29                     30
 Frequency:       800.46                 834.58                 854.31
 Force Cnst:      0.6089                 0.5842                 2.9298
 Red. Mass:       1.6129                 1.4235                 6.8132
 IR Active:          YES                    YES                    YES
 IR Intens:       38.123                 18.224                 43.038
 Raman Active:       YES                    YES                    YES
               X      Y      Z        X      Y      Z        X      Y      Z
 C         -0.004 -0.055  0.116   -0.005  0.016 -0.031    0.127  0.010  0.046
 C         -0.018  0.010 -0.056    0.003 -0.009  0.011    0.201  0.093 -0.001
 Cl        -0.000  0.002  0.002   -0.000  0.000 -0.000   -0.002 -0.011 -0.004
 C          0.003 -0.049  0.082   -0.003  0.011 -0.012    0.170  0.160  0.071
 Cl         0.003  0.004 -0.004   -0.000 -0.001  0.000   -0.045 -0.036 -0.012
 C          0.005  0.041 -0.098   -0.002 -0.004  0.023   -0.164  0.068  0.023
 H          0.064 -0.207  0.458   -0.011  0.068 -0.092   -0.158 -0.023  0.119
 C         -0.005  0.029 -0.045    0.014 -0.017  0.001    0.040 -0.109 -0.057
 H          0.061 -0.283  0.639    0.028  0.038 -0.103    0.333 -0.039  0.022
 C         -0.012  0.035 -0.082    0.002 -0.021 -0.003    0.015 -0.108 -0.051
 H          0.037 -0.164  0.330   -0.000 -0.016 -0.012   -0.091 -0.019 -0.040
 C         -0.006 -0.002 -0.003    0.001  0.054  0.067   -0.173  0.029 -0.012
 C         -0.013  0.001 -0.007   -0.004  0.018  0.001   -0.164  0.137 -0.132
 H         -0.014  0.057  0.054   -0.013 -0.070 -0.102   -0.021  0.291  0.135
 C         -0.013  0.001  0.003   -0.003  0.008 -0.014   -0.133  0.235 -0.137
 Cl         0.002 -0.001  0.000    0.002 -0.002  0.002    0.044 -0.053  0.032
 C         -0.001  0.009  0.018    0.021  0.039  0.044    0.184  0.039 -0.080
 Cl         0.000  0.000 -0.002   -0.003 -0.003 -0.003   -0.036  0.002  0.006
 C          0.020 -0.003 -0.032   -0.020 -0.075 -0.080   -0.010 -0.080  0.099
 H          0.067  0.082  0.096    0.093  0.447  0.572   -0.384 -0.004 -0.115
 C          0.011  0.000 -0.029   -0.015 -0.073 -0.068    0.030 -0.190  0.155
 H          0.042  0.123  0.121    0.090  0.370  0.490    0.179 -0.187  0.015
 TransDip   0.016 -0.059  0.188    0.020  0.112  0.076    0.111  0.170 -0.055

 Mode:                31                     32                     33
 Frequency:       903.47                 923.01                 968.46
 Force Cnst:      0.7189                 0.7046                 0.7447
 Red. Mass:       1.4949                 1.4037                 1.3476
 IR Active:          YES                    YES                    YES
 IR Intens:        6.519                  0.814                  0.447
 Raman Active:       YES                    YES                    YES
               X      Y      Z        X      Y      Z        X      Y      Z
 C         -0.010  0.008 -0.011    0.007 -0.025  0.054   -0.004  0.007 -0.006
 C         -0.016 -0.018 -0.001    0.004  0.005 -0.007   -0.002 -0.002  0.002
 Cl         0.000  0.002  0.000   -0.000 -0.000  0.000   -0.000 -0.000 -0.000
 C         -0.019 -0.007 -0.013    0.005  0.016 -0.024   -0.003 -0.002 -0.000
 Cl         0.004  0.002  0.001   -0.001 -0.002  0.002    0.000  0.000 -0.000
 C          0.012 -0.011  0.029    0.008 -0.045  0.104    0.003  0.004 -0.005
 H         -0.004  0.099 -0.153   -0.070  0.263 -0.610    0.010 -0.005  0.038
 C          0.007 -0.004  0.001   -0.002  0.003 -0.006    0.004 -0.004  0.003
 H          0.007  0.010 -0.029    0.009 -0.026  0.062    0.007  0.013 -0.030
 C         -0.004  0.002 -0.026   -0.010  0.052 -0.111   -0.003 -0.008  0.001
 H          0.018 -0.082  0.145    0.050 -0.279  0.626   -0.006  0.002 -0.019
 C          0.015  0.048  0.066   -0.012 -0.021 -0.023    0.005  0.014  0.017
 C         -0.017 -0.110 -0.132   -0.003  0.032  0.024    0.004  0.014  0.014
 H          0.141  0.571  0.735   -0.038 -0.108 -0.156   -0.017 -0.059 -0.082
 C          0.015  0.024  0.050   -0.011  0.000 -0.013    0.001 -0.008 -0.005
 Cl        -0.002 -0.000 -0.004    0.002 -0.001  0.001   -0.000  0.001  0.000
 C         -0.008 -0.004  0.002    0.004 -0.003 -0.001   -0.004 -0.011 -0.012
 Cl         0.001 -0.000 -0.000   -0.001  0.001  0.000    0.001  0.001  0.001
 C          0.005  0.013  0.007    0.009  0.005  0.004    0.017  0.071  0.089
 H          0.016 -0.026 -0.026    0.003 -0.038 -0.048   -0.106 -0.397 -0.512
 C         -0.004 -0.004 -0.024    0.004  0.005 -0.001   -0.018 -0.079 -0.097
 H          0.003  0.052  0.053    0.009  0.002 -0.011    0.095  0.440  0.567
 TransDip   0.006  0.024  0.078   -0.008 -0.002 -0.028   -0.015 -0.013 -0.009

 Mode:                34                     35                     36
 Frequency:       991.58                1040.14                1049.19
 Force Cnst:      0.7673                 4.4532                 3.6343
 Red. Mass:       1.3245                 6.9861                 5.6036
 IR Active:          YES                    YES                    YES
 IR Intens:        0.252                 30.081                 36.020
 Raman Active:       YES                    YES                    YES
               X      Y      Z        X      Y      Z        X      Y      Z
 C          0.000  0.004 -0.007    0.101 -0.004 -0.011    0.159  0.019  0.001
 C         -0.002  0.007 -0.007   -0.060  0.127  0.065   -0.093  0.277  0.140
 Cl         0.000 -0.001 -0.000    0.006 -0.014 -0.007    0.011 -0.032 -0.017
 C         -0.003  0.000 -0.004   -0.095 -0.075 -0.024   -0.153 -0.108 -0.035
 Cl         0.000 -0.000  0.001    0.009  0.008  0.003    0.011  0.009  0.003
 C          0.009 -0.032  0.067    0.125 -0.017 -0.021    0.255 -0.019 -0.036
 H         -0.041  0.181 -0.405    0.136  0.028  0.002    0.290  0.120  0.033
 C         -0.012  0.053 -0.115   -0.029  0.063  0.031   -0.030  0.074  0.042
 H          0.074 -0.300  0.667   -0.058  0.052  0.028   -0.004  0.088  0.015
 C          0.005 -0.036  0.073   -0.079 -0.078 -0.027   -0.187 -0.181 -0.070
 H         -0.039  0.195 -0.438   -0.111 -0.056 -0.013   -0.289 -0.130  0.021
 C          0.004  0.004  0.003    0.111 -0.011 -0.016    0.099  0.008 -0.039
 C          0.000 -0.002 -0.001   -0.123 -0.227  0.199    0.015  0.133 -0.107
 H         -0.001  0.005  0.005    0.093 -0.330  0.264   -0.263  0.289 -0.171
 C          0.001 -0.001  0.001   -0.080  0.223 -0.160   -0.039 -0.020  0.024
 Cl        -0.000  0.000 -0.000    0.010 -0.020  0.014    0.005 -0.003  0.001
 C         -0.001  0.001 -0.001    0.325  0.008 -0.068   -0.108  0.017  0.007
 Cl         0.000 -0.000  0.000   -0.037  0.001  0.006    0.016 -0.002 -0.002
 C         -0.002  0.001  0.003   -0.062 -0.154  0.136   -0.052  0.006  0.001
 H         -0.011 -0.006 -0.011    0.020 -0.203  0.142   -0.298  0.147 -0.032
 C         -0.001 -0.006 -0.001   -0.108  0.234 -0.165    0.062 -0.151  0.115
 H          0.003  0.012  0.022    0.080  0.326 -0.241   -0.068 -0.243  0.144
 TransDip  -0.001  0.005 -0.015    0.099  0.117 -0.086   -0.172  0.061  0.061

 Mode:                37                     38                     39
 Frequency:      1080.33                1134.53                1144.04
 Force Cnst:      2.7952                 1.3905                 1.8943
 Red. Mass:       4.0649                 1.8335                 2.4566
 IR Active:          YES                    YES                    YES
 IR Intens:       17.572                  5.026                 66.043
 Raman Active:       YES                    YES                    YES
               X      Y      Z        X      Y      Z        X      Y      Z
 C          0.151 -0.083 -0.042    0.037 -0.009 -0.002   -0.013  0.001  0.006
 C         -0.012 -0.120 -0.056    0.014 -0.164 -0.078   -0.003  0.009  0.005
 Cl        -0.005  0.018  0.009   -0.004  0.016  0.008    0.001 -0.001 -0.000
 C         -0.105 -0.142 -0.053   -0.030  0.014  0.010    0.009  0.006  0.002
 Cl         0.016  0.020  0.008    0.004 -0.001 -0.001   -0.001 -0.001 -0.000
 C         -0.160 -0.048 -0.005    0.056  0.075  0.028   -0.005 -0.006 -0.002
 H         -0.235 -0.338 -0.127    0.157  0.576  0.239   -0.013 -0.049 -0.021
 C         -0.092  0.178  0.090   -0.001 -0.073 -0.033    0.003 -0.000 -0.000
 H         -0.243  0.146  0.089   -0.207 -0.152 -0.043    0.010  0.003 -0.001
 C          0.181  0.099  0.021   -0.060  0.053  0.030    0.006 -0.003 -0.003
 H          0.436 -0.078 -0.062   -0.443  0.347  0.200    0.050 -0.039 -0.017
 C          0.180  0.018 -0.014    0.089  0.003 -0.030   -0.004  0.019 -0.013
 C         -0.028  0.056 -0.043   -0.008  0.000  0.005   -0.085 -0.013  0.024
 H         -0.284  0.208 -0.092   -0.162  0.068 -0.045   -0.618  0.252 -0.083
 C         -0.080  0.069 -0.040   -0.018  0.017 -0.010    0.097 -0.155  0.104
 Cl         0.009 -0.010  0.006    0.001 -0.002  0.001   -0.011  0.018 -0.013
 C         -0.003  0.018 -0.013    0.004  0.015 -0.013    0.249 -0.031 -0.023
 Cl         0.005 -0.001 -0.000    0.001 -0.001  0.000   -0.029  0.002  0.004
 C         -0.084 -0.051  0.056   -0.049 -0.024  0.028    0.011  0.071 -0.058
 H         -0.305  0.063  0.013   -0.218  0.064 -0.007   -0.458  0.342 -0.168
 C          0.033 -0.067  0.036    0.028 -0.018  0.011   -0.045  0.009  0.002
 H         -0.038 -0.082  0.115    0.047 -0.023 -0.004   -0.217 -0.056  0.076
 TransDip  -0.066 -0.072 -0.091    0.006 -0.032 -0.064    0.245 -0.082  0.032

 Mode:                40                     41                     42
 Frequency:      1165.52                1173.81                1215.48
 Force Cnst:      1.0887                 1.3133                 1.3212
 Red. Mass:       1.3602                 1.6178                 1.5178
 IR Active:          YES                    YES                    YES
 IR Intens:        0.562                 19.225                 11.302
 Raman Active:       YES                    YES                    YES
               X      Y      Z        X      Y      Z        X      Y      Z
 C         -0.026  0.006  0.014    0.007  0.052  0.021    0.019  0.052  0.021
 C         -0.008  0.016  0.007    0.071 -0.040 -0.026    0.106  0.019 -0.003
 Cl         0.001 -0.002 -0.001   -0.006  0.006  0.003   -0.004  0.001  0.001
 C          0.014  0.008  0.002   -0.059 -0.144 -0.059   -0.018 -0.115 -0.050
 Cl        -0.001 -0.001 -0.000    0.009  0.012  0.005    0.004  0.007  0.003
 C         -0.007 -0.009 -0.003   -0.067 -0.002  0.006   -0.048  0.035  0.021
 H         -0.024 -0.100 -0.043   -0.070  0.033  0.024    0.067  0.668  0.290
 C          0.009 -0.000 -0.001    0.068  0.047  0.014   -0.046  0.013  0.010
 H          0.078  0.024  0.003    0.836  0.324  0.054   -0.272 -0.064  0.001
 C          0.002 -0.007 -0.005   -0.056 -0.000  0.007    0.006 -0.044 -0.021
 H          0.053 -0.053 -0.012   -0.290  0.179  0.107    0.393 -0.345 -0.190
 C         -0.015  0.020 -0.012   -0.029 -0.002 -0.011   -0.065  0.006 -0.007
 C         -0.001 -0.049  0.038    0.001 -0.005  0.008    0.000 -0.007  0.009
 H         -0.010 -0.048  0.042    0.042 -0.042  0.003    0.124 -0.084  0.027
 C          0.049 -0.029  0.014    0.010 -0.012  0.008    0.015 -0.024  0.017
 Cl        -0.004  0.003 -0.001   -0.001  0.001 -0.001   -0.002  0.002 -0.001
 C         -0.059  0.046 -0.024    0.006 -0.002 -0.000    0.003 -0.001 -0.000
 Cl         0.006 -0.003  0.001   -0.001  0.000  0.000   -0.001  0.000  0.000
 C         -0.081 -0.012  0.024    0.009  0.007 -0.006    0.015  0.012 -0.012
 H         -0.480  0.201 -0.057    0.022 -0.001 -0.005    0.003  0.020 -0.017
 C          0.090 -0.004 -0.016   -0.008  0.003  0.003   -0.010  0.003  0.002
 H          0.716  0.237 -0.310   -0.013 -0.008 -0.011    0.066  0.030 -0.044
 TransDip   0.004  0.018  0.015   -0.076 -0.113 -0.036   -0.052 -0.094 -0.007

 Mode:                43                     44                     45
 Frequency:      1276.08                1282.71                1298.69
 Force Cnst:      1.7435                 3.0504                11.1420
 Red. Mass:       1.8172                 3.1466                11.2125
 IR Active:          YES                    YES                    YES
 IR Intens:        0.904                  2.832                  0.548
 Raman Active:       YES                    YES                    YES
               X      Y      Z        X      Y      Z        X      Y      Z
 C          0.078 -0.096 -0.052    0.007 -0.167 -0.088   -0.046 -0.204 -0.050
 C          0.051  0.014  0.000    0.177  0.065  0.014    0.208  0.054 -0.003
 Cl         0.000  0.001  0.001   -0.000  0.001  0.001   -0.002  0.001  0.001
 C         -0.073  0.022  0.018   -0.128  0.048  0.036   -0.187  0.120  0.072
 Cl         0.002  0.001  0.000    0.001  0.003  0.001    0.001  0.002  0.001
 C          0.006 -0.034 -0.016   -0.020 -0.105 -0.045   -0.015 -0.158 -0.067
 H          0.003 -0.041 -0.018    0.027  0.145  0.066    0.014 -0.012 -0.008
 C          0.021  0.038  0.015    0.087  0.055  0.016    0.155  0.046  0.003
 H         -0.180 -0.030  0.005   -0.179 -0.035  0.000   -0.165 -0.069 -0.012
 C         -0.002  0.029  0.015   -0.071  0.077  0.045   -0.120  0.112  0.052
 H         -0.176  0.171  0.086   -0.052  0.070  0.026    0.120 -0.092 -0.012
 C         -0.067 -0.001  0.027   -0.064 -0.110  0.109   -0.006  0.323 -0.219
 C         -0.008  0.040 -0.031   -0.083  0.029 -0.012    0.249 -0.160  0.075
 H          0.662 -0.294  0.118   -0.519  0.261 -0.092    0.055 -0.052  0.051
 C         -0.064 -0.020  0.027    0.142  0.033 -0.052   -0.246 -0.163  0.171
 Cl         0.003  0.001 -0.001   -0.001 -0.000  0.000   -0.005  0.005 -0.003
 C          0.039 -0.112  0.080   -0.025 -0.005  0.009    0.017  0.319 -0.251
 Cl        -0.003  0.003 -0.002    0.001 -0.001  0.001   -0.004 -0.001  0.001
 C          0.018  0.059 -0.050   -0.049  0.034 -0.017    0.232 -0.166  0.084
 H         -0.411  0.301 -0.152    0.460 -0.243  0.096   -0.003 -0.041  0.038
 C          0.005  0.031 -0.029    0.022  0.014 -0.020   -0.221 -0.122  0.129
 H         -0.018  0.035 -0.012    0.281  0.127 -0.130    0.068 -0.001  0.012
 TransDip   0.029 -0.007 -0.007   -0.049 -0.016  0.014    0.006 -0.023 -0.003

 Mode:                46                     47                     48
 Frequency:      1312.96                1399.80                1434.75
 Force Cnst:      2.8239                 3.5269                 3.8160
 Red. Mass:       2.7803                 3.0551                 3.1464
 IR Active:          YES                    YES                    YES
 IR Intens:        5.018                 34.174                 37.320
 Raman Active:       YES                    YES                    YES
               X      Y      Z        X      Y      Z        X      Y      Z
 C          0.205 -0.003 -0.025    0.054  0.036  0.042   -0.091 -0.206 -0.066
 C         -0.085 -0.032 -0.008    0.045 -0.049 -0.030   -0.084  0.143  0.074
 Cl         0.001  0.002  0.001   -0.001  0.003  0.002    0.003 -0.006 -0.003
 C          0.010 -0.059 -0.027   -0.105  0.033  0.024    0.213 -0.067 -0.054
 Cl         0.002  0.001  0.000    0.003  0.001  0.000   -0.007 -0.001  0.000
 C          0.022  0.081  0.033    0.021  0.012  0.004   -0.076 -0.064 -0.020
 H         -0.031 -0.168 -0.074   -0.033 -0.269 -0.117    0.038  0.561  0.246
 C         -0.084  0.033  0.024    0.040  0.000 -0.005   -0.046  0.062  0.032
 H         -0.267 -0.026  0.019   -0.169 -0.079 -0.016    0.083  0.124  0.050
 C          0.119 -0.061 -0.036   -0.017 -0.026 -0.014    0.092  0.031  0.002
 H         -0.420  0.368  0.191    0.030 -0.072 -0.016   -0.315  0.356  0.194
 C         -0.186  0.024  0.028   -0.059  0.150 -0.111    0.001  0.084 -0.028
 C         -0.011 -0.009  0.012   -0.176 -0.028  0.055   -0.049 -0.020  0.019
 H         -0.059  0.001 -0.001    0.329 -0.312  0.175    0.080 -0.072  0.075
 C          0.046 -0.070  0.046    0.212 -0.032 -0.013    0.062 -0.011 -0.004
 Cl        -0.004  0.004 -0.003   -0.006  0.004 -0.002   -0.002  0.001 -0.000
 C          0.012  0.077 -0.063   -0.042  0.053 -0.034   -0.032  0.042 -0.026
 Cl        -0.003 -0.001  0.001    0.001 -0.003  0.002    0.001 -0.001  0.001
 C          0.056  0.013 -0.020   -0.093 -0.031  0.043   -0.009 -0.043  0.034
 H          0.393 -0.166  0.050    0.085 -0.143  0.096   -0.090 -0.005  0.025
 C         -0.091 -0.028  0.036    0.146 -0.029 -0.004    0.071  0.001 -0.019
 H          0.371  0.161 -0.180   -0.486 -0.290  0.303   -0.268 -0.123  0.166
 TransDip   0.017 -0.063  0.030    0.004 -0.181  0.047   -0.048  0.147  0.120

 Mode:                49                     50                     51
 Frequency:      1474.24                1504.02                1582.03
 Force Cnst:      2.8897                 3.9699                 9.8058
 Red. Mass:       2.2566                 2.9787                 6.6497
 IR Active:          YES                    YES                    YES
 IR Intens:       78.893                 36.933                 17.026
 Raman Active:       YES                    YES                    YES
               X      Y      Z        X      Y      Z        X      Y      Z
 C          0.125 -0.022 -0.020    0.121 -0.001 -0.015   -0.009 -0.078 -0.055
 C         -0.101 -0.050 -0.013   -0.029 -0.035 -0.014    0.079  0.044  0.014
 Cl         0.003  0.001  0.000    0.001  0.001  0.001   -0.002  0.001  0.000
 C          0.017  0.099  0.043   -0.028  0.055  0.028   -0.038 -0.074 -0.028
 Cl        -0.001 -0.003 -0.001    0.000 -0.001 -0.001    0.001 -0.000 -0.000
 C          0.055 -0.113 -0.056    0.043 -0.048 -0.026    0.071  0.181  0.073
 H          0.157  0.324  0.127    0.082  0.106  0.038   -0.013 -0.278 -0.123
 C         -0.129 -0.041 -0.005   -0.086 -0.021 -0.000   -0.100 -0.116 -0.040
 H          0.576  0.208  0.032    0.259  0.102  0.017    0.193 -0.024 -0.031
 C         -0.037  0.098  0.047    0.002  0.034  0.016   -0.024  0.083  0.043
 H          0.364 -0.193 -0.119    0.156 -0.071 -0.055    0.178 -0.057 -0.068
 C          0.009  0.005 -0.001   -0.161  0.022  0.015   -0.025 -0.248  0.197
 C         -0.061  0.038 -0.018    0.068 -0.077  0.049   -0.085  0.148 -0.100
 H          0.240 -0.117  0.046   -0.430  0.166 -0.058    0.248 -0.011 -0.032
 C         -0.004 -0.051  0.041    0.092  0.099 -0.094   -0.068 -0.148  0.129
 Cl        -0.000  0.002 -0.002   -0.001 -0.004  0.003    0.001  0.001 -0.001
 C          0.053  0.021 -0.027   -0.144 -0.034  0.054   -0.017  0.257 -0.198
 Cl        -0.002 -0.001  0.001    0.005  0.001 -0.002   -0.000 -0.003  0.002
 C         -0.063  0.038 -0.018    0.188 -0.094  0.037    0.083 -0.177  0.122
 H          0.245 -0.127  0.050   -0.514  0.282 -0.118   -0.307  0.016  0.048
 C         -0.008 -0.032  0.024   -0.016  0.062 -0.046    0.138  0.163 -0.154
 H          0.159  0.031 -0.046   -0.327 -0.039  0.094   -0.384 -0.020  0.097
 TransDip   0.283  0.004  0.028   -0.187  0.051 -0.013   -0.010 -0.121  0.051

 Mode:                52                     53                     54
 Frequency:      1596.21                1617.02                1626.32
 Force Cnst:      9.2816                 9.8443                 9.4346
 Red. Mass:       6.1829                 6.3900                 6.0543
 IR Active:          YES                    YES                    YES
 IR Intens:       16.336                  8.133                  4.349
 Raman Active:       YES                    YES                    YES
               X      Y      Z        X      Y      Z        X      Y      Z
 C         -0.044 -0.239 -0.085   -0.208  0.051  0.044    0.106 -0.028 -0.021
 C          0.117  0.111  0.037    0.239  0.018 -0.016   -0.051 -0.001  0.003
 Cl        -0.002  0.001  0.001   -0.002 -0.002 -0.001    0.001  0.000  0.000
 C         -0.034 -0.140 -0.061   -0.214  0.130  0.081    0.039 -0.027 -0.017
 Cl        -0.000 -0.001 -0.000    0.001 -0.002 -0.001   -0.000  0.000  0.000
 C          0.120  0.317  0.130    0.130 -0.085 -0.052   -0.020  0.022  0.012
 H         -0.018 -0.435 -0.192    0.191  0.128  0.038   -0.034 -0.030 -0.011
 C         -0.192 -0.204 -0.073   -0.331 -0.004  0.033    0.055 -0.003 -0.007
 H          0.369 -0.027 -0.047    0.329  0.247  0.076   -0.051 -0.045 -0.015
 C         -0.020  0.171  0.076    0.336 -0.156 -0.105   -0.069  0.039  0.027
 H          0.304 -0.066 -0.049   -0.305  0.350  0.186    0.081 -0.076 -0.048
 C          0.022  0.152 -0.096   -0.009  0.006 -0.002   -0.265  0.046  0.018
 C          0.018 -0.071  0.049    0.080 -0.029  0.006    0.302 -0.119  0.040
 H         -0.080 -0.013  0.047   -0.087  0.059 -0.029   -0.393  0.234 -0.115
 C          0.047  0.066 -0.062   -0.069 -0.005  0.016   -0.215 -0.004  0.042
 Cl        -0.001 -0.000  0.000    0.000  0.001 -0.000    0.001  0.001 -0.001
 C          0.005 -0.117  0.091    0.040 -0.004 -0.005    0.115 -0.021 -0.005
 Cl        -0.000  0.001 -0.001   -0.000 -0.000  0.000    0.002 -0.000 -0.000
 C         -0.039  0.081 -0.057   -0.083  0.023 -0.002   -0.274  0.076 -0.006
 H          0.147 -0.010 -0.020    0.066 -0.060  0.034    0.204 -0.192  0.110
 C         -0.065 -0.087  0.076    0.082  0.010 -0.021    0.312  0.043 -0.096
 H          0.182  0.010 -0.022   -0.072 -0.055  0.048   -0.335 -0.207  0.225
 TransDip  -0.124 -0.013 -0.034   -0.085 -0.019 -0.027    0.009  0.051 -0.042

 Mode:                55                     56                     57
 Frequency:      3180.12                3186.04                3194.19
 Force Cnst:      6.4781                 6.5128                 6.5686
 Red. Mass:       1.0872                 1.0890                 1.0927
 IR Active:          YES                    YES                    YES
 IR Intens:        3.549                  1.996                  4.270
 Raman Active:       YES                    YES                    YES
               X      Y      Z        X      Y      Z        X      Y      Z
 C          0.001 -0.001 -0.001   -0.000 -0.000  0.000   -0.001  0.002  0.001
 C         -0.000 -0.000 -0.000   -0.000 -0.000  0.000    0.001  0.000  0.000
 Cl        -0.000  0.000  0.000   -0.000  0.000 -0.000    0.000 -0.000 -0.000
 C         -0.000 -0.000 -0.000    0.000  0.000 -0.000   -0.000 -0.001 -0.000
 Cl         0.000 -0.000 -0.000   -0.000  0.000  0.000    0.000  0.000  0.000
 C         -0.016  0.003  0.003    0.003 -0.001 -0.001   -0.034  0.006  0.007
 H          0.200 -0.027 -0.033   -0.041  0.005  0.007    0.410 -0.054 -0.068
 C          0.017 -0.049 -0.024   -0.003  0.007  0.004    0.020 -0.042 -0.021
 H         -0.217  0.575  0.284    0.032 -0.084 -0.042   -0.190  0.489  0.242
 C          0.038  0.043  0.016   -0.001 -0.001 -0.001   -0.042 -0.043 -0.016
 H         -0.457 -0.492 -0.183    0.013  0.015  0.006    0.457  0.487  0.181
 C          0.000  0.000 -0.000    0.002  0.001 -0.001    0.000 -0.000 -0.000
 C         -0.000  0.000 -0.000   -0.000  0.001 -0.000    0.000 -0.000  0.000
 H          0.000  0.000 -0.000   -0.001 -0.002  0.002    0.001  0.002 -0.002
 C          0.000  0.000 -0.000   -0.000 -0.000  0.000   -0.000 -0.000  0.000
 Cl         0.000 -0.000  0.000   -0.000  0.000 -0.000    0.000  0.000 -0.000
 C          0.000 -0.000  0.000    0.001 -0.000  0.000    0.000 -0.000 -0.000
 Cl         0.000 -0.000  0.000   -0.000 -0.000  0.000   -0.000  0.000  0.000
 C          0.001  0.002 -0.002    0.014  0.022 -0.020    0.002  0.002 -0.002
 H         -0.014 -0.019  0.018   -0.186 -0.253  0.235   -0.019 -0.025  0.024
 C          0.004 -0.005  0.004    0.039 -0.057  0.038    0.002 -0.003  0.002
 H         -0.044  0.062 -0.041   -0.459  0.654 -0.434   -0.025  0.035 -0.024
 TransDip   0.055 -0.024 -0.009    0.039 -0.017  0.016   -0.008 -0.060 -0.027

 Mode:                58                     59                     60
 Frequency:      3205.59                3207.57                3209.35
 Force Cnst:      6.6246                 6.6413                 6.6268
 Red. Mass:       1.0942                 1.0956                 1.0920
 IR Active:          YES                    YES                    YES
 IR Intens:        0.990                  2.192                  0.231
 Raman Active:       YES                    YES                    YES
               X      Y      Z        X      Y      Z        X      Y      Z
 C         -0.000 -0.000  0.000    0.000 -0.001 -0.000    0.000 -0.000  0.000
 C         -0.000  0.000  0.000    0.000 -0.000 -0.000    0.000 -0.000 -0.000
 Cl        -0.000  0.000 -0.000   -0.000  0.000  0.000   -0.000  0.000 -0.000
 C          0.000 -0.000 -0.000    0.000 -0.003 -0.001   -0.000  0.000  0.000
 Cl        -0.000  0.000  0.000    0.000  0.000  0.000    0.000 -0.000  0.000
 C         -0.002  0.000  0.000   -0.077  0.009  0.012   -0.000  0.000  0.000
 H          0.020 -0.003 -0.003    0.863 -0.106 -0.140    0.004 -0.000 -0.001
 C         -0.000  0.000  0.000   -0.011  0.035  0.017   -0.000  0.001  0.000
 H          0.001 -0.002 -0.001    0.138 -0.369 -0.182    0.002 -0.006 -0.003
 C         -0.001 -0.001 -0.000    0.012  0.010  0.003    0.001  0.000  0.000
 H          0.008  0.009  0.004   -0.111 -0.116 -0.043   -0.004 -0.004 -0.002
 C          0.001  0.002 -0.001    0.000  0.000  0.000   -0.002  0.002 -0.001
 C         -0.008 -0.011  0.010    0.000  0.001 -0.001   -0.040 -0.056  0.051
 H          0.094  0.132 -0.121   -0.005 -0.008  0.007    0.453  0.638 -0.583
 C          0.001  0.000 -0.000   -0.000  0.000 -0.000    0.003 -0.001  0.000
 Cl        -0.000  0.000 -0.000   -0.000  0.000  0.000   -0.000  0.000 -0.000
 C         -0.002  0.002 -0.001    0.000 -0.000  0.000    0.001 -0.000 -0.000
 Cl         0.000 -0.000 -0.000   -0.000  0.000  0.000   -0.000  0.000 -0.000
 C         -0.039 -0.050  0.047    0.001  0.001 -0.001    0.008  0.011 -0.010
 H          0.432  0.574 -0.535   -0.006 -0.008  0.008   -0.090 -0.119  0.111
 C          0.020 -0.024  0.016   -0.000  0.001 -0.000   -0.004  0.005 -0.004
 H         -0.197  0.276 -0.182    0.005 -0.006  0.004    0.039 -0.055  0.037
 TransDip  -0.009 -0.024  0.019   -0.024  0.036  0.019   -0.009  0.012 -0.005

 STANDARD THERMODYNAMIC QUANTITIES AT   298.15 K  AND     1.00 ATM

   This Molecule has  0 Imaginary Frequencies
   Zero point vibrational energy:       89.161 kcal/mol

   Atom    1 Element C  Has Mass   12.00000
   Atom    2 Element C  Has Mass   12.00000
   Atom    3 Element Cl Has Mass   34.96885
   Atom    4 Element C  Has Mass   12.00000
   Atom    5 Element Cl Has Mass   34.96885
   Atom    6 Element C  Has Mass   12.00000
   Atom    7 Element H  Has Mass    1.00783
   Atom    8 Element C  Has Mass   12.00000
   Atom    9 Element H  Has Mass    1.00783
   Atom   10 Element C  Has Mass   12.00000
   Atom   11 Element H  Has Mass    1.00783
   Atom   12 Element C  Has Mass   12.00000
   Atom   13 Element C  Has Mass   12.00000
   Atom   14 Element H  Has Mass    1.00783
   Atom   15 Element C  Has Mass   12.00000
   Atom   16 Element Cl Has Mass   34.96885
   Atom   17 Element C  Has Mass   12.00000
   Atom   18 Element Cl Has Mass   34.96885
   Atom   19 Element C  Has Mass   12.00000
   Atom   20 Element H  Has Mass    1.00783
   Atom   21 Element C  Has Mass   12.00000
   Atom   22 Element H  Has Mass    1.00783
   Molecular Mass:   289.922380 amu
   Principal axes and moments of inertia in amu*Bohr^2:
                             1           2           3
    Eigenvalues --     2328.15330 10883.57014 11977.22149
          X               0.99995    -0.00711    -0.00698
          Y               0.00714     0.99997     0.00413
          Z               0.00695    -0.00418     0.99997
   Rotational Symmetry Number is   1
   The Molecule is an Asymmetric Top
   Translational Enthalpy:        0.889 kcal/mol
   Rotational Enthalpy:           0.889 kcal/mol
   Vibrational Enthalpy:         96.131 kcal/mol
   gas constant (RT):             0.592 kcal/mol
   Translational Entropy:        42.891  cal/mol.K
   Rotational Entropy:           34.072  cal/mol.K
   Vibrational Entropy:          45.563  cal/mol.K

   Total Enthalpy:               98.501 kcal/mol
   Total Entropy:               122.526  cal/mol.K

 ======================================================================

 STANDARD THERMODYNAMIC QUANTITIES FOR ANHARMONIC VIBRATION -- TOSH

   Zero point vibrational energy: ************ kcal/mol

   Vibrational Enthalpy:       Infinity kcal/mol
   Vibrational Entropy:             NaN  cal/mol.K

   Total Enthalpy:             Infinity kcal/mol
   Total Entropy:                   NaN  cal/mol.K

 ======================================================================

 STANDARD THERMODYNAMIC QUANTITIES FOR ANHARMONIC VIBRATION -- VPT2

   Zero point vibrational energy: ************ kcal/mol

   Vibrational Enthalpy:       Infinity kcal/mol
   Vibrational Entropy:             NaN  cal/mol.K

   Total Enthalpy:             Infinity kcal/mol
   Total Entropy:                   NaN  cal/mol.K

 ======================================================================

Archival summary:
1\1\november\FREQ\ProcedureUnspecified\BasisUnspecified\l4126\taweetha\WedJan1505:48:512020WedJan1505:48:512020\0\\#,FREQ,ProcedureUnspecified,BasisUnspecified,\\0,1\Cl\C,1,1.74983\C,2,1.40066,1,119.761\C,3,1.3921,2,120.542,1,178.072,0\H,4,1.08236,3,119.181,2,179.963,0\C,4,1.38909,3,119.681,2,-0.0888601,0\H,6,1.08351,4,119.799,3,179.806,0\C,6,1.39019,4,119.996,3,0.189891,0\H,8,1.08351,6,120.089,4,178.957,0\C,8,1.39993,6,121.346,4,0.0948932,0\C,10,1.49127,8,118.771,6,-179.995,0\C,11,1.39662,10,121,8,-117.556,0\H,12,1.08184,11,120.362,10,-1.9018,0\C,12,1.3918,11,120.82,10,177.794,0\C,14,1.39859,12,119.994,11,0.266142,0\C,15,1.39274,14,119.447,12,-0.316693,0\H,16,1.08249,15,119.088,14,179.697,0\C,16,1.38994,15,120.345,14,-0.00144276,0\H,18,1.08345,16,119.502,15,179.384,0\Cl,15,1.74692,14,121.591,12,179.703,0\Cl,14,1.74764,12,118.569,11,-179.522,0\Cl,3,1.74932,2,121.268,1,-1.52125,0\\\@

 Total job time:  11632.44s(wall), 11632.06s(cpu) 
 Wed Jan 15 05:48:51 2020

        *************************************************************
        *                                                           *
        *  Thank you very much for using Q-Chem.  Have a nice day.  *
        *                                                           *
        *************************************************************
