# Supplementary material for: Quantum Chemical Investigation of Polychlorinated Dibenzodioxins, Dibenzofurans and Biphenyls: Relative Stability and Planarity Analysis
Source: Molecules. 2020 Dec 3;25(23):5697. doi: 10.3390/molecules25235697 (PMC7730433; doi:10.3390/molecules25235697)
Supplement: Supplementary file 1 [file molecules-25-05697-s001.zip › PCB/B3LYP/ClClHHHHClHClH.out]

                  Welcome to Q-Chem
     A Quantum Leap Into The Future Of Chemistry


 Q-Chem 5.2 (devel), Q-Chem, Inc., Pleasanton, CA (2019)

 Yihan Shao,  Zhengting Gan,  E. Epifanovsky,  A. T. B. Gilbert,  M. Wormit,  
 J. Kussmann,  A. W. Lange,  A. Behn,  Jia Deng,  Xintian Feng,  D. Ghosh,  
 M. Goldey,  P. R. Horn,  L. D. Jacobson,  I. Kaliman,  T. Kus,  A. Landau,  
 Jie Liu,  E. I. Proynov,  R. M. Richard,  R. P. Steele,  E. J. Sundstrom,  
 H. L. Woodcock III,  P. M. Zimmerman,  D. Zuev,  B. Albrecht,  E. Alguire,  
 S. A. Baeppler,  D. Barton,  Z. Benda,  Y. A. Bernard,  E. J. Berquist,  
 K. B. Bravaya,  H. Burton,  D. Casanova,  Chun-Min Chang,  Yunqing Chen,  
 A. Chien,  K. D. Closser,  M. P. Coons,  S. Coriani,  S. Dasgupta,  
 A. L. Dempwolff,  M. Diedenhofen,  Hainam Do,  R. G. Edgar,  Po-Tung Fang,  
 S. Faraji,  S. Fatehi,  Qingguo Feng,  K. D. Fenk,  J. Fosso-Tande,  
 J. Gayvert,  Qinghui Ge,  A. Ghysels,  G. Gidofalvi,  J. Gomes,  
 J. Gonthier,  A. Gunina,  D. Hait,  M. W. D. Hanson-Heine,  
 P. H. P. Harbach,  A. W. Hauser,  M. F. Herbst,  J. E. Herr,  
 E. G. Hohenstein,  Z. C. Holden,  Kerwin Hui,  B. C. Huynh,  T.-C. Jagau,  
 Hyunjun Ji,  B. Kaduk,  K. Khistyaev,  Jaehoon Kim,  P. Klunzinger,  K. Koh,  
 D. Kosenkov,  L. Koulias,  T. Kowalczyk,  C. M. Krauter,  A. Kunitsa,  
 Ka Un Lao,  A. Laurent,  K. V. Lawler,  Joonho Lee,  D. Lefrancois,  
 S. Lehtola,  D. S. Levine,  Yi-Pei Li,  You-Sheng Lin,  Fenglai Liu,  
 E. Livshits,  A. Luenser,  P. Manohar,  E. Mansoor,  S. F. Manzer,  
 Shan-Ping Mao,  Yuezhi Mao,  N. Mardirossian,  A. V. Marenich,  
 T. Markovich,  L. A. Martinez-Martinez,  S. A. Maurer,  N. J. Mayhall,  
 S. C. McKenzie,  J.-M. Mewes,  P. Morgante,  A. F. Morrison,  
 J. W. Mullinax,  K. Nanda,  T. S. Nguyen-Beck,  R. Olivares-Amaya,  
 J. A. Parkhill,  Zheng Pei,  T. M. Perrine,  F. Plasser,  P. Pokhilko,  
 S. Prager,  A. Prociuk,  E. Ramos,  D. R. Rehn,  F. Rob,  M. Scheurer,  
 M. Schneider,  N. Sergueev,  S. M. Sharada,  S. Sharma,  D. W. Small,  
 T. Stauch,  T. Stein,  Yu-Chuan Su,  A. J. W. Thom,  A. Tkatchenko,  
 T. Tsuchimochi,  N. M. Tubman,  L. Vogt,  M. L. Vidal,  O. Vydrov,  
 M. A. Watson,  J. Wenzel,  M. de Wergifosse,  T. A. Wesolowski,  A. White,  
 J. Witte,  A. Yamada,  Jun Yang,  K. Yao,  S. Yeganeh,  S. R. Yost,  
 Zhi-Qiang You,  A. Zech,  Igor Ying Zhang,  Xing Zhang,  Yan Zhao,  
 Ying Zhu,  B. R. Brooks,  G. K. L. Chan,  C. J. Cramer,  M. S. Gordon,  
 W. J. Hehre,  A. Klamt,  M. W. Schmidt,  C. D. Sherrill,  D. G. Truhlar,  
 A. Aspuru-Guzik,  R. Baer,  A. T. Bell,  N. A. Besley,  Jeng-Da Chai,  
 A. E. DePrince, III,  R. A. DiStasio Jr.,  A. Dreuw,  B. D. Dunietz,  
 T. R. Furlani,  Chao-Ping Hsu,  Yousung Jung,  Jing Kong,  D. S. Lambrecht,  
 WanZhen Liang,  C. Ochsenfeld,  V. A. Rassolov,  L. V. Slipchenko,  
 J. E. Subotnik,  T. Van Voorhis,  J. M. Herbert,  A. I. Krylov,  
 P. M. W. Gill,  M. Head-Gordon

 Contributors to earlier versions of Q-Chem not listed above: 
 R. D. Adamson,  B. Austin,  J. Baker,  G. J. O. Beran,  K. Brandhorst,  
 S. T. Brown,  E. F. C. Byrd,  A. K. Chakraborty,  C.-L. Cheng,  
 Siu Hung Chien,  D. M. Chipman,  D. L. Crittenden,  H. Dachsel,  
 R. J. Doerksen,  A. D. Dutoi,  L. Fusti-Molnar,  W. A. Goddard III,  
 A. Golubeva-Zadorozhnaya,  S. R. Gwaltney,  G. Hawkins,  A. Heyden,  
 S. Hirata,  G. Kedziora,  F. J. Keil,  C. Kelley,  Jihan Kim,  R. A. King,  
 R. Z. Khaliullin,  P. P. Korambath,  W. Kurlancheek,  A. M. Lee,  M. S. Lee,  
 S. V. Levchenko,  Ching Yeh Lin,  D. Liotard,  R. C. Lochan,  I. Lotan,  
 P. E. Maslen,  N. Nair,  D. P. O'Neill,  D. Neuhauser,  E. Neuscamman,  
 C. M. Oana,  R. Olson,  B. Peters,  R. Peverati,  P. A. Pieniazek,  
 Y. M. Rhee,  J. Ritchie,  M. A. Rohrdanz,  E. Rosta,  N. J. Russ,  
 H. F. Schaefer III,  N. E. Schultz,  N. Shenvi,  A. C. Simmonett,  A. Sodt,  
 D. Stuck,  K. S. Thanthiriwatte,  V. Vanovschi,  Tao Wang,  A. Warshel,  
 C. F. Williams,  Q. Wu,  X. Xu,  W. Zhang

 Please cite Q-Chem as follows:
 Y. Shao et al., Mol. Phys. 113, 184-215 (2015)
 DOI: 10.1080/00268976.2014.952696

 Q-Chem 5.2.1 for Intel X86 EM64T Linux

 Parts of Q-Chem use Armadillo 8.300.2 (Tropical Shenanigans).
 http://arma.sourceforge.net/

 Q-Chem begins on Wed Jan 15 02:41:27 2020  

Host: 
0

     Scratch files written to /scratch/taweetham/qchem21432//
NAlpha2: 146
NElect   146
Mult     1

 Q-Chem warning in module libgen/rem_setup.C, line 2168:

 Setting Thresh to 1e-14


Checking the input file for inconsistencies... 	...done.

--------------------------------------------------------------
User input:
--------------------------------------------------------------
$MOLECULE
0 1
C 
C  1 1.394960
Cl  2 CCl 1 119.528007
C  2 1.386606 1 120.846377 3 178.766605 0
Cl  4 CCl 2 119.698148 1 -179.612229 0
C  4 1.387279 2 120.235871 1 -0.083363 0
H  6 CH 4 120.254637 2 -179.958574 0
C  6 1.387279 4 119.490737 2 0.041992 0
H  8 CH 6 120.064298 4 179.568218 0
C  8 1.386606 6 120.235863 4 0.041336 0
H  10 CH 8 119.614146 6 178.681836 0
C  1 1.488550 2 120.827489 3 1.275929 0
C  12 1.394960 1 120.827496 2 44.635695 0
H  13 CH 12 119.528011 1 1.275194 0
C  13 1.386606 12 120.846392 1 -179.957497 0
Cl  15 CCl 13 119.698155 12 -179.612829 0
C  15 1.387278 13 120.235860 12 -0.083872 0
H  17 CH 15 120.254633 13 -179.958492 0
C  17 1.387279 15 119.490737 13 0.041666 0
Cl  19 CCl 17 120.064293 15 179.568399 0
C  19 1.386606 17 120.235874 15 0.041790 0
H  21 CH 19 119.614152 17 178.681599 0

CH=1.08273
CCl=1.75400
$END

$REM
   JOB_TYPE	OPTIMIZATION
   BASIS	6-311++G**
   METHOD	B3LYP
   SYM_IGNORE	TRUE
   SCF_GUESS_ALWAYS     TRUE
   SYM_IGNORE   TRUE
   S2THRESH     15
   THRESH       15
$END

--------------------------------------------------------------
 ----------------------------------------------------------------
             Standard Nuclear Orientation (Angstroms)
    I     Atom           X                Y                Z
 ----------------------------------------------------------------
    1      C       0.0000000000     0.0000000000     0.0000000000
    2      C       0.0000000000     0.0000000000     1.3949600000
    3      Cl      1.5261815140     0.0000000000     2.2594170471
    4      C      -1.1901880373     0.0256249026     2.1059255403
    5      Cl     -1.1548436435     0.0351778398     3.8595433764
    6      C      -2.4041742747     0.0535064326     1.4351028665
    7      H      -3.3336980403     0.0741960811     1.9899557843
    8      C      -2.4180259722     0.0546630380     0.0478935036
    9      H      -3.3603520375     0.0692493833    -0.4851290834
   10      C      -1.2274122092     0.0272853135    -0.6622934626
   11      H      -1.2503451014     0.0068111236    -1.7445869269
   12      C       1.2779219872    -0.0284629571    -0.7628147595
   13      C       2.3095886281    -0.8932703637    -0.3971844912
   14      H       2.1704206894    -1.5663256744     0.4394355459
   15      C       3.5004827568    -0.9194878930    -1.1069450245
   16      Cl      4.7739092873    -2.0261183446    -0.6270805489
   17      C       3.6821124948    -0.0819958503    -2.1978886372
   18      H       4.6116429624    -0.1026930066    -2.7527300472
   19      C       2.6636000698     0.7822218600    -2.5724593424
   20      Cl      2.8813918386     1.8556545918    -3.9424319391
   21      C       1.4736782845     0.8090230106    -1.8610916159
   22      H       0.6936781770     1.5025559907    -2.1490431582
 ----------------------------------------------------------------
 Nuclear Repulsion Energy =        1436.70024103 hartrees
 There are       73 alpha and       73 beta electrons
 Requested basis set is 6-311++G(d,p)
 There are 154 shells and 426 basis functions

 Total QAlloc Memory Limit   2000 MB
 Mega-Array Size       188 MB
 MEM_STATIC part       192 MB
 A cutoff of  1.0D-15 yielded   9431 shell pairs
 There are     77074 function pairs (     82757 Cartesian)
 Smallest overlap matrix eigenvalue = 2.88E-07
 Linear dependence detected in AO basis
 Number of orthogonalized atomic orbitals = 422
 Maximum deviation from orthogonality = 5.344E-10

 Scale SEOQF with 1.000000e-01/1.000000e-01/1.000000e-01

 Standard Electronic Orientation quadrupole field applied
 Nucleus-field energy     =    -0.0000000383 hartrees
 Guess from superposition of atomic densities
 Warning:  Energy on first SCF cycle will be non-variational
 SAD guess density has 146.000000 electrons

 -----------------------------------------------------------------------
  General SCF calculation program by
  Eric Jon Sundstrom, Paul Horn, Yuezhi Mao, Dmitri Zuev, Alec White,
  David Stuck, Shaama M.S., Shane Yost, Joonho Lee, David Small,
  Daniel Levine, Susi Lehtola, Hugh Burton, Evgeny Epifanovsky,
  Bang C. Huynh
 -----------------------------------------------------------------------
 Exchange:     0.2000 Hartree-Fock + 0.0800 Slater + 0.7200 B88
 Correlation:  0.1900 VWN1RPA + 0.8100 LYP
 Using SG-1 standard quadrature grid
 A restricted SCF calculation will be
 performed using DIIS
 SCF converges when DIIS error is below 1.0e-08
 ---------------------------------------
  Cycle       Energy         DIIS error
 ---------------------------------------
    1   -2305.7448108964      3.05e-02  
    2   -2301.7286883109      2.67e-03  
    3   -2301.6173288119      3.36e-03  
    4   -2301.8844745604      6.64e-04  
    5   -2301.8934310015      3.21e-04  
    6   -2301.8956742862      1.01e-04  
    7   -2301.8958819044      2.48e-05  
    8   -2301.8958919581      1.31e-05  
    9   -2301.8958958410      2.65e-06  
   10   -2301.8958959864      1.27e-06  
   11   -2301.8958960218      3.18e-07  
   12   -2301.8958960240      1.21e-07  
   13   -2301.8958960242      4.24e-08  
   14   -2301.8958960243      1.68e-08  
   15   -2301.8958960244      5.44e-09  Convergence criterion met
 ---------------------------------------
 SCF time:   CPU 585.86s  wall 586.00s 
 SCF   energy in the final basis set =    -2301.8958960244
 Total energy in the final basis set =    -2301.8958960244

 --------------------------------------------------------------

                    Orbital Energies (a.u.)
 --------------------------------------------------------------

 Alpha MOs
 -- Occupied --
********-101.5693-101.5688-101.5678 -10.2654 -10.2648 -10.2594 -10.2582
-10.2266 -10.2213 -10.2112 -10.2091 -10.2078 -10.2071 -10.2060 -10.2031
 -9.4843  -9.4842  -9.4838  -9.4823  -7.2489  -7.2489  -7.2486  -7.2471
 -7.2392  -7.2391  -7.2386  -7.2385  -7.2383  -7.2381  -7.2371  -7.2367
 -0.9413  -0.9244  -0.8884  -0.8780  -0.8661  -0.8454  -0.7967  -0.7577
 -0.7575  -0.7535  -0.6691  -0.6363  -0.6181  -0.6124  -0.5509  -0.5331
 -0.5252  -0.5009  -0.4937  -0.4732  -0.4596  -0.4585  -0.4566  -0.4391
 -0.4288  -0.4134  -0.4015  -0.3958  -0.3897  -0.3776  -0.3638  -0.3572
 -0.3459  -0.3383  -0.3347  -0.3284  -0.3172  -0.2950  -0.2704  -0.2654
 -0.2603
 -- Virtual --
 -0.0694  -0.0461  -0.0423  -0.0263  -0.0215  -0.0147  -0.0097   0.0011
  0.0090   0.0153   0.0185   0.0196   0.0231   0.0382   0.0417   0.0483
  0.0512   0.0533   0.0601   0.0700   0.0764   0.0766   0.0814   0.0855
  0.0911   0.0933   0.0950   0.0984   0.1001   0.1054   0.1103   0.1125
  0.1148   0.1173   0.1224   0.1234   0.1267   0.1276   0.1302   0.1312
  0.1324   0.1382   0.1406   0.1412   0.1524   0.1538   0.1594   0.1658
  0.1694   0.1707   0.1736   0.1754   0.1872   0.1894   0.1946   0.1985
  0.2038   0.2073   0.2097   0.2192   0.2226   0.2246   0.2317   0.2355
  0.2386   0.2444   0.2480   0.2496   0.2551   0.2628   0.2643   0.2686
  0.2730   0.2742   0.2773   0.2793   0.2795   0.2851   0.2920   0.2971
  0.3047   0.3080   0.3122   0.3236   0.3275   0.3341   0.3389   0.3478
  0.3508   0.3564   0.3606   0.4269   0.4309   0.4348   0.4441   0.4514
  0.4540   0.4582   0.4597   0.4696   0.4713   0.4875   0.4963   0.4979
  0.5094   0.5114   0.5194   0.5395   0.5416   0.5515   0.5531   0.5547
  0.5736   0.5752   0.5856   0.5885   0.5918   0.5984   0.6059   0.6079
  0.6164   0.6221   0.6317   0.6481   0.6518   0.6591   0.6608   0.6670
  0.6833   0.6954   0.7041   0.7083   0.7154   0.7176   0.7286   0.7404
  0.7473   0.7696   0.7779   0.8063   0.8205   0.8288   0.8352   0.8357
  0.8465   0.8473   0.8507   0.8545   0.8577   0.8600   0.8625   0.8657
  0.8714   0.8763   0.8848   0.8906   0.8931   0.9012   0.9068   0.9115
  0.9210   0.9326   0.9407   0.9489   0.9563   0.9611   0.9663   0.9692
  0.9750   0.9929   0.9975   1.0051   1.0171   1.0204   1.0375   1.0685
  1.0750   1.0931   1.0996   1.1013   1.1139   1.1509   1.1710   1.1982
  1.2163   1.2362   1.2406   1.2435   1.2605   1.2768   1.2780   1.2849
  1.3241   1.3361   1.3464   1.3765   1.3957   1.4478   1.4875   1.4976
  1.5035   1.5093   1.5383   1.5569   1.5737   1.5841   1.5912   1.5955
  1.6094   1.6165   1.6326   1.6551   1.6823   1.6946   1.7023   1.7207
  1.7402   1.7731   1.7953   1.8135   1.8424   1.8724   1.8951   1.8967
  1.9024   1.9123   1.9199   1.9260   1.9373   1.9413   1.9425   1.9644
  1.9770   1.9857   2.0281   2.0299   2.0458   2.0822   2.0958   2.1388
  2.1481   2.1955   2.1989   2.2305   2.2585   2.2640   2.2791   2.2937
  2.3046   2.3215   2.3246   2.3446   2.3500   2.4003   2.4133   2.4339
  2.4459   2.4678   2.4704   2.4995   2.5313   2.5412   2.5482   2.5589
  2.5895   2.6072   2.6360   2.6480   2.6579   2.6949   2.7020   2.7168
  2.7315   2.7408   2.7509   2.7595   2.7693   2.7796   2.7854   2.7921
  2.8002   2.8217   2.8344   2.8475   2.8523   2.9027   2.9241   2.9740
  2.9796   3.0704   3.0866   3.1406   3.1564   3.1805   3.1887   3.2195
  3.2242   3.2409   3.3465   3.3676   3.3775   3.4057   3.5160   3.5633
  3.6056   3.7185   3.7299   3.7389   3.8359   3.9521   4.0467   4.0919
  4.1063   4.1177   4.4280   4.8095   4.8379   9.7628   9.7746   9.7892
  9.8296  23.4168  23.5663  23.8690  23.8969  23.9087  23.9334  24.0171
 24.0464  24.0570  24.0688  24.1421  24.1650  25.8140  25.8255  25.8380
 25.9401  26.1004  26.1606  26.1827  26.2716  26.5850  26.6063  26.6725
 26.8413 215.7548 215.7672 215.7840 215.8342
 --------------------------------------------------------------

          Ground-State Mulliken Net Atomic Charges

     Atom                 Charge (a.u.)
  ----------------------------------------
      1 C                     0.385458
      2 C                    -1.170256
      3 Cl                    0.706596
      4 C                     0.564032
      5 Cl                    0.446035
      6 C                    -0.671545
      7 H                     0.197362
      8 C                    -0.374681
      9 H                     0.180542
     10 C                    -0.340025
     11 H                     0.172529
     12 C                     0.013503
     13 C                    -0.784593
     14 H                     0.210567
     15 C                     0.118819
     16 Cl                    0.504873
     17 C                    -0.864844
     18 H                     0.212240
     19 C                     0.377221
     20 Cl                    0.479053
     21 C                    -0.563475
     22 H                     0.200590
  ----------------------------------------
  Sum of atomic charges =     0.000000

 -----------------------------------------------------------------
                    Cartesian Multipole Moments
 -----------------------------------------------------------------
    Charge (ESU x 10^10)
                 0.0000
    Dipole Moment (Debye)
         X      -2.6552      Y      -0.0276      Z      -1.1042
       Tot       2.8758
    Quadrupole Moments (Debye-Ang)
        XX    -116.7237     XY      -0.3172     YY    -123.7785
        XZ       1.5764     YZ      -0.0872     ZZ    -125.6101
    Octopole Moments (Debye-Ang^2)
       XXX    -464.1757    XXY       5.9669    XYY    -149.0630
       YYY       8.1855    XXZ       9.0365    XYZ       1.5647
       YYZ      12.0424    XZZ    -149.4239    YZZ      -0.6702
       ZZZ      26.7871
    Hexadecapole Moments (Debye-Ang^3)
      XXXX   -4733.5525   XXXY     226.5350   XXYY    -981.8792
      XYYY     214.9909   YYYY    -838.5366   XXXZ    1040.5360
      XXYZ      90.0783   XYYZ     386.6327   YYYZ     254.5410
      XXZZ   -1407.1946   XYZZ      59.8431   YYZZ    -783.4722
      XZZZ    1119.9653   YZZZ     269.1255   ZZZZ   -3840.3145
 -----------------------------------------------------------------
 Calculating analytic gradient of the SCF energy
 Gradient of SCF Energy
            1           2           3           4           5           6
    1  -0.0081020  -0.0104804   0.0037848   0.0021337   0.0053774   0.0061246
    2   0.0007646   0.0004257  -0.0054647  -0.0003353  -0.0000847  -0.0001630
    3   0.0076296  -0.0043646  -0.0099537  -0.0092983   0.0016788  -0.0013226
            7           8           9          10          11          12
    1  -0.0011809   0.0014857   0.0008629   0.0013609  -0.0009892  -0.0021680
    2   0.0001560  -0.0001181  -0.0000244  -0.0001568   0.0000997  -0.0003387
    3  -0.0014158   0.0018622  -0.0005870   0.0030146   0.0004664   0.0035168
           13          14          15          16          17          18
    1  -0.0006472  -0.0024756   0.0076168   0.0000883  -0.0130063   0.0002293
    2   0.0129505   0.0004668  -0.0026932  -0.0008157  -0.0007318  -0.0001635
    3  -0.0034679   0.0047387   0.0001323   0.0009986   0.0083137  -0.0002507
           19          20          21          22
    1   0.0013815  -0.0005447   0.0094993  -0.0003509
    2   0.0035323   0.0006256  -0.0074253  -0.0005060
    3  -0.0048097  -0.0002824   0.0028632   0.0005379
 Max gradient component =       1.301E-02
 RMS gradient           =       4.448E-03
 Gradient time:  CPU 193.24 s  wall 193.25 s
 Geometry Optimization Parameters
   NAtoms,    NIC,     NZ,  NCons,   NDum,   NFix, NCnnct, MaxDiis
       22     155      22       0       0       0       0       0


** GEOMETRY OPTIMIZATION IN DELOCALIZED INTERNAL COORDINATES **
   Searching for a Minimum

   Optimization Cycle:   1

                       Coordinates (Angstroms)
     ATOM                X               Y               Z
      1  C         0.0000000000    0.0000000000    0.0000000000
      2  C         0.0000000000    0.0000000000    1.3949600000
      3  Cl        1.5261815140    0.0000000000    2.2594170471
      4  C        -1.1901880373    0.0256249026    2.1059255403
      5  Cl       -1.1548436435    0.0351778398    3.8595433764
      6  C        -2.4041742747    0.0535064326    1.4351028665
      7  H        -3.3336980403    0.0741960811    1.9899557843
      8  C        -2.4180259722    0.0546630380    0.0478935036
      9  H        -3.3603520375    0.0692493833   -0.4851290834
     10  C        -1.2274122092    0.0272853135   -0.6622934626
     11  H        -1.2503451014    0.0068111236   -1.7445869269
     12  C         1.2779219872   -0.0284629571   -0.7628147595
     13  C         2.3095886281   -0.8932703637   -0.3971844912
     14  H         2.1704206894   -1.5663256744    0.4394355459
     15  C         3.5004827568   -0.9194878930   -1.1069450245
     16  Cl        4.7739092873   -2.0261183446   -0.6270805489
     17  C         3.6821124948   -0.0819958503   -2.1978886372
     18  H         4.6116429624   -0.1026930066   -2.7527300472
     19  C         2.6636000698    0.7822218600   -2.5724593424
     20  Cl        2.8813918386    1.8556545918   -3.9424319391
     21  C         1.4736782845    0.8090230106   -1.8610916159
     22  H         0.6936781770    1.5025559907   -2.1490431582
   Point Group: c1    Number of degrees of freedom:    60


   Energy is  -2301.895896024


 Attempting to generate delocalized internal coordinates
 Initial Hessian constructed with Jon Baker's OPTIMIZE code

 60 Hessian modes will be used to form the next step
  Hessian Eigenvalues:
     0.010693    0.019215    0.019215    0.023207    0.023207    0.023578
     0.023580    0.023677    0.023679    0.023938    0.023938    0.024090
     0.024090    0.024114    0.024114    0.024135    0.024136    0.024143
     0.024143    0.159963    0.159965    0.159969    0.159995    0.160000
     0.160000    0.220843    0.234671    0.234711    0.234791    0.235016
     0.249147    0.249942    0.249991    0.249992    0.249992    0.250000
     0.250000    0.301033    0.301033    0.301033    0.301033    0.336089
     0.356665    0.356665    0.356665    0.356665    0.356665    0.356665
     0.429108    0.429162    0.431988    0.432123    0.467796    0.467799
     0.472131    0.472132    0.478203    0.478204    0.479142    0.479142

 Minimum search - taking simple RFO step
 Searching for Lamda that Minimizes Along All modes
 Value Taken    Lamda =  -0.02303684
 Calculated Step too Large.  Step scaled by  0.572993
 Step Taken.  Stepsize is  0.300000

                             Maximum     Tolerance    Cnvgd?
         Gradient           0.049574      0.000300      NO
         Displacement       0.228769      0.001200      NO
         Energy change     *********      0.000001      NO


 New Cartesian Coordinates Obtained by Inverse Iteration

 Displacement from previous Coordinates is:  1.398809
 ----------------------------------------------------------------
             Standard Nuclear Orientation (Angstroms)
    I     Atom           X                Y                Z
 ----------------------------------------------------------------
    1      C       0.0605313568    -0.0109673269     0.0847049452
    2      C      -0.0120864202     0.0686710853     1.4919487093
    3      Cl      1.4247978164     0.2342101439     2.4868304251
    4      C      -1.2530130612     0.0996126493     2.1313408757
    5      Cl     -1.3502657257     0.2201587180     3.8768165178
    6      C      -2.4316752022     0.0560595893     1.3994285479
    7      H      -3.3860128197     0.0813875843     1.9097218109
    8      C      -2.3720687991    -0.0065809083     0.0158702811
    9      H      -3.2863987846    -0.0400694462    -0.5637618490
   10      C      -1.1431962093    -0.0351048124    -0.6274962683
   11      H      -1.1109819718    -0.1068568506    -1.7077191677
   12      C       1.3312245966    -0.0462946392    -0.7006494892
   13      C       2.3508055674    -0.9705233993    -0.4436251175
   14      H       2.2378264766    -1.7024562006     0.3421477317
   15      C       3.4996041312    -0.9832696506    -1.2227566344
   16      Cl      4.7572823345    -2.1572556536    -0.8855407002
   17      C       3.6636844459    -0.0897777094    -2.2735518083
   18      H       4.5624375519    -0.1053133590    -2.8766583462
   19      C       2.6470338109     0.8160868792    -2.5414341001
   20      Cl      2.8256402687     1.9528595577    -3.8645413561
   21      C       1.4915784570     0.8380603729    -1.7717298219
   22      H       0.7188215537     1.5649788543    -1.9887905589
 ----------------------------------------------------------------
 Nuclear Repulsion Energy =        1423.23524073 hartrees
 There are       73 alpha and       73 beta electrons
 Applying Cartesian multipole field
    Component          Value
    ---------          -----
     (2,0,0)        1.00000E-11
     (0,2,0)        2.00000E-11
     (0,0,2)       -3.00000E-11
 Nucleus-field energy     =    -0.0000000390 hartrees
 Requested basis set is 6-311++G(d,p)
 There are 154 shells and 426 basis functions
 A cutoff of  1.0D-15 yielded   9388 shell pairs
 There are     76678 function pairs (     82306 Cartesian)
 Smallest overlap matrix eigenvalue = 3.03E-07
 Linear dependence detected in AO basis
 Number of orthogonalized atomic orbitals = 422
 Maximum deviation from orthogonality = 6.683E-10
 Guess from superposition of atomic densities
 Warning:  Energy on first SCF cycle will be non-variational
 SAD guess density has 146.000000 electrons

 -----------------------------------------------------------------------
  General SCF calculation program by
  Eric Jon Sundstrom, Paul Horn, Yuezhi Mao, Dmitri Zuev, Alec White,
  David Stuck, Shaama M.S., Shane Yost, Joonho Lee, David Small,
  Daniel Levine, Susi Lehtola, Hugh Burton, Evgeny Epifanovsky,
  Bang C. Huynh
 -----------------------------------------------------------------------
 Exchange:     0.2000 Hartree-Fock + 0.0800 Slater + 0.7200 B88
 Correlation:  0.1900 VWN1RPA + 0.8100 LYP
 Using SG-1 standard quadrature grid
 A restricted SCF calculation will be
 performed using DIIS
 SCF converges when DIIS error is below 1.0e-08
 ---------------------------------------
  Cycle       Energy         DIIS error
 ---------------------------------------
    1   -2305.6638960750      3.03e-02  
    2   -2301.7350755143      2.65e-03  
    3   -2301.6201409432      3.37e-03  
    4   -2301.8879810822      6.92e-04  
    5   -2301.8979776408      3.21e-04  
    6   -2301.9002133725      9.94e-05  
    7   -2301.9004145048      2.46e-05  
    8   -2301.9004243395      1.32e-05  
    9   -2301.9004283512      2.64e-06  
   10   -2301.9004284948      1.31e-06  
   11   -2301.9004285335      3.28e-07  
   12   -2301.9004285356      1.18e-07  
   13   -2301.9004285360      4.32e-08  
   14   -2301.9004285360      1.74e-08  
   15   -2301.9004285360      5.28e-09  Convergence criterion met
 ---------------------------------------
 SCF time:   CPU 558.44s  wall 558.00s 
 SCF   energy in the final basis set =    -2301.9004285360
 Total energy in the final basis set =    -2301.9004285360

 --------------------------------------------------------------

                    Orbital Energies (a.u.)
 --------------------------------------------------------------

 Alpha MOs
 -- Occupied --
********-101.5699-101.5692-101.5684 -10.2687 -10.2647 -10.2611 -10.2605
-10.2294 -10.2250 -10.2107 -10.2104 -10.2073 -10.2072 -10.2065 -10.2064
 -9.4846  -9.4844  -9.4838  -9.4829  -7.2495  -7.2492  -7.2485  -7.2477
 -7.2395  -7.2392  -7.2389  -7.2387  -7.2386  -7.2381  -7.2377  -7.2373
 -0.9377  -0.9254  -0.8895  -0.8757  -0.8656  -0.8453  -0.7969  -0.7577
 -0.7560  -0.7522  -0.6688  -0.6345  -0.6173  -0.6127  -0.5510  -0.5323
 -0.5232  -0.5029  -0.4945  -0.4728  -0.4594  -0.4580  -0.4560  -0.4366
 -0.4292  -0.4149  -0.4011  -0.3935  -0.3904  -0.3784  -0.3617  -0.3575
 -0.3462  -0.3385  -0.3357  -0.3290  -0.3171  -0.2935  -0.2687  -0.2668
 -0.2638
 -- Virtual --
 -0.0684  -0.0477  -0.0432  -0.0271  -0.0247  -0.0149  -0.0096   0.0007
  0.0092   0.0151   0.0175   0.0191   0.0226   0.0363   0.0420   0.0488
  0.0499   0.0528   0.0606   0.0687   0.0758   0.0776   0.0799   0.0848
  0.0910   0.0928   0.0952   0.0977   0.1003   0.1030   0.1099   0.1125
  0.1136   0.1149   0.1210   0.1228   0.1254   0.1268   0.1281   0.1317
  0.1336   0.1344   0.1370   0.1391   0.1515   0.1528   0.1592   0.1648
  0.1669   0.1703   0.1733   0.1766   0.1858   0.1877   0.1961   0.1971
  0.2008   0.2053   0.2075   0.2179   0.2218   0.2228   0.2279   0.2354
  0.2372   0.2437   0.2476   0.2503   0.2535   0.2611   0.2644   0.2680
  0.2714   0.2737   0.2770   0.2773   0.2815   0.2836   0.2899   0.2957
  0.3061   0.3068   0.3099   0.3204   0.3249   0.3308   0.3366   0.3430
  0.3489   0.3560   0.3629   0.4263   0.4299   0.4355   0.4377   0.4524
  0.4539   0.4575   0.4595   0.4681   0.4744   0.4864   0.4914   0.4942
  0.5031   0.5122   0.5166   0.5410   0.5471   0.5505   0.5533   0.5561
  0.5625   0.5754   0.5832   0.5880   0.5929   0.5978   0.6028   0.6110
  0.6178   0.6202   0.6363   0.6488   0.6524   0.6622   0.6633   0.6743
  0.6882   0.6928   0.7001   0.7114   0.7161   0.7188   0.7313   0.7400
  0.7507   0.7554   0.7793   0.8028   0.8186   0.8318   0.8350   0.8388
  0.8434   0.8473   0.8491   0.8537   0.8557   0.8588   0.8618   0.8651
  0.8722   0.8733   0.8775   0.8858   0.8912   0.9012   0.9054   0.9094
  0.9203   0.9260   0.9338   0.9423   0.9504   0.9564   0.9628   0.9652
  0.9754   0.9817   0.9870   0.9917   1.0235   1.0238   1.0382   1.0578
  1.0683   1.0882   1.0952   1.1052   1.1120   1.1402   1.1698   1.1982
  1.2164   1.2310   1.2380   1.2455   1.2527   1.2670   1.2783   1.2899
  1.3194   1.3263   1.3475   1.3623   1.3998   1.4422   1.4872   1.4968
  1.4987   1.5083   1.5367   1.5531   1.5678   1.5833   1.5864   1.5954
  1.6065   1.6127   1.6355   1.6568   1.6817   1.6953   1.7055   1.7188
  1.7339   1.7665   1.7876   1.8099   1.8340   1.8764   1.8887   1.8945
  1.9006   1.9136   1.9156   1.9273   1.9347   1.9377   1.9438   1.9585
  1.9773   1.9797   2.0184   2.0289   2.0451   2.0763   2.0909   2.1331
  2.1388   2.1875   2.1917   2.2293   2.2559   2.2620   2.2761   2.2884
  2.3042   2.3093   2.3235   2.3379   2.3473   2.4029   2.4122   2.4287
  2.4474   2.4591   2.4690   2.4949   2.5236   2.5393   2.5430   2.5501
  2.5805   2.6011   2.6322   2.6539   2.6590   2.6917   2.6978   2.7149
  2.7287   2.7341   2.7475   2.7522   2.7673   2.7758   2.7826   2.7875
  2.7923   2.8097   2.8197   2.8411   2.8455   2.9024   2.9169   2.9634
  2.9795   3.0627   3.0821   3.1366   3.1453   3.1617   3.1799   3.2089
  3.2181   3.2337   3.3439   3.3559   3.3642   3.4015   3.5150   3.5613
  3.5974   3.7083   3.7217   3.7383   3.8255   3.9463   4.0465   4.0957
  4.1015   4.1060   4.4078   4.8044   4.8309   9.7604   9.7713   9.7889
  9.8203  23.4238  23.5604  23.8623  23.8835  23.8930  23.9196  23.9911
 24.0403  24.0477  24.0611  24.1336  24.1586  25.8106  25.8218  25.8358
 25.9140  26.0967  26.1507  26.1832  26.2116  26.5633  26.6034  26.6423
 26.8039 215.7524 215.7628 215.7837 215.8214
 --------------------------------------------------------------

          Ground-State Mulliken Net Atomic Charges

     Atom                 Charge (a.u.)
  ----------------------------------------
      1 C                     0.458390
      2 C                    -0.725417
      3 Cl                    0.649419
      4 C                     0.416864
      5 Cl                    0.457436
      6 C                    -0.807435
      7 H                     0.196914
      8 C                    -0.377852
      9 H                     0.181055
     10 C                    -0.473486
     11 H                     0.181105
     12 C                     0.057618
     13 C                    -0.839452
     14 H                     0.206618
     15 C                     0.172763
     16 Cl                    0.491850
     17 C                    -0.853122
     18 H                     0.210130
     19 C                     0.409214
     20 Cl                    0.464062
     21 C                    -0.680672
     22 H                     0.203996
  ----------------------------------------
  Sum of atomic charges =     0.000000

 -----------------------------------------------------------------
                    Cartesian Multipole Moments
 -----------------------------------------------------------------
    Charge (ESU x 10^10)
                -0.0000
    Dipole Moment (Debye)
         X      -2.4695      Y      -0.1838      Z      -1.2453
       Tot       2.7718
    Quadrupole Moments (Debye-Ang)
        XX    -116.9286     XY      -0.0698     YY    -123.7365
        XZ       1.4388     YZ      -0.1577     ZZ    -125.6229
    Octopole Moments (Debye-Ang^2)
       XXX    -452.8909    XXY       1.6042    XYY    -145.3185
       YYY      -4.6076    XXZ       5.8753    XYZ       1.2508
       YYZ      11.0136    XZZ    -142.8434    YZZ      -4.9723
       ZZZ      20.8503
    Hexadecapole Moments (Debye-Ang^3)
      XXXX   -4717.5269   XXXY     248.9917   XXYY    -992.9728
      XYYY     229.5702   YYYY    -928.7397   XXXZ    1103.6250
      XXYZ      65.7906   XYYZ     410.1929   YYYZ     176.2051
      XXZZ   -1411.4746   XYZZ      69.4061   YYZZ    -814.4565
      XZZZ    1179.9459   YZZZ     198.8277   ZZZZ   -3917.6394
 -----------------------------------------------------------------
 Calculating analytic gradient of the SCF energy
 Gradient of SCF Energy
            1           2           3           4           5           6
    1  -0.0030405  -0.0051801  -0.0019657   0.0005498   0.0029587   0.0038126
    2   0.0003096  -0.0019879   0.0016176  -0.0002515   0.0003901  -0.0001548
    3  -0.0008432   0.0010276   0.0058468  -0.0039159   0.0010207  -0.0003276
            7           8           9          10          11          12
    1  -0.0006719   0.0011356   0.0003713   0.0015435  -0.0008242  -0.0034779
    2   0.0001155   0.0000169  -0.0000592   0.0019211   0.0001085   0.0001983
    3  -0.0010586   0.0014291  -0.0001483   0.0015064   0.0000837  -0.0004580
           13          14          15          16          17          18
    1   0.0026253  -0.0002395   0.0043060  -0.0002671  -0.0073257   0.0003961
    2   0.0041000  -0.0002385  -0.0022382  -0.0000531   0.0000447  -0.0000441
    3  -0.0043993  -0.0021367  -0.0001114   0.0002655   0.0053013  -0.0004650
           19          20          21          22
    1   0.0014792  -0.0004009   0.0048363  -0.0006207
    2   0.0025680   0.0001146  -0.0063065  -0.0001710
    3  -0.0034173   0.0002630   0.0004891   0.0000482
 Max gradient component =       7.326E-03
 RMS gradient           =       2.423E-03
 Gradient time:  CPU 185.25 s  wall 185.25 s
 Geometry Optimization Parameters
   NAtoms,    NIC,     NZ,  NCons,   NDum,   NFix, NCnnct, MaxDiis
       22     155      22       0       0       0       0       0

 Cartesian Hessian Update
 Hessian updated using BFGS update


** GEOMETRY OPTIMIZATION IN DELOCALIZED INTERNAL COORDINATES **
   Searching for a Minimum

   Optimization Cycle:   2

                       Coordinates (Angstroms)
     ATOM                X               Y               Z
      1  C         0.0605313568   -0.0109673269    0.0847049452
      2  C        -0.0120864202    0.0686710853    1.4919487093
      3  Cl        1.4247978164    0.2342101439    2.4868304251
      4  C        -1.2530130612    0.0996126493    2.1313408757
      5  Cl       -1.3502657257    0.2201587180    3.8768165178
      6  C        -2.4316752022    0.0560595893    1.3994285479
      7  H        -3.3860128197    0.0813875843    1.9097218109
      8  C        -2.3720687991   -0.0065809083    0.0158702811
      9  H        -3.2863987846   -0.0400694462   -0.5637618490
     10  C        -1.1431962093   -0.0351048124   -0.6274962683
     11  H        -1.1109819718   -0.1068568506   -1.7077191677
     12  C         1.3312245966   -0.0462946392   -0.7006494892
     13  C         2.3508055674   -0.9705233993   -0.4436251175
     14  H         2.2378264766   -1.7024562006    0.3421477317
     15  C         3.4996041312   -0.9832696506   -1.2227566344
     16  Cl        4.7572823345   -2.1572556536   -0.8855407002
     17  C         3.6636844459   -0.0897777094   -2.2735518083
     18  H         4.5624375519   -0.1053133590   -2.8766583462
     19  C         2.6470338109    0.8160868792   -2.5414341001
     20  Cl        2.8256402687    1.9528595577   -3.8645413561
     21  C         1.4915784570    0.8380603729   -1.7717298219
     22  H         0.7188215537    1.5649788543   -1.9887905589
   Point Group: c1    Number of degrees of freedom:    60


   Energy is  -2301.900428536

 Hessian updated using BFGS update

 54 Hessian modes will be used to form the next step
  Hessian Eigenvalues:
     0.013211    0.019210    0.020215    0.023181    0.023311    0.023577
     0.023641    0.023676    0.023936    0.023938    0.024089    0.024090
     0.024114    0.024114    0.024132    0.024136    0.024141    0.024143
     0.028191    0.159283    0.159966    0.159976    0.159996    0.160000
     0.160239    0.219215    0.222545    0.234685    0.234788    0.235397
     0.244907    0.249176    0.249968    0.249991    0.249992    0.250000
     0.300648    0.300955    0.331644    0.355216    0.356627    0.381832
     0.429140    0.430610    0.431991    0.456023    0.465372    0.467799
     0.471943    0.476063    0.478195    0.478249    0.479140    0.566176

 Minimum search - taking simple RFO step
 Searching for Lamda that Minimizes Along All modes
 Value Taken    Lamda =  -0.00208890
 Step Taken.  Stepsize is  0.188530

                             Maximum     Tolerance    Cnvgd?
         Gradient           0.014495      0.000300      NO
         Displacement       0.122943      0.001200      NO
         Energy change     -0.004533      0.000001      NO


 New Cartesian Coordinates Obtained by Inverse Iteration

 Displacement from previous Coordinates is:  0.580167
 ----------------------------------------------------------------
             Standard Nuclear Orientation (Angstroms)
    I     Atom           X                Y                Z
 ----------------------------------------------------------------
    1      C       0.0552663639     0.0060302226     0.0710723397
    2      C      -0.0009644313     0.1228251002     1.4733486484
    3      Cl      1.4707886702     0.3206562744     2.4046225801
    4      C      -1.2426826903     0.1348165578     2.1284455038
    5      Cl     -1.3627880643     0.2767926497     3.8692714233
    6      C      -2.4280075490     0.0390822660     1.4060696637
    7      H      -3.3737523154     0.0466145626     1.9323474847
    8      C      -2.3802432525    -0.0620604804     0.0218056640
    9      H      -3.2999457747    -0.1401073335    -0.5455792050
   10      C      -1.1542288413    -0.0779965868    -0.6320899417
   11      H      -1.1222331969    -0.1856964760    -1.7095330380
   12      C       1.3264968647    -0.0284312910    -0.7054308002
   13      C       2.3163639211    -0.9866496517    -0.4556168287
   14      H       2.1870552070    -1.7228620309     0.3255220009
   15      C       3.4642477297    -1.0083327656    -1.2378878135
   16      Cl      4.6926084854    -2.2189667678    -0.9226570539
   17      C       3.6657773876    -0.0987489888    -2.2714922477
   18      H       4.5665485001    -0.1250179440    -2.8697467264
   19      C       2.6726044582     0.8435328686    -2.5115189761
   20      Cl      2.8958080864     2.0065954027    -3.8049212324
   21      C       1.5116878820     0.8887883313    -1.7477088555
   22      H       0.7651619333     1.6467515588    -1.9477679625
 ----------------------------------------------------------------
 Nuclear Repulsion Energy =        1423.96551659 hartrees
 There are       73 alpha and       73 beta electrons
 Applying Cartesian multipole field
    Component          Value
    ---------          -----
     (2,0,0)        1.00000E-11
     (0,2,0)        2.00000E-11
     (0,0,2)       -3.00000E-11
 Nucleus-field energy     =    -0.0000000366 hartrees
 Requested basis set is 6-311++G(d,p)
 There are 154 shells and 426 basis functions
 A cutoff of  1.0D-15 yielded   9398 shell pairs
 There are     76771 function pairs (     82404 Cartesian)
 Smallest overlap matrix eigenvalue = 3.01E-07
 Linear dependence detected in AO basis
 Number of orthogonalized atomic orbitals = 423
 Maximum deviation from orthogonality = 1.165E-09
 Guess from superposition of atomic densities
 Warning:  Energy on first SCF cycle will be non-variational
 SAD guess density has 146.000000 electrons

 -----------------------------------------------------------------------
  General SCF calculation program by
  Eric Jon Sundstrom, Paul Horn, Yuezhi Mao, Dmitri Zuev, Alec White,
  David Stuck, Shaama M.S., Shane Yost, Joonho Lee, David Small,
  Daniel Levine, Susi Lehtola, Hugh Burton, Evgeny Epifanovsky,
  Bang C. Huynh
 -----------------------------------------------------------------------
 Exchange:     0.2000 Hartree-Fock + 0.0800 Slater + 0.7200 B88
 Correlation:  0.1900 VWN1RPA + 0.8100 LYP
 Using SG-1 standard quadrature grid
 A restricted SCF calculation will be
 performed using DIIS
 SCF converges when DIIS error is below 1.0e-08
 ---------------------------------------
  Cycle       Energy         DIIS error
 ---------------------------------------
    1   -2305.6370245766      3.01e-02  
    2   -2301.7376244842      2.63e-03  
    3   -2301.6220793911      3.35e-03  
    4   -2301.8886989807      7.04e-04  
    5   -2301.8991792685      3.20e-04  
    6   -2301.9014089913      9.89e-05  
    7   -2301.9016079598      2.55e-05  
    8   -2301.9016187933      1.37e-05  
    9   -2301.9016231070      2.76e-06  
   10   -2301.9016232669      1.30e-06  
   11   -2301.9016233050      3.34e-07  
   12   -2301.9016233075      1.14e-07  
   13   -2301.9016233077      4.37e-08  
   14   -2301.9016233076      1.78e-08  
   15   -2301.9016233078      5.19e-09  Convergence criterion met
 ---------------------------------------
 SCF time:   CPU 563.76s  wall 564.00s 
 SCF   energy in the final basis set =    -2301.9016233078
 Total energy in the final basis set =    -2301.9016233078

 --------------------------------------------------------------

                    Orbital Energies (a.u.)
 --------------------------------------------------------------

 Alpha MOs
 -- Occupied --
********-101.5699-101.5691-101.5677 -10.2690 -10.2658 -10.2615 -10.2610
-10.2280 -10.2247 -10.2113 -10.2106 -10.2079 -10.2076 -10.2071 -10.2069
 -9.4852  -9.4845  -9.4837  -9.4823  -7.2501  -7.2491  -7.2484  -7.2470
 -7.2401  -7.2394  -7.2392  -7.2388  -7.2384  -7.2382  -7.2371  -7.2367
 -0.9369  -0.9247  -0.8892  -0.8776  -0.8646  -0.8446  -0.7961  -0.7570
 -0.7554  -0.7518  -0.6686  -0.6333  -0.6178  -0.6114  -0.5501  -0.5328
 -0.5222  -0.5038  -0.4946  -0.4730  -0.4593  -0.4575  -0.4560  -0.4354
 -0.4289  -0.4162  -0.4008  -0.3944  -0.3902  -0.3780  -0.3625  -0.3565
 -0.3443  -0.3379  -0.3350  -0.3284  -0.3202  -0.2917  -0.2681  -0.2669
 -0.2643
 -- Virtual --
 -0.0668  -0.0494  -0.0424  -0.0290  -0.0242  -0.0148  -0.0090   0.0008
  0.0095   0.0149   0.0176   0.0187   0.0219   0.0353   0.0420   0.0488
  0.0505   0.0524   0.0605   0.0683   0.0748   0.0775   0.0799   0.0842
  0.0906   0.0920   0.0952   0.0978   0.1000   0.1026   0.1091   0.1115
  0.1136   0.1146   0.1207   0.1222   0.1246   0.1261   0.1276   0.1312
  0.1324   0.1336   0.1360   0.1380   0.1510   0.1523   0.1589   0.1630
  0.1659   0.1686   0.1734   0.1772   0.1832   0.1858   0.1911   0.1957
  0.2005   0.2032   0.2069   0.2168   0.2189   0.2232   0.2288   0.2315
  0.2372   0.2427   0.2467   0.2504   0.2532   0.2603   0.2635   0.2645
  0.2704   0.2719   0.2752   0.2766   0.2809   0.2830   0.2906   0.2956
  0.3050   0.3068   0.3092   0.3203   0.3227   0.3244   0.3303   0.3369
  0.3430   0.3511   0.3556   0.3626   0.4264   0.4323   0.4363   0.4379
  0.4531   0.4543   0.4581   0.4642   0.4680   0.4803   0.4828   0.4921
  0.5000   0.5035   0.5116   0.5203   0.5432   0.5470   0.5506   0.5568
  0.5626   0.5654   0.5708   0.5810   0.5884   0.5927   0.6007   0.6054
  0.6159   0.6183   0.6221   0.6337   0.6476   0.6569   0.6629   0.6686
  0.6782   0.6883   0.6931   0.6985   0.7096   0.7158   0.7192   0.7313
  0.7418   0.7496   0.7556   0.7796   0.8157   0.8269   0.8315   0.8365
  0.8387   0.8453   0.8459   0.8500   0.8541   0.8551   0.8602   0.8616
  0.8648   0.8698   0.8738   0.8785   0.8902   0.8954   0.9026   0.9054
  0.9116   0.9241   0.9356   0.9411   0.9431   0.9536   0.9576   0.9656
  0.9704   0.9768   0.9831   0.9912   0.9956   1.0245   1.0260   1.0361
  1.0564   1.0698   1.0880   1.0934   1.0979   1.1176   1.1394   1.1707
  1.1929   1.2180   1.2351   1.2393   1.2466   1.2561   1.2643   1.2811
  1.2910   1.3198   1.3257   1.3539   1.3665   1.4059   1.4404   1.4878
  1.4977   1.5010   1.5127   1.5421   1.5566   1.5654   1.5819   1.5863
  1.5919   1.6022   1.6116   1.6366   1.6543   1.6827   1.6914   1.7018
  1.7193   1.7374   1.7697   1.7889   1.8103   1.8340   1.8810   1.8864
  1.8909   1.9015   1.9085   1.9136   1.9274   1.9306   1.9431   1.9458
  1.9598   1.9681   1.9834   2.0252   2.0287   2.0473   2.0712   2.0925
  2.1291   2.1361   2.1850   2.1902   2.2336   2.2548   2.2619   2.2771
  2.2895   2.3004   2.3091   2.3259   2.3366   2.3485   2.4163   2.4168
  2.4298   2.4419   2.4592   2.4708   2.4931   2.5203   2.5381   2.5407
  2.5547   2.5775   2.6001   2.6342   2.6575   2.6635   2.6902   2.6974
  2.7176   2.7286   2.7355   2.7445   2.7508   2.7658   2.7744   2.7828
  2.7925   2.7980   2.8106   2.8113   2.8390   2.8429   2.8977   2.9171
  2.9697   2.9849   3.0618   3.0810   3.1328   3.1438   3.1640   3.1808
  3.2105   3.2186   3.2291   3.3423   3.3547   3.3618   3.3969   3.5119
  3.5645   3.5948   3.7070   3.7185   3.7420   3.8155   3.9452   4.0466
  4.0952   4.1014   4.1078   4.3950   4.8050   4.8291   9.7645   9.7749
  9.7917   9.8189  23.4275  23.5667  23.8597  23.8813  23.8853  23.9146
 23.9868  24.0316  24.0447  24.0569  24.1285  24.1509  25.8092  25.8219
 25.8356  25.9169  26.0995  26.1442  26.1911  26.2353  26.5589  26.6203
 26.6296  26.8102 215.7564 215.7670 215.7870 215.8198
 --------------------------------------------------------------

          Ground-State Mulliken Net Atomic Charges

     Atom                 Charge (a.u.)
  ----------------------------------------
      1 C                     0.365751
      2 C                    -0.919654
      3 Cl                    0.628744
      4 C                     0.579269
      5 Cl                    0.452881
      6 C                    -0.728219
      7 H                     0.198009
      8 C                    -0.406384
      9 H                     0.181578
     10 C                    -0.472756
     11 H                     0.184732
     12 C                     0.418216
     13 C                    -1.268566
     14 H                     0.207653
     15 C                     0.387209
     16 Cl                    0.475489
     17 C                    -0.744007
     18 H                     0.214022
     19 C                     0.438821
     20 Cl                    0.466460
     21 C                    -0.868609
     22 H                     0.209360
  ----------------------------------------
  Sum of atomic charges =     0.000000

 -----------------------------------------------------------------
                    Cartesian Multipole Moments
 -----------------------------------------------------------------
    Charge (ESU x 10^10)
                -0.0000
    Dipole Moment (Debye)
         X      -2.4761      Y      -0.2593      Z      -1.2031
       Tot       2.7651
    Quadrupole Moments (Debye-Ang)
        XX    -116.9725     XY       0.1921     YY    -123.7986
        XZ       1.3684     YZ      -0.1629     ZZ    -125.6630
    Octopole Moments (Debye-Ang^2)
       XXX    -453.6811    XXY      -0.9829    XYY    -146.2968
       YYY      -9.5639    XXZ       7.3241    XYZ       1.4111
       YYZ      12.0122    XZZ    -144.1311    YZZ      -7.6022
       ZZZ      23.2470
    Hexadecapole Moments (Debye-Ang^3)
      XXXX   -4706.7460   XXXY     239.6675   XXYY   -1003.0152
      XYYY     215.7484   YYYY    -980.4404   XXXZ    1113.4727
      XXYZ      61.1842   XYYZ     414.6451   YYYZ     155.4776
      XXZZ   -1397.0020   XYZZ      64.4168   YYZZ    -811.8466
      XZZZ    1185.5191   YZZZ     181.4395   ZZZZ   -3848.9727
 -----------------------------------------------------------------
 Calculating analytic gradient of the SCF energy
 Gradient of SCF Energy
            1           2           3           4           5           6
    1   0.0019379   0.0004631   0.0012862  -0.0011319  -0.0014894  -0.0000601
    2   0.0008616  -0.0010529   0.0005393   0.0001932  -0.0000784  -0.0001262
    3  -0.0008603  -0.0007793   0.0004843  -0.0000557   0.0005176   0.0011551
            7           8           9          10          11          12
    1  -0.0002664  -0.0003139   0.0000056   0.0003332  -0.0004170  -0.0022580
    2  -0.0000936   0.0002708  -0.0000775   0.0008783  -0.0001912  -0.0011648
    3  -0.0003339   0.0001356  -0.0000298   0.0001988   0.0000761   0.0011925
           13          14          15          16          17          18
    1   0.0012520  -0.0000442   0.0015258  -0.0007946  -0.0011517   0.0004147
    2   0.0011844  -0.0005741  -0.0012375   0.0007712  -0.0000607   0.0000559
    3  -0.0001584  -0.0005685   0.0000047  -0.0001308   0.0008712  -0.0002489
           19          20          21          22
    1   0.0002558  -0.0001914   0.0007762  -0.0001319
    2   0.0013179  -0.0006186  -0.0010858   0.0002887
    3  -0.0016228   0.0007602  -0.0005993  -0.0000085
 Max gradient component =       2.258E-03
 RMS gradient           =       8.041E-04
 Gradient time:  CPU 186.96 s  wall 186.97 s
 Geometry Optimization Parameters
   NAtoms,    NIC,     NZ,  NCons,   NDum,   NFix, NCnnct, MaxDiis
       22     155      22       0       0       0       0       0

 Cartesian Hessian Update
 Hessian updated using BFGS update


** GEOMETRY OPTIMIZATION IN DELOCALIZED INTERNAL COORDINATES **
   Searching for a Minimum

   Optimization Cycle:   3

                       Coordinates (Angstroms)
     ATOM                X               Y               Z
      1  C         0.0552663639    0.0060302226    0.0710723397
      2  C        -0.0009644313    0.1228251002    1.4733486484
      3  Cl        1.4707886702    0.3206562744    2.4046225801
      4  C        -1.2426826903    0.1348165578    2.1284455038
      5  Cl       -1.3627880643    0.2767926497    3.8692714233
      6  C        -2.4280075490    0.0390822660    1.4060696637
      7  H        -3.3737523154    0.0466145626    1.9323474847
      8  C        -2.3802432525   -0.0620604804    0.0218056640
      9  H        -3.2999457747   -0.1401073335   -0.5455792050
     10  C        -1.1542288413   -0.0779965868   -0.6320899417
     11  H        -1.1222331969   -0.1856964760   -1.7095330380
     12  C         1.3264968647   -0.0284312910   -0.7054308002
     13  C         2.3163639211   -0.9866496517   -0.4556168287
     14  H         2.1870552070   -1.7228620309    0.3255220009
     15  C         3.4642477297   -1.0083327656   -1.2378878135
     16  Cl        4.6926084854   -2.2189667678   -0.9226570539
     17  C         3.6657773876   -0.0987489888   -2.2714922477
     18  H         4.5665485001   -0.1250179440   -2.8697467264
     19  C         2.6726044582    0.8435328686   -2.5115189761
     20  Cl        2.8958080864    2.0065954027   -3.8049212324
     21  C         1.5116878820    0.8887883313   -1.7477088555
     22  H         0.7651619333    1.6467515588   -1.9477679625
   Point Group: c1    Number of degrees of freedom:    60


   Energy is  -2301.901623308

 Hessian updated using BFGS update

 56 Hessian modes will be used to form the next step
  Hessian Eigenvalues:
     0.011596    0.019227    0.020033    0.023086    0.023316    0.023548
     0.023660    0.023684    0.023928    0.023945    0.024090    0.024093
     0.024111    0.024116    0.024133    0.024137    0.024142    0.024271
     0.028180    0.157090    0.159975    0.159994    0.160000    0.160009
     0.160327    0.212185    0.221079    0.234689    0.234797    0.235676
     0.248877    0.249665    0.249969    0.249992    0.249996    0.277879
     0.300481    0.300910    0.303507    0.330551    0.354926    0.356459
     0.356692    0.384083    0.429189    0.431946    0.433835    0.452410
     0.467788    0.470109    0.472181    0.478041    0.478232    0.478981
     0.493970    0.544224

 Minimum search - taking simple RFO step
 Searching for Lamda that Minimizes Along All modes
 Value Taken    Lamda =  -0.00031332
 Step Taken.  Stepsize is  0.112829

                             Maximum     Tolerance    Cnvgd?
         Gradient           0.004226      0.000300      NO
         Displacement       0.079424      0.001200      NO
         Energy change     -0.001195      0.000001      NO


 New Cartesian Coordinates Obtained by Inverse Iteration

 Displacement from previous Coordinates is:  0.373418
 ----------------------------------------------------------------
             Standard Nuclear Orientation (Angstroms)
    I     Atom           X                Y                Z
 ----------------------------------------------------------------
    1      C       0.0449474839     0.0066051417     0.0566194116
    2      C      -0.0002889032     0.1488031427     1.4543791032
    3      Cl      1.4773993079     0.3669852734     2.3659921666
    4      C      -1.2319419327     0.1551578048     2.1205843411
    5      Cl     -1.3222535703     0.3276382857     3.8591578379
    6      C      -2.4225691935     0.0309853265     1.4097455801
    7      H      -3.3616674001     0.0377041740     1.9475576792
    8      C      -2.3864368483    -0.1004346452     0.0266659544
    9      H      -3.3104615009    -0.2008164650    -0.5300959049
   10      C      -1.1660815961    -0.1126303697    -0.6381662198
   11      H      -1.1363967511    -0.2378920256    -1.7139054756
   12      C       1.3187709321    -0.0212393645    -0.7150401377
   13      C       2.2898845028    -0.9982360285    -0.4709550414
   14      H       2.1465466001    -1.7362108378     0.3063177679
   15      C       3.4432761149    -1.0220836446    -1.2444929654
   16      Cl      4.6544846897    -2.2553908845    -0.9390699808
   17      C       3.6680219786    -0.0981803802    -2.2609747650
   18      H       4.5724206440    -0.1275797461    -2.8520434625
   19      C       2.6908202542     0.8641855375    -2.4888520636
   20      Cl      2.9447277971     2.0480990173    -3.7600954739
   21      C       1.5231842901     0.9153725574    -1.7353191113
   22      H       0.7891824747     1.6867736087    -1.9274546129
 ----------------------------------------------------------------
 Nuclear Repulsion Energy =        1425.80680997 hartrees
 There are       73 alpha and       73 beta electrons
 Applying Cartesian multipole field
    Component          Value
    ---------          -----
     (2,0,0)        1.00000E-11
     (0,2,0)        2.00000E-11
     (0,0,2)       -3.00000E-11
 Nucleus-field energy     =    -0.0000000349 hartrees
 Requested basis set is 6-311++G(d,p)
 There are 154 shells and 426 basis functions
 A cutoff of  1.0D-15 yielded   9405 shell pairs
 There are     76814 function pairs (     82459 Cartesian)
 Smallest overlap matrix eigenvalue = 3.00E-07
 Linear dependence detected in AO basis
 Number of orthogonalized atomic orbitals = 423
 Maximum deviation from orthogonality = 6.594E-10
 Guess from superposition of atomic densities
 Warning:  Energy on first SCF cycle will be non-variational
 SAD guess density has 146.000000 electrons

 -----------------------------------------------------------------------
  General SCF calculation program by
  Eric Jon Sundstrom, Paul Horn, Yuezhi Mao, Dmitri Zuev, Alec White,
  David Stuck, Shaama M.S., Shane Yost, Joonho Lee, David Small,
  Daniel Levine, Susi Lehtola, Hugh Burton, Evgeny Epifanovsky,
  Bang C. Huynh
 -----------------------------------------------------------------------
 Exchange:     0.2000 Hartree-Fock + 0.0800 Slater + 0.7200 B88
 Correlation:  0.1900 VWN1RPA + 0.8100 LYP
 Using SG-1 standard quadrature grid
 A restricted SCF calculation will be
 performed using DIIS
 SCF converges when DIIS error is below 1.0e-08
 ---------------------------------------
  Cycle       Energy         DIIS error
 ---------------------------------------
    1   -2305.6448561680      3.02e-02  
    2   -2301.7383197579      2.63e-03  
    3   -2301.6255643984      3.33e-03  
    4   -2301.8890896905      6.98e-04  
    5   -2301.8993789082      3.18e-04  
    6   -2301.9015795501      9.93e-05  
    7   -2301.9017806747      2.60e-05  
    8   -2301.9017920533      1.39e-05  
    9   -2301.9017964976      2.80e-06  
   10   -2301.9017966638      1.28e-06  
   11   -2301.9017967003      3.28e-07  
   12   -2301.9017967027      1.13e-07  
   13   -2301.9017967032      4.29e-08  
   14   -2301.9017967030      1.77e-08  
   15   -2301.9017967031      5.11e-09  Convergence criterion met
 ---------------------------------------
 SCF time:   CPU 566.76s  wall 567.00s 
 SCF   energy in the final basis set =    -2301.9017967031
 Total energy in the final basis set =    -2301.9017967031

 --------------------------------------------------------------

                    Orbital Energies (a.u.)
 --------------------------------------------------------------

 Alpha MOs
 -- Occupied --
********-101.5699-101.5687-101.5675 -10.2678 -10.2653 -10.2617 -10.2611
-10.2271 -10.2242 -10.2113 -10.2108 -10.2080 -10.2077 -10.2071 -10.2070
 -9.4850  -9.4845  -9.4833  -9.4821  -7.2499  -7.2491  -7.2480  -7.2468
 -7.2400  -7.2394  -7.2391  -7.2388  -7.2381  -7.2378  -7.2369  -7.2365
 -0.9376  -0.9245  -0.8886  -0.8778  -0.8647  -0.8446  -0.7958  -0.7569
 -0.7554  -0.7523  -0.6687  -0.6328  -0.6184  -0.6113  -0.5501  -0.5331
 -0.5218  -0.5048  -0.4941  -0.4729  -0.4591  -0.4578  -0.4560  -0.4355
 -0.4290  -0.4166  -0.4006  -0.3950  -0.3899  -0.3776  -0.3621  -0.3563
 -0.3447  -0.3377  -0.3347  -0.3282  -0.3197  -0.2906  -0.2683  -0.2673
 -0.2646
 -- Virtual --
 -0.0654  -0.0498  -0.0414  -0.0303  -0.0241  -0.0149  -0.0091   0.0009
  0.0096   0.0147   0.0175   0.0184   0.0223   0.0350   0.0420   0.0488
  0.0508   0.0527   0.0606   0.0682   0.0744   0.0779   0.0799   0.0845
  0.0904   0.0919   0.0955   0.0978   0.0999   0.1023   0.1087   0.1110
  0.1137   0.1148   0.1206   0.1220   0.1246   0.1259   0.1274   0.1313
  0.1319   0.1337   0.1358   0.1380   0.1507   0.1523   0.1587   0.1630
  0.1660   0.1678   0.1739   0.1774   0.1833   0.1857   0.1912   0.1956
  0.2009   0.2038   0.2066   0.2168   0.2195   0.2240   0.2292   0.2310
  0.2370   0.2429   0.2466   0.2500   0.2538   0.2601   0.2632   0.2652
  0.2700   0.2721   0.2747   0.2768   0.2807   0.2833   0.2910   0.2962
  0.3047   0.3078   0.3090   0.3199   0.3220   0.3243   0.3302   0.3378
  0.3430   0.3518   0.3553   0.3619   0.4260   0.4337   0.4367   0.4380
  0.4532   0.4546   0.4584   0.4643   0.4683   0.4790   0.4838   0.4930
  0.5004   0.5040   0.5120   0.5200   0.5419   0.5462   0.5509   0.5578
  0.5629   0.5668   0.5678   0.5799   0.5881   0.5942   0.6008   0.6091
  0.6167   0.6192   0.6241   0.6326   0.6491   0.6577   0.6642   0.6709
  0.6794   0.6884   0.6934   0.6959   0.7087   0.7148   0.7199   0.7316
  0.7419   0.7493   0.7567   0.7800   0.8164   0.8263   0.8310   0.8364
  0.8396   0.8459   0.8468   0.8502   0.8541   0.8569   0.8601   0.8616
  0.8653   0.8697   0.8732   0.8796   0.8899   0.8972   0.9032   0.9066
  0.9124   0.9247   0.9367   0.9418   0.9438   0.9550   0.9580   0.9665
  0.9713   0.9770   0.9823   0.9920   0.9967   1.0222   1.0278   1.0364
  1.0551   1.0689   1.0903   1.0934   1.0965   1.1206   1.1416   1.1726
  1.1928   1.2189   1.2357   1.2392   1.2480   1.2581   1.2658   1.2823
  1.2921   1.3163   1.3278   1.3581   1.3669   1.4077   1.4365   1.4880
  1.4975   1.5026   1.5161   1.5435   1.5591   1.5650   1.5823   1.5854
  1.5937   1.6015   1.6118   1.6369   1.6543   1.6821   1.6889   1.7007
  1.7195   1.7415   1.7716   1.7919   1.8115   1.8357   1.8834   1.8858
  1.8900   1.9010   1.9048   1.9148   1.9280   1.9306   1.9440   1.9517
  1.9601   1.9660   1.9868   2.0260   2.0321   2.0471   2.0697   2.0932
  2.1289   2.1342   2.1844   2.1905   2.2361   2.2553   2.2617   2.2777
  2.2894   2.2982   2.3104   2.3259   2.3398   2.3500   2.4178   2.4221
  2.4302   2.4427   2.4598   2.4730   2.4937   2.5198   2.5387   2.5404
  2.5542   2.5769   2.6017   2.6351   2.6599   2.6663   2.6908   2.6968
  2.7215   2.7289   2.7377   2.7433   2.7528   2.7658   2.7738   2.7830
  2.7913   2.7954   2.8062   2.8150   2.8377   2.8442   2.8943   2.9178
  2.9742   2.9883   3.0634   3.0824   3.1321   3.1443   3.1668   3.1823
  3.2133   3.2196   3.2292   3.3436   3.3555   3.3632   3.3968   3.5125
  3.5678   3.5969   3.7085   3.7190   3.7455   3.8136   3.9475   4.0471
  4.0954   4.1011   4.1097   4.3873   4.8079   4.8296   9.7648   9.7753
  9.7913   9.8224  23.4282  23.5688  23.8601  23.8856  23.8880  23.9180
 23.9913  24.0307  24.0454  24.0587  24.1299  24.1514  25.8099  25.8215
 25.8348  25.9184  26.1006  26.1503  26.1897  26.2345  26.5646  26.6185
 26.6264  26.8167 215.7567 215.7676 215.7865 215.8239
 --------------------------------------------------------------

          Ground-State Mulliken Net Atomic Charges

     Atom                 Charge (a.u.)
  ----------------------------------------
      1 C                     0.351201
      2 C                    -1.089886
      3 Cl                    0.628306
      4 C                     0.608609
      5 Cl                    0.450672
      6 C                    -0.685467
      7 H                     0.197799
      8 C                    -0.410910
      9 H                     0.181283
     10 C                    -0.430817
     11 H                     0.186442
     12 C                     0.423616
     13 C                    -1.223375
     14 H                     0.210462
     15 C                     0.368117
     16 Cl                    0.476202
     17 C                    -0.751325
     18 H                     0.214689
     19 C                     0.434454
     20 Cl                    0.468453
     21 C                    -0.818891
     22 H                     0.210365
  ----------------------------------------
  Sum of atomic charges =     0.000000

 -----------------------------------------------------------------
                    Cartesian Multipole Moments
 -----------------------------------------------------------------
    Charge (ESU x 10^10)
                -0.0000
    Dipole Moment (Debye)
         X      -2.5009      Y      -0.2991      Z      -1.1700
       Tot       2.7772
    Quadrupole Moments (Debye-Ang)
        XX    -117.0661     XY       0.3234     YY    -123.8264
        XZ       1.3954     YZ      -0.1442     ZZ    -125.5784
    Octopole Moments (Debye-Ang^2)
       XXX    -455.2499    XXY      -2.5912    XYY    -147.2772
       YYY     -12.9659    XXZ       8.0161    XYZ       1.4861
       YYZ      12.5328    XZZ    -144.9640    YZZ      -9.1112
       ZZZ      24.8819
    Hexadecapole Moments (Debye-Ang^3)
      XXXX   -4689.9026   XXXY     231.1307   XXYY   -1007.7510
      XYYY     205.2464   YYYY   -1016.3746   XXXZ    1112.0113
      XXYZ      58.0824   XYYZ     414.5364   YYYZ     142.3841
      XXZZ   -1387.1262   XYZZ      61.0959   YYZZ    -809.5272
      XZZZ    1184.8519   YZZZ     170.8315   ZZZZ   -3796.9065
 -----------------------------------------------------------------
 Calculating analytic gradient of the SCF energy
 Gradient of SCF Energy
            1           2           3           4           5           6
    1   0.0015860  -0.0005307  -0.0000609   0.0006222   0.0000740  -0.0003391
    2   0.0005454  -0.0003457  -0.0000523  -0.0000148  -0.0000654   0.0000815
    3   0.0001166  -0.0005351  -0.0001906  -0.0002094   0.0001358   0.0004665
            7           8           9          10          11          12
    1   0.0000635  -0.0001104   0.0000289  -0.0005517  -0.0000934  -0.0007606
    2  -0.0000699  -0.0000075   0.0000134   0.0001301  -0.0001294  -0.0008622
    3  -0.0000052  -0.0005530  -0.0000877  -0.0000907   0.0000182   0.0012337
           13          14          15          16          17          18
    1   0.0000308   0.0000196   0.0001726  -0.0002786   0.0003547   0.0000403
    2   0.0004844  -0.0002077  -0.0002815   0.0002989  -0.0001318   0.0000302
    3   0.0003336   0.0000474   0.0000284  -0.0000436  -0.0002095   0.0000525
           19          20          21          22
    1  -0.0002461  -0.0000555  -0.0000830   0.0001174
    2   0.0004859  -0.0002877   0.0002513   0.0001348
    3  -0.0003648   0.0003046  -0.0004829   0.0000351
 Max gradient component =       1.586E-03
 RMS gradient           =       3.833E-04
 Gradient time:  CPU 189.98 s  wall 189.99 s
 Geometry Optimization Parameters
   NAtoms,    NIC,     NZ,  NCons,   NDum,   NFix, NCnnct, MaxDiis
       22     155      22       0       0       0       0       0

 Cartesian Hessian Update
 Hessian updated using BFGS update


** GEOMETRY OPTIMIZATION IN DELOCALIZED INTERNAL COORDINATES **
   Searching for a Minimum

   Optimization Cycle:   4

                       Coordinates (Angstroms)
     ATOM                X               Y               Z
      1  C         0.0449474839    0.0066051417    0.0566194116
      2  C        -0.0002889032    0.1488031427    1.4543791032
      3  Cl        1.4773993079    0.3669852734    2.3659921666
      4  C        -1.2319419327    0.1551578048    2.1205843411
      5  Cl       -1.3222535703    0.3276382857    3.8591578379
      6  C        -2.4225691935    0.0309853265    1.4097455801
      7  H        -3.3616674001    0.0377041740    1.9475576792
      8  C        -2.3864368483   -0.1004346452    0.0266659544
      9  H        -3.3104615009   -0.2008164650   -0.5300959049
     10  C        -1.1660815961   -0.1126303697   -0.6381662198
     11  H        -1.1363967511   -0.2378920256   -1.7139054756
     12  C         1.3187709321   -0.0212393645   -0.7150401377
     13  C         2.2898845028   -0.9982360285   -0.4709550414
     14  H         2.1465466001   -1.7362108378    0.3063177679
     15  C         3.4432761149   -1.0220836446   -1.2444929654
     16  Cl        4.6544846897   -2.2553908845   -0.9390699808
     17  C         3.6680219786   -0.0981803802   -2.2609747650
     18  H         4.5724206440   -0.1275797461   -2.8520434625
     19  C         2.6908202542    0.8641855375   -2.4888520636
     20  Cl        2.9447277971    2.0480990173   -3.7600954739
     21  C         1.5231842901    0.9153725574   -1.7353191113
     22  H         0.7891824747    1.6867736087   -1.9274546129
   Point Group: c1    Number of degrees of freedom:    60


   Energy is  -2301.901796703

 Hessian updated using BFGS update

 58 Hessian modes will be used to form the next step
  Hessian Eigenvalues:
     0.009326    0.019282    0.019803    0.023109    0.023338    0.023439
     0.023641    0.023676    0.023922    0.023970    0.024090    0.024095
     0.024113    0.024122    0.024131    0.024141    0.024168    0.024193
     0.028269    0.156549    0.159969    0.159981    0.160000    0.160097
     0.160209    0.212102    0.221027    0.234690    0.234772    0.234968
     0.247884    0.249500    0.249952    0.249970    0.249992    0.283858
     0.296498    0.301008    0.301031    0.304471    0.332573    0.355054
     0.356571    0.356662    0.356791    0.384235    0.428601    0.432021
     0.435971    0.458993    0.468019    0.469805    0.471994    0.477825
     0.478227    0.479000    0.524140    0.570833

 Minimum search - taking simple RFO step
 Searching for Lamda that Minimizes Along All modes
 Value Taken    Lamda =  -0.00003564
 Step Taken.  Stepsize is  0.047291

                             Maximum     Tolerance    Cnvgd?
         Gradient           0.000740      0.000300      NO
         Displacement       0.036478      0.001200      NO
         Energy change     -0.000173      0.000001      NO


 New Cartesian Coordinates Obtained by Inverse Iteration

 Displacement from previous Coordinates is:  0.153164
 ----------------------------------------------------------------
             Standard Nuclear Orientation (Angstroms)
    I     Atom           X                Y                Z
 ----------------------------------------------------------------
    1      C       0.0424013055     0.0030697261     0.0546082439
    2      C      -0.0000323055     0.1584692989     1.4513862130
    3      Cl      1.4798152343     0.3872997685     2.3565789697
    4      C      -1.2309378311     0.1662908171     2.1192625006
    5      Cl     -1.3198096879     0.3580525883     3.8555001693
    6      C      -2.4212884166     0.0293136278     1.4106556338
    7      H      -3.3598249150     0.0387402909     1.9495781214
    8      C      -2.3867173085    -0.1162901880     0.0294721408
    9      H      -3.3116130146    -0.2254228052    -0.5241337740
   10      C      -1.1676800357    -0.1282053711    -0.6377256356
   11      H      -1.1377518179    -0.2595672604    -1.7127524947
   12      C       1.3172657356    -0.0215783246    -0.7183829467
   13      C       2.2821723849    -1.0061392328    -0.4807549566
   14      H       2.1337183040    -1.7469850601     0.2926270601
   15      C       3.4375136467    -1.0286617893    -1.2510856959
   16      Cl      4.6425701993    -2.2716375091    -0.9545801918
   17      C       3.6690371383    -0.0962535865    -2.2580434587
   18      H       4.5740787029    -0.1250274584    -2.8479453297
   19      C       2.6975448869     0.8730872505    -2.4790247814
   20      Cl      2.9608995806     2.0680135222    -3.7394714034
   21      C       1.5277710702     0.9230882449    -1.7286947837
   22      H       0.7964365175     1.6979589283    -1.9165189732
 ----------------------------------------------------------------
 Nuclear Repulsion Energy =        1425.77075236 hartrees
 There are       73 alpha and       73 beta electrons
 Applying Cartesian multipole field
    Component          Value
    ---------          -----
     (2,0,0)        1.00000E-11
     (0,2,0)        2.00000E-11
     (0,0,2)       -3.00000E-11
 Nucleus-field energy     =    -0.0000000343 hartrees
 Requested basis set is 6-311++G(d,p)
 There are 154 shells and 426 basis functions
 A cutoff of  1.0D-15 yielded   9406 shell pairs
 There are     76829 function pairs (     82477 Cartesian)
 Smallest overlap matrix eigenvalue = 3.02E-07
 Linear dependence detected in AO basis
 Number of orthogonalized atomic orbitals = 423
 Maximum deviation from orthogonality = 7.150E-10
 Guess from superposition of atomic densities
 Warning:  Energy on first SCF cycle will be non-variational
 SAD guess density has 146.000000 electrons

 -----------------------------------------------------------------------
  General SCF calculation program by
  Eric Jon Sundstrom, Paul Horn, Yuezhi Mao, Dmitri Zuev, Alec White,
  David Stuck, Shaama M.S., Shane Yost, Joonho Lee, David Small,
  Daniel Levine, Susi Lehtola, Hugh Burton, Evgeny Epifanovsky,
  Bang C. Huynh
 -----------------------------------------------------------------------
 Exchange:     0.2000 Hartree-Fock + 0.0800 Slater + 0.7200 B88
 Correlation:  0.1900 VWN1RPA + 0.8100 LYP
 Using SG-1 standard quadrature grid
 A restricted SCF calculation will be
 performed using DIIS
 SCF converges when DIIS error is below 1.0e-08
 ---------------------------------------
  Cycle       Energy         DIIS error
 ---------------------------------------
    1   -2305.6443381139      3.02e-02  
    2   -2301.7380944014      2.63e-03  
    3   -2301.6250684628      3.33e-03  
    4   -2301.8890975581      6.98e-04  
    5   -2301.8994070919      3.18e-04  
    6   -2301.9016042623      9.94e-05  
    7   -2301.9018057762      2.60e-05  
    8   -2301.9018171514      1.39e-05  
    9   -2301.9018216091      2.81e-06  
   10   -2301.9018217771      1.27e-06  
   11   -2301.9018218137      3.26e-07  
   12   -2301.9018218159      1.13e-07  
   13   -2301.9018218161      4.27e-08  
   14   -2301.9018218161      1.78e-08  
   15   -2301.9018218163      5.11e-09  Convergence criterion met
 ---------------------------------------
 SCF time:   CPU 582.26s  wall 583.00s 
 SCF   energy in the final basis set =    -2301.9018218163
 Total energy in the final basis set =    -2301.9018218163

 --------------------------------------------------------------

                    Orbital Energies (a.u.)
 --------------------------------------------------------------

 Alpha MOs
 -- Occupied --
********-101.5699-101.5687-101.5675 -10.2678 -10.2653 -10.2618 -10.2612
-10.2270 -10.2241 -10.2113 -10.2107 -10.2080 -10.2076 -10.2070 -10.2070
 -9.4851  -9.4845  -9.4832  -9.4821  -7.2499  -7.2492  -7.2479  -7.2468
 -7.2400  -7.2394  -7.2391  -7.2389  -7.2380  -7.2377  -7.2369  -7.2365
 -0.9376  -0.9245  -0.8883  -0.8778  -0.8647  -0.8446  -0.7958  -0.7569
 -0.7554  -0.7524  -0.6686  -0.6326  -0.6187  -0.6112  -0.5500  -0.5333
 -0.5216  -0.5052  -0.4939  -0.4728  -0.4590  -0.4578  -0.4560  -0.4355
 -0.4290  -0.4167  -0.4005  -0.3951  -0.3896  -0.3775  -0.3621  -0.3563
 -0.3447  -0.3377  -0.3346  -0.3282  -0.3198  -0.2902  -0.2685  -0.2675
 -0.2649
 -- Virtual --
 -0.0646  -0.0500  -0.0411  -0.0309  -0.0241  -0.0151  -0.0092   0.0009
  0.0096   0.0145   0.0173   0.0183   0.0223   0.0348   0.0420   0.0487
  0.0507   0.0530   0.0606   0.0681   0.0742   0.0780   0.0798   0.0846
  0.0902   0.0919   0.0956   0.0977   0.0999   0.1020   0.1085   0.1108
  0.1137   0.1148   0.1206   0.1219   0.1245   0.1258   0.1274   0.1313
  0.1318   0.1336   0.1356   0.1379   0.1506   0.1522   0.1585   0.1630
  0.1659   0.1676   0.1740   0.1774   0.1831   0.1856   0.1913   0.1957
  0.2010   0.2039   0.2066   0.2167   0.2195   0.2243   0.2293   0.2308
  0.2367   0.2429   0.2465   0.2498   0.2540   0.2601   0.2631   0.2655
  0.2697   0.2726   0.2746   0.2769   0.2807   0.2834   0.2910   0.2963
  0.3046   0.3079   0.3091   0.3194   0.3221   0.3241   0.3299   0.3382
  0.3427   0.3518   0.3554   0.3617   0.4259   0.4338   0.4364   0.4381
  0.4530   0.4546   0.4584   0.4642   0.4683   0.4791   0.4842   0.4931
  0.5006   0.5040   0.5122   0.5199   0.5414   0.5462   0.5510   0.5581
  0.5624   0.5668   0.5679   0.5795   0.5881   0.5947   0.6007   0.6106
  0.6169   0.6195   0.6248   0.6323   0.6494   0.6576   0.6646   0.6720
  0.6794   0.6882   0.6934   0.6953   0.7085   0.7144   0.7200   0.7317
  0.7427   0.7494   0.7568   0.7803   0.8166   0.8260   0.8308   0.8363
  0.8399   0.8462   0.8471   0.8501   0.8542   0.8574   0.8600   0.8617
  0.8652   0.8695   0.8731   0.8799   0.8901   0.8976   0.9033   0.9065
  0.9131   0.9247   0.9368   0.9419   0.9436   0.9551   0.9582   0.9661
  0.9714   0.9770   0.9825   0.9923   0.9969   1.0216   1.0285   1.0365
  1.0544   1.0684   1.0911   1.0936   1.0971   1.1219   1.1420   1.1731
  1.1925   1.2192   1.2356   1.2391   1.2480   1.2580   1.2663   1.2834
  1.2925   1.3153   1.3287   1.3592   1.3665   1.4076   1.4345   1.4885
  1.4975   1.5029   1.5175   1.5439   1.5597   1.5649   1.5816   1.5854
  1.5948   1.6013   1.6118   1.6370   1.6549   1.6817   1.6888   1.7004
  1.7194   1.7430   1.7715   1.7919   1.8117   1.8353   1.8838   1.8851
  1.8895   1.8984   1.9053   1.9154   1.9285   1.9307   1.9445   1.9534
  1.9601   1.9661   1.9879   2.0258   2.0334   2.0471   2.0696   2.0937
  2.1286   2.1334   2.1839   2.1903   2.2369   2.2549   2.2616   2.2778
  2.2892   2.2975   2.3106   2.3258   2.3405   2.3502   2.4190   2.4235
  2.4302   2.4425   2.4598   2.4741   2.4939   2.5195   2.5383   2.5403
  2.5539   2.5766   2.6020   2.6353   2.6607   2.6673   2.6909   2.6966
  2.7225   2.7291   2.7386   2.7428   2.7536   2.7655   2.7733   2.7833
  2.7888   2.7949   2.8052   2.8162   2.8376   2.8446   2.8926   2.9180
  2.9750   2.9889   3.0643   3.0829   3.1317   3.1439   3.1669   3.1825
  3.2137   3.2194   3.2287   3.3442   3.3561   3.3637   3.3970   3.5131
  3.5691   3.5976   3.7092   3.7193   3.7464   3.8137   3.9474   4.0470
  4.0956   4.1007   4.1099   4.3837   4.8089   4.8301   9.7649   9.7755
  9.7909   9.8226  23.4285  23.5684  23.8608  23.8848  23.8877  23.9181
 23.9913  24.0316  24.0459  24.0605  24.1312  24.1530  25.8095  25.8212
 25.8343  25.9183  26.1004  26.1502  26.1890  26.2368  26.5649  26.6172
 26.6258  26.8179 215.7569 215.7678 215.7861 215.8241
 --------------------------------------------------------------

          Ground-State Mulliken Net Atomic Charges

     Atom                 Charge (a.u.)
  ----------------------------------------
      1 C                     0.352810
      2 C                    -1.133720
      3 Cl                    0.626633
      4 C                     0.602111
      5 Cl                    0.450760
      6 C                    -0.671175
      7 H                     0.197864
      8 C                    -0.414534
      9 H                     0.180996
     10 C                    -0.413332
     11 H                     0.187181
     12 C                     0.421390
     13 C                    -1.193133
     14 H                     0.211121
     15 C                     0.361410
     16 Cl                    0.475535
     17 C                    -0.756628
     18 H                     0.214671
     19 C                     0.436814
     20 Cl                    0.469074
     21 C                    -0.816569
     22 H                     0.210721
  ----------------------------------------
  Sum of atomic charges =     0.000000

 -----------------------------------------------------------------
                    Cartesian Multipole Moments
 -----------------------------------------------------------------
    Charge (ESU x 10^10)
                 0.0000
    Dipole Moment (Debye)
         X      -2.5077      Y      -0.3179      Z      -1.1629
       Tot       2.7824
    Quadrupole Moments (Debye-Ang)
        XX    -117.1003     XY       0.3681     YY    -123.8406
        XZ       1.4006     YZ      -0.1421     ZZ    -125.5634
    Octopole Moments (Debye-Ang^2)
       XXX    -455.5189    XXY      -3.2938    XYY    -147.5271
       YYY     -14.7326    XXZ       8.2671    XYZ       1.4753
       YYZ      12.7062    XZZ    -145.1494    YZZ      -9.7748
       ZZZ      25.2426
    Hexadecapole Moments (Debye-Ang^3)
      XXXX   -4687.9743   XXXY     229.0379   XXYY   -1010.7111
      XYYY     202.2916   YYYY   -1033.5570   XXXZ    1114.8044
      XXYZ      55.8258   XYYZ     415.5876   YYYZ     134.3626
      XXZZ   -1384.3413   XYZZ      60.3497   YYZZ    -809.6079
      XZZZ    1187.3470   YZZZ     163.8685   ZZZZ   -3779.4109
 -----------------------------------------------------------------
 Calculating analytic gradient of the SCF energy
 Gradient of SCF Energy
            1           2           3           4           5           6
    1   0.0004552  -0.0002836   0.0000484   0.0001385   0.0000621  -0.0000663
    2   0.0000308  -0.0000796  -0.0001209  -0.0000500  -0.0000346   0.0000367
    3   0.0001091  -0.0001802  -0.0001992  -0.0000920   0.0000041   0.0000683
            7           8           9          10          11          12
    1   0.0000464   0.0001734   0.0000309  -0.0004004   0.0000377  -0.0001199
    2  -0.0000120  -0.0000684   0.0000366   0.0000505  -0.0000230  -0.0001868
    3   0.0000358  -0.0001705  -0.0000227   0.0000251   0.0000045   0.0003748
           13          14          15          16          17          18
    1  -0.0001832   0.0000317  -0.0000591   0.0000457   0.0002134  -0.0000519
    2   0.0001884   0.0000332   0.0001237  -0.0000480  -0.0001029   0.0000051
    3   0.0001081   0.0000950  -0.0000280   0.0000061  -0.0000839   0.0000626
           19          20          21          22
    1  -0.0002090   0.0000132   0.0000109   0.0000659
    2   0.0000869   0.0000072   0.0001175   0.0000096
    3   0.0000932  -0.0000008  -0.0002441   0.0000347
 Max gradient component =       4.552E-04
 RMS gradient           =       1.344E-04
 Gradient time:  CPU 191.57 s  wall 191.58 s
 Geometry Optimization Parameters
   NAtoms,    NIC,     NZ,  NCons,   NDum,   NFix, NCnnct, MaxDiis
       22     155      22       0       0       0       0       0

 Cartesian Hessian Update
 Hessian updated using BFGS update


** GEOMETRY OPTIMIZATION IN DELOCALIZED INTERNAL COORDINATES **
   Searching for a Minimum

   Optimization Cycle:   5

                       Coordinates (Angstroms)
     ATOM                X               Y               Z
      1  C         0.0424013055    0.0030697261    0.0546082439
      2  C        -0.0000323055    0.1584692989    1.4513862130
      3  Cl        1.4798152343    0.3872997685    2.3565789697
      4  C        -1.2309378311    0.1662908171    2.1192625006
      5  Cl       -1.3198096879    0.3580525883    3.8555001693
      6  C        -2.4212884166    0.0293136278    1.4106556338
      7  H        -3.3598249150    0.0387402909    1.9495781214
      8  C        -2.3867173085   -0.1162901880    0.0294721408
      9  H        -3.3116130146   -0.2254228052   -0.5241337740
     10  C        -1.1676800357   -0.1282053711   -0.6377256356
     11  H        -1.1377518179   -0.2595672604   -1.7127524947
     12  C         1.3172657356   -0.0215783246   -0.7183829467
     13  C         2.2821723849   -1.0061392328   -0.4807549566
     14  H         2.1337183040   -1.7469850601    0.2926270601
     15  C         3.4375136467   -1.0286617893   -1.2510856959
     16  Cl        4.6425701993   -2.2716375091   -0.9545801918
     17  C         3.6690371383   -0.0962535865   -2.2580434587
     18  H         4.5740787029   -0.1250274584   -2.8479453297
     19  C         2.6975448869    0.8730872505   -2.4790247814
     20  Cl        2.9608995806    2.0680135222   -3.7394714034
     21  C         1.5277710702    0.9230882449   -1.7286947837
     22  H         0.7964365175    1.6979589283   -1.9165189732
   Point Group: c1    Number of degrees of freedom:    60


   Energy is  -2301.901821816

 Hessian updated using BFGS update

 59 Hessian modes will be used to form the next step
  Hessian Eigenvalues:
     0.005835    0.019357    0.019983    0.023129    0.023273    0.023557
     0.023603    0.023801    0.023899    0.023932    0.024074    0.024090
     0.024110    0.024113    0.024123    0.024138    0.024152    0.024641
     0.028261    0.158064    0.159613    0.159979    0.160003    0.160148
     0.160476    0.213092    0.221293    0.233803    0.234723    0.235186
     0.247377    0.249801    0.249920    0.249985    0.252551    0.284263
     0.300544    0.300958    0.304337    0.308029    0.330678    0.355720
     0.356598    0.356650    0.356669    0.357474    0.384836    0.429382
     0.431121    0.438429    0.458693    0.462538    0.470194    0.472030
     0.478219    0.478854    0.482081    0.513896    0.529610

 Minimum search - taking simple RFO step
 Searching for Lamda that Minimizes Along All modes
 Value Taken    Lamda =  -0.00001673
 Step Taken.  Stepsize is  0.045201

                             Maximum     Tolerance    Cnvgd?
         Gradient           0.000858      0.000300      NO
         Displacement       0.038948      0.001200      NO
         Energy change     -0.000025      0.000001      NO


 New Cartesian Coordinates Obtained by Inverse Iteration

 Displacement from previous Coordinates is:  0.160689
 ----------------------------------------------------------------
             Standard Nuclear Orientation (Angstroms)
    I     Atom           X                Y                Z
 ----------------------------------------------------------------
    1      C       0.0409466744     0.0015149528     0.0535829312
    2      C      -0.0000460641     0.1701123370     1.4491448973
    3      Cl      1.4802416953     0.4129505732     2.3496805943
    4      C      -1.2306597444     0.1785104221     2.1179232988
    5      Cl     -1.3194370436     0.3883663699     3.8519128105
    6      C      -2.4205590073     0.0275054023     1.4113303521
    7      H      -3.3589746588     0.0375377970     1.9505972455
    8      C      -2.3867223572    -0.1316321880     0.0319311443
    9      H      -3.3118406583    -0.2517340113    -0.5191000672
   10      C      -1.1681296332    -0.1427749185    -0.6366700471
   11      H      -1.1381865125    -0.2823242997    -1.7106763315
   12      C       1.3166336950    -0.0221064816    -0.7202143378
   13      C       2.2755898903    -1.0145365964    -0.4902971885
   14      H       2.1213981230    -1.7608988782     0.2766642352
   15      C       3.4318964964    -1.0361387159    -1.2590154928
   16      Cl      4.6299771739    -2.2886367696    -0.9730884219
   17      C       3.6697536274    -0.0949556487    -2.2563137586
   18      H       4.5752402482    -0.1230020012    -2.8457311166
   19      C       2.7041440572     0.8815921864    -2.4694171879
   20      Cl      2.9759412549     2.0874670645    -3.7181591183
   21      C       1.5332022550     0.9307341085    -1.7206032141
   22      H       0.8051598620     1.7100647737    -1.9029265998
 ----------------------------------------------------------------
 Nuclear Repulsion Energy =        1425.61434662 hartrees
 There are       73 alpha and       73 beta electrons
 Applying Cartesian multipole field
    Component          Value
    ---------          -----
     (2,0,0)        1.00000E-11
     (0,2,0)        2.00000E-11
     (0,0,2)       -3.00000E-11
 Nucleus-field energy     =    -0.0000000336 hartrees
 Requested basis set is 6-311++G(d,p)
 There are 154 shells and 426 basis functions
 A cutoff of  1.0D-15 yielded   9404 shell pairs
 There are     76822 function pairs (     82473 Cartesian)
 Smallest overlap matrix eigenvalue = 3.04E-07
 Linear dependence detected in AO basis
 Number of orthogonalized atomic orbitals = 423
 Maximum deviation from orthogonality = 6.246E-10
 Guess from superposition of atomic densities
 Warning:  Energy on first SCF cycle will be non-variational
 SAD guess density has 146.000000 electrons

 -----------------------------------------------------------------------
  General SCF calculation program by
  Eric Jon Sundstrom, Paul Horn, Yuezhi Mao, Dmitri Zuev, Alec White,
  David Stuck, Shaama M.S., Shane Yost, Joonho Lee, David Small,
  Daniel Levine, Susi Lehtola, Hugh Burton, Evgeny Epifanovsky,
  Bang C. Huynh
 -----------------------------------------------------------------------
 Exchange:     0.2000 Hartree-Fock + 0.0800 Slater + 0.7200 B88
 Correlation:  0.1900 VWN1RPA + 0.8100 LYP
 Using SG-1 standard quadrature grid
 A restricted SCF calculation will be
 performed using DIIS
 SCF converges when DIIS error is below 1.0e-08
 ---------------------------------------
  Cycle       Energy         DIIS error
 ---------------------------------------
    1   -2305.6428298960      3.02e-02  
    2   -2301.7379886257      2.63e-03  
    3   -2301.6247968850      3.33e-03  
    4   -2301.8891010920      6.99e-04  
    5   -2301.8994210030      3.18e-04  
    6   -2301.9016155943      9.95e-05  
    7   -2301.9018172209      2.60e-05  
    8   -2301.9018285739      1.39e-05  
    9   -2301.9018330516      2.82e-06  
   10   -2301.9018332209      1.27e-06  
   11   -2301.9018332571      3.24e-07  
   12   -2301.9018332592      1.13e-07  
   13   -2301.9018332595      4.25e-08  
   14   -2301.9018332596      1.78e-08  
   15   -2301.9018332597      5.11e-09  Convergence criterion met
 ---------------------------------------
 SCF time:   CPU 561.41s  wall 562.00s 
 SCF   energy in the final basis set =    -2301.9018332597
 Total energy in the final basis set =    -2301.9018332597

 --------------------------------------------------------------

                    Orbital Energies (a.u.)
 --------------------------------------------------------------

 Alpha MOs
 -- Occupied --
********-101.5699-101.5686-101.5675 -10.2678 -10.2653 -10.2618 -10.2612
-10.2269 -10.2241 -10.2113 -10.2106 -10.2080 -10.2076 -10.2070 -10.2070
 -9.4851  -9.4845  -9.4832  -9.4821  -7.2499  -7.2492  -7.2479  -7.2468
 -7.2400  -7.2394  -7.2391  -7.2389  -7.2379  -7.2376  -7.2369  -7.2365
 -0.9375  -0.9245  -0.8882  -0.8778  -0.8647  -0.8446  -0.7957  -0.7568
 -0.7554  -0.7525  -0.6684  -0.6324  -0.6190  -0.6111  -0.5500  -0.5333
 -0.5213  -0.5057  -0.4937  -0.4729  -0.4589  -0.4578  -0.4560  -0.4353
 -0.4290  -0.4167  -0.4004  -0.3952  -0.3893  -0.3775  -0.3620  -0.3562
 -0.3446  -0.3376  -0.3346  -0.3282  -0.3198  -0.2898  -0.2687  -0.2675
 -0.2651
 -- Virtual --
 -0.0639  -0.0503  -0.0407  -0.0316  -0.0242  -0.0151  -0.0093   0.0009
  0.0096   0.0144   0.0172   0.0182   0.0223   0.0346   0.0419   0.0487
  0.0507   0.0533   0.0606   0.0680   0.0740   0.0781   0.0798   0.0847
  0.0901   0.0919   0.0957   0.0976   0.0998   0.1017   0.1083   0.1107
  0.1137   0.1149   0.1205   0.1218   0.1244   0.1258   0.1272   0.1313
  0.1316   0.1336   0.1354   0.1378   0.1505   0.1521   0.1584   0.1629
  0.1658   0.1674   0.1742   0.1775   0.1830   0.1855   0.1912   0.1958
  0.2012   0.2040   0.2067   0.2165   0.2195   0.2247   0.2294   0.2306
  0.2363   0.2428   0.2463   0.2497   0.2541   0.2599   0.2630   0.2656
  0.2694   0.2733   0.2744   0.2770   0.2807   0.2834   0.2910   0.2962
  0.3045   0.3076   0.3093   0.3189   0.3219   0.3240   0.3297   0.3385
  0.3424   0.3518   0.3556   0.3614   0.4258   0.4338   0.4361   0.4380
  0.4530   0.4546   0.4583   0.4642   0.4682   0.4791   0.4845   0.4932
  0.5009   0.5040   0.5123   0.5197   0.5410   0.5461   0.5510   0.5584
  0.5616   0.5663   0.5686   0.5788   0.5880   0.5951   0.6005   0.6120
  0.6172   0.6201   0.6255   0.6319   0.6497   0.6576   0.6649   0.6730
  0.6793   0.6878   0.6934   0.6952   0.7084   0.7139   0.7202   0.7318
  0.7438   0.7497   0.7566   0.7807   0.8168   0.8257   0.8306   0.8362
  0.8403   0.8464   0.8473   0.8501   0.8542   0.8579   0.8597   0.8618
  0.8650   0.8693   0.8730   0.8804   0.8903   0.8978   0.9035   0.9064
  0.9137   0.9245   0.9367   0.9419   0.9435   0.9552   0.9585   0.9656
  0.9715   0.9771   0.9830   0.9928   0.9970   1.0211   1.0294   1.0363
  1.0533   1.0677   1.0917   1.0938   1.0978   1.1239   1.1423   1.1736
  1.1923   1.2196   1.2356   1.2390   1.2480   1.2581   1.2665   1.2841
  1.2931   1.3146   1.3292   1.3599   1.3662   1.4075   1.4321   1.4887
  1.4973   1.5030   1.5190   1.5444   1.5603   1.5648   1.5808   1.5854
  1.5960   1.6011   1.6118   1.6371   1.6551   1.6813   1.6887   1.7003
  1.7191   1.7441   1.7714   1.7918   1.8118   1.8346   1.8839   1.8846
  1.8886   1.8954   1.9058   1.9161   1.9288   1.9309   1.9451   1.9547
  1.9604   1.9665   1.9890   2.0255   2.0347   2.0472   2.0695   2.0942
  2.1282   2.1328   2.1833   2.1899   2.2376   2.2546   2.2614   2.2777
  2.2888   2.2968   2.3107   2.3256   2.3411   2.3503   2.4200   2.4249
  2.4302   2.4422   2.4597   2.4749   2.4940   2.5193   2.5380   2.5403
  2.5538   2.5760   2.6023   2.6353   2.6615   2.6684   2.6912   2.6963
  2.7229   2.7294   2.7398   2.7423   2.7546   2.7651   2.7728   2.7829
  2.7858   2.7936   2.8045   2.8177   2.8377   2.8451   2.8910   2.9179
  2.9759   2.9895   3.0652   3.0833   3.1312   3.1436   3.1667   3.1827
  3.2143   3.2192   3.2281   3.3446   3.3562   3.3637   3.3968   3.5132
  3.5698   3.5980   3.7096   3.7195   3.7474   3.8138   3.9474   4.0470
  4.0957   4.1002   4.1097   4.3803   4.8095   4.8303   9.7652   9.7756
  9.7907   9.8225  23.4287  23.5681  23.8611  23.8839  23.8874  23.9181
 23.9911  24.0317  24.0458  24.0618  24.1318  24.1537  25.8091  25.8209
 25.8338  25.9181  26.1004  26.1500  26.1883  26.2388  26.5651  26.6163
 26.6253  26.8186 215.7572 215.7680 215.7858 215.8240
 --------------------------------------------------------------

          Ground-State Mulliken Net Atomic Charges

     Atom                 Charge (a.u.)
  ----------------------------------------
      1 C                     0.344838
      2 C                    -1.164622
      3 Cl                    0.626026
      4 C                     0.603957
      5 Cl                    0.450772
      6 C                    -0.656461
      7 H                     0.198020
      8 C                    -0.418360
      9 H                     0.180705
     10 C                    -0.402617
     11 H                     0.188072
     12 C                     0.419630
     13 C                    -1.160503
     14 H                     0.211767
     15 C                     0.356432
     16 Cl                    0.474583
     17 C                    -0.761750
     18 H                     0.214666
     19 C                     0.438981
     20 Cl                    0.469274
     21 C                    -0.824418
     22 H                     0.211010
  ----------------------------------------
  Sum of atomic charges =     0.000000

 -----------------------------------------------------------------
                    Cartesian Multipole Moments
 -----------------------------------------------------------------
    Charge (ESU x 10^10)
                 0.0000
    Dipole Moment (Debye)
         X      -2.5092      Y      -0.3429      Z      -1.1604
       Tot       2.7857
    Quadrupole Moments (Debye-Ang)
        XX    -117.1184     XY       0.4221     YY    -123.8382
        XZ       1.3967     YZ      -0.1462     ZZ    -125.5515
    Octopole Moments (Debye-Ang^2)
       XXX    -455.5514    XXY      -4.1230    XYY    -147.6666
       YYY     -16.7180    XXZ       8.4443    XYZ       1.4554
       YYZ      12.8362    XZZ    -145.2049    YZZ     -10.4906
       ZZZ      25.4741
    Hexadecapole Moments (Debye-Ang^3)
      XXXX   -4684.9576   XXXY     227.0858   XXYY   -1013.5244
      XYYY     199.4025   YYYY   -1051.5413   XXXZ    1118.1523
      XXYZ      53.1448   XYYZ     416.8267   YYYZ     125.1513
      XXZZ   -1381.4939   XYZZ      59.8061   YYZZ    -810.0031
      XZZZ    1190.4180   YZZZ     155.6145   ZZZZ   -3762.9466
 -----------------------------------------------------------------
 Calculating analytic gradient of the SCF energy
 Gradient of SCF Energy
            1           2           3           4           5           6
    1  -0.0002348  -0.0000092   0.0000713  -0.0000814   0.0000440   0.0000629
    2  -0.0001338   0.0000338  -0.0001182  -0.0000143  -0.0000178  -0.0000250
    3   0.0000530   0.0000408  -0.0000777   0.0000192  -0.0000442  -0.0001467
            7           8           9          10          11          12
    1  -0.0000036   0.0001096  -0.0000089  -0.0000850   0.0000500   0.0001286
    2  -0.0000003  -0.0000128  -0.0000044   0.0000125   0.0000095   0.0002217
    3   0.0000131   0.0000698   0.0000116   0.0000373   0.0000088  -0.0001907
           13          14          15          16          17          18
    1  -0.0000433   0.0000078  -0.0001248   0.0001308  -0.0000068  -0.0000255
    2  -0.0000253   0.0000872   0.0002069  -0.0001449  -0.0000162   0.0000093
    3  -0.0000016   0.0000877  -0.0000444   0.0000146   0.0000543   0.0000022
           19          20          21          22
    1  -0.0000906   0.0000385   0.0000801  -0.0000097
    2  -0.0001596   0.0001447  -0.0000315  -0.0000214
    3   0.0002178  -0.0001125  -0.0000208   0.0000083
 Max gradient component =       2.348E-04
 RMS gradient           =       8.854E-05
 Gradient time:  CPU 187.92 s  wall 187.93 s
 Geometry Optimization Parameters
   NAtoms,    NIC,     NZ,  NCons,   NDum,   NFix, NCnnct, MaxDiis
       22     155      22       0       0       0       0       0

 Cartesian Hessian Update
 Hessian updated using BFGS update


** GEOMETRY OPTIMIZATION IN DELOCALIZED INTERNAL COORDINATES **
   Searching for a Minimum

   Optimization Cycle:   6

                       Coordinates (Angstroms)
     ATOM                X               Y               Z
      1  C         0.0409466744    0.0015149528    0.0535829312
      2  C        -0.0000460641    0.1701123370    1.4491448973
      3  Cl        1.4802416953    0.4129505732    2.3496805943
      4  C        -1.2306597444    0.1785104221    2.1179232988
      5  Cl       -1.3194370436    0.3883663699    3.8519128105
      6  C        -2.4205590073    0.0275054023    1.4113303521
      7  H        -3.3589746588    0.0375377970    1.9505972455
      8  C        -2.3867223572   -0.1316321880    0.0319311443
      9  H        -3.3118406583   -0.2517340113   -0.5191000672
     10  C        -1.1681296332   -0.1427749185   -0.6366700471
     11  H        -1.1381865125   -0.2823242997   -1.7106763315
     12  C         1.3166336950   -0.0221064816   -0.7202143378
     13  C         2.2755898903   -1.0145365964   -0.4902971885
     14  H         2.1213981230   -1.7608988782    0.2766642352
     15  C         3.4318964964   -1.0361387159   -1.2590154928
     16  Cl        4.6299771739   -2.2886367696   -0.9730884219
     17  C         3.6697536274   -0.0949556487   -2.2563137586
     18  H         4.5752402482   -0.1230020012   -2.8457311166
     19  C         2.7041440572    0.8815921864   -2.4694171879
     20  Cl        2.9759412549    2.0874670645   -3.7181591183
     21  C         1.5332022550    0.9307341085   -1.7206032141
     22  H         0.8051598620    1.7100647737   -1.9029265998
   Point Group: c1    Number of degrees of freedom:    60


   Energy is  -2301.901833260

 Hessian updated using BFGS update

 60 Hessian modes will be used to form the next step
  Hessian Eigenvalues:
     0.003980    0.019358    0.020032    0.023042    0.023255    0.023551
     0.023617    0.023791    0.023923    0.023988    0.024079    0.024090
     0.024107    0.024118    0.024127    0.024148    0.024317    0.024694
     0.027411    0.157611    0.159946    0.160002    0.160107    0.160184
     0.161081    0.213407    0.221325    0.234189    0.234729    0.235864
     0.248510    0.249769    0.249959    0.250058    0.254560    0.281786
     0.300740    0.301032    0.303970    0.308389    0.344303    0.353801
     0.356577    0.356642    0.356666    0.356868    0.356972    0.370210
     0.429668    0.432312    0.440044    0.458144    0.466858    0.470126
     0.472695    0.478338    0.479152    0.486754    0.491164    0.525698

 Minimum search - taking simple RFO step
 Searching for Lamda that Minimizes Along All modes
 Value Taken    Lamda =  -0.00000664
 Step Taken.  Stepsize is  0.032437

                             Maximum     Tolerance    Cnvgd?
         Gradient           0.000556      0.000300      NO
         Displacement       0.028568      0.001200      NO
         Energy change     -0.000011      0.000001      NO


 New Cartesian Coordinates Obtained by Inverse Iteration

 Displacement from previous Coordinates is:  0.117629
 ----------------------------------------------------------------
             Standard Nuclear Orientation (Angstroms)
    I     Atom           X                Y                Z
 ----------------------------------------------------------------
    1      C       0.0404880610     0.0006415460     0.0532021481
    2      C      -0.0002900843     0.1788107760     1.4475457976
    3      Cl      1.4796511495     0.4349960550     2.3446093930
    4      C      -1.2306694088     0.1869373977     2.1168452330
    5      Cl     -1.3198861082     0.4094359410     3.8492531210
    6      C      -2.4201936408     0.0259528628     1.4117441520
    7      H      -3.3585327226     0.0359840368     1.9511735065
    8      C      -2.3864113895    -0.1422881200     0.0334274742
    9      H      -3.3113098048    -0.2698011876    -0.5163056724
   10      C      -1.1679037726    -0.1529536992    -0.6357743155
   11      H      -1.1380060726    -0.2986253841    -1.7089945322
   12      C       1.3165154717    -0.0229095350    -0.7205058919
   13      C       2.2712189580    -1.0209340543    -0.4969095286
   14      H       2.1128709423    -1.7725183846     0.2641577857
   15      C       3.4279411868    -1.0417250936    -1.2650390881
   16      Cl      4.6209405192    -2.3005316180    -0.9871388673
   17      C       3.6700311570    -0.0943140269    -2.2555526484
   18      H       4.5757449980    -0.1218214117    -2.8447213262
   19      C       2.7085603557     0.8875021476    -2.4624648417
   20      Cl      2.9854232275     2.1005668198    -3.7028908657
   21      C       1.5372935460     0.9360503102    -1.7138147221
   22      H       0.8120928052     1.7191601003    -1.8912916840
 ----------------------------------------------------------------
 Nuclear Repulsion Energy =        1425.53116741 hartrees
 There are       73 alpha and       73 beta electrons
 Applying Cartesian multipole field
    Component          Value
    ---------          -----
     (2,0,0)        1.00000E-11
     (0,2,0)        2.00000E-11
     (0,0,2)       -3.00000E-11
 Nucleus-field energy     =    -0.0000000332 hartrees
 Requested basis set is 6-311++G(d,p)
 There are 154 shells and 426 basis functions
 A cutoff of  1.0D-15 yielded   9403 shell pairs
 There are     76820 function pairs (     82473 Cartesian)
 Smallest overlap matrix eigenvalue = 3.04E-07
 Linear dependence detected in AO basis
 Number of orthogonalized atomic orbitals = 423
 Maximum deviation from orthogonality = 6.691E-10
 Guess from superposition of atomic densities
 Warning:  Energy on first SCF cycle will be non-variational
 SAD guess density has 146.000000 electrons

 -----------------------------------------------------------------------
  General SCF calculation program by
  Eric Jon Sundstrom, Paul Horn, Yuezhi Mao, Dmitri Zuev, Alec White,
  David Stuck, Shaama M.S., Shane Yost, Joonho Lee, David Small,
  Daniel Levine, Susi Lehtola, Hugh Burton, Evgeny Epifanovsky,
  Bang C. Huynh
 -----------------------------------------------------------------------
 Exchange:     0.2000 Hartree-Fock + 0.0800 Slater + 0.7200 B88
 Correlation:  0.1900 VWN1RPA + 0.8100 LYP
 Using SG-1 standard quadrature grid
 A restricted SCF calculation will be
 performed using DIIS
 SCF converges when DIIS error is below 1.0e-08
 ---------------------------------------
  Cycle       Energy         DIIS error
 ---------------------------------------
    1   -2305.6423291396      3.02e-02  
    2   -2301.7379608894      2.63e-03  
    3   -2301.6247236870      3.33e-03  
    4   -2301.8891037247      6.99e-04  
    5   -2301.8994262091      3.18e-04  
    6   -2301.9016201879      9.95e-05  
    7   -2301.9018218723      2.60e-05  
    8   -2301.9018332821      1.40e-05  
    9   -2301.9018377908      2.82e-06  
   10   -2301.9018379608      1.27e-06  
   11   -2301.9018379969      3.23e-07  
   12   -2301.9018379990      1.13e-07  
   13   -2301.9018379993      4.23e-08  
   14   -2301.9018379993      1.78e-08  
   15   -2301.9018379993      5.11e-09  Convergence criterion met
 ---------------------------------------
 SCF time:   CPU 565.73s  wall 566.00s 
 SCF   energy in the final basis set =    -2301.9018379993
 Total energy in the final basis set =    -2301.9018379993

 --------------------------------------------------------------

                    Orbital Energies (a.u.)
 --------------------------------------------------------------

 Alpha MOs
 -- Occupied --
********-101.5699-101.5686-101.5676 -10.2678 -10.2652 -10.2618 -10.2612
-10.2268 -10.2240 -10.2113 -10.2106 -10.2080 -10.2076 -10.2070 -10.2069
 -9.4850  -9.4845  -9.4832  -9.4821  -7.2499  -7.2492  -7.2479  -7.2468
 -7.2400  -7.2394  -7.2391  -7.2388  -7.2379  -7.2376  -7.2369  -7.2365
 -0.9375  -0.9245  -0.8883  -0.8778  -0.8646  -0.8446  -0.7957  -0.7568
 -0.7554  -0.7525  -0.6683  -0.6322  -0.6192  -0.6111  -0.5499  -0.5333
 -0.5211  -0.5059  -0.4937  -0.4729  -0.4589  -0.4577  -0.4560  -0.4352
 -0.4290  -0.4168  -0.4004  -0.3953  -0.3892  -0.3775  -0.3619  -0.3560
 -0.3446  -0.3376  -0.3346  -0.3282  -0.3198  -0.2895  -0.2688  -0.2675
 -0.2653
 -- Virtual --
 -0.0635  -0.0505  -0.0405  -0.0321  -0.0241  -0.0151  -0.0092   0.0009
  0.0096   0.0143   0.0172   0.0181   0.0223   0.0345   0.0419   0.0486
  0.0506   0.0535   0.0606   0.0679   0.0738   0.0782   0.0797   0.0848
  0.0901   0.0919   0.0958   0.0975   0.0998   0.1015   0.1082   0.1107
  0.1137   0.1149   0.1205   0.1217   0.1244   0.1257   0.1272   0.1313
  0.1316   0.1336   0.1353   0.1377   0.1504   0.1520   0.1583   0.1630
  0.1657   0.1672   0.1744   0.1775   0.1829   0.1854   0.1912   0.1959
  0.2014   0.2039   0.2068   0.2164   0.2195   0.2249   0.2295   0.2304
  0.2361   0.2428   0.2460   0.2497   0.2542   0.2599   0.2629   0.2657
  0.2691   0.2737   0.2743   0.2771   0.2807   0.2835   0.2910   0.2961
  0.3045   0.3074   0.3096   0.3184   0.3218   0.3240   0.3296   0.3386
  0.3422   0.3518   0.3557   0.3613   0.4258   0.4337   0.4360   0.4380
  0.4530   0.4546   0.4584   0.4642   0.4681   0.4791   0.4846   0.4933
  0.5011   0.5039   0.5123   0.5195   0.5407   0.5461   0.5510   0.5585
  0.5609   0.5659   0.5692   0.5783   0.5880   0.5952   0.6004   0.6128
  0.6174   0.6207   0.6260   0.6317   0.6499   0.6576   0.6651   0.6738
  0.6790   0.6874   0.6932   0.6954   0.7084   0.7136   0.7204   0.7318
  0.7447   0.7499   0.7565   0.7811   0.8169   0.8255   0.8305   0.8362
  0.8406   0.8465   0.8475   0.8501   0.8542   0.8583   0.8595   0.8618
  0.8650   0.8692   0.8729   0.8808   0.8905   0.8978   0.9039   0.9061
  0.9141   0.9244   0.9366   0.9418   0.9435   0.9553   0.9587   0.9652
  0.9716   0.9773   0.9835   0.9933   0.9971   1.0207   1.0302   1.0362
  1.0525   1.0672   1.0924   1.0940   1.0983   1.1255   1.1425   1.1741
  1.1921   1.2199   1.2357   1.2389   1.2480   1.2582   1.2666   1.2845
  1.2937   1.3142   1.3295   1.3602   1.3661   1.4074   1.4301   1.4886
  1.4971   1.5031   1.5202   1.5447   1.5607   1.5647   1.5803   1.5855
  1.5970   1.6011   1.6118   1.6373   1.6549   1.6810   1.6885   1.7002
  1.7188   1.7449   1.7713   1.7916   1.8119   1.8341   1.8832   1.8850
  1.8879   1.8932   1.9061   1.9166   1.9289   1.9313   1.9455   1.9554
  1.9610   1.9671   1.9899   2.0254   2.0357   2.0473   2.0695   2.0945
  2.1279   2.1326   2.1829   2.1895   2.2381   2.2543   2.2613   2.2777
  2.2884   2.2963   2.3108   2.3254   2.3416   2.3506   2.4207   2.4259
  2.4303   2.4420   2.4597   2.4756   2.4939   2.5191   2.5378   2.5405
  2.5538   2.5756   2.6024   2.6352   2.6621   2.6693   2.6914   2.6962
  2.7230   2.7296   2.7406   2.7420   2.7552   2.7650   2.7723   2.7813
  2.7847   2.7923   2.8042   2.8193   2.8379   2.8456   2.8898   2.9178
  2.9766   2.9901   3.0660   3.0836   3.1309   3.1436   3.1665   3.1829
  3.2150   3.2191   3.2277   3.3449   3.3561   3.3635   3.3966   3.5132
  3.5702   3.5983   3.7100   3.7195   3.7484   3.8139   3.9476   4.0470
  4.0958   4.0999   4.1097   4.3781   4.8098   4.8304   9.7655   9.7756
  9.7906   9.8225  23.4289  23.5682  23.8610  23.8836  23.8874  23.9181
 23.9911  24.0316  24.0456  24.0624  24.1318  24.1540  25.8088  25.8208
 25.8336  25.9181  26.1005  26.1500  26.1879  26.2406  26.5651  26.6160
 26.6249  26.8191 215.7575 215.7681 215.7858 215.8240
 --------------------------------------------------------------

          Ground-State Mulliken Net Atomic Charges

     Atom                 Charge (a.u.)
  ----------------------------------------
      1 C                     0.336511
      2 C                    -1.182002
      3 Cl                    0.625524
      4 C                     0.606516
      5 Cl                    0.450892
      6 C                    -0.646515
      7 H                     0.198179
      8 C                    -0.420543
      9 H                     0.180517
     10 C                    -0.396917
     11 H                     0.188667
     12 C                     0.417943
     13 C                    -1.133844
     14 H                     0.212264
     15 C                     0.351952
     16 Cl                    0.473857
     17 C                    -0.764997
     18 H                     0.214718
     19 C                     0.439471
     20 Cl                    0.469510
     21 C                    -0.832969
     22 H                     0.211264
  ----------------------------------------
  Sum of atomic charges =     0.000000

 -----------------------------------------------------------------
                    Cartesian Multipole Moments
 -----------------------------------------------------------------
    Charge (ESU x 10^10)
                 0.0000
    Dipole Moment (Debye)
         X      -2.5074      Y      -0.3618      Z      -1.1611
       Tot       2.7868
    Quadrupole Moments (Debye-Ang)
        XX    -117.1230     XY       0.4606     YY    -123.8254
        XZ       1.3857     YZ      -0.1536     ZZ    -125.5437
    Octopole Moments (Debye-Ang^2)
       XXX    -455.4346    XXY      -4.7377    XYY    -147.7020
       YYY     -18.2202    XXZ       8.5394    XYZ       1.4348
       YYZ      12.9190    XZZ    -145.1868    YZZ     -11.0113
       ZZZ      25.5998
    Hexadecapole Moments (Debye-Ang^3)
      XXXX   -4681.9173   XXXY     225.6527   XXYY   -1015.3415
      XYYY     197.3151   YYYY   -1064.4845   XXXZ    1120.5337
      XXYZ      51.0365   XYYZ     417.7176   YYYZ     118.0565
      XXZZ   -1379.2431   XYZZ      59.5020   YYZZ    -810.2639
      XZZZ    1192.5700   YZZZ     149.1250   ZZZZ   -3751.0376
 -----------------------------------------------------------------
 Calculating analytic gradient of the SCF energy
 Gradient of SCF Energy
            1           2           3           4           5           6
    1  -0.0003221   0.0000825   0.0000239  -0.0000761   0.0000095   0.0000667
    2  -0.0001177   0.0000339  -0.0000708  -0.0000136  -0.0000022  -0.0000357
    3   0.0000119   0.0000694  -0.0000296   0.0000395  -0.0000355  -0.0001196
            7           8           9          10          11          12
    1  -0.0000175   0.0000013  -0.0000080   0.0001082   0.0000209   0.0001020
    2   0.0000003   0.0000133  -0.0000202   0.0000057   0.0000168   0.0002552
    3  -0.0000021   0.0001015   0.0000156   0.0000177   0.0000017  -0.0002388
           13          14          15          16          17          18
    1   0.0000652  -0.0000095  -0.0000914   0.0000761  -0.0000711  -0.0000078
    2  -0.0000823   0.0000551   0.0001029  -0.0000804   0.0000432   0.0000155
    3  -0.0000216   0.0000384   0.0000036   0.0000031   0.0000438  -0.0000151
           19          20          21          22
    1   0.0000244   0.0000214   0.0000281  -0.0000266
    2  -0.0001554   0.0001178  -0.0000627  -0.0000186
    3   0.0001285  -0.0000807   0.0000747  -0.0000063
 Max gradient component =       3.221E-04
 RMS gradient           =       8.284E-05
 Gradient time:  CPU 186.46 s  wall 186.47 s
 Geometry Optimization Parameters
   NAtoms,    NIC,     NZ,  NCons,   NDum,   NFix, NCnnct, MaxDiis
       22     155      22       0       0       0       0       0

 Cartesian Hessian Update
 Hessian updated using BFGS update


** GEOMETRY OPTIMIZATION IN DELOCALIZED INTERNAL COORDINATES **
   Searching for a Minimum

   Optimization Cycle:   7

                       Coordinates (Angstroms)
     ATOM                X               Y               Z
      1  C         0.0404880610    0.0006415460    0.0532021481
      2  C        -0.0002900843    0.1788107760    1.4475457976
      3  Cl        1.4796511495    0.4349960550    2.3446093930
      4  C        -1.2306694088    0.1869373977    2.1168452330
      5  Cl       -1.3198861082    0.4094359410    3.8492531210
      6  C        -2.4201936408    0.0259528628    1.4117441520
      7  H        -3.3585327226    0.0359840368    1.9511735065
      8  C        -2.3864113895   -0.1422881200    0.0334274742
      9  H        -3.3113098048   -0.2698011876   -0.5163056724
     10  C        -1.1679037726   -0.1529536992   -0.6357743155
     11  H        -1.1380060726   -0.2986253841   -1.7089945322
     12  C         1.3165154717   -0.0229095350   -0.7205058919
     13  C         2.2712189580   -1.0209340543   -0.4969095286
     14  H         2.1128709423   -1.7725183846    0.2641577857
     15  C         3.4279411868   -1.0417250936   -1.2650390881
     16  Cl        4.6209405192   -2.3005316180   -0.9871388673
     17  C         3.6700311570   -0.0943140269   -2.2555526484
     18  H         4.5757449980   -0.1218214117   -2.8447213262
     19  C         2.7085603557    0.8875021476   -2.4624648417
     20  Cl        2.9854232275    2.1005668198   -3.7028908657
     21  C         1.5372935460    0.9360503102   -1.7138147221
     22  H         0.8120928052    1.7191601003   -1.8912916840
   Point Group: c1    Number of degrees of freedom:    60


   Energy is  -2301.901837999

 Hessian updated using BFGS update

 60 Hessian modes will be used to form the next step
  Hessian Eigenvalues:
     0.003153    0.019382    0.020014    0.022853    0.023234    0.023542
     0.023651    0.023776    0.023901    0.023993    0.024066    0.024092
     0.024109    0.024119    0.024138    0.024164    0.024371    0.024523
     0.025435    0.157247    0.159950    0.160001    0.160179    0.160220
     0.160427    0.212095    0.221357    0.234519    0.234817    0.235986
     0.248945    0.249656    0.249969    0.250122    0.251493    0.274308
     0.296003    0.300963    0.301286    0.304817    0.336850    0.351572
     0.356603    0.356647    0.356668    0.356736    0.356995    0.365993
     0.429611    0.432454    0.436657    0.457341    0.468420    0.472001
     0.473439    0.476834    0.478469    0.480176    0.495726    0.524629

 Minimum search - taking simple RFO step
 Searching for Lamda that Minimizes Along All modes
 Value Taken    Lamda =  -0.00000226
 Step Taken.  Stepsize is  0.019054

                             Maximum     Tolerance    Cnvgd?
         Gradient           0.000219      0.000300     YES
         Displacement       0.016182      0.001200      NO
         Energy change     -0.000005      0.000001      NO


 New Cartesian Coordinates Obtained by Inverse Iteration

 Displacement from previous Coordinates is:  0.067215
 ----------------------------------------------------------------
             Standard Nuclear Orientation (Angstroms)
    I     Atom           X                Y                Z
 ----------------------------------------------------------------
    1      C       0.0403978888     0.0008451562     0.0529710867
    2      C      -0.0005862709     0.1843993039     1.4464986049
    3      Cl      1.4789401134     0.4495345940     2.3415258431
    4      C      -1.2307381506     0.1914961632     2.1161839179
    5      Cl     -1.3200614884     0.4196957209     3.8479110695
    6      C      -2.4200664410     0.0247003230     1.4120629657
    7      H      -3.3582510691     0.0339509045     1.9517473089
    8      C      -2.3861975350    -0.1481964817     0.0342262194
    9      H      -3.3108534664    -0.2797984300    -0.5149476766
   10      C      -1.1677688387    -0.1583066061    -0.6352405921
   11      H      -1.1379110143    -0.3077097507    -1.7079648346
   12      C       1.3164916048    -0.0232028120    -0.7204246338
   13      C       2.2686028657    -1.0244043083    -0.5005266874
   14      H       2.1079335806    -1.7791634037     0.2569691839
   15      C       3.4255414155    -1.0449811789    -1.2684792366
   16      Cl      4.6154934586    -2.3072646505    -0.9948847630
   17      C       3.6701195616    -0.0943331732    -2.2553499502
   18      H       4.5759861830    -0.1217953811    -2.8442953249
   19      C       2.7110871510     0.8906708465    -2.4587288112
   20      Cl      2.9908010476     2.1072896333    -3.6946269312
   21      C       1.5398560218     0.9392197855    -1.7098815977
   22      H       0.8167527558     1.7249692232    -1.8841905338
 ----------------------------------------------------------------
 Nuclear Repulsion Energy =        1425.49379754 hartrees
 There are       73 alpha and       73 beta electrons
 Applying Cartesian multipole field
    Component          Value
    ---------          -----
     (2,0,0)        1.00000E-11
     (0,2,0)        2.00000E-11
     (0,0,2)       -3.00000E-11
 Nucleus-field energy     =    -0.0000000329 hartrees
 Requested basis set is 6-311++G(d,p)
 There are 154 shells and 426 basis functions
 A cutoff of  1.0D-15 yielded   9403 shell pairs
 There are     76813 function pairs (     82467 Cartesian)
 Smallest overlap matrix eigenvalue = 3.04E-07
 Linear dependence detected in AO basis
 Number of orthogonalized atomic orbitals = 423
 Maximum deviation from orthogonality = 8.603E-10
 Guess from superposition of atomic densities
 Warning:  Energy on first SCF cycle will be non-variational
 SAD guess density has 146.000000 electrons

 -----------------------------------------------------------------------
  General SCF calculation program by
  Eric Jon Sundstrom, Paul Horn, Yuezhi Mao, Dmitri Zuev, Alec White,
  David Stuck, Shaama M.S., Shane Yost, Joonho Lee, David Small,
  Daniel Levine, Susi Lehtola, Hugh Burton, Evgeny Epifanovsky,
  Bang C. Huynh
 -----------------------------------------------------------------------
 Exchange:     0.2000 Hartree-Fock + 0.0800 Slater + 0.7200 B88
 Correlation:  0.1900 VWN1RPA + 0.8100 LYP
 Using SG-1 standard quadrature grid
 A restricted SCF calculation will be
 performed using DIIS
 SCF converges when DIIS error is below 1.0e-08
 ---------------------------------------
  Cycle       Energy         DIIS error
 ---------------------------------------
    1   -2305.6421689092      3.02e-02  
    2   -2301.7379712205      2.63e-03  
    3   -2301.6247446918      3.33e-03  
    4   -2301.8891053926      6.99e-04  
    5   -2301.8994276265      3.18e-04  
    6   -2301.9016215378      9.95e-05  
    7   -2301.9018232488      2.61e-05  
    8   -2301.9018347213      1.40e-05  
    9   -2301.9018392543      2.82e-06  
   10   -2301.9018394244      1.27e-06  
   11   -2301.9018394603      3.22e-07  
   12   -2301.9018394625      1.13e-07  
   13   -2301.9018394627      4.23e-08  
   14   -2301.9018394628      1.78e-08  
   15   -2301.9018394628      5.11e-09  Convergence criterion met
 ---------------------------------------
 SCF time:   CPU 567.59s  wall 568.00s 
 SCF   energy in the final basis set =    -2301.9018394628
 Total energy in the final basis set =    -2301.9018394628

 --------------------------------------------------------------

                    Orbital Energies (a.u.)
 --------------------------------------------------------------

 Alpha MOs
 -- Occupied --
********-101.5699-101.5686-101.5676 -10.2677 -10.2652 -10.2618 -10.2612
-10.2268 -10.2240 -10.2113 -10.2106 -10.2079 -10.2076 -10.2070 -10.2069
 -9.4850  -9.4845  -9.4832  -9.4822  -7.2499  -7.2491  -7.2479  -7.2469
 -7.2399  -7.2394  -7.2390  -7.2388  -7.2380  -7.2376  -7.2370  -7.2366
 -0.9375  -0.9245  -0.8883  -0.8777  -0.8646  -0.8446  -0.7957  -0.7567
 -0.7553  -0.7525  -0.6683  -0.6320  -0.6193  -0.6111  -0.5499  -0.5333
 -0.5210  -0.5061  -0.4936  -0.4729  -0.4589  -0.4577  -0.4560  -0.4351
 -0.4291  -0.4168  -0.4003  -0.3953  -0.3891  -0.3775  -0.3619  -0.3560
 -0.3446  -0.3376  -0.3346  -0.3282  -0.3198  -0.2892  -0.2689  -0.2675
 -0.2653
 -- Virtual --
 -0.0632  -0.0507  -0.0404  -0.0324  -0.0241  -0.0151  -0.0092   0.0009
  0.0097   0.0143   0.0172   0.0181   0.0223   0.0344   0.0419   0.0486
  0.0506   0.0537   0.0607   0.0678   0.0737   0.0782   0.0797   0.0848
  0.0900   0.0919   0.0958   0.0975   0.0997   0.1014   0.1081   0.1107
  0.1138   0.1149   0.1205   0.1217   0.1244   0.1257   0.1271   0.1312
  0.1315   0.1336   0.1352   0.1377   0.1503   0.1520   0.1583   0.1630
  0.1657   0.1672   0.1744   0.1775   0.1828   0.1854   0.1912   0.1959
  0.2015   0.2039   0.2069   0.2164   0.2195   0.2251   0.2295   0.2304
  0.2360   0.2428   0.2458   0.2497   0.2542   0.2598   0.2628   0.2658
  0.2690   0.2740   0.2743   0.2772   0.2806   0.2836   0.2910   0.2960
  0.3044   0.3072   0.3097   0.3182   0.3217   0.3240   0.3296   0.3386
  0.3422   0.3518   0.3559   0.3613   0.4258   0.4336   0.4359   0.4379
  0.4530   0.4545   0.4584   0.4642   0.4681   0.4791   0.4846   0.4934
  0.5012   0.5039   0.5124   0.5193   0.5405   0.5460   0.5510   0.5585
  0.5605   0.5657   0.5696   0.5781   0.5880   0.5952   0.6004   0.6132
  0.6175   0.6211   0.6263   0.6316   0.6500   0.6576   0.6652   0.6743
  0.6789   0.6872   0.6930   0.6956   0.7084   0.7134   0.7205   0.7318
  0.7452   0.7500   0.7564   0.7812   0.8170   0.8253   0.8305   0.8361
  0.8408   0.8465   0.8475   0.8501   0.8542   0.8585   0.8595   0.8619
  0.8649   0.8691   0.8728   0.8811   0.8906   0.8978   0.9042   0.9059
  0.9144   0.9243   0.9366   0.9417   0.9435   0.9553   0.9589   0.9650
  0.9717   0.9775   0.9838   0.9936   0.9972   1.0204   1.0307   1.0362
  1.0521   1.0668   1.0928   1.0941   1.0987   1.1265   1.1426   1.1743
  1.1919   1.2201   1.2358   1.2389   1.2480   1.2583   1.2666   1.2848
  1.2941   1.3140   1.3296   1.3603   1.3661   1.4074   1.4290   1.4885
  1.4970   1.5032   1.5210   1.5449   1.5610   1.5647   1.5800   1.5855
  1.5975   1.6011   1.6118   1.6374   1.6547   1.6808   1.6883   1.7002
  1.7186   1.7453   1.7712   1.7915   1.8119   1.8338   1.8826   1.8852
  1.8875   1.8919   1.9063   1.9168   1.9288   1.9315   1.9457   1.9557
  1.9613   1.9675   1.9905   2.0254   2.0364   2.0473   2.0695   2.0946
  2.1278   2.1325   2.1827   2.1893   2.2384   2.2542   2.2612   2.2777
  2.2880   2.2961   2.3110   2.3254   2.3419   2.3508   2.4210   2.4265
  2.4304   2.4418   2.4597   2.4759   2.4939   2.5190   2.5377   2.5407
  2.5538   2.5753   2.6025   2.6352   2.6624   2.6698   2.6915   2.6961
  2.7230   2.7298   2.7409   2.7420   2.7555   2.7651   2.7720   2.7797
  2.7845   2.7915   2.8041   2.8205   2.8380   2.8459   2.8891   2.9177
  2.9770   2.9906   3.0665   3.0838   3.1306   3.1437   3.1664   3.1830
  3.2154   3.2192   3.2275   3.3450   3.3559   3.3634   3.3964   3.5131
  3.5703   3.5985   3.7101   3.7194   3.7490   3.8140   3.9478   4.0470
  4.0959   4.0998   4.1096   4.3770   4.8099   4.8304   9.7657   9.7757
  9.7907   9.8224  23.4291  23.5684  23.8608  23.8837  23.8874  23.9181
 23.9912  24.0314  24.0454  24.0625  24.1318  24.1540  25.8087  25.8207
 25.8334  25.9181  26.1007  26.1500  26.1877  26.2415  26.5652  26.6159
 26.6247  26.8194 215.7577 215.7681 215.7858 215.8239
 --------------------------------------------------------------

          Ground-State Mulliken Net Atomic Charges

     Atom                 Charge (a.u.)
  ----------------------------------------
      1 C                     0.329727
      2 C                    -1.189416
      3 Cl                    0.625344
      4 C                     0.608755
      5 Cl                    0.450951
      6 C                    -0.640618
      7 H                     0.198280
      8 C                    -0.421494
      9 H                     0.180423
     10 C                    -0.394977
     11 H                     0.188975
     12 C                     0.417092
     13 C                    -1.119128
     14 H                     0.212542
     15 C                     0.349426
     16 Cl                    0.473480
     17 C                    -0.766707
     18 H                     0.214773
     19 C                     0.439095
     20 Cl                    0.469650
     21 C                    -0.837590
     22 H                     0.211417
  ----------------------------------------
  Sum of atomic charges =     0.000000

 -----------------------------------------------------------------
                    Cartesian Multipole Moments
 -----------------------------------------------------------------
    Charge (ESU x 10^10)
                -0.0000
    Dipole Moment (Debye)
         X      -2.5055      Y      -0.3727      Z      -1.1625
       Tot       2.7871
    Quadrupole Moments (Debye-Ang)
        XX    -117.1218     XY       0.4842     YY    -123.8140
        XZ       1.3750     YZ      -0.1602     ZZ    -125.5399
    Octopole Moments (Debye-Ang^2)
       XXX    -455.3227    XXY      -5.0960    XYY    -147.7012
       YYY     -19.0698    XXZ       8.5821    XYZ       1.4260
       YYZ      12.9593    XZZ    -145.1593    YZZ     -11.3090
       ZZZ      25.6658
    Hexadecapole Moments (Debye-Ang^3)
      XXXX   -4679.7491   XXXY     224.6865   XXYY   -1016.2593
      XYYY     195.9951   YYYY   -1071.7057   XXXZ    1121.8686
      XXYZ      49.8365   XYYZ     418.2249   YYYZ     114.0280
      XXZZ   -1377.9172   XYZZ      59.3161   YYZZ    -810.4320
      XZZZ    1193.7874   YZZZ     145.3737   ZZZZ   -3744.5130
 -----------------------------------------------------------------
 Calculating analytic gradient of the SCF energy
 Gradient of SCF Energy
            1           2           3           4           5           6
    1  -0.0001324   0.0000510  -0.0000110  -0.0000092  -0.0000039   0.0000177
    2  -0.0000304   0.0000143  -0.0000282  -0.0000034  -0.0000090  -0.0000256
    3  -0.0000157   0.0000443  -0.0000042   0.0000141  -0.0000104  -0.0000408
            7           8           9          10          11          12
    1  -0.0000085  -0.0000352  -0.0000003   0.0000902  -0.0000038   0.0000187
    2  -0.0000089   0.0000101  -0.0000165  -0.0000003   0.0000063   0.0000991
    3  -0.0000042   0.0000458   0.0000047  -0.0000005   0.0000004  -0.0000924
           13          14          15          16          17          18
    1   0.0000744  -0.0000088  -0.0000353   0.0000149  -0.0000426   0.0000014
    2  -0.0000410   0.0000128  -0.0000005  -0.0000031   0.0000550   0.0000136
    3  -0.0000171  -0.0000005   0.0000320  -0.0000076  -0.0000046  -0.0000056
           19          20          21          22
    1   0.0000574  -0.0000004  -0.0000239  -0.0000104
    2  -0.0000564   0.0000420  -0.0000278  -0.0000022
    3   0.0000166  -0.0000138   0.0000629  -0.0000035
 Max gradient component =       1.324E-04
 RMS gradient           =       3.649E-05
 Gradient time:  CPU 186.13 s  wall 186.14 s
 Geometry Optimization Parameters
   NAtoms,    NIC,     NZ,  NCons,   NDum,   NFix, NCnnct, MaxDiis
       22     155      22       0       0       0       0       0

 Cartesian Hessian Update
 Hessian updated using BFGS update


** GEOMETRY OPTIMIZATION IN DELOCALIZED INTERNAL COORDINATES **
   Searching for a Minimum

   Optimization Cycle:   8

                       Coordinates (Angstroms)
     ATOM                X               Y               Z
      1  C         0.0403978888    0.0008451562    0.0529710867
      2  C        -0.0005862709    0.1843993039    1.4464986049
      3  Cl        1.4789401134    0.4495345940    2.3415258431
      4  C        -1.2307381506    0.1914961632    2.1161839179
      5  Cl       -1.3200614884    0.4196957209    3.8479110695
      6  C        -2.4200664410    0.0247003230    1.4120629657
      7  H        -3.3582510691    0.0339509045    1.9517473089
      8  C        -2.3861975350   -0.1481964817    0.0342262194
      9  H        -3.3108534664   -0.2797984300   -0.5149476766
     10  C        -1.1677688387   -0.1583066061   -0.6352405921
     11  H        -1.1379110143   -0.3077097507   -1.7079648346
     12  C         1.3164916048   -0.0232028120   -0.7204246338
     13  C         2.2686028657   -1.0244043083   -0.5005266874
     14  H         2.1079335806   -1.7791634037    0.2569691839
     15  C         3.4255414155   -1.0449811789   -1.2684792366
     16  Cl        4.6154934586   -2.3072646505   -0.9948847630
     17  C         3.6701195616   -0.0943331732   -2.2553499502
     18  H         4.5759861830   -0.1217953811   -2.8442953249
     19  C         2.7110871510    0.8906708465   -2.4587288112
     20  Cl        2.9908010476    2.1072896333   -3.6946269312
     21  C         1.5398560218    0.9392197855   -1.7098815977
     22  H         0.8167527558    1.7249692232   -1.8841905338
   Point Group: c1    Number of degrees of freedom:    60


   Energy is  -2301.901839463

 Hessian updated using BFGS update

 60 Hessian modes will be used to form the next step
  Hessian Eigenvalues:
     0.003103    0.019322    0.019838    0.021805    0.023168    0.023347
     0.023624    0.023657    0.023811    0.023936    0.024009    0.024091
     0.024097    0.024115    0.024123    0.024142    0.024187    0.024544
     0.025247    0.157349    0.159208    0.159955    0.160014    0.160203
     0.160414    0.210751    0.221360    0.233956    0.234542    0.234868
     0.246060    0.249409    0.249824    0.250022    0.251949    0.272493
     0.292176    0.300909    0.301420    0.305419    0.331830    0.351910
     0.356603    0.356641    0.356665    0.356680    0.356983    0.366334
     0.429471    0.430611    0.434919    0.456060    0.464920    0.471022
     0.472316    0.476869    0.478670    0.482402    0.492945    0.524273

 Minimum search - taking simple RFO step
 Searching for Lamda that Minimizes Along All modes
 Value Taken    Lamda =   0.00000000
 Step Taken.  Stepsize is  0.003430

                             Maximum     Tolerance    Cnvgd?
         Gradient           0.000079      0.000300     YES
         Displacement       0.002380      0.001200      NO
         Energy change     -0.000001      0.000001      NO


 New Cartesian Coordinates Obtained by Inverse Iteration

 Displacement from previous Coordinates is:  0.010464
 ----------------------------------------------------------------
             Standard Nuclear Orientation (Angstroms)
    I     Atom           X                Y                Z
 ----------------------------------------------------------------
    1      C       0.0404488980     0.0010178048     0.0529531083
    2      C      -0.0006792866     0.1853280127     1.4463139921
    3      Cl      1.4787435868     0.4525201404     2.3409533593
    4      C      -1.2307713385     0.1919581076     2.1160953494
    5      Cl     -1.3200511712     0.4206417503     3.8477884577
    6      C      -2.4200647275     0.0243457867     1.4121257477
    7      H      -3.3582012210     0.0333118177     1.9518817954
    8      C      -2.3861281824    -0.1490550548     0.0343019921
    9      H      -3.3107288009    -0.2810781070    -0.5148666786
   10      C      -1.1677336507    -0.1590103413    -0.6351651407
   11      H      -1.1378229987    -0.3089553415    -1.7078176688
   12      C       1.3165164130    -0.0231608767    -0.7203062528
   13      C       2.2681499978    -1.0248408181    -0.5009902245
   14      H       2.1072045817    -1.7800898265     0.2559775105
   15      C       3.4251197820    -1.0454818890    -1.2689895586
   16      Cl      4.6145251978    -2.3083366102    -0.9959562301
   17      C       3.6700883189    -0.0944691138    -2.2553816535
   18      H       4.5759519448    -0.1220329461    -2.8443186053
   19      C       2.7114436651     0.8911091245    -2.4582258393
   20      Cl      2.9915927818     2.1080534313    -3.6935784898
   21      C       1.5403162876     0.9397801294    -1.7092678986
   22      H       0.8176492961     1.7260602976    -1.8829724449
 ----------------------------------------------------------------
 Nuclear Repulsion Energy =        1425.49199957 hartrees
 There are       73 alpha and       73 beta electrons
 Applying Cartesian multipole field
    Component          Value
    ---------          -----
     (2,0,0)        1.00000E-11
     (0,2,0)        2.00000E-11
     (0,0,2)       -3.00000E-11
 Nucleus-field energy     =    -0.0000000329 hartrees
 Requested basis set is 6-311++G(d,p)
 There are 154 shells and 426 basis functions
 A cutoff of  1.0D-15 yielded   9402 shell pairs
 There are     76810 function pairs (     82464 Cartesian)
 Smallest overlap matrix eigenvalue = 3.04E-07
 Linear dependence detected in AO basis
 Number of orthogonalized atomic orbitals = 423
 Maximum deviation from orthogonality = 5.827E-10
 Guess from superposition of atomic densities
 Warning:  Energy on first SCF cycle will be non-variational
 SAD guess density has 146.000000 electrons

 -----------------------------------------------------------------------
  General SCF calculation program by
  Eric Jon Sundstrom, Paul Horn, Yuezhi Mao, Dmitri Zuev, Alec White,
  David Stuck, Shaama M.S., Shane Yost, Joonho Lee, David Small,
  Daniel Levine, Susi Lehtola, Hugh Burton, Evgeny Epifanovsky,
  Bang C. Huynh
 -----------------------------------------------------------------------
 Exchange:     0.2000 Hartree-Fock + 0.0800 Slater + 0.7200 B88
 Correlation:  0.1900 VWN1RPA + 0.8100 LYP
 Using SG-1 standard quadrature grid
 A restricted SCF calculation will be
 performed using DIIS
 SCF converges when DIIS error is below 1.0e-08
 ---------------------------------------
  Cycle       Energy         DIIS error
 ---------------------------------------
    1   -2305.6421907550      3.02e-02  
    2   -2301.7379791478      2.63e-03  
    3   -2301.6247596624      3.33e-03  
    4   -2301.8891046775      6.99e-04  
    5   -2301.8994276214      3.18e-04  
    6   -2301.9016216358      9.95e-05  
    7   -2301.9018233616      2.61e-05  
    8   -2301.9018348551      1.40e-05  
    9   -2301.9018393941      2.82e-06  
   10   -2301.9018395643      1.27e-06  
   11   -2301.9018396003      3.21e-07  
   12   -2301.9018396022      1.12e-07  
   13   -2301.9018396028      4.22e-08  
   14   -2301.9018396027      1.78e-08  
   15   -2301.9018396027      5.11e-09  Convergence criterion met
 ---------------------------------------
 SCF time:   CPU 566.21s  wall 566.00s 
 SCF   energy in the final basis set =    -2301.9018396027
 Total energy in the final basis set =    -2301.9018396027

 --------------------------------------------------------------

                    Orbital Energies (a.u.)
 --------------------------------------------------------------

 Alpha MOs
 -- Occupied --
********-101.5699-101.5686-101.5676 -10.2677 -10.2652 -10.2618 -10.2612
-10.2268 -10.2240 -10.2113 -10.2106 -10.2079 -10.2076 -10.2070 -10.2069
 -9.4850  -9.4845  -9.4832  -9.4822  -7.2499  -7.2491  -7.2479  -7.2469
 -7.2399  -7.2394  -7.2390  -7.2388  -7.2380  -7.2377  -7.2370  -7.2366
 -0.9375  -0.9245  -0.8883  -0.8777  -0.8646  -0.8446  -0.7957  -0.7567
 -0.7553  -0.7525  -0.6683  -0.6320  -0.6193  -0.6111  -0.5499  -0.5333
 -0.5210  -0.5061  -0.4936  -0.4729  -0.4589  -0.4577  -0.4560  -0.4351
 -0.4291  -0.4168  -0.4003  -0.3953  -0.3891  -0.3775  -0.3619  -0.3560
 -0.3446  -0.3376  -0.3346  -0.3282  -0.3198  -0.2892  -0.2689  -0.2675
 -0.2653
 -- Virtual --
 -0.0632  -0.0507  -0.0404  -0.0325  -0.0241  -0.0151  -0.0092   0.0009
  0.0097   0.0143   0.0172   0.0181   0.0223   0.0344   0.0419   0.0486
  0.0506   0.0537   0.0607   0.0678   0.0737   0.0782   0.0797   0.0848
  0.0900   0.0919   0.0958   0.0975   0.0997   0.1014   0.1081   0.1107
  0.1138   0.1149   0.1205   0.1217   0.1244   0.1257   0.1271   0.1312
  0.1315   0.1336   0.1352   0.1377   0.1503   0.1520   0.1583   0.1630
  0.1657   0.1672   0.1744   0.1775   0.1828   0.1854   0.1912   0.1959
  0.2015   0.2039   0.2069   0.2163   0.2195   0.2251   0.2295   0.2304
  0.2360   0.2428   0.2458   0.2497   0.2542   0.2598   0.2628   0.2658
  0.2690   0.2740   0.2743   0.2772   0.2806   0.2836   0.2910   0.2960
  0.3044   0.3072   0.3097   0.3181   0.3217   0.3240   0.3296   0.3386
  0.3421   0.3518   0.3559   0.3613   0.4258   0.4336   0.4359   0.4379
  0.4530   0.4545   0.4584   0.4642   0.4681   0.4791   0.4847   0.4934
  0.5012   0.5039   0.5124   0.5193   0.5405   0.5460   0.5509   0.5585
  0.5605   0.5657   0.5696   0.5780   0.5880   0.5952   0.6004   0.6133
  0.6175   0.6212   0.6263   0.6316   0.6500   0.6576   0.6652   0.6744
  0.6788   0.6871   0.6930   0.6956   0.7084   0.7134   0.7206   0.7318
  0.7452   0.7500   0.7564   0.7813   0.8170   0.8253   0.8305   0.8361
  0.8408   0.8465   0.8475   0.8501   0.8542   0.8586   0.8595   0.8619
  0.8649   0.8691   0.8728   0.8811   0.8906   0.8978   0.9043   0.9059
  0.9144   0.9243   0.9366   0.9417   0.9435   0.9554   0.9589   0.9650
  0.9717   0.9775   0.9838   0.9936   0.9972   1.0204   1.0308   1.0362
  1.0520   1.0668   1.0929   1.0941   1.0988   1.1267   1.1426   1.1744
  1.1919   1.2201   1.2358   1.2389   1.2480   1.2583   1.2665   1.2848
  1.2942   1.3140   1.3296   1.3604   1.3661   1.4074   1.4288   1.4884
  1.4969   1.5032   1.5211   1.5450   1.5610   1.5647   1.5800   1.5856
  1.5976   1.6011   1.6118   1.6374   1.6547   1.6807   1.6883   1.7002
  1.7186   1.7454   1.7712   1.7915   1.8119   1.8337   1.8825   1.8853
  1.8875   1.8917   1.9063   1.9169   1.9288   1.9315   1.9458   1.9557
  1.9614   1.9676   1.9906   2.0254   2.0365   2.0473   2.0695   2.0947
  2.1278   2.1325   2.1826   2.1893   2.2384   2.2542   2.2612   2.2777
  2.2880   2.2961   2.3110   2.3254   2.3419   2.3508   2.4211   2.4266
  2.4304   2.4418   2.4597   2.4760   2.4939   2.5189   2.5377   2.5408
  2.5538   2.5753   2.6025   2.6352   2.6625   2.6699   2.6916   2.6960
  2.7230   2.7298   2.7409   2.7420   2.7556   2.7651   2.7720   2.7794
  2.7845   2.7914   2.8041   2.8207   2.8380   2.8460   2.8890   2.9177
  2.9771   2.9907   3.0666   3.0838   3.1306   3.1438   3.1663   3.1830
  3.2155   3.2192   3.2275   3.3450   3.3559   3.3634   3.3963   3.5131
  3.5703   3.5985   3.7101   3.7194   3.7492   3.8140   3.9478   4.0470
  4.0959   4.0998   4.1096   4.3769   4.8099   4.8304   9.7658   9.7757
  9.7907   9.8224  23.4291  23.5684  23.8608  23.8838  23.8874  23.9181
 23.9912  24.0314  24.0453  24.0625  24.1318  24.1539  25.8087  25.8207
 25.8334  25.9182  26.1007  26.1500  26.1877  26.2417  26.5651  26.6159
 26.6246  26.8193 215.7578 215.7681 215.7858 215.8239
 --------------------------------------------------------------

          Ground-State Mulliken Net Atomic Charges

     Atom                 Charge (a.u.)
  ----------------------------------------
      1 C                     0.328657
      2 C                    -1.189607
      3 Cl                    0.625239
      4 C                     0.608729
      5 Cl                    0.450985
      6 C                    -0.639916
      7 H                     0.198298
      8 C                    -0.421458
      9 H                     0.180419
     10 C                    -0.394893
     11 H                     0.189009
     12 C                     0.416780
     13 C                    -1.117496
     14 H                     0.212583
     15 C                     0.349209
     16 Cl                    0.473412
     17 C                    -0.767035
     18 H                     0.214784
     19 C                     0.438781
     20 Cl                    0.469698
     21 C                    -0.837624
     22 H                     0.211446
  ----------------------------------------
  Sum of atomic charges =     0.000000

 -----------------------------------------------------------------
                    Cartesian Multipole Moments
 -----------------------------------------------------------------
    Charge (ESU x 10^10)
                -0.0000
    Dipole Moment (Debye)
         X      -2.5051      Y      -0.3741      Z      -1.1630
       Tot       2.7871
    Quadrupole Moments (Debye-Ang)
        XX    -117.1209     XY       0.4878     YY    -123.8115
        XZ       1.3719     YZ      -0.1620     ZZ    -125.5395
    Octopole Moments (Debye-Ang^2)
       XXX    -455.2951    XXY      -5.1474    XYY    -147.6951
       YYY     -19.1915    XXZ       8.5855    XYZ       1.4259
       YYZ      12.9648    XZZ    -145.1499    YZZ     -11.3525
       ZZZ      25.6733
    Hexadecapole Moments (Debye-Ang^3)
      XXXX   -4679.2466   XXXY     224.4858   XXYY   -1016.3541
      XYYY     195.7449   YYYY   -1072.7495   XXXZ    1122.0627
      XXYZ      49.6616   XYYZ     418.3023   YYYZ     113.4337
      XXZZ   -1377.6974   XYZZ      59.2792   YYZZ    -810.4669
      XZZZ    1193.9566   YZZZ     144.8068   ZZZZ   -3743.6305
 -----------------------------------------------------------------
 Calculating analytic gradient of the SCF energy
 Gradient of SCF Energy
            1           2           3           4           5           6
    1  -0.0000257   0.0000128  -0.0000092   0.0000088  -0.0000038  -0.0000027
    2  -0.0000041  -0.0000022  -0.0000109  -0.0000098  -0.0000115  -0.0000127
    3  -0.0000131   0.0000175  -0.0000021  -0.0000003   0.0000005  -0.0000093
            7           8           9          10          11          12
    1  -0.0000014  -0.0000159   0.0000016   0.0000312  -0.0000036  -0.0000040
    2  -0.0000116  -0.0000010  -0.0000084  -0.0000021   0.0000021   0.0000236
    3  -0.0000010   0.0000122  -0.0000014  -0.0000004  -0.0000008  -0.0000142
           13          14          15          16          17          18
    1   0.0000331  -0.0000022  -0.0000112   0.0000015  -0.0000143   0.0000020
    2  -0.0000077   0.0000005  -0.0000111   0.0000122   0.0000349   0.0000114
    3  -0.0000110  -0.0000060   0.0000207  -0.0000085  -0.0000124   0.0000005
           19          20          21          22
    1   0.0000302  -0.0000054  -0.0000197  -0.0000020
    2  -0.0000058   0.0000147  -0.0000050   0.0000046
    3  -0.0000061   0.0000062   0.0000275   0.0000015
 Max gradient component =       3.491E-05
 RMS gradient           =       1.284E-05
 Gradient time:  CPU 189.32 s  wall 189.33 s
 Geometry Optimization Parameters
   NAtoms,    NIC,     NZ,  NCons,   NDum,   NFix, NCnnct, MaxDiis
       22     155      22       0       0       0       0       0

 Cartesian Hessian Update
 Hessian updated using BFGS update


** GEOMETRY OPTIMIZATION IN DELOCALIZED INTERNAL COORDINATES **
   Searching for a Minimum

   Optimization Cycle:   9

                       Coordinates (Angstroms)
     ATOM                X               Y               Z
      1  C         0.0404488980    0.0010178048    0.0529531083
      2  C        -0.0006792866    0.1853280127    1.4463139921
      3  Cl        1.4787435868    0.4525201404    2.3409533593
      4  C        -1.2307713385    0.1919581076    2.1160953494
      5  Cl       -1.3200511712    0.4206417503    3.8477884577
      6  C        -2.4200647275    0.0243457867    1.4121257477
      7  H        -3.3582012210    0.0333118177    1.9518817954
      8  C        -2.3861281824   -0.1490550548    0.0343019921
      9  H        -3.3107288009   -0.2810781070   -0.5148666786
     10  C        -1.1677336507   -0.1590103413   -0.6351651407
     11  H        -1.1378229987   -0.3089553415   -1.7078176688
     12  C         1.3165164130   -0.0231608767   -0.7203062528
     13  C         2.2681499978   -1.0248408181   -0.5009902245
     14  H         2.1072045817   -1.7800898265    0.2559775105
     15  C         3.4251197820   -1.0454818890   -1.2689895586
     16  Cl        4.6145251978   -2.3083366102   -0.9959562301
     17  C         3.6700883189   -0.0944691138   -2.2553816535
     18  H         4.5759519448   -0.1220329461   -2.8443186053
     19  C         2.7114436651    0.8911091245   -2.4582258393
     20  Cl        2.9915927818    2.1080534313   -3.6935784898
     21  C         1.5403162876    0.9397801294   -1.7092678986
     22  H         0.8176492961    1.7260602976   -1.8829724449
   Point Group: c1    Number of degrees of freedom:    60


   Energy is  -2301.901839603

 Hessian updated using BFGS update

 60 Hessian modes will be used to form the next step
  Hessian Eigenvalues:
     0.003280    0.018242    0.019558    0.020647    0.023030    0.023376
     0.023605    0.023672    0.023800    0.023925    0.024009    0.024087
     0.024093    0.024112    0.024122    0.024147    0.024273    0.024537
     0.025406    0.157078    0.157519    0.159955    0.160040    0.160245
     0.160947    0.211034    0.221120    0.230927    0.234578    0.234876
     0.243067    0.249427    0.249785    0.250144    0.253214    0.275281
     0.289703    0.300848    0.301351    0.305398    0.330006    0.351920
     0.356547    0.356636    0.356657    0.356672    0.356970    0.366312
     0.416467    0.429658    0.433857    0.445659    0.459237    0.469787
     0.472276    0.475634    0.478792    0.479427    0.493826    0.524650

 Minimum search - taking simple RFO step
 Searching for Lamda that Minimizes Along All modes
 Value Taken    Lamda =   0.00000000
 Step Taken.  Stepsize is  0.000660

                             Maximum     Tolerance    Cnvgd?
         Gradient           0.000029      0.000300     YES
         Displacement       0.000285      0.001200     YES
         Energy change     -0.000000      0.000001     YES

 Final energy is   -2301.9018396026804     


 ******************************
 **  OPTIMIZATION CONVERGED  **
 ******************************

                       Coordinates (Angstroms)
     ATOM                X               Y               Z
      1  C         0.0404488980    0.0010178048    0.0529531083
      2  C        -0.0006792866    0.1853280127    1.4463139921
      3  Cl        1.4787435868    0.4525201404    2.3409533593
      4  C        -1.2307713385    0.1919581076    2.1160953494
      5  Cl       -1.3200511712    0.4206417503    3.8477884577
      6  C        -2.4200647275    0.0243457867    1.4121257477
      7  H        -3.3582012210    0.0333118177    1.9518817954
      8  C        -2.3861281824   -0.1490550548    0.0343019921
      9  H        -3.3107288009   -0.2810781070   -0.5148666786
     10  C        -1.1677336507   -0.1590103413   -0.6351651407
     11  H        -1.1378229987   -0.3089553415   -1.7078176688
     12  C         1.3165164130   -0.0231608767   -0.7203062528
     13  C         2.2681499978   -1.0248408181   -0.5009902245
     14  H         2.1072045817   -1.7800898265    0.2559775105
     15  C         3.4251197820   -1.0454818890   -1.2689895586
     16  Cl        4.6145251978   -2.3083366102   -0.9959562301
     17  C         3.6700883189   -0.0944691138   -2.2553816535
     18  H         4.5759519448   -0.1220329461   -2.8443186053
     19  C         2.7114436651    0.8911091245   -2.4582258393
     20  Cl        2.9915927818    2.1080534313   -3.6935784898
     21  C         1.5403162876    0.9397801294   -1.7092678986
     22  H         0.8176492961    1.7260602976   -1.8829724449

Z-matrix Print:
$molecule
0 1
Cl
C  1 1.749418
C  2 1.400635 1 119.829888
C  3 1.392152 2 120.523073 1 177.897519 0
H  4 1.082366 3 119.162072 2 -179.989032 0
C  4 1.389107 3 119.717338 2 -0.085087 0
H  6 1.083468 4 119.808811 3 179.910964 0
C  6 1.390241 4 119.996070 3 0.207703 0
H  8 1.083495 6 120.126644 4 179.081870 0
C  8 1.399579 6 121.262855 4 0.109355 0
C  10 1.492268 8 118.787307 6 179.796459 0
C  11 1.398351 10 119.483516 8 61.174616 0
H  12 1.081969 11 120.469406 10 2.924873 0
C  12 1.390987 11 119.436178 10 -177.986216 0
C  14 1.389788 12 121.801512 11 0.223795 0
H  15 1.080831 14 121.109237 12 179.961549 0
C  15 1.391907 14 117.811377 12 -0.015080 0
C  17 1.388823 15 121.893352 14 -0.129474 0
H  18 1.081344 17 120.047287 15 179.853270 0
Cl 3 1.749008 2 121.259430 1 -1.666632 0
Cl 17 1.756142 15 118.836122 14 179.668880 0
Cl 14 1.756569 12 119.255579 11 -179.681801 0
$end


 --------------------------------------------------------------

                    Orbital Energies (a.u.)
 --------------------------------------------------------------

 Alpha MOs
 -- Occupied --
********-101.5699-101.5686-101.5676 -10.2677 -10.2652 -10.2618 -10.2612
-10.2268 -10.2240 -10.2113 -10.2106 -10.2079 -10.2076 -10.2070 -10.2069
 -9.4850  -9.4845  -9.4832  -9.4822  -7.2499  -7.2491  -7.2479  -7.2469
 -7.2399  -7.2394  -7.2390  -7.2388  -7.2380  -7.2377  -7.2370  -7.2366
 -0.9375  -0.9245  -0.8883  -0.8777  -0.8646  -0.8446  -0.7957  -0.7567
 -0.7553  -0.7525  -0.6683  -0.6320  -0.6193  -0.6111  -0.5499  -0.5333
 -0.5210  -0.5061  -0.4936  -0.4729  -0.4589  -0.4577  -0.4560  -0.4351
 -0.4291  -0.4168  -0.4003  -0.3953  -0.3891  -0.3775  -0.3619  -0.3560
 -0.3446  -0.3376  -0.3346  -0.3282  -0.3198  -0.2892  -0.2689  -0.2675
 -0.2653
 -- Virtual --
 -0.0632  -0.0507  -0.0404  -0.0325  -0.0241  -0.0151  -0.0092   0.0009
  0.0097   0.0143   0.0172   0.0181   0.0223   0.0344   0.0419   0.0486
  0.0506   0.0537   0.0607   0.0678   0.0737   0.0782   0.0797   0.0848
  0.0900   0.0919   0.0958   0.0975   0.0997   0.1014   0.1081   0.1107
  0.1138   0.1149   0.1205   0.1217   0.1244   0.1257   0.1271   0.1312
  0.1315   0.1336   0.1352   0.1377   0.1503   0.1520   0.1583   0.1630
  0.1657   0.1672   0.1744   0.1775   0.1828   0.1854   0.1912   0.1959
  0.2015   0.2039   0.2069   0.2163   0.2195   0.2251   0.2295   0.2304
  0.2360   0.2428   0.2458   0.2497   0.2542   0.2598   0.2628   0.2658
  0.2690   0.2740   0.2743   0.2772   0.2806   0.2836   0.2910   0.2960
  0.3044   0.3072   0.3097   0.3181   0.3217   0.3240   0.3296   0.3386
  0.3421   0.3518   0.3559   0.3613   0.4258   0.4336   0.4359   0.4379
  0.4530   0.4545   0.4584   0.4642   0.4681   0.4791   0.4847   0.4934
  0.5012   0.5039   0.5124   0.5193   0.5405   0.5460   0.5509   0.5585
  0.5605   0.5657   0.5696   0.5780   0.5880   0.5952   0.6004   0.6133
  0.6175   0.6212   0.6263   0.6316   0.6500   0.6576   0.6652   0.6744
  0.6788   0.6871   0.6930   0.6956   0.7084   0.7134   0.7206   0.7318
  0.7452   0.7500   0.7564   0.7813   0.8170   0.8253   0.8305   0.8361
  0.8408   0.8465   0.8475   0.8501   0.8542   0.8586   0.8595   0.8619
  0.8649   0.8691   0.8728   0.8811   0.8906   0.8978   0.9043   0.9059
  0.9144   0.9243   0.9366   0.9417   0.9435   0.9554   0.9589   0.9650
  0.9717   0.9775   0.9838   0.9936   0.9972   1.0204   1.0308   1.0362
  1.0520   1.0668   1.0929   1.0941   1.0988   1.1267   1.1426   1.1744
  1.1919   1.2201   1.2358   1.2389   1.2480   1.2583   1.2665   1.2848
  1.2942   1.3140   1.3296   1.3604   1.3661   1.4074   1.4288   1.4884
  1.4969   1.5032   1.5211   1.5450   1.5610   1.5647   1.5800   1.5856
  1.5976   1.6011   1.6118   1.6374   1.6547   1.6807   1.6883   1.7002
  1.7186   1.7454   1.7712   1.7915   1.8119   1.8337   1.8825   1.8853
  1.8875   1.8917   1.9063   1.9169   1.9288   1.9315   1.9458   1.9557
  1.9614   1.9676   1.9906   2.0254   2.0365   2.0473   2.0695   2.0947
  2.1278   2.1325   2.1826   2.1893   2.2384   2.2542   2.2612   2.2777
  2.2880   2.2961   2.3110   2.3254   2.3419   2.3508   2.4211   2.4266
  2.4304   2.4418   2.4597   2.4760   2.4939   2.5189   2.5377   2.5408
  2.5538   2.5753   2.6025   2.6352   2.6625   2.6699   2.6916   2.6960
  2.7230   2.7298   2.7409   2.7420   2.7556   2.7651   2.7720   2.7794
  2.7845   2.7914   2.8041   2.8207   2.8380   2.8460   2.8890   2.9177
  2.9771   2.9907   3.0666   3.0838   3.1306   3.1438   3.1663   3.1830
  3.2155   3.2192   3.2275   3.3450   3.3559   3.3634   3.3963   3.5131
  3.5703   3.5985   3.7101   3.7194   3.7492   3.8140   3.9478   4.0470
  4.0959   4.0998   4.1096   4.3769   4.8099   4.8304   9.7658   9.7757
  9.7907   9.8224  23.4291  23.5684  23.8608  23.8838  23.8874  23.9181
 23.9912  24.0314  24.0453  24.0625  24.1318  24.1539  25.8087  25.8207
 25.8334  25.9182  26.1007  26.1500  26.1877  26.2417  26.5651  26.6159
 26.6246  26.8193 215.7578 215.7681 215.7858 215.8239
 --------------------------------------------------------------

          Ground-State Mulliken Net Atomic Charges

     Atom                 Charge (a.u.)
  ----------------------------------------
      1 C                     0.328657
      2 C                    -1.189607
      3 Cl                    0.625239
      4 C                     0.608729
      5 Cl                    0.450985
      6 C                    -0.639916
      7 H                     0.198298
      8 C                    -0.421458
      9 H                     0.180419
     10 C                    -0.394893
     11 H                     0.189009
     12 C                     0.416780
     13 C                    -1.117496
     14 H                     0.212583
     15 C                     0.349209
     16 Cl                    0.473412
     17 C                    -0.767035
     18 H                     0.214784
     19 C                     0.438781
     20 Cl                    0.469698
     21 C                    -0.837624
     22 H                     0.211446
  ----------------------------------------
  Sum of atomic charges =     0.000000

 -----------------------------------------------------------------
                    Cartesian Multipole Moments
 -----------------------------------------------------------------
    Charge (ESU x 10^10)
                -0.0000
    Dipole Moment (Debye)
         X      -2.5051      Y      -0.3741      Z      -1.1630
       Tot       2.7871
    Quadrupole Moments (Debye-Ang)
        XX    -117.1209     XY       0.4878     YY    -123.8115
        XZ       1.3719     YZ      -0.1620     ZZ    -125.5395
    Octopole Moments (Debye-Ang^2)
       XXX    -455.2951    XXY      -5.1474    XYY    -147.6951
       YYY     -19.1915    XXZ       8.5855    XYZ       1.4259
       YYZ      12.9648    XZZ    -145.1499    YZZ     -11.3525
       ZZZ      25.6733
    Hexadecapole Moments (Debye-Ang^3)
      XXXX   -4679.2466   XXXY     224.4858   XXYY   -1016.3541
      XYYY     195.7449   YYYY   -1072.7495   XXXZ    1122.0627
      XXYZ      49.6616   XYYZ     418.3023   YYYZ     113.4337
      XXZZ   -1377.6974   XYZZ      59.2792   YYZZ    -810.4669
      XZZZ    1193.9566   YZZZ     144.8068   ZZZZ   -3743.6305
 -----------------------------------------------------------------
Archival summary:
1\1\november\OPT\ProcedureUnspecified\BasisUnspecified\l4126\taweetha\WedJan1504:35:102020WedJan1504:35:102020\0\\#,OPT,ProcedureUnspecified,BasisUnspecified,\\0,1\Cl\C,1,1.74942\C,2,1.40063,1,119.83\C,3,1.39215,2,120.523,1,177.898,0\H,4,1.08237,3,119.162,2,-179.989,0\C,4,1.38911,3,119.717,2,-0.0850872,0\H,6,1.08347,4,119.809,3,179.911,0\C,6,1.39024,4,119.996,3,0.207703,0\H,8,1.0835,6,120.127,4,179.082,0\C,8,1.39958,6,121.263,4,0.109355,0\C,10,1.49227,8,118.787,6,179.796,0\C,11,1.39835,10,119.484,8,61.1746,0\H,12,1.08197,11,120.469,10,2.92487,0\C,12,1.39099,11,119.436,10,-177.986,0\C,14,1.38979,12,121.802,11,0.223795,0\H,15,1.08083,14,121.109,12,179.962,0\C,15,1.39191,14,117.811,12,-0.0150803,0\C,17,1.38882,15,121.893,14,-0.129474,0\H,18,1.08134,17,120.047,15,179.853,0\Cl,3,1.74901,2,121.259,1,-1.66663,0\Cl,17,1.75614,15,118.836,14,179.669,0\Cl,14,1.75657,12,119.256,11,-179.682,0\\\@

 Total job time:  6822.58s(wall), 6822.11s(cpu) 
 Wed Jan 15 04:35:10 2020

        *************************************************************
        *                                                           *
        *  Thank you very much for using Q-Chem.  Have a nice day.  *
        *                                                           *
        *************************************************************


 
User input: 2 of 2 
 
                  Welcome to Q-Chem
     A Quantum Leap Into The Future Of Chemistry


 Q-Chem 5.2 (devel), Q-Chem, Inc., Pleasanton, CA (2019)

 Yihan Shao,  Zhengting Gan,  E. Epifanovsky,  A. T. B. Gilbert,  M. Wormit,  
 J. Kussmann,  A. W. Lange,  A. Behn,  Jia Deng,  Xintian Feng,  D. Ghosh,  
 M. Goldey,  P. R. Horn,  L. D. Jacobson,  I. Kaliman,  T. Kus,  A. Landau,  
 Jie Liu,  E. I. Proynov,  R. M. Richard,  R. P. Steele,  E. J. Sundstrom,  
 H. L. Woodcock III,  P. M. Zimmerman,  D. Zuev,  B. Albrecht,  E. Alguire,  
 S. A. Baeppler,  D. Barton,  Z. Benda,  Y. A. Bernard,  E. J. Berquist,  
 K. B. Bravaya,  H. Burton,  D. Casanova,  Chun-Min Chang,  Yunqing Chen,  
 A. Chien,  K. D. Closser,  M. P. Coons,  S. Coriani,  S. Dasgupta,  
 A. L. Dempwolff,  M. Diedenhofen,  Hainam Do,  R. G. Edgar,  Po-Tung Fang,  
 S. Faraji,  S. Fatehi,  Qingguo Feng,  K. D. Fenk,  J. Fosso-Tande,  
 J. Gayvert,  Qinghui Ge,  A. Ghysels,  G. Gidofalvi,  J. Gomes,  
 J. Gonthier,  A. Gunina,  D. Hait,  M. W. D. Hanson-Heine,  
 P. H. P. Harbach,  A. W. Hauser,  M. F. Herbst,  J. E. Herr,  
 E. G. Hohenstein,  Z. C. Holden,  Kerwin Hui,  B. C. Huynh,  T.-C. Jagau,  
 Hyunjun Ji,  B. Kaduk,  K. Khistyaev,  Jaehoon Kim,  P. Klunzinger,  K. Koh,  
 D. Kosenkov,  L. Koulias,  T. Kowalczyk,  C. M. Krauter,  A. Kunitsa,  
 Ka Un Lao,  A. Laurent,  K. V. Lawler,  Joonho Lee,  D. Lefrancois,  
 S. Lehtola,  D. S. Levine,  Yi-Pei Li,  You-Sheng Lin,  Fenglai Liu,  
 E. Livshits,  A. Luenser,  P. Manohar,  E. Mansoor,  S. F. Manzer,  
 Shan-Ping Mao,  Yuezhi Mao,  N. Mardirossian,  A. V. Marenich,  
 T. Markovich,  L. A. Martinez-Martinez,  S. A. Maurer,  N. J. Mayhall,  
 S. C. McKenzie,  J.-M. Mewes,  P. Morgante,  A. F. Morrison,  
 J. W. Mullinax,  K. Nanda,  T. S. Nguyen-Beck,  R. Olivares-Amaya,  
 J. A. Parkhill,  Zheng Pei,  T. M. Perrine,  F. Plasser,  P. Pokhilko,  
 S. Prager,  A. Prociuk,  E. Ramos,  D. R. Rehn,  F. Rob,  M. Scheurer,  
 M. Schneider,  N. Sergueev,  S. M. Sharada,  S. Sharma,  D. W. Small,  
 T. Stauch,  T. Stein,  Yu-Chuan Su,  A. J. W. Thom,  A. Tkatchenko,  
 T. Tsuchimochi,  N. M. Tubman,  L. Vogt,  M. L. Vidal,  O. Vydrov,  
 M. A. Watson,  J. Wenzel,  M. de Wergifosse,  T. A. Wesolowski,  A. White,  
 J. Witte,  A. Yamada,  Jun Yang,  K. Yao,  S. Yeganeh,  S. R. Yost,  
 Zhi-Qiang You,  A. Zech,  Igor Ying Zhang,  Xing Zhang,  Yan Zhao,  
 Ying Zhu,  B. R. Brooks,  G. K. L. Chan,  C. J. Cramer,  M. S. Gordon,  
 W. J. Hehre,  A. Klamt,  M. W. Schmidt,  C. D. Sherrill,  D. G. Truhlar,  
 A. Aspuru-Guzik,  R. Baer,  A. T. Bell,  N. A. Besley,  Jeng-Da Chai,  
 A. E. DePrince, III,  R. A. DiStasio Jr.,  A. Dreuw,  B. D. Dunietz,  
 T. R. Furlani,  Chao-Ping Hsu,  Yousung Jung,  Jing Kong,  D. S. Lambrecht,  
 WanZhen Liang,  C. Ochsenfeld,  V. A. Rassolov,  L. V. Slipchenko,  
 J. E. Subotnik,  T. Van Voorhis,  J. M. Herbert,  A. I. Krylov,  
 P. M. W. Gill,  M. Head-Gordon

 Contributors to earlier versions of Q-Chem not listed above: 
 R. D. Adamson,  B. Austin,  J. Baker,  G. J. O. Beran,  K. Brandhorst,  
 S. T. Brown,  E. F. C. Byrd,  A. K. Chakraborty,  C.-L. Cheng,  
 Siu Hung Chien,  D. M. Chipman,  D. L. Crittenden,  H. Dachsel,  
 R. J. Doerksen,  A. D. Dutoi,  L. Fusti-Molnar,  W. A. Goddard III,  
 A. Golubeva-Zadorozhnaya,  S. R. Gwaltney,  G. Hawkins,  A. Heyden,  
 S. Hirata,  G. Kedziora,  F. J. Keil,  C. Kelley,  Jihan Kim,  R. A. King,  
 R. Z. Khaliullin,  P. P. Korambath,  W. Kurlancheek,  A. M. Lee,  M. S. Lee,  
 S. V. Levchenko,  Ching Yeh Lin,  D. Liotard,  R. C. Lochan,  I. Lotan,  
 P. E. Maslen,  N. Nair,  D. P. O'Neill,  D. Neuhauser,  E. Neuscamman,  
 C. M. Oana,  R. Olson,  B. Peters,  R. Peverati,  P. A. Pieniazek,  
 Y. M. Rhee,  J. Ritchie,  M. A. Rohrdanz,  E. Rosta,  N. J. Russ,  
 H. F. Schaefer III,  N. E. Schultz,  N. Shenvi,  A. C. Simmonett,  A. Sodt,  
 D. Stuck,  K. S. Thanthiriwatte,  V. Vanovschi,  Tao Wang,  A. Warshel,  
 C. F. Williams,  Q. Wu,  X. Xu,  W. Zhang

 Please cite Q-Chem as follows:
 Y. Shao et al., Mol. Phys. 113, 184-215 (2015)
 DOI: 10.1080/00268976.2014.952696

 Q-Chem 5.2.1 for Intel X86 EM64T Linux

 Parts of Q-Chem use Armadillo 8.300.2 (Tropical Shenanigans).
 http://arma.sourceforge.net/

 Q-Chem begins on Wed Jan 15 04:35:10 2020  

Host: 
0

     Scratch files written to /scratch/taweetham/qchem21432//
NAlpha2: 146
NElect   146
Mult     1
The previous job contains 0 fragments, simply inherited here

 Q-Chem warning in module libgen/rem_setup.C, line 2168:

 Setting Thresh to 1e-14


Checking the input file for inconsistencies... 	...done.

--------------------------------------------------------------
User input:
--------------------------------------------------------------

$MOLECULE
READ
$END

$REM
   JOB_TYPE 	FREQUENCY
   BASIS 	6-311++G**
   METHOD	B3LYP
   SCF_GUESS_ALWAYS     TRUE
   S2THRESH     15
   THRESH       15
   MEM_TOTAL    10000
$END

--------------------------------------------------------------
 ----------------------------------------------------------------
             Standard Nuclear Orientation (Angstroms)
    I     Atom           X                Y                Z
 ----------------------------------------------------------------
    1      C      -0.8968942928    -0.5797480270     0.5162530899
    2      C      -1.9201071676     0.1080515019    -0.1598264570
    3      Cl     -1.5214894475     1.3196917192    -1.3571130417
    4      C      -3.2614744296    -0.2019691541     0.0978526887
    5      Cl     -4.5599915636     0.6313671815    -0.7258171012
    6      C      -3.5940665275    -1.1942787354     1.0158886612
    7      H      -4.6377233777    -1.4159914964     1.1979350614
    8      C      -2.5872540779    -1.8833429132     1.6800701820
    9      H      -2.8444425669    -2.6549128328     2.3959169248
   10      C      -1.2542481685    -1.5778684928     1.4299677862
   11      H      -0.4675502884    -2.1037056377     1.9577587853
   12      C       0.5507803932    -0.2941843755     0.2936450137
   13      C       1.0933854497     0.9531690531     0.6203832603
   14      H       0.4642949286     1.7414506248     1.0104626412
   15      C       2.4534027331     1.1720854645     0.4435875973
   16      Cl      3.1326580459     2.7367509838     0.8612818889
   17      C       3.2989079055     0.1840360513    -0.0526820956
   18      H       4.3552888101     0.3692785568    -0.1866224003
   19      C       2.7401345940    -1.0483504266    -0.3697085222
   20      Cl      3.7795486545    -2.3158650333    -1.0010232437
   21      C       1.3828711778    -1.3026536548    -0.2023404102
   22      H       0.9751702407    -2.2688594357    -0.4685803172
 ----------------------------------------------------------------
 Molecular Point Group                 C1    NOp =  1
 Largest Abelian Subgroup              C1    NOp =  1
 Nuclear Repulsion Energy =        1425.49199957 hartrees
 There are       73 alpha and       73 beta electrons
 Requested basis set is 6-311++G(d,p)
 There are 154 shells and 426 basis functions

 Total QAlloc Memory Limit  10000 MB
 Mega-Array Size       188 MB
 MEM_STATIC part       192 MB
 A cutoff of  1.0D-15 yielded   9402 shell pairs
 There are     76810 function pairs (     82464 Cartesian)
 Smallest overlap matrix eigenvalue = 3.04E-07
 Linear dependence detected in AO basis
 Number of orthogonalized atomic orbitals = 423
 Maximum deviation from orthogonality = 1.504E-09
 Guess from superposition of atomic densities
 Warning:  Energy on first SCF cycle will be non-variational
 SAD guess density has 146.000000 electrons

 -----------------------------------------------------------------------
  General SCF calculation program by
  Eric Jon Sundstrom, Paul Horn, Yuezhi Mao, Dmitri Zuev, Alec White,
  David Stuck, Shaama M.S., Shane Yost, Joonho Lee, David Small,
  Daniel Levine, Susi Lehtola, Hugh Burton, Evgeny Epifanovsky,
  Bang C. Huynh
 -----------------------------------------------------------------------
 Exchange:     0.2000 Hartree-Fock + 0.0800 Slater + 0.7200 B88
 Correlation:  0.1900 VWN1RPA + 0.8100 LYP
 Using SG-1 standard quadrature grid
 A restricted SCF calculation will be
 performed using DIIS
 SCF converges when DIIS error is below 1.0e-08
 ---------------------------------------
  Cycle       Energy         DIIS error
 ---------------------------------------
    1   -2305.6426238076      3.02e-02  
    2   -2301.7379875860      2.63e-03  
    3   -2301.6247842556      3.33e-03  
    4   -2301.8891046315      6.99e-04  
    5   -2301.8994265232      3.18e-04  
    6   -2301.9016199134      9.95e-05  
    7   -2301.9018216727      2.61e-05  
    8   -2301.9018331742      1.40e-05  
    9   -2301.9018377144      2.82e-06  
   10   -2301.9018378846      1.27e-06  
   11   -2301.9018379206      3.22e-07  
   12   -2301.9018379227      1.12e-07  
   13   -2301.9018379230      4.23e-08  
   14   -2301.9018379231      1.78e-08  
   15   -2301.9018379231      5.10e-09  Convergence criterion met
 ---------------------------------------
 SCF time:   CPU 566.52s  wall 567.00s 
 SCF   energy in the final basis set =    -2301.9018379231
 Total energy in the final basis set =    -2301.9018379231

 --------------------------------------------------------------

                    Orbital Energies (a.u.)
 --------------------------------------------------------------

 Alpha MOs
 -- Occupied --
********-101.5699-101.5686-101.5676 -10.2677 -10.2652 -10.2618 -10.2613
-10.2268 -10.2240 -10.2113 -10.2106 -10.2080 -10.2076 -10.2071 -10.2069
 -9.4849  -9.4845  -9.4832  -9.4822  -7.2498  -7.2494  -7.2479  -7.2468
 -7.2397  -7.2393  -7.2391  -7.2387  -7.2380  -7.2376  -7.2370  -7.2366
 -0.9375  -0.9245  -0.8883  -0.8777  -0.8646  -0.8446  -0.7957  -0.7567
 -0.7553  -0.7525  -0.6684  -0.6320  -0.6193  -0.6111  -0.5499  -0.5333
 -0.5210  -0.5061  -0.4936  -0.4729  -0.4589  -0.4577  -0.4560  -0.4351
 -0.4291  -0.4168  -0.4003  -0.3953  -0.3891  -0.3775  -0.3619  -0.3560
 -0.3445  -0.3376  -0.3346  -0.3282  -0.3198  -0.2892  -0.2689  -0.2675
 -0.2653
 -- Virtual --
 -0.0632  -0.0507  -0.0403  -0.0325  -0.0241  -0.0151  -0.0092   0.0010
  0.0097   0.0143   0.0173   0.0181   0.0223   0.0344   0.0418   0.0487
  0.0506   0.0537   0.0606   0.0679   0.0737   0.0782   0.0796   0.0847
  0.0900   0.0918   0.0958   0.0976   0.0998   0.1014   0.1080   0.1106
  0.1137   0.1149   0.1205   0.1216   0.1245   0.1256   0.1272   0.1312
  0.1315   0.1336   0.1354   0.1377   0.1504   0.1520   0.1583   0.1629
  0.1656   0.1671   0.1746   0.1775   0.1826   0.1855   0.1912   0.1960
  0.2016   0.2040   0.2070   0.2164   0.2196   0.2251   0.2292   0.2307
  0.2360   0.2426   0.2457   0.2495   0.2542   0.2601   0.2630   0.2657
  0.2688   0.2741   0.2743   0.2772   0.2806   0.2839   0.2911   0.2960
  0.3045   0.3072   0.3098   0.3182   0.3214   0.3242   0.3295   0.3386
  0.3421   0.3520   0.3558   0.3613   0.4258   0.4336   0.4360   0.4379
  0.4531   0.4545   0.4583   0.4641   0.4679   0.4791   0.4846   0.4933
  0.5011   0.5039   0.5124   0.5192   0.5406   0.5460   0.5509   0.5587
  0.5605   0.5656   0.5695   0.5780   0.5880   0.5951   0.6003   0.6132
  0.6175   0.6211   0.6261   0.6316   0.6500   0.6575   0.6651   0.6743
  0.6786   0.6871   0.6929   0.6957   0.7083   0.7134   0.7204   0.7318
  0.7451   0.7499   0.7563   0.7813   0.8170   0.8252   0.8305   0.8361
  0.8408   0.8465   0.8475   0.8502   0.8542   0.8586   0.8595   0.8619
  0.8650   0.8691   0.8728   0.8811   0.8906   0.8977   0.9042   0.9059
  0.9145   0.9243   0.9365   0.9416   0.9435   0.9554   0.9589   0.9650
  0.9717   0.9775   0.9838   0.9936   0.9972   1.0204   1.0308   1.0361
  1.0520   1.0667   1.0929   1.0941   1.0988   1.1268   1.1426   1.1745
  1.1920   1.2201   1.2359   1.2390   1.2480   1.2583   1.2666   1.2849
  1.2942   1.3141   1.3297   1.3603   1.3661   1.4074   1.4288   1.4884
  1.4969   1.5032   1.5210   1.5450   1.5608   1.5646   1.5800   1.5856
  1.5976   1.6010   1.6118   1.6375   1.6546   1.6808   1.6884   1.7002
  1.7186   1.7454   1.7712   1.7914   1.8119   1.8337   1.8824   1.8853
  1.8875   1.8917   1.9063   1.9169   1.9288   1.9315   1.9458   1.9558
  1.9614   1.9675   1.9906   2.0254   2.0365   2.0473   2.0694   2.0946
  2.1278   2.1325   2.1826   2.1893   2.2384   2.2543   2.2613   2.2777
  2.2880   2.2961   2.3110   2.3253   2.3420   2.3509   2.4211   2.4265
  2.4303   2.4419   2.4598   2.4760   2.4939   2.5189   2.5376   2.5407
  2.5538   2.5752   2.6025   2.6351   2.6624   2.6698   2.6916   2.6960
  2.7230   2.7298   2.7409   2.7419   2.7556   2.7651   2.7720   2.7795
  2.7845   2.7914   2.8040   2.8207   2.8380   2.8460   2.8890   2.9177
  2.9771   2.9906   3.0666   3.0838   3.1306   3.1437   3.1664   3.1829
  3.2155   3.2192   3.2275   3.3450   3.3559   3.3633   3.3963   3.5131
  3.5702   3.5985   3.7101   3.7193   3.7491   3.8139   3.9478   4.0471
  4.0959   4.0997   4.1096   4.3769   4.8099   4.8304   9.7658   9.7757
  9.7908   9.8224  23.4291  23.5684  23.8608  23.8838  23.8874  23.9181
 23.9912  24.0314  24.0453  24.0624  24.1318  24.1539  25.8091  25.8209
 25.8336  25.9179  26.1010  26.1503  26.1880  26.2414  26.5650  26.6159
 26.6247  26.8191 215.7578 215.7681 215.7858 215.8240
 --------------------------------------------------------------

          Ground-State Mulliken Net Atomic Charges

     Atom                 Charge (a.u.)
  ----------------------------------------
      1 C                     0.338808
      2 C                    -1.199949
      3 Cl                    0.625105
      4 C                     0.609450
      5 Cl                    0.451574
      6 C                    -0.640225
      7 H                     0.198272
      8 C                    -0.421746
      9 H                     0.180551
     10 C                    -0.398223
     11 H                     0.189085
     12 C                     0.426551
     13 C                    -1.121534
     14 H                     0.212439
     15 C                     0.345422
     16 Cl                    0.473403
     17 C                    -0.764638
     18 H                     0.215261
     19 C                     0.437258
     20 Cl                    0.469171
     21 C                    -0.837476
     22 H                     0.211441
  ----------------------------------------
  Sum of atomic charges =     0.000000

 -----------------------------------------------------------------
                    Cartesian Multipole Moments
 -----------------------------------------------------------------
    Charge (ESU x 10^10)
                -0.0000
    Dipole Moment (Debye)
         X      -0.9258      Y      -1.8901      Z       1.8279
       Tot       2.7876
    Quadrupole Moments (Debye-Ang)
        XX    -121.1253     XY       5.4053     YY    -119.1439
        XZ      -4.9584     YZ      -4.1416     ZZ    -120.1403
    Octopole Moments (Debye-Ang^2)
       XXX      -6.0314    XXY      -8.1458    XYY     -15.6833
       YYY       5.3637    XXZ       9.7412    XYZ       7.4838
       YYZ       4.4924    XZZ      -7.8654    YZZ      -2.5527
       ZZZ     -10.0846
    Hexadecapole Moments (Debye-Ang^3)
      XXXX   -5888.5146   XXXY      63.4105   XXYY   -1304.2722
      XYYY     -15.1422   YYYY   -1763.1490   XXXZ     -47.3782
      XXYZ     -45.2584   XYYZ     -17.0148   YYYZ      -8.6380
      XXZZ   -1124.1544   XYZZ       6.5720   YYZZ    -388.5912
      XZZZ      15.7645   YZZZ     -18.7108   ZZZZ    -728.7477
 -----------------------------------------------------------------
 Calculating MO derivatives via CPSCF
    1     0    69    0.0209947  
    2     0    69    0.0062802  
    3     0    69    0.0005960  
    4     2    67    0.0000420  
    5    65     4    0.0000029  
    6    69     0    0.0000002  Converged
 Time for AOints: 867.6 s (CPU) 867.6 s (wall)
 ------------------------------------------------------------------------------
                     AOints        : Timing summary (seconds)
 ------------------------------------------------------------------------------
     job step          cpu (% of tot)      sys (% of tot)     wall (% of tot)
 ------------------------------------------------------------------------------
  AOints            0.8676E+03 ( 9.0)   0.8000E-05 ( 2.8)   0.8676E+03 ( 8.9)
 ------------------------------------------------------------------------------
   Grand Totals     0.9693E+04          0.2830E-03          0.9695E+04
 ------------------------------------------------------------------------------
 Polarizability Matrix (a.u.)
            1           2           3
    1-251.1503210  -2.5425595   7.3781523
    2  -2.5425595-191.7434394   9.5923837
    3   7.3781523   9.5923837-136.3457469
 Calculating analytic Hessian of the SCF energy

 Direct stationary perturbation theory relativistic correction:

 rels  =       3.209061298420
 relv  =     -12.235907024188
 rel2e =       3.273559872841
 E_rel =      -5.753285852927

 Hessian of the SCF Energy
            1           2           3           4           5           6
    1   0.6276659   0.0092138  -0.0005449  -0.2104489   0.0792735  -0.0835525
    2   0.0092138   0.4292903  -0.2265625   0.0378044  -0.1240525   0.0606251
    3  -0.0005449  -0.2265625   0.3679962  -0.0416275   0.0603744  -0.1181328
    4  -0.2104489   0.0378044  -0.0416275   0.6003140  -0.0063150   0.0191894
    5   0.0792735  -0.1240525   0.0603744  -0.0063150   0.3147601  -0.1931403
    6  -0.0835525   0.0606251  -0.1181328   0.0191894  -0.1931403   0.2997951
    7   0.0070149   0.0095195  -0.0092750  -0.0463728  -0.0165276   0.0157045
    8  -0.0056387  -0.0190449   0.0221349  -0.0193181  -0.0865451   0.0634691
    9   0.0056683   0.0218545  -0.0181732   0.0187532   0.0642337  -0.0850195
   10  -0.0477239   0.0398653  -0.0384333  -0.2786095  -0.0666500   0.0565749
   11   0.0002801   0.0320582  -0.0252233  -0.0198857  -0.0872996   0.0273053
   12  -0.0013744  -0.0253149   0.0273115   0.0125968   0.0262651  -0.0821565
   13  -0.0019244  -0.0043285   0.0040729  -0.0302527   0.0202959  -0.0203674
   14  -0.0004955   0.0019173   0.0018619   0.0028274  -0.0011306   0.0040413
   15   0.0005543   0.0017126   0.0025365  -0.0039653   0.0044915  -0.0017662
   16  -0.0041393   0.0129106  -0.0120131   0.0076896  -0.0220239   0.0214570
   17   0.0124313  -0.0335951   0.0286847  -0.0620192   0.0008863   0.0030202
   18  -0.0118070   0.0295938  -0.0298643   0.0584759   0.0038727   0.0035445
   19   0.0004632   0.0003625  -0.0002708   0.0011413  -0.0006018   0.0004715
   20   0.0002445  -0.0010713  -0.0000607   0.0002325   0.0003907   0.0048458
   21  -0.0003732   0.0000508  -0.0011599  -0.0000744   0.0047749   0.0010818
   22   0.0046553  -0.0610835   0.0560260  -0.0668805   0.0099445  -0.0113584
   23  -0.0267746   0.0011144   0.0050796   0.0103181  -0.0027542  -0.0010943
   24   0.0253882   0.0029210   0.0043215  -0.0115340  -0.0008053  -0.0030913
   25  -0.0051089  -0.0009337   0.0006927  -0.0013313   0.0004711  -0.0004515
   26  -0.0012043   0.0040426   0.0023668   0.0003581  -0.0000192  -0.0005482
   27   0.0005850   0.0024519   0.0043181  -0.0003606  -0.0006030  -0.0000648
   28  -0.1315972  -0.0080256   0.0077754   0.0537689   0.0047458  -0.0034289
   29  -0.0531076  -0.1902375   0.1152546   0.0431812  -0.0212465   0.0294958
   30   0.0522730   0.1169289  -0.1705411  -0.0399383   0.0287063  -0.0200234
   31   0.0074617  -0.0051433   0.0048543   0.0003749  -0.0011969   0.0010974
   32   0.0159278  -0.0078475   0.0111013  -0.0017218   0.0009111   0.0044556
   33  -0.0155425   0.0100983  -0.0062858   0.0015417   0.0043804   0.0017208
   34  -0.2062554  -0.0239035   0.0215656  -0.0285353   0.0046049  -0.0005799
   35  -0.0214889  -0.0938433   0.0073628   0.0141059   0.0081678  -0.0037168
   36   0.0191560   0.0078013  -0.0723645  -0.0128252  -0.0045776   0.0056330
   37  -0.0167829  -0.0299709  -0.0058035   0.0013878  -0.0026800   0.0006633
   38  -0.0129401  -0.0029309   0.0003025   0.0031410  -0.0015852  -0.0001922
   39   0.0048358   0.0047420   0.0049875  -0.0004307   0.0020788  -0.0012111
   40   0.0007577   0.0001226  -0.0006470  -0.0001192  -0.0001581  -0.0001052
   41   0.0018807   0.0008180   0.0011442  -0.0003348  -0.0001033  -0.0000154
   42  -0.0010368   0.0015521  -0.0032301  -0.0008961  -0.0011200   0.0009395
   43   0.0028546  -0.0015591   0.0005660  -0.0010597   0.0006256   0.0006296
   44  -0.0026915  -0.0029423  -0.0030159   0.0002012  -0.0001202   0.0000248
   45   0.0005743  -0.0031340   0.0053609   0.0012260   0.0005936  -0.0004839
   46   0.0003755  -0.0010123  -0.0005142  -0.0000249  -0.0002963   0.0003684
   47   0.0008945  -0.0005262  -0.0005031  -0.0001637  -0.0005165   0.0005815
   48   0.0001344  -0.0000087  -0.0000509   0.0000328  -0.0001676   0.0000532
   49  -0.0000729   0.0001366   0.0001126   0.0000766  -0.0008098   0.0003073
   50   0.0006568  -0.0009530   0.0003614  -0.0006123  -0.0000414   0.0006444
   51  -0.0001800  -0.0000900  -0.0013551  -0.0003722   0.0000435   0.0004767
   52  -0.0000452   0.0000016  -0.0000605  -0.0000010   0.0000126   0.0000086
   53  -0.0000217   0.0000617   0.0001130   0.0000242  -0.0000208   0.0000265
   54  -0.0000071   0.0000700  -0.0002985  -0.0001310  -0.0000434   0.0000247
   55   0.0003317   0.0021305   0.0012160   0.0004759   0.0004652  -0.0004590
   56   0.0026582  -0.0015518  -0.0029567   0.0002295   0.0003560  -0.0002739
   57   0.0020718  -0.0029354   0.0053771   0.0012559  -0.0002391  -0.0003105
   58   0.0002160   0.0014991   0.0001707  -0.0003550  -0.0004228   0.0004354
   59  -0.0005721  -0.0005631   0.0000806   0.0001130   0.0001619  -0.0002339
   60  -0.0002638  -0.0005105  -0.0000166   0.0001591   0.0001730  -0.0001005
   61  -0.0288235   0.0213770   0.0127874  -0.0010855  -0.0029786   0.0036037
   62   0.0028442   0.0098385   0.0003072  -0.0029295  -0.0001258   0.0004881
   63   0.0045835  -0.0030654   0.0022002  -0.0005015   0.0008085  -0.0012709
   64   0.0011286   0.0010188  -0.0006564  -0.0001389   0.0002192  -0.0002105
   65  -0.0013753   0.0000161   0.0017934   0.0007730  -0.0000683   0.0001848
   66  -0.0011545   0.0012222  -0.0029460  -0.0005705  -0.0001028   0.0003537
            7           8           9          10          11          12
    1   0.0070149  -0.0056387   0.0056683  -0.0477239   0.0002801  -0.0013744
    2   0.0095195  -0.0190449   0.0218545   0.0398653   0.0320582  -0.0253149
    3  -0.0092750   0.0221349  -0.0181732  -0.0384333  -0.0252233   0.0273115
    4  -0.0463728  -0.0193181   0.0187532  -0.2786095  -0.0198857   0.0125968
    5  -0.0165276  -0.0865451   0.0642337  -0.0666500  -0.0872996   0.0262651
    6   0.0157045   0.0634691  -0.0850195   0.0565749   0.0273053  -0.0821565
    7   0.0620354   0.0292465  -0.0251810  -0.0068508  -0.0222668   0.0217097
    8   0.0292465   0.1162567  -0.1040372  -0.0049451  -0.0150678   0.0175752
    9  -0.0251810  -0.1040372   0.1145429   0.0044167   0.0168583  -0.0136716
   10  -0.0068508  -0.0049451   0.0044167   0.5510041   0.0503926  -0.0356925
   11  -0.0222668  -0.0150678   0.0168583   0.0503926   0.3613687  -0.2307475
   12   0.0217097   0.0175752  -0.0136716  -0.0356925  -0.2307475   0.3317933
   13  -0.0060714   0.0001929  -0.0002868  -0.1009963   0.0389736  -0.0390372
   14  -0.0045753   0.0010751  -0.0018456   0.0420378  -0.0575185   0.0351252
   15   0.0043654  -0.0017922   0.0011189  -0.0416869   0.0354194  -0.0561955
   16  -0.0046860  -0.0023398   0.0019278  -0.1298905  -0.0700101   0.0630410
   17   0.0017515   0.0039985   0.0002679  -0.0206452  -0.1901799   0.1211177
   18  -0.0018009   0.0002720   0.0039405   0.0168426   0.1189896  -0.1717963
   19   0.0001322   0.0000480  -0.0000655  -0.0046654   0.0008747  -0.0009813
   20  -0.0009806  -0.0005612   0.0006558  -0.0220405  -0.0022103   0.0042309
   21   0.0008349   0.0006519  -0.0004578   0.0201891   0.0048404  -0.0011294
   22   0.0009375  -0.0005873   0.0005929   0.0540193   0.0461039  -0.0413936
   23  -0.0004548  -0.0014429   0.0007139   0.0054454  -0.0228717   0.0281486
   24   0.0005142   0.0006316  -0.0013688  -0.0036273   0.0292378  -0.0201246
   25   0.0001427  -0.0000489   0.0000669  -0.0020979   0.0018949  -0.0019537
   26   0.0000076  -0.0002941  -0.0003029   0.0021724   0.0032040   0.0034400
   27   0.0000677  -0.0003080  -0.0003239  -0.0020320   0.0035461   0.0034388
   28  -0.0028195   0.0046071  -0.0044452  -0.0342621  -0.0272086   0.0245667
   29   0.0003799   0.0032966   0.0009172  -0.0258696  -0.0220050   0.0154473
   30  -0.0009522   0.0013126   0.0029172   0.0236569   0.0157166  -0.0185448
   31   0.0003355  -0.0005763   0.0005753  -0.0001891  -0.0008528   0.0007583
   32   0.0004247  -0.0007683   0.0009558  -0.0008234  -0.0006250   0.0000635
   33  -0.0003386   0.0008247  -0.0005597   0.0005775  -0.0000847  -0.0004264
   34  -0.0021928  -0.0023294   0.0016167   0.0004511   0.0020742  -0.0024414
   35   0.0023447  -0.0018218  -0.0001991   0.0018761   0.0015981   0.0042903
   36  -0.0018544  -0.0008113  -0.0013535  -0.0012610   0.0041758   0.0018747
   37  -0.0027198   0.0011304  -0.0028147   0.0002314   0.0000670   0.0010129
   38   0.0008514  -0.0001459   0.0003154  -0.0006958  -0.0004299   0.0004444
   39  -0.0030302  -0.0003370  -0.0009963   0.0006564   0.0002769  -0.0002513
   40  -0.0006992  -0.0001857  -0.0008094  -0.0002338   0.0000020   0.0000679
   41   0.0002837   0.0003069   0.0002123  -0.0002835  -0.0000100  -0.0000456
   42  -0.0000125   0.0003144  -0.0005346  -0.0000588   0.0001392  -0.0001297
   43   0.0015001  -0.0004115   0.0006937  -0.0000076   0.0005828  -0.0002707
   44   0.0002261   0.0001407   0.0000071  -0.0006016   0.0002272  -0.0000854
   45  -0.0007564   0.0000882  -0.0003393  -0.0003145  -0.0002301  -0.0001278
   46  -0.0000328   0.0001408  -0.0002162   0.0001937  -0.0001119   0.0000917
   47  -0.0001292   0.0002534  -0.0003592   0.0003665  -0.0001245   0.0001464
   48  -0.0000303   0.0000550  -0.0000787   0.0000573  -0.0000667   0.0000467
   49  -0.0001269   0.0002902  -0.0002553   0.0001781  -0.0001437   0.0001668
   50   0.0008885  -0.0001641   0.0003492   0.0003042   0.0001908  -0.0001205
   51   0.0005830  -0.0000811   0.0001950   0.0000528   0.0000592  -0.0001256
   52  -0.0000029  -0.0000051  -0.0000046   0.0000218   0.0000021  -0.0000078
   53   0.0000150   0.0000193  -0.0000113  -0.0000330  -0.0000192   0.0000184
   54   0.0000394   0.0000284   0.0000352   0.0000480   0.0000534  -0.0000168
   55  -0.0007928   0.0001186  -0.0003486  -0.0006584  -0.0000983  -0.0001051
   56  -0.0007440   0.0000054  -0.0002761   0.0001198  -0.0001568   0.0004693
   57   0.0000955   0.0001915  -0.0001629   0.0000736  -0.0004749   0.0004962
   58  -0.0000103   0.0001125  -0.0001270   0.0002680  -0.0001358   0.0000419
   59   0.0001134  -0.0000115   0.0001034  -0.0002234   0.0001464  -0.0001103
   60   0.0000162  -0.0000067   0.0000260  -0.0001351   0.0000542  -0.0000463
   61   0.0013113   0.0005895   0.0001078  -0.0001710  -0.0007091  -0.0007059
   62  -0.0003962   0.0004191  -0.0003750   0.0003950   0.0000522  -0.0005467
   63  -0.0007135  -0.0002407   0.0004141   0.0000297   0.0000504  -0.0001302
   64  -0.0000303  -0.0000910   0.0001350  -0.0000070   0.0001723  -0.0000842
   65   0.0000223   0.0000957  -0.0000393  -0.0001688  -0.0003285   0.0001845
   66   0.0000151   0.0000650  -0.0001500   0.0000653   0.0001045  -0.0000865
           13          14          15          16          17          18
    1  -0.0019244  -0.0004955   0.0005543  -0.0041393   0.0124313  -0.0118070
    2  -0.0043285   0.0019173   0.0017126   0.0129106  -0.0335951   0.0295938
    3   0.0040729   0.0018619   0.0025365  -0.0120131   0.0286847  -0.0298643
    4  -0.0302527   0.0028274  -0.0039653   0.0076896  -0.0620192   0.0584759
    5   0.0202959  -0.0011306   0.0044915  -0.0220239   0.0008863   0.0038727
    6  -0.0203674   0.0040413  -0.0017662   0.0214570   0.0030202   0.0035445
    7  -0.0060714  -0.0045753   0.0043654  -0.0046860   0.0017515  -0.0018009
    8   0.0001929   0.0010751  -0.0017922  -0.0023398   0.0039985   0.0002720
    9  -0.0002868  -0.0018456   0.0011189   0.0019278   0.0002679   0.0039405
   10  -0.1009963   0.0420378  -0.0416869  -0.1298905  -0.0206452   0.0168426
   11   0.0389736  -0.0575185   0.0354194  -0.0700101  -0.1901799   0.1189896
   12  -0.0390372   0.0351252  -0.0561955   0.0630410   0.1211177  -0.1717963
   13   0.1432700  -0.0642313   0.0642801  -0.0060222   0.0079057  -0.0077909
   14  -0.0642313   0.0713015  -0.0597428   0.0259253  -0.0149812   0.0192105
   15   0.0642801  -0.0597428   0.0682674  -0.0246599   0.0181818  -0.0133145
   16  -0.0060222   0.0259253  -0.0246599   0.7492282   0.0147845   0.0009140
   17   0.0079057  -0.0149812   0.0181818   0.0147845   0.4127560  -0.2638530
   18  -0.0077909   0.0192105  -0.0133145   0.0009140  -0.2638530   0.3750435
   19   0.0013239   0.0008790  -0.0006738  -0.3216128  -0.0588627   0.0480028
   20  -0.0003981  -0.0008048  -0.0016868  -0.0565807  -0.0590871   0.0203331
   21   0.0005726  -0.0017059  -0.0010419   0.0459248   0.0203194  -0.0534565
   22   0.0029393  -0.0050860   0.0043703  -0.2415749   0.0519386  -0.0517288
   23  -0.0006757   0.0011000   0.0032856   0.1005653  -0.1494742   0.0837655
   24   0.0004682   0.0032174   0.0014968  -0.0975963   0.0827025  -0.1413211
   25  -0.0003973   0.0009211  -0.0008834   0.0089299   0.0174476  -0.0161644
   26   0.0001578  -0.0004599   0.0005463  -0.0051001  -0.0072181   0.0098647
   27  -0.0001420   0.0005129  -0.0003715   0.0050613   0.0100768  -0.0058715
   28  -0.0013059   0.0019183  -0.0016230  -0.0521940   0.0373980  -0.0366189
   29   0.0009222  -0.0003869  -0.0002530   0.0038182   0.0339587  -0.0242837
   30  -0.0006767  -0.0005147  -0.0004564  -0.0058019  -0.0230881   0.0300726
   31   0.0000328   0.0001451  -0.0001161  -0.0045184  -0.0022331   0.0018060
   32   0.0000274  -0.0001538  -0.0003539  -0.0018516   0.0035914   0.0028591
   33  -0.0000620  -0.0003041  -0.0002593   0.0014634   0.0030579   0.0037276
   34   0.0002998  -0.0005896   0.0004767  -0.0005220   0.0001645  -0.0000659
   35   0.0013405  -0.0001065   0.0003021   0.0003225  -0.0011885  -0.0000047
   36  -0.0011222   0.0002317  -0.0000767   0.0000165  -0.0002048  -0.0009752
   37  -0.0004462   0.0002003  -0.0001281  -0.0003498  -0.0000389  -0.0002061
   38   0.0000538   0.0000983   0.0000254   0.0003919   0.0003422  -0.0003257
   39   0.0000936  -0.0001900   0.0000396   0.0000157  -0.0003716   0.0002096
   40   0.0000470  -0.0000144   0.0000178  -0.0000217   0.0000730  -0.0000570
   41   0.0000762  -0.0000519   0.0000242   0.0000086   0.0000695  -0.0001064
   42  -0.0000191   0.0000434  -0.0000325  -0.0000095   0.0000280   0.0000430
   43   0.0003847  -0.0001298   0.0000452   0.0002432  -0.0003856   0.0002498
   44   0.0004201  -0.0002017   0.0001956   0.0001884   0.0000379  -0.0000337
   45   0.0001811  -0.0000399   0.0000765   0.0002002   0.0000864  -0.0001402
   46  -0.0002034   0.0001020  -0.0000798  -0.0001306   0.0000240  -0.0000327
   47  -0.0003529   0.0001709  -0.0001564  -0.0002201   0.0000016  -0.0000270
   48  -0.0000993   0.0000393  -0.0000296  -0.0000609   0.0000510  -0.0000130
   49  -0.0002901   0.0001241  -0.0001115  -0.0001873   0.0000658  -0.0000361
   50  -0.0000049   0.0000502  -0.0000842   0.0000573  -0.0002826   0.0001998
   51   0.0000037  -0.0000219   0.0000120   0.0000146  -0.0000136   0.0001076
   52  -0.0000053   0.0000023  -0.0000028   0.0000038  -0.0000105   0.0000060
   53   0.0000019   0.0000005  -0.0000015  -0.0000131   0.0000196  -0.0000298
   54  -0.0000062   0.0000032  -0.0000180   0.0000176  -0.0000413   0.0000472
   55   0.0003622  -0.0001749   0.0002138   0.0000647   0.0003333  -0.0001987
   56  -0.0003458   0.0000960  -0.0001063  -0.0002541   0.0002617  -0.0002598
   57  -0.0000078   0.0001325  -0.0000746  -0.0002981   0.0000997  -0.0002386
   58  -0.0002715   0.0001029  -0.0001164  -0.0001792  -0.0000070   0.0000005
   59   0.0002308  -0.0000792   0.0000942   0.0001823  -0.0000293   0.0000197
   60   0.0001322  -0.0000618   0.0000555   0.0000766   0.0000469   0.0000175
   61  -0.0005351   0.0001729  -0.0003030  -0.0001952   0.0000030   0.0000929
   62  -0.0002454   0.0000285  -0.0000601  -0.0006271  -0.0000847   0.0001712
   63  -0.0000509  -0.0000559   0.0001062   0.0003142  -0.0001268   0.0002299
   64   0.0000621  -0.0000619   0.0000263   0.0000638  -0.0001163   0.0001202
   65  -0.0000161   0.0000366  -0.0000412  -0.0001389   0.0001967  -0.0002314
   66  -0.0001359   0.0000633  -0.0000727  -0.0000063  -0.0000461   0.0000112
           19          20          21          22          23          24
    1   0.0004632   0.0002445  -0.0003732   0.0046553  -0.0267746   0.0253882
    2   0.0003625  -0.0010713   0.0000508  -0.0610835   0.0011144   0.0029210
    3  -0.0002708  -0.0000607  -0.0011599   0.0560260   0.0050796   0.0043215
    4   0.0011413   0.0002325  -0.0000744  -0.0668805   0.0103181  -0.0115340
    5  -0.0006018   0.0003907   0.0047749   0.0099445  -0.0027542  -0.0008053
    6   0.0004715   0.0048458   0.0010818  -0.0113584  -0.0010943  -0.0030913
    7   0.0001322  -0.0009806   0.0008349   0.0009375  -0.0004548   0.0005142
    8   0.0000480  -0.0005612   0.0006519  -0.0005873  -0.0014429   0.0006316
    9  -0.0000655   0.0006558  -0.0004578   0.0005929   0.0007139  -0.0013688
   10  -0.0046654  -0.0220405   0.0201891   0.0540193   0.0054454  -0.0036273
   11   0.0008747  -0.0022103   0.0048404   0.0461039  -0.0228717   0.0292378
   12  -0.0009813   0.0042309  -0.0011294  -0.0413936   0.0281486  -0.0201246
   13   0.0013239  -0.0003981   0.0005726   0.0029393  -0.0006757   0.0004682
   14   0.0008790  -0.0008048  -0.0017059  -0.0050860   0.0011000   0.0032174
   15  -0.0006738  -0.0016868  -0.0010419   0.0043703   0.0032856   0.0014968
   16  -0.3216128  -0.0565807   0.0459248  -0.2415749   0.1005653  -0.0975963
   17  -0.0588627  -0.0590871   0.0203194   0.0519386  -0.1494742   0.0827025
   18   0.0480028   0.0203331  -0.0534565  -0.0517288   0.0837655  -0.1413211
   19   0.3396178   0.0609004  -0.0493024  -0.0154671  -0.0060088   0.0051605
   20   0.0609004   0.0554609  -0.0272380   0.0157844   0.0074923  -0.0030686
   21  -0.0493024  -0.0272380   0.0487720  -0.0150887  -0.0035170   0.0067947
   22  -0.0154671   0.0157844  -0.0150887   0.6706257   0.0184332  -0.0043067
   23  -0.0060088   0.0074923  -0.0035170   0.0184332   0.4568096  -0.3016449
   24   0.0051605  -0.0030686   0.0067947  -0.0043067  -0.3016449   0.4148532
   25   0.0008277  -0.0003039   0.0004085  -0.0743208  -0.0475820   0.0434842
   26   0.0001392  -0.0014907  -0.0024814  -0.0475238  -0.1905763   0.1431017
   27  -0.0000089  -0.0024447  -0.0018180   0.0432640   0.1432476  -0.1690038
   28  -0.0010154   0.0023178  -0.0023912  -0.3213260  -0.0686706   0.0574925
   29   0.0026613   0.0017325   0.0046944  -0.0218990  -0.1069610   0.0413780
   30  -0.0026768   0.0047696   0.0023769   0.0141991   0.0399711  -0.1003133
   31  -0.0007509   0.0007564  -0.0007401  -0.0161903   0.0157979  -0.0155851
   32  -0.0003362   0.0002546  -0.0001044  -0.0061341   0.0070108  -0.0036815
   33   0.0003046  -0.0000854   0.0002092   0.0057071  -0.0030171   0.0065196
   34  -0.0000148   0.0000600   0.0000781   0.0030165   0.0000620  -0.0006494
   35  -0.0000475  -0.0000773  -0.0001972  -0.0007052   0.0001826   0.0057954
   36   0.0000451  -0.0002782  -0.0002076  -0.0000705   0.0053720   0.0011992
   37   0.0000064  -0.0000350  -0.0000554   0.0000288   0.0001958   0.0014725
   38   0.0000031  -0.0000697  -0.0000504  -0.0000580   0.0001218   0.0002834
   39   0.0000136   0.0000354   0.0000721  -0.0000042  -0.0002782  -0.0003587
   40   0.0000008  -0.0000004  -0.0000078   0.0000949   0.0000439  -0.0000312
   41   0.0000001   0.0000124   0.0000023   0.0001475  -0.0001219   0.0000448
   42   0.0000060   0.0000180  -0.0000109   0.0000454   0.0001699  -0.0001835
   43   0.0000063   0.0000263   0.0000013  -0.0004891   0.0000324  -0.0001557
   44   0.0000358  -0.0000234  -0.0000213   0.0000258   0.0002211   0.0003193
   45  -0.0000062  -0.0000184   0.0000043   0.0001956  -0.0002450   0.0004952
   46  -0.0000099  -0.0000023  -0.0000096   0.0000486   0.0000441   0.0001168
   47  -0.0000213   0.0000036  -0.0000146   0.0000564   0.0000576   0.0000377
   48  -0.0000056  -0.0000061  -0.0000122   0.0000196   0.0000205   0.0000071
   49  -0.0000113   0.0000275   0.0000123   0.0000737  -0.0001745  -0.0000993
   50  -0.0000131   0.0000365   0.0000193  -0.0004363   0.0000226  -0.0002599
   51  -0.0000029   0.0000095  -0.0000205  -0.0001300   0.0000821  -0.0001393
   52  -0.0000005  -0.0000013  -0.0000011  -0.0000089   0.0000247   0.0000095
   53  -0.0000006   0.0000007  -0.0000025   0.0000445   0.0000091  -0.0000015
   54  -0.0000012   0.0000019   0.0000011  -0.0000666   0.0000147  -0.0000216
   55   0.0000505  -0.0000652  -0.0000206   0.0005600  -0.0001719   0.0003778
   56  -0.0000236  -0.0000057  -0.0000129   0.0005209   0.0000378   0.0002243
   57   0.0000020   0.0000363   0.0000419   0.0003708  -0.0002482  -0.0001530
   58  -0.0000145   0.0000103   0.0000038   0.0000069  -0.0000142  -0.0000440
   59   0.0000145  -0.0000095  -0.0000071  -0.0000523   0.0000388   0.0000243
   60   0.0000080  -0.0000111  -0.0000118   0.0000248  -0.0000122   0.0000133
   61  -0.0000099   0.0000517   0.0000317  -0.0004483  -0.0003687  -0.0008010
   62   0.0000024   0.0000261   0.0000144   0.0001745  -0.0000864  -0.0004389
   63   0.0000059  -0.0000466  -0.0000074  -0.0006105  -0.0002011   0.0004626
   64   0.0000025  -0.0000036   0.0000074  -0.0003024  -0.0000684  -0.0000518
   65  -0.0000054   0.0000008  -0.0000151   0.0003914   0.0000723  -0.0000171
   66  -0.0000247   0.0000083  -0.0000201  -0.0000569   0.0003866  -0.0000836
           25          26          27          28          29          30
    1  -0.0051089  -0.0012043   0.0005850  -0.1315972  -0.0531076   0.0522730
    2  -0.0009337   0.0040426   0.0024519  -0.0080256  -0.1902375   0.1169289
    3   0.0006927   0.0023668   0.0043181   0.0077754   0.1152546  -0.1705411
    4  -0.0013313   0.0003581  -0.0003606   0.0537689   0.0431812  -0.0399383
    5   0.0004711  -0.0000192  -0.0006030   0.0047458  -0.0212465   0.0287063
    6  -0.0004515  -0.0005482  -0.0000648  -0.0034289   0.0294958  -0.0200234
    7   0.0001427   0.0000076   0.0000677  -0.0028195   0.0003799  -0.0009522
    8  -0.0000489  -0.0002941  -0.0003080   0.0046071   0.0032966   0.0013126
    9   0.0000669  -0.0003029  -0.0003239  -0.0044452   0.0009172   0.0029172
   10  -0.0020979   0.0021724  -0.0020320  -0.0342621  -0.0258696   0.0236569
   11   0.0018949   0.0032040   0.0035461  -0.0272086  -0.0220050   0.0157166
   12  -0.0019537   0.0034400   0.0034388   0.0245667   0.0154473  -0.0185448
   13  -0.0003973   0.0001578  -0.0001420  -0.0013059   0.0009222  -0.0006767
   14   0.0009211  -0.0004599   0.0005129   0.0019183  -0.0003869  -0.0005147
   15  -0.0008834   0.0005463  -0.0003715  -0.0016230  -0.0002530  -0.0004564
   16   0.0089299  -0.0051001   0.0050613  -0.0521940   0.0038182  -0.0058019
   17   0.0174476  -0.0072181   0.0100768   0.0373980   0.0339587  -0.0230881
   18  -0.0161644   0.0098647  -0.0058715  -0.0366189  -0.0242837   0.0300726
   19   0.0008277   0.0001392  -0.0000089  -0.0010154   0.0026613  -0.0026768
   20  -0.0003039  -0.0014907  -0.0024447   0.0023178   0.0017325   0.0047696
   21   0.0004085  -0.0024814  -0.0018180  -0.0023912   0.0046944   0.0023769
   22  -0.0743208  -0.0475238   0.0432640  -0.3213260  -0.0218990   0.0141991
   23  -0.0475820  -0.1905763   0.1432476  -0.0686706  -0.1069610   0.0399711
   24   0.0434842   0.1431017  -0.1690038   0.0574925   0.0413780  -0.1003133
   25   0.0748560   0.0508338  -0.0463590  -0.0022134  -0.0220903   0.0206167
   26   0.0508338   0.1954377  -0.1578598   0.0001466  -0.0010273   0.0040104
   27  -0.0463590  -0.1578598   0.1716536  -0.0004323   0.0034472  -0.0000548
   28  -0.0022134   0.0001466  -0.0004323   0.7158803  -0.0170197   0.0350368
   29  -0.0220903  -0.0010273   0.0034472  -0.0170197   0.4197432  -0.2706400
   30   0.0206167   0.0040104  -0.0000548   0.0350368  -0.2706400   0.3881655
   31   0.0008873  -0.0000701   0.0002365  -0.2047434   0.0990296  -0.1007442
   32   0.0003656  -0.0014851  -0.0023210   0.0974941  -0.1136759   0.0771684
   33  -0.0001870  -0.0022944  -0.0017841  -0.0998449   0.0774971  -0.1132701
   34   0.0003189   0.0002029  -0.0000635  -0.0141027  -0.0142303   0.0072250
   35  -0.0009493  -0.0001275   0.0001800  -0.0261091  -0.0031634   0.0054614
   36   0.0007442   0.0001706  -0.0000155   0.0225343   0.0068290  -0.0000705
   37  -0.0003236  -0.0000530   0.0001153  -0.0026401   0.0017461  -0.0015890
   38   0.0000165   0.0000385   0.0000026   0.0014150   0.0021614  -0.0015215
   39   0.0000530   0.0000547  -0.0000322   0.0014004   0.0002071  -0.0002814
   40   0.0000160   0.0000093  -0.0000011   0.0001493  -0.0000176   0.0000657
   41  -0.0000149   0.0000004   0.0000000  -0.0004708  -0.0002487   0.0003177
   42   0.0000357   0.0000029  -0.0000163   0.0004214   0.0001332   0.0000308
   43   0.0000349   0.0000076  -0.0000350  -0.0002359  -0.0007887   0.0004410
   44   0.0000652   0.0000403  -0.0000133   0.0004225   0.0001726  -0.0000113
   45  -0.0000862   0.0000062   0.0000177  -0.0011782  -0.0001414  -0.0001603
   46  -0.0000522  -0.0000249   0.0000165  -0.0004280   0.0000406  -0.0000490
   47  -0.0000691  -0.0000364   0.0000196  -0.0004765   0.0000367  -0.0000239
   48  -0.0000120  -0.0000132   0.0000044  -0.0001483  -0.0000139   0.0000370
   49  -0.0000805  -0.0000337   0.0000186  -0.0005848   0.0006109  -0.0000877
   50  -0.0000124  -0.0000463  -0.0000468  -0.0001375   0.0000514   0.0004943
   51   0.0000238  -0.0000014  -0.0000060   0.0001827  -0.0000373   0.0003207
   52   0.0000011   0.0000001  -0.0000014   0.0000378  -0.0000102  -0.0000181
   53  -0.0000004   0.0000011   0.0000035  -0.0000235   0.0000051   0.0000483
   54   0.0000041  -0.0000028  -0.0000094   0.0000542   0.0000075  -0.0000165
   55   0.0000631   0.0000737   0.0000256   0.0000589  -0.0004185  -0.0008335
   56  -0.0000555   0.0000078   0.0000670  -0.0005524  -0.0000340  -0.0001604
   57  -0.0000728  -0.0000103   0.0000445  -0.0012123   0.0000456   0.0001562
   58  -0.0000580  -0.0000246   0.0000288  -0.0002523   0.0000023  -0.0000777
   59   0.0000593   0.0000157  -0.0000393   0.0003108   0.0000050   0.0000706
   60   0.0000259   0.0000112  -0.0000146   0.0001030   0.0000064  -0.0000003
   61  -0.0001017  -0.0001003  -0.0000035  -0.0003062   0.0031640  -0.0003084
   62  -0.0000131  -0.0000186   0.0000485  -0.0019206  -0.0025814   0.0009086
   63  -0.0000401  -0.0000456  -0.0000628   0.0009388   0.0003174  -0.0005439
   64   0.0000079   0.0000253   0.0000199   0.0001290  -0.0001025   0.0002376
   65  -0.0000018   0.0000113   0.0000323  -0.0001592   0.0003994   0.0000774
   66   0.0000544  -0.0000157  -0.0000279   0.0008215  -0.0003057   0.0002045
           31          32          33          34          35          36
    1   0.0074617   0.0159278  -0.0155425  -0.2062554  -0.0214889   0.0191560
    2  -0.0051433  -0.0078475   0.0100983  -0.0239035  -0.0938433   0.0078013
    3   0.0048543   0.0111013  -0.0062858   0.0215656   0.0073628  -0.0723645
    4   0.0003749  -0.0017218   0.0015417  -0.0285353   0.0141059  -0.0128252
    5  -0.0011969   0.0009111   0.0043804   0.0046049   0.0081678  -0.0045776
    6   0.0010974   0.0044556   0.0017208  -0.0005799  -0.0037168   0.0056330
    7   0.0003355   0.0004247  -0.0003386  -0.0021928   0.0023447  -0.0018544
    8  -0.0005763  -0.0007683   0.0008247  -0.0023294  -0.0018218  -0.0008113
    9   0.0005753   0.0009558  -0.0005597   0.0016167  -0.0001991  -0.0013535
   10  -0.0001891  -0.0008234   0.0005775   0.0004511   0.0018761  -0.0012610
   11  -0.0008528  -0.0006250  -0.0000847   0.0020742   0.0015981   0.0041758
   12   0.0007583   0.0000635  -0.0004264  -0.0024414   0.0042903   0.0018747
   13   0.0000328   0.0000274  -0.0000620   0.0002998   0.0013405  -0.0011222
   14   0.0001451  -0.0001538  -0.0003041  -0.0005896  -0.0001065   0.0002317
   15  -0.0001161  -0.0003539  -0.0002593   0.0004767   0.0003021  -0.0000767
   16  -0.0045184  -0.0018516   0.0014634  -0.0005220   0.0003225   0.0000165
   17  -0.0022331   0.0035914   0.0030579   0.0001645  -0.0011885  -0.0002048
   18   0.0018060   0.0028591   0.0037276  -0.0000659  -0.0000047  -0.0009752
   19  -0.0007509  -0.0003362   0.0003046  -0.0000148  -0.0000475   0.0000451
   20   0.0007564   0.0002546  -0.0000854   0.0000600  -0.0000773  -0.0002782
   21  -0.0007401  -0.0001044   0.0002092   0.0000781  -0.0001972  -0.0002076
   22  -0.0161903  -0.0061341   0.0057071   0.0030165  -0.0007052  -0.0000705
   23   0.0157979   0.0070108  -0.0030171   0.0000620   0.0001826   0.0053720
   24  -0.0155851  -0.0036815   0.0065196  -0.0006494   0.0057954   0.0011992
   25   0.0008873   0.0003656  -0.0001870   0.0003189  -0.0009493   0.0007442
   26  -0.0000701  -0.0014851  -0.0022944   0.0002029  -0.0001275   0.0001706
   27   0.0002365  -0.0023210  -0.0017841  -0.0000635   0.0001800  -0.0000155
   28  -0.2047434   0.0974941  -0.0998449  -0.0141027  -0.0261091   0.0225343
   29   0.0990296  -0.1136759   0.0774971  -0.0142303  -0.0031634   0.0068290
   30  -0.1007442   0.0771684  -0.1132701   0.0072250   0.0054614  -0.0000705
   31   0.2166250  -0.1047052   0.1065240   0.0004774  -0.0009321   0.0009479
   32  -0.1047052   0.1140214  -0.0878401   0.0019419  -0.0011861  -0.0022736
   33   0.1065240  -0.0878401   0.1122897  -0.0007021  -0.0020585  -0.0015819
   34   0.0004774   0.0019419  -0.0007021   0.6135449   0.0229500  -0.0779116
   35  -0.0009321  -0.0011861  -0.0020585   0.0229500   0.6087916   0.1245110
   36   0.0009479  -0.0022736  -0.0015819  -0.0779116   0.1245110   0.2271393
   37   0.0003250  -0.0008105  -0.0001661  -0.1441208  -0.0348391   0.0035722
   38   0.0000859  -0.0004996   0.0000353  -0.0914594  -0.2687358  -0.0525256
   39   0.0000910   0.0000396   0.0001892  -0.0200907  -0.0655321  -0.0806231
   40   0.0000041   0.0000202  -0.0000348   0.0105446  -0.0103051  -0.0049938
   41   0.0000110   0.0000194  -0.0000406   0.0161694  -0.0152738  -0.0091002
   42   0.0000197   0.0000751  -0.0000075   0.0050185  -0.0043072   0.0006315
   43  -0.0001089   0.0002656  -0.0001060  -0.0157390  -0.0846392  -0.0259737
   44  -0.0000469  -0.0003436   0.0000880  -0.0315967   0.0095657   0.0072495
   45   0.0000051  -0.0001234   0.0000311  -0.0071333   0.0183772   0.0134459
   46   0.0000332  -0.0000262  -0.0000781  -0.0035288   0.0038501   0.0028982
   47   0.0000750   0.0000370  -0.0001701  -0.0017350   0.0039094   0.0001210
   48  -0.0000103   0.0000024  -0.0000521   0.0010219  -0.0010009   0.0042352
   49   0.0000083   0.0000658  -0.0000361   0.0001035   0.0073345   0.0021953
   50  -0.0000067   0.0003262  -0.0001536   0.0072834  -0.0579170  -0.0210276
   51  -0.0000220   0.0001089  -0.0001257   0.0020510  -0.0207131  -0.0097102
   52  -0.0000001  -0.0000045  -0.0000107   0.0005341   0.0003020  -0.0002397
   53   0.0000029  -0.0000024  -0.0000241   0.0002924  -0.0010591   0.0000386
   54  -0.0000039   0.0000230  -0.0000107  -0.0002489  -0.0000797  -0.0012639
   55  -0.0001020  -0.0006237   0.0004508  -0.0401379   0.0675380   0.0319104
   56   0.0000193  -0.0001176  -0.0002470   0.0140591   0.0452440   0.0108482
   57  -0.0000191   0.0000878   0.0001115   0.0133180   0.0014160   0.0033267
   58   0.0000497   0.0000999  -0.0000288  -0.0024836  -0.0060867  -0.0006152
   59  -0.0000433  -0.0001054   0.0000294  -0.0004510   0.0020544  -0.0008000
   60  -0.0000066  -0.0000640  -0.0000005   0.0011734   0.0002418   0.0044651
   61   0.0000510   0.0003290   0.0004177  -0.1812895   0.0471677   0.0381875
   62  -0.0000097   0.0006504   0.0003425   0.1056599  -0.2200521  -0.0711138
   63   0.0002171  -0.0002884   0.0001977   0.0611773  -0.0611314  -0.0946205
   64  -0.0000624   0.0000755   0.0001507   0.0096214   0.0169719   0.0046570
   65  -0.0001066  -0.0000121  -0.0000341  -0.0092371  -0.0149624  -0.0046294
   66   0.0001146   0.0001098  -0.0006325  -0.0048314  -0.0089923   0.0009125
           37          38          39          40          41          42
    1  -0.0167829  -0.0129401   0.0048358   0.0007577   0.0018807  -0.0010368
    2  -0.0299709  -0.0029309   0.0047420   0.0001226   0.0008180   0.0015521
    3  -0.0058035   0.0003025   0.0049875  -0.0006470   0.0011442  -0.0032301
    4   0.0013878   0.0031410  -0.0004307  -0.0001192  -0.0003348  -0.0008961
    5  -0.0026800  -0.0015852   0.0020788  -0.0001581  -0.0001033  -0.0011200
    6   0.0006633  -0.0001922  -0.0012111  -0.0001052  -0.0000154   0.0009395
    7  -0.0027198   0.0008514  -0.0030302  -0.0006992   0.0002837  -0.0000125
    8   0.0011304  -0.0001459  -0.0003370  -0.0001857   0.0003069   0.0003144
    9  -0.0028147   0.0003154  -0.0009963  -0.0008094   0.0002123  -0.0005346
   10   0.0002314  -0.0006958   0.0006564  -0.0002338  -0.0002835  -0.0000588
   11   0.0000670  -0.0004299   0.0002769   0.0000020  -0.0000100   0.0001392
   12   0.0010129   0.0004444  -0.0002513   0.0000679  -0.0000456  -0.0001297
   13  -0.0004462   0.0000538   0.0000936   0.0000470   0.0000762  -0.0000191
   14   0.0002003   0.0000983  -0.0001900  -0.0000144  -0.0000519   0.0000434
   15  -0.0001281   0.0000254   0.0000396   0.0000178   0.0000242  -0.0000325
   16  -0.0003498   0.0003919   0.0000157  -0.0000217   0.0000086  -0.0000095
   17  -0.0000389   0.0003422  -0.0003716   0.0000730   0.0000695   0.0000280
   18  -0.0002061  -0.0003257   0.0002096  -0.0000570  -0.0001064   0.0000430
   19   0.0000064   0.0000031   0.0000136   0.0000008   0.0000001   0.0000060
   20  -0.0000350  -0.0000697   0.0000354  -0.0000004   0.0000124   0.0000180
   21  -0.0000554  -0.0000504   0.0000721  -0.0000078   0.0000023  -0.0000109
   22   0.0000288  -0.0000580  -0.0000042   0.0000949   0.0001475   0.0000454
   23   0.0001958   0.0001218  -0.0002782   0.0000439  -0.0001219   0.0001699
   24   0.0014725   0.0002834  -0.0003587  -0.0000312   0.0000448  -0.0001835
   25  -0.0003236   0.0000165   0.0000530   0.0000160  -0.0000149   0.0000357
   26  -0.0000530   0.0000385   0.0000547   0.0000093   0.0000004   0.0000029
   27   0.0001153   0.0000026  -0.0000322  -0.0000011   0.0000000  -0.0000163
   28  -0.0026401   0.0014150   0.0014004   0.0001493  -0.0004708   0.0004214
   29   0.0017461   0.0021614   0.0002071  -0.0000176  -0.0002487   0.0001332
   30  -0.0015890  -0.0015215  -0.0002814   0.0000657   0.0003177   0.0000308
   31   0.0003250   0.0000859   0.0000910   0.0000041   0.0000110   0.0000197
   32  -0.0008105  -0.0004996   0.0000396   0.0000202   0.0000194   0.0000751
   33  -0.0001661   0.0000353   0.0001892  -0.0000348  -0.0000406  -0.0000075
   34  -0.1441208  -0.0914594  -0.0200907   0.0105446   0.0161694   0.0050185
   35  -0.0348391  -0.2687358  -0.0655321  -0.0103051  -0.0152738  -0.0043072
   36   0.0035722  -0.0525256  -0.0806231  -0.0049938  -0.0091002   0.0006315
   37   0.6738655  -0.0185677  -0.1056731  -0.1537090   0.1223336   0.0645574
   38  -0.0185677   0.6417298   0.1806998   0.1205758  -0.2067168  -0.0815883
   39  -0.1056731   0.1806998   0.2106471   0.0645559  -0.0825731  -0.0745333
   40  -0.1537090   0.1205758   0.0645559   0.1617528  -0.1281205  -0.0695108
   41   0.1223336  -0.2067168  -0.0825731  -0.1281205   0.2167980   0.0901775
   42   0.0645574  -0.0815883  -0.0745333  -0.0695108   0.0901775   0.0681826
   43  -0.3192394   0.0093165   0.0485383  -0.0138266  -0.0056908   0.0011035
   44  -0.0515313  -0.1078421  -0.0066644   0.0232612   0.0059182  -0.0032599
   45   0.0291754  -0.0186756  -0.0740355   0.0110939   0.0021411   0.0012790
   46  -0.0132103  -0.0363095  -0.0093253   0.0007096  -0.0003635  -0.0007427
   47  -0.0122386  -0.0218095  -0.0066309   0.0007426   0.0006280   0.0010027
   48  -0.0009958  -0.0024222   0.0039086  -0.0004053   0.0012013  -0.0021788
   49  -0.0343597   0.0152163   0.0135918  -0.0046670  -0.0020729   0.0011780
   50   0.0570914   0.0433946   0.0005567  -0.0025679   0.0010750  -0.0010538
   51   0.0276473   0.0093849   0.0059755   0.0009448  -0.0011514   0.0049990
   52   0.0002977   0.0024849   0.0018643  -0.0005080  -0.0002487   0.0000614
   53   0.0020373  -0.0028294  -0.0032701   0.0010854   0.0004280  -0.0001612
   54   0.0018125  -0.0032857   0.0041087   0.0005277   0.0001122   0.0002296
   55  -0.0454270  -0.0355703  -0.0039584  -0.0006118  -0.0008674  -0.0003851
   56  -0.0350895  -0.0263174  -0.0009371  -0.0009817  -0.0001938   0.0003621
   57  -0.0043310  -0.0009121  -0.0032642  -0.0003447   0.0003458  -0.0005866
   58   0.0005082   0.0022943   0.0005364   0.0001426   0.0001638  -0.0000630
   59   0.0021726  -0.0008375  -0.0004046   0.0001187   0.0000106   0.0001482
   60   0.0004674  -0.0003985  -0.0011789  -0.0000768   0.0001445  -0.0004568
   61   0.0585791   0.0371004   0.0038838  -0.0003733  -0.0034502   0.0000384
   62  -0.0040248  -0.0464623  -0.0186956  -0.0031643  -0.0027186  -0.0024445
   63  -0.0112173  -0.0269011   0.0019338  -0.0000323  -0.0023620   0.0053402
   64  -0.0019052   0.0026489   0.0023854   0.0005502   0.0008432   0.0002490
   65   0.0029207  -0.0006633  -0.0027966  -0.0005390  -0.0006457  -0.0002315
   66   0.0024877  -0.0027056   0.0046993  -0.0002167  -0.0004731   0.0002255
           43          44          45          46          47          48
    1   0.0028546  -0.0026915   0.0005743   0.0003755   0.0008945   0.0001344
    2  -0.0015591  -0.0029423  -0.0031340  -0.0010123  -0.0005262  -0.0000087
    3   0.0005660  -0.0030159   0.0053609  -0.0005142  -0.0005031  -0.0000509
    4  -0.0010597   0.0002012   0.0012260  -0.0000249  -0.0001637   0.0000328
    5   0.0006256  -0.0001202   0.0005936  -0.0002963  -0.0005165  -0.0001676
    6   0.0006296   0.0000248  -0.0004839   0.0003684   0.0005815   0.0000532
    7   0.0015001   0.0002261  -0.0007564  -0.0000328  -0.0001292  -0.0000303
    8  -0.0004115   0.0001407   0.0000882   0.0001408   0.0002534   0.0000550
    9   0.0006937   0.0000071  -0.0003393  -0.0002162  -0.0003592  -0.0000787
   10  -0.0000076  -0.0006016  -0.0003145   0.0001937   0.0003665   0.0000573
   11   0.0005828   0.0002272  -0.0002301  -0.0001119  -0.0001245  -0.0000667
   12  -0.0002707  -0.0000854  -0.0001278   0.0000917   0.0001464   0.0000467
   13   0.0003847   0.0004201   0.0001811  -0.0002034  -0.0003529  -0.0000993
   14  -0.0001298  -0.0002017  -0.0000399   0.0001020   0.0001709   0.0000393
   15   0.0000452   0.0001956   0.0000765  -0.0000798  -0.0001564  -0.0000296
   16   0.0002432   0.0001884   0.0002002  -0.0001306  -0.0002201  -0.0000609
   17  -0.0003856   0.0000379   0.0000864   0.0000240   0.0000016   0.0000510
   18   0.0002498  -0.0000337  -0.0001402  -0.0000327  -0.0000270  -0.0000130
   19   0.0000063   0.0000358  -0.0000062  -0.0000099  -0.0000213  -0.0000056
   20   0.0000263  -0.0000234  -0.0000184  -0.0000023   0.0000036  -0.0000061
   21   0.0000013  -0.0000213   0.0000043  -0.0000096  -0.0000146  -0.0000122
   22  -0.0004891   0.0000258   0.0001956   0.0000486   0.0000564   0.0000196
   23   0.0000324   0.0002211  -0.0002450   0.0000441   0.0000576   0.0000205
   24  -0.0001557   0.0003193   0.0004952   0.0001168   0.0000377   0.0000071
   25   0.0000349   0.0000652  -0.0000862  -0.0000522  -0.0000691  -0.0000120
   26   0.0000076   0.0000403   0.0000062  -0.0000249  -0.0000364  -0.0000132
   27  -0.0000350  -0.0000133   0.0000177   0.0000165   0.0000196   0.0000044
   28  -0.0002359   0.0004225  -0.0011782  -0.0004280  -0.0004765  -0.0001483
   29  -0.0007887   0.0001726  -0.0001414   0.0000406   0.0000367  -0.0000139
   30   0.0004410  -0.0000113  -0.0001603  -0.0000490  -0.0000239   0.0000370
   31  -0.0001089  -0.0000469   0.0000051   0.0000332   0.0000750  -0.0000103
   32   0.0002656  -0.0003436  -0.0001234  -0.0000262   0.0000370   0.0000024
   33  -0.0001060   0.0000880   0.0000311  -0.0000781  -0.0001701  -0.0000521
   34  -0.0157390  -0.0315967  -0.0071333  -0.0035288  -0.0017350   0.0010219
   35  -0.0846392   0.0095657   0.0183772   0.0038501   0.0039094  -0.0010009
   36  -0.0259737   0.0072495   0.0134459   0.0028982   0.0001210   0.0042352
   37  -0.3192394  -0.0515313   0.0291754  -0.0132103  -0.0122386  -0.0009958
   38   0.0093165  -0.1078421  -0.0186756  -0.0363095  -0.0218095  -0.0024222
   39   0.0485383  -0.0066644  -0.0740355  -0.0093253  -0.0066309   0.0039086
   40  -0.0138266   0.0232612   0.0110939   0.0007096   0.0007426  -0.0004053
   41  -0.0056908   0.0059182   0.0021411  -0.0003635   0.0006280   0.0012013
   42   0.0011035  -0.0032599   0.0012790  -0.0007427   0.0010027  -0.0021788
   43   0.6155086  -0.0223753  -0.0981376  -0.0569090  -0.0400308  -0.0071772
   44  -0.0223753   0.4744154   0.1252576  -0.0398701  -0.1280024  -0.0288133
   45  -0.0981376   0.1252576   0.1853028  -0.0073758  -0.0288331  -0.0319797
   46  -0.0569090  -0.0398701  -0.0073758   0.0655014   0.0664260   0.0128402
   47  -0.0400308  -0.1280024  -0.0288331   0.0664260   0.1846302   0.0475397
   48  -0.0071772  -0.0288133  -0.0319797   0.0128402   0.0475397   0.0257405
   49  -0.2030161   0.1205482   0.0674226   0.0068624  -0.0160733  -0.0060731
   50   0.0597912  -0.1990956  -0.0580234   0.0077649  -0.0379952  -0.0159814
   51   0.0465896  -0.0695252  -0.0942210   0.0022271  -0.0118080   0.0001229
   52  -0.0131998  -0.0055332   0.0011140   0.0008687  -0.0003050  -0.0007662
   53   0.0223983   0.0065456  -0.0029145   0.0007064   0.0005498   0.0009356
   54   0.0104331   0.0023370   0.0015822  -0.0003766   0.0011938  -0.0021557
   55   0.0646080  -0.0108069  -0.0145068  -0.0018223   0.0042984   0.0025818
   56   0.0480305  -0.0540752  -0.0294814   0.0002342   0.0029622  -0.0006667
   57   0.0056612  -0.0187211  -0.0009195   0.0012159  -0.0015293   0.0037891
   58  -0.0002759  -0.0015775   0.0004562   0.0001604   0.0002996   0.0000910
   59  -0.0056956   0.0009015  -0.0003619   0.0002404  -0.0018296  -0.0006840
   60  -0.0009309  -0.0010251   0.0044922   0.0000550  -0.0006706  -0.0002036
   61  -0.0599845   0.0204861   0.0175389   0.0014240  -0.0013225  -0.0008606
   62   0.0198850  -0.0059051  -0.0045624  -0.0014912  -0.0023372  -0.0001573
   63   0.0176227  -0.0045520  -0.0089361  -0.0008798  -0.0000449  -0.0007642
   64  -0.0010484   0.0007515   0.0003087   0.0001747  -0.0000207  -0.0001336
   65   0.0007378   0.0003618   0.0002323  -0.0000649  -0.0000629   0.0001568
   66   0.0002125   0.0002685  -0.0007462  -0.0001500   0.0001288  -0.0004261
           49          50          51          52          53          54
    1  -0.0000729   0.0006568  -0.0001800  -0.0000452  -0.0000217  -0.0000071
    2   0.0001366  -0.0009530  -0.0000900   0.0000016   0.0000617   0.0000700
    3   0.0001126   0.0003614  -0.0013551  -0.0000605   0.0001130  -0.0002985
    4   0.0000766  -0.0006123  -0.0003722  -0.0000010   0.0000242  -0.0001310
    5  -0.0008098  -0.0000414   0.0000435   0.0000126  -0.0000208  -0.0000434
    6   0.0003073   0.0006444   0.0004767   0.0000086   0.0000265   0.0000247
    7  -0.0001269   0.0008885   0.0005830  -0.0000029   0.0000150   0.0000394
    8   0.0002902  -0.0001641  -0.0000811  -0.0000051   0.0000193   0.0000284
    9  -0.0002553   0.0003492   0.0001950  -0.0000046  -0.0000113   0.0000352
   10   0.0001781   0.0003042   0.0000528   0.0000218  -0.0000330   0.0000480
   11  -0.0001437   0.0001908   0.0000592   0.0000021  -0.0000192   0.0000534
   12   0.0001668  -0.0001205  -0.0001256  -0.0000078   0.0000184  -0.0000168
   13  -0.0002901  -0.0000049   0.0000037  -0.0000053   0.0000019  -0.0000062
   14   0.0001241   0.0000502  -0.0000219   0.0000023   0.0000005   0.0000032
   15  -0.0001115  -0.0000842   0.0000120  -0.0000028  -0.0000015  -0.0000180
   16  -0.0001873   0.0000573   0.0000146   0.0000038  -0.0000131   0.0000176
   17   0.0000658  -0.0002826  -0.0000136  -0.0000105   0.0000196  -0.0000413
   18  -0.0000361   0.0001998   0.0001076   0.0000060  -0.0000298   0.0000472
   19  -0.0000113  -0.0000131  -0.0000029  -0.0000005  -0.0000006  -0.0000012
   20   0.0000275   0.0000365   0.0000095  -0.0000013   0.0000007   0.0000019
   21   0.0000123   0.0000193  -0.0000205  -0.0000011  -0.0000025   0.0000011
   22   0.0000737  -0.0004363  -0.0001300  -0.0000089   0.0000445  -0.0000666
   23  -0.0001745   0.0000226   0.0000821   0.0000247   0.0000091   0.0000147
   24  -0.0000993  -0.0002599  -0.0001393   0.0000095  -0.0000015  -0.0000216
   25  -0.0000805  -0.0000124   0.0000238   0.0000011  -0.0000004   0.0000041
   26  -0.0000337  -0.0000463  -0.0000014   0.0000001   0.0000011  -0.0000028
   27   0.0000186  -0.0000468  -0.0000060  -0.0000014   0.0000035  -0.0000094
   28  -0.0005848  -0.0001375   0.0001827   0.0000378  -0.0000235   0.0000542
   29   0.0006109   0.0000514  -0.0000373  -0.0000102   0.0000051   0.0000075
   30  -0.0000877   0.0004943   0.0003207  -0.0000181   0.0000483  -0.0000165
   31   0.0000083  -0.0000067  -0.0000220  -0.0000001   0.0000029  -0.0000039
   32   0.0000658   0.0003262   0.0001089  -0.0000045  -0.0000024   0.0000230
   33  -0.0000361  -0.0001536  -0.0001257  -0.0000107  -0.0000241  -0.0000107
   34   0.0001035   0.0072834   0.0020510   0.0005341   0.0002924  -0.0002489
   35   0.0073345  -0.0579170  -0.0207131   0.0003020  -0.0010591  -0.0000797
   36   0.0021953  -0.0210276  -0.0097102  -0.0002397   0.0000386  -0.0012639
   37  -0.0343597   0.0570914   0.0276473   0.0002977   0.0020373   0.0018125
   38   0.0152163   0.0433946   0.0093849   0.0024849  -0.0028294  -0.0032857
   39   0.0135918   0.0005567   0.0059755   0.0018643  -0.0032701   0.0041087
   40  -0.0046670  -0.0025679   0.0009448  -0.0005080   0.0010854   0.0005277
   41  -0.0020729   0.0010750  -0.0011514  -0.0002487   0.0004280   0.0001122
   42   0.0011780  -0.0010538   0.0049990   0.0000614  -0.0001612   0.0002296
   43  -0.2030161   0.0597912   0.0465896  -0.0131998   0.0223983   0.0104331
   44   0.1205482  -0.1990956  -0.0695252  -0.0055332   0.0065456   0.0023370
   45   0.0674226  -0.0580234  -0.0942210   0.0011140  -0.0029145   0.0015822
   46   0.0068624   0.0077649   0.0022271   0.0008687   0.0007064  -0.0003766
   47  -0.0160733  -0.0379952  -0.0118080  -0.0003050   0.0005498   0.0011938
   48  -0.0060731  -0.0159814   0.0001229  -0.0007662   0.0009356  -0.0021557
   49   0.7403845   0.0503730  -0.0979647  -0.3331236  -0.0504771   0.0389564
   50   0.0503730   0.5973718   0.1528207  -0.0504811  -0.0607215   0.0000731
   51  -0.0979647   0.1528207   0.1939682   0.0387286   0.0000946  -0.0408676
   52  -0.3331236  -0.0504811   0.0387286   0.3503261   0.0538579  -0.0428460
   53  -0.0504771  -0.0607215   0.0000946   0.0538579   0.0617069   0.0031747
   54   0.0389564   0.0000731  -0.0408676  -0.0428460   0.0031747   0.0321579
   55  -0.1567786  -0.0592053  -0.0022753  -0.0074949  -0.0270263  -0.0073520
   56  -0.1196956  -0.2662686  -0.0473749   0.0008423  -0.0012409  -0.0014998
   57  -0.0233452  -0.0590910  -0.0773538   0.0022409   0.0037601   0.0036450
   58   0.0020760   0.0025908   0.0013848   0.0011877  -0.0002057  -0.0008193
   59   0.0263766  -0.0314826  -0.0173325   0.0008765   0.0006783   0.0010041
   60   0.0095224  -0.0126687  -0.0016280  -0.0004019   0.0012037  -0.0021748
   61  -0.0112997  -0.0732029  -0.0214893   0.0013317  -0.0013629   0.0003168
   62  -0.0310140   0.0105395   0.0066749  -0.0018231  -0.0041885  -0.0030202
   63  -0.0073793   0.0143477   0.0147420   0.0002000  -0.0031530   0.0046415
   64  -0.0051681  -0.0001219   0.0020067  -0.0002201  -0.0013019  -0.0003508
   65  -0.0006726   0.0019125  -0.0011253   0.0000157   0.0000558  -0.0001241
   66   0.0018965  -0.0013554   0.0046361   0.0001275   0.0001525   0.0003805
           55          56          57          58          59          60
    1   0.0003317   0.0026582   0.0020718   0.0002160  -0.0005721  -0.0002638
    2   0.0021305  -0.0015518  -0.0029354   0.0014991  -0.0005631  -0.0005105
    3   0.0012160  -0.0029567   0.0053771   0.0001707   0.0000806  -0.0000166
    4   0.0004759   0.0002295   0.0012559  -0.0003550   0.0001130   0.0001591
    5   0.0004652   0.0003560  -0.0002391  -0.0004228   0.0001619   0.0001730
    6  -0.0004590  -0.0002739  -0.0003105   0.0004354  -0.0002339  -0.0001005
    7  -0.0007928  -0.0007440   0.0000955  -0.0000103   0.0001134   0.0000162
    8   0.0001186   0.0000054   0.0001915   0.0001125  -0.0000115  -0.0000067
    9  -0.0003486  -0.0002761  -0.0001629  -0.0001270   0.0001034   0.0000260
   10  -0.0006584   0.0001198   0.0000736   0.0002680  -0.0002234  -0.0001351
   11  -0.0000983  -0.0001568  -0.0004749  -0.0001358   0.0001464   0.0000542
   12  -0.0001051   0.0004693   0.0004962   0.0000419  -0.0001103  -0.0000463
   13   0.0003622  -0.0003458  -0.0000078  -0.0002715   0.0002308   0.0001322
   14  -0.0001749   0.0000960   0.0001325   0.0001029  -0.0000792  -0.0000618
   15   0.0002138  -0.0001063  -0.0000746  -0.0001164   0.0000942   0.0000555
   16   0.0000647  -0.0002541  -0.0002981  -0.0001792   0.0001823   0.0000766
   17   0.0003333   0.0002617   0.0000997  -0.0000070  -0.0000293   0.0000469
   18  -0.0001987  -0.0002598  -0.0002386   0.0000005   0.0000197   0.0000175
   19   0.0000505  -0.0000236   0.0000020  -0.0000145   0.0000145   0.0000080
   20  -0.0000652  -0.0000057   0.0000363   0.0000103  -0.0000095  -0.0000111
   21  -0.0000206  -0.0000129   0.0000419   0.0000038  -0.0000071  -0.0000118
   22   0.0005600   0.0005209   0.0003708   0.0000069  -0.0000523   0.0000248
   23  -0.0001719   0.0000378  -0.0002482  -0.0000142   0.0000388  -0.0000122
   24   0.0003778   0.0002243  -0.0001530  -0.0000440   0.0000243   0.0000133
   25   0.0000631  -0.0000555  -0.0000728  -0.0000580   0.0000593   0.0000259
   26   0.0000737   0.0000078  -0.0000103  -0.0000246   0.0000157   0.0000112
   27   0.0000256   0.0000670   0.0000445   0.0000288  -0.0000393  -0.0000146
   28   0.0000589  -0.0005524  -0.0012123  -0.0002523   0.0003108   0.0001030
   29  -0.0004185  -0.0000340   0.0000456   0.0000023   0.0000050   0.0000064
   30  -0.0008335  -0.0001604   0.0001562  -0.0000777   0.0000706  -0.0000003
   31  -0.0001020   0.0000193  -0.0000191   0.0000497  -0.0000433  -0.0000066
   32  -0.0006237  -0.0001176   0.0000878   0.0000999  -0.0001054  -0.0000640
   33   0.0004508  -0.0002470   0.0001115  -0.0000288   0.0000294  -0.0000005
   34  -0.0401379   0.0140591   0.0133180  -0.0024836  -0.0004510   0.0011734
   35   0.0675380   0.0452440   0.0014160  -0.0060867   0.0020544   0.0002418
   36   0.0319104   0.0108482   0.0033267  -0.0006152  -0.0008000   0.0044651
   37  -0.0454270  -0.0350895  -0.0043310   0.0005082   0.0021726   0.0004674
   38  -0.0355703  -0.0263174  -0.0009121   0.0022943  -0.0008375  -0.0003985
   39  -0.0039584  -0.0009371  -0.0032642   0.0005364  -0.0004046  -0.0011789
   40  -0.0006118  -0.0009817  -0.0003447   0.0001426   0.0001187  -0.0000768
   41  -0.0008674  -0.0001938   0.0003458   0.0001638   0.0000106   0.0001445
   42  -0.0003851   0.0003621  -0.0005866  -0.0000630   0.0001482  -0.0004568
   43   0.0646080   0.0480305   0.0056612  -0.0002759  -0.0056956  -0.0009309
   44  -0.0108069  -0.0540752  -0.0187211  -0.0015775   0.0009015  -0.0010251
   45  -0.0145068  -0.0294814  -0.0009195   0.0004562  -0.0003619   0.0044922
   46  -0.0018223   0.0002342   0.0012159   0.0001604   0.0002404   0.0000550
   47   0.0042984   0.0029622  -0.0015293   0.0002996  -0.0018296  -0.0006706
   48   0.0025818  -0.0006667   0.0037891   0.0000910  -0.0006840  -0.0002036
   49  -0.1567786  -0.1196956  -0.0233452   0.0020760   0.0263766   0.0095224
   50  -0.0592053  -0.2662686  -0.0590910   0.0025908  -0.0314826  -0.0126687
   51  -0.0022753  -0.0473749  -0.0773538   0.0013848  -0.0173325  -0.0016280
   52  -0.0074949   0.0008423   0.0022409   0.0011877   0.0008765  -0.0004019
   53  -0.0270263  -0.0012409   0.0037601  -0.0002057   0.0006783   0.0012037
   54  -0.0073520  -0.0014998   0.0036450  -0.0008193   0.0010041  -0.0021748
   55   0.5797050   0.0954354  -0.0528249  -0.0785736   0.0466743   0.0264039
   56   0.0954354   0.5195754   0.1189441   0.0464851  -0.0972598  -0.0350611
   57  -0.0528249   0.1189441   0.1740236   0.0263309  -0.0347880  -0.0400679
   58  -0.0785736   0.0464851   0.0263309   0.1015134  -0.0785199  -0.0439811
   59   0.0466743  -0.0972598  -0.0347880  -0.0785199   0.1331340   0.0571471
   60   0.0264039  -0.0350611  -0.0400679  -0.0439811   0.0571471   0.0394590
   61  -0.3060255  -0.0233985   0.0376395  -0.0245156   0.0083840   0.0083549
   62  -0.0831213  -0.1191389  -0.0042885   0.0325913  -0.0056713  -0.0095629
   63   0.0176459  -0.0153728  -0.0710965   0.0167165  -0.0051866  -0.0005529
   64  -0.0078578  -0.0275007  -0.0078204   0.0008611  -0.0003093  -0.0007266
   65   0.0010764  -0.0021838  -0.0018192   0.0007428   0.0007326   0.0010241
   66   0.0024480   0.0037680   0.0032142  -0.0003250   0.0012262  -0.0020754
           61          62          63          64          65          66
    1  -0.0288235   0.0028442   0.0045835   0.0011286  -0.0013753  -0.0011545
    2   0.0213770   0.0098385  -0.0030654   0.0010188   0.0000161   0.0012222
    3   0.0127874   0.0003072   0.0022002  -0.0006564   0.0017934  -0.0029460
    4  -0.0010855  -0.0029295  -0.0005015  -0.0001389   0.0007730  -0.0005705
    5  -0.0029786  -0.0001258   0.0008085   0.0002192  -0.0000683  -0.0001028
    6   0.0036037   0.0004881  -0.0012709  -0.0002105   0.0001848   0.0003537
    7   0.0013113  -0.0003962  -0.0007135  -0.0000303   0.0000223   0.0000151
    8   0.0005895   0.0004191  -0.0002407  -0.0000910   0.0000957   0.0000650
    9   0.0001078  -0.0003750   0.0004141   0.0001350  -0.0000393  -0.0001500
   10  -0.0001710   0.0003950   0.0000297  -0.0000070  -0.0001688   0.0000653
   11  -0.0007091   0.0000522   0.0000504   0.0001723  -0.0003285   0.0001045
   12  -0.0007059  -0.0005467  -0.0001302  -0.0000842   0.0001845  -0.0000865
   13  -0.0005351  -0.0002454  -0.0000509   0.0000621  -0.0000161  -0.0001359
   14   0.0001729   0.0000285  -0.0000559  -0.0000619   0.0000366   0.0000633
   15  -0.0003030  -0.0000601   0.0001062   0.0000263  -0.0000412  -0.0000727
   16  -0.0001952  -0.0006271   0.0003142   0.0000638  -0.0001389  -0.0000063
   17   0.0000030  -0.0000847  -0.0001268  -0.0001163   0.0001967  -0.0000461
   18   0.0000929   0.0001712   0.0002299   0.0001202  -0.0002314   0.0000112
   19  -0.0000099   0.0000024   0.0000059   0.0000025  -0.0000054  -0.0000247
   20   0.0000517   0.0000261  -0.0000466  -0.0000036   0.0000008   0.0000083
   21   0.0000317   0.0000144  -0.0000074   0.0000074  -0.0000151  -0.0000201
   22  -0.0004483   0.0001745  -0.0006105  -0.0003024   0.0003914  -0.0000569
   23  -0.0003687  -0.0000864  -0.0002011  -0.0000684   0.0000723   0.0003866
   24  -0.0008010  -0.0004389   0.0004626  -0.0000518  -0.0000171  -0.0000836
   25  -0.0001017  -0.0000131  -0.0000401   0.0000079  -0.0000018   0.0000544
   26  -0.0001003  -0.0000186  -0.0000456   0.0000253   0.0000113  -0.0000157
   27  -0.0000035   0.0000485  -0.0000628   0.0000199   0.0000323  -0.0000279
   28  -0.0003062  -0.0019206   0.0009388   0.0001290  -0.0001592   0.0008215
   29   0.0031640  -0.0025814   0.0003174  -0.0001025   0.0003994  -0.0003057
   30  -0.0003084   0.0009086  -0.0005439   0.0002376   0.0000774   0.0002045
   31   0.0000510  -0.0000097   0.0002171  -0.0000624  -0.0001066   0.0001146
   32   0.0003290   0.0006504  -0.0002884   0.0000755  -0.0000121   0.0001098
   33   0.0004177   0.0003425   0.0001977   0.0001507  -0.0000341  -0.0006325
   34  -0.1812895   0.1056599   0.0611773   0.0096214  -0.0092371  -0.0048314
   35   0.0471677  -0.2200521  -0.0611314   0.0169719  -0.0149624  -0.0089923
   36   0.0381875  -0.0711138  -0.0946205   0.0046570  -0.0046294   0.0009125
   37   0.0585791  -0.0040248  -0.0112173  -0.0019052   0.0029207   0.0024877
   38   0.0371004  -0.0464623  -0.0269011   0.0026489  -0.0006633  -0.0027056
   39   0.0038838  -0.0186956   0.0019338   0.0023854  -0.0027966   0.0046993
   40  -0.0003733  -0.0031643  -0.0000323   0.0005502  -0.0005390  -0.0002167
   41  -0.0034502  -0.0027186  -0.0023620   0.0008432  -0.0006457  -0.0004731
   42   0.0000384  -0.0024445   0.0053402   0.0002490  -0.0002315   0.0002255
   43  -0.0599845   0.0198850   0.0176227  -0.0010484   0.0007378   0.0002125
   44   0.0204861  -0.0059051  -0.0045520   0.0007515   0.0003618   0.0002685
   45   0.0175389  -0.0045624  -0.0089361   0.0003087   0.0002323  -0.0007462
   46   0.0014240  -0.0014912  -0.0008798   0.0001747  -0.0000649  -0.0001500
   47  -0.0013225  -0.0023372  -0.0000449  -0.0000207  -0.0000629   0.0001288
   48  -0.0008606  -0.0001573  -0.0007642  -0.0001336   0.0001568  -0.0004261
   49  -0.0112997  -0.0310140  -0.0073793  -0.0051681  -0.0006726   0.0018965
   50  -0.0732029   0.0105395   0.0143477  -0.0001219   0.0019125  -0.0013554
   51  -0.0214893   0.0066749   0.0147420   0.0020067  -0.0011253   0.0046361
   52   0.0013317  -0.0018231   0.0002000  -0.0002201   0.0000157   0.0001275
   53  -0.0013629  -0.0041885  -0.0031530  -0.0013019   0.0000558   0.0001525
   54   0.0003168  -0.0030202   0.0046415  -0.0003508  -0.0001241   0.0003805
   55  -0.3060255  -0.0831213   0.0176459  -0.0078578   0.0010764   0.0024480
   56  -0.0233985  -0.1191389  -0.0153728  -0.0275007  -0.0021838   0.0037680
   57   0.0376395  -0.0042885  -0.0710965  -0.0078204  -0.0018192   0.0032142
   58  -0.0245156   0.0325913   0.0167165   0.0008611   0.0007428  -0.0003250
   59   0.0083840  -0.0056713  -0.0051866  -0.0003093   0.0007326   0.0012262
   60   0.0083549  -0.0095629  -0.0005529  -0.0007266   0.0010241  -0.0020754
   61   0.6493397   0.0675373  -0.0747913  -0.0968700  -0.0994664  -0.0237395
   62   0.0675373   0.6693504   0.1765100  -0.0983002  -0.2815444  -0.0701930
   63  -0.0747913   0.1765100   0.2020049  -0.0232381  -0.0692675  -0.0542850
   64  -0.0968700  -0.0983002  -0.0232381   0.1010087   0.1052720   0.0229685
   65  -0.0994664  -0.2815444  -0.0692675   0.1052720   0.2965797   0.0766860
   66  -0.0237395  -0.0701930  -0.0542850   0.0229685   0.0766860   0.0469148
 **********************************************************************
 **                                                                  **
 **                       VIBRATIONAL ANALYSIS                       **
 **                       --------------------                       **
 **                                                                  **
 **        VIBRATIONAL FREQUENCIES (CM**-1) AND NORMAL MODES         **
 **     FORCE CONSTANTS (mDYN/ANGSTROM) AND REDUCED MASSES (AMU)     **
 **                  INFRARED INTENSITIES (KM/MOL)                   **
 **                                                                  **
 **********************************************************************


 Mode:                 1                      2                      3
 Frequency:        22.86                  45.01                  58.72
 Force Cnst:      0.0035                 0.0218                 0.0262
 Red. Mass:      11.4712                18.3042                12.8978
 IR Active:          YES                    YES                    YES
 IR Intens:        0.404                  0.010                  0.191
 Raman Active:       YES                    YES                    YES
               X      Y      Z        X      Y      Z        X      Y      Z
 C          0.006 -0.060 -0.108    0.000  0.129  0.148   -0.013 -0.129  0.164
 C         -0.010  0.028  0.001   -0.005  0.092  0.117    0.076 -0.058  0.099
 Cl        -0.051  0.173  0.133   -0.021  0.287  0.310    0.238 -0.072  0.137
 C         -0.005 -0.002 -0.005    0.002 -0.095 -0.068    0.039  0.023 -0.010
 Cl        -0.024  0.129  0.157   -0.000 -0.297 -0.269    0.167  0.144 -0.087
 C          0.012 -0.125 -0.133    0.011 -0.166 -0.142   -0.088  0.017 -0.062
 H          0.015 -0.144 -0.137    0.016 -0.301 -0.279   -0.114  0.072 -0.144
 C          0.025 -0.218 -0.249    0.015 -0.066 -0.044   -0.176 -0.062 -0.007
 H          0.040 -0.314 -0.348    0.023 -0.112 -0.091   -0.278 -0.068 -0.050
 C          0.019 -0.182 -0.234    0.008  0.064  0.082   -0.136 -0.132  0.109
 H          0.028 -0.248 -0.314    0.010  0.099  0.113   -0.208 -0.192  0.158
 C          0.005 -0.037 -0.077    0.002  0.115  0.139   -0.005 -0.145  0.219
 C         -0.027 -0.007 -0.134    0.080  0.097  0.076   -0.052 -0.112  0.168
 H         -0.051  0.008 -0.206    0.144  0.139  0.091   -0.070 -0.142  0.199
 C         -0.024  0.005 -0.096    0.081  0.028 -0.024   -0.092 -0.010  0.005
 Cl        -0.073  0.051 -0.188    0.187  0.012 -0.137   -0.194  0.084 -0.187
 C          0.017 -0.015  0.014    0.004 -0.024 -0.053   -0.077  0.044 -0.075
 H          0.020 -0.007  0.050    0.003 -0.072 -0.133   -0.111  0.126 -0.225
 C          0.052 -0.048  0.079   -0.073 -0.007  0.018   -0.022 -0.005  0.016
 Cl         0.105 -0.084  0.238   -0.186 -0.078 -0.024   -0.007  0.084 -0.137
 C          0.047 -0.055  0.027   -0.072  0.065  0.112    0.012 -0.102  0.164
 H          0.076 -0.079  0.069   -0.136  0.081  0.155    0.047 -0.124  0.190
 TransDip   0.000 -0.013 -0.016    0.001 -0.001 -0.003   -0.013 -0.006  0.001

 Mode:                 4                      5                      6
 Frequency:       111.21                 157.98                 171.26
 Force Cnst:      0.0712                 0.1879                 0.1894
 Red. Mass:       9.7755                12.7770                10.9591
 IR Active:          YES                    YES                    YES
 IR Intens:        0.155                  0.098                  0.223
 Raman Active:       YES                    YES                    YES
               X      Y      Z        X      Y      Z        X      Y      Z
 C          0.001 -0.073 -0.089   -0.049 -0.007 -0.032   -0.072 -0.032  0.095
 C         -0.001  0.019  0.001   -0.066  0.005 -0.031   -0.071 -0.044  0.062
 Cl        -0.022  0.171  0.145   -0.147  0.029 -0.035   -0.051 -0.073  0.056
 C         -0.003  0.077  0.056   -0.080  0.025 -0.020   -0.095 -0.020 -0.006
 Cl         0.006 -0.090 -0.129   -0.121 -0.001 -0.011   -0.042  0.056 -0.035
 C         -0.012  0.219  0.206   -0.100  0.051 -0.002   -0.149 -0.038 -0.049
 H         -0.016  0.309  0.297   -0.103  0.078  0.011   -0.157 -0.048 -0.103
 C         -0.016  0.218  0.210   -0.106  0.041 -0.010   -0.170 -0.031 -0.005
 H         -0.023  0.337  0.336   -0.110  0.056  0.005   -0.202 -0.041 -0.027
 C         -0.009  0.027  0.015   -0.101  0.007 -0.029   -0.147 -0.022  0.084
 H         -0.009 -0.015 -0.027   -0.120 -0.011 -0.018   -0.191 -0.036  0.138
 C          0.004 -0.136 -0.154    0.016 -0.062  0.087   -0.043 -0.021  0.049
 C         -0.041 -0.132 -0.119    0.034 -0.060  0.096   -0.027  0.003  0.014
 H         -0.075 -0.165 -0.109    0.007  0.001 -0.069    0.004 -0.037  0.148
 C         -0.050 -0.079 -0.064    0.069 -0.112  0.234   -0.050  0.054 -0.172
 Cl        -0.168 -0.062  0.035    0.142 -0.033 -0.194    0.248 -0.130  0.022
 C          0.001 -0.042 -0.046    0.092 -0.165  0.416   -0.111  0.121 -0.363
 H          0.003 -0.011  0.010    0.100 -0.179  0.468   -0.135  0.163 -0.492
 C          0.056 -0.060 -0.080    0.085 -0.114  0.269   -0.054  0.067 -0.174
 Cl         0.191 -0.005  0.010    0.181  0.175 -0.165    0.215  0.140  0.124
 C          0.049 -0.110 -0.146    0.058 -0.094  0.165   -0.031 -0.009 -0.005
 H          0.093 -0.125 -0.161    0.048 -0.060  0.051   -0.001 -0.057  0.118
 TransDip  -0.004  0.007  0.009   -0.003 -0.003  0.009   -0.014 -0.002 -0.004

 Mode:                 7                      8                      9
 Frequency:       205.85                 212.41                 217.71
 Force Cnst:      0.1477                 0.1391                 0.3231
 Red. Mass:       5.9168                 5.2324                11.5706
 IR Active:          YES                    YES                    YES
 IR Intens:        0.058                  0.195                  0.011
 Raman Active:       YES                    YES                    YES
               X      Y      Z        X      Y      Z        X      Y      Z
 C          0.025  0.014  0.029   -0.003  0.046  0.018   -0.022  0.023 -0.026
 C          0.014 -0.022  0.004    0.007 -0.060 -0.116    0.010  0.101 -0.030
 Cl        -0.149  0.019 -0.007    0.048  0.059  0.007    0.323  0.038 -0.027
 C          0.020 -0.050 -0.021    0.005 -0.137 -0.187   -0.012  0.118 -0.019
 Cl         0.101  0.061 -0.023   -0.072  0.034  0.094   -0.290 -0.147  0.100
 C          0.003 -0.068 -0.051    0.016 -0.173 -0.222    0.008  0.114 -0.008
 H          0.004 -0.106 -0.094    0.018 -0.282 -0.341    0.002  0.155  0.005
 C          0.009  0.002  0.019    0.002  0.090  0.066   -0.031  0.021 -0.070
 H          0.013  0.016  0.036   -0.004  0.183  0.164   -0.059 -0.002 -0.105
 C          0.007  0.057  0.076   -0.005  0.242  0.227   -0.031 -0.026 -0.092
 H         -0.001  0.114  0.145   -0.009  0.450  0.441   -0.036 -0.081 -0.139
 C          0.028 -0.020  0.029    0.011 -0.019 -0.006   -0.007 -0.013  0.030
 C         -0.019  0.073 -0.267    0.028 -0.053  0.046   -0.042  0.064 -0.201
 H         -0.048  0.141 -0.454    0.040 -0.063  0.085   -0.062  0.119 -0.347
 C         -0.002  0.037 -0.155    0.018 -0.047  0.016   -0.032  0.039 -0.134
 Cl        -0.035 -0.016  0.097   -0.066 -0.014 -0.009    0.011 -0.034  0.060
 C          0.022  0.009 -0.067    0.011 -0.036 -0.012   -0.024  0.024 -0.085
 H          0.013  0.027 -0.117    0.012 -0.039 -0.013   -0.038  0.048 -0.161
 C          0.051 -0.057  0.119    0.005 -0.030 -0.041    0.011 -0.040  0.109
 Cl        -0.004 -0.012 -0.082    0.059 -0.020 -0.004    0.003  0.033 -0.048
 C          0.087 -0.121  0.322   -0.008 -0.016 -0.064    0.045 -0.105  0.297
 H          0.130 -0.204  0.558   -0.023 -0.003 -0.091    0.085 -0.177  0.499
 TransDip   0.005  0.006 -0.002    0.005  0.008  0.010    0.001 -0.003 -0.001

 Mode:                10                     11                     12
 Frequency:       239.20                 272.03                 275.21
 Force Cnst:      0.2203                 0.4406                 0.3093
 Red. Mass:       6.5353                10.1048                 6.9301
 IR Active:          YES                    YES                    YES
 IR Intens:        0.247                  0.210                  0.831
 Raman Active:       YES                    YES                    YES
               X      Y      Z        X      Y      Z        X      Y      Z
 C          0.032  0.043  0.030   -0.006 -0.170 -0.088   -0.009  0.164  0.197
 C          0.028  0.088  0.015   -0.074 -0.251 -0.097   -0.047  0.205  0.286
 Cl        -0.113  0.045 -0.098    0.012 -0.101  0.168    0.014 -0.113  0.025
 C          0.013  0.090  0.016   -0.126 -0.119 -0.113   -0.065  0.154  0.164
 Cl        -0.081 -0.034  0.003   -0.118  0.072 -0.035   -0.052  0.007 -0.056
 C         -0.016  0.077 -0.015   -0.171  0.034  0.029   -0.062 -0.065 -0.073
 H         -0.023  0.096 -0.035   -0.173  0.144  0.154   -0.053 -0.260 -0.261
 C         -0.041  0.002 -0.071   -0.155  0.080  0.066   -0.044 -0.086 -0.113
 H         -0.057 -0.046 -0.128   -0.173  0.218  0.210   -0.041 -0.281 -0.321
 C         -0.037 -0.009 -0.049   -0.110 -0.087 -0.018   -0.032  0.083  0.103
 H         -0.061 -0.071 -0.076   -0.180 -0.107  0.069   -0.055  0.016  0.070
 C          0.101 -0.056  0.169    0.062  0.004 -0.069    0.009  0.055 -0.056
 C          0.159 -0.122  0.291    0.100  0.041 -0.110    0.078  0.042 -0.161
 H          0.203 -0.164  0.453    0.094  0.063 -0.160    0.118  0.094 -0.205
 C          0.115 -0.029  0.037    0.135  0.091 -0.023    0.096 -0.026 -0.060
 Cl        -0.071  0.067  0.028    0.077  0.186  0.055   -0.080  0.030  0.026
 C          0.083  0.067 -0.237    0.213  0.085  0.045    0.108 -0.094  0.083
 H          0.038  0.150 -0.485    0.225  0.085  0.129    0.145 -0.186  0.241
 C          0.094 -0.003 -0.056    0.188  0.091 -0.011    0.033 -0.040 -0.054
 Cl         0.037 -0.114 -0.014   -0.050 -0.134 -0.042    0.098 -0.057 -0.036
 C          0.113 -0.038  0.117    0.171  0.092 -0.062   -0.016  0.044 -0.143
 H          0.122 -0.048  0.139    0.249  0.067 -0.094   -0.051  0.068 -0.181
 TransDip   0.015 -0.004 -0.005   -0.002  0.007  0.013    0.003 -0.022 -0.020

 Mode:                13                     14                     15
 Frequency:       373.91                 401.44                 427.54
 Force Cnst:      0.6633                 1.1273                 0.5925
 Red. Mass:       8.0521                11.8731                 5.5011
 IR Active:          YES                    YES                    YES
 IR Intens:        2.310                  4.258                  0.628
 Raman Active:       YES                    YES                    YES
               X      Y      Z        X      Y      Z        X      Y      Z
 C          0.027  0.073 -0.076   -0.064  0.043 -0.032   -0.049  0.102  0.021
 C         -0.103 -0.049 -0.000   -0.071 -0.007 -0.038   -0.055 -0.093 -0.117
 Cl         0.002 -0.118  0.120    0.036  0.015 -0.008    0.027  0.010  0.006
 C         -0.128 -0.023 -0.021   -0.051 -0.051  0.012   -0.034 -0.147 -0.076
 Cl        -0.151  0.159 -0.150    0.017  0.027 -0.022    0.072 -0.027  0.045
 C          0.134 -0.047  0.074    0.035 -0.045  0.076   -0.088  0.042  0.110
 H          0.198 -0.192  0.276    0.052 -0.060  0.159   -0.098  0.224  0.276
 C          0.298  0.028 -0.013    0.088 -0.036  0.029   -0.061 -0.020 -0.012
 H          0.380  0.033  0.022    0.144 -0.037  0.048    0.002 -0.003  0.029
 C          0.259  0.049 -0.079    0.052  0.009 -0.041   -0.072 -0.025 -0.116
 H          0.342  0.112 -0.143    0.118  0.060 -0.091   -0.066 -0.062 -0.163
 C          0.006  0.085 -0.015   -0.083  0.052  0.006   -0.030  0.175  0.084
 C          0.049  0.003  0.115   -0.159  0.097  0.094    0.185  0.097 -0.014
 H          0.104  0.022  0.163   -0.248  0.028  0.098    0.359  0.240 -0.022
 C          0.034 -0.061  0.039   -0.149  0.109  0.084    0.206 -0.073 -0.074
 Cl        -0.065 -0.085 -0.024    0.112  0.262  0.068   -0.080  0.001  0.017
 C         -0.006 -0.012 -0.091   -0.319 -0.079  0.002    0.079 -0.167 -0.068
 H         -0.036  0.026 -0.266   -0.325 -0.084 -0.069    0.108 -0.366 -0.122
 C         -0.017 -0.035  0.061   -0.160 -0.215 -0.013   -0.128 -0.089 -0.017
 Cl        -0.000  0.039  0.006    0.222 -0.219 -0.120    0.050  0.054  0.010
 C         -0.008  0.001  0.128   -0.191 -0.115  0.042   -0.157  0.073  0.044
 H         -0.047  0.003  0.183   -0.378 -0.058  0.115   -0.307  0.128  0.073
 TransDip   0.046  0.014  0.004   -0.065 -0.003  0.011   -0.009  0.023  0.004

 Mode:                16                     17                     18
 Frequency:       434.00                 463.05                 480.29
 Force Cnst:      1.0222                 0.8815                 1.3190
 Red. Mass:       9.2111                 6.9781                 9.7046
 IR Active:          YES                    YES                    YES
 IR Intens:        6.675                  1.103                  8.397
 Raman Active:       YES                    YES                    YES
               X      Y      Z        X      Y      Z        X      Y      Z
 C          0.020 -0.043 -0.023    0.149 -0.052  0.174   -0.031 -0.100  0.223
 C          0.022  0.030  0.037    0.229 -0.086 -0.029    0.012 -0.084 -0.010
 Cl        -0.015 -0.009  0.002   -0.103 -0.067  0.073    0.038  0.189 -0.177
 C          0.012  0.047  0.021    0.195  0.075 -0.218   -0.034 -0.112  0.021
 Cl        -0.033  0.017 -0.022   -0.091 -0.001  0.009   -0.129  0.126 -0.117
 C          0.045 -0.021 -0.041    0.158  0.248 -0.132    0.087 -0.105  0.198
 H          0.052 -0.093 -0.093    0.136  0.422 -0.068    0.090 -0.043  0.315
 C          0.040  0.011  0.011    0.012  0.081 -0.106    0.046 -0.274  0.193
 H          0.020  0.013  0.006   -0.221  0.131 -0.138   -0.033 -0.295  0.147
 C          0.038  0.002  0.029    0.084 -0.133  0.059    0.048 -0.237  0.209
 H          0.041  0.007  0.030   -0.016 -0.241  0.101    0.111 -0.217  0.142
 C          0.031 -0.226 -0.110    0.066  0.023  0.156   -0.003 -0.053  0.179
 C          0.176 -0.258 -0.096   -0.024  0.098 -0.037    0.016  0.012 -0.074
 H          0.106 -0.322 -0.080   -0.036  0.106 -0.076    0.045  0.062 -0.128
 C          0.171 -0.033 -0.026   -0.034  0.040 -0.072    0.023  0.015 -0.107
 Cl         0.072  0.217  0.060   -0.014 -0.003  0.010   -0.001 -0.001  0.009
 C         -0.011 -0.143 -0.065   -0.085 -0.078  0.069    0.074 -0.027  0.068
 H          0.017 -0.403 -0.208   -0.045 -0.180  0.246    0.117 -0.116  0.287
 C         -0.176 -0.112  0.014   -0.093 -0.038 -0.086   -0.002  0.049 -0.093
 Cl        -0.114  0.175  0.081    0.022 -0.004  0.002    0.004  0.000  0.008
 C         -0.119 -0.324 -0.069   -0.081  0.014 -0.053   -0.007  0.049 -0.055
 H         -0.060 -0.348 -0.072   -0.204  0.070 -0.065    0.008  0.059 -0.117
 TransDip   0.015 -0.075 -0.031    0.022  0.026 -0.001    0.021 -0.060  0.068

 Mode:                19                     20                     21
 Frequency:       516.29                 543.52                 591.55
 Force Cnst:      0.6518                 0.9170                 1.0471
 Red. Mass:       4.1500                 5.2688                 5.0790
 IR Active:          YES                    YES                    YES
 IR Intens:        0.398                  0.153                  0.312
 Raman Active:       YES                    YES                    YES
               X      Y      Z        X      Y      Z        X      Y      Z
 C         -0.000  0.001  0.021   -0.003  0.002  0.000   -0.004  0.270  0.163
 C         -0.001  0.204  0.217   -0.001 -0.014 -0.020   -0.051  0.067  0.027
 Cl         0.001 -0.011 -0.028   -0.001  0.000  0.002    0.008 -0.014  0.014
 C          0.006 -0.131 -0.137    0.000  0.009  0.008   -0.041 -0.240 -0.206
 Cl        -0.005  0.017  0.011    0.001 -0.001 -0.000    0.016  0.006  0.017
 C          0.006 -0.109 -0.110    0.002  0.008  0.008   -0.050  0.078  0.142
 H          0.006 -0.158 -0.167    0.001  0.009  0.008   -0.041  0.279  0.441
 C         -0.006  0.175  0.209   -0.001 -0.015 -0.013    0.037 -0.024 -0.115
 H         -0.020  0.423  0.471   -0.001 -0.040 -0.040    0.161 -0.137 -0.195
 C          0.004 -0.174 -0.159   -0.002  0.016  0.015   -0.004  0.123 -0.076
 H          0.013 -0.359 -0.358    0.004  0.023  0.014    0.020 -0.030 -0.268
 C         -0.005  0.011  0.019   -0.001  0.000  0.000    0.051 -0.143  0.056
 C          0.005  0.012  0.009    0.023 -0.047  0.127   -0.031 -0.118 -0.025
 H          0.024  0.015  0.033    0.094 -0.182  0.517   -0.154 -0.209 -0.043
 C          0.002  0.008 -0.031   -0.070  0.133 -0.384   -0.077  0.053 -0.044
 Cl        -0.002 -0.002  0.002    0.005 -0.010  0.027    0.018 -0.005 -0.001
 C          0.005 -0.007  0.001    0.002  0.002 -0.001   -0.015  0.063  0.075
 H          0.008 -0.017  0.013    0.003  0.001  0.001    0.004  0.084  0.257
 C         -0.002 -0.008  0.018    0.074 -0.131  0.387    0.038  0.062 -0.066
 Cl         0.005 -0.002 -0.003   -0.005  0.009 -0.027   -0.018 -0.008  0.004
 C         -0.009  0.017 -0.002   -0.023  0.044 -0.129    0.065 -0.116 -0.039
 H         -0.022  0.032 -0.037   -0.090  0.178 -0.512    0.176 -0.150 -0.092
 TransDip  -0.017 -0.007  0.008   -0.013 -0.001 -0.000    0.017  0.004 -0.003

 Mode:                22                     23                     24
 Frequency:       616.66                 679.42                 708.88
 Force Cnst:      1.0884                 2.0411                 0.7186
 Red. Mass:       4.8579                 7.5046                 2.4269
 IR Active:          YES                    YES                    YES
 IR Intens:        1.327                 26.950                 23.432
 Raman Active:       YES                    YES                    YES
               X      Y      Z        X      Y      Z        X      Y      Z
 C          0.018 -0.031 -0.157    0.328  0.005  0.006   -0.048  0.032 -0.009
 C         -0.035 -0.017 -0.058    0.132 -0.132  0.113   -0.018  0.014 -0.063
 Cl         0.006 -0.013  0.014    0.017  0.048 -0.046   -0.003 -0.014  0.016
 C         -0.046  0.084  0.148    0.002 -0.116  0.136    0.005  0.033  0.017
 Cl         0.008 -0.006 -0.005   -0.048  0.023 -0.024    0.003 -0.000 -0.001
 C         -0.045 -0.094 -0.029   -0.283 -0.107  0.078    0.044 -0.014 -0.010
 H         -0.026 -0.258 -0.116   -0.276 -0.148  0.084    0.044 -0.046 -0.050
 C          0.039  0.084  0.007   -0.057  0.081 -0.061    0.019  0.002  0.031
 H          0.172  0.130  0.102    0.176  0.047 -0.011    0.043 -0.005  0.030
 C         -0.004  0.082 -0.125    0.004  0.049 -0.060   -0.021  0.024 -0.047
 H          0.007  0.197 -0.031   -0.191 -0.106  0.082    0.033  0.056 -0.100
 C          0.085 -0.086  0.288    0.316  0.052 -0.004    0.006 -0.092  0.228
 C          0.012 -0.002  0.060    0.031  0.173 -0.010   -0.025 -0.001 -0.102
 H         -0.011  0.022 -0.026   -0.142  0.104 -0.157   -0.100  0.161 -0.553
 C         -0.039  0.081 -0.226   -0.003  0.074  0.121    0.015 -0.046  0.098
 Cl        -0.001 -0.003  0.010   -0.027 -0.035 -0.008    0.005  0.003  0.002
 C          0.004 -0.060  0.131   -0.210 -0.026 -0.034    0.009  0.040 -0.075
 H          0.100 -0.245  0.633   -0.251  0.043 -0.254   -0.047  0.147 -0.364
 C         -0.051  0.057 -0.229    0.020 -0.147  0.051    0.020 -0.016  0.104
 Cl        -0.002  0.003  0.012   -0.034  0.028  0.015    0.003 -0.005  0.000
 C          0.012 -0.029  0.053    0.062 -0.089 -0.114   -0.023  0.030 -0.089
 H         -0.037  0.016 -0.031   -0.155  0.024 -0.180   -0.072  0.179 -0.560
 TransDip   0.030 -0.003  0.022    0.157 -0.046  0.031   -0.046  0.053 -0.138

 Mode:                25                     26                     27
 Frequency:       732.61                 747.92                 792.28
 Force Cnst:      0.9110                 2.2507                 0.7934
 Red. Mass:       2.8809                 6.8290                 2.1453
 IR Active:          YES                    YES                    YES
 IR Intens:        5.175                 31.437                115.287
 Raman Active:       YES                    YES                    YES
               X      Y      Z        X      Y      Z        X      Y      Z
 C         -0.007  0.149  0.183    0.013  0.135 -0.073    0.000  0.054  0.058
 C         -0.015 -0.173 -0.150    0.186  0.127 -0.170    0.003 -0.024 -0.025
 Cl         0.002  0.012 -0.001   -0.021 -0.061  0.061   -0.000  0.000  0.000
 C         -0.032  0.091  0.085    0.287 -0.038  0.059    0.001  0.055  0.060
 Cl         0.008 -0.005  0.005   -0.068  0.045 -0.044   -0.000 -0.003 -0.003
 C         -0.012 -0.032 -0.051    0.127 -0.071  0.068    0.002 -0.062 -0.067
 H          0.006 -0.364 -0.354    0.021  0.125 -0.298   -0.009  0.331  0.351
 C          0.008  0.131  0.088   -0.121 -0.241  0.269   -0.001 -0.045 -0.043
 H         -0.001 -0.159 -0.228    0.050 -0.379  0.183   -0.016  0.465  0.503
 C          0.025 -0.059 -0.040   -0.255  0.121 -0.123    0.001 -0.058 -0.057
 H          0.029 -0.484 -0.470   -0.095  0.113 -0.366   -0.017  0.284  0.311
 C         -0.012 -0.001 -0.052    0.059  0.035 -0.082   -0.000 -0.009 -0.020
 C          0.014 -0.036 -0.015    0.030  0.033  0.015    0.080 -0.034 -0.033
 H          0.000 -0.101  0.094    0.020 -0.048  0.164    0.042 -0.092  0.023
 C         -0.001  0.026  0.012    0.006  0.053  0.006    0.050  0.113  0.035
 Cl        -0.001 -0.009 -0.004   -0.009 -0.015 -0.005   -0.011 -0.035 -0.011
 C         -0.001  0.038  0.019   -0.048  0.005  0.023   -0.012  0.098  0.036
 H          0.000  0.040  0.028   -0.038 -0.018  0.072   -0.004  0.027  0.000
 C         -0.007  0.031  0.012   -0.001 -0.009 -0.020   -0.073  0.090  0.053
 Cl         0.004 -0.009 -0.005   -0.005  0.001  0.000    0.019 -0.029 -0.014
 C         -0.008 -0.034 -0.004    0.019 -0.039 -0.001   -0.069 -0.060 -0.017
 H          0.056 -0.086  0.085    0.010 -0.076  0.148   -0.006 -0.100  0.033
 TransDip  -0.018 -0.046 -0.053    0.177  0.019 -0.023   -0.014  0.285  0.193

 Mode:                28                     29                     30
 Frequency:       809.25                 864.77                 877.05
 Force Cnst:      1.4324                 3.0705                 0.7186
 Red. Mass:       3.7124                 6.9689                 1.5856
 IR Active:          YES                    YES                    YES
 IR Intens:       27.113                 14.409                 19.209
 Raman Active:       YES                    YES                    YES
               X      Y      Z        X      Y      Z        X      Y      Z
 C          0.005 -0.124 -0.125    0.124 -0.030  0.006   -0.011 -0.007 -0.008
 C         -0.005  0.041  0.063    0.238 -0.049  0.057   -0.020  0.009 -0.005
 Cl         0.000  0.001 -0.004   -0.003  0.009 -0.009    0.000 -0.001  0.001
 C         -0.008 -0.062 -0.071    0.211 -0.134  0.122   -0.020  0.007 -0.012
 Cl         0.002  0.002  0.004   -0.053  0.027 -0.026    0.004 -0.002  0.002
 C         -0.005  0.079  0.074   -0.177 -0.059  0.074    0.013  0.008  0.002
 H          0.008 -0.334 -0.356   -0.183 -0.106 -0.032    0.018 -0.033 -0.021
 C         -0.001  0.034  0.028    0.040  0.118 -0.102    0.002 -0.003  0.005
 H         -0.013 -0.434 -0.481    0.372  0.023 -0.091   -0.013 -0.013 -0.011
 C          0.010  0.039  0.076    0.012  0.088 -0.087   -0.002 -0.003 -0.001
 H          0.010 -0.185 -0.146   -0.100  0.050  0.031    0.005  0.020  0.013
 C          0.012 -0.013  0.010   -0.206 -0.044  0.049    0.021 -0.013  0.042
 C          0.140 -0.017 -0.015   -0.122 -0.158 -0.099    0.001  0.026 -0.042
 H          0.074 -0.002 -0.150    0.032 -0.232  0.289    0.038 -0.058  0.189
 C          0.101  0.194  0.038   -0.058 -0.183 -0.013    0.020 -0.011  0.076
 Cl        -0.021 -0.057 -0.015    0.026  0.037  0.005   -0.003 -0.001 -0.005
 C         -0.022  0.133  0.051    0.189  0.047 -0.050   -0.044  0.054 -0.159
 H         -0.001 -0.035 -0.010    0.219 -0.020  0.091    0.147 -0.297  0.859
 C         -0.145  0.145  0.065   -0.121  0.147  0.105    0.021 -0.034  0.069
 Cl         0.033 -0.046 -0.021    0.037 -0.029 -0.019   -0.003  0.003 -0.004
 C         -0.117 -0.073  0.016   -0.175  0.152  0.036    0.001  0.007 -0.054
 H         -0.097 -0.041 -0.125   -0.044  0.037  0.269    0.047 -0.087  0.218
 TransDip  -0.043  0.161 -0.002   -0.002 -0.072  0.098    0.024 -0.033  0.134

 Mode:                31                     32                     33
 Frequency:       896.97                 901.66                 924.73
 Force Cnst:      0.6996                 0.6704                 0.7052
 Red. Mass:       1.4758                 1.3996                 1.3998
 IR Active:          YES                    YES                    YES
 IR Intens:        1.801                  0.824                  0.752
 Raman Active:       YES                    YES                    YES
               X      Y      Z        X      Y      Z        X      Y      Z
 C         -0.012 -0.012 -0.009   -0.005 -0.009 -0.008    0.000  0.042  0.042
 C         -0.022  0.015 -0.006   -0.016  0.010 -0.006    0.001 -0.005 -0.006
 Cl         0.000 -0.002  0.001    0.000 -0.001  0.001    0.000 -0.000  0.000
 C         -0.022  0.002 -0.017   -0.016  0.005 -0.010    0.003 -0.019 -0.020
 Cl         0.004 -0.001  0.002    0.003 -0.001  0.002   -0.000  0.002  0.002
 C          0.015  0.019  0.020    0.007  0.007  0.006   -0.003  0.078  0.084
 H          0.026 -0.127 -0.097    0.012 -0.042 -0.024    0.008 -0.449 -0.497
 C          0.008  0.004  0.003    0.002 -0.001  0.002   -0.003 -0.008 -0.003
 H          0.009 -0.025 -0.029   -0.006 -0.009 -0.009   -0.009  0.046  0.054
 C         -0.005 -0.007 -0.024   -0.000 -0.002 -0.003    0.004 -0.087 -0.087
 H         -0.007  0.104  0.089    0.006  0.036  0.025   -0.021  0.471  0.506
 C          0.024 -0.026  0.079    0.014 -0.012  0.040   -0.006  0.011 -0.028
 C          0.001  0.019 -0.038   -0.020  0.060 -0.146   -0.001 -0.012  0.016
 H          0.037 -0.060  0.180    0.159 -0.280  0.835   -0.024  0.018 -0.082
 C          0.005  0.014 -0.002    0.012 -0.003  0.042   -0.008 -0.007 -0.004
 Cl        -0.001 -0.003  0.000   -0.002 -0.001 -0.003    0.001  0.002  0.000
 C         -0.001 -0.020  0.061   -0.004 -0.010  0.027   -0.000  0.003 -0.007
 H         -0.078  0.120 -0.354   -0.039  0.053 -0.159    0.007  0.008  0.051
 C          0.011 -0.017  0.024    0.001  0.002 -0.027    0.009 -0.004 -0.009
 Cl        -0.002  0.002 -0.001   -0.001  0.000  0.003   -0.002  0.001  0.001
 C         -0.018  0.043 -0.148    0.017 -0.027  0.050    0.011 -0.017  0.021
 H          0.151 -0.286  0.789   -0.057  0.111 -0.338   -0.017  0.039 -0.141
 TransDip  -0.000 -0.008  0.042    0.012  0.015  0.022   -0.006 -0.013 -0.024

 Mode:                34                     35                     36
 Frequency:       990.40                1011.55                1052.21
 Force Cnst:      0.7682                 3.8176                 4.5674
 Red. Mass:       1.3293                 6.3324                 7.0018
 IR Active:          YES                    YES                    YES
 IR Intens:        0.270                  2.333                 33.139
 Raman Active:       YES                    YES                    YES
               X      Y      Z        X      Y      Z        X      Y      Z
 C         -0.000 -0.007 -0.006    0.026  0.008 -0.007    0.168 -0.014  0.016
 C          0.001 -0.009 -0.006   -0.018 -0.018  0.015   -0.063 -0.310  0.298
 Cl         0.000  0.000 -0.000    0.001  0.001 -0.001    0.010  0.036 -0.035
 C         -0.001 -0.003 -0.003   -0.030  0.016 -0.016   -0.163  0.061 -0.064
 Cl        -0.000  0.001  0.001    0.004 -0.002  0.002    0.008 -0.004  0.004
 C         -0.000  0.053  0.055    0.027  0.009 -0.006    0.327  0.052 -0.041
 H          0.009 -0.308 -0.331    0.029 -0.001 -0.011    0.395 -0.092  0.102
 C          0.003 -0.086 -0.093   -0.008 -0.022  0.014   -0.011 -0.047  0.049
 H         -0.008  0.496  0.531   -0.033  0.001  0.032    0.071 -0.066  0.038
 C         -0.004  0.058  0.059   -0.014  0.010 -0.003   -0.279  0.165 -0.167
 H          0.014 -0.333 -0.357   -0.013 -0.016 -0.028   -0.419  0.092 -0.057
 C          0.002 -0.002  0.004    0.063  0.010 -0.007    0.065  0.014 -0.027
 C          0.001 -0.001 -0.002   -0.218  0.304  0.143   -0.009 -0.077 -0.024
 H          0.001 -0.003  0.004   -0.182  0.344  0.164   -0.114 -0.172 -0.027
 C          0.001  0.001  0.000   -0.030 -0.071 -0.019   -0.038 -0.063 -0.013
 Cl        -0.000 -0.000 -0.000   -0.001 -0.001 -0.000    0.006  0.010  0.002
 C         -0.002 -0.002  0.001    0.367  0.062 -0.047    0.010 -0.003 -0.004
 H         -0.002 -0.007 -0.007    0.381  0.070 -0.046    0.012 -0.034 -0.009
 C         -0.003  0.001  0.001   -0.041  0.059  0.029   -0.062  0.054  0.030
 Cl         0.000 -0.000 -0.000   -0.002  0.001  0.000    0.009 -0.008 -0.004
 C         -0.001  0.007  0.000   -0.137 -0.364 -0.103   -0.027  0.081  0.040
 H          0.003  0.001  0.015   -0.090 -0.405 -0.090   -0.146  0.143  0.034
 TransDip   0.002 -0.009 -0.014   -0.048 -0.007  0.005   -0.135 -0.085  0.093

 Mode:                37                     38                     39
 Frequency:      1090.16                1120.28                1133.80
 Force Cnst:      2.7598                 1.1031                 1.3310
 Red. Mass:       3.9413                 1.4918                 1.7573
 IR Active:          YES                    YES                    YES
 IR Intens:       34.087                 16.967                 12.145
 Raman Active:       YES                    YES                    YES
               X      Y      Z        X      Y      Z        X      Y      Z
 C          0.168  0.076 -0.069   -0.002 -0.007 -0.015   -0.005 -0.003  0.003
 C         -0.017  0.030 -0.029    0.000 -0.006  0.008    0.001 -0.038  0.035
 Cl        -0.001 -0.008  0.008    0.000  0.001 -0.001    0.000  0.004 -0.004
 C         -0.133  0.112 -0.109    0.005 -0.008  0.008    0.004  0.009 -0.008
 Cl         0.017 -0.014  0.014   -0.001  0.001 -0.001   -0.001 -0.001  0.001
 C         -0.135  0.033 -0.034    0.009  0.001 -0.001   -0.020  0.015 -0.015
 H         -0.249  0.285 -0.268    0.013 -0.004  0.007   -0.065  0.129 -0.121
 C         -0.071 -0.166  0.152   -0.000  0.005 -0.005    0.002 -0.020  0.019
 H         -0.163 -0.168  0.149   -0.022  0.009 -0.009    0.077 -0.034  0.034
 C          0.162 -0.025  0.027   -0.005  0.000  0.006    0.016  0.015 -0.014
 H          0.405  0.143 -0.128   -0.024 -0.034 -0.001    0.116  0.097 -0.081
 C          0.151  0.027  0.007   -0.005  0.027  0.010   -0.028 -0.002  0.007
 C         -0.020 -0.093 -0.032    0.084 -0.025 -0.024    0.051  0.055  0.009
 H         -0.211 -0.262 -0.034    0.333  0.155 -0.004    0.505  0.395  0.050
 C         -0.072 -0.116 -0.026   -0.040 -0.077 -0.019   -0.031 -0.131 -0.040
 Cl         0.009  0.014  0.003    0.004  0.007  0.002    0.003  0.014  0.004
 C          0.036  0.015 -0.001   -0.012  0.085  0.031   -0.106 -0.015  0.015
 H          0.025  0.062  0.014   -0.099  0.763  0.282   -0.124  0.003  0.024
 C         -0.089  0.073  0.042    0.063 -0.063 -0.033   -0.063  0.108  0.049
 Cl         0.011 -0.009 -0.005   -0.006  0.006  0.003    0.006 -0.012 -0.005
 C         -0.043  0.067  0.024   -0.075 -0.052 -0.004    0.061 -0.038 -0.026
 H         -0.286  0.150  0.141   -0.371  0.041  0.087    0.591 -0.220 -0.178
 TransDip  -0.168  0.053 -0.063    0.023 -0.125 -0.034   -0.103 -0.033  0.027

 Mode:                40                     41                     42
 Frequency:      1139.83                1174.65                1216.52
 Force Cnst:      1.6511                 1.3219                 1.3294
 Red. Mass:       2.1570                 1.6260                 1.5246
 IR Active:          YES                    YES                    YES
 IR Intens:       19.336                 16.159                  5.904
 Raman Active:       YES                    YES                    YES
               X      Y      Z        X      Y      Z        X      Y      Z
 C         -0.065 -0.021  0.015    0.009 -0.042  0.039   -0.023  0.039 -0.038
 C         -0.004 -0.130  0.125    0.070  0.039 -0.036   -0.106  0.005 -0.007
 Cl         0.002  0.013 -0.013   -0.005 -0.005  0.005    0.004  0.001 -0.001
 C          0.050  0.002 -0.001   -0.073  0.107 -0.102    0.027 -0.088  0.084
 Cl        -0.006  0.000 -0.000    0.010 -0.009  0.008   -0.004  0.005 -0.005
 C         -0.061  0.052 -0.050   -0.066 -0.006  0.004    0.043  0.032 -0.030
 H         -0.220  0.464 -0.434   -0.061 -0.045  0.043   -0.133  0.521 -0.487
 C          0.017 -0.044  0.041    0.074 -0.028  0.028    0.046  0.016 -0.013
 H          0.256 -0.088  0.085    0.868 -0.163  0.170    0.290 -0.023  0.028
 C          0.051  0.049 -0.044   -0.060 -0.006  0.005   -0.004 -0.037  0.035
 H          0.405  0.331 -0.293   -0.267 -0.168  0.150   -0.363 -0.323  0.287
 C         -0.098 -0.018  0.022   -0.029 -0.008 -0.013    0.064  0.020  0.006
 C         -0.012  0.009  0.002    0.004  0.008  0.006    0.000 -0.008 -0.006
 H         -0.043 -0.014  0.019    0.047  0.053 -0.009   -0.103 -0.098 -0.001
 C          0.049  0.109  0.029    0.007  0.017  0.005   -0.010 -0.035 -0.011
 Cl        -0.005 -0.011 -0.003   -0.001 -0.002 -0.000    0.001  0.003  0.001
 C          0.024  0.004 -0.003    0.000  0.001 -0.000   -0.001  0.002  0.001
 H          0.030  0.016 -0.002   -0.001  0.019  0.008   -0.003 -0.001 -0.001
 C          0.077 -0.089 -0.045    0.014 -0.014 -0.007   -0.027  0.022  0.012
 Cl        -0.008  0.009  0.005   -0.001  0.001  0.001    0.002 -0.002 -0.001
 C         -0.013 -0.016 -0.005   -0.005 -0.003  0.003    0.012  0.002 -0.003
 H         -0.032 -0.022  0.014   -0.013  0.004 -0.016   -0.046  0.024  0.020
 TransDip   0.128 -0.032  0.048   -0.074  0.073 -0.077    0.027 -0.054  0.049

 Mode:                43                     44                     45
 Frequency:      1267.95                1286.83                1308.13
 Force Cnst:      1.7149                 4.4768                 3.1432
 Red. Mass:       1.8105                 4.5885                 3.1176
 IR Active:          YES                    YES                    YES
 IR Intens:        0.500                  0.871                  6.643
 Raman Active:       YES                    YES                    YES
               X      Y      Z        X      Y      Z        X      Y      Z
 C          0.010  0.036 -0.052    0.058  0.230 -0.199    0.230  0.005  0.001
 C          0.058 -0.009  0.013    0.229 -0.032  0.033   -0.134  0.026 -0.031
 Cl         0.000 -0.001  0.001    0.000 -0.002  0.002    0.001 -0.002  0.002
 C         -0.036 -0.007  0.007   -0.206 -0.097  0.085    0.025  0.060 -0.055
 Cl         0.001 -0.001  0.001    0.003 -0.002  0.002    0.002 -0.000  0.001
 C         -0.010  0.020 -0.020   -0.025  0.115 -0.107    0.042 -0.082  0.076
 H          0.021 -0.061  0.060    0.017 -0.001  0.001   -0.055  0.162 -0.154
 C          0.021 -0.013  0.014    0.132 -0.059  0.058   -0.106 -0.031  0.027
 H         -0.063 -0.002 -0.002   -0.394  0.024 -0.032   -0.235 -0.014  0.010
 C         -0.017 -0.018  0.021   -0.062 -0.093  0.084    0.129  0.077 -0.063
 H         -0.042 -0.049  0.032   -0.177 -0.190  0.172   -0.423 -0.380  0.322
 C         -0.049  0.123  0.052   -0.125 -0.074  0.026   -0.178 -0.023  0.032
 C         -0.045 -0.027 -0.003   -0.009 -0.015 -0.008   -0.047 -0.037 -0.001
 H         -0.411 -0.306 -0.027    0.424  0.310  0.049    0.312  0.251  0.017
 C          0.127 -0.015 -0.029   -0.058  0.080  0.037    0.021  0.091  0.028
 Cl        -0.002 -0.001 -0.000    0.000 -0.004 -0.001   -0.001 -0.006 -0.002
 C          0.002  0.029  0.010    0.011 -0.003 -0.002    0.023  0.017  0.001
 H         -0.055  0.481  0.173    0.061 -0.345 -0.133    0.039 -0.028 -0.016
 C         -0.098 -0.092 -0.014    0.104 -0.017 -0.026    0.034 -0.088 -0.036
 Cl         0.000  0.002  0.001   -0.004  0.004  0.002   -0.003  0.005  0.002
 C          0.036 -0.011 -0.011   -0.040 -0.003 -0.001   -0.032  0.005  0.007
 H          0.563 -0.194 -0.167   -0.015 -0.027  0.016    0.296 -0.114 -0.096
 TransDip   0.015  0.017  0.004    0.020  0.003 -0.022    0.078  0.022 -0.014

 Mode:                46                     47                     48
 Frequency:      1321.75                1419.30                1446.25
 Force Cnst:      3.0410                 3.6323                 3.7893
 Red. Mass:       2.9544                 3.0604                 3.0749
 IR Active:          YES                    YES                    YES
 IR Intens:        0.312                 63.214                 33.356
 Raman Active:       YES                    YES                    YES
               X      Y      Z        X      Y      Z        X      Y      Z
 C         -0.021 -0.009  0.002   -0.084  0.097 -0.117    0.077 -0.117  0.074
 C          0.004 -0.006  0.008   -0.059 -0.098  0.094    0.029  0.082 -0.074
 Cl         0.000  0.000 -0.000    0.001  0.004 -0.004   -0.001 -0.003  0.003
 C          0.012  0.005 -0.004    0.177  0.074 -0.063   -0.118 -0.053  0.048
 Cl        -0.000  0.000 -0.000   -0.006 -0.000 -0.000    0.004  0.001 -0.000
 C         -0.004  0.001 -0.001   -0.059  0.021 -0.022    0.062 -0.022  0.021
 H          0.011 -0.037  0.037    0.088 -0.377  0.353   -0.029  0.238 -0.221
 C         -0.002  0.002 -0.002   -0.052 -0.035  0.032   -0.001  0.045 -0.041
 H          0.036 -0.005  0.004    0.149 -0.079  0.077    0.066  0.041 -0.041
 C         -0.006  0.001  0.003    0.071 -0.017  0.021   -0.072 -0.007  0.009
 H          0.027  0.017 -0.028   -0.199 -0.253  0.206    0.249  0.241 -0.234
 C         -0.007  0.137  0.042   -0.014  0.137  0.069    0.007  0.192  0.041
 C         -0.153 -0.127 -0.016    0.093 -0.019 -0.027    0.090 -0.067 -0.036
 H          0.387  0.284  0.027   -0.222 -0.287 -0.037   -0.030 -0.174 -0.071
 C          0.097 -0.051 -0.034   -0.100 -0.055 -0.002   -0.161 -0.021  0.024
 Cl         0.003  0.000 -0.000    0.003  0.004  0.001    0.005  0.002 -0.000
 C         -0.028  0.202  0.074   -0.025  0.038  0.019    0.029  0.092  0.026
 H          0.063 -0.501 -0.185    0.028 -0.410 -0.146    0.108 -0.454 -0.175
 C         -0.081 -0.069 -0.008    0.135  0.034 -0.015    0.091 -0.065 -0.039
 Cl        -0.003 -0.001  0.000   -0.004  0.001  0.001   -0.004  0.004  0.002
 C          0.186 -0.078 -0.061   -0.062 -0.073 -0.016   -0.108 -0.041  0.009
 H         -0.500  0.158  0.147    0.101 -0.149 -0.054    0.401 -0.227 -0.161
 TransDip   0.009 -0.014  0.007   -0.012 -0.243  0.076    0.084 -0.067 -0.150

 Mode:                49                     50                     51
 Frequency:      1455.99                1487.53                1588.57
 Force Cnst:      3.3760                 3.9795                 8.6387
 Red. Mass:       2.7029                 3.0525                 5.8101
 IR Active:          YES                    YES                    YES
 IR Intens:       39.735                 10.972                 96.699
 Raman Active:       YES                    YES                    YES
               X      Y      Z        X      Y      Z        X      Y      Z
 C         -0.003 -0.047  0.035    0.191  0.031 -0.022    0.040 -0.099  0.108
 C          0.088  0.012 -0.009   -0.094  0.043 -0.045   -0.106  0.043 -0.045
 Cl        -0.002 -0.001  0.001    0.003 -0.001  0.002    0.002  0.001 -0.001
 C         -0.077  0.030 -0.030   -0.010 -0.093  0.087    0.050 -0.075  0.071
 Cl         0.003 -0.002  0.002   -0.001  0.003 -0.002   -0.000 -0.000  0.000
 C         -0.002 -0.072  0.067    0.062  0.099 -0.091   -0.115  0.179 -0.169
 H         -0.137  0.259 -0.244    0.199 -0.208  0.197    0.050 -0.275  0.256
 C          0.075 -0.005  0.007   -0.161  0.018 -0.021    0.150 -0.106  0.101
 H         -0.419  0.078 -0.083    0.608 -0.109  0.115   -0.254 -0.052  0.039
 C          0.013  0.065 -0.058   -0.014 -0.075  0.071    0.012  0.093 -0.089
 H         -0.195 -0.096  0.071    0.358  0.196 -0.178   -0.224 -0.072  0.081
 C         -0.128  0.018  0.022   -0.136 -0.031  0.018    0.031 -0.197 -0.079
 C          0.041  0.076  0.020   -0.016  0.039  0.018    0.058  0.142  0.039
 H         -0.449 -0.286 -0.024   -0.190 -0.079  0.001   -0.226 -0.063  0.011
 C          0.116 -0.109 -0.059    0.112 -0.044 -0.036    0.066 -0.149 -0.063
 Cl        -0.002  0.004  0.002   -0.002  0.001  0.001   -0.001  0.000  0.000
 C         -0.118  0.002  0.023   -0.076 -0.017  0.008   -0.037  0.278  0.102
 H         -0.122 -0.127 -0.021   -0.091  0.002  0.017    0.049 -0.380 -0.140
 C          0.134  0.130  0.020    0.085  0.082  0.012   -0.014 -0.164 -0.053
 Cl        -0.003 -0.004 -0.001   -0.001 -0.002 -0.001    0.001  0.001  0.000
 C          0.017 -0.083 -0.031    0.002 -0.039 -0.015   -0.109  0.119  0.063
 H         -0.369  0.036  0.075   -0.211  0.023  0.055    0.251  0.005 -0.061
 TransDip  -0.192  0.000 -0.063    0.106  0.002  0.011    0.120 -0.283 -0.070

 Mode:                52                     53                     54
 Frequency:      1598.70                1617.22                1624.90
 Force Cnst:      9.5495                 9.7750                10.2110
 Red. Mass:       6.3416                 6.3435                 6.5640
 IR Active:          YES                    YES                    YES
 IR Intens:       46.503                 29.837                 49.300
 Raman Active:       YES                    YES                    YES
               X      Y      Z        X      Y      Z        X      Y      Z
 C         -0.063  0.170 -0.135    0.184  0.065 -0.055    0.135  0.038 -0.031
 C          0.114 -0.066  0.064   -0.226 -0.013  0.006   -0.089 -0.006  0.000
 Cl        -0.002 -0.001  0.001    0.002 -0.002  0.002    0.001 -0.000  0.000
 C         -0.044  0.088 -0.086    0.190  0.125 -0.112    0.066  0.042 -0.038
 Cl        -0.000  0.001 -0.001   -0.001 -0.002  0.002   -0.001 -0.001  0.001
 C          0.132 -0.201  0.191   -0.111 -0.086  0.078   -0.038 -0.028  0.025
 H         -0.046  0.287 -0.267   -0.196  0.087 -0.086   -0.065  0.027 -0.027
 C         -0.191  0.118 -0.117    0.310  0.036 -0.027    0.106  0.012 -0.008
 H          0.322  0.049 -0.033   -0.324  0.155 -0.152   -0.112  0.053 -0.052
 C          0.009 -0.117  0.105   -0.305 -0.159  0.141   -0.113 -0.059  0.056
 H          0.248  0.069 -0.042    0.274  0.308 -0.277    0.117  0.119 -0.116
 C          0.038 -0.220 -0.061    0.045  0.006 -0.007   -0.258 -0.055  0.032
 C          0.037  0.133  0.036   -0.122 -0.058  0.003    0.295  0.156  0.002
 H         -0.178 -0.030  0.039    0.119  0.130  0.023   -0.328 -0.325 -0.055
 C          0.069 -0.126 -0.058    0.117 -0.004 -0.023   -0.253 -0.001  0.046
 Cl        -0.001 -0.000  0.000   -0.001  0.001  0.000    0.002 -0.001 -0.001
 C         -0.031  0.240  0.088   -0.055 -0.010  0.007    0.119  0.036 -0.010
 H          0.040 -0.302 -0.111   -0.062 -0.006  0.009    0.137  0.005 -0.023
 C         -0.027 -0.146 -0.047    0.104  0.043 -0.005   -0.241 -0.102  0.010
 Cl         0.001  0.001  0.000   -0.001 -0.001 -0.000    0.002  0.002  0.000
 C         -0.084  0.118  0.053   -0.125  0.016  0.027    0.310 -0.039 -0.074
 H          0.208  0.022 -0.018    0.135 -0.079 -0.045   -0.367  0.198  0.142
 TransDip  -0.061 -0.184 -0.100    0.174  0.000  0.015   -0.217 -0.053  0.025

 Mode:                55                     56                     57
 Frequency:      3181.22                3194.85                3207.48
 Force Cnst:      6.4820                 6.5713                 6.6423
 Red. Mass:       1.0871                 1.0927                 1.0958
 IR Active:          YES                    YES                    YES
 IR Intens:        2.906                  3.664                  2.064
 Raman Active:       YES                    YES                    YES
               X      Y      Z        X      Y      Z        X      Y      Z
 C         -0.001 -0.001  0.001   -0.001 -0.002  0.001    0.000  0.001 -0.001
 C          0.000 -0.000  0.000    0.001 -0.000  0.000    0.000  0.000 -0.000
 Cl         0.000  0.000 -0.000    0.000  0.000 -0.000   -0.000 -0.000  0.000
 C          0.000 -0.000  0.000   -0.000  0.001 -0.001   -0.000  0.003 -0.002
 Cl        -0.000 -0.000  0.000    0.000 -0.000  0.000    0.000 -0.000  0.000
 C          0.018  0.005 -0.004   -0.035 -0.009  0.008   -0.075 -0.015  0.012
 H         -0.218 -0.048  0.040    0.414  0.091 -0.075    0.838  0.179 -0.147
 C         -0.013 -0.043  0.040    0.015  0.034 -0.031   -0.008 -0.030  0.028
 H          0.165  0.504 -0.467   -0.131 -0.383  0.355    0.103  0.319 -0.296
 C         -0.040  0.028 -0.029   -0.047  0.030 -0.030    0.013 -0.007  0.007
 H          0.480 -0.324  0.325    0.522 -0.348  0.350   -0.132  0.086 -0.086
 C         -0.000  0.000  0.000   -0.000  0.000 -0.000    0.000 -0.000 -0.000
 C          0.000  0.000  0.000    0.000  0.000  0.000   -0.000  0.000  0.000
 H         -0.000  0.000  0.000    0.002 -0.002 -0.001    0.001 -0.001 -0.001
 C         -0.000  0.000  0.000   -0.000  0.000  0.000    0.000  0.000 -0.000
 Cl        -0.000 -0.000 -0.000    0.000  0.000 -0.000   -0.000 -0.000 -0.000
 C         -0.000 -0.000 -0.000   -0.000 -0.000 -0.000    0.000 -0.000 -0.000
 H          0.000 -0.000 -0.000    0.001  0.000 -0.000   -0.001 -0.000  0.000
 C          0.000 -0.000 -0.000    0.000  0.000  0.000   -0.000  0.000  0.000
 Cl        -0.000  0.000  0.000   -0.000  0.000  0.000    0.000 -0.000 -0.000
 C         -0.000 -0.001 -0.000   -0.001 -0.002 -0.001    0.002  0.005  0.001
 H          0.006  0.013  0.003    0.011  0.026  0.006   -0.025 -0.058 -0.016
 TransDip  -0.045 -0.025  0.019   -0.018  0.041 -0.042   -0.019 -0.030  0.029

 Mode:                58                     59                     60
 Frequency:      3208.36                3215.61                3221.60
 Force Cnst:      6.6225                 6.6537                 6.6837
 Red. Mass:       1.0920                 1.0922                 1.0930
 IR Active:          YES                    YES                    YES
 IR Intens:        0.087                  0.141                  1.392
 Raman Active:       YES                    YES                    YES
               X      Y      Z        X      Y      Z        X      Y      Z
 C          0.000 -0.000 -0.000    0.000 -0.000 -0.000   -0.000  0.000 -0.000
 C          0.000  0.000 -0.000   -0.000 -0.000  0.000   -0.000  0.000 -0.000
 Cl         0.000  0.000  0.000    0.000  0.000  0.000    0.000 -0.000  0.000
 C         -0.000  0.000 -0.000    0.000  0.000 -0.000   -0.000  0.000 -0.000
 Cl         0.000 -0.000  0.000   -0.000 -0.000 -0.000    0.000  0.000  0.000
 C         -0.004 -0.001  0.001   -0.000 -0.000  0.000   -0.000  0.000  0.000
 H          0.046  0.010 -0.008    0.001  0.000 -0.000    0.000  0.000 -0.000
 C         -0.001 -0.002  0.002    0.000  0.000 -0.000   -0.000 -0.000  0.000
 H          0.008  0.025 -0.023   -0.001 -0.002  0.002    0.000  0.000 -0.000
 C          0.003 -0.002  0.002   -0.000  0.000 -0.000    0.000 -0.000  0.000
 H         -0.031  0.020 -0.021    0.002 -0.001  0.001   -0.000  0.000 -0.000
 C         -0.002  0.002  0.001    0.002  0.003  0.001    0.000  0.000 -0.000
 C          0.003 -0.002 -0.001    0.051 -0.063 -0.031    0.002 -0.001 -0.001
 H         -0.027  0.032  0.016   -0.581  0.724  0.357   -0.016  0.019  0.009
 C         -0.000 -0.000  0.000   -0.004 -0.001  0.000    0.002 -0.003 -0.001
 Cl         0.000  0.000  0.000    0.000  0.000  0.000    0.000  0.000  0.000
 C         -0.001  0.000  0.000    0.002  0.001 -0.000   -0.086 -0.015  0.011
 H          0.010  0.001 -0.001   -0.027 -0.005  0.003    0.973  0.171 -0.124
 C          0.004 -0.000 -0.001   -0.000 -0.000  0.000    0.001  0.004  0.001
 Cl        -0.000  0.000  0.000   -0.000  0.000  0.000    0.000 -0.000 -0.000
 C         -0.033 -0.077 -0.021    0.001  0.004  0.001    0.001  0.001  0.000
 H          0.378  0.885  0.243   -0.016 -0.039 -0.011   -0.005 -0.010 -0.003
 TransDip  -0.008  0.003  0.004    0.001  0.012  0.003    0.037  0.007 -0.004

 STANDARD THERMODYNAMIC QUANTITIES AT   298.15 K  AND     1.00 ATM

   This Molecule has  0 Imaginary Frequencies
   Zero point vibrational energy:       89.141 kcal/mol

   Atom    1 Element C  Has Mass   12.00000
   Atom    2 Element C  Has Mass   12.00000
   Atom    3 Element Cl Has Mass   34.96885
   Atom    4 Element C  Has Mass   12.00000
   Atom    5 Element Cl Has Mass   34.96885
   Atom    6 Element C  Has Mass   12.00000
   Atom    7 Element H  Has Mass    1.00783
   Atom    8 Element C  Has Mass   12.00000
   Atom    9 Element H  Has Mass    1.00783
   Atom   10 Element C  Has Mass   12.00000
   Atom   11 Element H  Has Mass    1.00783
   Atom   12 Element C  Has Mass   12.00000
   Atom   13 Element C  Has Mass   12.00000
   Atom   14 Element H  Has Mass    1.00783
   Atom   15 Element C  Has Mass   12.00000
   Atom   16 Element Cl Has Mass   34.96885
   Atom   17 Element C  Has Mass   12.00000
   Atom   18 Element H  Has Mass    1.00783
   Atom   19 Element C  Has Mass   12.00000
   Atom   20 Element Cl Has Mass   34.96885
   Atom   21 Element C  Has Mass   12.00000
   Atom   22 Element H  Has Mass    1.00783
   Molecular Mass:   289.922380 amu
   Principal axes and moments of inertia in amu*Bohr^2:
                             1           2           3
    Eigenvalues --     3366.77264  9681.75931 11333.76252
          X               0.99990     0.01114    -0.00840
          Y              -0.01136     0.99959    -0.02616
          Z               0.00810     0.02626     0.99962
   Rotational Symmetry Number is   1
   The Molecule is an Asymmetric Top
   Translational Enthalpy:        0.889 kcal/mol
   Rotational Enthalpy:           0.889 kcal/mol
   Vibrational Enthalpy:         96.127 kcal/mol
   gas constant (RT):             0.592 kcal/mol
   Translational Entropy:        42.891  cal/mol.K
   Rotational Entropy:           34.267  cal/mol.K
   Vibrational Entropy:          45.496  cal/mol.K

   Total Enthalpy:               98.496 kcal/mol
   Total Entropy:               122.654  cal/mol.K

 ======================================================================

 STANDARD THERMODYNAMIC QUANTITIES FOR ANHARMONIC VIBRATION -- TOSH

   Zero point vibrational energy: ************ kcal/mol

   Vibrational Enthalpy:       Infinity kcal/mol
   Vibrational Entropy:             NaN  cal/mol.K

   Total Enthalpy:             Infinity kcal/mol
   Total Entropy:                   NaN  cal/mol.K

 ======================================================================

 STANDARD THERMODYNAMIC QUANTITIES FOR ANHARMONIC VIBRATION -- VPT2

   Zero point vibrational energy: ************ kcal/mol

   Vibrational Enthalpy:       Infinity kcal/mol
   Vibrational Entropy:             NaN  cal/mol.K

   Total Enthalpy:             Infinity kcal/mol
   Total Entropy:                   NaN  cal/mol.K

 ======================================================================

Archival summary:
1\1\november\FREQ\ProcedureUnspecified\BasisUnspecified\l4126\taweetha\WedJan1507:50:322020WedJan1507:50:322020\0\\#,FREQ,ProcedureUnspecified,BasisUnspecified,\\0,1\Cl\C,1,1.74942\C,2,1.40063,1,119.83\C,3,1.39215,2,120.523,1,177.898,0\H,4,1.08237,3,119.162,2,-179.989,0\C,4,1.38911,3,119.717,2,-0.0850872,0\H,6,1.08347,4,119.809,3,179.911,0\C,6,1.39024,4,119.996,3,0.207703,0\H,8,1.0835,6,120.127,4,179.082,0\C,8,1.39958,6,121.263,4,0.109355,0\C,10,1.49227,8,118.787,6,179.796,0\C,11,1.39835,10,119.484,8,61.1746,0\H,12,1.08197,11,120.469,10,2.92487,0\C,12,1.39099,11,119.436,10,-177.986,0\C,14,1.38979,12,121.802,11,0.223795,0\H,15,1.08083,14,121.109,12,179.962,0\C,15,1.39191,14,117.811,12,-0.0150803,0\C,17,1.38882,15,121.893,14,-0.129474,0\H,18,1.08134,17,120.047,15,179.853,0\Cl,3,1.74901,2,121.259,1,-1.66663,0\Cl,17,1.75614,15,118.836,14,179.669,0\Cl,14,1.75657,12,119.256,11,-179.682,0\\\@

 Total job time:  11722.32s(wall), 11720.11s(cpu) 
 Wed Jan 15 07:50:32 2020

        *************************************************************
        *                                                           *
        *  Thank you very much for using Q-Chem.  Have a nice day.  *
        *                                                           *
        *************************************************************
