# Supplementary material for: Quantum Chemical Investigation of Polychlorinated Dibenzodioxins, Dibenzofurans and Biphenyls: Relative Stability and Planarity Analysis
Source: Molecules. 2020 Dec 3;25(23):5697. doi: 10.3390/molecules25235697 (PMC7730433; doi:10.3390/molecules25235697)
Supplement: Supplementary file 1 [file molecules-25-05697-s001.zip › PCB/B3LYP/ClClHHHHHClHH.out]

                  Welcome to Q-Chem
     A Quantum Leap Into The Future Of Chemistry


 Q-Chem 5.2 (devel), Q-Chem, Inc., Pleasanton, CA (2019)

 Yihan Shao,  Zhengting Gan,  E. Epifanovsky,  A. T. B. Gilbert,  M. Wormit,  
 J. Kussmann,  A. W. Lange,  A. Behn,  Jia Deng,  Xintian Feng,  D. Ghosh,  
 M. Goldey,  P. R. Horn,  L. D. Jacobson,  I. Kaliman,  T. Kus,  A. Landau,  
 Jie Liu,  E. I. Proynov,  R. M. Richard,  R. P. Steele,  E. J. Sundstrom,  
 H. L. Woodcock III,  P. M. Zimmerman,  D. Zuev,  B. Albrecht,  E. Alguire,  
 S. A. Baeppler,  D. Barton,  Z. Benda,  Y. A. Bernard,  E. J. Berquist,  
 K. B. Bravaya,  H. Burton,  D. Casanova,  Chun-Min Chang,  Yunqing Chen,  
 A. Chien,  K. D. Closser,  M. P. Coons,  S. Coriani,  S. Dasgupta,  
 A. L. Dempwolff,  M. Diedenhofen,  Hainam Do,  R. G. Edgar,  Po-Tung Fang,  
 S. Faraji,  S. Fatehi,  Qingguo Feng,  K. D. Fenk,  J. Fosso-Tande,  
 J. Gayvert,  Qinghui Ge,  A. Ghysels,  G. Gidofalvi,  J. Gomes,  
 J. Gonthier,  A. Gunina,  D. Hait,  M. W. D. Hanson-Heine,  
 P. H. P. Harbach,  A. W. Hauser,  M. F. Herbst,  J. E. Herr,  
 E. G. Hohenstein,  Z. C. Holden,  Kerwin Hui,  B. C. Huynh,  T.-C. Jagau,  
 Hyunjun Ji,  B. Kaduk,  K. Khistyaev,  Jaehoon Kim,  P. Klunzinger,  K. Koh,  
 D. Kosenkov,  L. Koulias,  T. Kowalczyk,  C. M. Krauter,  A. Kunitsa,  
 Ka Un Lao,  A. Laurent,  K. V. Lawler,  Joonho Lee,  D. Lefrancois,  
 S. Lehtola,  D. S. Levine,  Yi-Pei Li,  You-Sheng Lin,  Fenglai Liu,  
 E. Livshits,  A. Luenser,  P. Manohar,  E. Mansoor,  S. F. Manzer,  
 Shan-Ping Mao,  Yuezhi Mao,  N. Mardirossian,  A. V. Marenich,  
 T. Markovich,  L. A. Martinez-Martinez,  S. A. Maurer,  N. J. Mayhall,  
 S. C. McKenzie,  J.-M. Mewes,  P. Morgante,  A. F. Morrison,  
 J. W. Mullinax,  K. Nanda,  T. S. Nguyen-Beck,  R. Olivares-Amaya,  
 J. A. Parkhill,  Zheng Pei,  T. M. Perrine,  F. Plasser,  P. Pokhilko,  
 S. Prager,  A. Prociuk,  E. Ramos,  D. R. Rehn,  F. Rob,  M. Scheurer,  
 M. Schneider,  N. Sergueev,  S. M. Sharada,  S. Sharma,  D. W. Small,  
 T. Stauch,  T. Stein,  Yu-Chuan Su,  A. J. W. Thom,  A. Tkatchenko,  
 T. Tsuchimochi,  N. M. Tubman,  L. Vogt,  M. L. Vidal,  O. Vydrov,  
 M. A. Watson,  J. Wenzel,  M. de Wergifosse,  T. A. Wesolowski,  A. White,  
 J. Witte,  A. Yamada,  Jun Yang,  K. Yao,  S. Yeganeh,  S. R. Yost,  
 Zhi-Qiang You,  A. Zech,  Igor Ying Zhang,  Xing Zhang,  Yan Zhao,  
 Ying Zhu,  B. R. Brooks,  G. K. L. Chan,  C. J. Cramer,  M. S. Gordon,  
 W. J. Hehre,  A. Klamt,  M. W. Schmidt,  C. D. Sherrill,  D. G. Truhlar,  
 A. Aspuru-Guzik,  R. Baer,  A. T. Bell,  N. A. Besley,  Jeng-Da Chai,  
 A. E. DePrince, III,  R. A. DiStasio Jr.,  A. Dreuw,  B. D. Dunietz,  
 T. R. Furlani,  Chao-Ping Hsu,  Yousung Jung,  Jing Kong,  D. S. Lambrecht,  
 WanZhen Liang,  C. Ochsenfeld,  V. A. Rassolov,  L. V. Slipchenko,  
 J. E. Subotnik,  T. Van Voorhis,  J. M. Herbert,  A. I. Krylov,  
 P. M. W. Gill,  M. Head-Gordon

 Contributors to earlier versions of Q-Chem not listed above: 
 R. D. Adamson,  B. Austin,  J. Baker,  G. J. O. Beran,  K. Brandhorst,  
 S. T. Brown,  E. F. C. Byrd,  A. K. Chakraborty,  C.-L. Cheng,  
 Siu Hung Chien,  D. M. Chipman,  D. L. Crittenden,  H. Dachsel,  
 R. J. Doerksen,  A. D. Dutoi,  L. Fusti-Molnar,  W. A. Goddard III,  
 A. Golubeva-Zadorozhnaya,  S. R. Gwaltney,  G. Hawkins,  A. Heyden,  
 S. Hirata,  G. Kedziora,  F. J. Keil,  C. Kelley,  Jihan Kim,  R. A. King,  
 R. Z. Khaliullin,  P. P. Korambath,  W. Kurlancheek,  A. M. Lee,  M. S. Lee,  
 S. V. Levchenko,  Ching Yeh Lin,  D. Liotard,  R. C. Lochan,  I. Lotan,  
 P. E. Maslen,  N. Nair,  D. P. O'Neill,  D. Neuhauser,  E. Neuscamman,  
 C. M. Oana,  R. Olson,  B. Peters,  R. Peverati,  P. A. Pieniazek,  
 Y. M. Rhee,  J. Ritchie,  M. A. Rohrdanz,  E. Rosta,  N. J. Russ,  
 H. F. Schaefer III,  N. E. Schultz,  N. Shenvi,  A. C. Simmonett,  A. Sodt,  
 D. Stuck,  K. S. Thanthiriwatte,  V. Vanovschi,  Tao Wang,  A. Warshel,  
 C. F. Williams,  Q. Wu,  X. Xu,  W. Zhang

 Please cite Q-Chem as follows:
 Y. Shao et al., Mol. Phys. 113, 184-215 (2015)
 DOI: 10.1080/00268976.2014.952696

 Q-Chem 5.2.1 for Intel X86 EM64T Linux

 Parts of Q-Chem use Armadillo 8.300.2 (Tropical Shenanigans).
 http://arma.sourceforge.net/

 Q-Chem begins on Wed Jan 15 03:19:00 2020  

Host: 
0

     Scratch files written to /scratch/taweetham/qchem21795//
NAlpha2: 130
NElect   130
Mult     1

 Q-Chem warning in module libgen/rem_setup.C, line 2168:

 Setting Thresh to 1e-14


Checking the input file for inconsistencies... 	...done.

--------------------------------------------------------------
User input:
--------------------------------------------------------------
$MOLECULE
0 1
C 
C  1 1.394960
Cl  2 CCl 1 119.528007
C  2 1.386606 1 120.846377 3 178.766605 0
Cl  4 CCl 2 119.698148 1 -179.612229 0
C  4 1.387279 2 120.235871 1 -0.083363 0
H  6 CH 4 120.254637 2 -179.958574 0
C  6 1.387279 4 119.490737 2 0.041992 0
H  8 CH 6 120.064298 4 179.568218 0
C  8 1.386606 6 120.235863 4 0.041336 0
H  10 CH 8 119.614146 6 178.681836 0
C  1 1.488550 2 120.827489 3 1.275929 0
C  12 1.394960 1 120.827496 2 44.635695 0
H  13 CH 12 119.528011 1 1.275194 0
C  13 1.386606 12 120.846392 1 -179.957497 0
H  15 CH 13 119.698155 12 -179.612829 0
C  15 1.387278 13 120.235860 12 -0.083872 0
Cl  17 CCl 15 120.254633 13 -179.958492 0
C  17 1.387279 15 119.490737 13 0.041666 0
H  19 CH 17 120.064293 15 179.568399 0
C  19 1.386606 17 120.235874 15 0.041790 0
H  21 CH 19 119.614152 17 178.681599 0

CH=1.08273
CCl=1.75400
$END

$REM
   JOB_TYPE	OPTIMIZATION
   BASIS	6-311++G**
   METHOD	B3LYP
   SYM_IGNORE	TRUE
   SCF_GUESS_ALWAYS     TRUE
   SYM_IGNORE   TRUE
   S2THRESH     15
   THRESH       15
$END

--------------------------------------------------------------
 ----------------------------------------------------------------
             Standard Nuclear Orientation (Angstroms)
    I     Atom           X                Y                Z
 ----------------------------------------------------------------
    1      C       0.0000000000     0.0000000000     0.0000000000
    2      C       0.0000000000     0.0000000000     1.3949600000
    3      Cl      1.5261815140     0.0000000000     2.2594170471
    4      C      -1.1901880373     0.0256249026     2.1059255403
    5      Cl     -1.1548436435     0.0351778398     3.8595433764
    6      C      -2.4041742747     0.0535064326     1.4351028665
    7      H      -3.3336980403     0.0741960811     1.9899557843
    8      C      -2.4180259722     0.0546630380     0.0478935036
    9      H      -3.3603520375     0.0692493833    -0.4851290834
   10      C      -1.2274122092     0.0272853135    -0.6622934626
   11      H      -1.2503451014     0.0068111236    -1.7445869269
   12      C       1.2779219872    -0.0284629571    -0.7628147595
   13      C       2.3095886281    -0.8932703637    -0.3971844912
   14      H       2.1704206894    -1.5663256744     0.4394355459
   15      C       3.5004827568    -0.9194878930    -1.1069450245
   16      H       4.2865586447    -1.6026019117    -0.8107285686
   17      C       3.6821124948    -0.0819958503    -2.1978886372
   18      Cl      5.1879324501    -0.1155248115    -3.0967201401
   19      C       2.6636000698     0.7822218600    -2.5724593424
   20      H       2.7980411655     1.4448431951    -3.4181323354
   21      C       1.4736782845     0.8090230106    -1.8610916159
   22      H       0.6936781770     1.5025559907    -2.1490431582
 ----------------------------------------------------------------
 Nuclear Repulsion Energy =        1196.26043352 hartrees
 There are       65 alpha and       65 beta electrons
 Requested basis set is 6-311++G(d,p)
 There are 146 shells and 403 basis functions

 Total QAlloc Memory Limit   2000 MB
 Mega-Array Size       188 MB
 MEM_STATIC part       192 MB
 A cutoff of  1.0D-15 yielded   8726 shell pairs
 There are     70236 function pairs (     75417 Cartesian)
 Smallest overlap matrix eigenvalue = 3.07E-07
 Linear dependence detected in AO basis
 Number of orthogonalized atomic orbitals = 400
 Maximum deviation from orthogonality = 5.627E-10

 Scale SEOQF with 1.000000e-02/1.000000e-01/1.000000e-01

 Standard Electronic Orientation quadrupole field applied
 Nucleus-field energy     =    -0.0000000679 hartrees
 Guess from superposition of atomic densities
 Warning:  Energy on first SCF cycle will be non-variational
 SAD guess density has 130.000000 electrons

 -----------------------------------------------------------------------
  General SCF calculation program by
  Eric Jon Sundstrom, Paul Horn, Yuezhi Mao, Dmitri Zuev, Alec White,
  David Stuck, Shaama M.S., Shane Yost, Joonho Lee, David Small,
  Daniel Levine, Susi Lehtola, Hugh Burton, Evgeny Epifanovsky,
  Bang C. Huynh
 -----------------------------------------------------------------------
 Exchange:     0.2000 Hartree-Fock + 0.0800 Slater + 0.7200 B88
 Correlation:  0.1900 VWN1RPA + 0.8100 LYP
 Using SG-1 standard quadrature grid
 A restricted SCF calculation will be
 performed using DIIS
 SCF converges when DIIS error is below 1.0e-08
 ---------------------------------------
  Cycle       Energy         DIIS error
 ---------------------------------------
    1   -1845.9130999575      3.17e-02  
    2   -1842.0969249745      2.87e-03  
    3   -1841.9893396264      3.57e-03  
    4   -1842.2636377337      7.11e-04  
    5   -1842.2729851534      3.42e-04  
    6   -1842.2753066464      1.00e-04  
    7   -1842.2754867587      2.85e-05  
    8   -1842.2755000051      1.44e-05  
    9   -1842.2755043525      2.80e-06  
   10   -1842.2755044981      1.25e-06  
   11   -1842.2755045313      3.01e-07  
   12   -1842.2755045330      1.15e-07  
   13   -1842.2755045330      2.19e-08  
   14   -1842.2755045331      8.02e-09  Convergence criterion met
 ---------------------------------------
 SCF time:   CPU 459.96s  wall 460.00s 
 SCF   energy in the final basis set =    -1842.2755045331
 Total energy in the final basis set =    -1842.2755045331

 --------------------------------------------------------------

                    Orbital Energies (a.u.)
 --------------------------------------------------------------

 Alpha MOs
 -- Occupied --
********-101.5645-101.5613 -10.2604 -10.2595 -10.2480 -10.2194 -10.2062
-10.2062 -10.2027 -10.2017 -10.1977 -10.1968 -10.1959 -10.1946  -9.4807
 -9.4799  -9.4758  -7.2453  -7.2446  -7.2404  -7.2356  -7.2350  -7.2349
 -7.2338  -7.2307  -7.2303  -0.9353  -0.9065  -0.8746  -0.8619  -0.8489
 -0.7897  -0.7743  -0.7520  -0.7384  -0.6513  -0.6420  -0.6186  -0.6041
 -0.5496  -0.5205  -0.5149  -0.4871  -0.4851  -0.4696  -0.4546  -0.4503
 -0.4483  -0.4322  -0.4126  -0.4072  -0.3943  -0.3821  -0.3755  -0.3604
 -0.3527  -0.3458  -0.3378  -0.3241  -0.3142  -0.2875  -0.2765  -0.2659
 -0.2481
 -- Virtual --
 -0.0608  -0.0414  -0.0342  -0.0221  -0.0150  -0.0120   0.0005   0.0069
  0.0088   0.0154   0.0229   0.0280   0.0340   0.0416   0.0445   0.0514
  0.0562   0.0610   0.0686   0.0724   0.0797   0.0842   0.0875   0.0912
  0.0941   0.0975   0.1015   0.1066   0.1083   0.1125   0.1144   0.1167
  0.1209   0.1232   0.1256   0.1294   0.1329   0.1346   0.1370   0.1388
  0.1422   0.1439   0.1474   0.1506   0.1610   0.1647   0.1709   0.1746
  0.1797   0.1813   0.1871   0.1891   0.1985   0.2002   0.2081   0.2117
  0.2135   0.2195   0.2233   0.2262   0.2329   0.2337   0.2395   0.2411
  0.2494   0.2530   0.2568   0.2609   0.2664   0.2716   0.2743   0.2759
  0.2795   0.2827   0.2879   0.2942   0.2998   0.3058   0.3125   0.3222
  0.3250   0.3278   0.3333   0.3384   0.3485   0.3494   0.3588   0.3733
  0.3849   0.4348   0.4362   0.4443   0.4542   0.4592   0.4616   0.4664
  0.4836   0.4920   0.5045   0.5115   0.5153   0.5194   0.5382   0.5402
  0.5509   0.5549   0.5573   0.5663   0.5746   0.5813   0.5856   0.5949
  0.5968   0.6034   0.6150   0.6193   0.6300   0.6407   0.6444   0.6550
  0.6596   0.6639   0.6763   0.6789   0.6899   0.7000   0.7092   0.7178
  0.7290   0.7319   0.7444   0.7541   0.7621   0.7742   0.8017   0.8192
  0.8313   0.8367   0.8426   0.8474   0.8509   0.8548   0.8586   0.8615
  0.8636   0.8678   0.8750   0.8823   0.8877   0.8905   0.9026   0.9082
  0.9114   0.9219   0.9317   0.9392   0.9495   0.9556   0.9640   0.9740
  0.9804   0.9875   1.0017   1.0121   1.0156   1.0210   1.0396   1.0534
  1.0612   1.0871   1.0988   1.1117   1.1249   1.1354   1.1638   1.1867
  1.2032   1.2500   1.2641   1.2747   1.2849   1.2899   1.3146   1.3367
  1.3424   1.3566   1.3838   1.4568   1.4927   1.4969   1.5050   1.5155
  1.5265   1.5453   1.5466   1.5653   1.5883   1.5915   1.6114   1.6233
  1.6293   1.6519   1.6738   1.6972   1.6998   1.7234   1.7333   1.7523
  1.7673   1.7682   1.8088   1.8322   1.8635   1.8728   1.8918   1.9084
  1.9113   1.9194   1.9223   1.9345   1.9396   1.9454   1.9690   1.9728
  1.9757   1.9835   2.0321   2.0568   2.0669   2.0751   2.1002   2.1293
  2.1763   2.2055   2.2209   2.2625   2.2711   2.2828   2.3049   2.3119
  2.3202   2.3433   2.3596   2.3993   2.4217   2.4414   2.4507   2.4518
  2.4680   2.4735   2.5291   2.5389   2.5527   2.6057   2.6148   2.6357
  2.6547   2.6613   2.6710   2.6995   2.7151   2.7210   2.7271   2.7420
  2.7501   2.7526   2.7724   2.7870   2.7967   2.8019   2.8067   2.8170
  2.8276   2.8502   2.8612   2.9020   2.9283   2.9472   2.9791   3.0026
  3.0782   3.0930   3.1283   3.1642   3.1893   3.1989   3.2394   3.2417
  3.3487   3.3638   3.4007   3.4400   3.4979   3.5230   3.5949   3.6144
  3.7228   3.7327   3.8263   3.9576   3.9892   4.0512   4.1048   4.1419
  4.1485   4.4298   4.8189   4.8472   9.7710   9.7807   9.8308  23.4382
 23.6101  23.9025  23.9095  23.9279  23.9651  24.0087  24.0474  24.0774
 24.1034  24.1618  24.1845  25.8225  25.8295  25.9428  26.1385  26.1644
 26.2721  26.5944  26.6128  26.8376 215.7642 215.7724 215.8348
 --------------------------------------------------------------

          Ground-State Mulliken Net Atomic Charges

     Atom                 Charge (a.u.)
  ----------------------------------------
      1 C                     0.165410
      2 C                    -1.235446
      3 Cl                    0.699076
      4 C                     0.667874
      5 Cl                    0.439026
      6 C                    -0.626843
      7 H                     0.196016
      8 C                    -0.305272
      9 H                     0.178394
     10 C                    -0.389010
     11 H                     0.164031
     12 C                     1.020963
     13 C                    -0.721274
     14 H                     0.177259
     15 C                    -0.915809
     16 H                     0.187281
     17 C                     0.711777
     18 Cl                    0.416728
     19 C                    -0.709802
     20 H                     0.187148
     21 C                    -0.477660
     22 H                     0.170132
  ----------------------------------------
  Sum of atomic charges =     0.000000

 -----------------------------------------------------------------
                    Cartesian Multipole Moments
 -----------------------------------------------------------------
    Charge (ESU x 10^10)
                 0.0000
    Dipole Moment (Debye)
         X      -2.4644      Y      -0.0169      Z      -1.3268
       Tot       2.7990
    Quadrupole Moments (Debye-Ang)
        XX    -107.9485     XY      -2.3218     YY    -107.8981
        XZ       5.3839     YZ      -3.8383     ZZ    -112.6882
    Octopole Moments (Debye-Ang^2)
       XXX    -398.0682    XXY      -8.1464    XYY    -105.5912
       YYY       5.3770    XXZ      19.8454    XYZ      -7.0732
       YYZ     -13.3984    XZZ    -128.2609    YZZ      13.6999
       ZZZ     -39.5034
    Hexadecapole Moments (Debye-Ang^3)
      XXXX   -4580.5824   XXXY      27.2102   XXYY    -793.2597
      XYYY      73.1188   YYYY    -260.4177   XXXZ    1266.6180
      XXYZ      -4.5784   XYYZ     386.7298   YYYZ      16.0915
      XXZZ   -1359.2832   XYZZ      51.8783   YYZZ    -595.1404
      XZZZ    1200.0273   YZZZ     -11.2181   ZZZZ   -3331.2766
 -----------------------------------------------------------------
 Calculating analytic gradient of the SCF energy
 Gradient of SCF Energy
            1           2           3           4           5           6
    1  -0.0092128  -0.0091638   0.0034654   0.0019761   0.0054558   0.0064013
    2   0.0007913   0.0005152  -0.0055508  -0.0002734  -0.0000876  -0.0002254
    3   0.0080766  -0.0041117  -0.0102316  -0.0088385   0.0011986  -0.0015938
            7           8           9          10          11          12
    1  -0.0011789   0.0014563   0.0009924   0.0019419  -0.0010774   0.0059725
    2   0.0001790  -0.0001642  -0.0000207  -0.0002540   0.0001712  -0.0006523
    3  -0.0014336   0.0019836  -0.0006259   0.0023655   0.0004503  -0.0010975
           13          14          15          16          17          18
    1  -0.0007109  -0.0026837  -0.0060030  -0.0005665   0.0037717  -0.0000971
    2   0.0056498   0.0007651   0.0070507   0.0001907  -0.0010599  -0.0000950
    3   0.0044119   0.0045883  -0.0026477   0.0004832  -0.0018363   0.0000539
           19          20          21          22
    1  -0.0024601  -0.0006970   0.0024461  -0.0000282
    2  -0.0062131  -0.0000037   0.0001493  -0.0008625
    3   0.0088396   0.0003691  -0.0013265   0.0009227
 Max gradient component =       1.023E-02
 RMS gradient           =       3.776E-03
 Gradient time:  CPU 162.44 s  wall 162.45 s
 Geometry Optimization Parameters
   NAtoms,    NIC,     NZ,  NCons,   NDum,   NFix, NCnnct, MaxDiis
       22     155      22       0       0       0       0       0


** GEOMETRY OPTIMIZATION IN DELOCALIZED INTERNAL COORDINATES **
   Searching for a Minimum

   Optimization Cycle:   1

                       Coordinates (Angstroms)
     ATOM                X               Y               Z
      1  C         0.0000000000    0.0000000000    0.0000000000
      2  C         0.0000000000    0.0000000000    1.3949600000
      3  Cl        1.5261815140    0.0000000000    2.2594170471
      4  C        -1.1901880373    0.0256249026    2.1059255403
      5  Cl       -1.1548436435    0.0351778398    3.8595433764
      6  C        -2.4041742747    0.0535064326    1.4351028665
      7  H        -3.3336980403    0.0741960811    1.9899557843
      8  C        -2.4180259722    0.0546630380    0.0478935036
      9  H        -3.3603520375    0.0692493833   -0.4851290834
     10  C        -1.2274122092    0.0272853135   -0.6622934626
     11  H        -1.2503451014    0.0068111236   -1.7445869269
     12  C         1.2779219872   -0.0284629571   -0.7628147595
     13  C         2.3095886281   -0.8932703637   -0.3971844912
     14  H         2.1704206894   -1.5663256744    0.4394355459
     15  C         3.5004827568   -0.9194878930   -1.1069450245
     16  H         4.2865586447   -1.6026019117   -0.8107285686
     17  C         3.6821124948   -0.0819958503   -2.1978886372
     18  Cl        5.1879324501   -0.1155248115   -3.0967201401
     19  C         2.6636000698    0.7822218600   -2.5724593424
     20  H         2.7980411655    1.4448431951   -3.4181323354
     21  C         1.4736782845    0.8090230106   -1.8610916159
     22  H         0.6936781770    1.5025559907   -2.1490431582
   Point Group: c1    Number of degrees of freedom:    60


   Energy is  -1842.275504533


 Attempting to generate delocalized internal coordinates
 Initial Hessian constructed with Jon Baker's OPTIMIZE code

 60 Hessian modes will be used to form the next step
  Hessian Eigenvalues:
     0.010693    0.019215    0.019215    0.023207    0.023207    0.023578
     0.023580    0.023676    0.023679    0.023938    0.023938    0.024090
     0.024090    0.024114    0.024114    0.024135    0.024135    0.024142
     0.024143    0.159962    0.159965    0.159968    0.159995    0.159995
     0.159996    0.160000    0.220003    0.220843    0.229698    0.234711
     0.240002    0.249147    0.249942    0.249992    0.250000    0.250000
     0.250000    0.301033    0.301033    0.301033    0.336089    0.356665
     0.356665    0.356665    0.356665    0.356665    0.356665    0.356665
     0.429108    0.429243    0.429997    0.431988    0.467748    0.467796
     0.472131    0.472150    0.478203    0.478204    0.479142    0.479142

 Minimum search - taking simple RFO step
 Searching for Lamda that Minimizes Along All modes
 Value Taken    Lamda =  -0.02312007
 Calculated Step too Large.  Step scaled by  0.573755
 Step Taken.  Stepsize is  0.300000

                             Maximum     Tolerance    Cnvgd?
         Gradient           0.050261      0.000300      NO
         Displacement       0.233011      0.001200      NO
         Energy change     *********      0.000001      NO


 New Cartesian Coordinates Obtained by Inverse Iteration

 Displacement from previous Coordinates is:  1.365118
 ----------------------------------------------------------------
             Standard Nuclear Orientation (Angstroms)
    I     Atom           X                Y                Z
 ----------------------------------------------------------------
    1      C       0.0601116057    -0.0110288091     0.0856609833
    2      C      -0.0139407174     0.0599408394     1.4935600081
    3      Cl      1.4227540824     0.2164653250     2.4908634926
    4      C      -1.2548265248     0.0897503014     2.1332743823
    5      Cl     -1.3519750519     0.1992739609     3.8799321574
    6      C      -2.4337805216     0.0539548000     1.4015902037
    7      H      -3.3880314595     0.0782186007     1.9121144011
    8      C      -2.3737876829     0.0000852745     0.0177118571
    9      H      -3.2882577922    -0.0275521410    -0.5621448314
   10      C      -1.1446808269    -0.0275919287    -0.6255707383
   11      H      -1.1127580244    -0.0930607984    -1.7061866101
   12      C       1.3310913322    -0.0452427845    -0.7006144943
   13      C       2.3518235910    -0.9721094763    -0.4534400658
   14      H       2.2357608032    -1.7080299210     0.3284429031
   15      C       3.5041829983    -0.9934875942    -1.2282138191
   16      H       4.2787719639    -1.7228055476    -1.0255006379
   17      C       3.6558127894    -0.0877162351    -2.2709272571
   18      Cl      5.1110091197    -0.1126905896    -3.2500359383
   19      C       2.6507801369     0.8299843129    -2.5453422553
   20      H       2.7649072601     1.5360729637    -3.3585956841
   21      C       1.4990321529     0.8425276326    -1.7686529423
   22      H       0.7271583117     1.5725305235    -1.9807089963
 ----------------------------------------------------------------
 Nuclear Repulsion Energy =        1184.84106545 hartrees
 There are       65 alpha and       65 beta electrons
 Applying Cartesian multipole field
    Component          Value
    ---------          -----
     (2,0,0)        1.00000E-12
     (0,2,0)        2.00000E-11
     (0,0,2)       -3.00000E-11
 Nucleus-field energy     =    -0.0000000717 hartrees
 Requested basis set is 6-311++G(d,p)
 There are 146 shells and 403 basis functions
 A cutoff of  1.0D-15 yielded   8684 shell pairs
 There are     69842 function pairs (     74980 Cartesian)
 Smallest overlap matrix eigenvalue = 3.29E-07
 Linear dependence detected in AO basis
 Number of orthogonalized atomic orbitals = 400
 Maximum deviation from orthogonality = 2.910E-10
 Guess from superposition of atomic densities
 Warning:  Energy on first SCF cycle will be non-variational
 SAD guess density has 130.000000 electrons

 -----------------------------------------------------------------------
  General SCF calculation program by
  Eric Jon Sundstrom, Paul Horn, Yuezhi Mao, Dmitri Zuev, Alec White,
  David Stuck, Shaama M.S., Shane Yost, Joonho Lee, David Small,
  Daniel Levine, Susi Lehtola, Hugh Burton, Evgeny Epifanovsky,
  Bang C. Huynh
 -----------------------------------------------------------------------
 Exchange:     0.2000 Hartree-Fock + 0.0800 Slater + 0.7200 B88
 Correlation:  0.1900 VWN1RPA + 0.8100 LYP
 Using SG-1 standard quadrature grid
 A restricted SCF calculation will be
 performed using DIIS
 SCF converges when DIIS error is below 1.0e-08
 ---------------------------------------
  Cycle       Energy         DIIS error
 ---------------------------------------
    1   -1845.8215384731      3.14e-02  
    2   -1842.1043798032      2.85e-03  
    3   -1841.9943680723      3.57e-03  
    4   -1842.2669936838      7.41e-04  
    5   -1842.2774383427      3.36e-04  
    6   -1842.2796698294      9.94e-05  
    7   -1842.2798463166      2.79e-05  
    8   -1842.2798589001      1.43e-05  
    9   -1842.2798631774      2.87e-06  
   10   -1842.2798633317      1.30e-06  
   11   -1842.2798633668      3.18e-07  
   12   -1842.2798633689      1.14e-07  
   13   -1842.2798633693      2.18e-08  
   14   -1842.2798633692      8.61e-09  Convergence criterion met
 ---------------------------------------
 SCF time:   CPU 460.16s  wall 460.00s 
 SCF   energy in the final basis set =    -1842.2798633692
 Total energy in the final basis set =    -1842.2798633692

 --------------------------------------------------------------

                    Orbital Energies (a.u.)
 --------------------------------------------------------------

 Alpha MOs
 -- Occupied --
********-101.5655-101.5617 -10.2633 -10.2602 -10.2496 -10.2228 -10.2102
-10.2056 -10.2021 -10.2013 -10.1994 -10.1988 -10.1987 -10.1981  -9.4803
 -9.4803  -9.4763  -7.2451  -7.2449  -7.2409  -7.2352  -7.2352  -7.2346
 -7.2343  -7.2312  -7.2308  -0.9317  -0.9071  -0.8722  -0.8617  -0.8483
 -0.7896  -0.7753  -0.7494  -0.7375  -0.6498  -0.6421  -0.6177  -0.6044
 -0.5493  -0.5202  -0.5122  -0.4881  -0.4865  -0.4693  -0.4532  -0.4504
 -0.4483  -0.4303  -0.4125  -0.4071  -0.3937  -0.3799  -0.3767  -0.3580
 -0.3537  -0.3446  -0.3402  -0.3246  -0.3136  -0.2856  -0.2797  -0.2643
 -0.2508
 -- Virtual --
 -0.0599  -0.0425  -0.0356  -0.0222  -0.0182  -0.0128   0.0002   0.0060
  0.0083   0.0154   0.0232   0.0270   0.0328   0.0399   0.0458   0.0514
  0.0545   0.0614   0.0673   0.0729   0.0803   0.0841   0.0843   0.0896
  0.0940   0.0983   0.1003   0.1056   0.1077   0.1113   0.1149   0.1152
  0.1208   0.1224   0.1242   0.1267   0.1327   0.1339   0.1350   0.1378
  0.1407   0.1412   0.1460   0.1485   0.1599   0.1640   0.1695   0.1709
  0.1800   0.1821   0.1866   0.1881   0.1947   0.2016   0.2049   0.2076
  0.2123   0.2206   0.2211   0.2262   0.2308   0.2348   0.2375   0.2423
  0.2498   0.2527   0.2568   0.2595   0.2640   0.2695   0.2728   0.2752
  0.2795   0.2816   0.2872   0.2923   0.2992   0.3077   0.3146   0.3173
  0.3204   0.3265   0.3302   0.3355   0.3480   0.3491   0.3574   0.3707
  0.3834   0.4331   0.4365   0.4417   0.4547   0.4576   0.4607   0.4618
  0.4843   0.4943   0.4997   0.5090   0.5159   0.5166   0.5357   0.5408
  0.5501   0.5550   0.5576   0.5669   0.5778   0.5810   0.5829   0.5925
  0.5977   0.6033   0.6098   0.6192   0.6243   0.6390   0.6406   0.6557
  0.6605   0.6699   0.6781   0.6815   0.6954   0.7028   0.7111   0.7214
  0.7266   0.7292   0.7412   0.7570   0.7607   0.7749   0.7994   0.8155
  0.8316   0.8323   0.8464   0.8480   0.8488   0.8492   0.8558   0.8598
  0.8623   0.8687   0.8729   0.8767   0.8857   0.8910   0.8974   0.8987
  0.9107   0.9225   0.9284   0.9374   0.9444   0.9510   0.9577   0.9651
  0.9795   0.9829   0.9940   1.0029   1.0055   1.0269   1.0426   1.0487
  1.0565   1.0780   1.1005   1.1041   1.1277   1.1359   1.1483   1.1878
  1.2049   1.2486   1.2546   1.2670   1.2841   1.2914   1.3088   1.3290
  1.3383   1.3546   1.3851   1.4489   1.4886   1.4963   1.5056   1.5142
  1.5202   1.5417   1.5431   1.5604   1.5809   1.5925   1.6048   1.6199
  1.6317   1.6539   1.6736   1.6928   1.7031   1.7190   1.7328   1.7535
  1.7595   1.7627   1.8029   1.8237   1.8607   1.8656   1.8937   1.9069
  1.9104   1.9147   1.9256   1.9272   1.9374   1.9411   1.9650   1.9677
  1.9714   1.9794   2.0321   2.0478   2.0612   2.0707   2.0979   2.1219
  2.1712   2.1986   2.2157   2.2579   2.2657   2.2823   2.2994   2.3042
  2.3161   2.3389   2.3503   2.3993   2.4188   2.4363   2.4476   2.4533
  2.4560   2.4729   2.5206   2.5389   2.5456   2.5915   2.6073   2.6274
  2.6543   2.6607   2.6707   2.6997   2.7085   2.7156   2.7268   2.7369
  2.7472   2.7496   2.7725   2.7764   2.7917   2.7918   2.7977   2.8119
  2.8160   2.8483   2.8512   2.9006   2.9216   2.9390   2.9779   2.9911
  3.0719   3.0872   3.1204   3.1503   3.1699   3.1902   3.2263   3.2328
  3.3392   3.3557   3.3938   3.4333   3.4864   3.5204   3.5858   3.6067
  3.7135   3.7284   3.8202   3.9515   3.9856   4.0508   4.1047   4.1353
  4.1396   4.4106   4.8099   4.8387   9.7661   9.7793   9.8228  23.4426
 23.6024  23.8880  23.8947  23.9138  23.9567  23.9825  24.0371  24.0654
 24.0924  24.1567  24.1722  25.8159  25.8289  25.9178  26.1379  26.1648
 26.2100  26.5658  26.6085  26.8022 215.7583 215.7709 215.8238
 --------------------------------------------------------------

          Ground-State Mulliken Net Atomic Charges

     Atom                 Charge (a.u.)
  ----------------------------------------
      1 C                     0.299233
      2 C                    -0.777949
      3 Cl                    0.644299
      4 C                     0.478368
      5 Cl                    0.450505
      6 C                    -0.758902
      7 H                     0.195081
      8 C                    -0.310392
      9 H                     0.179616
     10 C                    -0.497551
     11 H                     0.174771
     12 C                     0.954758
     13 C                    -0.809802
     14 H                     0.177785
     15 C                    -0.799774
     16 H                     0.187011
     17 C                     0.645834
     18 Cl                    0.416010
     19 C                    -0.637761
     20 H                     0.190272
     21 C                    -0.580156
     22 H                     0.178744
  ----------------------------------------
  Sum of atomic charges =     0.000000

 -----------------------------------------------------------------
                    Cartesian Multipole Moments
 -----------------------------------------------------------------
    Charge (ESU x 10^10)
                -0.0000
    Dipole Moment (Debye)
         X      -2.2978      Y      -0.1840      Z      -1.4616
       Tot       2.7294
    Quadrupole Moments (Debye-Ang)
        XX    -108.0510     XY      -2.3717     YY    -107.2447
        XZ       5.2415     YZ      -3.7292     ZZ    -113.5500
    Octopole Moments (Debye-Ang^2)
       XXX    -385.4580    XXY     -14.0236    XYY     -99.6187
       YYY      -7.8215    XXZ      15.9619    XYZ      -6.1778
       YYZ     -16.2982    XZZ    -124.6365    YZZ       9.1601
       ZZZ     -41.9658
    Hexadecapole Moments (Debye-Ang^3)
      XXXX   -4535.0490   XXXY      25.5263   XXYY    -782.3824
      XYYY      69.6236   YYYY    -282.1478   XXXZ    1321.2649
      XXYZ     -17.3591   XYYZ     403.5936   YYYZ     -40.7757
      XXZZ   -1385.8130   XYZZ      53.9823   YYZZ    -627.7970
      XZZZ    1269.9540   YZZZ     -61.9335   ZZZZ   -3519.9482
 -----------------------------------------------------------------
 Calculating analytic gradient of the SCF energy
 Gradient of SCF Energy
            1           2           3           4           5           6
    1  -0.0040069  -0.0044407  -0.0022793   0.0003895   0.0030350   0.0039583
    2   0.0003994  -0.0019250   0.0015958  -0.0001831   0.0003601  -0.0002129
    3  -0.0003871   0.0012580   0.0057252  -0.0036350   0.0007385  -0.0005182
            7           8           9          10          11          12
    1  -0.0006805   0.0010303   0.0004106   0.0018859  -0.0008914   0.0010662
    2   0.0001500  -0.0000311  -0.0000664   0.0018096   0.0001525   0.0000667
    3  -0.0010596   0.0015910  -0.0001478   0.0011723   0.0000949  -0.0034057
           13          14          15          16          17          18
    1   0.0029120  -0.0002056  -0.0036211  -0.0000778   0.0026703  -0.0006078
    2  -0.0006926   0.0001696   0.0038477  -0.0002290  -0.0000229  -0.0000336
    3   0.0000129  -0.0026526  -0.0006103   0.0002811  -0.0016789   0.0002155
           19          20          21          22
    1  -0.0007883  -0.0003435   0.0007439  -0.0001592
    2  -0.0033832   0.0002397  -0.0015323  -0.0004790
    3   0.0045743   0.0000131  -0.0017856   0.0002040
 Max gradient component =       5.725E-03
 RMS gradient           =       1.918E-03
 Gradient time:  CPU 169.04 s  wall 169.05 s
 Geometry Optimization Parameters
   NAtoms,    NIC,     NZ,  NCons,   NDum,   NFix, NCnnct, MaxDiis
       22     155      22       0       0       0       0       0

 Cartesian Hessian Update
 Hessian updated using BFGS update


** GEOMETRY OPTIMIZATION IN DELOCALIZED INTERNAL COORDINATES **
   Searching for a Minimum

   Optimization Cycle:   2

                       Coordinates (Angstroms)
     ATOM                X               Y               Z
      1  C         0.0601116057   -0.0110288091    0.0856609833
      2  C        -0.0139407174    0.0599408394    1.4935600081
      3  Cl        1.4227540824    0.2164653250    2.4908634926
      4  C        -1.2548265248    0.0897503014    2.1332743823
      5  Cl       -1.3519750519    0.1992739609    3.8799321574
      6  C        -2.4337805216    0.0539548000    1.4015902037
      7  H        -3.3880314595    0.0782186007    1.9121144011
      8  C        -2.3737876829    0.0000852745    0.0177118571
      9  H        -3.2882577922   -0.0275521410   -0.5621448314
     10  C        -1.1446808269   -0.0275919287   -0.6255707383
     11  H        -1.1127580244   -0.0930607984   -1.7061866101
     12  C         1.3310913322   -0.0452427845   -0.7006144943
     13  C         2.3518235910   -0.9721094763   -0.4534400658
     14  H         2.2357608032   -1.7080299210    0.3284429031
     15  C         3.5041829983   -0.9934875942   -1.2282138191
     16  H         4.2787719639   -1.7228055476   -1.0255006379
     17  C         3.6558127894   -0.0877162351   -2.2709272571
     18  Cl        5.1110091197   -0.1126905896   -3.2500359383
     19  C         2.6507801369    0.8299843129   -2.5453422553
     20  H         2.7649072601    1.5360729637   -3.3585956841
     21  C         1.4990321529    0.8425276326   -1.7686529423
     22  H         0.7271583117    1.5725305235   -1.9807089963
   Point Group: c1    Number of degrees of freedom:    60


   Energy is  -1842.279863369

 Hessian updated using BFGS update

 53 Hessian modes will be used to form the next step
  Hessian Eigenvalues:
     0.013223    0.019211    0.020198    0.023183    0.023311    0.023576
     0.023642    0.023676    0.023933    0.023938    0.024088    0.024090
     0.024113    0.024114    0.024132    0.024135    0.024141    0.024142
     0.028250    0.159217    0.159966    0.159976    0.159995    0.159996
     0.159996    0.160273    0.219964    0.220556    0.226733    0.234738
     0.237352    0.243554    0.249160    0.249968    0.250000    0.300699
     0.300984    0.330588    0.354848    0.356631    0.381964    0.429094
     0.429791    0.430829    0.455382    0.464141    0.467752    0.471993
     0.475914    0.478187    0.478247    0.479142    0.562324

 Minimum search - taking simple RFO step
 Searching for Lamda that Minimizes Along All modes
 Value Taken    Lamda =  -0.00179161
 Step Taken.  Stepsize is  0.176114

                             Maximum     Tolerance    Cnvgd?
         Gradient           0.015153      0.000300      NO
         Displacement       0.114688      0.001200      NO
         Energy change     -0.004359      0.000001      NO


 New Cartesian Coordinates Obtained by Inverse Iteration

 Displacement from previous Coordinates is:  0.516517
 ----------------------------------------------------------------
             Standard Nuclear Orientation (Angstroms)
    I     Atom           X                Y                Z
 ----------------------------------------------------------------
    1      C       0.0538949343     0.0036980940     0.0717248922
    2      C      -0.0043346194     0.1061087088     1.4751908887
    3      Cl      1.4688277448     0.2847797195     2.4099183907
    4      C      -1.2455318197     0.1194972475     2.1309526377
    5      Cl     -1.3639590251     0.2432665999     3.8742799288
    6      C      -2.4319003230     0.0408051130     1.4086034307
    7      H      -3.3775792191     0.0492034774     1.9349966338
    8      C      -2.3839743490    -0.0455422603     0.0233292265
    9      H      -3.3042651544    -0.1105749642    -0.5449630554
   10      C      -1.1577271609    -0.0641450690    -0.6302955990
   11      H      -1.1265833717    -0.1611435362    -1.7087749274
   12      C       1.3253621828    -0.0292307768    -0.7050410743
   13      C       2.3202227407    -0.9875236001    -0.4698786950
   14      H       2.1862915375    -1.7272198720     0.3087008324
   15      C       3.4757646196    -1.0268703619    -1.2424847641
   16      H       4.2334230929    -1.7774350490    -1.0547206877
   17      C       3.6504176556    -0.0956009484    -2.2621124102
   18      Cl      5.1130309611    -0.1341817479    -3.2314099714
   19      C       2.6783892514     0.8645737795    -2.5216015936
   20      H       2.8224954473     1.5877281197    -3.3147106485
   21      C       1.5236467128     0.8889222674    -1.7452178332
   22      H       0.7752457072     1.6483737684    -1.9392694834
 ----------------------------------------------------------------
 Nuclear Repulsion Energy =        1184.98886439 hartrees
 There are       65 alpha and       65 beta electrons
 Applying Cartesian multipole field
    Component          Value
    ---------          -----
     (2,0,0)        1.00000E-12
     (0,2,0)        2.00000E-11
     (0,0,2)       -3.00000E-11
 Nucleus-field energy     =    -0.0000000702 hartrees
 Requested basis set is 6-311++G(d,p)
 There are 146 shells and 403 basis functions
 A cutoff of  1.0D-15 yielded   8687 shell pairs
 There are     69884 function pairs (     75025 Cartesian)
 Smallest overlap matrix eigenvalue = 3.28E-07
 Linear dependence detected in AO basis
 Number of orthogonalized atomic orbitals = 400
 Maximum deviation from orthogonality = 4.310E-10
 Guess from superposition of atomic densities
 Warning:  Energy on first SCF cycle will be non-variational
 SAD guess density has 130.000000 electrons

 -----------------------------------------------------------------------
  General SCF calculation program by
  Eric Jon Sundstrom, Paul Horn, Yuezhi Mao, Dmitri Zuev, Alec White,
  David Stuck, Shaama M.S., Shane Yost, Joonho Lee, David Small,
  Daniel Levine, Susi Lehtola, Hugh Burton, Evgeny Epifanovsky,
  Bang C. Huynh
 -----------------------------------------------------------------------
 Exchange:     0.2000 Hartree-Fock + 0.0800 Slater + 0.7200 B88
 Correlation:  0.1900 VWN1RPA + 0.8100 LYP
 Using SG-1 standard quadrature grid
 A restricted SCF calculation will be
 performed using DIIS
 SCF converges when DIIS error is below 1.0e-08
 ---------------------------------------
  Cycle       Energy         DIIS error
 ---------------------------------------
    1   -1845.7899319635      3.13e-02  
    2   -1842.1066204693      2.83e-03  
    3   -1841.9953519205      3.56e-03  
    4   -1842.2674651342      7.54e-04  
    5   -1842.2783664990      3.36e-04  
    6   -1842.2805919117      9.93e-05  
    7   -1842.2807669382      2.91e-05  
    8   -1842.2807808438      1.48e-05  
    9   -1842.2807854435      2.95e-06  
   10   -1842.2807856101      1.28e-06  
   11   -1842.2807856445      3.25e-07  
   12   -1842.2807856465      1.14e-07  
   13   -1842.2807856470      2.28e-08  
   14   -1842.2807856468      9.51e-09  Convergence criterion met
 ---------------------------------------
 SCF time:   CPU 464.94s  wall 465.00s 
 SCF   energy in the final basis set =    -1842.2807856468
 Total energy in the final basis set =    -1842.2807856468

 --------------------------------------------------------------

                    Orbital Energies (a.u.)
 --------------------------------------------------------------

 Alpha MOs
 -- Occupied --
********-101.5660-101.5609 -10.2637 -10.2614 -10.2499 -10.2217 -10.2098
-10.2060 -10.2027 -10.2019 -10.2000 -10.1994 -10.1993 -10.1987  -9.4810
 -9.4808  -9.4756  -7.2456  -7.2456  -7.2401  -7.2359  -7.2357  -7.2353
 -7.2348  -7.2304  -7.2301  -0.9307  -0.9062  -0.8738  -0.8610  -0.8474
 -0.7888  -0.7752  -0.7485  -0.7365  -0.6491  -0.6414  -0.6186  -0.6035
 -0.5482  -0.5202  -0.5113  -0.4880  -0.4870  -0.4702  -0.4530  -0.4495
 -0.4491  -0.4291  -0.4121  -0.4068  -0.3936  -0.3797  -0.3773  -0.3585
 -0.3529  -0.3444  -0.3378  -0.3240  -0.3168  -0.2839  -0.2795  -0.2637
 -0.2513
 -- Virtual --
 -0.0583  -0.0439  -0.0353  -0.0222  -0.0191  -0.0131   0.0004   0.0062
  0.0084   0.0151   0.0232   0.0264   0.0327   0.0390   0.0460   0.0516
  0.0548   0.0617   0.0667   0.0727   0.0804   0.0838   0.0845   0.0887
  0.0941   0.0981   0.1005   0.1058   0.1079   0.1113   0.1145   0.1151
  0.1199   0.1222   0.1235   0.1261   0.1317   0.1332   0.1342   0.1374
  0.1402   0.1404   0.1464   0.1488   0.1598   0.1636   0.1688   0.1699
  0.1794   0.1824   0.1862   0.1876   0.1938   0.2014   0.2043   0.2076
  0.2132   0.2204   0.2209   0.2264   0.2315   0.2346   0.2382   0.2433
  0.2489   0.2520   0.2552   0.2605   0.2625   0.2697   0.2730   0.2757
  0.2798   0.2811   0.2870   0.2905   0.2986   0.3073   0.3145   0.3153
  0.3207   0.3264   0.3304   0.3348   0.3483   0.3496   0.3573   0.3693
  0.3827   0.4321   0.4362   0.4416   0.4549   0.4575   0.4616   0.4622
  0.4838   0.4939   0.4975   0.5091   0.5149   0.5164   0.5351   0.5405
  0.5491   0.5557   0.5575   0.5703   0.5745   0.5799   0.5825   0.5897
  0.5984   0.6084   0.6088   0.6199   0.6251   0.6387   0.6390   0.6562
  0.6594   0.6686   0.6771   0.6822   0.6965   0.7005   0.7123   0.7186
  0.7264   0.7301   0.7410   0.7553   0.7588   0.7741   0.7991   0.8186
  0.8293   0.8321   0.8426   0.8471   0.8497   0.8518   0.8550   0.8587
  0.8624   0.8641   0.8710   0.8746   0.8859   0.8949   0.8970   0.8997
  0.9137   0.9208   0.9293   0.9385   0.9463   0.9537   0.9613   0.9662
  0.9796   0.9845   0.9959   1.0018   1.0062   1.0251   1.0401   1.0486
  1.0579   1.0743   1.0980   1.1065   1.1272   1.1359   1.1471   1.1887
  1.2014   1.2483   1.2579   1.2627   1.2879   1.2928   1.3103   1.3260
  1.3446   1.3563   1.3880   1.4444   1.4875   1.4993   1.5059   1.5153
  1.5185   1.5418   1.5444   1.5617   1.5851   1.5897   1.6027   1.6170
  1.6335   1.6507   1.6744   1.6925   1.6985   1.7184   1.7295   1.7503
  1.7614   1.7633   1.7975   1.8258   1.8614   1.8623   1.8928   1.9046
  1.9070   1.9118   1.9259   1.9304   1.9376   1.9435   1.9579   1.9671
  1.9728   1.9780   2.0307   2.0442   2.0574   2.0693   2.0967   2.1225
  2.1696   2.1979   2.2115   2.2570   2.2651   2.2821   2.2995   2.3067
  2.3107   2.3352   2.3518   2.4064   2.4243   2.4336   2.4450   2.4502
  2.4562   2.4734   2.5171   2.5370   2.5438   2.5869   2.6052   2.6213
  2.6531   2.6634   2.6727   2.6987   2.7071   2.7150   2.7271   2.7382
  2.7470   2.7508   2.7702   2.7769   2.7886   2.7913   2.7989   2.8049
  2.8117   2.8438   2.8487   2.8960   2.9214   2.9349   2.9810   2.9948
  3.0709   3.0863   3.1235   3.1420   3.1673   3.1906   3.2241   3.2286
  3.3357   3.3535   3.3891   3.4302   3.4832   3.5175   3.5833   3.6038
  3.7118   3.7298   3.8150   3.9506   3.9844   4.0504   4.1026   4.1354
  4.1402   4.3992   4.8079   4.8353   9.7721   9.7800   9.8200  23.4445
 23.6068  23.8856  23.8901  23.9057  23.9533  23.9747  24.0298  24.0623
 24.0845  24.1481  24.1651  25.8142  25.8296  25.9207  26.1399  26.1471
 26.2343  26.5610  26.6010  26.8080 215.7651 215.7715 215.8204
 --------------------------------------------------------------

          Ground-State Mulliken Net Atomic Charges

     Atom                 Charge (a.u.)
  ----------------------------------------
      1 C                     0.313166
      2 C                    -0.884682
      3 Cl                    0.625374
      4 C                     0.522367
      5 Cl                    0.446032
      6 C                    -0.730995
      7 H                     0.196179
      8 C                    -0.340106
      9 H                     0.179247
     10 C                    -0.491224
     11 H                     0.178900
     12 C                     0.979396
     13 C                    -0.778493
     14 H                     0.181693
     15 C                    -0.788115
     16 H                     0.188183
     17 C                     0.644157
     18 Cl                    0.417933
     19 C                    -0.647246
     20 H                     0.191520
     21 C                    -0.582459
     22 H                     0.179172
  ----------------------------------------
  Sum of atomic charges =     0.000000

 -----------------------------------------------------------------
                    Cartesian Multipole Moments
 -----------------------------------------------------------------
    Charge (ESU x 10^10)
                 0.0000
    Dipole Moment (Debye)
         X      -2.3140      Y      -0.2401      Z      -1.4119
       Tot       2.7214
    Quadrupole Moments (Debye-Ang)
        XX    -108.2236     XY      -2.0409     YY    -106.9466
        XZ       5.0643     YZ      -3.8335     ZZ    -113.7561
    Octopole Moments (Debye-Ang^2)
       XXX    -388.1105    XXY     -15.4343    XYY     -99.0842
       YYY     -11.3216    XXZ      17.3458    XYZ      -6.6314
       YYZ     -16.1001    XZZ    -125.9608    YZZ       7.5341
       ZZZ     -38.6882
    Hexadecapole Moments (Debye-Ang^3)
      XXXX   -4554.9084   XXXY      27.7655   XXYY    -784.2893
      XYYY      65.9144   YYYY    -295.8758   XXXZ    1322.1307
      XXYZ     -23.6735   XYYZ     401.4382   YYYZ     -58.6533
      XXZZ   -1378.5935   XYZZ      54.6322   YYZZ    -620.6415
      XZZZ    1266.0423   YZZZ     -78.6715   ZZZZ   -3476.1664
 -----------------------------------------------------------------
 Calculating analytic gradient of the SCF energy
 Gradient of SCF Energy
            1           2           3           4           5           6
    1   0.0010783   0.0005145   0.0012268  -0.0012176  -0.0013971   0.0000499
    2   0.0007756  -0.0009863   0.0005540   0.0001538  -0.0000687  -0.0000784
    3  -0.0003409  -0.0008540   0.0004032  -0.0000459   0.0004631   0.0010454
            7           8           9          10          11          12
    1  -0.0002854  -0.0003631  -0.0000093   0.0005151  -0.0004218  -0.0010019
    2  -0.0000837   0.0002148  -0.0000625   0.0007897  -0.0001508  -0.0010814
    3  -0.0003385   0.0002721  -0.0000264   0.0001750   0.0000949   0.0004525
           13          14          15          16          17          18
    1   0.0014849   0.0001324  -0.0008882   0.0000672   0.0017767  -0.0008449
    2   0.0000213  -0.0003417   0.0005383  -0.0002810  -0.0002193   0.0001225
    3   0.0006623  -0.0009206   0.0000072   0.0002826  -0.0012144   0.0006171
           19          20          21          22
    1  -0.0006917  -0.0001976   0.0002032   0.0002694
    2  -0.0002682   0.0002767   0.0001368   0.0000388
    3   0.0007090  -0.0001785  -0.0012397  -0.0000255
 Max gradient component =       1.777E-03
 RMS gradient           =       6.525E-04
 Gradient time:  CPU 157.89 s  wall 157.89 s
 Geometry Optimization Parameters
   NAtoms,    NIC,     NZ,  NCons,   NDum,   NFix, NCnnct, MaxDiis
       22     155      22       0       0       0       0       0

 Cartesian Hessian Update
 Hessian updated using BFGS update


** GEOMETRY OPTIMIZATION IN DELOCALIZED INTERNAL COORDINATES **
   Searching for a Minimum

   Optimization Cycle:   3

                       Coordinates (Angstroms)
     ATOM                X               Y               Z
      1  C         0.0538949343    0.0036980940    0.0717248922
      2  C        -0.0043346194    0.1061087088    1.4751908887
      3  Cl        1.4688277448    0.2847797195    2.4099183907
      4  C        -1.2455318197    0.1194972475    2.1309526377
      5  Cl       -1.3639590251    0.2432665999    3.8742799288
      6  C        -2.4319003230    0.0408051130    1.4086034307
      7  H        -3.3775792191    0.0492034774    1.9349966338
      8  C        -2.3839743490   -0.0455422603    0.0233292265
      9  H        -3.3042651544   -0.1105749642   -0.5449630554
     10  C        -1.1577271609   -0.0641450690   -0.6302955990
     11  H        -1.1265833717   -0.1611435362   -1.7087749274
     12  C         1.3253621828   -0.0292307768   -0.7050410743
     13  C         2.3202227407   -0.9875236001   -0.4698786950
     14  H         2.1862915375   -1.7272198720    0.3087008324
     15  C         3.4757646196   -1.0268703619   -1.2424847641
     16  H         4.2334230929   -1.7774350490   -1.0547206877
     17  C         3.6504176556   -0.0956009484   -2.2621124102
     18  Cl        5.1130309611   -0.1341817479   -3.2314099714
     19  C         2.6783892514    0.8645737795   -2.5216015936
     20  H         2.8224954473    1.5877281197   -3.3147106485
     21  C         1.5236467128    0.8889222674   -1.7452178332
     22  H         0.7752457072    1.6483737684   -1.9392694834
   Point Group: c1    Number of degrees of freedom:    60


   Energy is  -1842.280785647

 Hessian updated using BFGS update

 56 Hessian modes will be used to form the next step
  Hessian Eigenvalues:
     0.011763    0.019222    0.019982    0.023066    0.023316    0.023531
     0.023660    0.023679    0.023915    0.023945    0.024089    0.024101
     0.024108    0.024117    0.024131    0.024137    0.024142    0.024294
     0.028204    0.156512    0.159974    0.159983    0.159996    0.159996
     0.160052    0.160552    0.219998    0.220842    0.225001    0.235291
     0.235716    0.248977    0.249751    0.249971    0.250000    0.278911
     0.300375    0.300987    0.301574    0.331275    0.355067    0.356408
     0.356736    0.379510    0.429100    0.430078    0.433723    0.450216
     0.467739    0.468653    0.472942    0.477401    0.478202    0.478389
     0.493695    0.542146

 Minimum search - taking simple RFO step
 Searching for Lamda that Minimizes Along All modes
 Value Taken    Lamda =  -0.00024345
 Step Taken.  Stepsize is  0.093170

                             Maximum     Tolerance    Cnvgd?
         Gradient           0.003865      0.000300      NO
         Displacement       0.061756      0.001200      NO
         Energy change     -0.000922      0.000001      NO


 New Cartesian Coordinates Obtained by Inverse Iteration

 Displacement from previous Coordinates is:  0.282509
 ----------------------------------------------------------------
             Standard Nuclear Orientation (Angstroms)
    I     Atom           X                Y                Z
 ----------------------------------------------------------------
    1      C       0.0453973415     0.0041247955     0.0590909024
    2      C      -0.0033884784     0.1245536036     1.4593999458
    3      Cl      1.4748559025     0.3120189956     2.3794197536
    4      C      -1.2358513054     0.1339668241     2.1242873111
    5      Cl     -1.3277415208     0.2783969282     3.8665260017
    6      C      -2.4271844135     0.0356573264     1.4109664028
    7      H      -3.3669827462     0.0439883088     1.9475032492
    8      C      -2.3894428210    -0.0729080442     0.0259113925
    9      H      -3.3136526429    -0.1535125722    -0.5339493322
   10      C      -1.1679365861    -0.0896449830    -0.6366970344
   11      H      -1.1384453334    -0.1991089940    -1.7141931113
   12      C       1.3181573202    -0.0231463129    -0.7126684514
   13      C       2.2975237252    -0.9967756282    -0.4831662234
   14      H       2.1506830497    -1.7365668185     0.2942331123
   15      C       3.4587757832    -1.0403300750    -1.2475946912
   16      H       4.2076329303    -1.8007001342    -1.0668077231
   17      C       3.6500479040    -0.0947521422    -2.2508443290
   18      Cl      5.1195283476    -0.1393328224    -3.2131088173
   19      C       2.6945351785     0.8837593347    -2.5028908276
   20      H       2.8565602666     1.6161905903    -3.2832998728
   21      C       1.5337925809     0.9106485754    -1.7340882488
   22      H       0.7942930633     1.6809619537    -1.9208132907
 ----------------------------------------------------------------
 Nuclear Repulsion Energy =        1186.62224798 hartrees
 There are       65 alpha and       65 beta electrons
 Applying Cartesian multipole field
    Component          Value
    ---------          -----
     (2,0,0)        1.00000E-12
     (0,2,0)        2.00000E-11
     (0,0,2)       -3.00000E-11
 Nucleus-field energy     =    -0.0000000694 hartrees
 Requested basis set is 6-311++G(d,p)
 There are 146 shells and 403 basis functions
 A cutoff of  1.0D-15 yielded   8698 shell pairs
 There are     69967 function pairs (     75123 Cartesian)
 Smallest overlap matrix eigenvalue = 3.26E-07
 Linear dependence detected in AO basis
 Number of orthogonalized atomic orbitals = 400
 Maximum deviation from orthogonality = 6.207E-10
 Guess from superposition of atomic densities
 Warning:  Energy on first SCF cycle will be non-variational
 SAD guess density has 130.000000 electrons

 -----------------------------------------------------------------------
  General SCF calculation program by
  Eric Jon Sundstrom, Paul Horn, Yuezhi Mao, Dmitri Zuev, Alec White,
  David Stuck, Shaama M.S., Shane Yost, Joonho Lee, David Small,
  Daniel Levine, Susi Lehtola, Hugh Burton, Evgeny Epifanovsky,
  Bang C. Huynh
 -----------------------------------------------------------------------
 Exchange:     0.2000 Hartree-Fock + 0.0800 Slater + 0.7200 B88
 Correlation:  0.1900 VWN1RPA + 0.8100 LYP
 Using SG-1 standard quadrature grid
 A restricted SCF calculation will be
 performed using DIIS
 SCF converges when DIIS error is below 1.0e-08
 ---------------------------------------
  Cycle       Energy         DIIS error
 ---------------------------------------
    1   -1845.7993474019      3.14e-02  
    2   -1842.1072245706      2.83e-03  
    3   -1841.9982691518      3.55e-03  
    4   -1842.2678143818      7.48e-04  
    5   -1842.2785086657      3.36e-04  
    6   -1842.2807239592      9.97e-05  
    7   -1842.2809003553      2.97e-05  
    8   -1842.2809150220      1.50e-05  
    9   -1842.2809197513      2.96e-06  
   10   -1842.2809199187      1.26e-06  
   11   -1842.2809199518      3.21e-07  
   12   -1842.2809199537      1.14e-07  
   13   -1842.2809199540      2.26e-08  
   14   -1842.2809199541      9.51e-09  Convergence criterion met
 ---------------------------------------
 SCF time:   CPU 456.58s  wall 457.00s 
 SCF   energy in the final basis set =    -1842.2809199541
 Total energy in the final basis set =    -1842.2809199541

 --------------------------------------------------------------

                    Orbital Energies (a.u.)
 --------------------------------------------------------------

 Alpha MOs
 -- Occupied --
********-101.5658-101.5605 -10.2627 -10.2610 -10.2498 -10.2210 -10.2091
-10.2062 -10.2029 -10.2020 -10.2000 -10.1994 -10.1992 -10.1986  -9.4810
 -9.4806  -9.4751  -7.2456  -7.2454  -7.2397  -7.2359  -7.2356  -7.2353
 -7.2346  -7.2300  -7.2296  -0.9315  -0.9059  -0.8739  -0.8610  -0.8473
 -0.7887  -0.7751  -0.7489  -0.7364  -0.6492  -0.6412  -0.6190  -0.6032
 -0.5482  -0.5202  -0.5111  -0.4883  -0.4869  -0.4703  -0.4534  -0.4493
 -0.4491  -0.4294  -0.4120  -0.4068  -0.3936  -0.3797  -0.3772  -0.3581
 -0.3526  -0.3445  -0.3381  -0.3238  -0.3164  -0.2830  -0.2794  -0.2638
 -0.2518
 -- Virtual --
 -0.0571  -0.0441  -0.0348  -0.0225  -0.0194  -0.0131   0.0004   0.0062
  0.0083   0.0149   0.0232   0.0266   0.0329   0.0386   0.0461   0.0517
  0.0552   0.0619   0.0664   0.0726   0.0807   0.0836   0.0847   0.0885
  0.0943   0.0980   0.1006   0.1057   0.1080   0.1114   0.1143   0.1151
  0.1196   0.1222   0.1234   0.1264   0.1314   0.1328   0.1338   0.1371
  0.1401   0.1405   0.1466   0.1492   0.1602   0.1636   0.1690   0.1698
  0.1791   0.1826   0.1857   0.1874   0.1939   0.2012   0.2045   0.2079
  0.2137   0.2200   0.2214   0.2266   0.2319   0.2345   0.2385   0.2438
  0.2487   0.2516   0.2548   0.2612   0.2622   0.2700   0.2733   0.2756
  0.2802   0.2814   0.2869   0.2904   0.2984   0.3072   0.3141   0.3153
  0.3205   0.3263   0.3305   0.3356   0.3491   0.3502   0.3575   0.3688
  0.3819   0.4324   0.4363   0.4418   0.4551   0.4578   0.4619   0.4626
  0.4842   0.4943   0.4970   0.5090   0.5146   0.5173   0.5355   0.5407
  0.5483   0.5561   0.5576   0.5693   0.5737   0.5792   0.5823   0.5898
  0.5994   0.6076   0.6117   0.6203   0.6270   0.6389   0.6397   0.6575
  0.6603   0.6687   0.6790   0.6826   0.6970   0.6993   0.7122   0.7187
  0.7259   0.7308   0.7410   0.7550   0.7586   0.7745   0.7989   0.8193
  0.8289   0.8323   0.8413   0.8480   0.8502   0.8535   0.8544   0.8586
  0.8628   0.8649   0.8714   0.8750   0.8863   0.8953   0.8968   0.9004
  0.9144   0.9211   0.9312   0.9393   0.9473   0.9547   0.9629   0.9667
  0.9797   0.9845   0.9958   1.0020   1.0062   1.0234   1.0410   1.0487
  1.0595   1.0726   1.0984   1.1095   1.1275   1.1367   1.1489   1.1904
  1.2023   1.2486   1.2603   1.2637   1.2887   1.2933   1.3109   1.3242
  1.3494   1.3568   1.3883   1.4417   1.4882   1.5001   1.5070   1.5136
  1.5212   1.5426   1.5454   1.5628   1.5865   1.5919   1.6039   1.6168
  1.6345   1.6509   1.6752   1.6922   1.6960   1.7183   1.7280   1.7495
  1.7616   1.7650   1.7979   1.8287   1.8620   1.8630   1.8939   1.9014
  1.9084   1.9111   1.9261   1.9330   1.9379   1.9478   1.9565   1.9665
  1.9752   1.9800   2.0318   2.0436   2.0563   2.0695   2.0975   2.1239
  2.1699   2.1980   2.2114   2.2578   2.2653   2.2823   2.2980   2.3083
  2.3097   2.3373   2.3540   2.4125   2.4251   2.4356   2.4446   2.4503
  2.4575   2.4747   2.5170   2.5368   2.5445   2.5862   2.6061   2.6214
  2.6530   2.6655   2.6747   2.6985   2.7085   2.7170   2.7273   2.7403
  2.7484   2.7517   2.7694   2.7770   2.7888   2.7907   2.7965   2.8025
  2.8137   2.8430   2.8486   2.8938   2.9221   2.9361   2.9839   2.9986
  3.0724   3.0878   3.1258   3.1418   3.1686   3.1922   3.2256   3.2308
  3.3365   3.3548   3.3901   3.4303   3.4837   3.5182   3.5855   3.6051
  3.7139   3.7321   3.8150   3.9529   3.9842   4.0509   4.1024   4.1355
  4.1414   4.3933   4.8103   4.8360   9.7723   9.7799   9.8230  23.4445
 23.6087  23.8903  23.8918  23.9083  23.9547  23.9779  24.0304  24.0654
 24.0834  24.1471  24.1661  25.8149  25.8298  25.9218  26.1403  26.1535
 26.2335  26.5662  26.5984  26.8140 215.7653 215.7714 215.8239
 --------------------------------------------------------------

          Ground-State Mulliken Net Atomic Charges

     Atom                 Charge (a.u.)
  ----------------------------------------
      1 C                     0.311664
      2 C                    -1.027471
      3 Cl                    0.627332
      4 C                     0.560423
      5 Cl                    0.442795
      6 C                    -0.701545
      7 H                     0.195922
      8 C                    -0.342316
      9 H                     0.179141
     10 C                    -0.469777
     11 H                     0.180188
     12 C                     1.001623
     13 C                    -0.757309
     14 H                     0.183861
     15 C                    -0.799666
     16 H                     0.188469
     17 C                     0.660743
     18 Cl                    0.418647
     19 C                    -0.657857
     20 H                     0.191746
     21 C                    -0.566096
     22 H                     0.179481
  ----------------------------------------
  Sum of atomic charges =     0.000000

 -----------------------------------------------------------------
                    Cartesian Multipole Moments
 -----------------------------------------------------------------
    Charge (ESU x 10^10)
                 0.0000
    Dipole Moment (Debye)
         X      -2.3410      Y      -0.2616      Z      -1.3744
       Tot       2.7272
    Quadrupole Moments (Debye-Ang)
        XX    -108.4202     XY      -1.8810     YY    -106.7805
        XZ       5.0387     YZ      -3.8412     ZZ    -113.7513
    Octopole Moments (Debye-Ang^2)
       XXX    -390.6711    XXY     -16.0283    XYY     -99.1981
       YYY     -13.2186    XXZ      17.8265    XYZ      -6.8050
       YYZ     -16.0216    XZZ    -126.5848    YZZ       6.6488
       ZZZ     -36.6604
    Hexadecapole Moments (Debye-Ang^3)
      XXXX   -4557.4813   XXXY      27.5987   XXYY    -783.8193
      XYYY      62.9199   YYYY    -303.4108   XXXZ    1315.1812
      XXYZ     -26.8063   XYYZ     397.7982   YYYZ     -67.9242
      XXZZ   -1372.9570   XYZZ      54.2449   YYZZ    -615.9933
      XZZZ    1259.4518   YZZZ     -86.2453   ZZZZ   -3444.7829
 -----------------------------------------------------------------
 Calculating analytic gradient of the SCF energy
 Gradient of SCF Energy
            1           2           3           4           5           6
    1   0.0012535  -0.0004594   0.0000094   0.0004849   0.0000422  -0.0002817
    2   0.0004425  -0.0002728   0.0000056  -0.0000061  -0.0000741   0.0000674
    3   0.0001833  -0.0005469  -0.0001549  -0.0001840   0.0001479   0.0004882
            7           8           9          10          11          12
    1   0.0000447  -0.0001219   0.0000217  -0.0003697  -0.0000981  -0.0007119
    2  -0.0000694   0.0000244   0.0000238   0.0000884  -0.0000901  -0.0007247
    3  -0.0000196  -0.0004942  -0.0000838  -0.0001096   0.0000014   0.0011804
           13          14          15          16          17          18
    1   0.0000720   0.0000626  -0.0001619  -0.0000124   0.0008664  -0.0004180
    2   0.0004189  -0.0001890  -0.0000124  -0.0000383  -0.0001626   0.0000526
    3   0.0001160   0.0000338  -0.0000608   0.0001056  -0.0004319   0.0003259
           19          20          21          22
    1  -0.0003726  -0.0000759   0.0001052   0.0001206
    2   0.0002409   0.0000207   0.0001562   0.0000982
    3  -0.0000400  -0.0000258  -0.0004374   0.0000063
 Max gradient component =       1.253E-03
 RMS gradient           =       3.457E-04
 Gradient time:  CPU 161.18 s  wall 161.19 s
 Geometry Optimization Parameters
   NAtoms,    NIC,     NZ,  NCons,   NDum,   NFix, NCnnct, MaxDiis
       22     155      22       0       0       0       0       0

 Cartesian Hessian Update
 Hessian updated using BFGS update


** GEOMETRY OPTIMIZATION IN DELOCALIZED INTERNAL COORDINATES **
   Searching for a Minimum

   Optimization Cycle:   4

                       Coordinates (Angstroms)
     ATOM                X               Y               Z
      1  C         0.0453973415    0.0041247955    0.0590909024
      2  C        -0.0033884784    0.1245536036    1.4593999458
      3  Cl        1.4748559025    0.3120189956    2.3794197536
      4  C        -1.2358513054    0.1339668241    2.1242873111
      5  Cl       -1.3277415208    0.2783969282    3.8665260017
      6  C        -2.4271844135    0.0356573264    1.4109664028
      7  H        -3.3669827462    0.0439883088    1.9475032492
      8  C        -2.3894428210   -0.0729080442    0.0259113925
      9  H        -3.3136526429   -0.1535125722   -0.5339493322
     10  C        -1.1679365861   -0.0896449830   -0.6366970344
     11  H        -1.1384453334   -0.1991089940   -1.7141931113
     12  C         1.3181573202   -0.0231463129   -0.7126684514
     13  C         2.2975237252   -0.9967756282   -0.4831662234
     14  H         2.1506830497   -1.7365668185    0.2942331123
     15  C         3.4587757832   -1.0403300750   -1.2475946912
     16  H         4.2076329303   -1.8007001342   -1.0668077231
     17  C         3.6500479040   -0.0947521422   -2.2508443290
     18  Cl        5.1195283476   -0.1393328224   -3.2131088173
     19  C         2.6945351785    0.8837593347   -2.5028908276
     20  H         2.8565602666    1.6161905903   -3.2832998728
     21  C         1.5337925809    0.9106485754   -1.7340882488
     22  H         0.7942930633    1.6809619537   -1.9208132907
   Point Group: c1    Number of degrees of freedom:    60


   Energy is  -1842.280919954

 Hessian updated using BFGS update

 57 Hessian modes will be used to form the next step
  Hessian Eigenvalues:
     0.009740    0.019263    0.019794    0.023110    0.023315    0.023417
     0.023643    0.023670    0.023903    0.023988    0.024089    0.024093
     0.024111    0.024118    0.024130    0.024142    0.024167    0.024222
     0.028271    0.154371    0.159957    0.159975    0.159993    0.159996
     0.160072    0.160258    0.218860    0.220852    0.223250    0.232577
     0.235682    0.247935    0.249438    0.249969    0.249998    0.281575
     0.295893    0.301015    0.304260    0.337094    0.355060    0.356550
     0.356655    0.356835    0.380149    0.429190    0.429661    0.435639
     0.459372    0.467885    0.468809    0.471827    0.476695    0.478198
     0.478379    0.526816    0.561289

 Minimum search - taking simple RFO step
 Searching for Lamda that Minimizes Along All modes
 Value Taken    Lamda =  -0.00002553
 Step Taken.  Stepsize is  0.037828

                             Maximum     Tolerance    Cnvgd?
         Gradient           0.000759      0.000300      NO
         Displacement       0.028637      0.001200      NO
         Energy change     -0.000134      0.000001      NO


 New Cartesian Coordinates Obtained by Inverse Iteration

 Displacement from previous Coordinates is:  0.113425
 ----------------------------------------------------------------
             Standard Nuclear Orientation (Angstroms)
    I     Atom           X                Y                Z
 ----------------------------------------------------------------
    1      C       0.0434568901     0.0011178545     0.0572493032
    2      C      -0.0029107186     0.1304539978     1.4572774093
    3      Cl      1.4769422685     0.3226812465     2.3733069657
    4      C      -1.2348134553     0.1419342142     2.1232847084
    5      Cl     -1.3253144791     0.3013670184     3.8638993205
    6      C      -2.4260957635     0.0349598775     1.4113899355
    7      H      -3.3653491620     0.0462181896     1.9489631056
    8      C      -2.3897894949    -0.0845714320     0.0277037713
    9      H      -3.3148524137    -0.1714504755    -0.5297352874
   10      C      -1.1693672330    -0.1011380720    -0.6367337316
   11      H      -1.1395830403    -0.2149569885    -1.7137788841
   12      C       1.3168027397    -0.0233409910    -0.7156990574
   13      C       2.2910844645    -1.0030059282    -0.4910834210
   14      H       2.1393677570    -1.7450030567     0.2832198144
   15      C       3.4539377842    -1.0459132927    -1.2531052873
   16      H       4.1996071325    -1.8105506914    -1.0779602969
   17      C       3.6501835269    -0.0932132890    -2.2483263593
   18      Cl      5.1211665628    -0.1380520454    -3.2105899342
   19      C       2.7004664157     0.8918792635    -2.4943420802
   20      H       2.8684603100     1.6294989045    -3.2684575167
   21      C       1.5375541411     0.9175653304    -1.7283672557
   22      H       0.8002033132     1.6910090748    -1.9108991038
 ----------------------------------------------------------------
 Nuclear Repulsion Energy =        1186.70297753 hartrees
 There are       65 alpha and       65 beta electrons
 Applying Cartesian multipole field
    Component          Value
    ---------          -----
     (2,0,0)        1.00000E-12
     (0,2,0)        2.00000E-11
     (0,0,2)       -3.00000E-11
 Nucleus-field energy     =    -0.0000000691 hartrees
 Requested basis set is 6-311++G(d,p)
 There are 146 shells and 403 basis functions
 A cutoff of  1.0D-15 yielded   8701 shell pairs
 There are     69986 function pairs (     75142 Cartesian)
 Smallest overlap matrix eigenvalue = 3.27E-07
 Linear dependence detected in AO basis
 Number of orthogonalized atomic orbitals = 400
 Maximum deviation from orthogonality = 5.330E-10
 Guess from superposition of atomic densities
 Warning:  Energy on first SCF cycle will be non-variational
 SAD guess density has 130.000000 electrons

 -----------------------------------------------------------------------
  General SCF calculation program by
  Eric Jon Sundstrom, Paul Horn, Yuezhi Mao, Dmitri Zuev, Alec White,
  David Stuck, Shaama M.S., Shane Yost, Joonho Lee, David Small,
  Daniel Levine, Susi Lehtola, Hugh Burton, Evgeny Epifanovsky,
  Bang C. Huynh
 -----------------------------------------------------------------------
 Exchange:     0.2000 Hartree-Fock + 0.0800 Slater + 0.7200 B88
 Correlation:  0.1900 VWN1RPA + 0.8100 LYP
 Using SG-1 standard quadrature grid
 A restricted SCF calculation will be
 performed using DIIS
 SCF converges when DIIS error is below 1.0e-08
 ---------------------------------------
  Cycle       Energy         DIIS error
 ---------------------------------------
    1   -1845.7999750581      3.14e-02  
    2   -1842.1071058434      2.83e-03  
    3   -1841.9980662271      3.55e-03  
    4   -1842.2678172841      7.48e-04  
    5   -1842.2785300829      3.35e-04  
    6   -1842.2807413111      9.98e-05  
    7   -1842.2809180040      2.97e-05  
    8   -1842.2809325771      1.50e-05  
    9   -1842.2809373090      2.96e-06  
   10   -1842.2809374765      1.26e-06  
   11   -1842.2809375096      3.21e-07  
   12   -1842.2809375115      1.14e-07  
   13   -1842.2809375118      2.26e-08  
   14   -1842.2809375118      9.47e-09  Convergence criterion met
 ---------------------------------------
 SCF time:   CPU 458.20s  wall 458.00s 
 SCF   energy in the final basis set =    -1842.2809375118
 Total energy in the final basis set =    -1842.2809375118

 --------------------------------------------------------------

                    Orbital Energies (a.u.)
 --------------------------------------------------------------

 Alpha MOs
 -- Occupied --
********-101.5659-101.5604 -10.2627 -10.2609 -10.2498 -10.2209 -10.2090
-10.2061 -10.2029 -10.2020 -10.2000 -10.1994 -10.1992 -10.1986  -9.4810
 -9.4807  -9.4750  -7.2456  -7.2455  -7.2395  -7.2359  -7.2356  -7.2354
 -7.2347  -7.2299  -7.2295  -0.9315  -0.9058  -0.8739  -0.8610  -0.8473
 -0.7886  -0.7751  -0.7489  -0.7364  -0.6490  -0.6412  -0.6193  -0.6031
 -0.5482  -0.5202  -0.5111  -0.4885  -0.4867  -0.4704  -0.4535  -0.4494
 -0.4489  -0.4294  -0.4120  -0.4068  -0.3936  -0.3797  -0.3770  -0.3580
 -0.3525  -0.3445  -0.3381  -0.3237  -0.3165  -0.2827  -0.2794  -0.2638
 -0.2522
 -- Virtual --
 -0.0566  -0.0443  -0.0346  -0.0228  -0.0196  -0.0132   0.0004   0.0062
  0.0082   0.0148   0.0231   0.0266   0.0329   0.0385   0.0461   0.0517
  0.0553   0.0620   0.0662   0.0726   0.0808   0.0836   0.0847   0.0884
  0.0944   0.0979   0.1006   0.1056   0.1080   0.1114   0.1143   0.1151
  0.1195   0.1222   0.1234   0.1263   0.1313   0.1326   0.1337   0.1370
  0.1400   0.1404   0.1467   0.1492   0.1603   0.1635   0.1689   0.1696
  0.1790   0.1828   0.1854   0.1872   0.1940   0.2011   0.2045   0.2079
  0.2138   0.2199   0.2216   0.2266   0.2320   0.2345   0.2385   0.2441
  0.2486   0.2516   0.2546   0.2614   0.2623   0.2701   0.2734   0.2755
  0.2803   0.2816   0.2869   0.2905   0.2982   0.3072   0.3139   0.3152
  0.3203   0.3261   0.3305   0.3357   0.3494   0.3504   0.3575   0.3687
  0.3818   0.4325   0.4361   0.4418   0.4551   0.4579   0.4620   0.4627
  0.4843   0.4943   0.4968   0.5090   0.5145   0.5176   0.5356   0.5408
  0.5480   0.5561   0.5576   0.5685   0.5741   0.5788   0.5820   0.5898
  0.5998   0.6070   0.6129   0.6202   0.6279   0.6388   0.6398   0.6576
  0.6606   0.6686   0.6800   0.6829   0.6973   0.6990   0.7122   0.7186
  0.7258   0.7310   0.7409   0.7550   0.7586   0.7749   0.7986   0.8198
  0.8285   0.8321   0.8410   0.8483   0.8504   0.8540   0.8543   0.8584
  0.8629   0.8646   0.8715   0.8756   0.8864   0.8951   0.8970   0.9009
  0.9149   0.9208   0.9316   0.9396   0.9470   0.9548   0.9631   0.9669
  0.9796   0.9842   0.9959   1.0021   1.0061   1.0229   1.0414   1.0487
  1.0597   1.0718   1.0988   1.1105   1.1275   1.1372   1.1493   1.1910
  1.2024   1.2485   1.2604   1.2639   1.2888   1.2933   1.3108   1.3241
  1.3504   1.3571   1.3882   1.4404   1.4886   1.5003   1.5074   1.5130
  1.5221   1.5428   1.5458   1.5630   1.5868   1.5923   1.6040   1.6168
  1.6348   1.6515   1.6757   1.6918   1.6956   1.7177   1.7278   1.7494
  1.7616   1.7652   1.7977   1.8290   1.8618   1.8633   1.8942   1.8998
  1.9086   1.9108   1.9261   1.9342   1.9379   1.9491   1.9562   1.9662
  1.9765   1.9807   2.0321   2.0432   2.0559   2.0696   2.0981   2.1240
  2.1699   2.1979   2.2113   2.2578   2.2651   2.2824   2.2974   2.3084
  2.3097   2.3371   2.3549   2.4141   2.4259   2.4360   2.4442   2.4503
  2.4577   2.4753   2.5169   2.5365   2.5444   2.5857   2.6063   2.6216
  2.6530   2.6663   2.6754   2.6984   2.7089   2.7176   2.7273   2.7410
  2.7489   2.7517   2.7691   2.7763   2.7882   2.7896   2.7955   2.8029
  2.8138   2.8430   2.8487   2.8928   2.9222   2.9368   2.9844   2.9992
  3.0730   3.0883   3.1255   3.1416   3.1687   3.1925   3.2257   3.2307
  3.3368   3.3554   3.3908   3.4302   3.4841   3.5189   3.5867   3.6055
  3.7147   3.7326   3.8149   3.9529   3.9842   4.0509   4.1024   4.1355
  4.1417   4.3905   4.8111   4.8364   9.7725   9.7797   9.8231  23.4447
 23.6085  23.8899  23.8913  23.9087  23.9554  23.9780  24.0310  24.0673
 24.0835  24.1481  24.1671  25.8145  25.8298  25.9214  26.1402  26.1535
 26.2348  26.5661  26.5973  26.8150 215.7654 215.7713 215.8241
 --------------------------------------------------------------

          Ground-State Mulliken Net Atomic Charges

     Atom                 Charge (a.u.)
  ----------------------------------------
      1 C                     0.313585
      2 C                    -1.063078
      3 Cl                    0.627028
      4 C                     0.563553
      5 Cl                    0.442237
      6 C                    -0.692389
      7 H                     0.195911
      8 C                    -0.345108
      9 H                     0.178976
     10 C                    -0.460529
     11 H                     0.180751
     12 C                     1.006391
     13 C                    -0.748891
     14 H                     0.184747
     15 C                    -0.803330
     16 H                     0.188562
     17 C                     0.666572
     18 Cl                    0.418864
     19 C                    -0.658626
     20 H                     0.191871
     21 C                    -0.566636
     22 H                     0.179540
  ----------------------------------------
  Sum of atomic charges =     0.000000

 -----------------------------------------------------------------
                    Cartesian Multipole Moments
 -----------------------------------------------------------------
    Charge (ESU x 10^10)
                -0.0000
    Dipole Moment (Debye)
         X      -2.3506      Y      -0.2729      Z      -1.3635
       Tot       2.7311
    Quadrupole Moments (Debye-Ang)
        XX    -108.4993     XY      -1.8356     YY    -106.7050
        XZ       5.0312     YZ      -3.8297     ZZ    -113.7959
    Octopole Moments (Debye-Ang^2)
       XXX    -391.3243    XXY     -16.3983    XYY     -99.0917
       YYY     -14.3300    XXZ      17.9827    XYZ      -6.8183
       YYZ     -16.0646    XZZ    -126.7926    YZZ       6.1706
       ZZZ     -35.9931
    Hexadecapole Moments (Debye-Ang^3)
      XXXX   -4560.9892   XXXY      27.4165   XXYY    -783.9788
      XYYY      61.8850   YYYY    -306.9909   XXXZ    1315.4057
      XXYZ     -28.2032   XYYZ     397.2670   YYYZ     -72.9383
      XXZZ   -1372.2718   XYZZ      53.9896   YYZZ    -615.1805
      XZZZ    1259.8962   YZZZ     -90.3025   ZZZZ   -3438.7445
 -----------------------------------------------------------------
 Calculating analytic gradient of the SCF energy
 Gradient of SCF Energy
            1           2           3           4           5           6
    1   0.0004536  -0.0002488   0.0000408   0.0001200   0.0000570  -0.0000567
    2   0.0000414  -0.0000710  -0.0000696  -0.0000474  -0.0000335   0.0000471
    3   0.0000544  -0.0001436  -0.0001403  -0.0000772   0.0000036   0.0000838
            7           8           9          10          11          12
    1   0.0000432   0.0001537   0.0000266  -0.0003389   0.0000287  -0.0002544
    2  -0.0000162  -0.0000635   0.0000406   0.0000368  -0.0000133  -0.0001818
    3   0.0000293  -0.0001663  -0.0000168  -0.0000027  -0.0000001   0.0004090
           13          14          15          16          17          18
    1  -0.0001593   0.0000202   0.0000192  -0.0000166   0.0002420  -0.0000978
    2   0.0002389  -0.0000019   0.0000344   0.0000281  -0.0001091   0.0000105
    3  -0.0000289   0.0001276  -0.0000512   0.0000022  -0.0000513   0.0000671
           19          20          21          22
    1  -0.0001466  -0.0000056   0.0001190   0.0000006
    2   0.0001330  -0.0000320  -0.0000068   0.0000356
    3   0.0000355   0.0000174  -0.0001747   0.0000233
 Max gradient component =       4.536E-04
 RMS gradient           =       1.284E-04
 Gradient time:  CPU 160.52 s  wall 160.54 s
 Geometry Optimization Parameters
   NAtoms,    NIC,     NZ,  NCons,   NDum,   NFix, NCnnct, MaxDiis
       22     155      22       0       0       0       0       0

 Cartesian Hessian Update
 Hessian updated using BFGS update


** GEOMETRY OPTIMIZATION IN DELOCALIZED INTERNAL COORDINATES **
   Searching for a Minimum

   Optimization Cycle:   5

                       Coordinates (Angstroms)
     ATOM                X               Y               Z
      1  C         0.0434568901    0.0011178545    0.0572493032
      2  C        -0.0029107186    0.1304539978    1.4572774093
      3  Cl        1.4769422685    0.3226812465    2.3733069657
      4  C        -1.2348134553    0.1419342142    2.1232847084
      5  Cl       -1.3253144791    0.3013670184    3.8638993205
      6  C        -2.4260957635    0.0349598775    1.4113899355
      7  H        -3.3653491620    0.0462181896    1.9489631056
      8  C        -2.3897894949   -0.0845714320    0.0277037713
      9  H        -3.3148524137   -0.1714504755   -0.5297352874
     10  C        -1.1693672330   -0.1011380720   -0.6367337316
     11  H        -1.1395830403   -0.2149569885   -1.7137788841
     12  C         1.3168027397   -0.0233409910   -0.7156990574
     13  C         2.2910844645   -1.0030059282   -0.4910834210
     14  H         2.1393677570   -1.7450030567    0.2832198144
     15  C         3.4539377842   -1.0459132927   -1.2531052873
     16  H         4.1996071325   -1.8105506914   -1.0779602969
     17  C         3.6501835269   -0.0932132890   -2.2483263593
     18  Cl        5.1211665628   -0.1380520454   -3.2105899342
     19  C         2.7004664157    0.8918792635   -2.4943420802
     20  H         2.8684603100    1.6294989045   -3.2684575167
     21  C         1.5375541411    0.9175653304   -1.7283672557
     22  H         0.8002033132    1.6910090748   -1.9108991038
   Point Group: c1    Number of degrees of freedom:    60


   Energy is  -1842.280937512

 Hessian updated using BFGS update

 58 Hessian modes will be used to form the next step
  Hessian Eigenvalues:
     0.006128    0.019337    0.019843    0.023082    0.023307    0.023552
     0.023596    0.023756    0.023856    0.023928    0.024052    0.024091
     0.024103    0.024117    0.024124    0.024136    0.024145    0.024945
     0.028830    0.157723    0.159576    0.159978    0.159992    0.160013
     0.160176    0.161060    0.218135    0.221065    0.223293    0.230532
     0.235838    0.248201    0.249931    0.249993    0.253300    0.284657
     0.296588    0.301107    0.304011    0.331097    0.355397    0.356551
     0.356633    0.356698    0.357186    0.382182    0.428285    0.430628
     0.437279    0.458892    0.462063    0.469560    0.472132    0.476843
     0.478208    0.482352    0.514849    0.527521

 Minimum search - taking simple RFO step
 Searching for Lamda that Minimizes Along All modes
 Value Taken    Lamda =  -0.00001177
 Step Taken.  Stepsize is  0.037179

                             Maximum     Tolerance    Cnvgd?
         Gradient           0.000642      0.000300      NO
         Displacement       0.032399      0.001200      NO
         Energy change     -0.000018      0.000001      NO


 New Cartesian Coordinates Obtained by Inverse Iteration

 Displacement from previous Coordinates is:  0.124781
 ----------------------------------------------------------------
             Standard Nuclear Orientation (Angstroms)
    I     Atom           X                Y                Z
 ----------------------------------------------------------------
    1      C       0.0422767350    -0.0002970806     0.0562602904
    2      C      -0.0026717827     0.1385959207     1.4556612529
    3      Cl      1.4778571260     0.3388377682     2.3685132633
    4      C      -1.2343438852     0.1513244279     2.1223441700
    5      Cl     -1.3244587439     0.3250156405     3.8614630594
    6      C      -2.4255084394     0.0340038175     1.4117849915
    7      H      -3.3646277464     0.0463021011     1.9497021894
    8      C      -2.3900402618    -0.0961406751     0.0293465030
    9      H      -3.3154439810    -0.1915766664    -0.5261831609
   10      C      -1.1699744348    -0.1121597540    -0.6361995274
   11      H      -1.1402383164    -0.2323183263    -1.7125616710
   12      C       1.3163463361    -0.0236549294    -0.7174215471
   13      C       2.2853003170    -1.0102588331    -0.4992547247
   14      H       2.1281302254    -1.7572219999     0.2690992947
   15      C       3.4488371114    -1.0525903720    -1.2601487796
   16      H       4.1906902931    -1.8223606970    -1.0914429203
   17      C       3.6502860199    -0.0921178044    -2.2468344416
   18      Cl      5.1225474363    -0.1362264295    -3.2086299364
   19      C       2.7063065309     0.8997895980    -2.4857198996
   20      H       2.8795774272     1.6433213929    -3.2530257984
   21      C       1.5422223831     0.9247603488    -1.7211708686
   22      H       0.8080871958     1.7024612613    -1.8983656208
 ----------------------------------------------------------------
 Nuclear Repulsion Energy =        1186.65894614 hartrees
 There are       65 alpha and       65 beta electrons
 Applying Cartesian multipole field
    Component          Value
    ---------          -----
     (2,0,0)        1.00000E-12
     (0,2,0)        2.00000E-11
     (0,0,2)       -3.00000E-11
 Nucleus-field energy     =    -0.0000000689 hartrees
 Requested basis set is 6-311++G(d,p)
 There are 146 shells and 403 basis functions
 A cutoff of  1.0D-15 yielded   8702 shell pairs
 There are     69991 function pairs (     75148 Cartesian)
 Smallest overlap matrix eigenvalue = 3.29E-07
 Linear dependence detected in AO basis
 Number of orthogonalized atomic orbitals = 400
 Maximum deviation from orthogonality = 3.609E-10
 Guess from superposition of atomic densities
 Warning:  Energy on first SCF cycle will be non-variational
 SAD guess density has 130.000000 electrons

 -----------------------------------------------------------------------
  General SCF calculation program by
  Eric Jon Sundstrom, Paul Horn, Yuezhi Mao, Dmitri Zuev, Alec White,
  David Stuck, Shaama M.S., Shane Yost, Joonho Lee, David Small,
  Daniel Levine, Susi Lehtola, Hugh Burton, Evgeny Epifanovsky,
  Bang C. Huynh
 -----------------------------------------------------------------------
 Exchange:     0.2000 Hartree-Fock + 0.0800 Slater + 0.7200 B88
 Correlation:  0.1900 VWN1RPA + 0.8100 LYP
 Using SG-1 standard quadrature grid
 A restricted SCF calculation will be
 performed using DIIS
 SCF converges when DIIS error is below 1.0e-08
 ---------------------------------------
  Cycle       Energy         DIIS error
 ---------------------------------------
    1   -1845.7986839324      3.14e-02  
    2   -1842.1070930096      2.83e-03  
    3   -1841.9980656565      3.55e-03  
    4   -1842.2678137101      7.49e-04  
    5   -1842.2785422961      3.35e-04  
    6   -1842.2807490391      9.98e-05  
    7   -1842.2809258601      2.96e-05  
    8   -1842.2809403791      1.51e-05  
    9   -1842.2809451226      2.96e-06  
   10   -1842.2809452903      1.25e-06  
   11   -1842.2809453231      3.20e-07  
   12   -1842.2809453252      1.14e-07  
   13   -1842.2809453255      2.26e-08  
   14   -1842.2809453253      9.43e-09  Convergence criterion met
 ---------------------------------------
 SCF time:   CPU 463.57s  wall 464.00s 
 SCF   energy in the final basis set =    -1842.2809453253
 Total energy in the final basis set =    -1842.2809453253

 --------------------------------------------------------------

                    Orbital Energies (a.u.)
 --------------------------------------------------------------

 Alpha MOs
 -- Occupied --
********-101.5659-101.5603 -10.2627 -10.2609 -10.2498 -10.2208 -10.2090
-10.2061 -10.2028 -10.2019 -10.2000 -10.1994 -10.1992 -10.1986  -9.4810
 -9.4807  -9.4749  -7.2457  -7.2455  -7.2394  -7.2359  -7.2356  -7.2354
 -7.2347  -7.2297  -7.2294  -0.9314  -0.9057  -0.8739  -0.8610  -0.8472
 -0.7885  -0.7752  -0.7488  -0.7365  -0.6489  -0.6411  -0.6195  -0.6031
 -0.5482  -0.5202  -0.5109  -0.4888  -0.4866  -0.4704  -0.4535  -0.4495
 -0.4488  -0.4294  -0.4119  -0.4068  -0.3936  -0.3797  -0.3769  -0.3580
 -0.3524  -0.3446  -0.3380  -0.3236  -0.3165  -0.2824  -0.2794  -0.2638
 -0.2525
 -- Virtual --
 -0.0561  -0.0445  -0.0344  -0.0232  -0.0196  -0.0133   0.0004   0.0062
  0.0081   0.0147   0.0231   0.0266   0.0328   0.0383   0.0461   0.0517
  0.0554   0.0621   0.0660   0.0726   0.0809   0.0836   0.0846   0.0883
  0.0944   0.0979   0.1005   0.1055   0.1080   0.1114   0.1142   0.1151
  0.1193   0.1222   0.1233   0.1263   0.1311   0.1324   0.1335   0.1370
  0.1399   0.1402   0.1468   0.1493   0.1604   0.1635   0.1687   0.1694
  0.1789   0.1830   0.1851   0.1872   0.1940   0.2010   0.2044   0.2079
  0.2139   0.2198   0.2217   0.2266   0.2321   0.2346   0.2385   0.2443
  0.2483   0.2514   0.2541   0.2616   0.2625   0.2702   0.2733   0.2754
  0.2804   0.2818   0.2868   0.2905   0.2980   0.3072   0.3136   0.3151
  0.3200   0.3258   0.3305   0.3357   0.3496   0.3508   0.3574   0.3685
  0.3816   0.4326   0.4359   0.4419   0.4550   0.4580   0.4620   0.4628
  0.4843   0.4944   0.4965   0.5089   0.5143   0.5179   0.5356   0.5409
  0.5476   0.5561   0.5575   0.5675   0.5744   0.5784   0.5815   0.5896
  0.6002   0.6064   0.6143   0.6201   0.6288   0.6387   0.6399   0.6574
  0.6608   0.6685   0.6810   0.6835   0.6970   0.6992   0.7121   0.7187
  0.7257   0.7313   0.7408   0.7550   0.7588   0.7754   0.7981   0.8202
  0.8282   0.8320   0.8405   0.8485   0.8507   0.8541   0.8545   0.8581
  0.8628   0.8644   0.8716   0.8764   0.8863   0.8948   0.8972   0.9015
  0.9153   0.9204   0.9320   0.9397   0.9463   0.9549   0.9633   0.9671
  0.9796   0.9842   0.9962   1.0020   1.0063   1.0224   1.0413   1.0489
  1.0596   1.0707   1.0990   1.1118   1.1281   1.1379   1.1495   1.1914
  1.2027   1.2484   1.2604   1.2637   1.2889   1.2934   1.3101   1.3242
  1.3512   1.3577   1.3883   1.4387   1.4888   1.5005   1.5077   1.5124
  1.5231   1.5429   1.5463   1.5631   1.5871   1.5925   1.6041   1.6167
  1.6351   1.6516   1.6761   1.6914   1.6953   1.7168   1.7275   1.7493
  1.7616   1.7654   1.7973   1.8290   1.8614   1.8637   1.8944   1.8981
  1.9086   1.9104   1.9259   1.9358   1.9377   1.9500   1.9560   1.9659
  1.9780   1.9818   2.0322   2.0427   2.0557   2.0697   2.0986   2.1239
  2.1698   2.1977   2.2112   2.2576   2.2648   2.2824   2.2964   2.3082
  2.3099   2.3367   2.3556   2.4157   2.4268   2.4361   2.4437   2.4501
  2.4579   2.4756   2.5169   2.5363   2.5443   2.5847   2.6065   2.6215
  2.6529   2.6673   2.6761   2.6983   2.7092   2.7182   2.7273   2.7416
  2.7491   2.7520   2.7690   2.7749   2.7866   2.7883   2.7947   2.8034
  2.8136   2.8430   2.8488   2.8918   2.9222   2.9371   2.9850   2.9997
  3.0737   3.0887   3.1253   3.1412   3.1685   3.1927   3.2255   3.2305
  3.3367   3.3557   3.3911   3.4302   3.4841   3.5190   3.5874   3.6057
  3.7152   3.7332   3.8149   3.9530   3.9841   4.0508   4.1022   4.1354
  4.1418   4.3876   4.8116   4.8365   9.7726   9.7797   9.8231  23.4448
 23.6084  23.8893  23.8910  23.9089  23.9555  23.9779  24.0310  24.0687
 24.0834  24.1485  24.1676  25.8141  25.8298  25.9208  26.1401  26.1533
 26.2363  26.5658  26.5965  26.8157 215.7656 215.7712 215.8240
 --------------------------------------------------------------

          Ground-State Mulliken Net Atomic Charges

     Atom                 Charge (a.u.)
  ----------------------------------------
      1 C                     0.313554
      2 C                    -1.088226
      3 Cl                    0.626902
      4 C                     0.566955
      5 Cl                    0.441912
      6 C                    -0.682584
      7 H                     0.195962
      8 C                    -0.348891
      9 H                     0.178783
     10 C                    -0.453123
     11 H                     0.181492
     12 C                     1.006226
     13 C                    -0.736744
     14 H                     0.185684
     15 C                    -0.804874
     16 H                     0.188701
     17 C                     0.668885
     18 Cl                    0.419095
     19 C                    -0.657940
     20 H                     0.192046
     21 C                    -0.573462
     22 H                     0.179646
  ----------------------------------------
  Sum of atomic charges =     0.000000

 -----------------------------------------------------------------
                    Cartesian Multipole Moments
 -----------------------------------------------------------------
    Charge (ESU x 10^10)
                 0.0000
    Dipole Moment (Debye)
         X      -2.3572      Y      -0.2912      Z      -1.3573
       Tot       2.7356
    Quadrupole Moments (Debye-Ang)
        XX    -108.5680     XY      -1.7805     YY    -106.6141
        XZ       5.0098     YZ      -3.8158     ZZ    -113.8525
    Octopole Moments (Debye-Ang^2)
       XXX    -391.8458    XXY     -16.9037    XYY     -98.9169
       YYY     -15.7566    XXZ      18.0305    XYZ      -6.8093
       YYZ     -16.1508    XZZ    -126.9340    YZZ       5.5693
       ZZZ     -35.4154
    Hexadecapole Moments (Debye-Ang^3)
      XXXX   -4564.0318   XXXY      27.2494   XXYY    -784.1596
      XYYY      60.5623   YYYY    -311.1819   XXXZ    1315.7383
      XXYZ     -29.8136   XYYZ     396.8782   YYYZ     -78.7367
      XXZZ   -1371.6085   XYZZ      53.7180   YYZZ    -614.6441
      XZZZ    1260.8578   YZZZ     -95.1385   ZZZZ   -3433.7644
 -----------------------------------------------------------------
 Calculating analytic gradient of the SCF energy
 Gradient of SCF Energy
            1           2           3           4           5           6
    1  -0.0001105  -0.0000137   0.0000348  -0.0000467   0.0000445   0.0000468
    2  -0.0001071   0.0000169  -0.0000880  -0.0000108  -0.0000098  -0.0000215
    3   0.0000008   0.0000615  -0.0000633   0.0000161  -0.0000468  -0.0001442
            7           8           9          10          11          12
    1   0.0000017   0.0001131  -0.0000065  -0.0001211   0.0000503   0.0000584
    2   0.0000003  -0.0000188  -0.0000017   0.0000208   0.0000033   0.0001705
    3   0.0000161   0.0000525   0.0000143   0.0000392   0.0000115  -0.0001464
           13          14          15          16          17          18
    1  -0.0000488  -0.0000085   0.0000582  -0.0000051  -0.0001762   0.0001017
    2   0.0000099   0.0000643   0.0000281   0.0000241  -0.0000192   0.0000060
    3   0.0000169   0.0000814  -0.0000030  -0.0000328   0.0001360  -0.0000799
           19          20          21          22
    1  -0.0000211   0.0000250   0.0000557  -0.0000321
    2  -0.0000149  -0.0000048  -0.0000402  -0.0000072
    3   0.0000481   0.0000228  -0.0000132   0.0000124
 Max gradient component =       1.762E-04
 RMS gradient           =       6.243E-05
 Gradient time:  CPU 160.91 s  wall 160.94 s
 Geometry Optimization Parameters
   NAtoms,    NIC,     NZ,  NCons,   NDum,   NFix, NCnnct, MaxDiis
       22     155      22       0       0       0       0       0

 Cartesian Hessian Update
 Hessian updated using BFGS update


** GEOMETRY OPTIMIZATION IN DELOCALIZED INTERNAL COORDINATES **
   Searching for a Minimum

   Optimization Cycle:   6

                       Coordinates (Angstroms)
     ATOM                X               Y               Z
      1  C         0.0422767350   -0.0002970806    0.0562602904
      2  C        -0.0026717827    0.1385959207    1.4556612529
      3  Cl        1.4778571260    0.3388377682    2.3685132633
      4  C        -1.2343438852    0.1513244279    2.1223441700
      5  Cl       -1.3244587439    0.3250156405    3.8614630594
      6  C        -2.4255084394    0.0340038175    1.4117849915
      7  H        -3.3646277464    0.0463021011    1.9497021894
      8  C        -2.3900402618   -0.0961406751    0.0293465030
      9  H        -3.3154439810   -0.1915766664   -0.5261831609
     10  C        -1.1699744348   -0.1121597540   -0.6361995274
     11  H        -1.1402383164   -0.2323183263   -1.7125616710
     12  C         1.3163463361   -0.0236549294   -0.7174215471
     13  C         2.2853003170   -1.0102588331   -0.4992547247
     14  H         2.1281302254   -1.7572219999    0.2690992947
     15  C         3.4488371114   -1.0525903720   -1.2601487796
     16  H         4.1906902931   -1.8223606970   -1.0914429203
     17  C         3.6502860199   -0.0921178044   -2.2468344416
     18  Cl        5.1225474363   -0.1362264295   -3.2086299364
     19  C         2.7063065309    0.8997895980   -2.4857198996
     20  H         2.8795774272    1.6433213929   -3.2530257984
     21  C         1.5422223831    0.9247603488   -1.7211708686
     22  H         0.8080871958    1.7024612613   -1.8983656208
   Point Group: c1    Number of degrees of freedom:    60


   Energy is  -1842.280945325

 Hessian updated using BFGS update

 59 Hessian modes will be used to form the next step
  Hessian Eigenvalues:
     0.004035    0.019350    0.019906    0.022941    0.023302    0.023539
     0.023625    0.023774    0.023895    0.023981    0.024078    0.024100
     0.024104    0.024117    0.024124    0.024142    0.024300    0.024947
     0.028176    0.157400    0.159891    0.159986    0.159992    0.160110
     0.160262    0.162108    0.220680    0.221056    0.224868    0.233850
     0.236037    0.248572    0.249947    0.250081    0.255454    0.282383
     0.300808    0.303429    0.304999    0.336374    0.354809    0.356481
     0.356636    0.356678    0.356869    0.356997    0.368845    0.429546
     0.430590    0.438821    0.459303    0.466037    0.469947    0.471684
     0.477991    0.479471    0.485606    0.490368    0.527413

 Minimum search - taking simple RFO step
 Searching for Lamda that Minimizes Along All modes
 Value Taken    Lamda =  -0.00000469
 Step Taken.  Stepsize is  0.027725

                             Maximum     Tolerance    Cnvgd?
         Gradient           0.000446      0.000300      NO
         Displacement       0.025041      0.001200      NO
         Energy change     -0.000008      0.000001      NO


 New Cartesian Coordinates Obtained by Inverse Iteration

 Displacement from previous Coordinates is:  0.096025
 ----------------------------------------------------------------
             Standard Nuclear Orientation (Angstroms)
    I     Atom           X                Y                Z
 ----------------------------------------------------------------
    1      C       0.0417180498    -0.0011572601     0.0557649073
    2      C      -0.0027038292     0.1451461442     1.4543921513
    3      Cl      1.4780538171     0.3543313543     2.3646026551
    4      C      -1.2341349884     0.1581787367     2.1216161989
    5      Cl     -1.3242228239     0.3420630098     3.8597106805
    6      C      -2.4252339073     0.0331940046     1.4121829179
    7      H      -3.3642509898     0.0458254734     1.9503030084
    8      C      -2.3901033313    -0.1044866082     0.0304734754
    9      H      -3.3154800116    -0.2059632047    -0.5240359031
   10      C      -1.1701544421    -0.1202930103    -0.6356974511
   11      H      -1.1406935679    -0.2454611539    -1.7115218458
   12      C       1.3161305470    -0.0244373283    -0.7179694210
   13      C       2.2810965958    -1.0162255148    -0.5055456353
   14      H       2.1200779749    -1.7679368888     0.2573915540
   15      C       3.4449837154    -1.0577545895    -1.2659308624
   16      H       4.1839475367    -1.8313331837    -1.1019343500
   17      C       3.6505948005    -0.0913441510    -2.2460467727
   18      Cl      5.1235711127    -0.1344972816    -3.2070123474
   19      C       2.7105059878     0.9054654683    -2.4791770097
   20      H       2.8869745802     1.6533999980    -3.2414903027
   21      C       1.5459051531     0.9297259939    -1.7151098228
   22      H       0.8145755661     1.7110487010    -1.8877497066
 ----------------------------------------------------------------
 Nuclear Repulsion Energy =        1186.62156547 hartrees
 There are       65 alpha and       65 beta electrons
 Applying Cartesian multipole field
    Component          Value
    ---------          -----
     (2,0,0)        1.00000E-12
     (0,2,0)        2.00000E-11
     (0,0,2)       -3.00000E-11
 Nucleus-field energy     =    -0.0000000687 hartrees
 Requested basis set is 6-311++G(d,p)
 There are 146 shells and 403 basis functions
 A cutoff of  1.0D-15 yielded   8701 shell pairs
 There are     69987 function pairs (     75144 Cartesian)
 Smallest overlap matrix eigenvalue = 3.29E-07
 Linear dependence detected in AO basis
 Number of orthogonalized atomic orbitals = 400
 Maximum deviation from orthogonality = 1.038E-09
 Guess from superposition of atomic densities
 Warning:  Energy on first SCF cycle will be non-variational
 SAD guess density has 130.000000 electrons

 -----------------------------------------------------------------------
  General SCF calculation program by
  Eric Jon Sundstrom, Paul Horn, Yuezhi Mao, Dmitri Zuev, Alec White,
  David Stuck, Shaama M.S., Shane Yost, Joonho Lee, David Small,
  Daniel Levine, Susi Lehtola, Hugh Burton, Evgeny Epifanovsky,
  Bang C. Huynh
 -----------------------------------------------------------------------
 Exchange:     0.2000 Hartree-Fock + 0.0800 Slater + 0.7200 B88
 Correlation:  0.1900 VWN1RPA + 0.8100 LYP
 Using SG-1 standard quadrature grid
 A restricted SCF calculation will be
 performed using DIIS
 SCF converges when DIIS error is below 1.0e-08
 ---------------------------------------
  Cycle       Energy         DIIS error
 ---------------------------------------
    1   -1845.7977634485      3.14e-02  
    2   -1842.1071177501      2.83e-03  
    3   -1841.9981418956      3.55e-03  
    4   -1842.2678125171      7.49e-04  
    5   -1842.2785473174      3.35e-04  
    6   -1842.2807522096      9.98e-05  
    7   -1842.2809290718      2.97e-05  
    8   -1842.2809436695      1.51e-05  
    9   -1842.2809484369      2.96e-06  
   10   -1842.2809486049      1.25e-06  
   11   -1842.2809486377      3.20e-07  
   12   -1842.2809486396      1.14e-07  
   13   -1842.2809486400      2.25e-08  
   14   -1842.2809486398      9.41e-09  Convergence criterion met
 ---------------------------------------
 SCF time:   CPU 463.38s  wall 463.00s 
 SCF   energy in the final basis set =    -1842.2809486398
 Total energy in the final basis set =    -1842.2809486398

 --------------------------------------------------------------

                    Orbital Energies (a.u.)
 --------------------------------------------------------------

 Alpha MOs
 -- Occupied --
********-101.5659-101.5603 -10.2627 -10.2609 -10.2497 -10.2208 -10.2089
-10.2061 -10.2028 -10.2019 -10.2000 -10.1994 -10.1993 -10.1987  -9.4810
 -9.4807  -9.4748  -7.2457  -7.2455  -7.2394  -7.2359  -7.2356  -7.2354
 -7.2347  -7.2297  -7.2294  -0.9314  -0.9057  -0.8738  -0.8609  -0.8472
 -0.7885  -0.7752  -0.7488  -0.7365  -0.6489  -0.6410  -0.6196  -0.6030
 -0.5481  -0.5202  -0.5108  -0.4889  -0.4865  -0.4704  -0.4535  -0.4494
 -0.4487  -0.4293  -0.4119  -0.4068  -0.3936  -0.3796  -0.3768  -0.3579
 -0.3523  -0.3446  -0.3380  -0.3236  -0.3165  -0.2821  -0.2794  -0.2638
 -0.2528
 -- Virtual --
 -0.0557  -0.0447  -0.0342  -0.0235  -0.0197  -0.0133   0.0004   0.0062
  0.0080   0.0147   0.0230   0.0266   0.0328   0.0381   0.0462   0.0517
  0.0555   0.0621   0.0659   0.0725   0.0809   0.0835   0.0845   0.0882
  0.0945   0.0978   0.1005   0.1055   0.1080   0.1114   0.1142   0.1151
  0.1191   0.1221   0.1232   0.1262   0.1310   0.1323   0.1334   0.1370
  0.1398   0.1401   0.1469   0.1493   0.1604   0.1634   0.1686   0.1693
  0.1788   0.1831   0.1848   0.1871   0.1939   0.2010   0.2043   0.2079
  0.2140   0.2197   0.2218   0.2266   0.2322   0.2346   0.2385   0.2444
  0.2481   0.2514   0.2537   0.2616   0.2628   0.2703   0.2733   0.2755
  0.2805   0.2819   0.2868   0.2906   0.2978   0.3072   0.3133   0.3151
  0.3197   0.3255   0.3305   0.3358   0.3497   0.3511   0.3573   0.3683
  0.3816   0.4327   0.4358   0.4420   0.4550   0.4580   0.4621   0.4628
  0.4844   0.4943   0.4964   0.5088   0.5142   0.5181   0.5357   0.5410
  0.5474   0.5560   0.5574   0.5668   0.5746   0.5781   0.5811   0.5894
  0.6004   0.6060   0.6154   0.6200   0.6295   0.6387   0.6400   0.6573
  0.6610   0.6684   0.6816   0.6842   0.6964   0.6998   0.7120   0.7187
  0.7257   0.7314   0.7408   0.7549   0.7589   0.7758   0.7977   0.8204
  0.8280   0.8319   0.8401   0.8485   0.8509   0.8540   0.8549   0.8578
  0.8627   0.8643   0.8717   0.8773   0.8861   0.8946   0.8973   0.9019
  0.9156   0.9199   0.9323   0.9398   0.9458   0.9550   0.9635   0.9673
  0.9795   0.9843   0.9965   1.0018   1.0067   1.0221   1.0412   1.0491
  1.0595   1.0699   1.0991   1.1130   1.1289   1.1384   1.1498   1.1917
  1.2030   1.2483   1.2603   1.2636   1.2891   1.2937   1.3095   1.3242
  1.3517   1.3582   1.3884   1.4373   1.4888   1.5007   1.5078   1.5120
  1.5239   1.5431   1.5466   1.5632   1.5872   1.5926   1.6043   1.6167
  1.6355   1.6515   1.6764   1.6910   1.6952   1.7161   1.7274   1.7493
  1.7616   1.7656   1.7971   1.8290   1.8610   1.8640   1.8944   1.8969
  1.9084   1.9102   1.9256   1.9369   1.9376   1.9504   1.9560   1.9658
  1.9791   1.9827   2.0323   2.0424   2.0557   2.0696   2.0990   2.1240
  2.1697   2.1974   2.2112   2.2575   2.2646   2.2825   2.2955   2.3079
  2.3103   2.3365   2.3562   2.4169   2.4276   2.4361   2.4434   2.4498
  2.4581   2.4757   2.5169   2.5362   2.5442   2.5840   2.6066   2.6214
  2.6529   2.6681   2.6767   2.6982   2.7095   2.7187   2.7274   2.7420
  2.7491   2.7523   2.7691   2.7736   2.7848   2.7875   2.7944   2.8037
  2.8136   2.8431   2.8491   2.8909   2.9222   2.9371   2.9855   3.0002
  3.0743   3.0890   3.1254   3.1407   3.1683   3.1927   3.2252   3.2306
  3.3365   3.3558   3.3912   3.4303   3.4840   3.5190   3.5876   3.6059
  3.7154   3.7337   3.8152   3.9531   3.9840   4.0508   4.1021   4.1353
  4.1417   4.3856   4.8119   4.8365   9.7727   9.7797   9.8231  23.4449
 23.6084  23.8890  23.8908  23.9090  23.9555  23.9779  24.0308  24.0695
 24.0832  24.1483  24.1678  25.8138  25.8298  25.9205  26.1401  26.1533
 26.2377  26.5655  26.5963  26.8161 215.7657 215.7713 215.8240
 --------------------------------------------------------------

          Ground-State Mulliken Net Atomic Charges

     Atom                 Charge (a.u.)
  ----------------------------------------
      1 C                     0.312782
      2 C                    -1.103504
      3 Cl                    0.626746
      4 C                     0.569467
      5 Cl                    0.441770
      6 C                    -0.676001
      7 H                     0.196042
      8 C                    -0.351225
      9 H                     0.178658
     10 C                    -0.448368
     11 H                     0.182036
     12 C                     1.005513
     13 C                    -0.726536
     14 H                     0.186394
     15 C                    -0.806142
     16 H                     0.188827
     17 C                     0.668425
     18 Cl                    0.419258
     19 C                    -0.655616
     20 H                     0.192184
     21 C                    -0.580468
     22 H                     0.179759
  ----------------------------------------
  Sum of atomic charges =     0.000000

 -----------------------------------------------------------------
                    Cartesian Multipole Moments
 -----------------------------------------------------------------
    Charge (ESU x 10^10)
                 0.0000
    Dipole Moment (Debye)
         X      -2.3600      Y      -0.3063      Z      -1.3557
       Tot       2.7389
    Quadrupole Moments (Debye-Ang)
        XX    -108.6042     XY      -1.7403     YY    -106.5447
        XZ       4.9804     YZ      -3.8034     ZZ    -113.8924
    Octopole Moments (Debye-Ang^2)
       XXX    -392.1058    XXY     -17.3086    XYY     -98.7720
       YYY     -16.9317    XXZ      17.9896    XYZ      -6.7876
       YYZ     -16.2165    XZZ    -126.9928    YZZ       5.0759
       ZZZ     -35.0402
    Hexadecapole Moments (Debye-Ang^3)
      XXXX   -4565.6461   XXXY      26.9488   XXYY    -784.3373
      XYYY      59.3493   YYYY    -314.5855   XXXZ    1315.6974
      XXYZ     -31.0539   XYYZ     396.6439   YYYZ     -83.2971
      XXZZ   -1370.8518   XYZZ      53.4472   YYZZ    -614.2744
      XZZZ    1261.5202   YZZZ     -98.9757   ZZZZ   -3429.7886
 -----------------------------------------------------------------
 Calculating analytic gradient of the SCF energy
 Gradient of SCF Energy
            1           2           3           4           5           6
    1  -0.0002320   0.0000663   0.0000067  -0.0000513   0.0000101   0.0000508
    2  -0.0000929   0.0000173  -0.0000566  -0.0000090   0.0000069  -0.0000316
    3  -0.0000069   0.0000785  -0.0000321   0.0000325  -0.0000350  -0.0001197
            7           8           9          10          11          12
    1  -0.0000127   0.0000157  -0.0000054   0.0000546   0.0000243   0.0001121
    2   0.0000013   0.0000052  -0.0000224   0.0000118   0.0000047   0.0002101
    3   0.0000022   0.0000863   0.0000148   0.0000269   0.0000053  -0.0002312
           13          14          15          16          17          18
    1   0.0000317  -0.0000194   0.0000312   0.0000019  -0.0002412   0.0001273
    2  -0.0000680   0.0000540   0.0000141   0.0000176   0.0000499   0.0000073
    3   0.0000371   0.0000298   0.0000184  -0.0000262   0.0001283  -0.0000930
           19          20          21          22
    1   0.0000648   0.0000203  -0.0000321  -0.0000238
    2  -0.0000686   0.0000088  -0.0000422  -0.0000178
    3   0.0000008   0.0000162   0.0000652   0.0000018
 Max gradient component =       2.412E-04
 RMS gradient           =       7.358E-05
 Gradient time:  CPU 160.51 s  wall 160.53 s
 Geometry Optimization Parameters
   NAtoms,    NIC,     NZ,  NCons,   NDum,   NFix, NCnnct, MaxDiis
       22     155      22       0       0       0       0       0

 Cartesian Hessian Update
 Hessian updated using BFGS update


** GEOMETRY OPTIMIZATION IN DELOCALIZED INTERNAL COORDINATES **
   Searching for a Minimum

   Optimization Cycle:   7

                       Coordinates (Angstroms)
     ATOM                X               Y               Z
      1  C         0.0417180498   -0.0011572601    0.0557649073
      2  C        -0.0027038292    0.1451461442    1.4543921513
      3  Cl        1.4780538171    0.3543313543    2.3646026551
      4  C        -1.2341349884    0.1581787367    2.1216161989
      5  Cl       -1.3242228239    0.3420630098    3.8597106805
      6  C        -2.4252339073    0.0331940046    1.4121829179
      7  H        -3.3642509898    0.0458254734    1.9503030084
      8  C        -2.3901033313   -0.1044866082    0.0304734754
      9  H        -3.3154800116   -0.2059632047   -0.5240359031
     10  C        -1.1701544421   -0.1202930103   -0.6356974511
     11  H        -1.1406935679   -0.2454611539   -1.7115218458
     12  C         1.3161305470   -0.0244373283   -0.7179694210
     13  C         2.2810965958   -1.0162255148   -0.5055456353
     14  H         2.1200779749   -1.7679368888    0.2573915540
     15  C         3.4449837154   -1.0577545895   -1.2659308624
     16  H         4.1839475367   -1.8313331837   -1.1019343500
     17  C         3.6505948005   -0.0913441510   -2.2460467727
     18  Cl        5.1235711127   -0.1344972816   -3.2070123474
     19  C         2.7105059878    0.9054654683   -2.4791770097
     20  H         2.8869745802    1.6533999980   -3.2414903027
     21  C         1.5459051531    0.9297259939   -1.7151098228
     22  H         0.8145755661    1.7110487010   -1.8877497066
   Point Group: c1    Number of degrees of freedom:    60


   Energy is  -1842.280948640

 Hessian updated using BFGS update

 60 Hessian modes will be used to form the next step
  Hessian Eigenvalues:
     0.002886    0.019362    0.019890    0.022888    0.023303    0.023536
     0.023642    0.023763    0.023899    0.023988    0.024085    0.024098
     0.024104    0.024124    0.024137    0.024190    0.024504    0.024786
     0.025969    0.156112    0.159945    0.159987    0.160010    0.160199
     0.160273    0.160624    0.219684    0.221212    0.223960    0.234216
     0.235893    0.248815    0.249787    0.249964    0.250939    0.274673
     0.296628    0.301266    0.304128    0.338854    0.349501    0.356564
     0.356644    0.356665    0.356677    0.356743    0.356988    0.362181
     0.429481    0.430769    0.436295    0.459100    0.468332    0.470885
     0.472905    0.477436    0.478717    0.480997    0.491707    0.527696

 Minimum search - taking simple RFO step
 Searching for Lamda that Minimizes Along All modes
 Value Taken    Lamda =  -0.00000226
 Step Taken.  Stepsize is  0.021421

                             Maximum     Tolerance    Cnvgd?
         Gradient           0.000202      0.000300     YES
         Displacement       0.018996      0.001200      NO
         Energy change     -0.000003      0.000001      NO


 New Cartesian Coordinates Obtained by Inverse Iteration

 Displacement from previous Coordinates is:  0.073045
 ----------------------------------------------------------------
             Standard Nuclear Orientation (Angstroms)
    I     Atom           X                Y                Z
 ----------------------------------------------------------------
    1      C       0.0413864738    -0.0012830287     0.0553649884
    2      C      -0.0028885776     0.1507481408     1.4532584879
    3      Cl      1.4779395834     0.3680511984     2.3613620285
    4      C      -1.2340388115     0.1632087056     2.1209924659
    5      Cl     -1.3238935358     0.3534390677     3.8584790469
    6      C      -2.4251078113     0.0322753108     1.4125514804
    7      H      -3.3639584009     0.0444777490     1.9509537792
    8      C      -2.3901525178    -0.1106700241     0.0312814465
    9      H      -3.3154315727    -0.2165105883    -0.5225784045
   10      C      -1.1703344504    -0.1261481571    -0.6353257011
   11      H      -1.1411239162    -0.2552736825    -1.7107092770
   12      C       1.3159498403    -0.0249724696    -0.7181189270
   13      C       2.2778175775    -1.0206276141    -0.5102587281
   14      H       2.1141263630    -1.7760706480     0.2484911875
   15      C       3.4419222005    -1.0617381473    -1.2703884343
   16      H       4.1785743979    -1.8382374389    -1.1097024570
   17      C       3.6509375659    -0.0910714580    -2.2456475837
   18      Cl      5.1241862385    -0.1337718840    -3.2058133711
   19      C       2.7137762137     0.9096034235    -2.4742375401
   20      H       2.8924124238     1.6606644900    -3.2329807208
   21      C       1.5489711269     0.9335060971    -1.7103777143
   22      H       0.8200871348     1.7178896669    -1.8793799339
 ----------------------------------------------------------------
 Nuclear Repulsion Energy =        1186.60222142 hartrees
 There are       65 alpha and       65 beta electrons
 Applying Cartesian multipole field
    Component          Value
    ---------          -----
     (2,0,0)        1.00000E-12
     (0,2,0)        2.00000E-11
     (0,0,2)       -3.00000E-11
 Nucleus-field energy     =    -0.0000000686 hartrees
 Requested basis set is 6-311++G(d,p)
 There are 146 shells and 403 basis functions
 A cutoff of  1.0D-15 yielded   8700 shell pairs
 There are     69975 function pairs (     75132 Cartesian)
 Smallest overlap matrix eigenvalue = 3.29E-07
 Linear dependence detected in AO basis
 Number of orthogonalized atomic orbitals = 400
 Maximum deviation from orthogonality = 6.765E-10
 Guess from superposition of atomic densities
 Warning:  Energy on first SCF cycle will be non-variational
 SAD guess density has 130.000000 electrons

 -----------------------------------------------------------------------
  General SCF calculation program by
  Eric Jon Sundstrom, Paul Horn, Yuezhi Mao, Dmitri Zuev, Alec White,
  David Stuck, Shaama M.S., Shane Yost, Joonho Lee, David Small,
  Daniel Levine, Susi Lehtola, Hugh Burton, Evgeny Epifanovsky,
  Bang C. Huynh
 -----------------------------------------------------------------------
 Exchange:     0.2000 Hartree-Fock + 0.0800 Slater + 0.7200 B88
 Correlation:  0.1900 VWN1RPA + 0.8100 LYP
 Using SG-1 standard quadrature grid
 A restricted SCF calculation will be
 performed using DIIS
 SCF converges when DIIS error is below 1.0e-08
 ---------------------------------------
  Cycle       Energy         DIIS error
 ---------------------------------------
    1   -1845.7972608748      3.14e-02  
    2   -1842.1071413447      2.83e-03  
    3   -1841.9982107386      3.55e-03  
    4   -1842.2678138251      7.49e-04  
    5   -1842.2785491035      3.35e-04  
    6   -1842.2807534736      9.99e-05  
    7   -1842.2809303430      2.98e-05  
    8   -1842.2809450674      1.51e-05  
    9   -1842.2809498601      2.96e-06  
   10   -1842.2809500281      1.25e-06  
   11   -1842.2809500608      3.19e-07  
   12   -1842.2809500628      1.14e-07  
   13   -1842.2809500632      2.25e-08  
   14   -1842.2809500630      9.40e-09  Convergence criterion met
 ---------------------------------------
 SCF time:   CPU 461.63s  wall 462.00s 
 SCF   energy in the final basis set =    -1842.2809500630
 Total energy in the final basis set =    -1842.2809500630

 --------------------------------------------------------------

                    Orbital Energies (a.u.)
 --------------------------------------------------------------

 Alpha MOs
 -- Occupied --
********-101.5659-101.5603 -10.2627 -10.2609 -10.2497 -10.2207 -10.2089
-10.2061 -10.2029 -10.2019 -10.2000 -10.1994 -10.1993 -10.1987  -9.4810
 -9.4806  -9.4749  -7.2456  -7.2455  -7.2394  -7.2359  -7.2356  -7.2354
 -7.2347  -7.2297  -7.2294  -0.9314  -0.9057  -0.8738  -0.8609  -0.8472
 -0.7885  -0.7751  -0.7488  -0.7364  -0.6489  -0.6409  -0.6196  -0.6030
 -0.5481  -0.5202  -0.5108  -0.4891  -0.4865  -0.4704  -0.4534  -0.4494
 -0.4487  -0.4293  -0.4119  -0.4068  -0.3935  -0.3796  -0.3767  -0.3578
 -0.3523  -0.3446  -0.3380  -0.3236  -0.3165  -0.2819  -0.2794  -0.2638
 -0.2530
 -- Virtual --
 -0.0554  -0.0448  -0.0340  -0.0238  -0.0197  -0.0133   0.0004   0.0062
  0.0080   0.0146   0.0230   0.0266   0.0328   0.0380   0.0462   0.0517
  0.0556   0.0622   0.0658   0.0725   0.0810   0.0835   0.0845   0.0881
  0.0945   0.0978   0.1005   0.1054   0.1080   0.1114   0.1142   0.1152
  0.1190   0.1221   0.1232   0.1262   0.1309   0.1323   0.1333   0.1370
  0.1397   0.1401   0.1470   0.1493   0.1604   0.1634   0.1685   0.1692
  0.1788   0.1832   0.1847   0.1871   0.1938   0.2009   0.2043   0.2080
  0.2140   0.2197   0.2219   0.2266   0.2322   0.2347   0.2385   0.2445
  0.2480   0.2513   0.2534   0.2616   0.2631   0.2704   0.2733   0.2755
  0.2805   0.2820   0.2867   0.2907   0.2977   0.3071   0.3131   0.3151
  0.3195   0.3252   0.3304   0.3359   0.3498   0.3514   0.3572   0.3682
  0.3815   0.4328   0.4357   0.4421   0.4550   0.4581   0.4621   0.4628
  0.4844   0.4942   0.4963   0.5087   0.5141   0.5182   0.5357   0.5410
  0.5473   0.5559   0.5573   0.5663   0.5747   0.5780   0.5807   0.5892
  0.6005   0.6058   0.6163   0.6200   0.6300   0.6387   0.6401   0.6572
  0.6610   0.6683   0.6820   0.6849   0.6958   0.7005   0.7119   0.7188
  0.7256   0.7316   0.7408   0.7548   0.7590   0.7762   0.7973   0.8205
  0.8280   0.8318   0.8398   0.8485   0.8511   0.8539   0.8552   0.8575
  0.8627   0.8642   0.8717   0.8780   0.8860   0.8944   0.8974   0.9021
  0.9159   0.9196   0.9326   0.9398   0.9454   0.9551   0.9636   0.9675
  0.9796   0.9843   0.9968   1.0017   1.0072   1.0218   1.0411   1.0492
  1.0593   1.0694   1.0991   1.1139   1.1297   1.1388   1.1500   1.1919
  1.2033   1.2482   1.2602   1.2635   1.2892   1.2940   1.3090   1.3243
  1.3521   1.3585   1.3885   1.4361   1.4887   1.5008   1.5078   1.5117
  1.5245   1.5432   1.5468   1.5632   1.5874   1.5926   1.6044   1.6168
  1.6357   1.6514   1.6766   1.6907   1.6952   1.7156   1.7273   1.7493
  1.7616   1.7657   1.7969   1.8289   1.8606   1.8643   1.8943   1.8960
  1.9083   1.9100   1.9254   1.9370   1.9382   1.9505   1.9560   1.9657
  1.9801   1.9835   2.0325   2.0422   2.0559   2.0696   2.0993   2.1241
  2.1696   2.1972   2.2111   2.2575   2.2644   2.2825   2.2948   2.3077
  2.3106   2.3364   2.3567   2.4178   2.4281   2.4361   2.4432   2.4495
  2.4584   2.4759   2.5169   2.5362   2.5443   2.5834   2.6067   2.6213
  2.6528   2.6687   2.6771   2.6981   2.7097   2.7190   2.7275   2.7423
  2.7491   2.7526   2.7692   2.7724   2.7833   2.7871   2.7942   2.8041
  2.8137   2.8433   2.8494   2.8903   2.9221   2.9371   2.9860   3.0006
  3.0748   3.0893   3.1256   3.1404   3.1681   3.1928   3.2249   3.2308
  3.3362   3.3558   3.3912   3.4305   3.4838   3.5190   3.5877   3.6061
  3.7155   3.7342   3.8155   3.9533   3.9839   4.0508   4.1021   4.1351
  4.1416   4.3842   4.8121   4.8365   9.7728   9.7798   9.8230  23.4450
 23.6085  23.8890  23.8908  23.9090  23.9554  23.9779  24.0307  24.0699
 24.0830  24.1481  24.1678  25.8137  25.8298  25.9202  26.1401  26.1533
 26.2387  26.5652  26.5963  26.8163 215.7658 215.7714 215.8239
 --------------------------------------------------------------

          Ground-State Mulliken Net Atomic Charges

     Atom                 Charge (a.u.)
  ----------------------------------------
      1 C                     0.311143
      2 C                    -1.114054
      3 Cl                    0.626785
      4 C                     0.571571
      5 Cl                    0.441658
      6 C                    -0.670701
      7 H                     0.196108
      8 C                    -0.352812
      9 H                     0.178572
     10 C                    -0.445177
     11 H                     0.182421
     12 C                     1.004999
     13 C                    -0.718856
     14 H                     0.186889
     15 C                    -0.806861
     16 H                     0.188922
     17 C                     0.667152
     18 Cl                    0.419375
     19 C                    -0.653616
     20 H                     0.192288
     21 C                    -0.585682
     22 H                     0.179875
  ----------------------------------------
  Sum of atomic charges =     0.000000

 -----------------------------------------------------------------
                    Cartesian Multipole Moments
 -----------------------------------------------------------------
    Charge (ESU x 10^10)
                 0.0000
    Dipole Moment (Debye)
         X      -2.3607      Y      -0.3181      Z      -1.3559
       Tot       2.7409
    Quadrupole Moments (Debye-Ang)
        XX    -108.6204     XY      -1.7079     YY    -106.4932
        XZ       4.9499     YZ      -3.7948     ZZ    -113.9190
    Octopole Moments (Debye-Ang^2)
       XXX    -392.2231    XXY     -17.6124    XYY     -98.6596
       YYY     -17.8291    XXZ      17.9179    XYZ      -6.7674
       YYZ     -16.2621    XZZ    -127.0050    YZZ       4.6926
       ZZZ     -34.7762
    Hexadecapole Moments (Debye-Ang^3)
      XXXX   -4566.2639   XXXY      26.7095   XXYY    -784.4632
      XYYY      58.3590   YYYY    -317.2705   XXXZ    1315.4370
      XXYZ     -32.0166   XYYZ     396.4862   YYYZ     -86.7799
      XXZZ   -1370.0867   XYZZ      53.2358   YYZZ    -614.0225
      XZZZ    1261.9208   YZZZ    -101.9564   ZZZZ   -3426.6476
 -----------------------------------------------------------------
 Calculating analytic gradient of the SCF energy
 Gradient of SCF Energy
            1           2           3           4           5           6
    1  -0.0001229   0.0000453  -0.0000107  -0.0000049  -0.0000049   0.0000145
    2  -0.0000249   0.0000117  -0.0000196   0.0000016   0.0000025  -0.0000249
    3  -0.0000089   0.0000411  -0.0000074   0.0000072  -0.0000088  -0.0000393
            7           8           9          10          11          12
    1  -0.0000082  -0.0000336   0.0000010   0.0000827  -0.0000042   0.0000482
    2  -0.0000069   0.0000065  -0.0000237  -0.0000000  -0.0000030   0.0000927
    3  -0.0000041   0.0000456   0.0000040   0.0000038   0.0000023  -0.0001124
           13          14          15          16          17          18
    1   0.0000633  -0.0000102  -0.0000025   0.0000074  -0.0001305   0.0000619
    2  -0.0000446   0.0000198  -0.0000024   0.0000117   0.0000589   0.0000084
    3   0.0000189  -0.0000010   0.0000244  -0.0000080   0.0000427  -0.0000384
           19          20          21          22
    1   0.0000750  -0.0000009  -0.0000586  -0.0000072
    2  -0.0000408   0.0000092  -0.0000238  -0.0000082
    3  -0.0000250   0.0000048   0.0000639  -0.0000053
 Max gradient component =       1.305E-04
 RMS gradient           =       4.061E-05
 Gradient time:  CPU 161.40 s  wall 161.43 s
 Geometry Optimization Parameters
   NAtoms,    NIC,     NZ,  NCons,   NDum,   NFix, NCnnct, MaxDiis
       22     155      22       0       0       0       0       0

 Cartesian Hessian Update
 Hessian updated using BFGS update


** GEOMETRY OPTIMIZATION IN DELOCALIZED INTERNAL COORDINATES **
   Searching for a Minimum

   Optimization Cycle:   8

                       Coordinates (Angstroms)
     ATOM                X               Y               Z
      1  C         0.0413864738   -0.0012830287    0.0553649884
      2  C        -0.0028885776    0.1507481408    1.4532584879
      3  Cl        1.4779395834    0.3680511984    2.3613620285
      4  C        -1.2340388115    0.1632087056    2.1209924659
      5  Cl       -1.3238935358    0.3534390677    3.8584790469
      6  C        -2.4251078113    0.0322753108    1.4125514804
      7  H        -3.3639584009    0.0444777490    1.9509537792
      8  C        -2.3901525178   -0.1106700241    0.0312814465
      9  H        -3.3154315727   -0.2165105883   -0.5225784045
     10  C        -1.1703344504   -0.1261481571   -0.6353257011
     11  H        -1.1411239162   -0.2552736825   -1.7107092770
     12  C         1.3159498403   -0.0249724696   -0.7181189270
     13  C         2.2778175775   -1.0206276141   -0.5102587281
     14  H         2.1141263630   -1.7760706480    0.2484911875
     15  C         3.4419222005   -1.0617381473   -1.2703884343
     16  H         4.1785743979   -1.8382374389   -1.1097024570
     17  C         3.6509375659   -0.0910714580   -2.2456475837
     18  Cl        5.1241862385   -0.1337718840   -3.2058133711
     19  C         2.7137762137    0.9096034235   -2.4742375401
     20  H         2.8924124238    1.6606644900   -3.2329807208
     21  C         1.5489711269    0.9335060971   -1.7103777143
     22  H         0.8200871348    1.7178896669   -1.8793799339
   Point Group: c1    Number of degrees of freedom:    60


   Energy is  -1842.280950063

 Hessian updated using BFGS update

 60 Hessian modes will be used to form the next step
  Hessian Eigenvalues:
     0.002583    0.019329    0.019813    0.022547    0.023182    0.023416
     0.023616    0.023658    0.023796    0.023930    0.024015    0.024091
     0.024104    0.024118    0.024124    0.024139    0.024200    0.024861
     0.025410    0.155534    0.159265    0.159970    0.159995    0.160026
     0.160243    0.160656    0.215976    0.221153    0.222221    0.230825
     0.235799    0.248244    0.249555    0.250081    0.251627    0.272894
     0.292221    0.301117    0.304014    0.335180    0.350006    0.356577
     0.356621    0.356662    0.356669    0.356706    0.356966    0.362768
     0.428861    0.430703    0.434740    0.458228    0.465298    0.470387
     0.472448    0.475767    0.478844    0.482800    0.490034    0.527445

 Minimum search - taking simple RFO step
 Searching for Lamda that Minimizes Along All modes
 Value Taken    Lamda =   0.00000000
 Step Taken.  Stepsize is  0.006565

                             Maximum     Tolerance    Cnvgd?
         Gradient           0.000087      0.000300     YES
         Displacement       0.005574      0.001200      NO
         Energy change     -0.000001      0.000001      NO


 New Cartesian Coordinates Obtained by Inverse Iteration

 Displacement from previous Coordinates is:  0.021645
 ----------------------------------------------------------------
             Standard Nuclear Orientation (Angstroms)
    I     Atom           X                Y                Z
 ----------------------------------------------------------------
    1      C       0.0413034608    -0.0012265752     0.0552290116
    2      C      -0.0029917496     0.1524558116     1.4528654914
    3      Cl      1.4778624565     0.3728189703     2.3602247678
    4      C      -1.2340232439     0.1644661206     2.1208059350
    5      Cl     -1.3237070859     0.3562825888     3.8581501672
    6      C      -2.4250764066     0.0318417432     1.4126701110
    7      H      -3.3638484555     0.0437921060     1.9512009073
    8      C      -2.3901502574    -0.1124999550     0.0314888555
    9      H      -3.3154087803    -0.2194184923    -0.5222025467
   10      C      -1.1704150493    -0.1278233344    -0.6352416112
   11      H      -1.1412062656    -0.2580631960    -1.7104992383
   12      C       1.3158792703    -0.0250391865    -0.7180841569
   13      C       2.2767626939    -1.0218232393    -0.5116034553
   14      H       2.1123970901    -1.7783030537     0.2460091257
   15      C       3.4409483228    -1.0629191739    -1.2716818845
   16      H       4.1768460761    -1.8403197941    -1.1118709467
   17      C       3.6510685228    -0.0911172684    -2.2455683042
   18      Cl      5.1242274105    -0.1338511190    -3.2055710757
   19      C       2.7147715491     0.9107855851    -2.4727688532
   20      H       2.8940477452     1.6626893457    -3.2305304902
   21      C       1.5499757947     0.9346933741    -1.7089641693
   22      H       0.8218944470     1.7200674515    -1.8768415220
 ----------------------------------------------------------------
 Nuclear Repulsion Energy =        1186.60412510 hartrees
 There are       65 alpha and       65 beta electrons
 Applying Cartesian multipole field
    Component          Value
    ---------          -----
     (2,0,0)        1.00000E-12
     (0,2,0)        2.00000E-11
     (0,0,2)       -3.00000E-11
 Nucleus-field energy     =    -0.0000000686 hartrees
 Requested basis set is 6-311++G(d,p)
 There are 146 shells and 403 basis functions
 A cutoff of  1.0D-15 yielded   8700 shell pairs
 There are     69975 function pairs (     75132 Cartesian)
 Smallest overlap matrix eigenvalue = 3.29E-07
 Linear dependence detected in AO basis
 Number of orthogonalized atomic orbitals = 400
 Maximum deviation from orthogonality = 6.911E-10
 Guess from superposition of atomic densities
 Warning:  Energy on first SCF cycle will be non-variational
 SAD guess density has 130.000000 electrons

 -----------------------------------------------------------------------
  General SCF calculation program by
  Eric Jon Sundstrom, Paul Horn, Yuezhi Mao, Dmitri Zuev, Alec White,
  David Stuck, Shaama M.S., Shane Yost, Joonho Lee, David Small,
  Daniel Levine, Susi Lehtola, Hugh Burton, Evgeny Epifanovsky,
  Bang C. Huynh
 -----------------------------------------------------------------------
 Exchange:     0.2000 Hartree-Fock + 0.0800 Slater + 0.7200 B88
 Correlation:  0.1900 VWN1RPA + 0.8100 LYP
 Using SG-1 standard quadrature grid
 A restricted SCF calculation will be
 performed using DIIS
 SCF converges when DIIS error is below 1.0e-08
 ---------------------------------------
  Cycle       Energy         DIIS error
 ---------------------------------------
    1   -1845.7972538992      3.14e-02  
    2   -1842.1071422106      2.83e-03  
    3   -1841.9982115391      3.55e-03  
    4   -1842.2678137568      7.49e-04  
    5   -1842.2785489243      3.35e-04  
    6   -1842.2807535723      9.99e-05  
    7   -1842.2809304469      2.99e-05  
    8   -1842.2809452345      1.52e-05  
    9   -1842.2809500374      2.96e-06  
   10   -1842.2809502056      1.25e-06  
   11   -1842.2809502382      3.19e-07  
   12   -1842.2809502400      1.14e-07  
   13   -1842.2809502403      2.25e-08  
   14   -1842.2809502404      9.40e-09  Convergence criterion met
 ---------------------------------------
 SCF time:   CPU 475.32s  wall 476.00s 
 SCF   energy in the final basis set =    -1842.2809502404
 Total energy in the final basis set =    -1842.2809502404

 --------------------------------------------------------------

                    Orbital Energies (a.u.)
 --------------------------------------------------------------

 Alpha MOs
 -- Occupied --
********-101.5658-101.5603 -10.2627 -10.2609 -10.2497 -10.2207 -10.2089
-10.2061 -10.2029 -10.2020 -10.2000 -10.1994 -10.1993 -10.1987  -9.4810
 -9.4806  -9.4749  -7.2456  -7.2454  -7.2394  -7.2359  -7.2356  -7.2354
 -7.2346  -7.2297  -7.2294  -0.9314  -0.9057  -0.8738  -0.8609  -0.8472
 -0.7885  -0.7751  -0.7488  -0.7364  -0.6489  -0.6408  -0.6197  -0.6030
 -0.5481  -0.5202  -0.5107  -0.4891  -0.4865  -0.4704  -0.4534  -0.4494
 -0.4487  -0.4293  -0.4119  -0.4069  -0.3935  -0.3796  -0.3767  -0.3578
 -0.3522  -0.3446  -0.3380  -0.3236  -0.3165  -0.2819  -0.2794  -0.2638
 -0.2530
 -- Virtual --
 -0.0554  -0.0448  -0.0340  -0.0239  -0.0197  -0.0133   0.0004   0.0062
  0.0080   0.0146   0.0230   0.0266   0.0328   0.0380   0.0462   0.0517
  0.0556   0.0622   0.0658   0.0725   0.0810   0.0835   0.0844   0.0881
  0.0945   0.0978   0.1005   0.1054   0.1080   0.1114   0.1142   0.1152
  0.1190   0.1221   0.1232   0.1262   0.1309   0.1323   0.1333   0.1370
  0.1397   0.1400   0.1470   0.1493   0.1605   0.1634   0.1685   0.1692
  0.1788   0.1832   0.1847   0.1871   0.1937   0.2009   0.2043   0.2080
  0.2141   0.2196   0.2219   0.2266   0.2323   0.2347   0.2385   0.2446
  0.2479   0.2513   0.2534   0.2616   0.2632   0.2705   0.2733   0.2755
  0.2805   0.2820   0.2866   0.2907   0.2976   0.3071   0.3131   0.3151
  0.3194   0.3252   0.3304   0.3359   0.3498   0.3515   0.3572   0.3682
  0.3815   0.4328   0.4357   0.4421   0.4551   0.4581   0.4621   0.4628
  0.4844   0.4941   0.4963   0.5087   0.5141   0.5182   0.5357   0.5411
  0.5473   0.5558   0.5573   0.5661   0.5747   0.5779   0.5806   0.5892
  0.6005   0.6057   0.6166   0.6200   0.6302   0.6387   0.6402   0.6572
  0.6611   0.6683   0.6821   0.6852   0.6956   0.7007   0.7119   0.7188
  0.7256   0.7316   0.7409   0.7548   0.7590   0.7763   0.7972   0.8205
  0.8280   0.8317   0.8397   0.8486   0.8511   0.8539   0.8553   0.8574
  0.8627   0.8642   0.8717   0.8782   0.8859   0.8944   0.8974   0.9022
  0.9159   0.9194   0.9327   0.9398   0.9453   0.9552   0.9637   0.9675
  0.9796   0.9844   0.9968   1.0016   1.0073   1.0217   1.0411   1.0493
  1.0592   1.0692   1.0991   1.1142   1.1300   1.1389   1.1501   1.1919
  1.2034   1.2482   1.2602   1.2634   1.2893   1.2941   1.3089   1.3243
  1.3522   1.3586   1.3886   1.4358   1.4886   1.5009   1.5079   1.5117
  1.5247   1.5432   1.5469   1.5632   1.5874   1.5926   1.6045   1.6168
  1.6358   1.6513   1.6767   1.6906   1.6952   1.7154   1.7273   1.7493
  1.7616   1.7657   1.7969   1.8289   1.8604   1.8644   1.8942   1.8958
  1.9083   1.9100   1.9254   1.9370   1.9384   1.9505   1.9561   1.9657
  1.9804   1.9837   2.0325   2.0422   2.0560   2.0696   2.0993   2.1241
  2.1696   2.1972   2.2112   2.2575   2.2643   2.2825   2.2946   2.3076
  2.3107   2.3364   2.3569   2.4180   2.4283   2.4361   2.4432   2.4495
  2.4585   2.4760   2.5168   2.5362   2.5443   2.5832   2.6067   2.6213
  2.6528   2.6689   2.6773   2.6981   2.7097   2.7191   2.7275   2.7424
  2.7490   2.7526   2.7692   2.7721   2.7829   2.7869   2.7942   2.8042
  2.8138   2.8433   2.8495   2.8901   2.9221   2.9372   2.9861   3.0008
  3.0750   3.0894   3.1258   3.1403   3.1680   3.1928   3.2249   3.2309
  3.3362   3.3558   3.3912   3.4306   3.4837   3.5190   3.5876   3.6062
  3.7155   3.7344   3.8157   3.9534   3.9838   4.0508   4.1021   4.1351
  4.1415   4.3839   4.8122   4.8365   9.7729   9.7798   9.8230  23.4450
 23.6085  23.8891  23.8908  23.9090  23.9553  23.9779  24.0307  24.0700
 24.0830  24.1481  24.1679  25.8136  25.8298  25.9202  26.1401  26.1534
 26.2391  26.5652  26.5964  26.8163 215.7658 215.7714 215.8239
 --------------------------------------------------------------

          Ground-State Mulliken Net Atomic Charges

     Atom                 Charge (a.u.)
  ----------------------------------------
      1 C                     0.310532
      2 C                    -1.116969
      3 Cl                    0.626782
      4 C                     0.572305
      5 Cl                    0.441622
      6 C                    -0.669196
      7 H                     0.196131
      8 C                    -0.353165
      9 H                     0.178554
     10 C                    -0.444324
     11 H                     0.182525
     12 C                     1.004883
     13 C                    -0.717129
     14 H                     0.187021
     15 C                    -0.806886
     16 H                     0.188947
     17 C                     0.666441
     18 Cl                    0.419418
     19 C                    -0.652937
     20 H                     0.192321
     21 C                    -0.586786
     22 H                     0.179909
  ----------------------------------------
  Sum of atomic charges =     0.000000

 -----------------------------------------------------------------
                    Cartesian Multipole Moments
 -----------------------------------------------------------------
    Charge (ESU x 10^10)
                -0.0000
    Dipole Moment (Debye)
         X      -2.3604      Y      -0.3214      Z      -1.3562
       Tot       2.7412
    Quadrupole Moments (Debye-Ang)
        XX    -108.6211     XY      -1.6980     YY    -106.4787
        XZ       4.9380     YZ      -3.7926     ZZ    -113.9255
    Octopole Moments (Debye-Ang^2)
       XXX    -392.2282    XXY     -17.6948    XYY     -98.6258
       YYY     -18.0879    XXZ      17.8847    XYZ      -6.7610
       YYZ     -16.2712    XZZ    -126.9983    YZZ       4.5804
       ZZZ     -34.6975
    Hexadecapole Moments (Debye-Ang^3)
      XXXX   -4566.1538   XXXY      26.6327   XXYY    -784.4810
      XYYY      58.0423   YYYY    -318.0899   XXXZ    1315.2757
      XXYZ     -32.3093   XYYZ     396.4455   YYYZ     -87.8167
      XXZZ   -1369.7801   XYZZ      53.1698   YYZZ    -613.9560
      XZZZ    1261.9926   YZZZ    -102.8501   ZZZZ   -3425.6901
 -----------------------------------------------------------------
 Calculating analytic gradient of the SCF energy
 Gradient of SCF Energy
            1           2           3           4           5           6
    1  -0.0000275   0.0000100  -0.0000079   0.0000094  -0.0000045  -0.0000028
    2  -0.0000004  -0.0000005   0.0000005  -0.0000048   0.0000002  -0.0000110
    3  -0.0000075   0.0000128  -0.0000038  -0.0000056   0.0000018  -0.0000055
            7           8           9          10          11          12
    1  -0.0000015  -0.0000176   0.0000024   0.0000346  -0.0000052   0.0000054
    2  -0.0000102  -0.0000046  -0.0000160  -0.0000053  -0.0000062   0.0000211
    3  -0.0000015   0.0000130  -0.0000012   0.0000000   0.0000004  -0.0000191
           13          14          15          16          17          18
    1   0.0000331   0.0000003  -0.0000081   0.0000070  -0.0000349   0.0000148
    2  -0.0000089   0.0000055  -0.0000012   0.0000112   0.0000357   0.0000094
    3   0.0000003  -0.0000018   0.0000157  -0.0000003   0.0000010  -0.0000063
           19          20          21          22
    1   0.0000347  -0.0000084  -0.0000302  -0.0000031
    2  -0.0000107   0.0000058  -0.0000084  -0.0000012
    3  -0.0000153  -0.0000002   0.0000274  -0.0000044
 Max gradient component =       3.567E-05
 RMS gradient           =       1.372E-05
 Gradient time:  CPU 168.47 s  wall 168.50 s
 Geometry Optimization Parameters
   NAtoms,    NIC,     NZ,  NCons,   NDum,   NFix, NCnnct, MaxDiis
       22     155      22       0       0       0       0       0

 Cartesian Hessian Update
 Hessian updated using BFGS update


** GEOMETRY OPTIMIZATION IN DELOCALIZED INTERNAL COORDINATES **
   Searching for a Minimum

   Optimization Cycle:   9

                       Coordinates (Angstroms)
     ATOM                X               Y               Z
      1  C         0.0413034608   -0.0012265752    0.0552290116
      2  C        -0.0029917496    0.1524558116    1.4528654914
      3  Cl        1.4778624565    0.3728189703    2.3602247678
      4  C        -1.2340232439    0.1644661206    2.1208059350
      5  Cl       -1.3237070859    0.3562825888    3.8581501672
      6  C        -2.4250764066    0.0318417432    1.4126701110
      7  H        -3.3638484555    0.0437921060    1.9512009073
      8  C        -2.3901502574   -0.1124999550    0.0314888555
      9  H        -3.3154087803   -0.2194184923   -0.5222025467
     10  C        -1.1704150493   -0.1278233344   -0.6352416112
     11  H        -1.1412062656   -0.2580631960   -1.7104992383
     12  C         1.3158792703   -0.0250391865   -0.7180841569
     13  C         2.2767626939   -1.0218232393   -0.5116034553
     14  H         2.1123970901   -1.7783030537    0.2460091257
     15  C         3.4409483228   -1.0629191739   -1.2716818845
     16  H         4.1768460761   -1.8403197941   -1.1118709467
     17  C         3.6510685228   -0.0911172684   -2.2455683042
     18  Cl        5.1242274105   -0.1338511190   -3.2055710757
     19  C         2.7147715491    0.9107855851   -2.4727688532
     20  H         2.8940477452    1.6626893457   -3.2305304902
     21  C         1.5499757947    0.9346933741   -1.7089641693
     22  H         0.8218944470    1.7200674515   -1.8768415220
   Point Group: c1    Number of degrees of freedom:    60


   Energy is  -1842.280950240

 Hessian updated using BFGS update

 60 Hessian modes will be used to form the next step
  Hessian Eigenvalues:
     0.002605    0.019075    0.019716    0.021261    0.023024    0.023445
     0.023566    0.023676    0.023776    0.023915    0.024013    0.024090
     0.024105    0.024107    0.024124    0.024144    0.024265    0.024857
     0.025565    0.155204    0.157583    0.159968    0.160018    0.160043
     0.160248    0.161079    0.212332    0.220748    0.221682    0.230097
     0.235767    0.247724    0.249695    0.250193    0.253269    0.273528
     0.287124    0.300802    0.304094    0.333543    0.350056    0.356505
     0.356616    0.356658    0.356669    0.356712    0.356960    0.362786
     0.426160    0.430217    0.432957    0.449254    0.461603    0.470004
     0.471653    0.474369    0.478712    0.481328    0.489762    0.527476

 Minimum search - taking simple RFO step
 Searching for Lamda that Minimizes Along All modes
 Value Taken    Lamda =   0.00000000
 Step Taken.  Stepsize is  0.000869

                             Maximum     Tolerance    Cnvgd?
         Gradient           0.000033      0.000300     YES
         Displacement       0.000496      0.001200     YES
         Energy change     -0.000000      0.000001     YES

 Final energy is   -1842.2809502404109     


 ******************************
 **  OPTIMIZATION CONVERGED  **
 ******************************

                       Coordinates (Angstroms)
     ATOM                X               Y               Z
      1  C         0.0413034608   -0.0012265752    0.0552290116
      2  C        -0.0029917496    0.1524558116    1.4528654914
      3  Cl        1.4778624565    0.3728189703    2.3602247678
      4  C        -1.2340232439    0.1644661206    2.1208059350
      5  Cl       -1.3237070859    0.3562825888    3.8581501672
      6  C        -2.4250764066    0.0318417432    1.4126701110
      7  H        -3.3638484555    0.0437921060    1.9512009073
      8  C        -2.3901502574   -0.1124999550    0.0314888555
      9  H        -3.3154087803   -0.2194184923   -0.5222025467
     10  C        -1.1704150493   -0.1278233344   -0.6352416112
     11  H        -1.1412062656   -0.2580631960   -1.7104992383
     12  C         1.3158792703   -0.0250391865   -0.7180841569
     13  C         2.2767626939   -1.0218232393   -0.5116034553
     14  H         2.1123970901   -1.7783030537    0.2460091257
     15  C         3.4409483228   -1.0629191739   -1.2716818845
     16  H         4.1768460761   -1.8403197941   -1.1118709467
     17  C         3.6510685228   -0.0911172684   -2.2455683042
     18  Cl        5.1242274105   -0.1338511190   -3.2055710757
     19  C         2.7147715491    0.9107855851   -2.4727688532
     20  H         2.8940477452    1.6626893457   -3.2305304902
     21  C         1.5499757947    0.9346933741   -1.7089641693
     22  H         0.8218944470    1.7200674515   -1.8768415220

Z-matrix Print:
$molecule
0 1
Cl
C  1 1.750654
C  2 1.400617 1 119.684053
C  3 1.391996 2 120.572157 1 178.031386 0
H  4 1.082336 3 119.207691 2 179.981035 0
C  4 1.389142 3 119.616443 2 -0.050862 0
H  6 1.083563 4 119.791600 3 179.787464 0
C  6 1.390150 4 120.004445 3 0.187729 0
H  8 1.083510 6 120.061888 4 178.909766 0
C  8 1.400371 6 121.448806 4 0.052603 0
C  10 1.491014 8 118.849297 6 -179.989952 0
C  11 1.399189 10 119.957985 8 59.658175 0
H  12 1.084019 11 119.620362 10 2.890042 0
C  12 1.393097 11 121.091021 10 -178.073594 0
H  14 1.082452 12 120.688838 11 -179.346870 0
C  14 1.389993 12 119.075410 11 0.379640 0
C  16 1.391763 14 121.062952 12 -0.018104 0
H  17 1.082329 16 120.145799 14 179.580133 0
C  17 1.390948 16 119.216243 14 -0.345803 0
H  19 1.083169 17 119.247241 16 179.957562 0
Cl 3 1.750200 2 121.289646 1 -1.546510 0
Cl 16 1.758871 14 119.503487 12 179.881304 0
$end


 --------------------------------------------------------------

                    Orbital Energies (a.u.)
 --------------------------------------------------------------

 Alpha MOs
 -- Occupied --
********-101.5658-101.5603 -10.2627 -10.2609 -10.2497 -10.2207 -10.2089
-10.2061 -10.2029 -10.2020 -10.2000 -10.1994 -10.1993 -10.1987  -9.4810
 -9.4806  -9.4749  -7.2456  -7.2454  -7.2394  -7.2359  -7.2356  -7.2354
 -7.2346  -7.2297  -7.2294  -0.9314  -0.9057  -0.8738  -0.8609  -0.8472
 -0.7885  -0.7751  -0.7488  -0.7364  -0.6489  -0.6408  -0.6197  -0.6030
 -0.5481  -0.5202  -0.5107  -0.4891  -0.4865  -0.4704  -0.4534  -0.4494
 -0.4487  -0.4293  -0.4119  -0.4069  -0.3935  -0.3796  -0.3767  -0.3578
 -0.3522  -0.3446  -0.3380  -0.3236  -0.3165  -0.2819  -0.2794  -0.2638
 -0.2530
 -- Virtual --
 -0.0554  -0.0448  -0.0340  -0.0239  -0.0197  -0.0133   0.0004   0.0062
  0.0080   0.0146   0.0230   0.0266   0.0328   0.0380   0.0462   0.0517
  0.0556   0.0622   0.0658   0.0725   0.0810   0.0835   0.0844   0.0881
  0.0945   0.0978   0.1005   0.1054   0.1080   0.1114   0.1142   0.1152
  0.1190   0.1221   0.1232   0.1262   0.1309   0.1323   0.1333   0.1370
  0.1397   0.1400   0.1470   0.1493   0.1605   0.1634   0.1685   0.1692
  0.1788   0.1832   0.1847   0.1871   0.1937   0.2009   0.2043   0.2080
  0.2141   0.2196   0.2219   0.2266   0.2323   0.2347   0.2385   0.2446
  0.2479   0.2513   0.2534   0.2616   0.2632   0.2705   0.2733   0.2755
  0.2805   0.2820   0.2866   0.2907   0.2976   0.3071   0.3131   0.3151
  0.3194   0.3252   0.3304   0.3359   0.3498   0.3515   0.3572   0.3682
  0.3815   0.4328   0.4357   0.4421   0.4551   0.4581   0.4621   0.4628
  0.4844   0.4941   0.4963   0.5087   0.5141   0.5182   0.5357   0.5411
  0.5473   0.5558   0.5573   0.5661   0.5747   0.5779   0.5806   0.5892
  0.6005   0.6057   0.6166   0.6200   0.6302   0.6387   0.6402   0.6572
  0.6611   0.6683   0.6821   0.6852   0.6956   0.7007   0.7119   0.7188
  0.7256   0.7316   0.7409   0.7548   0.7590   0.7763   0.7972   0.8205
  0.8280   0.8317   0.8397   0.8486   0.8511   0.8539   0.8553   0.8574
  0.8627   0.8642   0.8717   0.8782   0.8859   0.8944   0.8974   0.9022
  0.9159   0.9194   0.9327   0.9398   0.9453   0.9552   0.9637   0.9675
  0.9796   0.9844   0.9968   1.0016   1.0073   1.0217   1.0411   1.0493
  1.0592   1.0692   1.0991   1.1142   1.1300   1.1389   1.1501   1.1919
  1.2034   1.2482   1.2602   1.2634   1.2893   1.2941   1.3089   1.3243
  1.3522   1.3586   1.3886   1.4358   1.4886   1.5009   1.5079   1.5117
  1.5247   1.5432   1.5469   1.5632   1.5874   1.5926   1.6045   1.6168
  1.6358   1.6513   1.6767   1.6906   1.6952   1.7154   1.7273   1.7493
  1.7616   1.7657   1.7969   1.8289   1.8604   1.8644   1.8942   1.8958
  1.9083   1.9100   1.9254   1.9370   1.9384   1.9505   1.9561   1.9657
  1.9804   1.9837   2.0325   2.0422   2.0560   2.0696   2.0993   2.1241
  2.1696   2.1972   2.2112   2.2575   2.2643   2.2825   2.2946   2.3076
  2.3107   2.3364   2.3569   2.4180   2.4283   2.4361   2.4432   2.4495
  2.4585   2.4760   2.5168   2.5362   2.5443   2.5832   2.6067   2.6213
  2.6528   2.6689   2.6773   2.6981   2.7097   2.7191   2.7275   2.7424
  2.7490   2.7526   2.7692   2.7721   2.7829   2.7869   2.7942   2.8042
  2.8138   2.8433   2.8495   2.8901   2.9221   2.9372   2.9861   3.0008
  3.0750   3.0894   3.1258   3.1403   3.1680   3.1928   3.2249   3.2309
  3.3362   3.3558   3.3912   3.4306   3.4837   3.5190   3.5876   3.6062
  3.7155   3.7344   3.8157   3.9534   3.9838   4.0508   4.1021   4.1351
  4.1415   4.3839   4.8122   4.8365   9.7729   9.7798   9.8230  23.4450
 23.6085  23.8891  23.8908  23.9090  23.9553  23.9779  24.0307  24.0700
 24.0830  24.1481  24.1679  25.8136  25.8298  25.9202  26.1401  26.1534
 26.2391  26.5652  26.5964  26.8163 215.7658 215.7714 215.8239
 --------------------------------------------------------------

          Ground-State Mulliken Net Atomic Charges

     Atom                 Charge (a.u.)
  ----------------------------------------
      1 C                     0.310532
      2 C                    -1.116969
      3 Cl                    0.626782
      4 C                     0.572305
      5 Cl                    0.441622
      6 C                    -0.669196
      7 H                     0.196131
      8 C                    -0.353165
      9 H                     0.178554
     10 C                    -0.444324
     11 H                     0.182525
     12 C                     1.004883
     13 C                    -0.717129
     14 H                     0.187021
     15 C                    -0.806886
     16 H                     0.188947
     17 C                     0.666441
     18 Cl                    0.419418
     19 C                    -0.652937
     20 H                     0.192321
     21 C                    -0.586786
     22 H                     0.179909
  ----------------------------------------
  Sum of atomic charges =     0.000000

 -----------------------------------------------------------------
                    Cartesian Multipole Moments
 -----------------------------------------------------------------
    Charge (ESU x 10^10)
                -0.0000
    Dipole Moment (Debye)
         X      -2.3604      Y      -0.3214      Z      -1.3562
       Tot       2.7412
    Quadrupole Moments (Debye-Ang)
        XX    -108.6211     XY      -1.6980     YY    -106.4787
        XZ       4.9380     YZ      -3.7926     ZZ    -113.9255
    Octopole Moments (Debye-Ang^2)
       XXX    -392.2282    XXY     -17.6948    XYY     -98.6258
       YYY     -18.0879    XXZ      17.8847    XYZ      -6.7610
       YYZ     -16.2712    XZZ    -126.9983    YZZ       4.5804
       ZZZ     -34.6975
    Hexadecapole Moments (Debye-Ang^3)
      XXXX   -4566.1538   XXXY      26.6327   XXYY    -784.4810
      XYYY      58.0423   YYYY    -318.0899   XXXZ    1315.2757
      XXYZ     -32.3093   XYYZ     396.4455   YYYZ     -87.8167
      XXZZ   -1369.7801   XYZZ      53.1698   YYZZ    -613.9560
      XZZZ    1261.9926   YZZZ    -102.8501   ZZZZ   -3425.6901
 -----------------------------------------------------------------
Archival summary:
1\1\november\OPT\ProcedureUnspecified\BasisUnspecified\l3127\taweetha\WedJan1504:52:532020WedJan1504:52:532020\0\\#,OPT,ProcedureUnspecified,BasisUnspecified,\\0,1\Cl\C,1,1.75065\C,2,1.40062,1,119.684\C,3,1.392,2,120.572,1,178.031,0\H,4,1.08234,3,119.208,2,179.981,0\C,4,1.38914,3,119.616,2,-0.0508619,0\H,6,1.08356,4,119.792,3,179.787,0\C,6,1.39015,4,120.004,3,0.187729,0\H,8,1.08351,6,120.062,4,178.91,0\C,8,1.40037,6,121.449,4,0.0526031,0\C,10,1.49101,8,118.849,6,-179.99,0\C,11,1.39919,10,119.958,8,59.6582,0\H,12,1.08402,11,119.62,10,2.89004,0\C,12,1.3931,11,121.091,10,-178.074,0\H,14,1.08245,12,120.689,11,-179.347,0\C,14,1.38999,12,119.075,11,0.37964,0\C,16,1.39176,14,121.063,12,-0.0181041,0\H,17,1.08233,16,120.146,14,179.58,0\C,17,1.39095,16,119.216,14,-0.345803,0\H,19,1.08317,17,119.247,16,179.958,0\Cl,3,1.7502,2,121.29,1,-1.54651,0\Cl,16,1.75887,14,119.503,12,179.881,0\\\@

 Total job time:  5633.11s(wall), 5632.42s(cpu) 
 Wed Jan 15 04:52:53 2020

        *************************************************************
        *                                                           *
        *  Thank you very much for using Q-Chem.  Have a nice day.  *
        *                                                           *
        *************************************************************


 
User input: 2 of 2 
 
                  Welcome to Q-Chem
     A Quantum Leap Into The Future Of Chemistry


 Q-Chem 5.2 (devel), Q-Chem, Inc., Pleasanton, CA (2019)

 Yihan Shao,  Zhengting Gan,  E. Epifanovsky,  A. T. B. Gilbert,  M. Wormit,  
 J. Kussmann,  A. W. Lange,  A. Behn,  Jia Deng,  Xintian Feng,  D. Ghosh,  
 M. Goldey,  P. R. Horn,  L. D. Jacobson,  I. Kaliman,  T. Kus,  A. Landau,  
 Jie Liu,  E. I. Proynov,  R. M. Richard,  R. P. Steele,  E. J. Sundstrom,  
 H. L. Woodcock III,  P. M. Zimmerman,  D. Zuev,  B. Albrecht,  E. Alguire,  
 S. A. Baeppler,  D. Barton,  Z. Benda,  Y. A. Bernard,  E. J. Berquist,  
 K. B. Bravaya,  H. Burton,  D. Casanova,  Chun-Min Chang,  Yunqing Chen,  
 A. Chien,  K. D. Closser,  M. P. Coons,  S. Coriani,  S. Dasgupta,  
 A. L. Dempwolff,  M. Diedenhofen,  Hainam Do,  R. G. Edgar,  Po-Tung Fang,  
 S. Faraji,  S. Fatehi,  Qingguo Feng,  K. D. Fenk,  J. Fosso-Tande,  
 J. Gayvert,  Qinghui Ge,  A. Ghysels,  G. Gidofalvi,  J. Gomes,  
 J. Gonthier,  A. Gunina,  D. Hait,  M. W. D. Hanson-Heine,  
 P. H. P. Harbach,  A. W. Hauser,  M. F. Herbst,  J. E. Herr,  
 E. G. Hohenstein,  Z. C. Holden,  Kerwin Hui,  B. C. Huynh,  T.-C. Jagau,  
 Hyunjun Ji,  B. Kaduk,  K. Khistyaev,  Jaehoon Kim,  P. Klunzinger,  K. Koh,  
 D. Kosenkov,  L. Koulias,  T. Kowalczyk,  C. M. Krauter,  A. Kunitsa,  
 Ka Un Lao,  A. Laurent,  K. V. Lawler,  Joonho Lee,  D. Lefrancois,  
 S. Lehtola,  D. S. Levine,  Yi-Pei Li,  You-Sheng Lin,  Fenglai Liu,  
 E. Livshits,  A. Luenser,  P. Manohar,  E. Mansoor,  S. F. Manzer,  
 Shan-Ping Mao,  Yuezhi Mao,  N. Mardirossian,  A. V. Marenich,  
 T. Markovich,  L. A. Martinez-Martinez,  S. A. Maurer,  N. J. Mayhall,  
 S. C. McKenzie,  J.-M. Mewes,  P. Morgante,  A. F. Morrison,  
 J. W. Mullinax,  K. Nanda,  T. S. Nguyen-Beck,  R. Olivares-Amaya,  
 J. A. Parkhill,  Zheng Pei,  T. M. Perrine,  F. Plasser,  P. Pokhilko,  
 S. Prager,  A. Prociuk,  E. Ramos,  D. R. Rehn,  F. Rob,  M. Scheurer,  
 M. Schneider,  N. Sergueev,  S. M. Sharada,  S. Sharma,  D. W. Small,  
 T. Stauch,  T. Stein,  Yu-Chuan Su,  A. J. W. Thom,  A. Tkatchenko,  
 T. Tsuchimochi,  N. M. Tubman,  L. Vogt,  M. L. Vidal,  O. Vydrov,  
 M. A. Watson,  J. Wenzel,  M. de Wergifosse,  T. A. Wesolowski,  A. White,  
 J. Witte,  A. Yamada,  Jun Yang,  K. Yao,  S. Yeganeh,  S. R. Yost,  
 Zhi-Qiang You,  A. Zech,  Igor Ying Zhang,  Xing Zhang,  Yan Zhao,  
 Ying Zhu,  B. R. Brooks,  G. K. L. Chan,  C. J. Cramer,  M. S. Gordon,  
 W. J. Hehre,  A. Klamt,  M. W. Schmidt,  C. D. Sherrill,  D. G. Truhlar,  
 A. Aspuru-Guzik,  R. Baer,  A. T. Bell,  N. A. Besley,  Jeng-Da Chai,  
 A. E. DePrince, III,  R. A. DiStasio Jr.,  A. Dreuw,  B. D. Dunietz,  
 T. R. Furlani,  Chao-Ping Hsu,  Yousung Jung,  Jing Kong,  D. S. Lambrecht,  
 WanZhen Liang,  C. Ochsenfeld,  V. A. Rassolov,  L. V. Slipchenko,  
 J. E. Subotnik,  T. Van Voorhis,  J. M. Herbert,  A. I. Krylov,  
 P. M. W. Gill,  M. Head-Gordon

 Contributors to earlier versions of Q-Chem not listed above: 
 R. D. Adamson,  B. Austin,  J. Baker,  G. J. O. Beran,  K. Brandhorst,  
 S. T. Brown,  E. F. C. Byrd,  A. K. Chakraborty,  C.-L. Cheng,  
 Siu Hung Chien,  D. M. Chipman,  D. L. Crittenden,  H. Dachsel,  
 R. J. Doerksen,  A. D. Dutoi,  L. Fusti-Molnar,  W. A. Goddard III,  
 A. Golubeva-Zadorozhnaya,  S. R. Gwaltney,  G. Hawkins,  A. Heyden,  
 S. Hirata,  G. Kedziora,  F. J. Keil,  C. Kelley,  Jihan Kim,  R. A. King,  
 R. Z. Khaliullin,  P. P. Korambath,  W. Kurlancheek,  A. M. Lee,  M. S. Lee,  
 S. V. Levchenko,  Ching Yeh Lin,  D. Liotard,  R. C. Lochan,  I. Lotan,  
 P. E. Maslen,  N. Nair,  D. P. O'Neill,  D. Neuhauser,  E. Neuscamman,  
 C. M. Oana,  R. Olson,  B. Peters,  R. Peverati,  P. A. Pieniazek,  
 Y. M. Rhee,  J. Ritchie,  M. A. Rohrdanz,  E. Rosta,  N. J. Russ,  
 H. F. Schaefer III,  N. E. Schultz,  N. Shenvi,  A. C. Simmonett,  A. Sodt,  
 D. Stuck,  K. S. Thanthiriwatte,  V. Vanovschi,  Tao Wang,  A. Warshel,  
 C. F. Williams,  Q. Wu,  X. Xu,  W. Zhang

 Please cite Q-Chem as follows:
 Y. Shao et al., Mol. Phys. 113, 184-215 (2015)
 DOI: 10.1080/00268976.2014.952696

 Q-Chem 5.2.1 for Intel X86 EM64T Linux

 Parts of Q-Chem use Armadillo 8.300.2 (Tropical Shenanigans).
 http://arma.sourceforge.net/

 Q-Chem begins on Wed Jan 15 04:52:53 2020  

Host: 
0

     Scratch files written to /scratch/taweetham/qchem21795//
NAlpha2: 130
NElect   130
Mult     1
The previous job contains 0 fragments, simply inherited here

 Q-Chem warning in module libgen/rem_setup.C, line 2168:

 Setting Thresh to 1e-14


Checking the input file for inconsistencies... 	...done.

--------------------------------------------------------------
User input:
--------------------------------------------------------------

$MOLECULE
READ
$END

$REM
   JOB_TYPE 	FREQUENCY
   BASIS 	6-311++G**
   METHOD	B3LYP
   SCF_GUESS_ALWAYS     TRUE
   S2THRESH     15
   THRESH       15
   MEM_TOTAL    10000
$END

--------------------------------------------------------------
 ----------------------------------------------------------------
             Standard Nuclear Orientation (Angstroms)
    I     Atom           X                Y                Z
 ----------------------------------------------------------------
    1      C      -0.6857678585    -0.7614294969     0.0997203719
    2      C      -1.6811688870     0.2245791028    -0.0265012795
    3      Cl     -1.2337014249     1.8970413068    -0.2861799358
    4      C      -3.0348214858    -0.1319995813     0.0204402531
    5      Cl     -4.2973893157     1.0699461014    -0.1359272029
    6      C      -3.4113408338    -1.4619491873     0.1851230788
    7      H      -4.4637054026    -1.7126578788     0.2186664216
    8      C      -2.4344003270    -2.4425031584     0.3026695735
    9      H      -2.7242863310    -3.4782232734     0.4344232257
   10      C      -1.0896633199    -2.0927373813     0.2594887702
   11      H      -0.3269222850    -2.8544965006     0.3687759933
   12      C       0.7721970449    -0.4516525291     0.0609858680
   13      C       1.3701141790     0.3694196811     1.0242330887
   14      H       0.7621608753     0.8183745641     1.8001756624
   15      C       2.7393811541     0.6134564725     1.0071958263
   16      H       3.1967143064     1.2436772825     1.7589304083
   17      C       3.5200618551     0.0355485996     0.0104188532
   18      Cl      5.2511257181     0.3455465049    -0.0203677174
   19      C       2.9540177406    -0.7838461180    -0.9592552143
   20      H       3.5731074340    -1.2226403536    -1.7311939997
   21      C       1.5824462373    -1.0253690667    -0.9249535574
   22      H       1.1360037912    -1.6562143861    -1.6850989521
 ----------------------------------------------------------------
 Molecular Point Group                 C1    NOp =  1
 Largest Abelian Subgroup              C1    NOp =  1
 Nuclear Repulsion Energy =        1186.60412510 hartrees
 There are       65 alpha and       65 beta electrons
 Requested basis set is 6-311++G(d,p)
 There are 146 shells and 403 basis functions

 Total QAlloc Memory Limit  10000 MB
 Mega-Array Size       188 MB
 MEM_STATIC part       192 MB
 A cutoff of  1.0D-15 yielded   8700 shell pairs
 There are     69975 function pairs (     75132 Cartesian)
 Smallest overlap matrix eigenvalue = 3.29E-07
 Linear dependence detected in AO basis
 Number of orthogonalized atomic orbitals = 400
 Maximum deviation from orthogonality = 2.564E-10
 Guess from superposition of atomic densities
 Warning:  Energy on first SCF cycle will be non-variational
 SAD guess density has 130.000000 electrons

 -----------------------------------------------------------------------
  General SCF calculation program by
  Eric Jon Sundstrom, Paul Horn, Yuezhi Mao, Dmitri Zuev, Alec White,
  David Stuck, Shaama M.S., Shane Yost, Joonho Lee, David Small,
  Daniel Levine, Susi Lehtola, Hugh Burton, Evgeny Epifanovsky,
  Bang C. Huynh
 -----------------------------------------------------------------------
 Exchange:     0.2000 Hartree-Fock + 0.0800 Slater + 0.7200 B88
 Correlation:  0.1900 VWN1RPA + 0.8100 LYP
 Using SG-1 standard quadrature grid
 A restricted SCF calculation will be
 performed using DIIS
 SCF converges when DIIS error is below 1.0e-08
 ---------------------------------------
  Cycle       Energy         DIIS error
 ---------------------------------------
    1   -1845.7976640377      3.14e-02  
    2   -1842.1071746780      2.83e-03  
    3   -1841.9982694093      3.55e-03  
    4   -1842.2678356091      7.49e-04  
    5   -1842.2785689891      3.35e-04  
    6   -1842.2807733175      9.99e-05  
    7   -1842.2809502371      2.99e-05  
    8   -1842.2809650357      1.52e-05  
    9   -1842.2809698399      2.96e-06  
   10   -1842.2809700079      1.25e-06  
   11   -1842.2809700406      3.19e-07  
   12   -1842.2809700426      1.14e-07  
   13   -1842.2809700430      2.25e-08  
   14   -1842.2809700428      9.42e-09  Convergence criterion met
 ---------------------------------------
 SCF time:   CPU 460.44s  wall 460.00s 
 SCF   energy in the final basis set =    -1842.2809700428
 Total energy in the final basis set =    -1842.2809700428

 --------------------------------------------------------------

                    Orbital Energies (a.u.)
 --------------------------------------------------------------

 Alpha MOs
 -- Occupied --
********-101.5658-101.5603 -10.2626 -10.2609 -10.2497 -10.2207 -10.2089
-10.2061 -10.2028 -10.2019 -10.2000 -10.1994 -10.1993 -10.1987  -9.4810
 -9.4806  -9.4749  -7.2459  -7.2452  -7.2393  -7.2359  -7.2355  -7.2351
 -7.2347  -7.2298  -7.2294  -0.9314  -0.9057  -0.8738  -0.8609  -0.8472
 -0.7885  -0.7751  -0.7488  -0.7364  -0.6489  -0.6408  -0.6197  -0.6030
 -0.5481  -0.5202  -0.5107  -0.4891  -0.4865  -0.4704  -0.4534  -0.4494
 -0.4487  -0.4293  -0.4119  -0.4068  -0.3935  -0.3796  -0.3767  -0.3578
 -0.3522  -0.3446  -0.3380  -0.3236  -0.3165  -0.2819  -0.2794  -0.2637
 -0.2530
 -- Virtual --
 -0.0553  -0.0448  -0.0340  -0.0239  -0.0196  -0.0132   0.0004   0.0062
  0.0081   0.0146   0.0231   0.0266   0.0330   0.0380   0.0462   0.0518
  0.0556   0.0623   0.0658   0.0726   0.0810   0.0835   0.0845   0.0881
  0.0946   0.0978   0.1005   0.1055   0.1081   0.1114   0.1142   0.1150
  0.1190   0.1221   0.1232   0.1262   0.1308   0.1325   0.1333   0.1370
  0.1398   0.1400   0.1471   0.1494   0.1606   0.1635   0.1685   0.1693
  0.1790   0.1832   0.1846   0.1872   0.1937   0.2012   0.2041   0.2081
  0.2141   0.2201   0.2220   0.2267   0.2323   0.2349   0.2385   0.2447
  0.2481   0.2512   0.2533   0.2616   0.2632   0.2707   0.2734   0.2756
  0.2805   0.2824   0.2869   0.2907   0.2976   0.3069   0.3130   0.3151
  0.3194   0.3250   0.3305   0.3360   0.3497   0.3516   0.3572   0.3681
  0.3814   0.4329   0.4356   0.4421   0.4551   0.4579   0.4620   0.4627
  0.4843   0.4941   0.4963   0.5088   0.5141   0.5180   0.5358   0.5411
  0.5473   0.5559   0.5573   0.5662   0.5748   0.5779   0.5806   0.5892
  0.6005   0.6057   0.6165   0.6199   0.6303   0.6386   0.6403   0.6572
  0.6612   0.6683   0.6820   0.6851   0.6955   0.7007   0.7117   0.7188
  0.7257   0.7316   0.7408   0.7547   0.7590   0.7763   0.7973   0.8205
  0.8279   0.8317   0.8397   0.8486   0.8511   0.8540   0.8553   0.8575
  0.8627   0.8642   0.8717   0.8782   0.8859   0.8943   0.8973   0.9022
  0.9159   0.9194   0.9326   0.9397   0.9453   0.9551   0.9636   0.9675
  0.9797   0.9844   0.9968   1.0017   1.0073   1.0217   1.0412   1.0493
  1.0593   1.0692   1.0990   1.1142   1.1299   1.1390   1.1502   1.1920
  1.2034   1.2482   1.2602   1.2635   1.2893   1.2941   1.3089   1.3243
  1.3523   1.3586   1.3886   1.4357   1.4887   1.5009   1.5078   1.5117
  1.5245   1.5431   1.5469   1.5633   1.5874   1.5926   1.6045   1.6168
  1.6358   1.6513   1.6767   1.6906   1.6952   1.7155   1.7272   1.7493
  1.7616   1.7657   1.7969   1.8289   1.8604   1.8644   1.8942   1.8958
  1.9083   1.9100   1.9254   1.9370   1.9384   1.9505   1.9561   1.9657
  1.9804   1.9837   2.0325   2.0422   2.0559   2.0696   2.0993   2.1241
  2.1696   2.1972   2.2112   2.2575   2.2642   2.2824   2.2946   2.3076
  2.3107   2.3364   2.3569   2.4179   2.4283   2.4360   2.4432   2.4495
  2.4584   2.4760   2.5168   2.5362   2.5442   2.5832   2.6068   2.6213
  2.6527   2.6689   2.6772   2.6981   2.7097   2.7191   2.7275   2.7424
  2.7490   2.7526   2.7692   2.7721   2.7829   2.7869   2.7941   2.8042
  2.8138   2.8433   2.8495   2.8901   2.9221   2.9371   2.9861   3.0007
  3.0750   3.0894   3.1258   3.1403   3.1680   3.1928   3.2249   3.2309
  3.3361   3.3558   3.3912   3.4306   3.4837   3.5190   3.5875   3.6061
  3.7155   3.7344   3.8156   3.9534   3.9838   4.0508   4.1021   4.1351
  4.1415   4.3838   4.8122   4.8365   9.7729   9.7799   9.8230  23.4450
 23.6085  23.8891  23.8908  23.9090  23.9553  23.9779  24.0307  24.0700
 24.0830  24.1481  24.1679  25.8135  25.8301  25.9197  26.1406  26.1535
 26.2390  26.5649  26.5966  26.8162 215.7658 215.7714 215.8240
 --------------------------------------------------------------

          Ground-State Mulliken Net Atomic Charges

     Atom                 Charge (a.u.)
  ----------------------------------------
      1 C                     0.318292
      2 C                    -1.117263
      3 Cl                    0.625059
      4 C                     0.566740
      5 Cl                    0.442685
      6 C                    -0.669046
      7 H                     0.196156
      8 C                    -0.353637
      9 H                     0.178573
     10 C                    -0.446266
     11 H                     0.182676
     12 C                     1.010039
     13 C                    -0.720532
     14 H                     0.187269
     15 C                    -0.806593
     16 H                     0.189117
     17 C                     0.664453
     18 Cl                    0.419792
     19 C                    -0.654171
     20 H                     0.192119
     21 C                    -0.585464
     22 H                     0.180000
  ----------------------------------------
  Sum of atomic charges =     0.000000

 -----------------------------------------------------------------
                    Cartesian Multipole Moments
 -----------------------------------------------------------------
    Charge (ESU x 10^10)
                -0.0000
    Dipole Moment (Debye)
         X      -0.7758      Y      -2.6011      Z       0.3869
       Tot       2.7418
    Quadrupole Moments (Debye-Ang)
        XX    -115.0810     XY       5.4980     YY    -102.0914
        XZ      -1.3575     YZ       3.2309     ZZ    -106.4039
    Octopole Moments (Debye-Ang^2)
       XXX     -54.4758    XXY     -17.0928    XYY     -12.0114
       YYY       0.4358    XXZ      -1.1889    XYZ      11.8689
       YYZ       0.7706    XZZ      11.4968    YZZ       8.5542
       ZZZ      -3.2068
    Hexadecapole Moments (Debye-Ang^3)
      XXXX   -6206.9891   XXXY      44.0173   XXYY   -1147.4795
      XYYY      12.7871   YYYY   -1021.1773   XXXZ     -19.3199
      XXYZ      18.3959   XYYZ      -6.7673   YYYZ     -13.7894
      XXZZ   -1065.4680   XYZZ     -16.3010   YYZZ    -236.6793
      XZZZ       4.0861   YZZZ      17.8948   ZZZZ    -308.0508
 -----------------------------------------------------------------
 Calculating MO derivatives via CPSCF
    1     0    69    0.0227021  
    2     0    69    0.0061456  
    3     0    69    0.0006250  
    4     3    66    0.0000452  
    5    66     3    0.0000029  
    6    69     0    0.0000002  Converged
 Time for AOints: 725.4 s (CPU) 726.1 s (wall)
 ------------------------------------------------------------------------------
                     AOints        : Timing summary (seconds)
 ------------------------------------------------------------------------------
     job step          cpu (% of tot)      sys (% of tot)     wall (% of tot)
 ------------------------------------------------------------------------------
  AOints            0.7254E+03 ( 8.6)   0.7000E-05 ( 2.7)   0.7261E+03 ( 8.6)
 ------------------------------------------------------------------------------
   Grand Totals     0.8484E+04          0.2630E-03          0.8486E+04
 ------------------------------------------------------------------------------
 Polarizability Matrix (a.u.)
            1           2           3
    1-259.7613211  -8.4081784   3.1924058
    2  -8.4081784-166.1096262  -6.8391251
    3   3.1924058  -6.8391251-114.7351833
 Calculating analytic Hessian of the SCF energy

 Direct stationary perturbation theory relativistic correction:

 rels  =       2.432833535894
 relv  =      -9.269937494896
 rel2e =       2.479232390662
 E_rel =      -4.357871568341

 Hessian of the SCF Energy
            1           2           3           4           5           6
    1   0.6277887   0.0079426  -0.0048020  -0.2043856   0.1133222  -0.0179505
    2   0.0079426   0.6201866  -0.0398785   0.0553952  -0.1833590   0.0148434
    3  -0.0048020  -0.0398785   0.1739512  -0.0079945   0.0134944  -0.0624409
    4  -0.2043856   0.0553952  -0.0079945   0.5983291  -0.0184657   0.0020854
    5   0.1133222  -0.1833590   0.0134944  -0.0184657   0.4915477  -0.0512573
    6  -0.0179505   0.0148434  -0.0624409   0.0020854  -0.0512573   0.1201179
    7   0.0070187   0.0116935  -0.0017415  -0.0475441  -0.0270076   0.0042127
    8  -0.0095664  -0.0400965   0.0068380  -0.0307747  -0.1433715   0.0184237
    9   0.0014114   0.0059838   0.0024796   0.0051947   0.0191919  -0.0248464
   10  -0.0458429   0.0577936  -0.0071986  -0.2821427  -0.0817642   0.0101130
   11   0.0041753   0.0527113  -0.0055841  -0.0178184  -0.1078284   0.0063098
   12  -0.0004463  -0.0065313   0.0050540   0.0017311   0.0065508  -0.0577564
   13  -0.0020864  -0.0059188   0.0008875  -0.0290293   0.0292767  -0.0040111
   14  -0.0006694   0.0007384   0.0003172   0.0052333  -0.0066118   0.0014689
   15   0.0002706   0.0002746   0.0040167  -0.0010227   0.0014345   0.0024704
   16  -0.0024385   0.0158699  -0.0019922   0.0036254  -0.0303114   0.0044114
   17   0.0154955  -0.0610941   0.0068320  -0.0846403   0.0025696   0.0005492
   18  -0.0020199   0.0075331  -0.0034150   0.0108317   0.0002792   0.0054617
   19   0.0004779   0.0003977  -0.0000348   0.0011360  -0.0009120   0.0001269
   20   0.0003636  -0.0011241  -0.0000234   0.0001041  -0.0039029   0.0011768
   21  -0.0001943   0.0000799  -0.0011809   0.0002272   0.0011360   0.0054097
   22   0.0008479  -0.0820711   0.0096782  -0.0655467   0.0166419  -0.0024339
   23  -0.0365837   0.0030232   0.0009688   0.0174969  -0.0032042  -0.0004019
   24   0.0049610  -0.0002062   0.0067633  -0.0024370  -0.0000673  -0.0034284
   25  -0.0051863  -0.0008760   0.0002115  -0.0013088   0.0007087  -0.0000858
   26  -0.0010889   0.0019513   0.0005956   0.0005458   0.0004880  -0.0001445
   27  -0.0000398   0.0006506   0.0065677  -0.0000865  -0.0001914  -0.0006023
   28  -0.1345395  -0.0162720   0.0032923   0.0555720   0.0024942  -0.0005164
   29  -0.0785258  -0.2894371   0.0261616   0.0543814  -0.0507399   0.0080677
   30   0.0131550   0.0270597  -0.0674642  -0.0073508   0.0080399   0.0071255
   31   0.0077556  -0.0078454   0.0009952   0.0002377  -0.0016699   0.0003094
   32   0.0209848  -0.0180173   0.0029290  -0.0023476  -0.0028984   0.0010897
   33  -0.0030323   0.0024003   0.0032802   0.0004154   0.0009722   0.0056861
   34  -0.2082541  -0.0285637   0.0061292  -0.0278735   0.0058318   0.0028648
   35  -0.0249263  -0.0921253  -0.0084147   0.0203156   0.0102763   0.0000642
   36   0.0053828  -0.0082146  -0.0724810  -0.0017022  -0.0005572   0.0028121
   37  -0.0192462  -0.0209753  -0.0217436   0.0015957  -0.0024627  -0.0010913
   38  -0.0134874  -0.0020690  -0.0034454   0.0031301  -0.0019441  -0.0012913
   39  -0.0033012   0.0005406   0.0051956   0.0016009   0.0017187  -0.0002927
   40   0.0007160   0.0003195  -0.0005080  -0.0000423   0.0000874  -0.0001042
   41   0.0020302  -0.0017617   0.0019235   0.0002997   0.0007483   0.0000244
   42   0.0003029   0.0024212  -0.0007382  -0.0009230  -0.0011971   0.0000641
   43   0.0042021  -0.0014356  -0.0009755  -0.0011621  -0.0003554   0.0010485
   44  -0.0018292   0.0027169  -0.0052109  -0.0007159  -0.0011728   0.0002175
   45  -0.0007663  -0.0051908  -0.0008656   0.0010073  -0.0002350  -0.0001049
   46   0.0000250  -0.0007002  -0.0009278  -0.0000705  -0.0003580   0.0000824
   47   0.0002154   0.0000690  -0.0001984  -0.0001083   0.0000472   0.0000433
   48  -0.0000001  -0.0000152   0.0001954   0.0000694  -0.0001188  -0.0000445
   49  -0.0020089  -0.0003805   0.0001518   0.0007333   0.0000312  -0.0003225
   50   0.0001830  -0.0012254  -0.0002668  -0.0002133   0.0000982   0.0002094
   51   0.0004290  -0.0005497  -0.0011441  -0.0006270  -0.0002190   0.0005950
   52   0.0015420   0.0003449   0.0000167  -0.0005596  -0.0005533   0.0001059
   53   0.0003190  -0.0002654   0.0004823   0.0000258  -0.0001705   0.0000290
   54  -0.0001367   0.0004641  -0.0000759  -0.0000809  -0.0000346   0.0000014
   55   0.0022109   0.0018532   0.0023919  -0.0001133  -0.0000542  -0.0000243
   56   0.0010658   0.0030048  -0.0043322  -0.0004896   0.0003684   0.0000503
   57   0.0026180  -0.0051146  -0.0004276   0.0013981   0.0005324  -0.0002322
   58  -0.0002240   0.0008462   0.0009008  -0.0002647  -0.0003543   0.0000579
   59  -0.0001642   0.0002942   0.0000792  -0.0001112   0.0000434  -0.0000447
   60  -0.0000846  -0.0000635   0.0001807   0.0000271  -0.0000312  -0.0000185
   61  -0.0294386   0.0116406   0.0230915  -0.0010861  -0.0044393   0.0011737
   62   0.0015409   0.0080661   0.0045697  -0.0022027  -0.0009123   0.0006389
   63   0.0057801   0.0017757   0.0031745  -0.0023790   0.0008999  -0.0002316
   64   0.0010759   0.0009276   0.0001787  -0.0000989   0.0003143  -0.0000625
   65  -0.0008009  -0.0021788   0.0021601   0.0009688  -0.0000753  -0.0000697
   66  -0.0015447   0.0017378  -0.0006244   0.0000217  -0.0003305   0.0002549
            7           8           9          10          11          12
    1   0.0070187  -0.0095664   0.0014114  -0.0458429   0.0041753  -0.0004463
    2   0.0116935  -0.0400965   0.0059838   0.0577936   0.0527113  -0.0065313
    3  -0.0017415   0.0068380   0.0024796  -0.0071986  -0.0055841   0.0050540
    4  -0.0475441  -0.0307747   0.0051947  -0.2821427  -0.0178184   0.0017311
    5  -0.0270076  -0.1433715   0.0191919  -0.0817642  -0.1078284   0.0065508
    6   0.0042127   0.0184237  -0.0248464   0.0101130   0.0063098  -0.0577564
    7   0.0643124   0.0442182  -0.0052910  -0.0079478  -0.0313932   0.0047025
    8   0.0442182   0.2105028  -0.0312366  -0.0071785  -0.0299487   0.0048694
    9  -0.0052910  -0.0312366   0.0161473   0.0009092   0.0046721   0.0020740
   10  -0.0079478  -0.0071785   0.0009092   0.5561128   0.0611082  -0.0068258
   11  -0.0313932  -0.0299487   0.0046721   0.0611082   0.5674436  -0.0579762
   12   0.0047025   0.0048694   0.0020740  -0.0068258  -0.0579762   0.1225405
   13  -0.0063014   0.0004149  -0.0001000  -0.0985788   0.0556346  -0.0079091
   14  -0.0060587   0.0029334  -0.0005233   0.0597187  -0.0943683   0.0096435
   15   0.0009483  -0.0006129  -0.0007527  -0.0082492   0.0101012  -0.0242939
   16  -0.0046339  -0.0027607   0.0003244  -0.1334923  -0.0990810   0.0119176
   17   0.0026854   0.0036348   0.0001199  -0.0319169  -0.2937651   0.0292377
   18  -0.0002542   0.0001771   0.0042015   0.0034695   0.0286040  -0.0631239
   19   0.0000811   0.0000231  -0.0000179  -0.0057627   0.0012708  -0.0001198
   20  -0.0013268  -0.0011231   0.0001785  -0.0297841  -0.0052525   0.0011241
   21   0.0001041   0.0001722   0.0001465   0.0034145   0.0009035   0.0026213
   22   0.0007896  -0.0010585   0.0001727   0.0558401   0.0582162  -0.0069705
   23  -0.0007564  -0.0019846   0.0002028   0.0028112  -0.0518294   0.0071288
   24   0.0001044   0.0001051  -0.0007447  -0.0002285   0.0072235   0.0059414
   25   0.0001371  -0.0000966   0.0000128  -0.0019029   0.0027458  -0.0003001
   26  -0.0000405  -0.0000170  -0.0000775   0.0030568  -0.0002459   0.0009018
   27   0.0000449  -0.0000770  -0.0006101  -0.0002018   0.0010231   0.0067203
   28  -0.0025176   0.0066920  -0.0008086  -0.0367138  -0.0362215   0.0046990
   29   0.0011626   0.0020077   0.0003164  -0.0339239  -0.0332306   0.0036004
   30  -0.0003947   0.0006596   0.0041682   0.0046004   0.0038693  -0.0047083
   31   0.0003357  -0.0008663   0.0001321  -0.0002432  -0.0011393   0.0000899
   32   0.0004849  -0.0015616   0.0002196  -0.0010452  -0.0005111  -0.0000250
   33  -0.0000380   0.0001262   0.0001779  -0.0000594  -0.0001900  -0.0005452
   34  -0.0023312  -0.0026620  -0.0001378   0.0009502   0.0028435  -0.0005296
   35   0.0033316  -0.0009843  -0.0001732   0.0020845  -0.0026357   0.0012912
   36  -0.0001149  -0.0005887  -0.0019675   0.0003721   0.0011877   0.0057397
   37  -0.0026076   0.0024656  -0.0013883   0.0000207  -0.0004102   0.0008451
   38   0.0023456  -0.0007458   0.0007257  -0.0011990  -0.0005757   0.0001524
   39  -0.0020320  -0.0001684  -0.0007809   0.0000101  -0.0000165  -0.0001195
   40  -0.0005128   0.0003345  -0.0006961  -0.0002365  -0.0000338   0.0000597
   41   0.0002520  -0.0000802   0.0004355  -0.0002066  -0.0001094  -0.0000599
   42   0.0003741   0.0005421   0.0003288  -0.0001838   0.0001867  -0.0000218
   43   0.0012294  -0.0004377   0.0000496   0.0004243   0.0002257   0.0001395
   44   0.0003389   0.0003784   0.0000231   0.0000363   0.0000596   0.0001399
   45  -0.0005351   0.0006873  -0.0001773  -0.0002847  -0.0001620  -0.0000673
   46   0.0000415   0.0001801  -0.0000480   0.0000652  -0.0000037   0.0000322
   47   0.0000410  -0.0000598   0.0000367   0.0000527   0.0000173   0.0000124
   48  -0.0000565   0.0000826  -0.0000295  -0.0000197  -0.0000154  -0.0000140
   49  -0.0000299   0.0000145   0.0000502  -0.0005659   0.0003087  -0.0000677
   50   0.0005140  -0.0004025   0.0000847   0.0001193   0.0002252   0.0000594
   51   0.0010423  -0.0005383   0.0001635   0.0002216   0.0001998  -0.0000197
   52  -0.0000156   0.0002459  -0.0000490   0.0005044  -0.0003074   0.0001036
   53  -0.0000324   0.0001411  -0.0000305   0.0000301  -0.0001090  -0.0000016
   54  -0.0000106   0.0000092   0.0000217  -0.0000031   0.0000224  -0.0000176
   55  -0.0008590   0.0005736  -0.0002320  -0.0000318  -0.0002926  -0.0000545
   56  -0.0005341   0.0000345  -0.0000973  -0.0000174   0.0001803   0.0002611
   57  -0.0001623   0.0002682  -0.0000388  -0.0001501  -0.0005525   0.0002676
   58   0.0000246   0.0001225   0.0000083   0.0000446   0.0000026  -0.0000653
   59   0.0000003  -0.0000714   0.0000097   0.0000008   0.0000318  -0.0000258
   60  -0.0000071   0.0000601  -0.0000011  -0.0000078  -0.0000041   0.0000014
   61   0.0013595   0.0002654   0.0004416  -0.0005232  -0.0000165  -0.0010631
   62   0.0000514   0.0007948  -0.0001399   0.0004323   0.0001271  -0.0003268
   63  -0.0009276   0.0000130   0.0001031   0.0003709   0.0003036  -0.0002434
   64  -0.0000306  -0.0001484   0.0000608   0.0000197   0.0001856   0.0000286
   65   0.0000303   0.0000201   0.0000780  -0.0002103  -0.0003862  -0.0000252
   66   0.0000317   0.0001879  -0.0000635  -0.0000713  -0.0001103  -0.0000329
           13          14          15          16          17          18
    1  -0.0020864  -0.0006694   0.0002706  -0.0024385   0.0154955  -0.0020199
    2  -0.0059188   0.0007384   0.0002746   0.0158699  -0.0610941   0.0075331
    3   0.0008875   0.0003172   0.0040167  -0.0019922   0.0068320  -0.0034150
    4  -0.0290293   0.0052333  -0.0010227   0.0036254  -0.0846403   0.0108317
    5   0.0292767  -0.0066118   0.0014345  -0.0303114   0.0025696   0.0002792
    6  -0.0040111   0.0014689   0.0024704   0.0044114   0.0005492   0.0054617
    7  -0.0063014  -0.0060587   0.0009483  -0.0046339   0.0026854  -0.0002542
    8   0.0004149   0.0029334  -0.0006129  -0.0027607   0.0036348   0.0001771
    9  -0.0001000  -0.0005233  -0.0007527   0.0003244   0.0001199   0.0042015
   10  -0.0985788   0.0597187  -0.0082492  -0.1334923  -0.0319169   0.0034695
   11   0.0556346  -0.0943683   0.0101012  -0.0990810  -0.2937651   0.0286040
   12  -0.0079091   0.0096435  -0.0242939   0.0119176   0.0292377  -0.0631239
   13   0.1389969  -0.0906760   0.0124658  -0.0046592   0.0100260  -0.0013180
   14  -0.0906760   0.1332905  -0.0162283   0.0346335  -0.0336221   0.0049807
   15   0.0124658  -0.0162283   0.0138640  -0.0044037   0.0044160   0.0038109
   16  -0.0046592   0.0346335  -0.0044037   0.7493774   0.0068775  -0.0023400
   17   0.0100260  -0.0336221   0.0044160   0.0068775   0.6485377  -0.0637700
   18  -0.0013180   0.0049807   0.0038109  -0.0023400  -0.0637700   0.1350960
   19   0.0010558   0.0008593  -0.0001078  -0.3261179  -0.0669290   0.0090022
   20  -0.0009057   0.0005121  -0.0004188  -0.0638096  -0.0712300   0.0046837
   21   0.0001540  -0.0004223  -0.0025360   0.0087422   0.0048549  -0.0357534
   22   0.0026692  -0.0067894   0.0006016  -0.2345391   0.0733676  -0.0078912
   23  -0.0008847  -0.0016485   0.0008666   0.1394813  -0.2323605   0.0203276
   24   0.0000046   0.0009092   0.0045274  -0.0165400   0.0205432  -0.0635876
   25  -0.0003582   0.0012520  -0.0001584   0.0094244   0.0226775  -0.0028066
   26   0.0002049  -0.0009966   0.0001415  -0.0079809  -0.0167160   0.0025809
   27  -0.0000101   0.0000868   0.0001018   0.0011360   0.0021386   0.0030613
   28  -0.0011265   0.0024651  -0.0001882  -0.0504491   0.0549502  -0.0069683
   29   0.0011718  -0.0001781   0.0000083   0.0095459   0.0529678  -0.0059709
   30   0.0000130  -0.0002672  -0.0008313  -0.0017830  -0.0056404   0.0089301
   31   0.0000360   0.0001933  -0.0000174  -0.0046590  -0.0027075   0.0003464
   32   0.0000686   0.0001106  -0.0000741  -0.0021573   0.0010504   0.0007979
   33  -0.0000431  -0.0000260  -0.0005283   0.0002986   0.0010165   0.0064916
   34   0.0002920  -0.0007280   0.0000255  -0.0007879   0.0000309   0.0000224
   35   0.0017296  -0.0003356   0.0000893   0.0001221  -0.0008658  -0.0000957
   36  -0.0001171   0.0000574   0.0001458   0.0002408  -0.0004625  -0.0011329
   37  -0.0002418   0.0001327   0.0000318  -0.0001730   0.0000566  -0.0001945
   38   0.0001358   0.0000213   0.0001033   0.0005654   0.0006096  -0.0000112
   39   0.0002523  -0.0001996   0.0000130   0.0003155  -0.0000845  -0.0000526
   40   0.0000604  -0.0000344   0.0000031  -0.0000052   0.0001159  -0.0000083
   41   0.0000627  -0.0000659  -0.0000090   0.0000030   0.0001116  -0.0000478
   42   0.0000152   0.0000234  -0.0000123  -0.0000177   0.0000716   0.0000087
   43  -0.0000861   0.0001466  -0.0000652  -0.0001064  -0.0003139  -0.0000046
   44  -0.0000576   0.0000585   0.0000123  -0.0001639  -0.0000129  -0.0000610
   45   0.0000248  -0.0000167   0.0000127   0.0000749   0.0001998  -0.0000176
   46  -0.0000631   0.0000489  -0.0000017  -0.0000530  -0.0000099  -0.0000105
   47  -0.0000125   0.0000068  -0.0000017  -0.0000198  -0.0000362   0.0000044
   48  -0.0000161   0.0000091  -0.0000007   0.0000054   0.0000248   0.0000009
   49   0.0004325  -0.0002776   0.0000516   0.0003591  -0.0000097  -0.0000124
   50   0.0001046  -0.0000455  -0.0000441   0.0001269  -0.0002759   0.0000644
   51   0.0000504   0.0000400  -0.0000056   0.0000433  -0.0002952  -0.0000064
   52  -0.0004674   0.0002995  -0.0000462  -0.0003781   0.0000490   0.0000029
   53  -0.0000779   0.0000624  -0.0000045  -0.0000802   0.0000716  -0.0000205
   54  -0.0000041  -0.0000022  -0.0000017   0.0000057  -0.0000047   0.0000148
   55  -0.0001821   0.0000517   0.0000034  -0.0002825   0.0003581   0.0000359
   56  -0.0001516   0.0000326  -0.0000004   0.0000645   0.0000984  -0.0001023
   57   0.0000667   0.0000195   0.0000042  -0.0001785   0.0003871  -0.0000509
   58  -0.0000752   0.0000407  -0.0000106  -0.0000673   0.0000032   0.0000082
   59  -0.0000115  -0.0000048   0.0000095   0.0000217  -0.0000332   0.0000027
   60   0.0000143  -0.0000028  -0.0000048  -0.0000170   0.0000186  -0.0000008
   61  -0.0003440   0.0002193  -0.0001163  -0.0000256   0.0000144   0.0000809
   62  -0.0001924   0.0001088  -0.0000672  -0.0008544   0.0000507   0.0001019
   63  -0.0003122   0.0000237   0.0000228  -0.0001805  -0.0003079   0.0001108
   64   0.0000560  -0.0000615  -0.0000140   0.0000803  -0.0001771   0.0000243
   65   0.0000586   0.0000022   0.0000039  -0.0000948   0.0003024  -0.0000569
   66  -0.0001078   0.0001089  -0.0000223  -0.0000670   0.0001540  -0.0000515
           19          20          21          22          23          24
    1   0.0004779   0.0003636  -0.0001943   0.0008479  -0.0365837   0.0049610
    2   0.0003977  -0.0011241   0.0000799  -0.0820711   0.0030232  -0.0002062
    3  -0.0000348  -0.0000234  -0.0011809   0.0096782   0.0009688   0.0067633
    4   0.0011360   0.0001041   0.0002272  -0.0655467   0.0174969  -0.0024370
    5  -0.0009120  -0.0039029   0.0011360   0.0166419  -0.0032042  -0.0000673
    6   0.0001269   0.0011768   0.0054097  -0.0024339  -0.0004019  -0.0034284
    7   0.0000811  -0.0013268   0.0001041   0.0007896  -0.0007564   0.0001044
    8   0.0000231  -0.0011231   0.0001722  -0.0010585  -0.0019846   0.0001051
    9  -0.0000179   0.0001785   0.0001465   0.0001727   0.0002028  -0.0007447
   10  -0.0057627  -0.0297841   0.0034145   0.0558401   0.0028112  -0.0002285
   11   0.0012708  -0.0052525   0.0009035   0.0582162  -0.0518294   0.0072235
   12  -0.0001198   0.0011241   0.0026213  -0.0069705   0.0071288   0.0059414
   13   0.0010558  -0.0009057   0.0001540   0.0026692  -0.0008847   0.0000046
   14   0.0008593   0.0005121  -0.0004223  -0.0067894  -0.0016485   0.0009092
   15  -0.0001078  -0.0004188  -0.0025360   0.0006016   0.0008666   0.0045274
   16  -0.3261179  -0.0638096   0.0087422  -0.2345391   0.1394813  -0.0165400
   17  -0.0669290  -0.0712300   0.0048549   0.0733676  -0.2323605   0.0205432
   18   0.0090022   0.0046837  -0.0357534  -0.0078912   0.0203276  -0.0635876
   19   0.3449275   0.0690609  -0.0093328  -0.0150842  -0.0071095   0.0009262
   20   0.0690609   0.0737882  -0.0064008   0.0224611   0.0099335  -0.0008309
   21  -0.0093328  -0.0064008   0.0251275  -0.0026262  -0.0007282   0.0037728
   22  -0.0150842   0.0224611  -0.0026262   0.6719406   0.0179979  -0.0034377
   23  -0.0071095   0.0099335  -0.0007282   0.0179979   0.7273222  -0.0740291
   24   0.0009262  -0.0008309   0.0037728  -0.0034377  -0.0740291   0.1413337
   25   0.0007965  -0.0004791   0.0000159  -0.0787059  -0.0716436   0.0092727
   26   0.0001081   0.0007366  -0.0006197  -0.0715250  -0.3139542   0.0352707
   27  -0.0000358  -0.0006133  -0.0040415   0.0092756   0.0356164  -0.0407506
   28  -0.0007866   0.0031984  -0.0004397  -0.3249931  -0.0831045   0.0106633
   29   0.0037137  -0.0027906   0.0010773  -0.0199886  -0.1403004   0.0102185
   30  -0.0004625   0.0011703   0.0066601   0.0026125   0.0099355  -0.0634651
   31  -0.0007384   0.0010806  -0.0001485  -0.0158628   0.0228418  -0.0031244
   32  -0.0004138   0.0003049   0.0000028  -0.0074848   0.0094419  -0.0009324
   33   0.0000627  -0.0000112   0.0001577   0.0013029  -0.0008385   0.0034319
   34  -0.0000004   0.0000147   0.0001376   0.0030153   0.0003411  -0.0006398
   35  -0.0000660   0.0001277   0.0000476  -0.0006104  -0.0046631   0.0014665
   36   0.0000012  -0.0000467  -0.0003728  -0.0005734   0.0010789   0.0061231
   37   0.0000151  -0.0000065  -0.0000820  -0.0000693  -0.0007318   0.0014414
   38  -0.0000060  -0.0000199  -0.0001412  -0.0001654  -0.0001157   0.0005192
   39   0.0000208  -0.0000384   0.0000272  -0.0000310   0.0000205  -0.0002029
   40   0.0000016   0.0000032  -0.0000060   0.0001166   0.0000359  -0.0000049
   41  -0.0000031  -0.0000034   0.0000075   0.0001044  -0.0002289  -0.0000257
   42   0.0000050   0.0000245   0.0000050   0.0001364   0.0001204  -0.0000552
   43  -0.0000183   0.0000296   0.0000160  -0.0002927   0.0000754  -0.0001584
   44   0.0000135   0.0000089  -0.0000028   0.0000338   0.0003066   0.0003102
   45  -0.0000063  -0.0000049  -0.0000637   0.0002007  -0.0003843   0.0004865
   46  -0.0000021   0.0000031  -0.0000062  -0.0000004  -0.0000448   0.0000992
   47  -0.0000011  -0.0000011   0.0000033  -0.0000091  -0.0000170  -0.0000221
   48  -0.0000007   0.0000020  -0.0000026   0.0000034   0.0000063   0.0000066
   49   0.0000289  -0.0000061   0.0000029  -0.0001107  -0.0000363   0.0000261
   50  -0.0000002   0.0000059   0.0000109  -0.0003813   0.0000775  -0.0001646
   51  -0.0000107   0.0000212   0.0000425  -0.0003870   0.0002031  -0.0001626
   52  -0.0000248   0.0000162   0.0000220   0.0001377  -0.0000333  -0.0001622
   53  -0.0000047   0.0000042   0.0000026   0.0001116  -0.0000291  -0.0000324
   54   0.0000001   0.0000006  -0.0000029  -0.0000066   0.0000294   0.0000044
   55   0.0000154  -0.0000259  -0.0000383   0.0005757  -0.0003386   0.0000951
   56  -0.0000163  -0.0000042  -0.0000214   0.0001558   0.0000460   0.0004136
   57   0.0000050   0.0000117   0.0000057   0.0005869  -0.0001725  -0.0001445
   58  -0.0000014   0.0000009   0.0000022   0.0000130  -0.0000200  -0.0000332
   59   0.0000005  -0.0000010   0.0000032  -0.0000548  -0.0000059  -0.0000193
   60   0.0000013  -0.0000004  -0.0000046   0.0000418   0.0000052   0.0000144
   61  -0.0000010   0.0000137   0.0000320  -0.0004305   0.0002016  -0.0007583
   62   0.0000066   0.0000331   0.0000455   0.0006486   0.0003298  -0.0006213
   63   0.0000013  -0.0000272   0.0000007  -0.0004558  -0.0002945  -0.0000083
   64   0.0000019  -0.0000062   0.0000034  -0.0003112   0.0000069  -0.0000669
   65   0.0000075  -0.0000020  -0.0000109   0.0003999  -0.0001380  -0.0000272
   66  -0.0000235   0.0000226  -0.0000183   0.0002020   0.0003409   0.0001497
           25          26          27          28          29          30
    1  -0.0051863  -0.0010889  -0.0000398  -0.1345395  -0.0785258   0.0131550
    2  -0.0008760   0.0019513   0.0006506  -0.0162720  -0.2894371   0.0270597
    3   0.0002115   0.0005956   0.0065677   0.0032923   0.0261616  -0.0674642
    4  -0.0013088   0.0005458  -0.0000865   0.0555720   0.0543814  -0.0073508
    5   0.0007087   0.0004880  -0.0001914   0.0024942  -0.0507399   0.0080399
    6  -0.0000858  -0.0001445  -0.0006023  -0.0005164   0.0080677   0.0071255
    7   0.0001371  -0.0000405   0.0000449  -0.0025176   0.0011626  -0.0003947
    8  -0.0000966  -0.0000170  -0.0000770   0.0066920   0.0020077   0.0006596
    9   0.0000128  -0.0000775  -0.0006101  -0.0008086   0.0003164   0.0041682
   10  -0.0019029   0.0030568  -0.0002018  -0.0367138  -0.0339239   0.0046004
   11   0.0027458  -0.0002459   0.0010231  -0.0362215  -0.0332306   0.0038693
   12  -0.0003001   0.0009018   0.0067203   0.0046990   0.0036004  -0.0047083
   13  -0.0003582   0.0002049  -0.0000101  -0.0011265   0.0011718   0.0000130
   14   0.0012520  -0.0009966   0.0000868   0.0024651  -0.0001781  -0.0002672
   15  -0.0001584   0.0001415   0.0001018  -0.0001882   0.0000083  -0.0008313
   16   0.0094244  -0.0079809   0.0011360  -0.0504491   0.0095459  -0.0017830
   17   0.0226775  -0.0167160   0.0021386   0.0549502   0.0529678  -0.0056404
   18  -0.0028066   0.0025809   0.0030613  -0.0069683  -0.0059709   0.0089301
   19   0.0007965   0.0001081  -0.0000358  -0.0007866   0.0037137  -0.0004625
   20  -0.0004791   0.0007366  -0.0006133   0.0031984  -0.0027906   0.0011703
   21   0.0000159  -0.0006197  -0.0040415  -0.0004397   0.0010773   0.0066601
   22  -0.0787059  -0.0715250   0.0092756  -0.3249931  -0.0199886   0.0026125
   23  -0.0716436  -0.3139542   0.0356164  -0.0831045  -0.1403004   0.0099355
   24   0.0092727   0.0352707  -0.0407506   0.0106633   0.0102185  -0.0634651
   25   0.0795343   0.0766541  -0.0101287  -0.0031450  -0.0301525   0.0039665
   26   0.0766541   0.3317737  -0.0389848   0.0003368  -0.0033509   0.0008800
   27  -0.0101287  -0.0389848   0.0302794  -0.0001857   0.0008300   0.0031540
   28  -0.0031450   0.0003368  -0.0001857   0.7145828  -0.0360662   0.0080362
   29  -0.0301525  -0.0033509   0.0008300  -0.0360662   0.6681054  -0.0694082
   30   0.0039665   0.0008800   0.0031540   0.0080362  -0.0694082   0.1407009
   31   0.0009348  -0.0002532   0.0000643  -0.1960338   0.1395746  -0.0208711
   32   0.0004338   0.0006183  -0.0006056   0.1379979  -0.1962325   0.0230447
   33  -0.0000135  -0.0005555  -0.0039064  -0.0212039   0.0236260  -0.0394168
   34   0.0002947   0.0001841   0.0000702  -0.0158036  -0.0158213  -0.0022139
   35  -0.0012167  -0.0002397   0.0000158  -0.0344338  -0.0064613   0.0004651
   36   0.0000243  -0.0000127   0.0000716   0.0033943   0.0014074   0.0051061
   37  -0.0002989  -0.0000831   0.0000554  -0.0023182   0.0025923  -0.0002045
   38   0.0000093   0.0000103   0.0000224   0.0006971   0.0020571   0.0001071
   39   0.0001040   0.0000886   0.0000077   0.0024688   0.0016674  -0.0001034
   40   0.0000172   0.0000094   0.0000054   0.0001383  -0.0000667   0.0000484
   41  -0.0000312  -0.0000067   0.0000049  -0.0006324  -0.0003609   0.0000490
   42   0.0000152   0.0000072  -0.0000110   0.0000211  -0.0001785   0.0001533
   43  -0.0000571  -0.0000306  -0.0000092  -0.0009594  -0.0008206  -0.0000849
   44   0.0000365  -0.0000032  -0.0000250   0.0006009   0.0001098   0.0001963
   45  -0.0000888  -0.0000213   0.0000115  -0.0011717   0.0001613   0.0000248
   46  -0.0000323  -0.0000144  -0.0000008  -0.0003361   0.0000187  -0.0000070
   47  -0.0000080  -0.0000007   0.0000053   0.0000305   0.0000615  -0.0000246
   48  -0.0000019  -0.0000006   0.0000003  -0.0000580  -0.0000021  -0.0000281
   49   0.0000684   0.0000585  -0.0000223   0.0005359   0.0004841   0.0002618
   50   0.0000016   0.0000073  -0.0000293  -0.0000025  -0.0000835   0.0002456
   51   0.0000003  -0.0000050  -0.0000361  -0.0000533  -0.0003797   0.0004254
   52  -0.0000993  -0.0000642   0.0000134  -0.0007846  -0.0000227  -0.0000138
   53  -0.0000197  -0.0000121   0.0000074  -0.0002431  -0.0000267   0.0000282
   54   0.0000072   0.0000019  -0.0000059   0.0001025   0.0000111  -0.0000043
   55  -0.0000470  -0.0000250   0.0000730  -0.0005130   0.0001466  -0.0008945
   56   0.0000347   0.0000081  -0.0000035   0.0004666  -0.0000181  -0.0002417
   57  -0.0000262  -0.0000029   0.0000383  -0.0010267  -0.0000093   0.0002083
   58  -0.0000205  -0.0000119   0.0000069  -0.0000992   0.0000199  -0.0000744
   59  -0.0000051  -0.0000007  -0.0000014   0.0000607   0.0000251   0.0000639
   60   0.0000072   0.0000014   0.0000044  -0.0000025  -0.0000356  -0.0000822
   61  -0.0000577  -0.0000510  -0.0000547   0.0000688   0.0027463   0.0015751
   62  -0.0000019  -0.0000421   0.0000835  -0.0024446  -0.0025599  -0.0005427
   63  -0.0000729  -0.0000424  -0.0000430  -0.0005567  -0.0009587  -0.0008177
   64   0.0000127   0.0000101   0.0000302   0.0002202  -0.0001696   0.0000852
   65  -0.0000236  -0.0000077   0.0000466  -0.0005693   0.0004358   0.0003107
   66   0.0000454  -0.0000027  -0.0000112   0.0005049  -0.0002140   0.0002589
           31          32          33          34          35          36
    1   0.0077556   0.0209848  -0.0030323  -0.2082541  -0.0249263   0.0053828
    2  -0.0078454  -0.0180173   0.0024003  -0.0285637  -0.0921253  -0.0082146
    3   0.0009952   0.0029290   0.0032802   0.0061292  -0.0084147  -0.0724810
    4   0.0002377  -0.0023476   0.0004154  -0.0278735   0.0203156  -0.0017022
    5  -0.0016699  -0.0028984   0.0009722   0.0058318   0.0102763  -0.0005572
    6   0.0003094   0.0010897   0.0056861   0.0028648   0.0000642   0.0028121
    7   0.0003357   0.0004849  -0.0000380  -0.0023312   0.0033316  -0.0001149
    8  -0.0008663  -0.0015616   0.0001262  -0.0026620  -0.0009843  -0.0005887
    9   0.0001321   0.0002196   0.0001779  -0.0001378  -0.0001732  -0.0019675
   10  -0.0002432  -0.0010452  -0.0000594   0.0009502   0.0020845   0.0003721
   11  -0.0011393  -0.0005111  -0.0001900   0.0028435  -0.0026357   0.0011877
   12   0.0000899  -0.0000250  -0.0005452  -0.0005296   0.0012912   0.0057397
   13   0.0000360   0.0000686  -0.0000431   0.0002920   0.0017296  -0.0001171
   14   0.0001933   0.0001106  -0.0000260  -0.0007280  -0.0003356   0.0000574
   15  -0.0000174  -0.0000741  -0.0005283   0.0000255   0.0000893   0.0001458
   16  -0.0046590  -0.0021573   0.0002986  -0.0007879   0.0001221   0.0002408
   17  -0.0027075   0.0010504   0.0010165   0.0000309  -0.0008658  -0.0004625
   18   0.0003464   0.0007979   0.0064916   0.0000224  -0.0000957  -0.0011329
   19  -0.0007384  -0.0004138   0.0000627  -0.0000004  -0.0000660   0.0000012
   20   0.0010806   0.0003049  -0.0000112   0.0000147   0.0001277  -0.0000467
   21  -0.0001485   0.0000028   0.0001577   0.0001376   0.0000476  -0.0003728
   22  -0.0158628  -0.0074848   0.0013029   0.0030153  -0.0006104  -0.0005734
   23   0.0228418   0.0094419  -0.0008385   0.0003411  -0.0046631   0.0010789
   24  -0.0031244  -0.0009324   0.0034319  -0.0006398   0.0014665   0.0061231
   25   0.0009348   0.0004338  -0.0000135   0.0002947  -0.0012167   0.0000243
   26  -0.0002532   0.0006183  -0.0005555   0.0001841  -0.0002397  -0.0000127
   27   0.0000643  -0.0006056  -0.0039064   0.0000702   0.0000158   0.0000716
   28  -0.1960338   0.1379979  -0.0212039  -0.0158036  -0.0344338   0.0033943
   29   0.1395746  -0.1962325   0.0236260  -0.0158213  -0.0064613   0.0014074
   30  -0.0208711   0.0230447  -0.0394168  -0.0022139   0.0004651   0.0051061
   31   0.2075813  -0.1477018   0.0216482   0.0005785  -0.0011540   0.0001937
   32  -0.1477018   0.2065464  -0.0259737   0.0020263   0.0010661  -0.0005523
   33   0.0216482  -0.0259737   0.0289683   0.0005730  -0.0005157  -0.0035534
   34   0.0005785   0.0020263   0.0005730   0.6234819   0.0587367  -0.0452917
   35  -0.0011540   0.0010661  -0.0005157   0.0587367   0.3635755   0.2235919
   36   0.0001937  -0.0005523  -0.0035534  -0.0452917   0.2235919   0.4648880
   37   0.0002756  -0.0006824  -0.0006482  -0.1514348  -0.0340677  -0.0232692
   38  -0.0000399  -0.0003537  -0.0003504  -0.0649426  -0.1501022  -0.0982388
   39   0.0001053  -0.0003563   0.0000536  -0.0730032  -0.1092484  -0.1936491
   40   0.0000019   0.0000300  -0.0000208   0.0103271  -0.0060953  -0.0104362
   41  -0.0000136   0.0000041  -0.0000372   0.0104164  -0.0036874  -0.0122722
   42   0.0000270   0.0000717  -0.0000154   0.0135889  -0.0079730  -0.0110790
   43  -0.0000363   0.0003814   0.0000351  -0.0191232  -0.0488796  -0.0610313
   44   0.0000394  -0.0000769  -0.0001790  -0.0221704   0.0048074   0.0013655
   45   0.0000142  -0.0001670  -0.0002665  -0.0237518   0.0097934   0.0276646
   46   0.0000063  -0.0000096  -0.0000403  -0.0047999  -0.0010767   0.0014743
   47   0.0000280  -0.0000082  -0.0000046  -0.0013899   0.0052306  -0.0023679
   48  -0.0000178   0.0000090  -0.0000027   0.0015524  -0.0023484   0.0036407
   49  -0.0000963  -0.0001549   0.0000168   0.0021544   0.0049806   0.0046217
   50  -0.0000243   0.0001597   0.0001046   0.0050219  -0.0293456  -0.0318068
   51  -0.0000269   0.0003702   0.0001048   0.0042440  -0.0315293  -0.0523065
   52   0.0000648   0.0001511   0.0000034  -0.0020022  -0.0004224  -0.0003460
   53   0.0000154   0.0000218  -0.0000106  -0.0003645   0.0002235   0.0014013
   54   0.0000007   0.0000006  -0.0000230  -0.0001717   0.0012704   0.0011654
   55  -0.0000389  -0.0005004  -0.0000335  -0.0357233   0.0343316   0.0588746
   56   0.0000097   0.0000272  -0.0003401   0.0072354   0.0256561   0.0225647
   57  -0.0000432  -0.0000599  -0.0001263   0.0211949   0.0159371   0.0234880
   58   0.0000146  -0.0000084   0.0000430  -0.0043760  -0.0026568  -0.0003135
   59  -0.0000309  -0.0000044   0.0000375  -0.0023155   0.0047389  -0.0025324
   60   0.0000300  -0.0000137  -0.0000126  -0.0002771  -0.0025640   0.0036394
   61  -0.0000379  -0.0000344   0.0005836  -0.1782198   0.0194558   0.0556686
   62  -0.0002215   0.0003419   0.0006760   0.0524416  -0.1205855  -0.0863212
   63   0.0002249  -0.0001117   0.0003918   0.1064357  -0.0784662  -0.1970749
   64  -0.0000763  -0.0000183   0.0001501   0.0096301   0.0105181   0.0129568
   65  -0.0001155  -0.0000291   0.0000731  -0.0061584  -0.0036615  -0.0086728
   66   0.0000680   0.0003363  -0.0003473  -0.0108140  -0.0127039  -0.0108607
           37          38          39          40          41          42
    1  -0.0192462  -0.0134874  -0.0033012   0.0007160   0.0020302   0.0003029
    2  -0.0209753  -0.0020690   0.0005406   0.0003195  -0.0017617   0.0024212
    3  -0.0217436  -0.0034454   0.0051956  -0.0005080   0.0019235  -0.0007382
    4   0.0015957   0.0031301   0.0016009  -0.0000423   0.0002997  -0.0009230
    5  -0.0024627  -0.0019441   0.0017187   0.0000874   0.0007483  -0.0011971
    6  -0.0010913  -0.0012913  -0.0002927  -0.0001042   0.0000244   0.0000641
    7  -0.0026076   0.0023456  -0.0020320  -0.0005128   0.0002520   0.0003741
    8   0.0024656  -0.0007458  -0.0001684   0.0003345  -0.0000802   0.0005421
    9  -0.0013883   0.0007257  -0.0007809  -0.0006961   0.0004355   0.0003288
   10   0.0000207  -0.0011990   0.0000101  -0.0002365  -0.0002066  -0.0001838
   11  -0.0004102  -0.0005757  -0.0000165  -0.0000338  -0.0001094   0.0001867
   12   0.0008451   0.0001524  -0.0001195   0.0000597  -0.0000599  -0.0000218
   13  -0.0002418   0.0001358   0.0002523   0.0000604   0.0000627   0.0000152
   14   0.0001327   0.0000213  -0.0001996  -0.0000344  -0.0000659   0.0000234
   15   0.0000318   0.0001033   0.0000130   0.0000031  -0.0000090  -0.0000123
   16  -0.0001730   0.0005654   0.0003155  -0.0000052   0.0000030  -0.0000177
   17   0.0000566   0.0006096  -0.0000845   0.0001159   0.0001116   0.0000716
   18  -0.0001945  -0.0000112  -0.0000526  -0.0000083  -0.0000478   0.0000087
   19   0.0000151  -0.0000060   0.0000208   0.0000016  -0.0000031   0.0000050
   20  -0.0000065  -0.0000199  -0.0000384   0.0000032  -0.0000034   0.0000245
   21  -0.0000820  -0.0001412   0.0000272  -0.0000060   0.0000075   0.0000050
   22  -0.0000693  -0.0001654  -0.0000310   0.0001166   0.0001044   0.0001364
   23  -0.0007318  -0.0001157   0.0000205   0.0000359  -0.0002289   0.0001204
   24   0.0014414   0.0005192  -0.0002029  -0.0000049  -0.0000257  -0.0000552
   25  -0.0002989   0.0000093   0.0001040   0.0000172  -0.0000312   0.0000152
   26  -0.0000831   0.0000103   0.0000886   0.0000094  -0.0000067   0.0000072
   27   0.0000554   0.0000224   0.0000077   0.0000054   0.0000049  -0.0000110
   28  -0.0023182   0.0006971   0.0024688   0.0001383  -0.0006324   0.0000211
   29   0.0025923   0.0020571   0.0016674  -0.0000667  -0.0003609  -0.0001785
   30  -0.0002045   0.0001071  -0.0001034   0.0000484   0.0000490   0.0001533
   31   0.0002756  -0.0000399   0.0001053   0.0000019  -0.0000136   0.0000270
   32  -0.0006824  -0.0003537  -0.0003563   0.0000300   0.0000041   0.0000717
   33  -0.0006482  -0.0003504   0.0000536  -0.0000208  -0.0000372  -0.0000154
   34  -0.1514348  -0.0649426  -0.0730032   0.0103271   0.0104164   0.0135889
   35  -0.0340677  -0.1501022  -0.1092484  -0.0060953  -0.0036874  -0.0079730
   36  -0.0232692  -0.0982388  -0.1936491  -0.0104362  -0.0122722  -0.0110790
   37   0.6789465   0.0406445  -0.0817580  -0.1458537   0.0626348   0.1141700
   38   0.0406445   0.3336020   0.2591530   0.0625517  -0.0934581  -0.0934703
   39  -0.0817580   0.2591530   0.5134946   0.1152282  -0.0941100  -0.1954677
   40  -0.1458537   0.0625517   0.1152282   0.1532421  -0.0661140  -0.1231389
   41   0.0626348  -0.0934581  -0.0941100  -0.0661140   0.0896264   0.1047258
   42   0.1141700  -0.0934703  -0.1954677  -0.1231389   0.1047258   0.2014528
   43  -0.3294852  -0.0229820   0.0338755  -0.0134663  -0.0045453  -0.0016477
   44  -0.0640853  -0.0918030  -0.0249831   0.0135078   0.0059742  -0.0005000
   45  -0.0197128  -0.0363035  -0.1056229   0.0229949   0.0042092   0.0034495
   46  -0.0081244  -0.0180497  -0.0220702   0.0009034   0.0008175  -0.0002434
   47  -0.0007710   0.0009739  -0.0033045   0.0004412  -0.0024730   0.0023829
   48   0.0018489   0.0010414   0.0045549  -0.0006521   0.0023102  -0.0009899
   49  -0.0387237   0.0050594   0.0198744  -0.0035775  -0.0020751   0.0000225
   50   0.0386900   0.0273531   0.0156989  -0.0021915   0.0049622  -0.0026995
   51   0.0652936   0.0258504   0.0243308  -0.0003196  -0.0027711   0.0036969
   52   0.0027571   0.0031778   0.0046166  -0.0014218  -0.0003961  -0.0001878
   53  -0.0008420   0.0020294  -0.0033103   0.0002441   0.0000719  -0.0000431
   54  -0.0005318  -0.0042668  -0.0011214   0.0007314   0.0001491   0.0000592
   55  -0.0433169  -0.0237906  -0.0215335  -0.0005803  -0.0003768  -0.0007321
   56  -0.0234590  -0.0168197  -0.0104180  -0.0003901  -0.0006755   0.0004946
   57  -0.0218673  -0.0102828  -0.0129876  -0.0006209   0.0005556  -0.0001474
   58  -0.0005955  -0.0004032  -0.0006901   0.0000109   0.0001500  -0.0000032
   59  -0.0005063  -0.0008530   0.0005255   0.0001267  -0.0004724   0.0003684
   60  -0.0007707   0.0005297  -0.0001487  -0.0000020   0.0003519  -0.0002847
   61   0.0603911   0.0256487   0.0224854  -0.0003681  -0.0029424  -0.0023040
   62   0.0004170  -0.0112140  -0.0291955  -0.0025121   0.0020597  -0.0049161
   63  -0.0143483  -0.0365438  -0.0370056  -0.0019884  -0.0047253   0.0001504
   64  -0.0015094   0.0011044   0.0034586   0.0005289   0.0005661   0.0007030
   65   0.0014454   0.0034124  -0.0039782  -0.0003696  -0.0001753  -0.0004631
   66   0.0039202  -0.0038612  -0.0001228  -0.0005649  -0.0006885  -0.0005459
           43          44          45          46          47          48
    1   0.0042021  -0.0018292  -0.0007663   0.0000250   0.0002154  -0.0000001
    2  -0.0014356   0.0027169  -0.0051908  -0.0007002   0.0000690  -0.0000152
    3  -0.0009755  -0.0052109  -0.0008656  -0.0009278  -0.0001984   0.0001954
    4  -0.0011621  -0.0007159   0.0010073  -0.0000705  -0.0001083   0.0000694
    5  -0.0003554  -0.0011728  -0.0002350  -0.0003580   0.0000472  -0.0001188
    6   0.0010485   0.0002175  -0.0001049   0.0000824   0.0000433  -0.0000445
    7   0.0012294   0.0003389  -0.0005351   0.0000415   0.0000410  -0.0000565
    8  -0.0004377   0.0003784   0.0006873   0.0001801  -0.0000598   0.0000826
    9   0.0000496   0.0000231  -0.0001773  -0.0000480   0.0000367  -0.0000295
   10   0.0004243   0.0000363  -0.0002847   0.0000652   0.0000527  -0.0000197
   11   0.0002257   0.0000596  -0.0001620  -0.0000037   0.0000173  -0.0000154
   12   0.0001395   0.0001399  -0.0000673   0.0000322   0.0000124  -0.0000140
   13  -0.0000861  -0.0000576   0.0000248  -0.0000631  -0.0000125  -0.0000161
   14   0.0001466   0.0000585  -0.0000167   0.0000489   0.0000068   0.0000091
   15  -0.0000652   0.0000123   0.0000127  -0.0000017  -0.0000017  -0.0000007
   16  -0.0001064  -0.0001639   0.0000749  -0.0000530  -0.0000198   0.0000054
   17  -0.0003139  -0.0000129   0.0001998  -0.0000099  -0.0000362   0.0000248
   18  -0.0000046  -0.0000610  -0.0000176  -0.0000105   0.0000044   0.0000009
   19  -0.0000183   0.0000135  -0.0000063  -0.0000021  -0.0000011  -0.0000007
   20   0.0000296   0.0000089  -0.0000049   0.0000031  -0.0000011   0.0000020
   21   0.0000160  -0.0000028  -0.0000637  -0.0000062   0.0000033  -0.0000026
   22  -0.0002927   0.0000338   0.0002007  -0.0000004  -0.0000091   0.0000034
   23   0.0000754   0.0003066  -0.0003843  -0.0000448  -0.0000170   0.0000063
   24  -0.0001584   0.0003102   0.0004865   0.0000992  -0.0000221   0.0000066
   25  -0.0000571   0.0000365  -0.0000888  -0.0000323  -0.0000080  -0.0000019
   26  -0.0000306  -0.0000032  -0.0000213  -0.0000144  -0.0000007  -0.0000006
   27  -0.0000092  -0.0000250   0.0000115  -0.0000008   0.0000053   0.0000003
   28  -0.0009594   0.0006009  -0.0011717  -0.0003361   0.0000305  -0.0000580
   29  -0.0008206   0.0001098   0.0001613   0.0000187   0.0000615  -0.0000021
   30  -0.0000849   0.0001963   0.0000248  -0.0000070  -0.0000246  -0.0000281
   31  -0.0000363   0.0000394   0.0000142   0.0000063   0.0000280  -0.0000178
   32   0.0003814  -0.0000769  -0.0001670  -0.0000096  -0.0000082   0.0000090
   33   0.0000351  -0.0001790  -0.0002665  -0.0000403  -0.0000046  -0.0000027
   34  -0.0191232  -0.0221704  -0.0237518  -0.0047999  -0.0013899   0.0015524
   35  -0.0488796   0.0048074   0.0097934  -0.0010767   0.0052306  -0.0023484
   36  -0.0610313   0.0013655   0.0276646   0.0014743  -0.0023679   0.0036407
   37  -0.3294852  -0.0640853  -0.0197128  -0.0081244  -0.0007710   0.0018489
   38  -0.0229820  -0.0918030  -0.0363035  -0.0180497   0.0009739   0.0010414
   39   0.0338755  -0.0249831  -0.1056229  -0.0220702  -0.0033045   0.0045549
   40  -0.0134663   0.0135078   0.0229949   0.0009034   0.0004412  -0.0006521
   41  -0.0045453   0.0059742   0.0042092   0.0008175  -0.0024730   0.0023102
   42  -0.0016477  -0.0005000   0.0034495  -0.0002434   0.0023829  -0.0009899
   43   0.6625416   0.0886148  -0.0143915  -0.1057822  -0.0715948  -0.0801128
   44   0.0886148   0.3500766   0.2798785  -0.0730294  -0.1399287  -0.1256517
   45  -0.0143915   0.2798785   0.5196448  -0.0823616  -0.1258861  -0.1880423
   46  -0.1057822  -0.0730294  -0.0823616   0.1100836   0.0783534   0.0859149
   47  -0.0715948  -0.1399287  -0.1258861   0.0783534   0.1394911   0.1386560
   48  -0.0801128  -0.1256517  -0.1880423   0.0859149   0.1386560   0.1933116
   49  -0.1626089   0.0605223   0.1082765   0.0091061  -0.0071207  -0.0116128
   50   0.0223034  -0.1230526  -0.0862854   0.0111052  -0.0043666  -0.0125640
   51   0.0560222  -0.0961390  -0.2115719   0.0135287  -0.0081469  -0.0113801
   52  -0.0394197  -0.0077075   0.0011461   0.0010574   0.0002162  -0.0006602
   53   0.0082007   0.0053873  -0.0006054   0.0007495  -0.0012809   0.0016077
   54   0.0224771   0.0035774   0.0033380   0.0002103   0.0017728  -0.0000651
   55   0.0588656  -0.0010566  -0.0146469  -0.0017315   0.0015176   0.0037956
   56   0.0256721  -0.0104111  -0.0336250   0.0010236   0.0033637  -0.0034643
   57   0.0218852  -0.0268674  -0.0329261   0.0033231  -0.0035310  -0.0002513
   58  -0.0004499  -0.0025373  -0.0018416   0.0005766  -0.0003328  -0.0005100
   59  -0.0030559   0.0019069  -0.0045024   0.0005533  -0.0000848  -0.0006676
   60  -0.0023851  -0.0045315   0.0001015   0.0006739  -0.0004323  -0.0004555
   61  -0.0533528   0.0092447   0.0253834  -0.0009023   0.0004182   0.0006451
   62   0.0083369  -0.0049287  -0.0022383   0.0004051  -0.0005219   0.0007913
   63   0.0248004  -0.0022663  -0.0148003   0.0005092   0.0006758  -0.0001391
   64  -0.0008563   0.0003598   0.0004370   0.0000324   0.0000539  -0.0001162
   65   0.0004667  -0.0003964   0.0006985   0.0000380  -0.0004820   0.0003075
   66   0.0005154   0.0006996  -0.0002085  -0.0001307   0.0003273  -0.0002650
           49          50          51          52          53          54
    1  -0.0020089   0.0001830   0.0004290   0.0015420   0.0003190  -0.0001367
    2  -0.0003805  -0.0012254  -0.0005497   0.0003449  -0.0002654   0.0004641
    3   0.0001518  -0.0002668  -0.0011441   0.0000167   0.0004823  -0.0000759
    4   0.0007333  -0.0002133  -0.0006270  -0.0005596   0.0000258  -0.0000809
    5   0.0000312   0.0000982  -0.0002190  -0.0005533  -0.0001705  -0.0000346
    6  -0.0003225   0.0002094   0.0005950   0.0001059   0.0000290   0.0000014
    7  -0.0000299   0.0005140   0.0010423  -0.0000156  -0.0000324  -0.0000106
    8   0.0000145  -0.0004025  -0.0005383   0.0002459   0.0001411   0.0000092
    9   0.0000502   0.0000847   0.0001635  -0.0000490  -0.0000305   0.0000217
   10  -0.0005659   0.0001193   0.0002216   0.0005044   0.0000301  -0.0000031
   11   0.0003087   0.0002252   0.0001998  -0.0003074  -0.0001090   0.0000224
   12  -0.0000677   0.0000594  -0.0000197   0.0001036  -0.0000016  -0.0000176
   13   0.0004325   0.0001046   0.0000504  -0.0004674  -0.0000779  -0.0000041
   14  -0.0002776  -0.0000455   0.0000400   0.0002995   0.0000624  -0.0000022
   15   0.0000516  -0.0000441  -0.0000056  -0.0000462  -0.0000045  -0.0000017
   16   0.0003591   0.0001269   0.0000433  -0.0003781  -0.0000802   0.0000057
   17  -0.0000097  -0.0002759  -0.0002952   0.0000490   0.0000716  -0.0000047
   18  -0.0000124   0.0000644  -0.0000064   0.0000029  -0.0000205   0.0000148
   19   0.0000289  -0.0000002  -0.0000107  -0.0000248  -0.0000047   0.0000001
   20  -0.0000061   0.0000059   0.0000212   0.0000162   0.0000042   0.0000006
   21   0.0000029   0.0000109   0.0000425   0.0000220   0.0000026  -0.0000029
   22  -0.0001107  -0.0003813  -0.0003870   0.0001377   0.0001116  -0.0000066
   23  -0.0000363   0.0000775   0.0002031  -0.0000333  -0.0000291   0.0000294
   24   0.0000261  -0.0001646  -0.0001626  -0.0001622  -0.0000324   0.0000044
   25   0.0000684   0.0000016   0.0000003  -0.0000993  -0.0000197   0.0000072
   26   0.0000585   0.0000073  -0.0000050  -0.0000642  -0.0000121   0.0000019
   27  -0.0000223  -0.0000293  -0.0000361   0.0000134   0.0000074  -0.0000059
   28   0.0005359  -0.0000025  -0.0000533  -0.0007846  -0.0002431   0.0001025
   29   0.0004841  -0.0000835  -0.0003797  -0.0000227  -0.0000267   0.0000111
   30   0.0002618   0.0002456   0.0004254  -0.0000138   0.0000282  -0.0000043
   31  -0.0000963  -0.0000243  -0.0000269   0.0000648   0.0000154   0.0000007
   32  -0.0001549   0.0001597   0.0003702   0.0001511   0.0000218   0.0000006
   33   0.0000168   0.0001046   0.0001048   0.0000034  -0.0000106  -0.0000230
   34   0.0021544   0.0050219   0.0042440  -0.0020022  -0.0003645  -0.0001717
   35   0.0049806  -0.0293456  -0.0315293  -0.0004224   0.0002235   0.0012704
   36   0.0046217  -0.0318068  -0.0523065  -0.0003460   0.0014013   0.0011654
   37  -0.0387237   0.0386900   0.0652936   0.0027571  -0.0008420  -0.0005318
   38   0.0050594   0.0273531   0.0258504   0.0031778   0.0020294  -0.0042668
   39   0.0198744   0.0156989   0.0243308   0.0046166  -0.0033103  -0.0011214
   40  -0.0035775  -0.0021915  -0.0003196  -0.0014218   0.0002441   0.0007314
   41  -0.0020751   0.0049622  -0.0027711  -0.0003961   0.0000719   0.0001491
   42   0.0000225  -0.0026995   0.0036969  -0.0001878  -0.0000431   0.0000592
   43  -0.1626089   0.0223034   0.0560222  -0.0394197   0.0082007   0.0224771
   44   0.0605223  -0.1230526  -0.0961390  -0.0077075   0.0053873   0.0035774
   45   0.1082765  -0.0862854  -0.2115719   0.0011461  -0.0006054   0.0033380
   46   0.0091061   0.0111052   0.0135287   0.0010574   0.0007495   0.0002103
   47  -0.0071207  -0.0043666  -0.0081469   0.0002162  -0.0012809   0.0017728
   48  -0.0116128  -0.0125640  -0.0113801  -0.0006602   0.0016077  -0.0000651
   49   0.4901186   0.0392557  -0.0433285  -0.1457484  -0.0212467   0.0032319
   50   0.0392557   0.3107872   0.2451343  -0.0212202  -0.0325372  -0.0079108
   51  -0.0433285   0.2451343   0.4712419   0.0032219  -0.0078105  -0.0348388
   52  -0.1457484  -0.0212202   0.0032219   0.2163894   0.0355491  -0.0052738
   53  -0.0212467  -0.0325372  -0.0078105   0.0355491   0.0264025   0.0113417
   54   0.0032319  -0.0079108  -0.0348388  -0.0052738   0.0113417   0.0284212
   55  -0.1352306  -0.0307673  -0.0224037  -0.0346647  -0.0228581  -0.0209199
   56  -0.0686260  -0.1579077  -0.1098962  -0.0071179  -0.0001439  -0.0041585
   57  -0.0744073  -0.1195751  -0.2084554   0.0004744  -0.0000908   0.0041219
   58   0.0089516  -0.0065611  -0.0105140   0.0010540   0.0001027  -0.0008242
   59   0.0116255  -0.0041242  -0.0125557   0.0007380  -0.0012396   0.0016513
   60   0.0144085  -0.0076154  -0.0114343   0.0000125   0.0018122  -0.0001480
   61  -0.0199635  -0.0549044  -0.0678985   0.0034027   0.0011737   0.0018785
   62  -0.0210799   0.0043509   0.0012808  -0.0027831   0.0014332  -0.0037664
   63  -0.0224290   0.0097721   0.0272281  -0.0032521  -0.0047971  -0.0009312
   64  -0.0038235  -0.0011564   0.0014713  -0.0013235  -0.0007525  -0.0006820
   65  -0.0013284   0.0053381  -0.0022652  -0.0001593  -0.0000344  -0.0001581
   66   0.0012071  -0.0024249   0.0035319   0.0002517   0.0000452   0.0000878
           55          56          57          58          59          60
    1   0.0022109   0.0010658   0.0026180  -0.0002240  -0.0001642  -0.0000846
    2   0.0018532   0.0030048  -0.0051146   0.0008462   0.0002942  -0.0000635
    3   0.0023919  -0.0043322  -0.0004276   0.0009008   0.0000792   0.0001807
    4  -0.0001133  -0.0004896   0.0013981  -0.0002647  -0.0001112   0.0000271
    5  -0.0000542   0.0003684   0.0005324  -0.0003543   0.0000434  -0.0000312
    6  -0.0000243   0.0000503  -0.0002322   0.0000579  -0.0000447  -0.0000185
    7  -0.0008590  -0.0005341  -0.0001623   0.0000246   0.0000003  -0.0000071
    8   0.0005736   0.0000345   0.0002682   0.0001225  -0.0000714   0.0000601
    9  -0.0002320  -0.0000973  -0.0000388   0.0000083   0.0000097  -0.0000011
   10  -0.0000318  -0.0000174  -0.0001501   0.0000446   0.0000008  -0.0000078
   11  -0.0002926   0.0001803  -0.0005525   0.0000026   0.0000318  -0.0000041
   12  -0.0000545   0.0002611   0.0002676  -0.0000653  -0.0000258   0.0000014
   13  -0.0001821  -0.0001516   0.0000667  -0.0000752  -0.0000115   0.0000143
   14   0.0000517   0.0000326   0.0000195   0.0000407  -0.0000048  -0.0000028
   15   0.0000034  -0.0000004   0.0000042  -0.0000106   0.0000095  -0.0000048
   16  -0.0002825   0.0000645  -0.0001785  -0.0000673   0.0000217  -0.0000170
   17   0.0003581   0.0000984   0.0003871   0.0000032  -0.0000332   0.0000186
   18   0.0000359  -0.0001023  -0.0000509   0.0000082   0.0000027  -0.0000008
   19   0.0000154  -0.0000163   0.0000050  -0.0000014   0.0000005   0.0000013
   20  -0.0000259  -0.0000042   0.0000117   0.0000009  -0.0000010  -0.0000004
   21  -0.0000383  -0.0000214   0.0000057   0.0000022   0.0000032  -0.0000046
   22   0.0005757   0.0001558   0.0005869   0.0000130  -0.0000548   0.0000418
   23  -0.0003386   0.0000460  -0.0001725  -0.0000200  -0.0000059   0.0000052
   24   0.0000951   0.0004136  -0.0001445  -0.0000332  -0.0000193   0.0000144
   25  -0.0000470   0.0000347  -0.0000262  -0.0000205  -0.0000051   0.0000072
   26  -0.0000250   0.0000081  -0.0000029  -0.0000119  -0.0000007   0.0000014
   27   0.0000730  -0.0000035   0.0000383   0.0000069  -0.0000014   0.0000044
   28  -0.0005130   0.0004666  -0.0010267  -0.0000992   0.0000607  -0.0000025
   29   0.0001466  -0.0000181  -0.0000093   0.0000199   0.0000251  -0.0000356
   30  -0.0008945  -0.0002417   0.0002083  -0.0000744   0.0000639  -0.0000822
   31  -0.0000389   0.0000097  -0.0000432   0.0000146  -0.0000309   0.0000300
   32  -0.0005004   0.0000272  -0.0000599  -0.0000084  -0.0000044  -0.0000137
   33  -0.0000335  -0.0003401  -0.0001263   0.0000430   0.0000375  -0.0000126
   34  -0.0357233   0.0072354   0.0211949  -0.0043760  -0.0023155  -0.0002771
   35   0.0343316   0.0256561   0.0159371  -0.0026568   0.0047389  -0.0025640
   36   0.0588746   0.0225647   0.0234880  -0.0003135  -0.0025324   0.0036394
   37  -0.0433169  -0.0234590  -0.0218673  -0.0005955  -0.0005063  -0.0007707
   38  -0.0237906  -0.0168197  -0.0102828  -0.0004032  -0.0008530   0.0005297
   39  -0.0215335  -0.0104180  -0.0129876  -0.0006901   0.0005255  -0.0001487
   40  -0.0005803  -0.0003901  -0.0006209   0.0000109   0.0001267  -0.0000020
   41  -0.0003768  -0.0006755   0.0005556   0.0001500  -0.0004724   0.0003519
   42  -0.0007321   0.0004946  -0.0001474  -0.0000032   0.0003684  -0.0002847
   43   0.0588656   0.0256721   0.0218852  -0.0004499  -0.0030559  -0.0023851
   44  -0.0010566  -0.0104111  -0.0268674  -0.0025373   0.0019069  -0.0045315
   45  -0.0146469  -0.0336250  -0.0329261  -0.0018416  -0.0045024   0.0001015
   46  -0.0017315   0.0010236   0.0033231   0.0005766   0.0005533   0.0006739
   47   0.0015176   0.0033637  -0.0035310  -0.0003328  -0.0000848  -0.0004323
   48   0.0037956  -0.0034643  -0.0002513  -0.0005100  -0.0006676  -0.0004555
   49  -0.1352306  -0.0686260  -0.0744073   0.0089516   0.0116255   0.0144085
   50  -0.0307673  -0.1579077  -0.1195751  -0.0065611  -0.0041242  -0.0076154
   51  -0.0224037  -0.1098962  -0.2084554  -0.0105140  -0.0125557  -0.0114343
   52  -0.0346647  -0.0071179   0.0004744   0.0010540   0.0007380   0.0000125
   53  -0.0228581  -0.0001439  -0.0000908   0.0001027  -0.0012396   0.0018122
   54  -0.0209199  -0.0041585   0.0041219  -0.0008242   0.0016513  -0.0001480
   55   0.6731828   0.0425189  -0.0879929  -0.1478803   0.0626053   0.1165916
   56   0.0425189   0.3343776   0.2700321   0.0641245  -0.0905047  -0.0935678
   57  -0.0879929   0.2700321   0.5241054   0.1187193  -0.0930817  -0.1953861
   58  -0.1478803   0.0641245   0.1187193   0.1547431  -0.0661407  -0.1265101
   59   0.0626053  -0.0905047  -0.0930817  -0.0661407   0.0869580   0.1037205
   60   0.1165916  -0.0935678  -0.1953861  -0.1265101   0.1037205   0.2013278
   61  -0.3247686  -0.0230190   0.0386504  -0.0122612  -0.0041602  -0.0015350
   62  -0.0629135  -0.0911169  -0.0244241   0.0131585   0.0058373   0.0000415
   63  -0.0145606  -0.0344508  -0.1052808   0.0223442   0.0047167   0.0036461
   64  -0.0088878  -0.0185528  -0.0224467   0.0008820   0.0008235  -0.0002090
   65  -0.0009566   0.0004018  -0.0039793   0.0004550  -0.0024353   0.0023212
   66   0.0022055   0.0009038   0.0042179  -0.0007006   0.0022431  -0.0009338
           61          62          63          64          65          66
    1  -0.0294386   0.0015409   0.0057801   0.0010759  -0.0008009  -0.0015447
    2   0.0116406   0.0080661   0.0017757   0.0009276  -0.0021788   0.0017378
    3   0.0230915   0.0045697   0.0031745   0.0001787   0.0021601  -0.0006244
    4  -0.0010861  -0.0022027  -0.0023790  -0.0000989   0.0009688   0.0000217
    5  -0.0044393  -0.0009123   0.0008999   0.0003143  -0.0000753  -0.0003305
    6   0.0011737   0.0006389  -0.0002316  -0.0000625  -0.0000697   0.0002549
    7   0.0013595   0.0000514  -0.0009276  -0.0000306   0.0000303   0.0000317
    8   0.0002654   0.0007948   0.0000130  -0.0001484   0.0000201   0.0001879
    9   0.0004416  -0.0001399   0.0001031   0.0000608   0.0000780  -0.0000635
   10  -0.0005232   0.0004323   0.0003709   0.0000197  -0.0002103  -0.0000713
   11  -0.0000165   0.0001271   0.0003036   0.0001856  -0.0003862  -0.0001103
   12  -0.0010631  -0.0003268  -0.0002434   0.0000286  -0.0000252  -0.0000329
   13  -0.0003440  -0.0001924  -0.0003122   0.0000560   0.0000586  -0.0001078
   14   0.0002193   0.0001088   0.0000237  -0.0000615   0.0000022   0.0001089
   15  -0.0001163  -0.0000672   0.0000228  -0.0000140   0.0000039  -0.0000223
   16  -0.0000256  -0.0008544  -0.0001805   0.0000803  -0.0000948  -0.0000670
   17   0.0000144   0.0000507  -0.0003079  -0.0001771   0.0003024   0.0001540
   18   0.0000809   0.0001019   0.0001108   0.0000243  -0.0000569  -0.0000515
   19  -0.0000010   0.0000066   0.0000013   0.0000019   0.0000075  -0.0000235
   20   0.0000137   0.0000331  -0.0000272  -0.0000062  -0.0000020   0.0000226
   21   0.0000320   0.0000455   0.0000007   0.0000034  -0.0000109  -0.0000183
   22  -0.0004305   0.0006486  -0.0004558  -0.0003112   0.0003999   0.0002020
   23   0.0002016   0.0003298  -0.0002945   0.0000069  -0.0001380   0.0003409
   24  -0.0007583  -0.0006213  -0.0000083  -0.0000669  -0.0000272   0.0001497
   25  -0.0000577  -0.0000019  -0.0000729   0.0000127  -0.0000236   0.0000454
   26  -0.0000510  -0.0000421  -0.0000424   0.0000101  -0.0000077  -0.0000027
   27  -0.0000547   0.0000835  -0.0000430   0.0000302   0.0000466  -0.0000112
   28   0.0000688  -0.0024446  -0.0005567   0.0002202  -0.0005693   0.0005049
   29   0.0027463  -0.0025599  -0.0009587  -0.0001696   0.0004358  -0.0002140
   30   0.0015751  -0.0005427  -0.0008177   0.0000852   0.0003107   0.0002589
   31  -0.0000379  -0.0002215   0.0002249  -0.0000763  -0.0001155   0.0000680
   32  -0.0000344   0.0003419  -0.0001117  -0.0000183  -0.0000291   0.0003363
   33   0.0005836   0.0006760   0.0003918   0.0001501   0.0000731  -0.0003473
   34  -0.1782198   0.0524416   0.1064357   0.0096301  -0.0061584  -0.0108140
   35   0.0194558  -0.1205855  -0.0784662   0.0105181  -0.0036615  -0.0127039
   36   0.0556686  -0.0863212  -0.1970749   0.0129568  -0.0086728  -0.0108607
   37   0.0603911   0.0004170  -0.0143483  -0.0015094   0.0014454   0.0039202
   38   0.0256487  -0.0112140  -0.0365438   0.0011044   0.0034124  -0.0038612
   39   0.0224854  -0.0291955  -0.0370056   0.0034586  -0.0039782  -0.0001228
   40  -0.0003681  -0.0025121  -0.0019884   0.0005289  -0.0003696  -0.0005649
   41  -0.0029424   0.0020597  -0.0047253   0.0005661  -0.0001753  -0.0006885
   42  -0.0023040  -0.0049161   0.0001504   0.0007030  -0.0004631  -0.0005459
   43  -0.0533528   0.0083369   0.0248004  -0.0008563   0.0004667   0.0005154
   44   0.0092447  -0.0049287  -0.0022663   0.0003598  -0.0003964   0.0006996
   45   0.0253834  -0.0022383  -0.0148003   0.0004370   0.0006985  -0.0002085
   46  -0.0009023   0.0004051   0.0005092   0.0000324   0.0000380  -0.0001307
   47   0.0004182  -0.0005219   0.0006758   0.0000539  -0.0004820   0.0003273
   48   0.0006451   0.0007913  -0.0001391  -0.0001162   0.0003075  -0.0002650
   49  -0.0199635  -0.0210799  -0.0224290  -0.0038235  -0.0013284   0.0012071
   50  -0.0549044   0.0043509   0.0097721  -0.0011564   0.0053381  -0.0024249
   51  -0.0678985   0.0012808   0.0272281   0.0014713  -0.0022652   0.0035319
   52   0.0034027  -0.0027831  -0.0032521  -0.0013235  -0.0001593   0.0002517
   53   0.0011737   0.0014332  -0.0047971  -0.0007525  -0.0000344   0.0000452
   54   0.0018785  -0.0037664  -0.0009312  -0.0006820  -0.0001581   0.0000878
   55  -0.3247686  -0.0629135  -0.0145606  -0.0088878  -0.0009566   0.0022055
   56  -0.0230190  -0.0911169  -0.0344508  -0.0185528   0.0004018   0.0009038
   57   0.0386504  -0.0244241  -0.1052808  -0.0224467  -0.0039793   0.0042179
   58  -0.0122612   0.0131585   0.0223442   0.0008820   0.0004550  -0.0007006
   59  -0.0041602   0.0058373   0.0047167   0.0008235  -0.0024353   0.0022431
   60  -0.0015350   0.0000415   0.0036461  -0.0002090   0.0023212  -0.0009338
   61   0.6606604   0.0871946  -0.0196056  -0.1041018  -0.0686759  -0.0783528
   62   0.0871946   0.3464153   0.2681960  -0.0694201  -0.1380701  -0.1238683
   63  -0.0196056   0.2681960   0.5099353  -0.0793940  -0.1233897  -0.1881865
   64  -0.1041018  -0.0694201  -0.0793940   0.1084793   0.0755926   0.0834036
   65  -0.0686759  -0.1380701  -0.1233897   0.0755926   0.1381594   0.1370966
   66  -0.0783528  -0.1238683  -0.1881865   0.0834036   0.1370966   0.1937937
 **********************************************************************
 **                                                                  **
 **                       VIBRATIONAL ANALYSIS                       **
 **                       --------------------                       **
 **                                                                  **
 **        VIBRATIONAL FREQUENCIES (CM**-1) AND NORMAL MODES         **
 **     FORCE CONSTANTS (mDYN/ANGSTROM) AND REDUCED MASSES (AMU)     **
 **                  INFRARED INTENSITIES (KM/MOL)                   **
 **                                                                  **
 **********************************************************************


 Mode:                 1                      2                      3
 Frequency:        37.46                  46.48                  55.20
 Force Cnst:      0.0042                 0.0142                 0.0197
 Red. Mass:       5.0810                11.1653                10.9616
 IR Active:          YES                    YES                    YES
 IR Intens:        0.178                  0.015                  0.123
 Raman Active:       YES                    YES                    YES
               X      Y      Z        X      Y      Z        X      Y      Z
 C          0.013  0.050 -0.059   -0.009 -0.041  0.151   -0.019 -0.138 -0.093
 C         -0.017  0.029 -0.003    0.019 -0.014  0.115    0.042 -0.068 -0.055
 Cl        -0.083  0.055  0.042    0.063  0.003  0.296    0.143 -0.107 -0.139
 C         -0.007 -0.010  0.007    0.008  0.005 -0.077    0.020  0.035  0.030
 Cl        -0.045 -0.037  0.090    0.049  0.028 -0.231    0.106  0.149  0.208
 C          0.027 -0.026 -0.050   -0.036  0.006 -0.175   -0.068  0.055 -0.005
 H          0.034 -0.053 -0.044   -0.044  0.021 -0.319   -0.084  0.131  0.053
 C          0.054 -0.006 -0.112   -0.066 -0.014 -0.088   -0.131 -0.022 -0.110
 H          0.084 -0.020 -0.153   -0.100 -0.013 -0.155   -0.200 -0.007 -0.149
 C          0.042  0.032 -0.111   -0.055 -0.039  0.064   -0.106 -0.116 -0.137
 H          0.061  0.046 -0.146   -0.083 -0.060  0.101   -0.158 -0.173 -0.178
 C          0.009  0.058 -0.055   -0.002 -0.081  0.165   -0.012 -0.177 -0.029
 C         -0.018  0.219 -0.174    0.023  0.041  0.045   -0.103 -0.068 -0.063
 H         -0.040  0.365 -0.277    0.050  0.124  0.017   -0.167 -0.042 -0.129
 C         -0.011  0.184 -0.149    0.015  0.084 -0.056   -0.125  0.036 -0.031
 H         -0.036  0.307 -0.238    0.032  0.199 -0.163   -0.204  0.146 -0.075
 C          0.029 -0.020  0.001   -0.018 -0.003 -0.032   -0.047  0.022  0.040
 Cl         0.041 -0.088  0.052   -0.043  0.121 -0.214   -0.089  0.248  0.029
 C          0.059 -0.178  0.117   -0.035 -0.165  0.115    0.058 -0.136  0.112
 H          0.088 -0.333  0.229   -0.059 -0.242  0.140    0.123 -0.162  0.178
 C          0.051 -0.134  0.087   -0.025 -0.199  0.212    0.072 -0.233  0.074
 H          0.077 -0.259  0.177   -0.043 -0.303  0.310    0.151 -0.331  0.109
 TransDip   0.008  0.004 -0.010   -0.003 -0.002 -0.002   -0.008 -0.007 -0.005

 Mode:                 4                      5                      6
 Frequency:       123.01                 156.07                 212.38
 Force Cnst:      0.0703                 0.1232                 0.5409
 Red. Mass:       7.8845                 8.5820                20.3552
 IR Active:          YES                    YES                    YES
 IR Intens:        0.080                  0.478                  0.036
 Raman Active:       YES                    YES                    YES
               X      Y      Z        X      Y      Z        X      Y      Z
 C         -0.002 -0.073 -0.142   -0.006 -0.075  0.158   -0.008  0.103 -0.058
 C          0.015 -0.038 -0.012    0.020 -0.079  0.077    0.052  0.167  0.010
 Cl         0.042 -0.015  0.191    0.135 -0.133 -0.014    0.530  0.073 -0.005
 C          0.010  0.004  0.070    0.018 -0.049 -0.023    0.053  0.120  0.067
 Cl         0.055  0.021 -0.132    0.105  0.039  0.041   -0.319 -0.269 -0.002
 C         -0.018  0.034  0.259   -0.006 -0.061 -0.159    0.142  0.089  0.119
 H         -0.023  0.073  0.392   -0.010 -0.061 -0.289    0.145  0.089  0.208
 C         -0.037  0.012  0.235   -0.019 -0.072 -0.088    0.113  0.062 -0.036
 H         -0.057  0.037  0.387   -0.045 -0.077 -0.181    0.109  0.060 -0.066
 C         -0.027 -0.051 -0.030   -0.007 -0.079  0.114    0.088  0.081 -0.158
 H         -0.040 -0.075 -0.100   -0.020 -0.084  0.174    0.136  0.113 -0.281
 C         -0.011 -0.057 -0.219   -0.048  0.046  0.092   -0.052  0.078 -0.020
 C         -0.087 -0.002 -0.220   -0.059  0.191 -0.023   -0.090  0.049  0.017
 H         -0.143 -0.016 -0.258   -0.041  0.196 -0.013   -0.116  0.057 -0.010
 C         -0.106  0.053 -0.155   -0.079  0.284 -0.133   -0.095 -0.004  0.045
 H         -0.168  0.082 -0.141   -0.060  0.333 -0.186   -0.065 -0.012  0.032
 C         -0.029  0.039 -0.083   -0.105  0.205 -0.108   -0.129 -0.050  0.047
 Cl        -0.024  0.020  0.148   -0.044 -0.157  0.059   -0.171 -0.024 -0.026
 C          0.048  0.022 -0.117   -0.130  0.225 -0.106   -0.097 -0.071  0.054
 H          0.106  0.025 -0.071   -0.149  0.230 -0.123   -0.072 -0.098  0.091
 C          0.047 -0.027 -0.189   -0.107  0.142 -0.003   -0.094 -0.002  0.012
 H          0.110 -0.055 -0.203   -0.135  0.116  0.036   -0.129  0.008  0.027
 TransDip  -0.008  0.001  0.004   -0.008  0.015 -0.014    0.006 -0.002  0.002

 Mode:                 7                      8                      9
 Frequency:       218.00                 227.90                 271.29
 Force Cnst:      0.1520                 0.3334                 0.3365
 Red. Mass:       5.4289                10.8948                 7.7593
 IR Active:          YES                    YES                    YES
 IR Intens:        0.130                  0.235                  2.014
 Raman Active:       YES                    YES                    YES
               X      Y      Z        X      Y      Z        X      Y      Z
 C         -0.009  0.002 -0.013   -0.059 -0.073  0.065    0.022  0.039  0.225
 C         -0.004 -0.001 -0.172   -0.084 -0.042  0.104    0.043  0.086  0.305
 Cl         0.049  0.025  0.054    0.066 -0.123 -0.009   -0.032  0.072 -0.075
 C         -0.013 -0.003 -0.250   -0.141  0.067  0.093    0.047  0.053  0.205
 Cl        -0.084 -0.015  0.100   -0.257 -0.000 -0.034   -0.002 -0.039 -0.033
 C         -0.014 -0.005 -0.265   -0.208  0.085  0.058    0.041  0.023 -0.063
 H         -0.016 -0.013 -0.395   -0.219  0.128  0.060    0.037  0.012 -0.281
 C         -0.026  0.035  0.132   -0.246  0.038 -0.071    0.019  0.001 -0.136
 H         -0.037  0.060  0.305   -0.297  0.040 -0.171    0.006 -0.029 -0.393
 C         -0.023  0.046  0.306   -0.204 -0.056 -0.069    0.013  0.027  0.088
 H         -0.030  0.083  0.609   -0.290 -0.158 -0.168    0.016  0.019  0.008
 C          0.012 -0.035 -0.064    0.038 -0.073  0.060    0.023 -0.073  0.022
 C          0.018 -0.043 -0.068    0.126 -0.015 -0.012    0.092 -0.070 -0.049
 H          0.018 -0.041 -0.069    0.183 -0.001  0.026    0.159 -0.058 -0.003
 C          0.013 -0.043 -0.062    0.132  0.087 -0.082    0.067 -0.104 -0.187
 H          0.005 -0.043 -0.058    0.079  0.129 -0.083    0.160 -0.114 -0.238
 C          0.028 -0.033 -0.053    0.190  0.122 -0.064   -0.006 -0.110 -0.220
 Cl         0.022  0.045  0.055    0.275  0.018  0.023   -0.048  0.096  0.168
 C          0.033 -0.037 -0.058    0.123  0.117 -0.030   -0.055 -0.112 -0.208
 H          0.034 -0.044 -0.055    0.073  0.117 -0.071   -0.128 -0.126 -0.261
 C          0.022 -0.040 -0.062    0.113  0.027  0.038   -0.075 -0.102 -0.059
 H          0.031 -0.050 -0.061    0.173  0.003  0.020   -0.165 -0.100 -0.008
 TransDip  -0.001 -0.005  0.010   -0.011 -0.004 -0.010    0.011 -0.014 -0.042

 Mode:                10                     11                     12
 Frequency:       312.75                 357.31                 388.55
 Force Cnst:      0.4715                 0.3683                 0.8252
 Red. Mass:       8.1825                 4.8966                 9.2776
 IR Active:          YES                    YES                    YES
 IR Intens:        0.178                  0.822                  5.911
 Raman Active:       YES                    YES                    YES
               X      Y      Z        X      Y      Z        X      Y      Z
 C          0.035 -0.076 -0.024    0.007 -0.025  0.049    0.113  0.011 -0.010
 C          0.134  0.060 -0.097    0.033  0.039  0.231    0.003 -0.039  0.057
 Cl        -0.057  0.210 -0.023   -0.004  0.033 -0.027   -0.057 -0.136  0.015
 C          0.136  0.046 -0.063    0.033  0.040  0.171   -0.052  0.077  0.033
 Cl         0.017 -0.120  0.023    0.006 -0.034 -0.015   -0.209  0.218 -0.034
 C          0.027  0.096  0.031   -0.005  0.017 -0.125    0.168  0.001 -0.027
 H         -0.002  0.233  0.106   -0.015  0.023 -0.407    0.215 -0.203 -0.066
 C         -0.090  0.008  0.019   -0.043  0.001 -0.028    0.268  0.053 -0.007
 H         -0.164  0.036  0.074   -0.074 -0.008 -0.167    0.263  0.052 -0.022
 C         -0.083 -0.054 -0.042   -0.032 -0.004  0.158    0.257  0.015  0.027
 H         -0.119 -0.089 -0.028   -0.049 -0.018  0.182    0.285  0.046  0.036
 C          0.066 -0.270  0.133    0.003 -0.045 -0.182    0.116 -0.091 -0.026
 C         -0.017 -0.197  0.114   -0.114 -0.027 -0.138    0.028 -0.151  0.057
 H         -0.057 -0.326  0.157   -0.248 -0.072 -0.218   -0.041 -0.310  0.095
 C         -0.074  0.141 -0.034   -0.114  0.013  0.111   -0.027  0.052  0.020
 H         -0.129  0.198 -0.047   -0.262  0.024  0.191   -0.035  0.014  0.057
 C         -0.065  0.268 -0.101    0.000  0.026  0.184   -0.066  0.179 -0.071
 Cl        -0.011 -0.091 -0.004    0.010 -0.036 -0.080   -0.114 -0.061 -0.002
 C          0.012  0.161 -0.051    0.104  0.058  0.103    0.076  0.048 -0.030
 H          0.058  0.246 -0.062    0.237  0.126  0.171    0.181  0.070  0.042
 C          0.088 -0.180  0.097    0.110  0.008 -0.137    0.135 -0.166  0.018
 H          0.148 -0.272  0.139    0.250  0.012 -0.224    0.183 -0.284  0.088
 TransDip   0.001 -0.006  0.012   -0.006 -0.004 -0.028    0.075 -0.020  0.007

 Mode:                13                     14                     15
 Frequency:       419.57                 439.36                 477.90
 Force Cnst:      0.3060                 0.8241                 0.7978
 Red. Mass:       2.9500                 7.2459                 5.9289
 IR Active:          YES                    YES                    YES
 IR Intens:        0.325                  8.581                  0.823
 Raman Active:       YES                    YES                    YES
               X      Y      Z        X      Y      Z        X      Y      Z
 C          0.000  0.002 -0.003   -0.159  0.069 -0.033   -0.017  0.192 -0.099
 C         -0.002 -0.002 -0.004   -0.167  0.059  0.037   -0.092  0.053  0.044
 Cl         0.005 -0.001  0.002    0.085  0.120 -0.022    0.011 -0.118  0.013
 C         -0.002 -0.002 -0.001   -0.139 -0.122  0.065   -0.059 -0.020  0.064
 Cl         0.001 -0.002  0.000    0.022  0.083 -0.015    0.109 -0.107  0.010
 C         -0.005 -0.001  0.004    0.027 -0.240  0.005   -0.141  0.016 -0.056
 H         -0.005  0.000  0.013    0.055 -0.375 -0.043   -0.139 -0.002 -0.159
 C         -0.002  0.001 -0.003    0.128 -0.178  0.024   -0.046  0.159  0.009
 H          0.001  0.001  0.002    0.251 -0.214  0.014    0.104  0.121  0.036
 C         -0.003  0.002 -0.002    0.056  0.022  0.018   -0.069  0.256 -0.015
 H         -0.005  0.001  0.009    0.206  0.174  0.017   -0.081  0.252  0.015
 C         -0.003  0.004 -0.003   -0.169 -0.015 -0.049    0.012  0.139 -0.113
 C         -0.031  0.171 -0.124   -0.125 -0.148  0.010    0.056 -0.091  0.062
 H         -0.062  0.361 -0.260   -0.093 -0.260  0.101    0.084 -0.318  0.216
 C          0.030 -0.164  0.120   -0.122 -0.039 -0.029    0.035 -0.013  0.027
 H          0.066 -0.364  0.266   -0.209 -0.107  0.082    0.085 -0.226  0.175
 C          0.001  0.004 -0.003   -0.021  0.140 -0.082   -0.032  0.213 -0.147
 Cl         0.001 -0.000  0.000    0.193  0.016  0.002   -0.043 -0.026  0.012
 C         -0.033  0.167 -0.120   -0.091  0.008  0.039    0.046 -0.029  0.020
 H         -0.074  0.353 -0.258   -0.122 -0.106  0.077    0.114 -0.234  0.192
 C          0.032 -0.168  0.126   -0.099 -0.100  0.065    0.059 -0.085  0.046
 H          0.071 -0.371  0.272   -0.013 -0.225  0.117    0.108 -0.307  0.202
 TransDip   0.018  0.003  0.004   -0.070 -0.061  0.017    0.013  0.007  0.025

 Mode:                16                     17                     18
 Frequency:       502.99                 515.49                 563.59
 Force Cnst:      1.2849                 0.6556                 0.6542
 Red. Mass:       8.6197                 4.1873                 3.4960
 IR Active:          YES                    YES                    YES
 IR Intens:       12.337                  0.145                 17.624
 Raman Active:       YES                    YES                    YES
               X      Y      Z        X      Y      Z        X      Y      Z
 C          0.004 -0.020 -0.003    0.003 -0.008  0.005    0.017 -0.142 -0.057
 C          0.121  0.040  0.046   -0.004  0.034  0.298    0.074 -0.055 -0.001
 Cl        -0.081 -0.160  0.020    0.007  0.017 -0.031   -0.007  0.047 -0.007
 C          0.163  0.199 -0.071   -0.010 -0.042 -0.174    0.062  0.038  0.068
 Cl         0.008 -0.067  0.013   -0.005  0.012  0.018   -0.032  0.018 -0.007
 C          0.195  0.269 -0.067   -0.016 -0.046 -0.158    0.044  0.032 -0.040
 H          0.188  0.313 -0.082   -0.017 -0.057 -0.245    0.027  0.093 -0.133
 C          0.077  0.198  0.034   -0.008  0.007  0.276   -0.057 -0.079  0.029
 H         -0.095  0.259  0.110    0.006  0.049  0.633   -0.203 -0.039  0.039
 C          0.092 -0.002 -0.051   -0.009 -0.042 -0.229   -0.005 -0.192  0.026
 H          0.071 -0.024 -0.088   -0.007 -0.077 -0.487   -0.044 -0.229  0.073
 C         -0.147 -0.002 -0.005    0.012 -0.004  0.015   -0.038  0.203 -0.090
 C         -0.195 -0.039  0.002    0.021  0.013  0.005    0.010  0.068  0.031
 H         -0.193 -0.081  0.029    0.028  0.030  0.001    0.099 -0.145  0.226
 C         -0.178 -0.055 -0.016    0.022  0.005 -0.001    0.041 -0.073  0.038
 H         -0.238 -0.081  0.043    0.032  0.015 -0.015    0.153 -0.403  0.248
 C         -0.072  0.004 -0.018    0.010 -0.010  0.004   -0.018  0.142 -0.140
 Cl         0.206  0.037 -0.002   -0.019 -0.002  0.001   -0.012 -0.005  0.007
 C         -0.187 -0.026  0.025    0.011  0.006 -0.005    0.016 -0.079  0.043
 H         -0.255 -0.093  0.008    0.005  0.028 -0.022    0.036 -0.420  0.253
 C         -0.199 -0.032  0.026    0.014  0.006  0.009   -0.005  0.074  0.034
 H         -0.215 -0.057  0.056    0.010  0.024 -0.004    0.003 -0.166  0.229
 TransDip  -0.103  0.044 -0.002    0.003 -0.012 -0.002    0.026 -0.113  0.068

 Mode:                19                     20                     21
 Frequency:       583.59                 646.30                 700.64
 Force Cnst:      0.9117                 1.7216                 2.1888
 Red. Mass:       4.5434                 6.9955                 7.5676
 IR Active:          YES                    YES                    YES
 IR Intens:        2.766                  0.246                 12.683
 Raman Active:       YES                    YES                    YES
               X      Y      Z        X      Y      Z        X      Y      Z
 C         -0.003 -0.032 -0.322   -0.009 -0.016 -0.058    0.276 -0.019  0.019
 C         -0.001 -0.005 -0.055    0.014 -0.008 -0.082    0.108 -0.170 -0.007
 Cl        -0.000 -0.005  0.001   -0.004 -0.002  0.002    0.016  0.056 -0.007
 C         -0.002  0.043  0.334    0.016  0.023  0.124   -0.009 -0.138  0.048
 Cl        -0.001 -0.002 -0.018   -0.005  0.003 -0.006   -0.035  0.023 -0.004
 C          0.004 -0.020 -0.164    0.023 -0.002 -0.066   -0.246 -0.089 -0.005
 H          0.005 -0.073 -0.539    0.018  0.000 -0.207   -0.233 -0.156 -0.032
 C          0.007  0.014  0.101   -0.006 -0.021  0.058   -0.019  0.135  0.001
 H          0.011  0.030  0.233   -0.033 -0.007  0.107    0.177  0.080  0.015
 C          0.002  0.004 -0.018   -0.007 -0.034 -0.044    0.035  0.061 -0.025
 H          0.006  0.049  0.254   -0.002 -0.023 -0.003   -0.150 -0.126 -0.015
 C          0.010 -0.043  0.117    0.005 -0.057 -0.092    0.231  0.018  0.012
 C         -0.031  0.028  0.105    0.298 -0.072 -0.160   -0.093  0.137  0.151
 H          0.005  0.207  0.030    0.214 -0.112 -0.202   -0.322  0.008  0.046
 C         -0.018  0.013 -0.062    0.264  0.171  0.155   -0.089  0.077  0.175
 H          0.023  0.186 -0.230    0.157  0.204  0.193    0.107 -0.022  0.140
 C          0.018 -0.105  0.013   -0.006  0.061  0.098   -0.256 -0.011 -0.019
 Cl         0.001  0.002 -0.000   -0.005  0.015  0.022    0.109  0.020 -0.001
 C          0.005  0.020 -0.064   -0.296  0.073  0.168   -0.074 -0.145 -0.130
 H         -0.099  0.163 -0.227   -0.209  0.141  0.199    0.102 -0.127 -0.001
 C          0.020  0.034  0.104   -0.256 -0.169 -0.145   -0.073 -0.108 -0.190
 H         -0.076  0.183  0.038   -0.157 -0.179 -0.195   -0.331 -0.078 -0.063
 TransDip  -0.015  0.043 -0.028    0.001  0.014  0.008   -0.042 -0.104  0.019

 Mode:                22                     23                     24
 Frequency:       731.55                 742.04                 751.51
 Force Cnst:      0.9746                 1.4735                 1.4271
 Red. Mass:       3.0910                 4.5418                 4.2886
 IR Active:          YES                    YES                    YES
 IR Intens:       10.905                  8.717                  7.187
 Raman Active:       YES                    YES                    YES
               X      Y      Z        X      Y      Z        X      Y      Z
 C         -0.016  0.033  0.236    0.017 -0.089  0.076   -0.003 -0.086 -0.060
 C         -0.019 -0.021 -0.230   -0.088 -0.149 -0.028   -0.104 -0.104  0.071
 Cl         0.001 -0.001  0.008    0.015  0.057 -0.007    0.013  0.046 -0.009
 C         -0.017  0.023  0.128   -0.148  0.035  0.005   -0.160  0.032 -0.013
 Cl         0.006 -0.004 -0.000    0.033 -0.035  0.005    0.035 -0.034  0.004
 C          0.005 -0.006 -0.062   -0.089  0.062 -0.007   -0.079  0.046 -0.010
 H          0.011 -0.087 -0.496   -0.042 -0.154 -0.131   -0.022 -0.163  0.233
 C          0.017  0.037  0.151    0.052  0.197  0.014    0.086  0.208 -0.077
 H          0.026 -0.016 -0.255   -0.064  0.205 -0.176    0.025  0.262  0.198
 C          0.005  0.011 -0.077    0.143 -0.134  0.014    0.141 -0.075  0.007
 H          0.021 -0.055 -0.650    0.026 -0.284 -0.200    0.050 -0.116  0.335
 C         -0.004 -0.065  0.047   -0.054  0.175 -0.131   -0.015 -0.173  0.118
 C         -0.030  0.020 -0.058    0.019 -0.101  0.046    0.008  0.032 -0.101
 H         -0.029  0.054 -0.079    0.078 -0.329  0.224    0.011  0.308 -0.262
 C         -0.023 -0.062 -0.001   -0.017  0.082 -0.091    0.034 -0.113  0.023
 H         -0.047 -0.132  0.071   -0.055  0.167 -0.140   -0.026 -0.128  0.070
 C          0.008  0.059 -0.037    0.054 -0.150  0.111    0.030  0.148 -0.097
 Cl        -0.006 -0.004 -0.002   -0.009  0.002 -0.003   -0.017 -0.006  0.004
 C          0.044 -0.029  0.027   -0.019  0.112 -0.055   -0.003 -0.055  0.119
 H          0.058 -0.089  0.071   -0.055  0.147 -0.103   -0.048 -0.087  0.101
 C          0.021  0.047 -0.025    0.018 -0.064  0.081   -0.025  0.088 -0.011
 H          0.046  0.084 -0.072    0.095 -0.344  0.268   -0.017  0.361 -0.240
 TransDip   0.003 -0.003 -0.106   -0.074 -0.059 -0.007   -0.076  0.018  0.035

 Mode:                25                     26                     27
 Frequency:       796.59                 810.90                 836.00
 Force Cnst:      0.5929                 2.3981                 0.5142
 Red. Mass:       1.5859                 6.1898                 1.2486
 IR Active:          YES                    YES                    YES
 IR Intens:       47.067                 57.012                  0.208
 Raman Active:       YES                    YES                    YES
               X      Y      Z        X      Y      Z        X      Y      Z
 C          0.007  0.017  0.121    0.205 -0.001 -0.044   -0.001  0.000  0.002
 C          0.010 -0.003 -0.053    0.236 -0.086  0.024   -0.004  0.002 -0.002
 Cl        -0.000 -0.001  0.001   -0.002  0.012 -0.002    0.000 -0.000  0.000
 C          0.011  0.004  0.092    0.183 -0.180  0.003   -0.004  0.003  0.001
 Cl        -0.003  0.002 -0.005   -0.058  0.044 -0.005    0.001 -0.001  0.000
 C         -0.006 -0.020 -0.104   -0.178 -0.096  0.041    0.001  0.001 -0.002
 H         -0.007  0.068  0.516   -0.196 -0.041 -0.136    0.001  0.002  0.013
 C         -0.001 -0.008 -0.054    0.000  0.086 -0.000   -0.001 -0.002 -0.001
 H          0.027  0.079  0.688    0.304 -0.019 -0.164   -0.008  0.001  0.009
 C         -0.005  0.004 -0.087   -0.014  0.142  0.006    0.001 -0.005  0.002
 H         -0.011  0.063  0.359   -0.128  0.022 -0.058    0.004 -0.002  0.001
 C         -0.007  0.008 -0.004   -0.051 -0.011  0.002   -0.001  0.006 -0.004
 C         -0.010 -0.006 -0.022   -0.014 -0.089 -0.154   -0.009  0.051 -0.032
 H          0.012 -0.128  0.065    0.132 -0.216  0.023    0.064 -0.359  0.263
 C         -0.020  0.005 -0.026   -0.058 -0.110 -0.189   -0.011  0.069 -0.044
 H         -0.029 -0.078  0.048   -0.255 -0.232  0.025    0.084 -0.416  0.305
 C          0.014 -0.023  0.022    0.160  0.001  0.014   -0.002 -0.003  0.001
 Cl        -0.002  0.000 -0.002   -0.030 -0.003 -0.000    0.000  0.000  0.000
 C          0.009  0.023 -0.011   -0.116  0.123  0.171    0.015 -0.064  0.041
 H          0.031 -0.072  0.060   -0.324 -0.071  0.123   -0.080  0.425 -0.313
 C          0.007  0.012 -0.009   -0.057  0.114  0.149    0.012 -0.059  0.039
 H          0.042 -0.121  0.081    0.073  0.014  0.168   -0.068  0.373 -0.273
 TransDip   0.046 -0.017  0.214    0.223 -0.093  0.006   -0.001  0.014  0.005

 Mode:                28                     29                     30
 Frequency:       846.30                 920.22                 966.55
 Force Cnst:      0.6968                 0.6895                 0.7492
 Red. Mass:       1.6513                 1.3820                 1.3610
 IR Active:          YES                    YES                    YES
 IR Intens:       27.076                  0.166                  0.261
 Raman Active:       YES                    YES                    YES
               X      Y      Z        X      Y      Z        X      Y      Z
 C          0.022  0.009  0.048    0.001  0.007  0.056    0.004  0.008  0.014
 C          0.029 -0.021 -0.015    0.001  0.001 -0.008    0.004 -0.007 -0.003
 Cl        -0.000  0.002  0.000   -0.000 -0.000  0.000   -0.000  0.000  0.000
 C          0.029 -0.014  0.019    0.003 -0.004 -0.028    0.005 -0.002 -0.000
 Cl        -0.007  0.004 -0.001   -0.000  0.001  0.002   -0.001  0.000  0.000
 C         -0.016 -0.005 -0.027   -0.001  0.014  0.116   -0.004  0.004  0.006
 H         -0.025  0.054  0.133   -0.004 -0.082 -0.679   -0.009  0.016 -0.046
 C         -0.015 -0.011 -0.007   -0.003 -0.003 -0.011   -0.006 -0.007 -0.005
 H         -0.012  0.002  0.105   -0.003  0.010  0.095   -0.018  0.002  0.040
 C         -0.000 -0.012 -0.002    0.001 -0.016 -0.122    0.004 -0.010 -0.005
 H         -0.013 -0.030 -0.034   -0.007  0.093  0.687    0.007 -0.004  0.023
 C         -0.019  0.109 -0.080   -0.005  0.016 -0.007   -0.004  0.034 -0.024
 C          0.007 -0.067  0.038   -0.001 -0.005 -0.005    0.009 -0.055  0.043
 H         -0.058  0.309 -0.233   -0.000 -0.016  0.002   -0.058  0.334 -0.235
 C          0.002 -0.077  0.035   -0.005 -0.009  0.003   -0.012  0.042 -0.039
 H         -0.110  0.444 -0.334   -0.027  0.044 -0.029    0.047 -0.273  0.189
 C         -0.006  0.069 -0.049   -0.000  0.006 -0.000    0.006 -0.017  0.013
 Cl         0.000 -0.006  0.004   -0.000 -0.001 -0.000   -0.001  0.002 -0.001
 C          0.007 -0.055  0.054    0.010 -0.009  0.003   -0.016  0.079 -0.052
 H         -0.103  0.424 -0.306    0.010  0.062 -0.039    0.092 -0.430  0.325
 C          0.011 -0.055  0.053    0.003 -0.004 -0.008    0.016 -0.089  0.059
 H         -0.052  0.315 -0.217    0.003 -0.013 -0.001   -0.088  0.492 -0.362
 TransDip   0.008  0.137 -0.094   -0.004  0.012 -0.004    0.012 -0.011 -0.003

 Mode:                31                     32                     33
 Frequency:       981.19                 989.07                1027.79
 Force Cnst:      0.7696                 0.7622                 3.0346
 Red. Mass:       1.3568                 1.3225                 4.8759
 IR Active:          YES                    YES                    YES
 IR Intens:        0.220                  0.339                 15.627
 Raman Active:       YES                    YES                    YES
               X      Y      Z        X      Y      Z        X      Y      Z
 C         -0.000  0.001  0.003    0.000 -0.002 -0.009    0.089  0.024 -0.003
 C          0.001 -0.007  0.001   -0.001 -0.004 -0.010   -0.055 -0.092  0.013
 Cl        -0.000  0.001 -0.000    0.000  0.000  0.000    0.004  0.009 -0.001
 C          0.001 -0.001 -0.000   -0.003  0.001 -0.003   -0.098  0.074 -0.010
 Cl        -0.000  0.000  0.000    0.000 -0.000  0.001    0.011 -0.009  0.001
 C          0.003  0.002  0.002    0.004  0.010  0.071    0.091  0.030 -0.004
 H          0.002  0.003 -0.016    0.004 -0.056 -0.422    0.095  0.010  0.002
 C         -0.000 -0.002 -0.004    0.001 -0.016 -0.125   -0.030 -0.080  0.010
 H         -0.001  0.002  0.027    0.014  0.089  0.726   -0.094 -0.063  0.007
 C         -0.002  0.002  0.001   -0.004  0.013  0.084   -0.051  0.043 -0.006
 H         -0.003 -0.002 -0.014   -0.002 -0.069 -0.498   -0.053  0.040 -0.000
 C          0.002  0.006 -0.005    0.003 -0.005  0.002    0.128  0.021  0.001
 C          0.016 -0.090  0.065   -0.001  0.006 -0.003   -0.087  0.134  0.194
 H         -0.096  0.509 -0.371    0.002 -0.029  0.019    0.112  0.195  0.318
 C         -0.016  0.076 -0.058    0.002 -0.003  0.004   -0.048 -0.155 -0.195
 H          0.076 -0.423  0.305    0.002  0.019 -0.015    0.166 -0.171 -0.315
 C          0.001 -0.003  0.002   -0.001 -0.000 -0.001    0.148  0.027 -0.002
 Cl        -0.000  0.000 -0.000    0.000  0.000  0.000   -0.013 -0.002  0.000
 C          0.009 -0.051  0.040   -0.003 -0.000  0.001   -0.088  0.125  0.200
 H         -0.061  0.279 -0.204   -0.009 -0.003 -0.002    0.107  0.255  0.286
 C         -0.011  0.059 -0.042   -0.000  0.004  0.003   -0.046 -0.149 -0.200
 H          0.059 -0.321  0.232    0.002 -0.004  0.008    0.178 -0.215 -0.280
 TransDip  -0.010 -0.010 -0.005   -0.002 -0.001 -0.019    0.126  0.015  0.002

 Mode:                34                     35                     36
 Frequency:      1043.51                1071.91                1101.05
 Force Cnst:      3.4296                 3.4357                 2.0115
 Red. Mass:       5.3457                 5.0752                 2.8161
 IR Active:          YES                    YES                    YES
 IR Intens:       37.868                 24.339                 59.964
 Raman Active:       YES                    YES                    YES
               X      Y      Z        X      Y      Z        X      Y      Z
 C         -0.178 -0.019  0.002    0.121  0.114 -0.015    0.034  0.021 -0.005
 C          0.085  0.271 -0.039   -0.019  0.229 -0.031   -0.003 -0.008  0.001
 Cl        -0.008 -0.030  0.005   -0.006 -0.031  0.005    0.000 -0.001  0.000
 C          0.182 -0.127  0.018   -0.095  0.125 -0.015   -0.022  0.032 -0.004
 Cl        -0.016  0.013 -0.002    0.018 -0.020  0.003    0.003 -0.004  0.001
 C         -0.223 -0.055  0.008   -0.210  0.022 -0.001   -0.030  0.016 -0.002
 H         -0.249  0.039 -0.017   -0.306  0.332 -0.047   -0.060  0.124 -0.016
 C          0.044  0.125 -0.020   -0.083 -0.190  0.021   -0.014 -0.050  0.006
 H          0.078  0.116  0.014   -0.293 -0.156  0.030   -0.025 -0.052  0.007
 C          0.158 -0.146  0.025    0.233 -0.147  0.019    0.037 -0.003  0.002
 H          0.213 -0.103 -0.030    0.448  0.028 -0.019    0.112  0.064 -0.019
 C         -0.155 -0.031  0.006    0.201  0.019  0.026    0.024  0.003  0.007
 C         -0.060  0.092  0.144    0.047 -0.041 -0.076   -0.080  0.012  0.036
 H          0.149  0.229  0.249   -0.040 -0.113 -0.121   -0.299 -0.102 -0.061
 C          0.056 -0.001 -0.019   -0.079 -0.065 -0.070   -0.002  0.060  0.084
 H          0.281 -0.036 -0.115   -0.175 -0.061 -0.031   -0.443  0.143  0.306
 C          0.093  0.017 -0.001   -0.096 -0.012  0.009    0.326  0.060 -0.005
 Cl        -0.014 -0.003  0.000    0.015  0.002 -0.001   -0.036 -0.007  0.000
 C          0.059  0.020  0.017   -0.082  0.029  0.063    0.031 -0.058 -0.087
 H          0.267  0.148  0.099   -0.111  0.027  0.055   -0.299 -0.256 -0.263
 C         -0.033 -0.107 -0.146    0.031  0.053  0.047   -0.085 -0.045 -0.040
 H          0.207 -0.186 -0.242   -0.096  0.031  0.158   -0.389 -0.010  0.099
 TransDip   0.183  0.072 -0.015   -0.068  0.141 -0.021    0.240  0.064 -0.003

 Mode:                37                     38                     39
 Frequency:      1128.90                1134.67                1173.95
 Force Cnst:      1.0258                 1.3478                 1.3404
 Red. Mass:       1.3661                 1.7768                 1.6508
 IR Active:          YES                    YES                    YES
 IR Intens:        4.590                  7.043                 21.334
 Raman Active:       YES                    YES                    YES
               X      Y      Z        X      Y      Z        X      Y      Z
 C         -0.004  0.005 -0.018   -0.033 -0.010  0.001    0.015 -0.057  0.006
 C         -0.002 -0.018  0.004   -0.002 -0.169  0.023    0.072  0.057 -0.008
 Cl         0.000  0.002 -0.001    0.003  0.016 -0.003   -0.005 -0.008  0.001
 C          0.009 -0.014  0.002    0.023  0.029 -0.004   -0.073  0.154 -0.020
 Cl        -0.001  0.001 -0.000   -0.003 -0.002  0.000    0.010 -0.013  0.002
 C          0.007  0.004 -0.001   -0.070  0.075 -0.009   -0.066 -0.007  0.001
 H          0.004  0.023 -0.001   -0.210  0.624 -0.080   -0.056 -0.090  0.014
 C         -0.001  0.004 -0.001    0.008 -0.087  0.010    0.069 -0.042  0.006
 H         -0.026  0.011 -0.001    0.251 -0.160  0.017    0.850 -0.262  0.019
 C         -0.002 -0.001  0.005    0.062  0.061 -0.007   -0.060 -0.007  0.001
 H         -0.006 -0.009 -0.024    0.413  0.406 -0.054   -0.282 -0.222  0.034
 C         -0.011  0.030  0.045   -0.089 -0.023  0.009   -0.025  0.003 -0.015
 C          0.079 -0.007 -0.029   -0.005  0.005  0.002    0.002  0.001  0.007
 H          0.422  0.165  0.131    0.074  0.030  0.054    0.046  0.045  0.017
 C         -0.065 -0.034 -0.030    0.028  0.014  0.013    0.003  0.003  0.004
 H         -0.450  0.022  0.145    0.130 -0.000 -0.036    0.009  0.002  0.001
 C         -0.017  0.022  0.035   -0.029 -0.006 -0.000    0.001 -0.000 -0.001
 Cl         0.002 -0.002 -0.003    0.002  0.000  0.000   -0.000 -0.000 -0.000
 C          0.077 -0.005 -0.026    0.026 -0.004 -0.012    0.012 -0.000 -0.003
 H          0.475  0.216  0.157    0.098  0.035  0.022    0.053  0.023  0.016
 C         -0.070 -0.031 -0.023    0.000 -0.002 -0.007   -0.010 -0.003  0.004
 H         -0.446  0.018  0.151    0.137 -0.037 -0.064   -0.040  0.017  0.004
 TransDip  -0.019  0.016  0.064   -0.048 -0.069  0.015   -0.095  0.113 -0.014

 Mode:                40                     41                     42
 Frequency:      1202.49                1216.01                1281.29
 Force Cnst:      0.9695                 1.3168                 5.9294
 Red. Mass:       1.1380                 1.5115                 6.1301
 IR Active:          YES                    YES                    YES
 IR Intens:        0.409                 11.721                  1.468
 Raman Active:       YES                    YES                    YES
               X      Y      Z        X      Y      Z        X      Y      Z
 C          0.001 -0.000 -0.000   -0.027  0.050 -0.006    0.054  0.353 -0.053
 C          0.000  0.002 -0.001   -0.105  0.011 -0.001    0.288 -0.076  0.010
 Cl        -0.000 -0.000 -0.000    0.004  0.002 -0.000    0.000 -0.003  0.000
 C         -0.001  0.002 -0.000    0.026 -0.121  0.016   -0.231 -0.121  0.016
 Cl         0.000 -0.000 -0.000   -0.004  0.007 -0.001    0.003 -0.005  0.000
 C         -0.000 -0.000  0.000    0.045  0.042 -0.005   -0.033  0.185 -0.022
 H          0.000 -0.004  0.000   -0.108  0.707 -0.089    0.045 -0.149  0.024
 C          0.002 -0.000 -0.000    0.049  0.023 -0.002    0.148 -0.099  0.012
 H          0.014 -0.003  0.001    0.311 -0.046  0.001   -0.394  0.043 -0.005
 C         -0.002 -0.001  0.001   -0.009 -0.050  0.006   -0.090 -0.155  0.022
 H         -0.007 -0.006  0.002   -0.377 -0.412  0.056   -0.212 -0.288  0.025
 C         -0.005  0.001  0.003    0.065  0.011  0.015   -0.159  0.042  0.140
 C          0.050  0.024  0.021    0.005 -0.001 -0.007   -0.069 -0.046 -0.054
 H          0.424  0.221  0.201   -0.081 -0.061 -0.043   -0.028 -0.047 -0.019
 C         -0.046  0.004  0.017   -0.011 -0.012 -0.014    0.079  0.007 -0.013
 H         -0.450  0.066  0.207   -0.052 -0.008  0.004    0.088  0.003 -0.012
 C         -0.021 -0.004  0.000    0.001  0.004  0.005   -0.002  0.045  0.063
 Cl         0.003  0.000 -0.000    0.001  0.000 -0.000   -0.002 -0.000 -0.000
 C         -0.040 -0.021 -0.018   -0.021  0.003  0.009    0.000 -0.049 -0.069
 H         -0.366 -0.202 -0.174   -0.067 -0.022 -0.011    0.204  0.056  0.022
 C          0.049 -0.007 -0.024    0.016  0.001 -0.006    0.007 -0.019 -0.041
 H          0.461 -0.071 -0.215   -0.032  0.005  0.023    0.349 -0.105 -0.185
 TransDip   0.020 -0.004  0.003    0.085 -0.069  0.006   -0.039 -0.000 -0.001

 Mode:                43                     44                     45
 Frequency:      1306.66                1312.92                1324.92
 Force Cnst:     10.7779                 3.0375                 1.3401
 Red. Mass:      10.7142                 2.9908                 1.2958
 IR Active:          YES                    YES                    YES
 IR Intens:        0.678                  0.796                  0.524
 Raman Active:       YES                    YES                    YES
               X      Y      Z        X      Y      Z        X      Y      Z
 C          0.075 -0.126 -0.027    0.236  0.033 -0.001    0.015  0.020  0.009
 C         -0.147  0.013  0.005   -0.096  0.037 -0.008    0.013  0.003 -0.002
 Cl         0.001  0.001 -0.000    0.001 -0.003  0.000    0.000 -0.000  0.000
 C          0.132  0.128 -0.014   -0.007  0.058 -0.007   -0.024 -0.015  0.001
 Cl        -0.001  0.000 -0.000    0.003 -0.001  0.000    0.001 -0.000  0.000
 C          0.017 -0.129  0.014    0.036 -0.089  0.011    0.002  0.010 -0.001
 H          0.000 -0.069  0.010   -0.048  0.239 -0.033   -0.008  0.050 -0.007
 C         -0.127  0.012  0.001   -0.084 -0.047  0.006    0.012 -0.007  0.000
 H          0.098 -0.054  0.001   -0.291  0.003  0.003   -0.057  0.012 -0.000
 C          0.092  0.096  0.000    0.118  0.080 -0.008   -0.001 -0.002 -0.001
 H         -0.165 -0.170 -0.020   -0.448 -0.491  0.055   -0.018 -0.019  0.008
 C         -0.091  0.268  0.357   -0.195 -0.075 -0.031   -0.009 -0.058 -0.071
 C         -0.214 -0.161 -0.163   -0.021 -0.002  0.008   -0.026 -0.014 -0.013
 H          0.091  0.008 -0.031    0.155  0.107  0.093    0.431  0.227  0.206
 C          0.244 -0.068 -0.154    0.008  0.046  0.061   -0.035  0.000  0.009
 H          0.080 -0.049 -0.082    0.165  0.027 -0.006    0.433 -0.073 -0.211
 C         -0.032  0.249  0.347    0.016 -0.037 -0.055   -0.009  0.060  0.085
 Cl        -0.001 -0.001 -0.001   -0.002 -0.000  0.000    0.000 -0.001 -0.002
 C         -0.186 -0.159 -0.167    0.070  0.000 -0.018    0.039  0.009  0.003
 H          0.019 -0.053 -0.082    0.225  0.082  0.050   -0.377 -0.222 -0.198
 C          0.228 -0.085 -0.171   -0.090  0.014  0.038    0.025 -0.005 -0.014
 H         -0.008 -0.050 -0.076    0.277 -0.053 -0.131   -0.423  0.061  0.193
 TransDip   0.015 -0.003  0.021   -0.020  0.019 -0.008   -0.005  0.021  0.009

 Mode:                46                     47                     48
 Frequency:      1414.63                1438.59                1476.95
 Force Cnst:      3.3402                 3.8019                 2.9397
 Red. Mass:       2.8330                 3.1180                 2.2873
 IR Active:          YES                    YES                    YES
 IR Intens:       26.690                 27.035                 54.817
 Raman Active:       YES                    YES                    YES
               X      Y      Z        X      Y      Z        X      Y      Z
 C         -0.057  0.098 -0.031   -0.090  0.187 -0.002    0.145  0.028 -0.003
 C         -0.053 -0.092  0.013   -0.074 -0.140  0.017   -0.103  0.056 -0.008
 Cl         0.001  0.004 -0.001    0.002  0.006 -0.001    0.003 -0.002  0.000
 C          0.135  0.067 -0.007    0.184  0.076 -0.010    0.010 -0.120  0.015
 Cl        -0.004  0.000 -0.000   -0.006  0.000 -0.000   -0.001  0.004 -0.001
 C         -0.038  0.019 -0.003   -0.069  0.063 -0.008    0.056  0.136 -0.017
 H          0.057 -0.379  0.047    0.073 -0.542  0.067    0.188 -0.326  0.040
 C         -0.047 -0.026  0.004   -0.040 -0.062  0.007   -0.143  0.035 -0.004
 H          0.143 -0.088  0.009    0.108 -0.119  0.017    0.620 -0.174  0.016
 C          0.048 -0.025  0.005    0.081 -0.026  0.001   -0.032 -0.113  0.014
 H         -0.127 -0.207  0.012   -0.239 -0.354  0.053    0.390  0.281 -0.035
 C          0.009  0.055  0.094    0.023 -0.082 -0.073   -0.015 -0.007 -0.001
 C          0.148  0.012 -0.025   -0.095  0.002  0.020   -0.035 -0.026 -0.024
 H         -0.241 -0.219 -0.219    0.166  0.126  0.169    0.149  0.075  0.060
 C         -0.153 -0.033 -0.007    0.088  0.028  0.014   -0.016  0.018  0.029
 H          0.288 -0.112 -0.229   -0.185  0.075  0.155    0.137 -0.002 -0.039
 C         -0.012  0.046  0.067    0.001 -0.054 -0.074    0.031  0.003 -0.004
 Cl         0.001 -0.003 -0.004    0.000  0.002  0.003   -0.001 -0.000  0.000
 C          0.154  0.028 -0.004   -0.091  0.006  0.031   -0.016 -0.021 -0.025
 H         -0.284 -0.224 -0.229    0.089  0.112  0.133    0.130  0.056  0.042
 C         -0.133 -0.041 -0.023    0.113  0.029  0.004   -0.031  0.013  0.024
 H          0.242 -0.116 -0.202   -0.269  0.080  0.203    0.132 -0.016 -0.045
 TransDip  -0.005 -0.161 -0.036   -0.016 -0.154  0.060    0.236 -0.019  0.004

 Mode:                49                     50                     51
 Frequency:      1523.20                1590.78                1605.48
 Force Cnst:      3.4339                 8.4579                10.4930
 Red. Mass:       2.5121                 5.6727                 6.9094
 IR Active:          YES                    YES                    YES
 IR Intens:       49.383                 14.673                  3.888
 Raman Active:       YES                    YES                    YES
               X      Y      Z        X      Y      Z        X      Y      Z
 C         -0.079 -0.009  0.002    0.053 -0.213  0.029   -0.038  0.139  0.007
 C          0.008 -0.020  0.003   -0.138  0.093 -0.012    0.058 -0.057  0.005
 Cl        -0.001  0.001 -0.000    0.003  0.002 -0.000   -0.001 -0.001  0.000
 C          0.023  0.037 -0.005    0.061 -0.141  0.018   -0.019  0.066 -0.010
 Cl        -0.000 -0.001  0.000   -0.000 -0.001  0.000   -0.000  0.001 -0.000
 C         -0.024 -0.031  0.004   -0.148  0.333 -0.040    0.067 -0.147  0.018
 H         -0.050  0.050 -0.006    0.044 -0.491  0.062   -0.011  0.192 -0.024
 C          0.054 -0.004  0.000    0.209 -0.205  0.024   -0.111  0.091 -0.013
 H         -0.133  0.048 -0.005   -0.371 -0.067  0.008    0.192  0.016 -0.000
 C         -0.012  0.012 -0.003    0.012  0.178 -0.022    0.014 -0.086  0.006
 H         -0.066 -0.034  0.010   -0.312 -0.124  0.026    0.129  0.018  0.017
 C          0.151  0.028 -0.004    0.009 -0.051 -0.093    0.047 -0.199 -0.256
 C         -0.043 -0.063 -0.076    0.043  0.052  0.063    0.065  0.130  0.157
 H          0.392  0.155  0.120   -0.146 -0.033 -0.030   -0.291 -0.061  0.008
 C         -0.138  0.041  0.092    0.044 -0.048 -0.076    0.127 -0.107 -0.182
 H          0.449 -0.044 -0.176   -0.114 -0.029 -0.010   -0.290 -0.058  0.002
 C          0.134  0.025 -0.002   -0.015  0.087  0.122   -0.036  0.201  0.286
 Cl        -0.004 -0.001  0.000    0.000 -0.001 -0.002    0.000 -0.002 -0.003
 C         -0.119 -0.087 -0.087   -0.019 -0.058 -0.072   -0.060 -0.139 -0.176
 H          0.414  0.198  0.158    0.108  0.006 -0.021    0.281  0.031 -0.030
 C         -0.057  0.044  0.077   -0.064  0.034  0.066   -0.139  0.101  0.171
 H          0.394 -0.011 -0.123    0.146  0.019 -0.041    0.335  0.033 -0.034
 TransDip   0.223  0.028 -0.002    0.110 -0.053  0.007   -0.058  0.022  0.013

 Mode:                52                     53                     54
 Frequency:      1617.83                1632.58                3179.14
 Force Cnst:      9.7477                 9.0780                 6.4827
 Red. Mass:       6.3211                 5.7808                 1.0886
 IR Active:          YES                    YES                    YES
 IR Intens:        6.957                 15.737                  6.873
 Raman Active:       YES                    YES                    YES
               X      Y      Z        X      Y      Z        X      Y      Z
 C         -0.216 -0.090  0.010    0.068  0.022 -0.002   -0.001 -0.001 -0.000
 C          0.239  0.009  0.000   -0.017 -0.002 -0.002    0.000 -0.000  0.000
 Cl        -0.002  0.002 -0.000    0.000 -0.000  0.000    0.000  0.000 -0.000
 C         -0.205 -0.169  0.021    0.009  0.010 -0.001    0.000 -0.000  0.000
 Cl         0.001  0.003 -0.000   -0.000 -0.000  0.000   -0.000 -0.000  0.000
 C          0.119  0.118 -0.015   -0.004 -0.008  0.001    0.008  0.003 -0.000
 H          0.199 -0.133  0.018   -0.009  0.010 -0.002   -0.105 -0.026  0.003
 C         -0.325 -0.038  0.006    0.013  0.003 -0.000   -0.008 -0.032  0.004
 H          0.326 -0.237  0.025   -0.014  0.012 -0.002    0.105  0.378 -0.048
 C          0.331  0.216 -0.027   -0.022 -0.018  0.004   -0.023  0.024 -0.003
 H         -0.314 -0.433  0.056    0.032  0.034 -0.010    0.276 -0.277  0.040
 C          0.032  0.009  0.004   -0.242 -0.054 -0.007   -0.002  0.001  0.001
 C          0.034  0.009  0.001    0.301  0.114  0.081    0.000  0.000  0.001
 H         -0.015 -0.020 -0.022   -0.340 -0.226 -0.229    0.002 -0.002 -0.004
 C         -0.046  0.000  0.013   -0.259 -0.018  0.042   -0.001 -0.001 -0.001
 H          0.045 -0.014 -0.031    0.197 -0.095 -0.184    0.009  0.013  0.015
 C          0.024  0.002 -0.005    0.124  0.034  0.014   -0.000 -0.000 -0.000
 Cl        -0.000 -0.000  0.000    0.002  0.000 -0.000    0.000 -0.000 -0.000
 C         -0.037 -0.012 -0.006   -0.254 -0.088 -0.052   -0.010  0.009  0.015
 H          0.030  0.026  0.027    0.190  0.161  0.169    0.139 -0.102 -0.178
 C          0.033 -0.001 -0.006    0.300  0.005 -0.076   -0.027 -0.040 -0.048
 H         -0.018  0.015  0.012   -0.334  0.097  0.226    0.321  0.454  0.547
 TransDip  -0.078  0.032 -0.009    0.125  0.023 -0.002   -0.069 -0.040 -0.027

 Mode:                55                     56                     57
 Frequency:      3180.26                3188.80                3194.36
 Force Cnst:      6.4818                 6.5239                 6.5710
 Red. Mass:       1.0877                 1.0889                 1.0930
 IR Active:          YES                    YES                    YES
 IR Intens:        0.692                  3.036                  4.723
 Raman Active:       YES                    YES                    YES
               X      Y      Z        X      Y      Z        X      Y      Z
 C         -0.001 -0.001  0.000    0.000 -0.000 -0.000    0.001  0.002 -0.000
 C          0.000 -0.000  0.000   -0.000 -0.000  0.000   -0.001  0.000 -0.000
 Cl         0.000  0.000 -0.000    0.000  0.000  0.000   -0.000 -0.000 -0.000
 C          0.000 -0.000  0.000   -0.000  0.000 -0.000    0.000 -0.001  0.000
 Cl        -0.000 -0.000  0.000   -0.000  0.000 -0.000   -0.000  0.000 -0.000
 C          0.014  0.005 -0.001   -0.000 -0.000 -0.000    0.030  0.009 -0.001
 H         -0.173 -0.043  0.006    0.000  0.000  0.000   -0.357 -0.088  0.012
 C         -0.013 -0.050  0.006    0.000  0.000 -0.000   -0.016 -0.047  0.006
 H          0.161  0.582 -0.074   -0.001 -0.005  0.001    0.153  0.532 -0.068
 C         -0.030  0.032 -0.005    0.000 -0.000  0.000    0.047 -0.045  0.007
 H          0.364 -0.367  0.054   -0.005  0.005 -0.001   -0.521  0.517 -0.075
 C          0.001 -0.000 -0.001    0.002  0.001  0.001    0.000 -0.000  0.000
 C          0.000 -0.001 -0.001    0.042 -0.033 -0.056   -0.000 -0.000 -0.000
 H         -0.006  0.005  0.008   -0.499  0.371  0.638   -0.001  0.001  0.001
 C          0.001  0.001  0.001    0.013  0.022  0.027   -0.000 -0.000 -0.001
 H         -0.008 -0.012 -0.014   -0.183 -0.259 -0.310    0.003  0.005  0.006
 C          0.000  0.000 -0.000    0.001 -0.000 -0.000   -0.000 -0.000  0.000
 Cl        -0.000  0.000  0.000   -0.000 -0.000 -0.000    0.000 -0.000  0.000
 C          0.007 -0.007 -0.011    0.001 -0.001 -0.001   -0.001  0.001  0.002
 H         -0.099  0.073  0.127   -0.012  0.009  0.016    0.014 -0.010 -0.018
 C          0.019  0.027  0.033   -0.002 -0.001 -0.002   -0.001 -0.001 -0.002
 H         -0.221 -0.313 -0.377    0.013  0.018  0.021    0.013  0.018  0.022
 TransDip  -0.013 -0.012  0.020    0.050 -0.007 -0.024    0.015 -0.067  0.010

 Mode:                58                     59                     60
 Frequency:      3204.72                3207.18                3208.40
 Force Cnst:      6.6199                 6.6363                 6.6421
 Red. Mass:       1.0940                 1.0950                 1.0952
 IR Active:          YES                    YES                    YES
 IR Intens:        2.437                  0.792                  2.089
 Raman Active:       YES                    YES                    YES
               X      Y      Z        X      Y      Z        X      Y      Z
 C          0.000 -0.000 -0.000   -0.000 -0.000 -0.000    0.000  0.001 -0.000
 C          0.000  0.000 -0.000   -0.000 -0.000  0.000    0.000  0.000 -0.000
 Cl         0.000  0.000  0.000    0.000  0.000  0.000   -0.000 -0.000 -0.000
 C         -0.000 -0.000  0.000    0.000  0.000 -0.000   -0.000  0.004 -0.000
 Cl         0.000  0.000 -0.000   -0.000 -0.000 -0.000    0.000 -0.000  0.000
 C          0.001  0.000 -0.000   -0.002 -0.000  0.000   -0.078 -0.018  0.002
 H         -0.008 -0.002  0.000    0.021  0.005 -0.001    0.878  0.209 -0.028
 C         -0.000 -0.000  0.000    0.000 -0.000  0.000   -0.007 -0.035  0.004
 H          0.001  0.002 -0.000    0.001  0.003 -0.000    0.102  0.376 -0.048
 C          0.001 -0.001  0.000   -0.000  0.000 -0.000    0.011 -0.009  0.001
 H         -0.007  0.007 -0.001    0.004 -0.004  0.001   -0.107  0.104 -0.015
 C         -0.001  0.001  0.001    0.001  0.001  0.001   -0.000 -0.000 -0.000
 C          0.006 -0.003 -0.006    0.024 -0.015 -0.027   -0.000  0.000  0.000
 H         -0.056  0.040  0.069   -0.245  0.179  0.308    0.004 -0.003 -0.005
 C         -0.010 -0.013 -0.016   -0.032 -0.044 -0.052    0.001  0.001  0.001
 H          0.111  0.153  0.182    0.359  0.497  0.593   -0.007 -0.009 -0.011
 C          0.002  0.002  0.003   -0.003  0.000  0.002    0.000  0.000 -0.000
 Cl        -0.000 -0.000 -0.000    0.000  0.000 -0.000   -0.000 -0.000  0.000
 C          0.046 -0.033 -0.057   -0.013  0.010  0.017    0.000 -0.000 -0.001
 H         -0.520  0.371  0.652    0.147 -0.105 -0.185   -0.005  0.004  0.007
 C         -0.013 -0.015 -0.017    0.004  0.006  0.007   -0.000 -0.000 -0.000
 H          0.120  0.165  0.198   -0.043 -0.061 -0.073    0.002  0.003  0.004
 TransDip   0.016 -0.027 -0.039   -0.010 -0.014 -0.023   -0.023 -0.040  0.006

 STANDARD THERMODYNAMIC QUANTITIES AT   298.15 K  AND     1.00 ATM

   This Molecule has  0 Imaginary Frequencies
   Zero point vibrational energy:       95.233 kcal/mol

   Atom    1 Element C  Has Mass   12.00000
   Atom    2 Element C  Has Mass   12.00000
   Atom    3 Element Cl Has Mass   34.96885
   Atom    4 Element C  Has Mass   12.00000
   Atom    5 Element Cl Has Mass   34.96885
   Atom    6 Element C  Has Mass   12.00000
   Atom    7 Element H  Has Mass    1.00783
   Atom    8 Element C  Has Mass   12.00000
   Atom    9 Element H  Has Mass    1.00783
   Atom   10 Element C  Has Mass   12.00000
   Atom   11 Element H  Has Mass    1.00783
   Atom   12 Element C  Has Mass   12.00000
   Atom   13 Element C  Has Mass   12.00000
   Atom   14 Element H  Has Mass    1.00783
   Atom   15 Element C  Has Mass   12.00000
   Atom   16 Element H  Has Mass    1.00783
   Atom   17 Element C  Has Mass   12.00000
   Atom   18 Element Cl Has Mass   34.96885
   Atom   19 Element C  Has Mass   12.00000
   Atom   20 Element H  Has Mass    1.00783
   Atom   21 Element C  Has Mass   12.00000
   Atom   22 Element H  Has Mass    1.00783
   Molecular Mass:   255.961360 amu
   Principal axes and moments of inertia in amu*Bohr^2:
                             1           2           3
    Eigenvalues --     1607.08298  9138.58774 10284.29436
          X               0.99995     0.01008    -0.00154
          Y              -0.01004     0.99977     0.01917
          Z               0.00174    -0.01915     0.99982
   Rotational Symmetry Number is   1
   The Molecule is an Asymmetric Top
   Translational Enthalpy:        0.889 kcal/mol
   Rotational Enthalpy:           0.889 kcal/mol
   Vibrational Enthalpy:        101.421 kcal/mol
   gas constant (RT):             0.592 kcal/mol
   Translational Entropy:        42.519  cal/mol.K
   Rotational Entropy:           33.379  cal/mol.K
   Vibrational Entropy:          39.676  cal/mol.K

   Total Enthalpy:              103.791 kcal/mol
   Total Entropy:               115.574  cal/mol.K

 ======================================================================

 STANDARD THERMODYNAMIC QUANTITIES FOR ANHARMONIC VIBRATION -- TOSH

   Zero point vibrational energy: ************ kcal/mol

   Vibrational Enthalpy:       Infinity kcal/mol
   Vibrational Entropy:             NaN  cal/mol.K

   Total Enthalpy:             Infinity kcal/mol
   Total Entropy:                   NaN  cal/mol.K

 ======================================================================

 STANDARD THERMODYNAMIC QUANTITIES FOR ANHARMONIC VIBRATION -- VPT2

   Zero point vibrational energy: ************ kcal/mol

   Vibrational Enthalpy:       Infinity kcal/mol
   Vibrational Entropy:             NaN  cal/mol.K

   Total Enthalpy:             Infinity kcal/mol
   Total Entropy:                   NaN  cal/mol.K

 ======================================================================

Archival summary:
1\1\november\FREQ\ProcedureUnspecified\BasisUnspecified\l3127\taweetha\WedJan1507:43:452020WedJan1507:43:452020\0\\#,FREQ,ProcedureUnspecified,BasisUnspecified,\\0,1\Cl\C,1,1.75065\C,2,1.40062,1,119.684\C,3,1.392,2,120.572,1,178.031,0\H,4,1.08234,3,119.208,2,179.981,0\C,4,1.38914,3,119.616,2,-0.0508619,0\H,6,1.08356,4,119.792,3,179.787,0\C,6,1.39015,4,120.004,3,0.187729,0\H,8,1.08351,6,120.062,4,178.91,0\C,8,1.40037,6,121.449,4,0.0526031,0\C,10,1.49101,8,118.849,6,-179.99,0\C,11,1.39919,10,119.958,8,59.6582,0\H,12,1.08402,11,119.62,10,2.89004,0\C,12,1.3931,11,121.091,10,-178.074,0\H,14,1.08245,12,120.689,11,-179.347,0\C,14,1.38999,12,119.075,11,0.37964,0\C,16,1.39176,14,121.063,12,-0.0181041,0\H,17,1.08233,16,120.146,14,179.58,0\C,17,1.39095,16,119.216,14,-0.345803,0\H,19,1.08317,17,119.247,16,179.958,0\Cl,3,1.7502,2,121.29,1,-1.54651,0\Cl,16,1.75887,14,119.503,12,179.881,0\\\@

 Total job time:  10251.71s(wall), 10249.46s(cpu) 
 Wed Jan 15 07:43:45 2020

        *************************************************************
        *                                                           *
        *  Thank you very much for using Q-Chem.  Have a nice day.  *
        *                                                           *
        *************************************************************
