# Supplementary material for: Quantum Chemical Investigation of Polychlorinated Dibenzodioxins, Dibenzofurans and Biphenyls: Relative Stability and Planarity Analysis
Source: Molecules. 2020 Dec 3;25(23):5697. doi: 10.3390/molecules25235697 (PMC7730433; doi:10.3390/molecules25235697)
Supplement: Supplementary file 1 [file molecules-25-05697-s001.zip › PCB/B3LYP/ClClHHHHHHHH.out]

                  Welcome to Q-Chem
     A Quantum Leap Into The Future Of Chemistry


 Q-Chem 5.2 (devel), Q-Chem, Inc., Pleasanton, CA (2019)

 Yihan Shao,  Zhengting Gan,  E. Epifanovsky,  A. T. B. Gilbert,  M. Wormit,  
 J. Kussmann,  A. W. Lange,  A. Behn,  Jia Deng,  Xintian Feng,  D. Ghosh,  
 M. Goldey,  P. R. Horn,  L. D. Jacobson,  I. Kaliman,  T. Kus,  A. Landau,  
 Jie Liu,  E. I. Proynov,  R. M. Richard,  R. P. Steele,  E. J. Sundstrom,  
 H. L. Woodcock III,  P. M. Zimmerman,  D. Zuev,  B. Albrecht,  E. Alguire,  
 S. A. Baeppler,  D. Barton,  Z. Benda,  Y. A. Bernard,  E. J. Berquist,  
 K. B. Bravaya,  H. Burton,  D. Casanova,  Chun-Min Chang,  Yunqing Chen,  
 A. Chien,  K. D. Closser,  M. P. Coons,  S. Coriani,  S. Dasgupta,  
 A. L. Dempwolff,  M. Diedenhofen,  Hainam Do,  R. G. Edgar,  Po-Tung Fang,  
 S. Faraji,  S. Fatehi,  Qingguo Feng,  K. D. Fenk,  J. Fosso-Tande,  
 J. Gayvert,  Qinghui Ge,  A. Ghysels,  G. Gidofalvi,  J. Gomes,  
 J. Gonthier,  A. Gunina,  D. Hait,  M. W. D. Hanson-Heine,  
 P. H. P. Harbach,  A. W. Hauser,  M. F. Herbst,  J. E. Herr,  
 E. G. Hohenstein,  Z. C. Holden,  Kerwin Hui,  B. C. Huynh,  T.-C. Jagau,  
 Hyunjun Ji,  B. Kaduk,  K. Khistyaev,  Jaehoon Kim,  P. Klunzinger,  K. Koh,  
 D. Kosenkov,  L. Koulias,  T. Kowalczyk,  C. M. Krauter,  A. Kunitsa,  
 Ka Un Lao,  A. Laurent,  K. V. Lawler,  Joonho Lee,  D. Lefrancois,  
 S. Lehtola,  D. S. Levine,  Yi-Pei Li,  You-Sheng Lin,  Fenglai Liu,  
 E. Livshits,  A. Luenser,  P. Manohar,  E. Mansoor,  S. F. Manzer,  
 Shan-Ping Mao,  Yuezhi Mao,  N. Mardirossian,  A. V. Marenich,  
 T. Markovich,  L. A. Martinez-Martinez,  S. A. Maurer,  N. J. Mayhall,  
 S. C. McKenzie,  J.-M. Mewes,  P. Morgante,  A. F. Morrison,  
 J. W. Mullinax,  K. Nanda,  T. S. Nguyen-Beck,  R. Olivares-Amaya,  
 J. A. Parkhill,  Zheng Pei,  T. M. Perrine,  F. Plasser,  P. Pokhilko,  
 S. Prager,  A. Prociuk,  E. Ramos,  D. R. Rehn,  F. Rob,  M. Scheurer,  
 M. Schneider,  N. Sergueev,  S. M. Sharada,  S. Sharma,  D. W. Small,  
 T. Stauch,  T. Stein,  Yu-Chuan Su,  A. J. W. Thom,  A. Tkatchenko,  
 T. Tsuchimochi,  N. M. Tubman,  L. Vogt,  M. L. Vidal,  O. Vydrov,  
 M. A. Watson,  J. Wenzel,  M. de Wergifosse,  T. A. Wesolowski,  A. White,  
 J. Witte,  A. Yamada,  Jun Yang,  K. Yao,  S. Yeganeh,  S. R. Yost,  
 Zhi-Qiang You,  A. Zech,  Igor Ying Zhang,  Xing Zhang,  Yan Zhao,  
 Ying Zhu,  B. R. Brooks,  G. K. L. Chan,  C. J. Cramer,  M. S. Gordon,  
 W. J. Hehre,  A. Klamt,  M. W. Schmidt,  C. D. Sherrill,  D. G. Truhlar,  
 A. Aspuru-Guzik,  R. Baer,  A. T. Bell,  N. A. Besley,  Jeng-Da Chai,  
 A. E. DePrince, III,  R. A. DiStasio Jr.,  A. Dreuw,  B. D. Dunietz,  
 T. R. Furlani,  Chao-Ping Hsu,  Yousung Jung,  Jing Kong,  D. S. Lambrecht,  
 WanZhen Liang,  C. Ochsenfeld,  V. A. Rassolov,  L. V. Slipchenko,  
 J. E. Subotnik,  T. Van Voorhis,  J. M. Herbert,  A. I. Krylov,  
 P. M. W. Gill,  M. Head-Gordon

 Contributors to earlier versions of Q-Chem not listed above: 
 R. D. Adamson,  B. Austin,  J. Baker,  G. J. O. Beran,  K. Brandhorst,  
 S. T. Brown,  E. F. C. Byrd,  A. K. Chakraborty,  C.-L. Cheng,  
 Siu Hung Chien,  D. M. Chipman,  D. L. Crittenden,  H. Dachsel,  
 R. J. Doerksen,  A. D. Dutoi,  L. Fusti-Molnar,  W. A. Goddard III,  
 A. Golubeva-Zadorozhnaya,  S. R. Gwaltney,  G. Hawkins,  A. Heyden,  
 S. Hirata,  G. Kedziora,  F. J. Keil,  C. Kelley,  Jihan Kim,  R. A. King,  
 R. Z. Khaliullin,  P. P. Korambath,  W. Kurlancheek,  A. M. Lee,  M. S. Lee,  
 S. V. Levchenko,  Ching Yeh Lin,  D. Liotard,  R. C. Lochan,  I. Lotan,  
 P. E. Maslen,  N. Nair,  D. P. O'Neill,  D. Neuhauser,  E. Neuscamman,  
 C. M. Oana,  R. Olson,  B. Peters,  R. Peverati,  P. A. Pieniazek,  
 Y. M. Rhee,  J. Ritchie,  M. A. Rohrdanz,  E. Rosta,  N. J. Russ,  
 H. F. Schaefer III,  N. E. Schultz,  N. Shenvi,  A. C. Simmonett,  A. Sodt,  
 D. Stuck,  K. S. Thanthiriwatte,  V. Vanovschi,  Tao Wang,  A. Warshel,  
 C. F. Williams,  Q. Wu,  X. Xu,  W. Zhang

 Please cite Q-Chem as follows:
 Y. Shao et al., Mol. Phys. 113, 184-215 (2015)
 DOI: 10.1080/00268976.2014.952696

 Q-Chem 5.2.1 for Intel X86 EM64T Linux

 Parts of Q-Chem use Armadillo 8.300.2 (Tropical Shenanigans).
 http://arma.sourceforge.net/

 Q-Chem begins on Wed Jan 15 04:08:59 2020  

Host: 
0

     Scratch files written to /scratch/taweetham/qchem21981//
NAlpha2: 114
NElect   114
Mult     1

 Q-Chem warning in module libgen/rem_setup.C, line 2168:

 Setting Thresh to 1e-14


Checking the input file for inconsistencies... 	...done.

--------------------------------------------------------------
User input:
--------------------------------------------------------------
$MOLECULE
0 1
C 
C  1 1.394960
Cl  2 CCl 1 119.528007
C  2 1.386606 1 120.846377 3 178.766605 0
Cl  4 CCl 2 119.698148 1 -179.612229 0
C  4 1.387279 2 120.235871 1 -0.083363 0
H  6 CH 4 120.254637 2 -179.958574 0
C  6 1.387279 4 119.490737 2 0.041992 0
H  8 CH 6 120.064298 4 179.568218 0
C  8 1.386606 6 120.235863 4 0.041336 0
H  10 CH 8 119.614146 6 178.681836 0
C  1 1.488550 2 120.827489 3 1.275929 0
C  12 1.394960 1 120.827496 2 44.635695 0
H  13 CH 12 119.528011 1 1.275194 0
C  13 1.386606 12 120.846392 1 -179.957497 0
H  15 CH 13 119.698155 12 -179.612829 0
C  15 1.387278 13 120.235860 12 -0.083872 0
H  17 CH 15 120.254633 13 -179.958492 0
C  17 1.387279 15 119.490737 13 0.041666 0
H  19 CH 17 120.064293 15 179.568399 0
C  19 1.386606 17 120.235874 15 0.041790 0
H  21 CH 19 119.614152 17 178.681599 0

CH=1.08273
CCl=1.75400
$END

$REM
   JOB_TYPE	OPTIMIZATION
   BASIS	6-311++G**
   METHOD	B3LYP
   SYM_IGNORE	TRUE
   SCF_GUESS_ALWAYS     TRUE
   SYM_IGNORE   TRUE
   S2THRESH     15
   THRESH       15
$END

--------------------------------------------------------------
 ----------------------------------------------------------------
             Standard Nuclear Orientation (Angstroms)
    I     Atom           X                Y                Z
 ----------------------------------------------------------------
    1      C       0.0000000000     0.0000000000     0.0000000000
    2      C       0.0000000000     0.0000000000     1.3949600000
    3      Cl      1.5261815140     0.0000000000     2.2594170471
    4      C      -1.1901880373     0.0256249026     2.1059255403
    5      Cl     -1.1548436435     0.0351778398     3.8595433764
    6      C      -2.4041742747     0.0535064326     1.4351028665
    7      H      -3.3336980403     0.0741960811     1.9899557843
    8      C      -2.4180259722     0.0546630380     0.0478935036
    9      H      -3.3603520375     0.0692493833    -0.4851290834
   10      C      -1.2274122092     0.0272853135    -0.6622934626
   11      H      -1.2503451014     0.0068111236    -1.7445869269
   12      C       1.2779219872    -0.0284629571    -0.7628147595
   13      C       2.3095886281    -0.8932703637    -0.3971844912
   14      H       2.1704206894    -1.5663256744     0.4394355459
   15      C       3.5004827568    -0.9194878930    -1.1069450245
   16      H       4.2865586447    -1.6026019117    -0.8107285686
   17      C       3.6821124948    -0.0819958503    -2.1978886372
   18      H       4.6116429624    -0.1026930066    -2.7527300472
   19      C       2.6636000698     0.7822218600    -2.5724593424
   20      H       2.7980411655     1.4448431951    -3.4181323354
   21      C       1.4736782845     0.8090230106    -1.8610916159
   22      H       0.6936781770     1.5025559907    -2.1490431582
 ----------------------------------------------------------------
 Nuclear Repulsion Energy =        1005.18939903 hartrees
 There are       57 alpha and       57 beta electrons
 Requested basis set is 6-311++G(d,p)
 There are 138 shells and 380 basis functions

 Total QAlloc Memory Limit   2000 MB
 Mega-Array Size       188 MB
 MEM_STATIC part       192 MB
 A cutoff of  1.0D-15 yielded   8118 shell pairs
 There are     64258 function pairs (     69008 Cartesian)
 Smallest overlap matrix eigenvalue = 3.87E-07
 Linear dependence detected in AO basis
 Number of orthogonalized atomic orbitals = 377
 Maximum deviation from orthogonality = 6.132E-10

 Scale SEOQF with 1.000000e-01/1.000000e-01/1.000000e-01

 Standard Electronic Orientation quadrupole field applied
 Nucleus-field energy     =    -0.0000000374 hartrees
 Guess from superposition of atomic densities
 Warning:  Energy on first SCF cycle will be non-variational
 SAD guess density has 114.000000 electrons

 -----------------------------------------------------------------------
  General SCF calculation program by
  Eric Jon Sundstrom, Paul Horn, Yuezhi Mao, Dmitri Zuev, Alec White,
  David Stuck, Shaama M.S., Shane Yost, Joonho Lee, David Small,
  Daniel Levine, Susi Lehtola, Hugh Burton, Evgeny Epifanovsky,
  Bang C. Huynh
 -----------------------------------------------------------------------
 Exchange:     0.2000 Hartree-Fock + 0.0800 Slater + 0.7200 B88
 Correlation:  0.1900 VWN1RPA + 0.8100 LYP
 Using SG-1 standard quadrature grid
 A restricted SCF calculation will be
 performed using DIIS
 SCF converges when DIIS error is below 1.0e-08
 ---------------------------------------
  Cycle       Energy         DIIS error
 ---------------------------------------
    1   -1386.0824775030      3.31e-02  
    2   -1382.4620062977      3.12e-03  
    3   -1382.3704872822      3.77e-03  
    4   -1382.6421967674      7.21e-04  
    5   -1382.6502159473      3.70e-04  
    6   -1382.6527405906      8.70e-05  
    7   -1382.6528538064      3.01e-05  
    8   -1382.6528683116      1.01e-05  
    9   -1382.6528701636      3.17e-06  
   10   -1382.6528703423      1.11e-06  
   11   -1382.6528703660      2.60e-07  
   12   -1382.6528703672      1.32e-07  
   13   -1382.6528703675      2.66e-08  
   14   -1382.6528703675      1.33e-08  
   15   -1382.6528703675      4.25e-09  Convergence criterion met
 ---------------------------------------
 SCF time:   CPU 426.77s  wall 427.00s 
 SCF   energy in the final basis set =    -1382.6528703675
 Total energy in the final basis set =    -1382.6528703675

 --------------------------------------------------------------

                    Orbital Energies (a.u.)
 --------------------------------------------------------------

 Alpha MOs
 -- Occupied --
********-101.5590 -10.2556 -10.2542 -10.2134 -10.2014 -10.1979 -10.1970
-10.1963 -10.1845 -10.1824 -10.1818 -10.1815 -10.1808  -9.4766  -9.4744
 -7.2413  -7.2391  -7.2316  -7.2310  -7.2294  -7.2284  -0.9299  -0.8793
 -0.8609  -0.8527  -0.7916  -0.7596  -0.7470  -0.7412  -0.6497  -0.6291
 -0.6086  -0.5979  -0.5437  -0.5190  -0.5071  -0.4813  -0.4647  -0.4617
 -0.4496  -0.4414  -0.4361  -0.4250  -0.3972  -0.3918  -0.3808  -0.3664
 -0.3575  -0.3510  -0.3455  -0.3329  -0.3108  -0.2883  -0.2643  -0.2610
 -0.2465
 -- Virtual --
 -0.0536  -0.0364  -0.0230  -0.0170  -0.0106  -0.0041   0.0005   0.0086
  0.0163   0.0219   0.0290   0.0338   0.0393   0.0443   0.0546   0.0563
  0.0637   0.0679   0.0727   0.0839   0.0876   0.0942   0.0966   0.0992
  0.1000   0.1063   0.1090   0.1135   0.1144   0.1176   0.1199   0.1226
  0.1257   0.1277   0.1334   0.1344   0.1374   0.1424   0.1449   0.1472
  0.1521   0.1573   0.1626   0.1654   0.1726   0.1775   0.1837   0.1903
  0.1916   0.1949   0.1962   0.2011   0.2102   0.2137   0.2182   0.2229
  0.2245   0.2302   0.2403   0.2442   0.2509   0.2527   0.2560   0.2580
  0.2598   0.2670   0.2691   0.2783   0.2818   0.2851   0.2873   0.2887
  0.2965   0.2994   0.3065   0.3120   0.3196   0.3271   0.3357   0.3393
  0.3407   0.3494   0.3598   0.3693   0.3812   0.3894   0.4402   0.4481
  0.4572   0.4634   0.4816   0.4909   0.5064   0.5133   0.5177   0.5302
  0.5399   0.5440   0.5461   0.5525   0.5584   0.5640   0.5696   0.5789
  0.5909   0.5919   0.6009   0.6034   0.6084   0.6163   0.6235   0.6318
  0.6444   0.6527   0.6598   0.6633   0.6709   0.6875   0.6922   0.7046
  0.7173   0.7203   0.7250   0.7296   0.7380   0.7563   0.7676   0.7728
  0.7818   0.8178   0.8194   0.8325   0.8424   0.8430   0.8487   0.8575
  0.8611   0.8679   0.8748   0.8781   0.8811   0.8921   0.8957   0.9152
  0.9159   0.9205   0.9338   0.9419   0.9543   0.9601   0.9783   0.9880
  0.9942   1.0049   1.0106   1.0139   1.0237   1.0449   1.0558   1.0648
  1.0767   1.1025   1.1157   1.1314   1.1326   1.1464   1.1943   1.2107
  1.2678   1.2744   1.2913   1.3133   1.3383   1.3390   1.3597   1.3698
  1.4603   1.4904   1.4955   1.5113   1.5209   1.5243   1.5372   1.5509
  1.5663   1.5793   1.5832   1.5986   1.6162   1.6341   1.6497   1.6579
  1.6691   1.7004   1.7075   1.7272   1.7402   1.7529   1.7691   1.7781
  1.8183   1.8359   1.8418   1.8639   1.8787   1.9008   1.9122   1.9222
  1.9280   1.9346   1.9405   1.9524   1.9575   1.9701   1.9732   1.9874
  2.0006   2.0276   2.0405   2.0691   2.0895   2.1110   2.1385   2.2054
  2.2183   2.2621   2.2691   2.3077   2.3168   2.3264   2.3493   2.3719
  2.4073   2.4208   2.4487   2.4524   2.4662   2.4721   2.4789   2.4947
  2.5380   2.5535   2.6175   2.6432   2.6575   2.6698   2.6713   2.6862
  2.7026   2.7083   2.7231   2.7300   2.7449   2.7581   2.7613   2.7769
  2.7840   2.7967   2.8105   2.8128   2.8190   2.8305   2.8588   2.8708
  2.8947   2.9107   2.9398   2.9552   2.9884   3.0219   3.0845   3.1034
  3.1644   3.1867   3.2070   3.2321   3.2473   3.3596   3.3735   3.3917
  3.4129   3.5096   3.5285   3.5422   3.6192   3.6495   3.7316   3.7683
  3.9595   3.9997   4.0448   4.0573   4.1123   4.1576   4.1623   4.4446
  4.8263   4.8594   9.7754   9.8354  23.4557  23.6655  23.9076  23.9236
 23.9667  23.9810  24.0323  24.0601  24.1007  24.1163  24.1697  24.2142
 25.8261  25.9478  26.1665  26.2758  26.5947  26.8401 215.7683 215.8394
 --------------------------------------------------------------

          Ground-State Mulliken Net Atomic Charges

     Atom                 Charge (a.u.)
  ----------------------------------------
      1 C                     0.327290
      2 C                    -0.872190
      3 Cl                    0.679545
      4 C                     0.438376
      5 Cl                    0.447371
      6 C                    -0.595502
      7 H                     0.196236
      8 C                    -0.340483
      9 H                     0.175764
     10 C                    -0.430056
     11 H                     0.164918
     12 C                     1.139167
     13 C                    -0.713570
     14 H                     0.166810
     15 C                    -0.375471
     16 H                     0.168657
     17 C                    -0.374927
     18 H                     0.158099
     19 C                    -0.193603
     20 H                     0.169369
     21 C                    -0.494113
     22 H                     0.158312
  ----------------------------------------
  Sum of atomic charges =     0.000000

 -----------------------------------------------------------------
                    Cartesian Multipole Moments
 -----------------------------------------------------------------
    Charge (ESU x 10^10)
                 0.0000
    Dipole Moment (Debye)
         X      -0.7863      Y      -0.0627      Z      -2.3821
       Tot       2.5093
    Quadrupole Moments (Debye-Ang)
        XX     -84.8632     XY      -2.3887     YY     -96.8038
        XZ      -1.8205     YZ      -3.3203     ZZ     -97.6298
    Octopole Moments (Debye-Ang^2)
       XXX    -142.9184    XXY     -10.2199    XYY     -44.5304
       YYY       1.2694    XXZ     -59.5341    XYZ      -5.6132
       YYZ     -49.9491    XZZ     -41.4265    YZZ      10.7349
       ZZZ    -165.7604
    Hexadecapole Moments (Debye-Ang^3)
      XXXX   -2266.8213   XXXY       0.5575   XXYY    -463.7361
      XYYY      52.1760   YYYY    -249.5825   XXXZ     474.5472
      XXYZ       5.2702   XYYZ     191.5172   YYYZ      30.6536
      XXZZ    -790.2189   XYZZ      40.7929   YYZZ    -476.2145
      XZZZ     542.3926   YZZZ       6.1738   ZZZZ   -2587.0660
 -----------------------------------------------------------------
 Calculating analytic gradient of the SCF energy
 Gradient of SCF Energy
            1           2           3           4           5           6
    1  -0.0093475  -0.0090923   0.0035557   0.0019805   0.0055157   0.0064962
    2   0.0008405   0.0004826  -0.0056928  -0.0002680  -0.0000904  -0.0002451
    3   0.0081545  -0.0040622  -0.0104560  -0.0084436   0.0008788  -0.0017461
            7           8           9          10          11          12
    1  -0.0011645   0.0014027   0.0010476   0.0020578  -0.0012011   0.0042899
    2   0.0001819  -0.0001438  -0.0000222  -0.0001938   0.0001130  -0.0005098
    3  -0.0014501   0.0019783  -0.0006287   0.0022146   0.0004095  -0.0002492
           13          14          15          16          17          18
    1  -0.0010817  -0.0016681  -0.0016417  -0.0006517  -0.0040604  -0.0009756
    2   0.0088759   0.0006543   0.0036833   0.0009584  -0.0007456  -0.0001616
    3   0.0013506   0.0041867  -0.0013826  -0.0003653   0.0027452   0.0004796
           19          20          21          22
    1  -0.0012000   0.0000044   0.0047750   0.0009593
    2  -0.0031170  -0.0007442  -0.0030022  -0.0008535
    3   0.0044018   0.0009160   0.0007977   0.0002704
 Max gradient component =       1.046E-02
 RMS gradient           =       3.513E-03
 Gradient time:  CPU 140.29 s  wall 140.29 s
 Geometry Optimization Parameters
   NAtoms,    NIC,     NZ,  NCons,   NDum,   NFix, NCnnct, MaxDiis
       22     155      22       0       0       0       0       0


** GEOMETRY OPTIMIZATION IN DELOCALIZED INTERNAL COORDINATES **
   Searching for a Minimum

   Optimization Cycle:   1

                       Coordinates (Angstroms)
     ATOM                X               Y               Z
      1  C         0.0000000000    0.0000000000    0.0000000000
      2  C         0.0000000000    0.0000000000    1.3949600000
      3  Cl        1.5261815140    0.0000000000    2.2594170471
      4  C        -1.1901880373    0.0256249026    2.1059255403
      5  Cl       -1.1548436435    0.0351778398    3.8595433764
      6  C        -2.4041742747    0.0535064326    1.4351028665
      7  H        -3.3336980403    0.0741960811    1.9899557843
      8  C        -2.4180259722    0.0546630380    0.0478935036
      9  H        -3.3603520375    0.0692493833   -0.4851290834
     10  C        -1.2274122092    0.0272853135   -0.6622934626
     11  H        -1.2503451014    0.0068111236   -1.7445869269
     12  C         1.2779219872   -0.0284629571   -0.7628147595
     13  C         2.3095886281   -0.8932703637   -0.3971844912
     14  H         2.1704206894   -1.5663256744    0.4394355459
     15  C         3.5004827568   -0.9194878930   -1.1069450245
     16  H         4.2865586447   -1.6026019117   -0.8107285686
     17  C         3.6821124948   -0.0819958503   -2.1978886372
     18  H         4.6116429624   -0.1026930066   -2.7527300472
     19  C         2.6636000698    0.7822218600   -2.5724593424
     20  H         2.7980411655    1.4448431951   -3.4181323354
     21  C         1.4736782845    0.8090230106   -1.8610916159
     22  H         0.6936781770    1.5025559907   -2.1490431582
   Point Group: c1    Number of degrees of freedom:    60


   Energy is  -1382.652870368


 Attempting to generate delocalized internal coordinates
 Initial Hessian constructed with Jon Baker's OPTIMIZE code

 60 Hessian modes will be used to form the next step
  Hessian Eigenvalues:
     0.010693    0.019215    0.019215    0.023207    0.023207    0.023578
     0.023580    0.023676    0.023679    0.023938    0.023938    0.024090
     0.024090    0.024114    0.024114    0.024135    0.024135    0.024142
     0.024143    0.159962    0.159965    0.159968    0.159995    0.159995
     0.159996    0.160000    0.160000    0.220001    0.220003    0.220843
     0.234711    0.234725    0.249147    0.249942    0.249992    0.250000
     0.250000    0.301033    0.301033    0.336089    0.356665    0.356665
     0.356665    0.356665    0.356665    0.356665    0.356665    0.356665
     0.428240    0.429108    0.429243    0.431988    0.467748    0.467796
     0.472114    0.472131    0.478203    0.478204    0.479142    0.479142

 Minimum search - taking simple RFO step
 Searching for Lamda that Minimizes Along All modes
 Value Taken    Lamda =  -0.02366684
 Calculated Step too Large.  Step scaled by  0.567681
 Step Taken.  Stepsize is  0.300000

                             Maximum     Tolerance    Cnvgd?
         Gradient           0.051410      0.000300      NO
         Displacement       0.233492      0.001200      NO
         Energy change     *********      0.000001      NO


 New Cartesian Coordinates Obtained by Inverse Iteration

 Displacement from previous Coordinates is:  1.351942
 ----------------------------------------------------------------
             Standard Nuclear Orientation (Angstroms)
    I     Atom           X                Y                Z
 ----------------------------------------------------------------
    1      C       0.0601807836    -0.0109927531     0.0850925644
    2      C      -0.0122792499     0.0601542313     1.4930817635
    3      Cl      1.4252568833     0.2171086524     2.4891169440
    4      C      -1.2523096225     0.0899985697     2.1343951280
    5      Cl     -1.3469785322     0.1998422817     3.8814804435
    6      C      -2.4323181183     0.0540724483     1.4045582375
    7      H      -3.3859075667     0.0783645613     1.9163559830
    8      C      -2.3740282430     0.0000977700     0.0206414871
    9      H      -3.2892755060    -0.0275565148    -0.5580449056
   10      C      -1.1457112998    -0.0275241908    -0.6241966777
   11      H      -1.1149674336    -0.0927742381    -1.7048200348
   12      C       1.3300556050    -0.0454290878    -0.7033945899
   13      C       2.3501483260    -0.9731590691    -0.4567368922
   14      H       2.2324325403    -1.7082926308     0.3260886769
   15      C       3.5011093472    -0.9916500727    -1.2351981882
   16      H       4.2740591219    -1.7229318561    -1.0300567774
   17      C       3.6582457656    -0.0874462271    -2.2803463228
   18      H       4.5566488928    -0.1024337038    -2.8859859071
   19      C       2.6476868136     0.8284257396    -2.5482565097
   20      H       2.7566553450     1.5366185009    -3.3612187251
   21      C       1.4951227452     0.8432832374    -1.7713516596
   22      H       0.7210414606     1.5725448657    -1.9799978266
 ----------------------------------------------------------------
 Nuclear Repulsion Energy =         995.08048153 hartrees
 There are       57 alpha and       57 beta electrons
 Applying Cartesian multipole field
    Component          Value
    ---------          -----
     (2,0,0)        1.00000E-11
     (0,2,0)        2.00000E-11
     (0,0,2)       -3.00000E-11
 Nucleus-field energy     =    -0.0000000395 hartrees
 Requested basis set is 6-311++G(d,p)
 There are 138 shells and 380 basis functions
 A cutoff of  1.0D-15 yielded   8086 shell pairs
 There are     63934 function pairs (     68641 Cartesian)
 Smallest overlap matrix eigenvalue = 4.12E-07
 Linear dependence detected in AO basis
 Number of orthogonalized atomic orbitals = 377
 Maximum deviation from orthogonality = 3.344E-10
 Guess from superposition of atomic densities
 Warning:  Energy on first SCF cycle will be non-variational
 SAD guess density has 114.000000 electrons

 -----------------------------------------------------------------------
  General SCF calculation program by
  Eric Jon Sundstrom, Paul Horn, Yuezhi Mao, Dmitri Zuev, Alec White,
  David Stuck, Shaama M.S., Shane Yost, Joonho Lee, David Small,
  Daniel Levine, Susi Lehtola, Hugh Burton, Evgeny Epifanovsky,
  Bang C. Huynh
 -----------------------------------------------------------------------
 Exchange:     0.2000 Hartree-Fock + 0.0800 Slater + 0.7200 B88
 Correlation:  0.1900 VWN1RPA + 0.8100 LYP
 Using SG-1 standard quadrature grid
 A restricted SCF calculation will be
 performed using DIIS
 SCF converges when DIIS error is below 1.0e-08
 ---------------------------------------
  Cycle       Energy         DIIS error
 ---------------------------------------
    1   -1385.9833139694      3.28e-02  
    2   -1382.4697821649      3.09e-03  
    3   -1382.3740822845      3.78e-03  
    4   -1382.6450070431      7.73e-04  
    5   -1382.6547770471      3.62e-04  
    6   -1382.6571823632      8.72e-05  
    7   -1382.6572959819      3.12e-05  
    8   -1382.6573116744      1.09e-05  
    9   -1382.6573138314      3.44e-06  
   10   -1382.6573140465      1.06e-06  
   11   -1382.6573140682      2.89e-07  
   12   -1382.6573140696      1.27e-07  
   13   -1382.6573140699      2.76e-08  
   14   -1382.6573140700      1.36e-08  
   15   -1382.6573140699      4.28e-09  Convergence criterion met
 ---------------------------------------
 SCF time:   CPU 422.29s  wall 422.00s 
 SCF   energy in the final basis set =    -1382.6573140699
 Total energy in the final basis set =    -1382.6573140699

 --------------------------------------------------------------

                    Orbital Energies (a.u.)
 --------------------------------------------------------------

 Alpha MOs
 -- Occupied --
********-101.5605 -10.2581 -10.2556 -10.2169 -10.2010 -10.2010 -10.1974
-10.1961 -10.1862 -10.1853 -10.1847 -10.1842 -10.1837  -9.4763  -9.4753
 -7.2409  -7.2401  -7.2313  -7.2307  -7.2302  -7.2293  -0.9266  -0.8779
 -0.8604  -0.8512  -0.7918  -0.7602  -0.7446  -0.7403  -0.6489  -0.6277
 -0.6082  -0.5983  -0.5434  -0.5184  -0.5050  -0.4823  -0.4660  -0.4613
 -0.4483  -0.4416  -0.4348  -0.4239  -0.3979  -0.3904  -0.3795  -0.3637
 -0.3581  -0.3511  -0.3455  -0.3358  -0.3098  -0.2863  -0.2667  -0.2597
 -0.2498
 -- Virtual --
 -0.0528  -0.0373  -0.0240  -0.0173  -0.0118  -0.0080   0.0001   0.0083
  0.0161   0.0211   0.0288   0.0330   0.0383   0.0430   0.0534   0.0569
  0.0643   0.0667   0.0725   0.0844   0.0864   0.0935   0.0959   0.0992
  0.0997   0.1058   0.1084   0.1104   0.1131   0.1181   0.1196   0.1217
  0.1247   0.1270   0.1318   0.1328   0.1362   0.1395   0.1436   0.1456
  0.1516   0.1548   0.1603   0.1620   0.1704   0.1763   0.1822   0.1915
  0.1923   0.1944   0.1961   0.1983   0.2066   0.2122   0.2175   0.2186
  0.2237   0.2314   0.2392   0.2437   0.2500   0.2522   0.2545   0.2576
  0.2593   0.2641   0.2711   0.2774   0.2816   0.2834   0.2869   0.2913
  0.2925   0.2979   0.3058   0.3132   0.3148   0.3268   0.3311   0.3366
  0.3380   0.3478   0.3582   0.3695   0.3774   0.3874   0.4395   0.4426
  0.4577   0.4610   0.4834   0.4925   0.4978   0.5116   0.5143   0.5344
  0.5363   0.5408   0.5469   0.5531   0.5588   0.5647   0.5651   0.5771
  0.5867   0.5887   0.5977   0.6021   0.6093   0.6141   0.6231   0.6303
  0.6442   0.6496   0.6600   0.6654   0.6807   0.6906   0.6948   0.7112
  0.7165   0.7184   0.7266   0.7283   0.7392   0.7492   0.7665   0.7734
  0.7852   0.8131   0.8180   0.8298   0.8403   0.8456   0.8476   0.8545
  0.8577   0.8691   0.8751   0.8791   0.8803   0.8824   0.8949   0.9018
  0.9113   0.9230   0.9308   0.9346   0.9500   0.9582   0.9654   0.9788
  0.9850   0.9958   1.0093   1.0146   1.0180   1.0465   1.0521   1.0624
  1.0770   1.0895   1.1095   1.1335   1.1363   1.1443   1.1739   1.2138
  1.2559   1.2702   1.2942   1.3078   1.3299   1.3379   1.3563   1.3725
  1.4517   1.4887   1.4931   1.5093   1.5156   1.5233   1.5320   1.5483
  1.5652   1.5721   1.5762   1.5987   1.6111   1.6357   1.6499   1.6528
  1.6681   1.7024   1.7101   1.7243   1.7383   1.7488   1.7629   1.7725
  1.8098   1.8274   1.8372   1.8578   1.8770   1.9006   1.9072   1.9180
  1.9232   1.9324   1.9430   1.9479   1.9538   1.9663   1.9699   1.9821
  1.9967   2.0202   2.0409   2.0625   2.0827   2.1048   2.1299   2.2017
  2.2090   2.2585   2.2641   2.3023   2.3041   2.3225   2.3448   2.3618
  2.4026   2.4183   2.4446   2.4479   2.4626   2.4671   2.4754   2.4867
  2.5308   2.5505   2.6063   2.6372   2.6492   2.6612   2.6673   2.6841
  2.7018   2.7056   2.7186   2.7281   2.7410   2.7512   2.7579   2.7751
  2.7785   2.7891   2.7993   2.8050   2.8110   2.8283   2.8558   2.8637
  2.8852   2.9062   2.9338   2.9460   2.9863   3.0092   3.0778   3.0964
  3.1529   3.1673   3.1927   3.2170   3.2377   3.3524   3.3616   3.3816
  3.4070   3.4970   3.5247   3.5352   3.6085   3.6361   3.7191   3.7680
  3.9531   3.9947   4.0412   4.0562   4.1113   4.1500   4.1522   4.4249
  4.8171   4.8500   9.7702   9.8270  23.4586  23.6591  23.8926  23.9052
 23.9491  23.9701  24.0072  24.0531  24.0864  24.1023  24.1650  24.1980
 25.8197  25.9222  26.1663  26.2053  26.5687  26.8019 215.7620 215.8280
 --------------------------------------------------------------

          Ground-State Mulliken Net Atomic Charges

     Atom                 Charge (a.u.)
  ----------------------------------------
      1 C                     0.368060
      2 C                    -0.579486
      3 Cl                    0.631665
      4 C                     0.341616
      5 Cl                    0.455834
      6 C                    -0.668345
      7 H                     0.194888
      8 C                    -0.335700
      9 H                     0.176639
     10 C                    -0.526128
     11 H                     0.174877
     12 C                     1.076218
     13 C                    -0.741577
     14 H                     0.168344
     15 C                    -0.318500
     16 H                     0.168982
     17 C                    -0.358881
     18 H                     0.160802
     19 C                    -0.175363
     20 H                     0.171328
     21 C                    -0.553477
     22 H                     0.168205
  ----------------------------------------
  Sum of atomic charges =     0.000000

 -----------------------------------------------------------------
                    Cartesian Multipole Moments
 -----------------------------------------------------------------
    Charge (ESU x 10^10)
                -0.0000
    Dipole Moment (Debye)
         X      -0.6798      Y      -0.2184      Z      -2.5905
       Tot       2.6871
    Quadrupole Moments (Debye-Ang)
        XX     -85.4605     XY      -2.3713     YY     -96.2435
        XZ      -2.2616     YZ      -3.2436     ZZ     -97.8887
    Octopole Moments (Debye-Ang^2)
       XXX    -136.7225    XXY     -15.7264    XYY     -39.8699
       YYY     -11.8013    XXZ     -66.1361    XYZ      -4.7073
       YYZ     -54.4704    XZZ     -36.2977    YZZ       6.1202
       ZZZ    -176.1758
    Hexadecapole Moments (Debye-Ang^3)
      XXXX   -2296.0947   XXXY       1.3337   XXYY    -463.4171
      XYYY      49.9770   YYYY    -272.0589   XXXZ     507.0481
      XXYZ      -7.4785   XYYZ     202.2831   YYYZ     -26.2769
      XXZZ    -805.3834   XYZZ      42.8538   YYZZ    -497.7142
      XZZZ     582.4448   YZZZ     -44.7539   ZZZZ   -2697.8330
 -----------------------------------------------------------------
 Calculating analytic gradient of the SCF energy
 Gradient of SCF Energy
            1           2           3           4           5           6
    1  -0.0041545  -0.0042732  -0.0023530   0.0003610   0.0031323   0.0040603
    2   0.0004278  -0.0019419   0.0015415  -0.0001769   0.0003481  -0.0002243
    3  -0.0003773   0.0013726   0.0056283  -0.0034224   0.0005200  -0.0006534
            7           8           9          10          11          12
    1  -0.0006898   0.0009842   0.0004403   0.0020357  -0.0009680   0.0001889
    2   0.0001511  -0.0000210  -0.0000641   0.0018734   0.0001053   0.0000745
    3  -0.0010718   0.0016326  -0.0001492   0.0010768   0.0000752  -0.0028641
           13          14          15          16          17          18
    1   0.0022743   0.0002932  -0.0009698  -0.0001769  -0.0018113  -0.0004289
    2   0.0014361   0.0000327   0.0015840   0.0003331   0.0000813  -0.0000732
    3  -0.0014642  -0.0028560  -0.0000979  -0.0002794   0.0013689   0.0000467
           19          20          21          22
    1  -0.0001887   0.0001362   0.0018986   0.0002092
    2  -0.0012503  -0.0003307  -0.0035562  -0.0003503
    3   0.0018103   0.0003114  -0.0004205  -0.0001864
 Max gradient component =       5.628E-03
 RMS gradient           =       1.706E-03
 Gradient time:  CPU 138.61 s  wall 138.62 s
 Geometry Optimization Parameters
   NAtoms,    NIC,     NZ,  NCons,   NDum,   NFix, NCnnct, MaxDiis
       22     155      22       0       0       0       0       0

 Cartesian Hessian Update
 Hessian updated using BFGS update


** GEOMETRY OPTIMIZATION IN DELOCALIZED INTERNAL COORDINATES **
   Searching for a Minimum

   Optimization Cycle:   2

                       Coordinates (Angstroms)
     ATOM                X               Y               Z
      1  C         0.0601807836   -0.0109927531    0.0850925644
      2  C        -0.0122792499    0.0601542313    1.4930817635
      3  Cl        1.4252568833    0.2171086524    2.4891169440
      4  C        -1.2523096225    0.0899985697    2.1343951280
      5  Cl       -1.3469785322    0.1998422817    3.8814804435
      6  C        -2.4323181183    0.0540724483    1.4045582375
      7  H        -3.3859075667    0.0783645613    1.9163559830
      8  C        -2.3740282430    0.0000977700    0.0206414871
      9  H        -3.2892755060   -0.0275565148   -0.5580449056
     10  C        -1.1457112998   -0.0275241908   -0.6241966777
     11  H        -1.1149674336   -0.0927742381   -1.7048200348
     12  C         1.3300556050   -0.0454290878   -0.7033945899
     13  C         2.3501483260   -0.9731590691   -0.4567368922
     14  H         2.2324325403   -1.7082926308    0.3260886769
     15  C         3.5011093472   -0.9916500727   -1.2351981882
     16  H         4.2740591219   -1.7229318561   -1.0300567774
     17  C         3.6582457656   -0.0874462271   -2.2803463228
     18  H         4.5566488928   -0.1024337038   -2.8859859071
     19  C         2.6476868136    0.8284257396   -2.5482565097
     20  H         2.7566553450    1.5366185009   -3.3612187251
     21  C         1.4951227452    0.8432832374   -1.7713516596
     22  H         0.7210414606    1.5725448657   -1.9799978266
   Point Group: c1    Number of degrees of freedom:    60


   Energy is  -1382.657314070

 Hessian updated using BFGS update

 54 Hessian modes will be used to form the next step
  Hessian Eigenvalues:
     0.013263    0.019211    0.020200    0.023184    0.023312    0.023575
     0.023642    0.023676    0.023934    0.023938    0.024088    0.024090
     0.024113    0.024114    0.024133    0.024135    0.024141    0.024142
     0.028362    0.159371    0.159965    0.159974    0.159995    0.159995
     0.159996    0.160000    0.160261    0.219984    0.220001    0.220653
     0.233586    0.235457    0.240575    0.249157    0.249968    0.250000
     0.300762    0.301011    0.330753    0.354916    0.356495    0.382161
     0.428214    0.429109    0.430591    0.454752    0.461982    0.467750
     0.471882    0.476150    0.478188    0.478248    0.479132    0.562721

 Minimum search - taking simple RFO step
 Searching for Lamda that Minimizes Along All modes
 Value Taken    Lamda =  -0.00177776
 Step Taken.  Stepsize is  0.183279

                             Maximum     Tolerance    Cnvgd?
         Gradient           0.014096      0.000300      NO
         Displacement       0.123568      0.001200      NO
         Energy change     -0.004444      0.000001      NO


 New Cartesian Coordinates Obtained by Inverse Iteration

 Displacement from previous Coordinates is:  0.544999
 ----------------------------------------------------------------
             Standard Nuclear Orientation (Angstroms)
    I     Atom           X                Y                Z
 ----------------------------------------------------------------
    1      C       0.0543800205     0.0032942049     0.0708670246
    2      C      -0.0027364372     0.1086912938     1.4740745205
    3      Cl      1.4713483914     0.2919114345     2.4067751129
    4      C      -1.2430845872     0.1222435909     2.1314834064
    5      Cl     -1.3595853299     0.2499983186     3.8753506267
    6      C      -2.4304844936     0.0407317228     1.4113682628
    7      H      -3.3754776962     0.0493242427     1.9390347542
    8      C      -2.3839707845    -0.0483133121     0.0262131843
    9      H      -3.3049545464    -0.1151568907    -0.5408642740
   10      C      -1.1584266863    -0.0668009431    -0.6288161038
   11      H      -1.1279676375    -0.1647456153    -1.7071537335
   12      C       1.3251085260    -0.0300247308    -0.7080153496
   13      C       2.3166702633    -0.9923485572    -0.4740910293
   14      H       2.1769206274    -1.7315158078     0.3047348365
   15      C       3.4704963431    -1.0256817191    -1.2519618966
   16      H       4.2230062032    -1.7820620626    -1.0588643878
   17      C       3.6591662882    -0.0962655632    -2.2743595675
   18      H       4.5621089358    -0.1200290949    -2.8739906675
   19      C       2.6781787186     0.8623331206    -2.5203479027
   20      H       2.8137710670     1.5916546706    -3.3112143243
   21      C       1.5207976149     0.8919105881    -1.7459440238
   22      H       0.7696032574     1.6511716235    -1.9330722572
 ----------------------------------------------------------------
 Nuclear Repulsion Energy =         994.66846138 hartrees
 There are       57 alpha and       57 beta electrons
 Applying Cartesian multipole field
    Component          Value
    ---------          -----
     (2,0,0)        1.00000E-11
     (0,2,0)        2.00000E-11
     (0,0,2)       -3.00000E-11
 Nucleus-field energy     =    -0.0000000381 hartrees
 Requested basis set is 6-311++G(d,p)
 There are 138 shells and 380 basis functions
 A cutoff of  1.0D-15 yielded   8091 shell pairs
 There are     63983 function pairs (     68693 Cartesian)
 Smallest overlap matrix eigenvalue = 4.14E-07
 Linear dependence detected in AO basis
 Number of orthogonalized atomic orbitals = 377
 Maximum deviation from orthogonality = 3.207E-10
 Guess from superposition of atomic densities
 Warning:  Energy on first SCF cycle will be non-variational
 SAD guess density has 114.000000 electrons

 -----------------------------------------------------------------------
  General SCF calculation program by
  Eric Jon Sundstrom, Paul Horn, Yuezhi Mao, Dmitri Zuev, Alec White,
  David Stuck, Shaama M.S., Shane Yost, Joonho Lee, David Small,
  Daniel Levine, Susi Lehtola, Hugh Burton, Evgeny Epifanovsky,
  Bang C. Huynh
 -----------------------------------------------------------------------
 Exchange:     0.2000 Hartree-Fock + 0.0800 Slater + 0.7200 B88
 Correlation:  0.1900 VWN1RPA + 0.8100 LYP
 Using SG-1 standard quadrature grid
 A restricted SCF calculation will be
 performed using DIIS
 SCF converges when DIIS error is below 1.0e-08
 ---------------------------------------
  Cycle       Energy         DIIS error
 ---------------------------------------
    1   -1385.9457572584      3.27e-02  
    2   -1382.4724143245      3.07e-03  
    3   -1382.3760587008      3.77e-03  
    4   -1382.6456790886      7.80e-04  
    5   -1382.6557247250      3.60e-04  
    6   -1382.6580900425      8.64e-05  
    7   -1382.6582015263      3.08e-05  
    8   -1382.6582168150      1.06e-05  
    9   -1382.6582188644      3.47e-06  
   10   -1382.6582190850      1.05e-06  
   11   -1382.6582191064      3.00e-07  
   12   -1382.6582191080      1.27e-07  
   13   -1382.6582191082      2.87e-08  
   14   -1382.6582191083      1.42e-08  
   15   -1382.6582191084      4.40e-09  Convergence criterion met
 ---------------------------------------
 SCF time:   CPU 422.82s  wall 423.00s 
 SCF   energy in the final basis set =    -1382.6582191084
 Total energy in the final basis set =    -1382.6582191084

 --------------------------------------------------------------

                    Orbital Energies (a.u.)
 --------------------------------------------------------------

 Alpha MOs
 -- Occupied --
********-101.5610 -10.2585 -10.2568 -10.2157 -10.2014 -10.2006 -10.1980
-10.1966 -10.1868 -10.1859 -10.1855 -10.1850 -10.1845  -9.4770  -9.4757
 -7.2416  -7.2405  -7.2319  -7.2313  -7.2306  -7.2297  -0.9254  -0.8774
 -0.8616  -0.8497  -0.7910  -0.7595  -0.7437  -0.7394  -0.6484  -0.6266
 -0.6092  -0.5973  -0.5421  -0.5184  -0.5043  -0.4823  -0.4663  -0.4619
 -0.4480  -0.4408  -0.4348  -0.4227  -0.3982  -0.3910  -0.3778  -0.3628
 -0.3588  -0.3524  -0.3445  -0.3335  -0.3132  -0.2838  -0.2665  -0.2590
 -0.2506
 -- Virtual --
 -0.0512  -0.0384  -0.0238  -0.0166  -0.0126  -0.0095   0.0003   0.0084
  0.0159   0.0207   0.0284   0.0327   0.0381   0.0421   0.0529   0.0579
  0.0645   0.0668   0.0720   0.0846   0.0859   0.0937   0.0952   0.0993
  0.0997   0.1059   0.1081   0.1102   0.1133   0.1178   0.1195   0.1214
  0.1241   0.1264   0.1311   0.1318   0.1349   0.1388   0.1429   0.1449
  0.1525   0.1533   0.1597   0.1619   0.1704   0.1753   0.1817   0.1907
  0.1919   0.1943   0.1946   0.1975   0.2062   0.2130   0.2169   0.2187
  0.2234   0.2324   0.2382   0.2445   0.2489   0.2528   0.2546   0.2567
  0.2585   0.2646   0.2715   0.2774   0.2805   0.2846   0.2863   0.2907
  0.2913   0.2981   0.3049   0.3119   0.3160   0.3257   0.3276   0.3369
  0.3390   0.3500   0.3580   0.3683   0.3764   0.3868   0.4380   0.4426
  0.4582   0.4618   0.4827   0.4905   0.4973   0.5120   0.5145   0.5347
  0.5358   0.5391   0.5453   0.5537   0.5593   0.5636   0.5666   0.5761
  0.5839   0.5885   0.5939   0.6024   0.6131   0.6155   0.6232   0.6320
  0.6435   0.6480   0.6616   0.6639   0.6806   0.6914   0.6962   0.7087
  0.7160   0.7193   0.7245   0.7276   0.7389   0.7477   0.7645   0.7740
  0.7837   0.8126   0.8203   0.8297   0.8395   0.8447   0.8473   0.8517
  0.8575   0.8675   0.8697   0.8792   0.8797   0.8828   0.8970   0.9007
  0.9125   0.9235   0.9315   0.9368   0.9512   0.9629   0.9664   0.9816
  0.9851   0.9982   1.0106   1.0130   1.0179   1.0442   1.0524   1.0621
  1.0773   1.0876   1.1057   1.1314   1.1370   1.1437   1.1713   1.2139
  1.2584   1.2644   1.2965   1.3107   1.3295   1.3439   1.3583   1.3760
  1.4470   1.4884   1.4963   1.5084   1.5141   1.5280   1.5307   1.5488
  1.5648   1.5726   1.5780   1.5966   1.6088   1.6372   1.6485   1.6518
  1.6652   1.6960   1.7072   1.7242   1.7389   1.7498   1.7651   1.7719
  1.8053   1.8255   1.8338   1.8563   1.8793   1.8997   1.9033   1.9139
  1.9188   1.9308   1.9456   1.9497   1.9513   1.9651   1.9724   1.9757
  1.9976   2.0169   2.0418   2.0599   2.0817   2.0979   2.1300   2.1993
  2.2084   2.2552   2.2624   2.3039   2.3058   2.3163   2.3413   2.3622
  2.4080   2.4226   2.4424   2.4441   2.4584   2.4652   2.4742   2.4892
  2.5265   2.5473   2.6043   2.6331   2.6430   2.6576   2.6699   2.6850
  2.7008   2.7057   2.7180   2.7268   2.7438   2.7472   2.7574   2.7745
  2.7778   2.7935   2.7991   2.8036   2.8091   2.8190   2.8530   2.8613
  2.8801   2.9012   2.9327   2.9400   2.9892   3.0119   3.0767   3.0953
  3.1445   3.1684   3.1886   3.2198   3.2315   3.3481   3.3592   3.3769
  3.4010   3.4926   3.5211   3.5319   3.6040   3.6304   3.7173   3.7709
  3.9519   3.9923   4.0388   4.0556   4.1089   4.1487   4.1513   4.4120
  4.8151   4.8465   9.7770   9.8238  23.4608  23.6638  23.8916  23.8949
 23.9432  23.9647  24.0024  24.0436  24.0819  24.0925  24.1560  24.1876
 25.8179  25.9251  26.1506  26.2284  26.5626  26.8071 215.7696 215.8241
 --------------------------------------------------------------

          Ground-State Mulliken Net Atomic Charges

     Atom                 Charge (a.u.)
  ----------------------------------------
      1 C                     0.363116
      2 C                    -0.700970
      3 Cl                    0.611616
      4 C                     0.385867
      5 Cl                    0.451385
      6 C                    -0.627316
      7 H                     0.195708
      8 C                    -0.369626
      9 H                     0.176107
     10 C                    -0.521479
     11 H                     0.179031
     12 C                     1.094576
     13 C                    -0.690453
     14 H                     0.173280
     15 C                    -0.335975
     16 H                     0.169724
     17 C                    -0.339341
     18 H                     0.161327
     19 C                    -0.186853
     20 H                     0.172339
     21 C                    -0.530913
     22 H                     0.168850
  ----------------------------------------
  Sum of atomic charges =     0.000000

 -----------------------------------------------------------------
                    Cartesian Multipole Moments
 -----------------------------------------------------------------
    Charge (ESU x 10^10)
                 0.0000
    Dipole Moment (Debye)
         X      -0.6821      Y      -0.2956      Z      -2.5396
       Tot       2.6462
    Quadrupole Moments (Debye-Ang)
        XX     -85.4899     XY      -2.1108     YY     -95.9843
        XZ      -2.4769     YZ      -3.3000     ZZ     -98.1331
    Octopole Moments (Debye-Ang^2)
       XXX    -138.3313    XXY     -17.8480    XYY     -39.4689
       YYY     -16.4829    XXZ     -64.9462    XYZ      -4.8807
       YYZ     -53.9327    XZZ     -37.5712    YZZ       3.8237
       ZZZ    -171.9735
    Hexadecapole Moments (Debye-Ang^3)
      XXXX   -2309.2149   XXXY      -1.6342   XXYY    -465.8068
      XYYY      41.9922   YYYY    -286.9419   XXXZ     508.3387
      XXYZ     -12.4652   XYYZ     201.6824   YYYZ     -43.4924
      XXZZ    -798.0383   XYZZ      41.1862   YYZZ    -492.2057
      XZZZ     582.2894   YZZZ     -60.0423   ZZZZ   -2662.3108
 -----------------------------------------------------------------
 Calculating analytic gradient of the SCF energy
 Gradient of SCF Energy
            1           2           3           4           5           6
    1   0.0010658   0.0005669   0.0012164  -0.0012392  -0.0013781   0.0000979
    2   0.0007737  -0.0010126   0.0005331   0.0001423  -0.0000683  -0.0000778
    3  -0.0003818  -0.0008742   0.0003090   0.0000293   0.0003969   0.0009795
            7           8           9          10          11          12
    1  -0.0002988  -0.0003776  -0.0000027   0.0005800  -0.0004358  -0.0011298
    2  -0.0000826   0.0002229  -0.0000601   0.0008262  -0.0001602  -0.0010491
    3  -0.0003410   0.0003316  -0.0000275   0.0001462   0.0001211   0.0005917
           13          14          15          16          17          18
    1   0.0010585   0.0001403  -0.0001536   0.0000030   0.0003183   0.0000784
    2   0.0005868  -0.0004551  -0.0001489  -0.0000394  -0.0000953   0.0000818
    3   0.0004586  -0.0008061   0.0000829   0.0000975  -0.0001591  -0.0000019
           19          20          21          22
    1  -0.0004692  -0.0000649   0.0002265   0.0001974
    2   0.0003204   0.0000586  -0.0004693   0.0001728
    3  -0.0000807  -0.0000543  -0.0007345  -0.0000833
 Max gradient component =       1.378E-03
 RMS gradient           =       5.359E-04
 Gradient time:  CPU 138.08 s  wall 138.08 s
 Geometry Optimization Parameters
   NAtoms,    NIC,     NZ,  NCons,   NDum,   NFix, NCnnct, MaxDiis
       22     155      22       0       0       0       0       0

 Cartesian Hessian Update
 Hessian updated using BFGS update


** GEOMETRY OPTIMIZATION IN DELOCALIZED INTERNAL COORDINATES **
   Searching for a Minimum

   Optimization Cycle:   3

                       Coordinates (Angstroms)
     ATOM                X               Y               Z
      1  C         0.0543800205    0.0032942049    0.0708670246
      2  C        -0.0027364372    0.1086912938    1.4740745205
      3  Cl        1.4713483914    0.2919114345    2.4067751129
      4  C        -1.2430845872    0.1222435909    2.1314834064
      5  Cl       -1.3595853299    0.2499983186    3.8753506267
      6  C        -2.4304844936    0.0407317228    1.4113682628
      7  H        -3.3754776962    0.0493242427    1.9390347542
      8  C        -2.3839707845   -0.0483133121    0.0262131843
      9  H        -3.3049545464   -0.1151568907   -0.5408642740
     10  C        -1.1584266863   -0.0668009431   -0.6288161038
     11  H        -1.1279676375   -0.1647456153   -1.7071537335
     12  C         1.3251085260   -0.0300247308   -0.7080153496
     13  C         2.3166702633   -0.9923485572   -0.4740910293
     14  H         2.1769206274   -1.7315158078    0.3047348365
     15  C         3.4704963431   -1.0256817191   -1.2519618966
     16  H         4.2230062032   -1.7820620626   -1.0588643878
     17  C         3.6591662882   -0.0962655632   -2.2743595675
     18  H         4.5621089358   -0.1200290949   -2.8739906675
     19  C         2.6781787186    0.8623331206   -2.5203479027
     20  H         2.8137710670    1.5916546706   -3.3112143243
     21  C         1.5207976149    0.8919105881   -1.7459440238
     22  H         0.7696032574    1.6511716235   -1.9330722572
   Point Group: c1    Number of degrees of freedom:    60


   Energy is  -1382.658219108

 Hessian updated using BFGS update

 55 Hessian modes will be used to form the next step
  Hessian Eigenvalues:
     0.011623    0.019223    0.019970    0.023063    0.023317    0.023528
     0.023661    0.023673    0.023918    0.023945    0.024090    0.024096
     0.024110    0.024118    0.024131    0.024137    0.024142    0.024271
     0.028347    0.156781    0.159968    0.159981    0.159995    0.159996
     0.160000    0.160059    0.160305    0.219991    0.220044    0.220911
     0.232445    0.235360    0.248866    0.249616    0.249971    0.279343
     0.300635    0.301255    0.331217    0.354962    0.356486    0.356760
     0.381160    0.427859    0.429139    0.433686    0.449589    0.467675
     0.468239    0.472558    0.477726    0.478206    0.478436    0.494185
     0.544674

 Minimum search - taking simple RFO step
 Searching for Lamda that Minimizes Along All modes
 Value Taken    Lamda =  -0.00022947
 Step Taken.  Stepsize is  0.095665

                             Maximum     Tolerance    Cnvgd?
         Gradient           0.003612      0.000300      NO
         Displacement       0.064672      0.001200      NO
         Energy change     -0.000905      0.000001      NO


 New Cartesian Coordinates Obtained by Inverse Iteration

 Displacement from previous Coordinates is:  0.288955
 ----------------------------------------------------------------
             Standard Nuclear Orientation (Angstroms)
    I     Atom           X                Y                Z
 ----------------------------------------------------------------
    1      C       0.0463148829     0.0035634807     0.0585310622
    2      C      -0.0020328550     0.1280160195     1.4584876436
    3      Cl      1.4766024237     0.3210378164     2.3773008166
    4      C      -1.2338881531     0.1377713488     2.1245225338
    5      Cl     -1.3245392707     0.2872547031     3.8672711094
    6      C      -2.4259759359     0.0357166609     1.4132661652
    7      H      -3.3652559834     0.0443421332     1.9507269453
    8      C      -2.3890657373    -0.0765694199     0.0284496308
    9      H      -3.3137131287    -0.1596281263    -0.5304620662
   10      C      -1.1680352378    -0.0933022113    -0.6350793454
   11      H      -1.1388253684    -0.2041881692    -1.7123942641
   12      C       1.3185616794    -0.0242740806    -0.7154978977
   13      C       2.2941032897    -1.0027462509    -0.4877754886
   14      H       2.1409670980    -1.7421975722     0.2891944582
   15      C       3.4530764078    -1.0393787706    -1.2578714247
   16      H       4.1956209462    -1.8069690811    -1.0707435612
   17      C       3.6600443335    -0.0962735307    -2.2640760897
   18      H       4.5665150410    -0.1230369420    -2.8581091237
   19      C       2.6950982550     0.8810084337    -2.5001881762
   20      H       2.8474889524     1.6213003194    -3.2775898964
   21      C       1.5318738315     0.9142877727    -1.7339128371
   22      H       0.7899325873     1.6845859807    -1.9128439831
 ----------------------------------------------------------------
 Nuclear Repulsion Energy =         996.06308787 hartrees
 There are       57 alpha and       57 beta electrons
 Applying Cartesian multipole field
    Component          Value
    ---------          -----
     (2,0,0)        1.00000E-11
     (0,2,0)        2.00000E-11
     (0,0,2)       -3.00000E-11
 Nucleus-field energy     =    -0.0000000375 hartrees
 Requested basis set is 6-311++G(d,p)
 There are 138 shells and 380 basis functions
 A cutoff of  1.0D-15 yielded   8098 shell pairs
 There are     64020 function pairs (     68732 Cartesian)
 Smallest overlap matrix eigenvalue = 4.11E-07
 Linear dependence detected in AO basis
 Number of orthogonalized atomic orbitals = 377
 Maximum deviation from orthogonality = 3.434E-10
 Guess from superposition of atomic densities
 Warning:  Energy on first SCF cycle will be non-variational
 SAD guess density has 114.000000 electrons

 -----------------------------------------------------------------------
  General SCF calculation program by
  Eric Jon Sundstrom, Paul Horn, Yuezhi Mao, Dmitri Zuev, Alec White,
  David Stuck, Shaama M.S., Shane Yost, Joonho Lee, David Small,
  Daniel Levine, Susi Lehtola, Hugh Burton, Evgeny Epifanovsky,
  Bang C. Huynh
 -----------------------------------------------------------------------
 Exchange:     0.2000 Hartree-Fock + 0.0800 Slater + 0.7200 B88
 Correlation:  0.1900 VWN1RPA + 0.8100 LYP
 Using SG-1 standard quadrature grid
 A restricted SCF calculation will be
 performed using DIIS
 SCF converges when DIIS error is below 1.0e-08
 ---------------------------------------
  Cycle       Energy         DIIS error
 ---------------------------------------
    1   -1385.9562872418      3.27e-02  
    2   -1382.4729171452      3.07e-03  
    3   -1382.3792058837      3.74e-03  
    4   -1382.6462684382      7.66e-04  
    5   -1382.6558621187      3.59e-04  
    6   -1382.6582172467      8.63e-05  
    7   -1382.6583283963      3.04e-05  
    8   -1382.6583432812      1.03e-05  
    9   -1382.6583451802      3.43e-06  
   10   -1382.6583453960      1.05e-06  
   11   -1382.6583454174      2.91e-07  
   12   -1382.6583454187      1.26e-07  
   13   -1382.6583454192      2.81e-08  
   14   -1382.6583454192      1.42e-08  
   15   -1382.6583454191      4.38e-09  Convergence criterion met
 ---------------------------------------
 SCF time:   CPU 425.05s  wall 425.00s 
 SCF   energy in the final basis set =    -1382.6583454191
 Total energy in the final basis set =    -1382.6583454191

 --------------------------------------------------------------

                    Orbital Energies (a.u.)
 --------------------------------------------------------------

 Alpha MOs
 -- Occupied --
********-101.5607 -10.2575 -10.2563 -10.2149 -10.2015 -10.1998 -10.1982
-10.1967 -10.1867 -10.1857 -10.1854 -10.1849 -10.1844  -9.4770  -9.4755
 -7.2416  -7.2403  -7.2319  -7.2313  -7.2304  -7.2295  -0.9261  -0.8775
 -0.8615  -0.8498  -0.7908  -0.7594  -0.7439  -0.7393  -0.6484  -0.6261
 -0.6098  -0.5971  -0.5420  -0.5184  -0.5043  -0.4819  -0.4668  -0.4618
 -0.4484  -0.4404  -0.4348  -0.4229  -0.3983  -0.3913  -0.3773  -0.3624
 -0.3589  -0.3521  -0.3445  -0.3339  -0.3127  -0.2825  -0.2664  -0.2592
 -0.2512
 -- Virtual --
 -0.0500  -0.0383  -0.0234  -0.0163  -0.0132  -0.0098   0.0005   0.0085
  0.0158   0.0205   0.0286   0.0328   0.0382   0.0417   0.0528   0.0586
  0.0647   0.0669   0.0717   0.0847   0.0859   0.0940   0.0949   0.0994
  0.0998   0.1060   0.1081   0.1101   0.1134   0.1178   0.1195   0.1214
  0.1239   0.1263   0.1309   0.1316   0.1346   0.1383   0.1427   0.1453
  0.1527   0.1534   0.1597   0.1622   0.1708   0.1754   0.1819   0.1904
  0.1916   0.1936   0.1944   0.1974   0.2065   0.2138   0.2165   0.2191
  0.2236   0.2330   0.2382   0.2445   0.2483   0.2530   0.2550   0.2566
  0.2581   0.2652   0.2721   0.2772   0.2799   0.2857   0.2866   0.2899
  0.2921   0.2986   0.3048   0.3112   0.3164   0.3254   0.3263   0.3374
  0.3400   0.3518   0.3584   0.3683   0.3762   0.3865   0.4383   0.4429
  0.4585   0.4622   0.4826   0.4903   0.4978   0.5123   0.5154   0.5348
  0.5367   0.5386   0.5451   0.5536   0.5598   0.5634   0.5673   0.5753
  0.5817   0.5883   0.5930   0.6036   0.6131   0.6181   0.6239   0.6338
  0.6438   0.6487   0.6629   0.6655   0.6822   0.6919   0.6971   0.7074
  0.7154   0.7203   0.7240   0.7276   0.7382   0.7478   0.7645   0.7742
  0.7839   0.8127   0.8214   0.8299   0.8399   0.8437   0.8482   0.8524
  0.8580   0.8674   0.8697   0.8791   0.8804   0.8840   0.8963   0.9008
  0.9137   0.9233   0.9335   0.9381   0.9520   0.9636   0.9684   0.9823
  0.9851   0.9995   1.0115   1.0121   1.0177   1.0455   1.0529   1.0627
  1.0771   1.0862   1.1072   1.1303   1.1385   1.1457   1.1727   1.2164
  1.2609   1.2651   1.2973   1.3111   1.3283   1.3485   1.3597   1.3762
  1.4442   1.4893   1.4976   1.5091   1.5141   1.5298   1.5316   1.5495
  1.5652   1.5738   1.5796   1.5986   1.6097   1.6379   1.6494   1.6523
  1.6653   1.6918   1.7069   1.7247   1.7395   1.7517   1.7658   1.7721
  1.8064   1.8253   1.8343   1.8573   1.8816   1.9006   1.9033   1.9100
  1.9188   1.9319   1.9469   1.9497   1.9526   1.9639   1.9729   1.9805
  2.0005   2.0167   2.0440   2.0602   2.0820   2.0958   2.1312   2.1992
  2.2092   2.2557   2.2631   2.3033   2.3071   2.3151   2.3432   2.3644
  2.4122   2.4241   2.4441   2.4444   2.4574   2.4663   2.4744   2.4927
  2.5261   2.5484   2.6052   2.6333   2.6417   2.6570   2.6724   2.6868
  2.7004   2.7060   2.7209   2.7266   2.7463   2.7480   2.7574   2.7752
  2.7793   2.7941   2.7965   2.8056   2.8101   2.8149   2.8528   2.8615
  2.8803   2.8989   2.9331   2.9409   2.9919   3.0156   3.0782   3.0968
  3.1445   3.1711   3.1894   3.2234   3.2332   3.3486   3.3607   3.3777
  3.4011   3.4932   3.5213   3.5335   3.6054   3.6322   3.7193   3.7747
  3.9541   3.9921   4.0389   4.0561   4.1084   4.1487   4.1521   4.4058
  4.8176   4.8474   9.7774   9.8268  23.4611  23.6656  23.8947  23.8991
 23.9459  23.9657  24.0055  24.0426  24.0853  24.0923  24.1551  24.1885
 25.8186  25.9261  26.1561  26.2288  26.5674  26.8128 215.7700 215.8276
 --------------------------------------------------------------

          Ground-State Mulliken Net Atomic Charges

     Atom                 Charge (a.u.)
  ----------------------------------------
      1 C                     0.350614
      2 C                    -0.827616
      3 Cl                    0.612891
      4 C                     0.419406
      5 Cl                    0.448888
      6 C                    -0.595076
      7 H                     0.195694
      8 C                    -0.377496
      9 H                     0.175838
     10 C                    -0.499602
     11 H                     0.180402
     12 C                     1.119730
     13 C                    -0.672798
     14 H                     0.175436
     15 C                    -0.344683
     16 H                     0.169743
     17 C                    -0.327128
     18 H                     0.161343
     19 C                    -0.192035
     20 H                     0.172432
     21 C                    -0.514996
     22 H                     0.169015
  ----------------------------------------
  Sum of atomic charges =     0.000000

 -----------------------------------------------------------------
                    Cartesian Multipole Moments
 -----------------------------------------------------------------
    Charge (ESU x 10^10)
                 0.0000
    Dipole Moment (Debye)
         X      -0.6911      Y      -0.3244      Z      -2.5024
       Tot       2.6163
    Quadrupole Moments (Debye-Ang)
        XX     -85.5450     XY      -1.9753     YY     -95.8343
        XZ      -2.5177     YZ      -3.2941     ZZ     -98.1608
    Octopole Moments (Debye-Ang^2)
       XXX    -139.6516    XXY     -18.6455    XYY     -39.5266
       YYY     -18.6931    XXZ     -64.4795    XYZ      -4.9768
       YYZ     -53.6237    XZZ     -38.1685    YZZ       2.7501
       ZZZ    -169.1702
    Hexadecapole Moments (Debye-Ang^3)
      XXXX   -2301.4946   XXXY      -3.0350   XXYY    -464.6746
      XYYY      37.9709   YYYY    -295.0149   XXXZ     502.4708
      XXYZ     -15.4118   XYYZ     199.0759   YYYZ     -52.8778
      XXZZ    -792.8574   XYZZ      40.2513   YYZZ    -489.1174
      XZZZ     579.0657   YZZZ     -67.5767   ZZZZ   -2640.0945
 -----------------------------------------------------------------
 Calculating analytic gradient of the SCF energy
 Gradient of SCF Energy
            1           2           3           4           5           6
    1   0.0012112  -0.0004855   0.0000157   0.0004768   0.0000572  -0.0002487
    2   0.0004401  -0.0002864   0.0000011  -0.0000104  -0.0000717   0.0000720
    3   0.0001658  -0.0005538  -0.0001522  -0.0001854   0.0001463   0.0004660
            7           8           9          10          11          12
    1   0.0000361  -0.0001227   0.0000251  -0.0003503  -0.0001022  -0.0006356
    2  -0.0000690   0.0000272   0.0000250   0.0001019  -0.0000848  -0.0007077
    3  -0.0000279  -0.0004611  -0.0000866  -0.0001021   0.0000120   0.0011038
           13          14          15          16          17          18
    1   0.0000478   0.0000324  -0.0000937  -0.0000169   0.0003041   0.0000457
    2   0.0004073  -0.0001989   0.0000133  -0.0000179  -0.0001605   0.0000347
    3   0.0001652   0.0000510  -0.0001054   0.0001048  -0.0001429   0.0000576
           19          20          21          22
    1  -0.0002632  -0.0000848   0.0000559   0.0000957
    2   0.0002184   0.0000187   0.0001350   0.0001125
    3  -0.0000442  -0.0000199  -0.0004064   0.0000151
 Max gradient component =       1.211E-03
 RMS gradient           =       3.063E-04
 Gradient time:  CPU 142.22 s  wall 142.22 s
 Geometry Optimization Parameters
   NAtoms,    NIC,     NZ,  NCons,   NDum,   NFix, NCnnct, MaxDiis
       22     155      22       0       0       0       0       0

 Cartesian Hessian Update
 Hessian updated using BFGS update


** GEOMETRY OPTIMIZATION IN DELOCALIZED INTERNAL COORDINATES **
   Searching for a Minimum

   Optimization Cycle:   4

                       Coordinates (Angstroms)
     ATOM                X               Y               Z
      1  C         0.0463148829    0.0035634807    0.0585310622
      2  C        -0.0020328550    0.1280160195    1.4584876436
      3  Cl        1.4766024237    0.3210378164    2.3773008166
      4  C        -1.2338881531    0.1377713488    2.1245225338
      5  Cl       -1.3245392707    0.2872547031    3.8672711094
      6  C        -2.4259759359    0.0357166609    1.4132661652
      7  H        -3.3652559834    0.0443421332    1.9507269453
      8  C        -2.3890657373   -0.0765694199    0.0284496308
      9  H        -3.3137131287   -0.1596281263   -0.5304620662
     10  C        -1.1680352378   -0.0933022113   -0.6350793454
     11  H        -1.1388253684   -0.2041881692   -1.7123942641
     12  C         1.3185616794   -0.0242740806   -0.7154978977
     13  C         2.2941032897   -1.0027462509   -0.4877754886
     14  H         2.1409670980   -1.7421975722    0.2891944582
     15  C         3.4530764078   -1.0393787706   -1.2578714247
     16  H         4.1956209462   -1.8069690811   -1.0707435612
     17  C         3.6600443335   -0.0962735307   -2.2640760897
     18  H         4.5665150410   -0.1230369420   -2.8581091237
     19  C         2.6950982550    0.8810084337   -2.5001881762
     20  H         2.8474889524    1.6213003194   -3.2775898964
     21  C         1.5318738315    0.9142877727   -1.7339128371
     22  H         0.7899325873    1.6845859807   -1.9128439831
   Point Group: c1    Number of degrees of freedom:    60


   Energy is  -1382.658345419

 Hessian updated using BFGS update

 56 Hessian modes will be used to form the next step
  Hessian Eigenvalues:
     0.009331    0.019260    0.019762    0.023121    0.023315    0.023412
     0.023639    0.023670    0.023909    0.023990    0.024089    0.024096
     0.024110    0.024117    0.024129    0.024142    0.024163    0.024220
     0.028423    0.154980    0.159961    0.159978    0.159986    0.159996
     0.160000    0.160080    0.160260    0.219329    0.220020    0.220907
     0.230259    0.234860    0.246953    0.249402    0.249969    0.283123
     0.300120    0.303186    0.336850    0.354962    0.356529    0.356659
     0.356817    0.381579    0.427495    0.429189    0.436043    0.459211
     0.467086    0.467959    0.472265    0.477200    0.478205    0.478434
     0.528676    0.565120

 Minimum search - taking simple RFO step
 Searching for Lamda that Minimizes Along All modes
 Value Taken    Lamda =  -0.00002515
 Step Taken.  Stepsize is  0.040144

                             Maximum     Tolerance    Cnvgd?
         Gradient           0.000613      0.000300      NO
         Displacement       0.030916      0.001200      NO
         Energy change     -0.000126      0.000001      NO


 New Cartesian Coordinates Obtained by Inverse Iteration

 Displacement from previous Coordinates is:  0.121780
 ----------------------------------------------------------------
             Standard Nuclear Orientation (Angstroms)
    I     Atom           X                Y                Z
 ----------------------------------------------------------------
    1      C       0.0444134478     0.0005567914     0.0567468316
    2      C      -0.0015871015     0.1345914990     1.4562996064
    3      Cl      1.4786461102     0.3329275446     2.3709544329
    4      C      -1.2329029394     0.1464041128     2.1233873277
    5      Cl     -1.3222996589     0.3116247338     3.8644121214
    6      C      -2.4249089875     0.0349767010     1.4136278398
    7      H      -3.3636024288     0.0465690791     1.9521773738
    8      C      -2.3893571626    -0.0890464908     0.0302361966
    9      H      -3.3148189091    -0.1789261495    -0.5262025677
   10      C      -1.1693747056    -0.1056267707    -0.6350541914
   11      H      -1.1397291819    -0.2214206312    -1.7118715234
   12      C       1.3172656693    -0.0244024434    -0.7184254297
   13      C       2.2873723096    -1.0093954053    -0.4962947679
   14      H       2.1292886761    -1.7513192213     0.2771982882
   15      C       3.4478331117    -1.0453791738    -1.2640193669
   16      H       4.1866364024    -1.8179361517    -1.0828817384
   17      C       3.6605069172    -0.0946586912    -2.2615975613
   18      H       4.5672970434    -0.1212936509    -2.8551083883
   19      C       2.7014040326     0.8894498398    -2.4910594835
   20      H       2.8599648728     1.6354952920    -3.2616494585
   21      C       1.5361251889     0.9217116740    -1.7276213160
   22      H       0.7966953512     1.6954180265    -1.9020480144
 ----------------------------------------------------------------
 Nuclear Repulsion Energy =         996.13770469 hartrees
 There are       57 alpha and       57 beta electrons
 Applying Cartesian multipole field
    Component          Value
    ---------          -----
     (2,0,0)        1.00000E-11
     (0,2,0)        2.00000E-11
     (0,0,2)       -3.00000E-11
 Nucleus-field energy     =    -0.0000000373 hartrees
 Requested basis set is 6-311++G(d,p)
 There are 138 shells and 380 basis functions
 A cutoff of  1.0D-15 yielded   8099 shell pairs
 There are     64025 function pairs (     68738 Cartesian)
 Smallest overlap matrix eigenvalue = 4.12E-07
 Linear dependence detected in AO basis
 Number of orthogonalized atomic orbitals = 377
 Maximum deviation from orthogonality = 1.351E-10
 Guess from superposition of atomic densities
 Warning:  Energy on first SCF cycle will be non-variational
 SAD guess density has 114.000000 electrons

 -----------------------------------------------------------------------
  General SCF calculation program by
  Eric Jon Sundstrom, Paul Horn, Yuezhi Mao, Dmitri Zuev, Alec White,
  David Stuck, Shaama M.S., Shane Yost, Joonho Lee, David Small,
  Daniel Levine, Susi Lehtola, Hugh Burton, Evgeny Epifanovsky,
  Bang C. Huynh
 -----------------------------------------------------------------------
 Exchange:     0.2000 Hartree-Fock + 0.0800 Slater + 0.7200 B88
 Correlation:  0.1900 VWN1RPA + 0.8100 LYP
 Using SG-1 standard quadrature grid
 A restricted SCF calculation will be
 performed using DIIS
 SCF converges when DIIS error is below 1.0e-08
 ---------------------------------------
  Cycle       Energy         DIIS error
 ---------------------------------------
    1   -1385.9579982256      3.27e-02  
    2   -1382.4726924845      3.07e-03  
    3   -1382.3787938794      3.75e-03  
    4   -1382.6462789720      7.66e-04  
    5   -1382.6558826419      3.59e-04  
    6   -1382.6582346733      8.63e-05  
    7   -1382.6583459983      3.04e-05  
    8   -1382.6583608855      1.02e-05  
    9   -1382.6583627710      3.44e-06  
   10   -1382.6583629882      1.05e-06  
   11   -1382.6583630095      2.89e-07  
   12   -1382.6583630109      1.26e-07  
   13   -1382.6583630112      2.79e-08  
   14   -1382.6583630113      1.42e-08  
   15   -1382.6583630112      4.38e-09  Convergence criterion met
 ---------------------------------------
 SCF time:   CPU 439.56s  wall 439.00s 
 SCF   energy in the final basis set =    -1382.6583630112
 Total energy in the final basis set =    -1382.6583630112

 --------------------------------------------------------------

                    Orbital Energies (a.u.)
 --------------------------------------------------------------

 Alpha MOs
 -- Occupied --
********-101.5607 -10.2575 -10.2562 -10.2148 -10.2015 -10.1996 -10.1981
-10.1966 -10.1867 -10.1856 -10.1853 -10.1848 -10.1843  -9.4770  -9.4755
 -7.2416  -7.2403  -7.2319  -7.2313  -7.2305  -7.2295  -0.9261  -0.8775
 -0.8616  -0.8499  -0.7908  -0.7594  -0.7439  -0.7393  -0.6482  -0.6259
 -0.6101  -0.5969  -0.5420  -0.5185  -0.5043  -0.4817  -0.4670  -0.4619
 -0.4485  -0.4403  -0.4348  -0.4230  -0.3982  -0.3914  -0.3772  -0.3622
 -0.3590  -0.3521  -0.3446  -0.3338  -0.3128  -0.2820  -0.2664  -0.2592
 -0.2516
 -- Virtual --
 -0.0494  -0.0384  -0.0232  -0.0163  -0.0136  -0.0099   0.0005   0.0085
  0.0158   0.0204   0.0286   0.0328   0.0382   0.0416   0.0527   0.0588
  0.0648   0.0669   0.0716   0.0847   0.0859   0.0941   0.0948   0.0994
  0.0999   0.1060   0.1081   0.1100   0.1134   0.1178   0.1195   0.1214
  0.1239   0.1261   0.1307   0.1315   0.1345   0.1381   0.1426   0.1453
  0.1526   0.1535   0.1597   0.1622   0.1708   0.1753   0.1819   0.1902
  0.1914   0.1932   0.1945   0.1976   0.2065   0.2139   0.2163   0.2192
  0.2238   0.2332   0.2383   0.2443   0.2481   0.2528   0.2551   0.2566
  0.2580   0.2654   0.2724   0.2770   0.2797   0.2860   0.2869   0.2896
  0.2924   0.2987   0.3047   0.3109   0.3167   0.3253   0.3258   0.3374
  0.3402   0.3522   0.3586   0.3685   0.3761   0.3863   0.4384   0.4428
  0.4585   0.4623   0.4825   0.4902   0.4978   0.5126   0.5157   0.5347
  0.5370   0.5386   0.5451   0.5535   0.5600   0.5634   0.5676   0.5749
  0.5811   0.5881   0.5926   0.6041   0.6127   0.6194   0.6239   0.6347
  0.6437   0.6488   0.6628   0.6663   0.6830   0.6922   0.6974   0.7071
  0.7150   0.7207   0.7238   0.7277   0.7381   0.7478   0.7648   0.7745
  0.7843   0.8128   0.8221   0.8296   0.8397   0.8437   0.8486   0.8525
  0.8581   0.8668   0.8697   0.8792   0.8806   0.8843   0.8964   0.9008
  0.9143   0.9233   0.9336   0.9383   0.9519   0.9637   0.9691   0.9823
  0.9853   0.9998   1.0111   1.0126   1.0178   1.0457   1.0532   1.0628
  1.0768   1.0855   1.1080   1.1299   1.1390   1.1467   1.1729   1.2171
  1.2610   1.2651   1.2974   1.3109   1.3285   1.3496   1.3601   1.3763
  1.4429   1.4897   1.4981   1.5093   1.5142   1.5295   1.5327   1.5499
  1.5655   1.5738   1.5801   1.5989   1.6099   1.6380   1.6499   1.6529
  1.6656   1.6907   1.7067   1.7248   1.7397   1.7526   1.7656   1.7721
  1.8062   1.8250   1.8343   1.8573   1.8819   1.9004   1.9033   1.9080
  1.9188   1.9324   1.9474   1.9499   1.9532   1.9636   1.9730   1.9827
  2.0017   2.0168   2.0447   2.0602   2.0822   2.0952   2.1313   2.1993
  2.2091   2.2559   2.2629   2.3030   2.3071   2.3149   2.3430   2.3653
  2.4133   2.4249   2.4441   2.4448   2.4571   2.4666   2.4744   2.4940
  2.5262   2.5485   2.6056   2.6334   2.6403   2.6570   2.6734   2.6875
  2.7002   2.7061   2.7219   2.7264   2.7465   2.7490   2.7572   2.7752
  2.7797   2.7922   2.7961   2.8062   2.8106   2.8142   2.8529   2.8617
  2.8802   2.8978   2.9331   2.9417   2.9925   3.0163   3.0789   3.0974
  3.1443   3.1712   3.1896   3.2239   3.2329   3.3489   3.3613   3.3781
  3.4014   3.4936   3.5218   3.5344   3.6060   3.6332   3.7201   3.7757
  3.9541   3.9921   4.0390   4.0561   4.1083   4.1488   4.1524   4.4029
  4.8184   4.8478   9.7777   9.8269  23.4612  23.6654  23.8942  23.8990
 23.9460  23.9663  24.0056  24.0433  24.0872  24.0925  24.1562  24.1894
 25.8182  25.9258  26.1558  26.2303  26.5673  26.8139 215.7703 215.8277
 --------------------------------------------------------------

          Ground-State Mulliken Net Atomic Charges

     Atom                 Charge (a.u.)
  ----------------------------------------
      1 C                     0.344299
      2 C                    -0.862651
      3 Cl                    0.612728
      4 C                     0.424337
      5 Cl                    0.448476
      6 C                    -0.582130
      7 H                     0.195812
      8 C                    -0.381551
      9 H                     0.175605
     10 C                    -0.490656
     11 H                     0.180979
     12 C                     1.127882
     13 C                    -0.666197
     14 H                     0.176339
     15 C                    -0.346526
     16 H                     0.169765
     17 C                    -0.322589
     18 H                     0.161270
     19 C                    -0.192790
     20 H                     0.172474
     21 C                    -0.513928
     22 H                     0.169052
  ----------------------------------------
  Sum of atomic charges =     0.000000

 -----------------------------------------------------------------
                    Cartesian Multipole Moments
 -----------------------------------------------------------------
    Charge (ESU x 10^10)
                -0.0000
    Dipole Moment (Debye)
         X      -0.6933      Y      -0.3373      Z      -2.4947
       Tot       2.6111
    Quadrupole Moments (Debye-Ang)
        XX     -85.5704     XY      -1.9256     YY     -95.7639
        XZ      -2.5491     YZ      -3.2835     ZZ     -98.1950
    Octopole Moments (Debye-Ang^2)
       XXX    -139.8715    XXY     -19.0195    XYY     -39.4040
       YYY     -19.8546    XXZ     -64.4500    XYZ      -4.9913
       YYZ     -53.6318    XZZ     -38.2791    YZZ       2.2355
       ZZZ    -168.4374
    Hexadecapole Moments (Debye-Ang^3)
      XXXX   -2301.5486   XXXY      -2.9007   XXYY    -464.6742
      XYYY      37.0687   YYYY    -299.0486   XXXZ     502.0151
      XXYZ     -17.0310   XYYZ     198.6499   YYYZ     -58.4382
      XXZZ    -791.6161   XYZZ      40.0583   YYZZ    -488.5006
      XZZZ     579.6253   YZZZ     -72.1828   ZZZZ   -2634.7116
 -----------------------------------------------------------------
 Calculating analytic gradient of the SCF energy
 Gradient of SCF Energy
            1           2           3           4           5           6
    1   0.0004346  -0.0002773   0.0000472   0.0001359   0.0000674  -0.0000553
    2   0.0000384  -0.0000719  -0.0000784  -0.0000474  -0.0000338   0.0000523
    3   0.0000638  -0.0001479  -0.0001393  -0.0000869   0.0000076   0.0000828
            7           8           9          10          11          12
    1   0.0000438   0.0001528   0.0000281  -0.0003428   0.0000298  -0.0002174
    2  -0.0000154  -0.0000625   0.0000433   0.0000344  -0.0000096  -0.0001728
    3   0.0000274  -0.0001678  -0.0000195   0.0000036  -0.0000023   0.0003741
           13          14          15          16          17          18
    1  -0.0001219   0.0000132   0.0000130  -0.0000098   0.0000582  -0.0000108
    2   0.0001776   0.0000164   0.0001238  -0.0000004  -0.0001109  -0.0000050
    3   0.0000108   0.0001190  -0.0001087   0.0000247   0.0000237   0.0000306
           19          20          21          22
    1  -0.0000799  -0.0000265   0.0001018   0.0000161
    2   0.0000523  -0.0000044   0.0000567   0.0000170
    3   0.0000836   0.0000057  -0.0002195   0.0000347
 Max gradient component =       4.346E-04
 RMS gradient           =       1.205E-04
 Gradient time:  CPU 137.14 s  wall 137.15 s
 Geometry Optimization Parameters
   NAtoms,    NIC,     NZ,  NCons,   NDum,   NFix, NCnnct, MaxDiis
       22     155      22       0       0       0       0       0

 Cartesian Hessian Update
 Hessian updated using BFGS update


** GEOMETRY OPTIMIZATION IN DELOCALIZED INTERNAL COORDINATES **
   Searching for a Minimum

   Optimization Cycle:   5

                       Coordinates (Angstroms)
     ATOM                X               Y               Z
      1  C         0.0444134478    0.0005567914    0.0567468316
      2  C        -0.0015871015    0.1345914990    1.4562996064
      3  Cl        1.4786461102    0.3329275446    2.3709544329
      4  C        -1.2329029394    0.1464041128    2.1233873277
      5  Cl       -1.3222996589    0.3116247338    3.8644121214
      6  C        -2.4249089875    0.0349767010    1.4136278398
      7  H        -3.3636024288    0.0465690791    1.9521773738
      8  C        -2.3893571626   -0.0890464908    0.0302361966
      9  H        -3.3148189091   -0.1789261495   -0.5262025677
     10  C        -1.1693747056   -0.1056267707   -0.6350541914
     11  H        -1.1397291819   -0.2214206312   -1.7118715234
     12  C         1.3172656693   -0.0244024434   -0.7184254297
     13  C         2.2873723096   -1.0093954053   -0.4962947679
     14  H         2.1292886761   -1.7513192213    0.2771982882
     15  C         3.4478331117   -1.0453791738   -1.2640193669
     16  H         4.1866364024   -1.8179361517   -1.0828817384
     17  C         3.6605069172   -0.0946586912   -2.2615975613
     18  H         4.5672970434   -0.1212936509   -2.8551083883
     19  C         2.7014040326    0.8894498398   -2.4910594835
     20  H         2.8599648728    1.6354952920   -3.2616494585
     21  C         1.5361251889    0.9217116740   -1.7276213160
     22  H         0.7966953512    1.6954180265   -1.9020480144
   Point Group: c1    Number of degrees of freedom:    60


   Energy is  -1382.658363011

 Hessian updated using BFGS update

 57 Hessian modes will be used to form the next step
  Hessian Eigenvalues:
     0.005575    0.019322    0.019819    0.023062    0.023309    0.023551
     0.023594    0.023761    0.023865    0.023927    0.024049    0.024090
     0.024104    0.024113    0.024124    0.024135    0.024145    0.024846
     0.029094    0.158262    0.159372    0.159968    0.159992    0.159996
     0.160025    0.160195    0.160603    0.218884    0.220100    0.221327
     0.229647    0.235085    0.247658    0.249934    0.253649    0.286646
     0.301083    0.303478    0.330960    0.355606    0.356541    0.356637
     0.356725    0.356991    0.383380    0.426874    0.428596    0.437644
     0.458684    0.462698    0.469553    0.473235    0.477577    0.478210
     0.482415    0.514453    0.529311

 Minimum search - taking simple RFO step
 Searching for Lamda that Minimizes Along All modes
 Value Taken    Lamda =  -0.00001356
 Step Taken.  Stepsize is  0.042361

                             Maximum     Tolerance    Cnvgd?
         Gradient           0.000712      0.000300      NO
         Displacement       0.036977      0.001200      NO
         Energy change     -0.000018      0.000001      NO


 New Cartesian Coordinates Obtained by Inverse Iteration

 Displacement from previous Coordinates is:  0.142289
 ----------------------------------------------------------------
             Standard Nuclear Orientation (Angstroms)
    I     Atom           X                Y                Z
 ----------------------------------------------------------------
    1      C       0.0431299514    -0.0011783168     0.0557372798
    2      C      -0.0013812865     0.1437985296     1.4544849779
    3      Cl      1.4795943914     0.3513431251     2.3654236481
    4      C      -1.2324836876     0.1570771544     2.1222494070
    5      Cl     -1.3216419084     0.3386077150     3.8614926154
    6      C      -2.4243005949     0.0339530554     1.4139917244
    7      H      -3.3628258828     0.0468859060     1.9529423622
    8      C      -2.3895760632    -0.1022370208     0.0320430483
    9      H      -3.3153803433    -0.2016980109    -0.5222537116
   10      C      -1.1699698756    -0.1183258676    -0.6344036865
   11      H      -1.1402434675    -0.2414168126    -1.7104200855
   12      C       1.3167508653    -0.0248177700    -0.7201432285
   13      C       2.2808381428    -1.0175918043    -0.5056835412
   14      H       2.1168127114    -1.7651641845     0.2610745352
   15      C       3.4420960432    -1.0528815297    -1.2721249280
   16      H       4.1764096901    -1.8313878171    -1.0985454574
   17      C       3.6610285304    -0.0931594861    -2.2598492917
   18      H       4.5681335426    -0.1190741984    -2.8529806742
   19      C       2.7080306392     0.8984236799    -2.4811058938
   20      H       2.8726470965     1.6511909099    -3.2438538088
   21      C       1.5415048531     0.9297588361    -1.7192080077
   22      H       0.8056947106     1.7082144216    -1.8876610725
 ----------------------------------------------------------------
 Nuclear Repulsion Energy =         996.08859197 hartrees
 There are       57 alpha and       57 beta electrons
 Applying Cartesian multipole field
    Component          Value
    ---------          -----
     (2,0,0)        1.00000E-11
     (0,2,0)        2.00000E-11
     (0,0,2)       -3.00000E-11
 Nucleus-field energy     =    -0.0000000371 hartrees
 Requested basis set is 6-311++G(d,p)
 There are 138 shells and 380 basis functions
 A cutoff of  1.0D-15 yielded   8098 shell pairs
 There are     64021 function pairs (     68734 Cartesian)
 Smallest overlap matrix eigenvalue = 4.13E-07
 Linear dependence detected in AO basis
 Number of orthogonalized atomic orbitals = 377
 Maximum deviation from orthogonality = 3.463E-10
 Guess from superposition of atomic densities
 Warning:  Energy on first SCF cycle will be non-variational
 SAD guess density has 114.000000 electrons

 -----------------------------------------------------------------------
  General SCF calculation program by
  Eric Jon Sundstrom, Paul Horn, Yuezhi Mao, Dmitri Zuev, Alec White,
  David Stuck, Shaama M.S., Shane Yost, Joonho Lee, David Small,
  Daniel Levine, Susi Lehtola, Hugh Burton, Evgeny Epifanovsky,
  Bang C. Huynh
 -----------------------------------------------------------------------
 Exchange:     0.2000 Hartree-Fock + 0.0800 Slater + 0.7200 B88
 Correlation:  0.1900 VWN1RPA + 0.8100 LYP
 Using SG-1 standard quadrature grid
 A restricted SCF calculation will be
 performed using DIIS
 SCF converges when DIIS error is below 1.0e-08
 ---------------------------------------
  Cycle       Energy         DIIS error
 ---------------------------------------
    1   -1385.9572638343      3.27e-02  
    2   -1382.4726199533      3.07e-03  
    3   -1382.3786634756      3.75e-03  
    4   -1382.6462811928      7.66e-04  
    5   -1382.6558967256      3.58e-04  
    6   -1382.6582436215      8.63e-05  
    7   -1382.6583550197      3.04e-05  
    8   -1382.6583698904      1.02e-05  
    9   -1382.6583717662      3.45e-06  
   10   -1382.6583719855      1.04e-06  
   11   -1382.6583720065      2.87e-07  
   12   -1382.6583720080      1.26e-07  
   13   -1382.6583720083      2.78e-08  
   14   -1382.6583720083      1.43e-08  
   15   -1382.6583720084      4.38e-09  Convergence criterion met
 ---------------------------------------
 SCF time:   CPU 435.58s  wall 436.00s 
 SCF   energy in the final basis set =    -1382.6583720084
 Total energy in the final basis set =    -1382.6583720084

 --------------------------------------------------------------

                    Orbital Energies (a.u.)
 --------------------------------------------------------------

 Alpha MOs
 -- Occupied --
********-101.5607 -10.2575 -10.2562 -10.2147 -10.2014 -10.1996 -10.1981
-10.1966 -10.1866 -10.1856 -10.1853 -10.1848 -10.1843  -9.4770  -9.4755
 -7.2416  -7.2403  -7.2319  -7.2314  -7.2305  -7.2295  -0.9261  -0.8775
 -0.8616  -0.8499  -0.7907  -0.7593  -0.7439  -0.7393  -0.6481  -0.6257
 -0.6104  -0.5968  -0.5419  -0.5185  -0.5042  -0.4815  -0.4671  -0.4619
 -0.4485  -0.4401  -0.4348  -0.4229  -0.3982  -0.3915  -0.3771  -0.3619
 -0.3591  -0.3521  -0.3446  -0.3338  -0.3129  -0.2815  -0.2664  -0.2591
 -0.2520
 -- Virtual --
 -0.0488  -0.0385  -0.0230  -0.0163  -0.0140  -0.0100   0.0005   0.0086
  0.0157   0.0203   0.0286   0.0327   0.0381   0.0414   0.0525   0.0591
  0.0649   0.0668   0.0716   0.0846   0.0859   0.0941   0.0946   0.0994
  0.0999   0.1060   0.1080   0.1098   0.1135   0.1178   0.1195   0.1214
  0.1238   0.1260   0.1305   0.1315   0.1343   0.1379   0.1424   0.1454
  0.1524   0.1537   0.1596   0.1622   0.1708   0.1752   0.1818   0.1901
  0.1911   0.1928   0.1945   0.1977   0.2064   0.2140   0.2161   0.2192
  0.2241   0.2334   0.2383   0.2441   0.2478   0.2526   0.2550   0.2568
  0.2579   0.2657   0.2727   0.2767   0.2795   0.2864   0.2871   0.2893
  0.2928   0.2987   0.3046   0.3104   0.3169   0.3250   0.3252   0.3374
  0.3404   0.3527   0.3589   0.3687   0.3758   0.3862   0.4384   0.4428
  0.4585   0.4624   0.4825   0.4900   0.4979   0.5128   0.5160   0.5345
  0.5371   0.5383   0.5451   0.5533   0.5601   0.5632   0.5679   0.5745
  0.5804   0.5879   0.5919   0.6045   0.6122   0.6208   0.6240   0.6358
  0.6435   0.6489   0.6626   0.6670   0.6839   0.6927   0.6977   0.7069
  0.7145   0.7212   0.7236   0.7278   0.7382   0.7478   0.7650   0.7745
  0.7847   0.8128   0.8227   0.8293   0.8393   0.8436   0.8489   0.8526
  0.8582   0.8661   0.8696   0.8793   0.8811   0.8848   0.8963   0.9008
  0.9148   0.9234   0.9336   0.9384   0.9514   0.9638   0.9697   0.9824
  0.9857   1.0001   1.0109   1.0134   1.0178   1.0458   1.0536   1.0627
  1.0759   1.0844   1.1089   1.1296   1.1403   1.1478   1.1729   1.2179
  1.2610   1.2651   1.2976   1.3102   1.3287   1.3507   1.3606   1.3766
  1.4410   1.4899   1.4985   1.5094   1.5141   1.5291   1.5341   1.5504
  1.5657   1.5739   1.5804   1.5989   1.6102   1.6383   1.6502   1.6533
  1.6656   1.6895   1.7067   1.7244   1.7400   1.7531   1.7655   1.7721
  1.8058   1.8246   1.8342   1.8572   1.8823   1.8998   1.9032   1.9056
  1.9186   1.9328   1.9477   1.9501   1.9539   1.9634   1.9731   1.9853
  2.0032   2.0168   2.0453   2.0602   2.0821   2.0947   2.1313   2.1991
  2.2087   2.2562   2.2625   2.3022   2.3072   2.3147   2.3426   2.3661
  2.4146   2.4258   2.4439   2.4448   2.4565   2.4669   2.4742   2.4951
  2.5264   2.5486   2.6061   2.6330   2.6385   2.6569   2.6746   2.6883
  2.7000   2.7062   2.7229   2.7262   2.7463   2.7505   2.7571   2.7752
  2.7795   2.7894   2.7951   2.8066   2.8105   2.8143   2.8530   2.8619
  2.8798   2.8966   2.9330   2.9421   2.9932   3.0168   3.0796   3.0978
  3.1438   3.1710   3.1895   3.2243   3.2324   3.3488   3.3616   3.3784
  3.4013   3.4936   3.5218   3.5350   3.6063   3.6339   3.7206   3.7767
  3.9541   3.9921   4.0390   4.0561   4.1081   4.1488   4.1524   4.3997
  4.8190   4.8480   9.7780   9.8269  23.4614  23.6653  23.8937  23.8986
 23.9458  23.9665  24.0054  24.0434  24.0887  24.0924  24.1567  24.1898
 25.8178  25.9252  26.1554  26.2322  26.5670  26.8147 215.7706 215.8277
 --------------------------------------------------------------

          Ground-State Mulliken Net Atomic Charges

     Atom                 Charge (a.u.)
  ----------------------------------------
      1 C                     0.337388
      2 C                    -0.893306
      3 Cl                    0.612830
      4 C                     0.430162
      5 Cl                    0.448216
      6 C                    -0.568736
      7 H                     0.195953
      8 C                    -0.385790
      9 H                     0.175349
     10 C                    -0.482210
     11 H                     0.181746
     12 C                     1.129794
     13 C                    -0.656370
     14 H                     0.177417
     15 C                    -0.347534
     16 H                     0.169836
     17 C                    -0.317486
     18 H                     0.161258
     19 C                    -0.194636
     20 H                     0.172519
     21 C                    -0.515619
     22 H                     0.169217
  ----------------------------------------
  Sum of atomic charges =     0.000000

 -----------------------------------------------------------------
                    Cartesian Multipole Moments
 -----------------------------------------------------------------
    Charge (ESU x 10^10)
                 0.0000
    Dipole Moment (Debye)
         X      -0.6953      Y      -0.3575      Z      -2.4898
       Tot       2.6097
    Quadrupole Moments (Debye-Ang)
        XX     -85.6031     XY      -1.8598     YY     -95.6744
        XZ      -2.5887     YZ      -3.2720     ZZ     -98.2458
    Octopole Moments (Debye-Ang^2)
       XXX    -140.0888    XXY     -19.5436    XYY     -39.2107
       YYY     -21.4075    XXZ     -64.4857    XYZ      -4.9920
       YYZ     -53.6892    XZZ     -38.3548    YZZ       1.5713
       ZZZ    -167.7528
    Hexadecapole Moments (Debye-Ang^3)
      XXXX   -2302.1169   XXXY      -2.6309   XXYY    -464.7748
      XYYY      35.9335   YYYY    -304.0685   XXXZ     501.8956
      XXYZ     -19.0284   XYYZ     198.3350   YYYZ     -65.2880
      XXZZ    -790.4282   XYZZ      39.8908   YYZZ    -488.0774
      XZZZ     580.7560   YZZZ     -78.0241   ZZZZ   -2629.6695
 -----------------------------------------------------------------
 Calculating analytic gradient of the SCF energy
 Gradient of SCF Energy
            1           2           3           4           5           6
    1  -0.0001480  -0.0000068   0.0000404  -0.0000463   0.0000450   0.0000410
    2  -0.0001302   0.0000337  -0.0001031  -0.0000104  -0.0000077  -0.0000218
    3   0.0000126   0.0000775  -0.0000730   0.0000175  -0.0000507  -0.0001603
            7           8           9          10          11          12
    1   0.0000052   0.0001208  -0.0000082  -0.0001258   0.0000600   0.0000688
    2   0.0000057  -0.0000195   0.0000008   0.0000128   0.0000079   0.0002101
    3   0.0000209   0.0000553   0.0000168   0.0000418   0.0000078  -0.0001727
           13          14          15          16          17          18
    1  -0.0000382  -0.0000055   0.0000472  -0.0000072  -0.0000746  -0.0000191
    2  -0.0000217   0.0000856   0.0000463   0.0000066   0.0000006  -0.0000025
    3   0.0000185   0.0000853  -0.0000191  -0.0000307   0.0000918  -0.0000088
           19          20          21          22
    1  -0.0000107   0.0000222   0.0000616  -0.0000217
    2  -0.0000561   0.0000048  -0.0000192  -0.0000229
    3   0.0000566   0.0000216  -0.0000237   0.0000149
 Max gradient component =       2.101E-04
 RMS gradient           =       6.377E-05
 Gradient time:  CPU 151.28 s  wall 151.28 s
 Geometry Optimization Parameters
   NAtoms,    NIC,     NZ,  NCons,   NDum,   NFix, NCnnct, MaxDiis
       22     155      22       0       0       0       0       0

 Cartesian Hessian Update
 Hessian updated using BFGS update


** GEOMETRY OPTIMIZATION IN DELOCALIZED INTERNAL COORDINATES **
   Searching for a Minimum

   Optimization Cycle:   6

                       Coordinates (Angstroms)
     ATOM                X               Y               Z
      1  C         0.0431299514   -0.0011783168    0.0557372798
      2  C        -0.0013812865    0.1437985296    1.4544849779
      3  Cl        1.4795943914    0.3513431251    2.3654236481
      4  C        -1.2324836876    0.1570771544    2.1222494070
      5  Cl       -1.3216419084    0.3386077150    3.8614926154
      6  C        -2.4243005949    0.0339530554    1.4139917244
      7  H        -3.3628258828    0.0468859060    1.9529423622
      8  C        -2.3895760632   -0.1022370208    0.0320430483
      9  H        -3.3153803433   -0.2016980109   -0.5222537116
     10  C        -1.1699698756   -0.1183258676   -0.6344036865
     11  H        -1.1402434675   -0.2414168126   -1.7104200855
     12  C         1.3167508653   -0.0248177700   -0.7201432285
     13  C         2.2808381428   -1.0175918043   -0.5056835412
     14  H         2.1168127114   -1.7651641845    0.2610745352
     15  C         3.4420960432   -1.0528815297   -1.2721249280
     16  H         4.1764096901   -1.8313878171   -1.0985454574
     17  C         3.6610285304   -0.0931594861   -2.2598492917
     18  H         4.5681335426   -0.1190741984   -2.8529806742
     19  C         2.7080306392    0.8984236799   -2.4811058938
     20  H         2.8726470965    1.6511909099   -3.2438538088
     21  C         1.5415048531    0.9297588361   -1.7192080077
     22  H         0.8056947106    1.7082144216   -1.8876610725
   Point Group: c1    Number of degrees of freedom:    60


   Energy is  -1382.658372008

 Hessian updated using BFGS update

 58 Hessian modes will be used to form the next step
  Hessian Eigenvalues:
     0.003733    0.019328    0.019919    0.022949    0.023306    0.023542
     0.023625    0.023774    0.023896    0.023988    0.024076    0.024096
     0.024104    0.024118    0.024124    0.024142    0.024365    0.024866
     0.028511    0.157863    0.159891    0.159975    0.159994    0.160006
     0.160128    0.160251    0.161616    0.220008    0.221000    0.221261
     0.231766    0.235212    0.248483    0.249972    0.257000    0.284248
     0.301378    0.303562    0.337161    0.354886    0.356619    0.356653
     0.356700    0.356854    0.356969    0.369251    0.427462    0.429491
     0.439331    0.459182    0.466415    0.469650    0.472873    0.478082
     0.479033    0.485343    0.490148    0.529355

 Minimum search - taking simple RFO step
 Searching for Lamda that Minimizes Along All modes
 Value Taken    Lamda =  -0.00000544
 Step Taken.  Stepsize is  0.030634

                             Maximum     Tolerance    Cnvgd?
         Gradient           0.000509      0.000300      NO
         Displacement       0.027673      0.001200      NO
         Energy change     -0.000009      0.000001      NO


 New Cartesian Coordinates Obtained by Inverse Iteration

 Displacement from previous Coordinates is:  0.106053
 ----------------------------------------------------------------
             Standard Nuclear Orientation (Angstroms)
    I     Atom           X                Y                Z
 ----------------------------------------------------------------
    1      C       0.0425468503    -0.0022271444     0.0552400788
    2      C      -0.0014776720     0.1509580319     1.4530856331
    3      Cl      1.4796576608     0.3685034736     2.3611147828
    4      C      -1.2323509782     0.1646262965     2.1213846611
    5      Cl     -1.3215693826     0.3574512206     3.8594265273
    6      C      -2.4240397569     0.0330807487     1.4143571373
    7      H      -3.3624765201     0.0464416378     1.9534878515
    8      C      -2.3896034612    -0.1114233919     0.0332529717
    9      H      -3.3153455084    -0.2174793648    -0.5199301490
   10      C      -1.1701083556    -0.1273501331    -0.6338210877
   11      H      -1.1406389614    -0.2560178545    -1.7092181311
   12      C       1.3165293286    -0.0257752460    -0.7206380990
   13      C       2.2762650351    -1.0241476360    -0.5126527900
   14      H       2.1080914989    -1.7770050212     0.2480779229
   15      C       3.4379590141    -1.0584456590    -1.2784682543
   16      H       4.1691427180    -1.8410482401    -1.1101919249
   17      C       3.6614303646    -0.0922427171    -2.2590195832
   18      H       4.5689020309    -0.1173452528    -2.8516602846
   19      C       2.7126261984     0.9047004834    -2.4737371088
   20      H       2.8808563295     1.6623083111    -3.2308920807
   21      C       1.5456058089     0.9351745408    -1.7122937463
   22      H       0.8128658163     1.7175834303    -1.8756981159
 ----------------------------------------------------------------
 Nuclear Repulsion Energy =         996.03834870 hartrees
 There are       57 alpha and       57 beta electrons
 Applying Cartesian multipole field
    Component          Value
    ---------          -----
     (2,0,0)        1.00000E-11
     (0,2,0)        2.00000E-11
     (0,0,2)       -3.00000E-11
 Nucleus-field energy     =    -0.0000000369 hartrees
 Requested basis set is 6-311++G(d,p)
 There are 138 shells and 380 basis functions
 A cutoff of  1.0D-15 yielded   8097 shell pairs
 There are     64009 function pairs (     68722 Cartesian)
 Smallest overlap matrix eigenvalue = 4.13E-07
 Linear dependence detected in AO basis
 Number of orthogonalized atomic orbitals = 377
 Maximum deviation from orthogonality = 3.169E-10
 Guess from superposition of atomic densities
 Warning:  Energy on first SCF cycle will be non-variational
 SAD guess density has 114.000000 electrons

 -----------------------------------------------------------------------
  General SCF calculation program by
  Eric Jon Sundstrom, Paul Horn, Yuezhi Mao, Dmitri Zuev, Alec White,
  David Stuck, Shaama M.S., Shane Yost, Joonho Lee, David Small,
  Daniel Levine, Susi Lehtola, Hugh Burton, Evgeny Epifanovsky,
  Bang C. Huynh
 -----------------------------------------------------------------------
 Exchange:     0.2000 Hartree-Fock + 0.0800 Slater + 0.7200 B88
 Correlation:  0.1900 VWN1RPA + 0.8100 LYP
 Using SG-1 standard quadrature grid
 A restricted SCF calculation will be
 performed using DIIS
 SCF converges when DIIS error is below 1.0e-08
 ---------------------------------------
  Cycle       Energy         DIIS error
 ---------------------------------------
    1   -1385.9563676683      3.27e-02  
    2   -1382.4726464323      3.07e-03  
    3   -1382.3787871820      3.75e-03  
    4   -1382.6462954311      7.66e-04  
    5   -1382.6559049214      3.58e-04  
    6   -1382.6582474741      8.63e-05  
    7   -1382.6583588300      3.04e-05  
    8   -1382.6583736496      1.02e-05  
    9   -1382.6583755101      3.46e-06  
   10   -1382.6583757303      1.04e-06  
   11   -1382.6583757512      2.85e-07  
   12   -1382.6583757526      1.26e-07  
   13   -1382.6583757530      2.77e-08  
   14   -1382.6583757530      1.43e-08  
   15   -1382.6583757530      4.37e-09  Convergence criterion met
 ---------------------------------------
 SCF time:   CPU 443.45s  wall 443.00s 
 SCF   energy in the final basis set =    -1382.6583757530
 Total energy in the final basis set =    -1382.6583757530

 --------------------------------------------------------------

                    Orbital Energies (a.u.)
 --------------------------------------------------------------

 Alpha MOs
 -- Occupied --
********-101.5607 -10.2575 -10.2562 -10.2147 -10.2014 -10.1995 -10.1981
-10.1966 -10.1866 -10.1856 -10.1853 -10.1848 -10.1843  -9.4770  -9.4755
 -7.2416  -7.2403  -7.2319  -7.2314  -7.2305  -7.2295  -0.9261  -0.8774
 -0.8616  -0.8499  -0.7906  -0.7593  -0.7439  -0.7393  -0.6480  -0.6255
 -0.6106  -0.5968  -0.5419  -0.5185  -0.5042  -0.4814  -0.4673  -0.4619
 -0.4485  -0.4401  -0.4347  -0.4229  -0.3982  -0.3915  -0.3769  -0.3617
 -0.3591  -0.3521  -0.3446  -0.3338  -0.3129  -0.2811  -0.2664  -0.2591
 -0.2524
 -- Virtual --
 -0.0484  -0.0386  -0.0228  -0.0164  -0.0143  -0.0100   0.0005   0.0086
  0.0157   0.0203   0.0286   0.0327   0.0381   0.0413   0.0524   0.0593
  0.0650   0.0668   0.0715   0.0845   0.0859   0.0941   0.0945   0.0993
  0.0999   0.1060   0.1080   0.1097   0.1135   0.1177   0.1196   0.1214
  0.1237   0.1258   0.1303   0.1314   0.1342   0.1378   0.1423   0.1455
  0.1523   0.1539   0.1596   0.1623   0.1709   0.1752   0.1818   0.1900
  0.1909   0.1925   0.1946   0.1977   0.2062   0.2141   0.2160   0.2193
  0.2243   0.2336   0.2384   0.2438   0.2476   0.2523   0.2548   0.2570
  0.2577   0.2660   0.2729   0.2765   0.2793   0.2866   0.2872   0.2891
  0.2931   0.2987   0.3044   0.3101   0.3171   0.3245   0.3250   0.3373
  0.3405   0.3531   0.3591   0.3688   0.3757   0.3861   0.4384   0.4427
  0.4585   0.4625   0.4824   0.4898   0.4979   0.5130   0.5162   0.5343
  0.5372   0.5381   0.5452   0.5532   0.5602   0.5630   0.5681   0.5742
  0.5800   0.5877   0.5913   0.6046   0.6119   0.6219   0.6242   0.6365
  0.6434   0.6489   0.6624   0.6674   0.6845   0.6932   0.6978   0.7071
  0.7141   0.7216   0.7234   0.7278   0.7384   0.7477   0.7652   0.7745
  0.7849   0.8129   0.8230   0.8291   0.8390   0.8435   0.8491   0.8527
  0.8582   0.8657   0.8695   0.8793   0.8815   0.8851   0.8962   0.9008
  0.9150   0.9235   0.9335   0.9385   0.9511   0.9640   0.9700   0.9825
  0.9861   1.0004   1.0109   1.0140   1.0178   1.0458   1.0538   1.0627
  1.0751   1.0836   1.1096   1.1296   1.1416   1.1485   1.1729   1.2187
  1.2609   1.2651   1.2978   1.3096   1.3288   1.3514   1.3609   1.3769
  1.4394   1.4899   1.4987   1.5093   1.5140   1.5289   1.5351   1.5507
  1.5659   1.5739   1.5805   1.5988   1.6104   1.6386   1.6503   1.6535
  1.6655   1.6887   1.7068   1.7240   1.7402   1.7535   1.7654   1.7721
  1.8055   1.8243   1.8340   1.8571   1.8827   1.8992   1.9029   1.9039
  1.9183   1.9331   1.9478   1.9503   1.9543   1.9631   1.9733   1.9873
  2.0044   2.0169   2.0457   2.0602   2.0820   2.0945   2.1313   2.1989
  2.2084   2.2565   2.2622   2.3015   2.3072   2.3146   2.3423   2.3668
  2.4155   2.4264   2.4438   2.4447   2.4561   2.4670   2.4739   2.4959
  2.5265   2.5487   2.6064   2.6325   2.6372   2.6568   2.6755   2.6888
  2.6999   2.7063   2.7236   2.7260   2.7461   2.7517   2.7572   2.7751
  2.7793   2.7870   2.7944   2.8068   2.8101   2.8151   2.8532   2.8622
  2.8795   2.8957   2.9329   2.9422   2.9938   3.0173   3.0802   3.0982
  3.1434   3.1709   3.1894   3.2248   3.2320   3.3486   3.3616   3.3784
  3.4012   3.4935   3.5217   3.5354   3.6064   3.6343   3.7209   3.7777
  3.9543   3.9920   4.0390   4.0560   4.1080   4.1487   4.1523   4.3976
  4.8193   4.8480   9.7781   9.8269  23.4615  23.6654  23.8935  23.8984
 23.9458  23.9664  24.0054  24.0433  24.0895  24.0922  24.1566  24.1898
 25.8175  25.9248  26.1552  26.2338  26.5667  26.8151 215.7708 215.8277
 --------------------------------------------------------------

          Ground-State Mulliken Net Atomic Charges

     Atom                 Charge (a.u.)
  ----------------------------------------
      1 C                     0.331693
      2 C                    -0.914846
      3 Cl                    0.612984
      4 C                     0.436453
      5 Cl                    0.448021
      6 C                    -0.559677
      7 H                     0.196066
      8 C                    -0.388594
      9 H                     0.175181
     10 C                    -0.476187
     11 H                     0.182308
     12 C                     1.129918
     13 C                    -0.648874
     14 H                     0.178222
     15 C                    -0.348019
     16 H                     0.169907
     17 C                    -0.314233
     18 H                     0.161253
     19 C                    -0.195988
     20 H                     0.172573
     21 C                    -0.517564
     22 H                     0.169404
  ----------------------------------------
  Sum of atomic charges =     0.000000

 -----------------------------------------------------------------
                    Cartesian Multipole Moments
 -----------------------------------------------------------------
    Charge (ESU x 10^10)
                -0.0000
    Dipole Moment (Debye)
         X      -0.6967      Y      -0.3731      Z      -2.4875
       Tot       2.6101
    Quadrupole Moments (Debye-Ang)
        XX     -85.6263     XY      -1.8107     YY     -95.6073
        XZ      -2.6199     YZ      -3.2646     ZZ     -98.2873
    Octopole Moments (Debye-Ang^2)
       XXX    -140.2102    XXY     -19.9421    XYY     -39.0560
       YYY     -22.6353    XXZ     -64.5227    XYZ      -4.9859
       YYZ     -53.7292    XZZ     -38.4037    YZZ       1.0558
       ZZZ    -167.2752
    Hexadecapole Moments (Debye-Ang^3)
      XXXX   -2302.4353   XXXY      -2.5275   XXYY    -464.9094
      XYYY      34.9577   YYYY    -308.0322   XXXZ     501.9225
      XXYZ     -20.5690   XYYZ     198.1891   YYYZ     -70.5625
      XXZZ    -789.5444   XYZZ      39.7530   YYZZ    -487.8280
      XZZZ     581.7199   YZZZ     -82.5795   ZZZZ   -2625.9273
 -----------------------------------------------------------------
 Calculating analytic gradient of the SCF energy
 Gradient of SCF Energy
            1           2           3           4           5           6
    1  -0.0002607   0.0000861   0.0000053  -0.0000562   0.0000089   0.0000467
    2  -0.0001093   0.0000326  -0.0000684  -0.0000070   0.0000100  -0.0000338
    3  -0.0000024   0.0000973  -0.0000416   0.0000376  -0.0000406  -0.0001356
            7           8           9          10          11          12
    1  -0.0000103   0.0000203  -0.0000072   0.0000550   0.0000314   0.0001082
    2   0.0000073   0.0000069  -0.0000208   0.0000066   0.0000079   0.0002433
    3   0.0000067   0.0000907   0.0000178   0.0000250   0.0000034  -0.0002521
           13          14          15          16          17          18
    1   0.0000358  -0.0000139   0.0000103  -0.0000006  -0.0000806  -0.0000087
    2  -0.0000725   0.0000622  -0.0000038   0.0000140   0.0000503   0.0000083
    3   0.0000185   0.0000372   0.0000494  -0.0000330   0.0000389  -0.0000158
           19          20          21          22
    1   0.0000389   0.0000291  -0.0000169  -0.0000208
    2  -0.0000639   0.0000062  -0.0000528  -0.0000232
    3   0.0000054   0.0000181   0.0000791  -0.0000043
 Max gradient component =       2.607E-04
 RMS gradient           =       7.025E-05
 Gradient time:  CPU 135.86 s  wall 135.87 s
 Geometry Optimization Parameters
   NAtoms,    NIC,     NZ,  NCons,   NDum,   NFix, NCnnct, MaxDiis
       22     155      22       0       0       0       0       0

 Cartesian Hessian Update
 Hessian updated using BFGS update


** GEOMETRY OPTIMIZATION IN DELOCALIZED INTERNAL COORDINATES **
   Searching for a Minimum

   Optimization Cycle:   7

                       Coordinates (Angstroms)
     ATOM                X               Y               Z
      1  C         0.0425468503   -0.0022271444    0.0552400788
      2  C        -0.0014776720    0.1509580319    1.4530856331
      3  Cl        1.4796576608    0.3685034736    2.3611147828
      4  C        -1.2323509782    0.1646262965    2.1213846611
      5  Cl       -1.3215693826    0.3574512206    3.8594265273
      6  C        -2.4240397569    0.0330807487    1.4143571373
      7  H        -3.3624765201    0.0464416378    1.9534878515
      8  C        -2.3896034612   -0.1114233919    0.0332529717
      9  H        -3.3153455084   -0.2174793648   -0.5199301490
     10  C        -1.1701083556   -0.1273501331   -0.6338210877
     11  H        -1.1406389614   -0.2560178545   -1.7092181311
     12  C         1.3165293286   -0.0257752460   -0.7206380990
     13  C         2.2762650351   -1.0241476360   -0.5126527900
     14  H         2.1080914989   -1.7770050212    0.2480779229
     15  C         3.4379590141   -1.0584456590   -1.2784682543
     16  H         4.1691427180   -1.8410482401   -1.1101919249
     17  C         3.6614303646   -0.0922427171   -2.2590195832
     18  H         4.5689020309   -0.1173452528   -2.8516602846
     19  C         2.7126261984    0.9047004834   -2.4737371088
     20  H         2.8808563295    1.6623083111   -3.2308920807
     21  C         1.5456058089    0.9351745408   -1.7122937463
     22  H         0.8128658163    1.7175834303   -1.8756981159
   Point Group: c1    Number of degrees of freedom:    60


   Energy is  -1382.658375753

 Hessian updated using BFGS update

 59 Hessian modes will be used to form the next step
  Hessian Eigenvalues:
     0.002781    0.019350    0.019880    0.022869    0.023309    0.023518
     0.023643    0.023759    0.023899    0.023991    0.024089    0.024095
     0.024112    0.024124    0.024133    0.024176    0.024517    0.024752
     0.025893    0.156498    0.159940    0.159988    0.159995    0.160050
     0.160239    0.160271    0.160472    0.220031    0.220071    0.221275
     0.231407    0.235392    0.248902    0.249353    0.250435    0.275020
     0.299726    0.302662    0.338963    0.348032    0.356564    0.356658
     0.356669    0.356685    0.356741    0.356894    0.361575    0.427588
     0.429619    0.436384    0.458836    0.468151    0.471223    0.472710
     0.477422    0.478600    0.480673    0.489960    0.529671

 Minimum search - taking simple RFO step
 Searching for Lamda that Minimizes Along All modes
 Value Taken    Lamda =  -0.00000245
 Step Taken.  Stepsize is  0.022067

                             Maximum     Tolerance    Cnvgd?
         Gradient           0.000237      0.000300     YES
         Displacement       0.019504      0.001200      NO
         Energy change     -0.000004      0.000001      NO


 New Cartesian Coordinates Obtained by Inverse Iteration

 Displacement from previous Coordinates is:  0.074983
 ----------------------------------------------------------------
             Standard Nuclear Orientation (Angstroms)
    I     Atom           X                Y                Z
 ----------------------------------------------------------------
    1      C       0.0422744254    -0.0023834050     0.0548999011
    2      C      -0.0017267078     0.1566918188     1.4519484919
    3      Cl      1.4793667444     0.3829066599     2.3578485465
    4      C      -1.2323412194     0.1697410788     2.1207215429
    5      Cl     -1.3214142851     0.3690298836     3.8581097628
    6      C      -2.4239457661     0.0321250867     1.4146873540
    7      H      -3.3622561608     0.0450100722     1.9540308905
    8      C      -2.3895931490    -0.1176926281     0.0340498237
    9      H      -3.3151842691    -0.2281523837    -0.5185269093
   10      C      -1.1701975859    -0.1333199673    -0.6333977560
   11      H      -1.1409728270    -0.2660563871    -1.7083263584
   12      C       1.3164179100    -0.0263961537    -0.7206572405
   13      C       2.2729700785    -1.0286904917    -0.5174698302
   14      H       2.1020380133    -1.7854746259     0.2388288909
   15      C       3.4349032778    -1.0624545504    -1.2830318219
   16      H       4.1637813696    -1.8479568098    -1.1181880128
   17      C       3.6617246258    -0.0919571275    -2.2586278255
   18      H       4.5694581993    -0.1167410538    -2.8508758258
   19      C       2.7159084800     0.9088813184    -2.4686339377
   20      H       2.8863257555     1.6696639838    -3.2221169895
   21      C       1.5487753154     0.9389966527    -1.7072649866
   22      H       0.8185558335     1.7245495433    -1.8668014990
 ----------------------------------------------------------------
 Nuclear Repulsion Energy =         996.00129079 hartrees
 There are       57 alpha and       57 beta electrons
 Applying Cartesian multipole field
    Component          Value
    ---------          -----
     (2,0,0)        1.00000E-11
     (0,2,0)        2.00000E-11
     (0,0,2)       -3.00000E-11
 Nucleus-field energy     =    -0.0000000368 hartrees
 Requested basis set is 6-311++G(d,p)
 There are 138 shells and 380 basis functions
 A cutoff of  1.0D-15 yielded   8097 shell pairs
 There are     64009 function pairs (     68722 Cartesian)
 Smallest overlap matrix eigenvalue = 4.13E-07
 Linear dependence detected in AO basis
 Number of orthogonalized atomic orbitals = 377
 Maximum deviation from orthogonality = 3.171E-10
 Guess from superposition of atomic densities
 Warning:  Energy on first SCF cycle will be non-variational
 SAD guess density has 114.000000 electrons

 -----------------------------------------------------------------------
  General SCF calculation program by
  Eric Jon Sundstrom, Paul Horn, Yuezhi Mao, Dmitri Zuev, Alec White,
  David Stuck, Shaama M.S., Shane Yost, Joonho Lee, David Small,
  Daniel Levine, Susi Lehtola, Hugh Burton, Evgeny Epifanovsky,
  Bang C. Huynh
 -----------------------------------------------------------------------
 Exchange:     0.2000 Hartree-Fock + 0.0800 Slater + 0.7200 B88
 Correlation:  0.1900 VWN1RPA + 0.8100 LYP
 Using SG-1 standard quadrature grid
 A restricted SCF calculation will be
 performed using DIIS
 SCF converges when DIIS error is below 1.0e-08
 ---------------------------------------
  Cycle       Energy         DIIS error
 ---------------------------------------
    1   -1385.9556546028      3.27e-02  
    2   -1382.4726987578      3.07e-03  
    3   -1382.3789703005      3.75e-03  
    4   -1382.6463114478      7.65e-04  
    5   -1382.6559097880      3.58e-04  
    6   -1382.6582490387      8.63e-05  
    7   -1382.6583603361      3.03e-05  
    8   -1382.6583751070      1.02e-05  
    9   -1382.6583769550      3.46e-06  
   10   -1382.6583771755      1.04e-06  
   11   -1382.6583771965      2.83e-07  
   12   -1382.6583771977      1.26e-07  
   13   -1382.6583771981      2.76e-08  
   14   -1382.6583771981      1.43e-08  
   15   -1382.6583771981      4.37e-09  Convergence criterion met
 ---------------------------------------
 SCF time:   CPU 430.02s  wall 430.00s 
 SCF   energy in the final basis set =    -1382.6583771981
 Total energy in the final basis set =    -1382.6583771981

 --------------------------------------------------------------

                    Orbital Energies (a.u.)
 --------------------------------------------------------------

 Alpha MOs
 -- Occupied --
********-101.5607 -10.2575 -10.2562 -10.2146 -10.2015 -10.1995 -10.1981
-10.1966 -10.1866 -10.1856 -10.1853 -10.1848 -10.1843  -9.4770  -9.4755
 -7.2416  -7.2403  -7.2319  -7.2313  -7.2304  -7.2295  -0.9260  -0.8774
 -0.8616  -0.8498  -0.7906  -0.7593  -0.7438  -0.7393  -0.6480  -0.6253
 -0.6108  -0.5968  -0.5418  -0.5185  -0.5041  -0.4813  -0.4674  -0.4619
 -0.4485  -0.4400  -0.4347  -0.4229  -0.3982  -0.3916  -0.3768  -0.3616
 -0.3592  -0.3521  -0.3445  -0.3337  -0.3129  -0.2808  -0.2664  -0.2591
 -0.2526
 -- Virtual --
 -0.0482  -0.0387  -0.0227  -0.0165  -0.0145  -0.0101   0.0005   0.0086
  0.0157   0.0202   0.0286   0.0327   0.0381   0.0412   0.0524   0.0595
  0.0651   0.0668   0.0715   0.0844   0.0859   0.0941   0.0945   0.0993
  0.0999   0.1060   0.1080   0.1097   0.1135   0.1177   0.1196   0.1214
  0.1236   0.1258   0.1301   0.1314   0.1342   0.1377   0.1423   0.1456
  0.1521   0.1540   0.1595   0.1623   0.1709   0.1751   0.1817   0.1899
  0.1908   0.1922   0.1946   0.1977   0.2061   0.2141   0.2160   0.2194
  0.2245   0.2338   0.2384   0.2436   0.2475   0.2521   0.2547   0.2572
  0.2577   0.2662   0.2730   0.2763   0.2791   0.2868   0.2873   0.2889
  0.2934   0.2988   0.3043   0.3098   0.3173   0.3241   0.3249   0.3372
  0.3406   0.3534   0.3592   0.3690   0.3756   0.3861   0.4384   0.4427
  0.4586   0.4625   0.4824   0.4896   0.4980   0.5131   0.5163   0.5342
  0.5372   0.5380   0.5452   0.5531   0.5603   0.5628   0.5681   0.5739
  0.5797   0.5876   0.5908   0.6047   0.6117   0.6225   0.6245   0.6371
  0.6433   0.6489   0.6622   0.6677   0.6850   0.6935   0.6977   0.7074
  0.7139   0.7218   0.7233   0.7279   0.7385   0.7477   0.7653   0.7743
  0.7851   0.8129   0.8232   0.8291   0.8388   0.8435   0.8493   0.8527
  0.8582   0.8653   0.8695   0.8793   0.8818   0.8855   0.8961   0.9009
  0.9152   0.9235   0.9334   0.9386   0.9509   0.9640   0.9701   0.9827
  0.9864   1.0006   1.0109   1.0146   1.0178   1.0457   1.0538   1.0626
  1.0746   1.0830   1.1101   1.1297   1.1427   1.1489   1.1728   1.2192
  1.2607   1.2651   1.2981   1.3091   1.3289   1.3519   1.3611   1.3772
  1.4382   1.4899   1.4989   1.5092   1.5139   1.5287   1.5359   1.5509
  1.5659   1.5739   1.5806   1.5987   1.6106   1.6389   1.6504   1.6537
  1.6653   1.6880   1.7068   1.7236   1.7403   1.7537   1.7653   1.7722
  1.8053   1.8241   1.8338   1.8570   1.8830   1.8988   1.9020   1.9033
  1.9182   1.9333   1.9478   1.9504   1.9545   1.9629   1.9735   1.9887
  2.0054   2.0169   2.0460   2.0603   2.0819   2.0944   2.1314   2.1988
  2.2082   2.2567   2.2620   2.3009   2.3073   2.3146   2.3421   2.3673
  2.4162   2.4267   2.4436   2.4446   2.4558   2.4671   2.4738   2.4966
  2.5265   2.5487   2.6065   2.6322   2.6363   2.6567   2.6761   2.6893
  2.6998   2.7064   2.7240   2.7259   2.7460   2.7525   2.7574   2.7750
  2.7790   2.7852   2.7939   2.8069   2.8096   2.8159   2.8533   2.8625
  2.8793   2.8950   2.9328   2.9422   2.9943   3.0176   3.0807   3.0984
  3.1431   3.1708   3.1893   3.2253   3.2317   3.3484   3.3616   3.3784
  3.4010   3.4933   3.5216   3.5357   3.6065   3.6345   3.7209   3.7784
  3.9544   3.9919   4.0390   4.0560   4.1080   4.1486   4.1522   4.3963
  4.8194   4.8480   9.7782   9.8268  23.4616  23.6655  23.8935  23.8984
 23.9458  23.9663  24.0055  24.0431  24.0898  24.0921  24.1564  24.1898
 25.8173  25.9246  26.1551  26.2350  26.5664  26.8153 215.7709 215.8276
 --------------------------------------------------------------

          Ground-State Mulliken Net Atomic Charges

     Atom                 Charge (a.u.)
  ----------------------------------------
      1 C                     0.327072
      2 C                    -0.929345
      3 Cl                    0.613182
      4 C                     0.441594
      5 Cl                    0.447882
      6 C                    -0.553375
      7 H                     0.196146
      8 C                    -0.390486
      9 H                     0.175073
     10 C                    -0.472144
     11 H                     0.182682
     12 C                     1.129449
     13 C                    -0.643749
     14 H                     0.178753
     15 C                    -0.348241
     16 H                     0.169958
     17 C                    -0.312008
     18 H                     0.161259
     19 C                    -0.197318
     20 H                     0.172614
     21 C                    -0.518582
     22 H                     0.169585
  ----------------------------------------
  Sum of atomic charges =     0.000000

 -----------------------------------------------------------------
                    Cartesian Multipole Moments
 -----------------------------------------------------------------
    Charge (ESU x 10^10)
                 0.0000
    Dipole Moment (Debye)
         X      -0.6980      Y      -0.3848      Z      -2.4864
       Tot       2.6111
    Quadrupole Moments (Debye-Ang)
        XX     -85.6426     XY      -1.7763     YY     -95.5603
        XZ      -2.6434     YZ      -3.2600     ZZ     -98.3168
    Octopole Moments (Debye-Ang^2)
       XXX    -140.2929    XXY     -20.2395    XYY     -38.9445
       YYY     -23.5352    XXZ     -64.5496    XYZ      -4.9735
       YYZ     -53.7551    XZZ     -38.4327    YZZ       0.6745
       ZZZ    -166.9491
    Hexadecapole Moments (Debye-Ang^3)
      XXXX   -2302.5880   XXXY      -2.6322   XXYY    -465.0152
      XYYY      34.0764   YYYY    -310.9284   XXXZ     501.9852
      XXYZ     -21.6374   XYYZ     198.1218   YYYZ     -74.2501
      XXZZ    -788.9021   XYZZ      39.6058   YYZZ    -487.6917
      XZZZ     582.4199   YZZZ     -85.8096   ZZZZ   -2623.2639
 -----------------------------------------------------------------
 Calculating analytic gradient of the SCF energy
 Gradient of SCF Energy
            1           2           3           4           5           6
    1  -0.0001315   0.0000584  -0.0000143  -0.0000083  -0.0000057   0.0000128
    2  -0.0000296   0.0000188  -0.0000246   0.0000033   0.0000054  -0.0000248
    3  -0.0000112   0.0000496  -0.0000135   0.0000100  -0.0000118  -0.0000463
            7           8           9          10          11          12
    1  -0.0000075  -0.0000323   0.0000001   0.0000827  -0.0000019   0.0000435
    2  -0.0000025   0.0000096  -0.0000215  -0.0000014  -0.0000011   0.0001043
    3  -0.0000025   0.0000470   0.0000049   0.0000027   0.0000018  -0.0001143
           13          14          15          16          17          18
    1   0.0000651  -0.0000079  -0.0000261   0.0000076  -0.0000326  -0.0000002
    2  -0.0000391   0.0000185  -0.0000215   0.0000123   0.0000526   0.0000091
    3   0.0000041   0.0000034   0.0000527  -0.0000126  -0.0000100  -0.0000038
           19          20          21          22
    1   0.0000445   0.0000080  -0.0000482  -0.0000062
    2  -0.0000288   0.0000040  -0.0000357  -0.0000073
    3  -0.0000191   0.0000050   0.0000737  -0.0000097
 Max gradient component =       1.315E-04
 RMS gradient           =       3.742E-05
 Gradient time:  CPU 139.76 s  wall 139.76 s
 Geometry Optimization Parameters
   NAtoms,    NIC,     NZ,  NCons,   NDum,   NFix, NCnnct, MaxDiis
       22     155      22       0       0       0       0       0

 Cartesian Hessian Update
 Hessian updated using BFGS update


** GEOMETRY OPTIMIZATION IN DELOCALIZED INTERNAL COORDINATES **
   Searching for a Minimum

   Optimization Cycle:   8

                       Coordinates (Angstroms)
     ATOM                X               Y               Z
      1  C         0.0422744254   -0.0023834050    0.0548999011
      2  C        -0.0017267078    0.1566918188    1.4519484919
      3  Cl        1.4793667444    0.3829066599    2.3578485465
      4  C        -1.2323412194    0.1697410788    2.1207215429
      5  Cl       -1.3214142851    0.3690298836    3.8581097628
      6  C        -2.4239457661    0.0321250867    1.4146873540
      7  H        -3.3622561608    0.0450100722    1.9540308905
      8  C        -2.3895931490   -0.1176926281    0.0340498237
      9  H        -3.3151842691   -0.2281523837   -0.5185269093
     10  C        -1.1701975859   -0.1333199673   -0.6333977560
     11  H        -1.1409728270   -0.2660563871   -1.7083263584
     12  C         1.3164179100   -0.0263961537   -0.7206572405
     13  C         2.2729700785   -1.0286904917   -0.5174698302
     14  H         2.1020380133   -1.7854746259    0.2388288909
     15  C         3.4349032778   -1.0624545504   -1.2830318219
     16  H         4.1637813696   -1.8479568098   -1.1181880128
     17  C         3.6617246258   -0.0919571275   -2.2586278255
     18  H         4.5694581993   -0.1167410538   -2.8508758258
     19  C         2.7159084800    0.9088813184   -2.4686339377
     20  H         2.8863257555    1.6696639838   -3.2221169895
     21  C         1.5487753154    0.9389966527   -1.7072649866
     22  H         0.8185558335    1.7245495433   -1.8668014990
   Point Group: c1    Number of degrees of freedom:    60


   Energy is  -1382.658377198

 Hessian updated using BFGS update

 60 Hessian modes will be used to form the next step
  Hessian Eigenvalues:
     0.002579    0.019312    0.019737    0.022102    0.023156    0.023379
     0.023607    0.023656    0.023802    0.023928    0.024014    0.024092
     0.024103    0.024116    0.024125    0.024139    0.024197    0.024811
     0.025333    0.155849    0.159291    0.159950    0.159995    0.160025
     0.160064    0.160252    0.160561    0.218254    0.220049    0.221293
     0.228640    0.235083    0.246102    0.249456    0.251145    0.274198
     0.298611    0.302374    0.334698    0.347816    0.356505    0.356656
     0.356660    0.356666    0.356677    0.356719    0.356887    0.361616
     0.427263    0.428846    0.434125    0.457771    0.464653    0.470305
     0.473207    0.475901    0.478671    0.482654    0.488385    0.529132

 Minimum search - taking simple RFO step
 Searching for Lamda that Minimizes Along All modes
 Value Taken    Lamda =   0.00000000
 Step Taken.  Stepsize is  0.005824

                             Maximum     Tolerance    Cnvgd?
         Gradient           0.000087      0.000300     YES
         Displacement       0.004784      0.001200      NO
         Energy change     -0.000001      0.000001      NO


 New Cartesian Coordinates Obtained by Inverse Iteration

 Displacement from previous Coordinates is:  0.018728
 ----------------------------------------------------------------
             Standard Nuclear Orientation (Angstroms)
    I     Atom           X                Y                Z
 ----------------------------------------------------------------
    1      C       0.0422460333    -0.0022757493     0.0548139101
    2      C      -0.0018443165     0.1582142750     1.4516229011
    3      Cl      1.4792174349     0.3873654306     2.3569034457
    4      C      -1.2323584777     0.1707675104     2.1205683794
    5      Cl     -1.3213045437     0.3712619321     3.8578514637
    6      C      -2.4239315497     0.0317034699     1.4147880123
    7      H      -3.3621883871     0.0442806641     1.9542166467
    8      C      -2.3895597746    -0.1192238019     0.0342136262
    9      H      -3.3151085863    -0.2305592980    -0.5182618680
   10      C      -1.1702242601    -0.1346947759    -0.6333092327
   11      H      -1.1409976904    -0.2683855017    -1.7081271255
   12      C       1.3163938740    -0.0264549299    -0.7205717053
   13      C       2.2720721458    -1.0297236064    -0.5186001700
   14      H       2.1005452158    -1.7874317121     0.2366739959
   15      C       3.4340725383    -1.0634689121    -1.2841540848
   16      H       4.1622954321    -1.8497385677    -1.1200342134
   17      C       3.6617673314    -0.0920597418    -2.2585956026
   18      H       4.5695320494    -0.1169053160    -2.8507863761
   19      C       2.7167453128     0.9098468933    -2.4674112345
   20      H       2.8876554547     1.6713328016    -3.2200752271
   21      C       1.5496697705     0.9400156305    -1.7060180224
   22      H       0.8201730511     1.7264538192    -1.8645013077
 ----------------------------------------------------------------
 Nuclear Repulsion Energy =         995.99427370 hartrees
 There are       57 alpha and       57 beta electrons
 Applying Cartesian multipole field
    Component          Value
    ---------          -----
     (2,0,0)        1.00000E-11
     (0,2,0)        2.00000E-11
     (0,0,2)       -3.00000E-11
 Nucleus-field energy     =    -0.0000000368 hartrees
 Requested basis set is 6-311++G(d,p)
 There are 138 shells and 380 basis functions
 A cutoff of  1.0D-15 yielded   8098 shell pairs
 There are     64034 function pairs (     68758 Cartesian)
 Smallest overlap matrix eigenvalue = 4.13E-07
 Linear dependence detected in AO basis
 Number of orthogonalized atomic orbitals = 377
 Maximum deviation from orthogonality = 3.856E-10
 Guess from superposition of atomic densities
 Warning:  Energy on first SCF cycle will be non-variational
 SAD guess density has 114.000000 electrons

 -----------------------------------------------------------------------
  General SCF calculation program by
  Eric Jon Sundstrom, Paul Horn, Yuezhi Mao, Dmitri Zuev, Alec White,
  David Stuck, Shaama M.S., Shane Yost, Joonho Lee, David Small,
  Daniel Levine, Susi Lehtola, Hugh Burton, Evgeny Epifanovsky,
  Bang C. Huynh
 -----------------------------------------------------------------------
 Exchange:     0.2000 Hartree-Fock + 0.0800 Slater + 0.7200 B88
 Correlation:  0.1900 VWN1RPA + 0.8100 LYP
 Using SG-1 standard quadrature grid
 A restricted SCF calculation will be
 performed using DIIS
 SCF converges when DIIS error is below 1.0e-08
 ---------------------------------------
  Cycle       Energy         DIIS error
 ---------------------------------------
    1   -1385.9555114022      3.27e-02  
    2   -1382.4727170161      3.07e-03  
    3   -1382.3790312775      3.75e-03  
    4   -1382.6463164606      7.65e-04  
    5   -1382.6559108449      3.58e-04  
    6   -1382.6582492119      8.63e-05  
    7   -1382.6583604931      3.03e-05  
    8   -1382.6583752475      1.01e-05  
    9   -1382.6583770909      3.46e-06  
   10   -1382.6583773113      1.04e-06  
   11   -1382.6583773323      2.83e-07  
   12   -1382.6583773336      1.26e-07  
   13   -1382.6583773339      2.76e-08  
   14   -1382.6583773340      1.43e-08  
   15   -1382.6583773339      4.37e-09  Convergence criterion met
 ---------------------------------------
 SCF time:   CPU 420.93s  wall 421.00s 
 SCF   energy in the final basis set =    -1382.6583773339
 Total energy in the final basis set =    -1382.6583773339

 --------------------------------------------------------------

                    Orbital Energies (a.u.)
 --------------------------------------------------------------

 Alpha MOs
 -- Occupied --
********-101.5607 -10.2575 -10.2562 -10.2146 -10.2015 -10.1995 -10.1981
-10.1966 -10.1866 -10.1856 -10.1853 -10.1848 -10.1843  -9.4770  -9.4754
 -7.2416  -7.2403  -7.2319  -7.2313  -7.2304  -7.2295  -0.9260  -0.8774
 -0.8616  -0.8498  -0.7906  -0.7593  -0.7438  -0.7393  -0.6480  -0.6253
 -0.6108  -0.5968  -0.5418  -0.5185  -0.5041  -0.4813  -0.4674  -0.4619
 -0.4485  -0.4400  -0.4347  -0.4228  -0.3982  -0.3916  -0.3768  -0.3616
 -0.3592  -0.3521  -0.3445  -0.3337  -0.3128  -0.2807  -0.2664  -0.2591
 -0.2526
 -- Virtual --
 -0.0481  -0.0387  -0.0227  -0.0165  -0.0146  -0.0101   0.0005   0.0086
  0.0156   0.0202   0.0286   0.0327   0.0380   0.0412   0.0523   0.0595
  0.0651   0.0668   0.0715   0.0843   0.0859   0.0941   0.0945   0.0993
  0.0999   0.1060   0.1080   0.1096   0.1135   0.1177   0.1196   0.1214
  0.1236   0.1257   0.1301   0.1314   0.1341   0.1377   0.1422   0.1456
  0.1521   0.1540   0.1595   0.1623   0.1709   0.1751   0.1817   0.1899
  0.1908   0.1922   0.1946   0.1977   0.2061   0.2142   0.2160   0.2194
  0.2245   0.2339   0.2385   0.2435   0.2475   0.2521   0.2547   0.2572
  0.2576   0.2662   0.2731   0.2763   0.2791   0.2868   0.2873   0.2888
  0.2934   0.2988   0.3043   0.3098   0.3173   0.3240   0.3249   0.3372
  0.3406   0.3534   0.3592   0.3690   0.3755   0.3862   0.4384   0.4427
  0.4586   0.4626   0.4824   0.4895   0.4980   0.5131   0.5163   0.5341
  0.5372   0.5379   0.5452   0.5531   0.5603   0.5628   0.5682   0.5738
  0.5796   0.5876   0.5907   0.6047   0.6117   0.6227   0.6246   0.6372
  0.6432   0.6489   0.6622   0.6678   0.6851   0.6936   0.6977   0.7075
  0.7138   0.7218   0.7233   0.7279   0.7386   0.7477   0.7654   0.7743
  0.7852   0.8130   0.8232   0.8290   0.8387   0.8435   0.8493   0.8527
  0.8582   0.8653   0.8695   0.8793   0.8819   0.8856   0.8961   0.9009
  0.9152   0.9235   0.9334   0.9386   0.9509   0.9641   0.9702   0.9827
  0.9865   1.0006   1.0109   1.0148   1.0178   1.0456   1.0538   1.0626
  1.0745   1.0828   1.1102   1.1297   1.1430   1.1490   1.1728   1.2194
  1.2606   1.2652   1.2981   1.3090   1.3289   1.3520   1.3612   1.3772
  1.4379   1.4899   1.4989   1.5092   1.5139   1.5287   1.5361   1.5510
  1.5659   1.5739   1.5806   1.5987   1.6106   1.6390   1.6504   1.6537
  1.6653   1.6879   1.7068   1.7235   1.7403   1.7537   1.7653   1.7723
  1.8052   1.8240   1.8338   1.8570   1.8830   1.8987   1.9017   1.9033
  1.9181   1.9333   1.9478   1.9504   1.9545   1.9628   1.9735   1.9890
  2.0056   2.0169   2.0461   2.0603   2.0818   2.0943   2.1315   2.1987
  2.2082   2.2567   2.2619   2.3008   2.3073   2.3146   2.3421   2.3675
  2.4164   2.4268   2.4436   2.4446   2.4558   2.4671   2.4737   2.4968
  2.5265   2.5487   2.6065   2.6321   2.6362   2.6567   2.6763   2.6894
  2.6998   2.7064   2.7241   2.7259   2.7459   2.7526   2.7574   2.7750
  2.7790   2.7848   2.7938   2.8070   2.8095   2.8161   2.8533   2.8626
  2.8793   2.8948   2.9328   2.9421   2.9944   3.0178   3.0809   3.0985
  3.1430   3.1708   3.1893   3.2254   3.2317   3.3484   3.3616   3.3784
  3.4010   3.4932   3.5216   3.5358   3.6065   3.6345   3.7209   3.7786
  3.9545   3.9919   4.0390   4.0560   4.1080   4.1486   4.1522   4.3960
  4.8195   4.8480   9.7782   9.8268  23.4617  23.6655  23.8936  23.8984
 23.9458  23.9662  24.0056  24.0431  24.0899  24.0921  24.1563  24.1898
 25.8173  25.9246  26.1551  26.2353  26.5663  26.8152 215.7709 215.8276
 --------------------------------------------------------------

          Ground-State Mulliken Net Atomic Charges

     Atom                 Charge (a.u.)
  ----------------------------------------
      1 C                     0.325847
      2 C                    -0.932885
      3 Cl                    0.613199
      4 C                     0.443240
      5 Cl                    0.447837
      6 C                    -0.551933
      7 H                     0.196165
      8 C                    -0.390899
      9 H                     0.175053
     10 C                    -0.471205
     11 H                     0.182769
     12 C                     1.129270
     13 C                    -0.642914
     14 H                     0.178874
     15 C                    -0.348254
     16 H                     0.169970
     17 C                    -0.311555
     18 H                     0.161258
     19 C                    -0.197664
     20 H                     0.172630
     21 C                    -0.518436
     22 H                     0.169634
  ----------------------------------------
  Sum of atomic charges =     0.000000

 -----------------------------------------------------------------
                    Cartesian Multipole Moments
 -----------------------------------------------------------------
    Charge (ESU x 10^10)
                 0.0000
    Dipole Moment (Debye)
         X      -0.6984      Y      -0.3878      Z      -2.4863
       Tot       2.6115
    Quadrupole Moments (Debye-Ang)
        XX     -85.6470     XY      -1.7685     YY     -95.5489
        XZ      -2.6501     YZ      -3.2591     ZZ     -98.3237
    Octopole Moments (Debye-Ang^2)
       XXX    -140.3170    XXY     -20.3159    XYY     -38.9164
       YYY     -23.7656    XXZ     -64.5558    XYZ      -4.9675
       YYZ     -53.7598    XZZ     -38.4383    YZZ       0.5761
       ZZZ    -166.8708
    Hexadecapole Moments (Debye-Ang^3)
      XXXX   -2302.5919   XXXY      -2.7484   XXYY    -465.0351
      XYYY      33.7690   YYYY    -311.6658   XXXZ     502.0102
      XXYZ     -21.8882   XYYZ     198.1136   YYYZ     -75.1387
      XXZZ    -788.7280   XYZZ      39.5423   YYZZ    -487.6659
      XZZZ     582.5806   YZZZ     -86.5922   ZZZZ   -2622.5902
 -----------------------------------------------------------------
 Calculating analytic gradient of the SCF energy
 Gradient of SCF Energy
            1           2           3           4           5           6
    1  -0.0000303   0.0000148  -0.0000099   0.0000077  -0.0000047  -0.0000029
    2  -0.0000008   0.0000022  -0.0000016  -0.0000028   0.0000022  -0.0000093
    3  -0.0000102   0.0000162  -0.0000055  -0.0000046   0.0000006  -0.0000077
            7           8           9          10          11          12
    1  -0.0000017  -0.0000175   0.0000022   0.0000348  -0.0000046   0.0000044
    2  -0.0000066  -0.0000017  -0.0000133  -0.0000046  -0.0000046   0.0000222
    3  -0.0000016   0.0000132  -0.0000014  -0.0000003   0.0000002  -0.0000188
           13          14          15          16          17          18
    1   0.0000338  -0.0000003  -0.0000179   0.0000069  -0.0000085   0.0000019
    2  -0.0000079   0.0000038  -0.0000068   0.0000096   0.0000291   0.0000067
    3  -0.0000039  -0.0000004   0.0000259  -0.0000010  -0.0000146   0.0000019
           19          20          21          22
    1   0.0000233  -0.0000039  -0.0000258  -0.0000018
    2  -0.0000069   0.0000032  -0.0000115  -0.0000006
    3  -0.0000105  -0.0000005   0.0000285  -0.0000056
 Max gradient component =       3.482E-05
 RMS gradient           =       1.275E-05
 Gradient time:  CPU 136.24 s  wall 136.25 s
 Geometry Optimization Parameters
   NAtoms,    NIC,     NZ,  NCons,   NDum,   NFix, NCnnct, MaxDiis
       22     155      22       0       0       0       0       0

 Cartesian Hessian Update
 Hessian updated using BFGS update


** GEOMETRY OPTIMIZATION IN DELOCALIZED INTERNAL COORDINATES **
   Searching for a Minimum

   Optimization Cycle:   9

                       Coordinates (Angstroms)
     ATOM                X               Y               Z
      1  C         0.0422460333   -0.0022757493    0.0548139101
      2  C        -0.0018443165    0.1582142750    1.4516229011
      3  Cl        1.4792174349    0.3873654306    2.3569034457
      4  C        -1.2323584777    0.1707675104    2.1205683794
      5  Cl       -1.3213045437    0.3712619321    3.8578514637
      6  C        -2.4239315497    0.0317034699    1.4147880123
      7  H        -3.3621883871    0.0442806641    1.9542166467
      8  C        -2.3895597746   -0.1192238019    0.0342136262
      9  H        -3.3151085863   -0.2305592980   -0.5182618680
     10  C        -1.1702242601   -0.1346947759   -0.6333092327
     11  H        -1.1409976904   -0.2683855017   -1.7081271255
     12  C         1.3163938740   -0.0264549299   -0.7205717053
     13  C         2.2720721458   -1.0297236064   -0.5186001700
     14  H         2.1005452158   -1.7874317121    0.2366739959
     15  C         3.4340725383   -1.0634689121   -1.2841540848
     16  H         4.1622954321   -1.8497385677   -1.1200342134
     17  C         3.6617673314   -0.0920597418   -2.2585956026
     18  H         4.5695320494   -0.1169053160   -2.8507863761
     19  C         2.7167453128    0.9098468933   -2.4674112345
     20  H         2.8876554547    1.6713328016   -3.2200752271
     21  C         1.5496697705    0.9400156305   -1.7060180224
     22  H         0.8201730511    1.7264538192   -1.8645013077
   Point Group: c1    Number of degrees of freedom:    60


   Energy is  -1382.658377334

 Hessian updated using BFGS update

 60 Hessian modes will be used to form the next step
  Hessian Eigenvalues:
     0.002659    0.018524    0.019575    0.020629    0.023013    0.023438
     0.023563    0.023668    0.023777    0.023918    0.024013    0.024091
     0.024099    0.024114    0.024127    0.024145    0.024265    0.024803
     0.025424    0.155549    0.157783    0.159949    0.159997    0.160052
     0.160092    0.160280    0.160991    0.218349    0.220095    0.221237
     0.227680    0.234989    0.245620    0.249676    0.252807    0.275172
     0.296419    0.301667    0.332097    0.347811    0.356465    0.356654
     0.356662    0.356668    0.356675    0.356712    0.356885    0.361563
     0.422380    0.428024    0.431593    0.448850    0.461418    0.469826
     0.472837    0.473893    0.478650    0.480320    0.488874    0.529004

 Minimum search - taking simple RFO step
 Searching for Lamda that Minimizes Along All modes
 Value Taken    Lamda =   0.00000000
 Step Taken.  Stepsize is  0.000772

                             Maximum     Tolerance    Cnvgd?
         Gradient           0.000033      0.000300     YES
         Displacement       0.000411      0.001200     YES
         Energy change     -0.000000      0.000001     YES

 Final energy is   -1382.6583773338755     


 ******************************
 **  OPTIMIZATION CONVERGED  **
 ******************************

                       Coordinates (Angstroms)
     ATOM                X               Y               Z
      1  C         0.0422460333   -0.0022757493    0.0548139101
      2  C        -0.0018443165    0.1582142750    1.4516229011
      3  Cl        1.4792174349    0.3873654306    2.3569034457
      4  C        -1.2323584777    0.1707675104    2.1205683794
      5  Cl       -1.3213045437    0.3712619321    3.8578514637
      6  C        -2.4239315497    0.0317034699    1.4147880123
      7  H        -3.3621883871    0.0442806641    1.9542166467
      8  C        -2.3895597746   -0.1192238019    0.0342136262
      9  H        -3.3151085863   -0.2305592980   -0.5182618680
     10  C        -1.1702242601   -0.1346947759   -0.6333092327
     11  H        -1.1409976904   -0.2683855017   -1.7081271255
     12  C         1.3163938740   -0.0264549299   -0.7205717053
     13  C         2.2720721458   -1.0297236064   -0.5186001700
     14  H         2.1005452158   -1.7874317121    0.2366739959
     15  C         3.4340725383   -1.0634689121   -1.2841540848
     16  H         4.1622954321   -1.8497385677   -1.1200342134
     17  C         3.6617673314   -0.0920597418   -2.2585956026
     18  H         4.5695320494   -0.1169053160   -2.8507863761
     19  C         2.7167453128    0.9098468933   -2.4674112345
     20  H         2.8876554547    1.6713328016   -3.2200752271
     21  C         1.5496697705    0.9400156305   -1.7060180224
     22  H         0.8201730511    1.7264538192   -1.8645013077

Z-matrix Print:
$molecule
0 1
Cl
C  1 1.750882
C  2 1.400647 1 119.672066
C  3 1.391873 2 120.599508 1 178.011967 0
H  4 1.082343 3 119.225326 2 179.983442 0
C  4 1.389225 3 119.576692 2 -0.074102 0
H  6 1.083635 4 119.781281 3 179.827861 0
C  6 1.390182 4 120.005929 3 0.192449 0
H  8 1.083495 6 120.089799 4 179.010449 0
C  8 1.400404 6 121.493533 4 0.076101 0
C  10 1.491731 8 118.853466 6 -179.978258 0
C  11 1.399853 10 119.805624 8 60.328889 0
H  12 1.084328 11 119.440281 10 2.850578 0
C  12 1.393806 11 120.606930 10 -178.103987 0
H  14 1.084239 12 119.735745 11 -179.379763 0
C  14 1.393014 12 120.114287 11 0.391448 0
H  16 1.084133 14 120.174769 12 179.952845 0
C  16 1.394639 14 119.666411 12 -0.022698 0
H  18 1.084188 16 120.082156 14 179.635126 0
C  18 1.391925 16 120.244731 14 -0.320411 0
H  20 1.083505 18 119.906587 16 179.973266 0
Cl 3 1.751075 2 121.297878 1 -1.573780 0
$end


 --------------------------------------------------------------

                    Orbital Energies (a.u.)
 --------------------------------------------------------------

 Alpha MOs
 -- Occupied --
********-101.5607 -10.2575 -10.2562 -10.2146 -10.2015 -10.1995 -10.1981
-10.1966 -10.1866 -10.1856 -10.1853 -10.1848 -10.1843  -9.4770  -9.4754
 -7.2416  -7.2403  -7.2319  -7.2313  -7.2304  -7.2295  -0.9260  -0.8774
 -0.8616  -0.8498  -0.7906  -0.7593  -0.7438  -0.7393  -0.6480  -0.6253
 -0.6108  -0.5968  -0.5418  -0.5185  -0.5041  -0.4813  -0.4674  -0.4619
 -0.4485  -0.4400  -0.4347  -0.4228  -0.3982  -0.3916  -0.3768  -0.3616
 -0.3592  -0.3521  -0.3445  -0.3337  -0.3128  -0.2807  -0.2664  -0.2591
 -0.2526
 -- Virtual --
 -0.0481  -0.0387  -0.0227  -0.0165  -0.0146  -0.0101   0.0005   0.0086
  0.0156   0.0202   0.0286   0.0327   0.0380   0.0412   0.0523   0.0595
  0.0651   0.0668   0.0715   0.0843   0.0859   0.0941   0.0945   0.0993
  0.0999   0.1060   0.1080   0.1096   0.1135   0.1177   0.1196   0.1214
  0.1236   0.1257   0.1301   0.1314   0.1341   0.1377   0.1422   0.1456
  0.1521   0.1540   0.1595   0.1623   0.1709   0.1751   0.1817   0.1899
  0.1908   0.1922   0.1946   0.1977   0.2061   0.2142   0.2160   0.2194
  0.2245   0.2339   0.2385   0.2435   0.2475   0.2521   0.2547   0.2572
  0.2576   0.2662   0.2731   0.2763   0.2791   0.2868   0.2873   0.2888
  0.2934   0.2988   0.3043   0.3098   0.3173   0.3240   0.3249   0.3372
  0.3406   0.3534   0.3592   0.3690   0.3755   0.3862   0.4384   0.4427
  0.4586   0.4626   0.4824   0.4895   0.4980   0.5131   0.5163   0.5341
  0.5372   0.5379   0.5452   0.5531   0.5603   0.5628   0.5682   0.5738
  0.5796   0.5876   0.5907   0.6047   0.6117   0.6227   0.6246   0.6372
  0.6432   0.6489   0.6622   0.6678   0.6851   0.6936   0.6977   0.7075
  0.7138   0.7218   0.7233   0.7279   0.7386   0.7477   0.7654   0.7743
  0.7852   0.8130   0.8232   0.8290   0.8387   0.8435   0.8493   0.8527
  0.8582   0.8653   0.8695   0.8793   0.8819   0.8856   0.8961   0.9009
  0.9152   0.9235   0.9334   0.9386   0.9509   0.9641   0.9702   0.9827
  0.9865   1.0006   1.0109   1.0148   1.0178   1.0456   1.0538   1.0626
  1.0745   1.0828   1.1102   1.1297   1.1430   1.1490   1.1728   1.2194
  1.2606   1.2652   1.2981   1.3090   1.3289   1.3520   1.3612   1.3772
  1.4379   1.4899   1.4989   1.5092   1.5139   1.5287   1.5361   1.5510
  1.5659   1.5739   1.5806   1.5987   1.6106   1.6390   1.6504   1.6537
  1.6653   1.6879   1.7068   1.7235   1.7403   1.7537   1.7653   1.7723
  1.8052   1.8240   1.8338   1.8570   1.8830   1.8987   1.9017   1.9033
  1.9181   1.9333   1.9478   1.9504   1.9545   1.9628   1.9735   1.9890
  2.0056   2.0169   2.0461   2.0603   2.0818   2.0943   2.1315   2.1987
  2.2082   2.2567   2.2619   2.3008   2.3073   2.3146   2.3421   2.3675
  2.4164   2.4268   2.4436   2.4446   2.4558   2.4671   2.4737   2.4968
  2.5265   2.5487   2.6065   2.6321   2.6362   2.6567   2.6763   2.6894
  2.6998   2.7064   2.7241   2.7259   2.7459   2.7526   2.7574   2.7750
  2.7790   2.7848   2.7938   2.8070   2.8095   2.8161   2.8533   2.8626
  2.8793   2.8948   2.9328   2.9421   2.9944   3.0178   3.0809   3.0985
  3.1430   3.1708   3.1893   3.2254   3.2317   3.3484   3.3616   3.3784
  3.4010   3.4932   3.5216   3.5358   3.6065   3.6345   3.7209   3.7786
  3.9545   3.9919   4.0390   4.0560   4.1080   4.1486   4.1522   4.3960
  4.8195   4.8480   9.7782   9.8268  23.4617  23.6655  23.8936  23.8984
 23.9458  23.9662  24.0056  24.0431  24.0899  24.0921  24.1563  24.1898
 25.8173  25.9246  26.1551  26.2353  26.5663  26.8152 215.7709 215.8276
 --------------------------------------------------------------

          Ground-State Mulliken Net Atomic Charges

     Atom                 Charge (a.u.)
  ----------------------------------------
      1 C                     0.325847
      2 C                    -0.932885
      3 Cl                    0.613199
      4 C                     0.443240
      5 Cl                    0.447837
      6 C                    -0.551933
      7 H                     0.196165
      8 C                    -0.390899
      9 H                     0.175053
     10 C                    -0.471205
     11 H                     0.182769
     12 C                     1.129270
     13 C                    -0.642914
     14 H                     0.178874
     15 C                    -0.348254
     16 H                     0.169970
     17 C                    -0.311555
     18 H                     0.161258
     19 C                    -0.197664
     20 H                     0.172630
     21 C                    -0.518436
     22 H                     0.169634
  ----------------------------------------
  Sum of atomic charges =     0.000000

 -----------------------------------------------------------------
                    Cartesian Multipole Moments
 -----------------------------------------------------------------
    Charge (ESU x 10^10)
                 0.0000
    Dipole Moment (Debye)
         X      -0.6984      Y      -0.3878      Z      -2.4863
       Tot       2.6115
    Quadrupole Moments (Debye-Ang)
        XX     -85.6470     XY      -1.7685     YY     -95.5489
        XZ      -2.6501     YZ      -3.2591     ZZ     -98.3237
    Octopole Moments (Debye-Ang^2)
       XXX    -140.3170    XXY     -20.3159    XYY     -38.9164
       YYY     -23.7656    XXZ     -64.5558    XYZ      -4.9675
       YYZ     -53.7598    XZZ     -38.4383    YZZ       0.5761
       ZZZ    -166.8708
    Hexadecapole Moments (Debye-Ang^3)
      XXXX   -2302.5919   XXXY      -2.7484   XXYY    -465.0351
      XYYY      33.7690   YYYY    -311.6658   XXXZ     502.0102
      XXYZ     -21.8882   XYYZ     198.1136   YYYZ     -75.1387
      XXZZ    -788.7280   XYZZ      39.5423   YYZZ    -487.6659
      XZZZ     582.5806   YZZZ     -86.5922   ZZZZ   -2622.5902
 -----------------------------------------------------------------
Archival summary:
1\1\november\OPT\ProcedureUnspecified\BasisUnspecified\l2128\taweetha\WedJan1505:34:302020WedJan1505:34:302020\0\\#,OPT,ProcedureUnspecified,BasisUnspecified,\\0,1\Cl\C,1,1.75088\C,2,1.40065,1,119.672\C,3,1.39187,2,120.6,1,178.012,0\H,4,1.08234,3,119.225,2,179.983,0\C,4,1.38922,3,119.577,2,-0.0741023,0\H,6,1.08364,4,119.781,3,179.828,0\C,6,1.39018,4,120.006,3,0.192449,0\H,8,1.08349,6,120.09,4,179.01,0\C,8,1.4004,6,121.494,4,0.0761013,0\C,10,1.49173,8,118.853,6,-179.978,0\C,11,1.39985,10,119.806,8,60.3289,0\H,12,1.08433,11,119.44,10,2.85058,0\C,12,1.39381,11,120.607,10,-178.104,0\H,14,1.08424,12,119.736,11,-179.38,0\C,14,1.39301,12,120.114,11,0.391448,0\H,16,1.08413,14,120.175,12,179.953,0\C,16,1.39464,14,119.666,12,-0.0226977,0\H,18,1.08419,16,120.082,14,179.635,0\C,18,1.39193,16,120.245,14,-0.320411,0\H,20,1.0835,18,119.907,16,179.973,0\Cl,3,1.75107,2,121.298,1,-1.57378,0\\\@

 Total job time:  5131.63s(wall), 5131.37s(cpu) 
 Wed Jan 15 05:34:30 2020

        *************************************************************
        *                                                           *
        *  Thank you very much for using Q-Chem.  Have a nice day.  *
        *                                                           *
        *************************************************************


 
User input: 2 of 2 
 
                  Welcome to Q-Chem
     A Quantum Leap Into The Future Of Chemistry


 Q-Chem 5.2 (devel), Q-Chem, Inc., Pleasanton, CA (2019)

 Yihan Shao,  Zhengting Gan,  E. Epifanovsky,  A. T. B. Gilbert,  M. Wormit,  
 J. Kussmann,  A. W. Lange,  A. Behn,  Jia Deng,  Xintian Feng,  D. Ghosh,  
 M. Goldey,  P. R. Horn,  L. D. Jacobson,  I. Kaliman,  T. Kus,  A. Landau,  
 Jie Liu,  E. I. Proynov,  R. M. Richard,  R. P. Steele,  E. J. Sundstrom,  
 H. L. Woodcock III,  P. M. Zimmerman,  D. Zuev,  B. Albrecht,  E. Alguire,  
 S. A. Baeppler,  D. Barton,  Z. Benda,  Y. A. Bernard,  E. J. Berquist,  
 K. B. Bravaya,  H. Burton,  D. Casanova,  Chun-Min Chang,  Yunqing Chen,  
 A. Chien,  K. D. Closser,  M. P. Coons,  S. Coriani,  S. Dasgupta,  
 A. L. Dempwolff,  M. Diedenhofen,  Hainam Do,  R. G. Edgar,  Po-Tung Fang,  
 S. Faraji,  S. Fatehi,  Qingguo Feng,  K. D. Fenk,  J. Fosso-Tande,  
 J. Gayvert,  Qinghui Ge,  A. Ghysels,  G. Gidofalvi,  J. Gomes,  
 J. Gonthier,  A. Gunina,  D. Hait,  M. W. D. Hanson-Heine,  
 P. H. P. Harbach,  A. W. Hauser,  M. F. Herbst,  J. E. Herr,  
 E. G. Hohenstein,  Z. C. Holden,  Kerwin Hui,  B. C. Huynh,  T.-C. Jagau,  
 Hyunjun Ji,  B. Kaduk,  K. Khistyaev,  Jaehoon Kim,  P. Klunzinger,  K. Koh,  
 D. Kosenkov,  L. Koulias,  T. Kowalczyk,  C. M. Krauter,  A. Kunitsa,  
 Ka Un Lao,  A. Laurent,  K. V. Lawler,  Joonho Lee,  D. Lefrancois,  
 S. Lehtola,  D. S. Levine,  Yi-Pei Li,  You-Sheng Lin,  Fenglai Liu,  
 E. Livshits,  A. Luenser,  P. Manohar,  E. Mansoor,  S. F. Manzer,  
 Shan-Ping Mao,  Yuezhi Mao,  N. Mardirossian,  A. V. Marenich,  
 T. Markovich,  L. A. Martinez-Martinez,  S. A. Maurer,  N. J. Mayhall,  
 S. C. McKenzie,  J.-M. Mewes,  P. Morgante,  A. F. Morrison,  
 J. W. Mullinax,  K. Nanda,  T. S. Nguyen-Beck,  R. Olivares-Amaya,  
 J. A. Parkhill,  Zheng Pei,  T. M. Perrine,  F. Plasser,  P. Pokhilko,  
 S. Prager,  A. Prociuk,  E. Ramos,  D. R. Rehn,  F. Rob,  M. Scheurer,  
 M. Schneider,  N. Sergueev,  S. M. Sharada,  S. Sharma,  D. W. Small,  
 T. Stauch,  T. Stein,  Yu-Chuan Su,  A. J. W. Thom,  A. Tkatchenko,  
 T. Tsuchimochi,  N. M. Tubman,  L. Vogt,  M. L. Vidal,  O. Vydrov,  
 M. A. Watson,  J. Wenzel,  M. de Wergifosse,  T. A. Wesolowski,  A. White,  
 J. Witte,  A. Yamada,  Jun Yang,  K. Yao,  S. Yeganeh,  S. R. Yost,  
 Zhi-Qiang You,  A. Zech,  Igor Ying Zhang,  Xing Zhang,  Yan Zhao,  
 Ying Zhu,  B. R. Brooks,  G. K. L. Chan,  C. J. Cramer,  M. S. Gordon,  
 W. J. Hehre,  A. Klamt,  M. W. Schmidt,  C. D. Sherrill,  D. G. Truhlar,  
 A. Aspuru-Guzik,  R. Baer,  A. T. Bell,  N. A. Besley,  Jeng-Da Chai,  
 A. E. DePrince, III,  R. A. DiStasio Jr.,  A. Dreuw,  B. D. Dunietz,  
 T. R. Furlani,  Chao-Ping Hsu,  Yousung Jung,  Jing Kong,  D. S. Lambrecht,  
 WanZhen Liang,  C. Ochsenfeld,  V. A. Rassolov,  L. V. Slipchenko,  
 J. E. Subotnik,  T. Van Voorhis,  J. M. Herbert,  A. I. Krylov,  
 P. M. W. Gill,  M. Head-Gordon

 Contributors to earlier versions of Q-Chem not listed above: 
 R. D. Adamson,  B. Austin,  J. Baker,  G. J. O. Beran,  K. Brandhorst,  
 S. T. Brown,  E. F. C. Byrd,  A. K. Chakraborty,  C.-L. Cheng,  
 Siu Hung Chien,  D. M. Chipman,  D. L. Crittenden,  H. Dachsel,  
 R. J. Doerksen,  A. D. Dutoi,  L. Fusti-Molnar,  W. A. Goddard III,  
 A. Golubeva-Zadorozhnaya,  S. R. Gwaltney,  G. Hawkins,  A. Heyden,  
 S. Hirata,  G. Kedziora,  F. J. Keil,  C. Kelley,  Jihan Kim,  R. A. King,  
 R. Z. Khaliullin,  P. P. Korambath,  W. Kurlancheek,  A. M. Lee,  M. S. Lee,  
 S. V. Levchenko,  Ching Yeh Lin,  D. Liotard,  R. C. Lochan,  I. Lotan,  
 P. E. Maslen,  N. Nair,  D. P. O'Neill,  D. Neuhauser,  E. Neuscamman,  
 C. M. Oana,  R. Olson,  B. Peters,  R. Peverati,  P. A. Pieniazek,  
 Y. M. Rhee,  J. Ritchie,  M. A. Rohrdanz,  E. Rosta,  N. J. Russ,  
 H. F. Schaefer III,  N. E. Schultz,  N. Shenvi,  A. C. Simmonett,  A. Sodt,  
 D. Stuck,  K. S. Thanthiriwatte,  V. Vanovschi,  Tao Wang,  A. Warshel,  
 C. F. Williams,  Q. Wu,  X. Xu,  W. Zhang

 Please cite Q-Chem as follows:
 Y. Shao et al., Mol. Phys. 113, 184-215 (2015)
 DOI: 10.1080/00268976.2014.952696

 Q-Chem 5.2.1 for Intel X86 EM64T Linux

 Parts of Q-Chem use Armadillo 8.300.2 (Tropical Shenanigans).
 http://arma.sourceforge.net/

 Q-Chem begins on Wed Jan 15 05:34:30 2020  

Host: 
0

     Scratch files written to /scratch/taweetham/qchem21981//
NAlpha2: 114
NElect   114
Mult     1
The previous job contains 0 fragments, simply inherited here

 Q-Chem warning in module libgen/rem_setup.C, line 2168:

 Setting Thresh to 1e-14


Checking the input file for inconsistencies... 	...done.

--------------------------------------------------------------
User input:
--------------------------------------------------------------

$MOLECULE
READ
$END

$REM
   JOB_TYPE 	FREQUENCY
   BASIS 	6-311++G**
   METHOD	B3LYP
   SCF_GUESS_ALWAYS     TRUE
   S2THRESH     15
   THRESH       15
   MEM_TOTAL    10000
$END

--------------------------------------------------------------
 ----------------------------------------------------------------
             Standard Nuclear Orientation (Angstroms)
    I     Atom           X                Y                Z
 ----------------------------------------------------------------
    1      C       0.1019979332    -0.7062610625     0.0974009796
    2      C      -0.9541012693     0.2147253303    -0.0259477243
    3      Cl     -0.6136124325     1.9121843758    -0.2872658624
    4      C      -2.2825678642    -0.2262448475     0.0243766838
    5      Cl     -3.6194136746     0.8943301961    -0.1286487444
    6      C      -2.5749495418    -1.5769535070     0.1899369206
    7      H      -3.6094464101    -1.8931487995     0.2260491995
    8      C      -1.5377475259    -2.4940314609     0.3045061163
    9      H      -1.7615972577    -3.5460695260     0.4363111791
   10      C      -0.2178207623    -2.0602185264     0.2575498436
   11      H       0.5920676892    -2.7722287099     0.3628261463
   12      C       1.5384056158    -0.3060843055     0.0543691550
   13      C       2.0875303652     0.5394763050     1.0260433601
   14      H       1.4528166956     0.9380977495     1.8084892870
   15      C       3.4406364767     0.8646178363     0.9970039040
   16      H       3.8525712229     1.5161333461     1.7594350103
   17      C       4.2641687205     0.3550514509    -0.0065665764
   18      H       5.3168806437     0.6130496729    -0.0306190639
   19      C       3.7273703220    -0.4873962740    -0.9774511212
   20      H       4.3595927523    -0.8847214090    -1.7635819541
   21      C       2.3739924428    -0.8190502258    -0.9447544865
   22      H       1.9570690088    -1.4676443223    -1.7071638177
 ----------------------------------------------------------------
 Molecular Point Group                 C1    NOp =  1
 Largest Abelian Subgroup              C1    NOp =  1
 Nuclear Repulsion Energy =         995.99427370 hartrees
 There are       57 alpha and       57 beta electrons
 Requested basis set is 6-311++G(d,p)
 There are 138 shells and 380 basis functions

 Total QAlloc Memory Limit  10000 MB
 Mega-Array Size       188 MB
 MEM_STATIC part       192 MB
 A cutoff of  1.0D-15 yielded   8098 shell pairs
 There are     64034 function pairs (     68758 Cartesian)
 Smallest overlap matrix eigenvalue = 4.13E-07
 Linear dependence detected in AO basis
 Number of orthogonalized atomic orbitals = 377
 Maximum deviation from orthogonality = 2.334E-10
 Guess from superposition of atomic densities
 Warning:  Energy on first SCF cycle will be non-variational
 SAD guess density has 114.000000 electrons

 -----------------------------------------------------------------------
  General SCF calculation program by
  Eric Jon Sundstrom, Paul Horn, Yuezhi Mao, Dmitri Zuev, Alec White,
  David Stuck, Shaama M.S., Shane Yost, Joonho Lee, David Small,
  Daniel Levine, Susi Lehtola, Hugh Burton, Evgeny Epifanovsky,
  Bang C. Huynh
 -----------------------------------------------------------------------
 Exchange:     0.2000 Hartree-Fock + 0.0800 Slater + 0.7200 B88
 Correlation:  0.1900 VWN1RPA + 0.8100 LYP
 Using SG-1 standard quadrature grid
 A restricted SCF calculation will be
 performed using DIIS
 SCF converges when DIIS error is below 1.0e-08
 ---------------------------------------
  Cycle       Energy         DIIS error
 ---------------------------------------
    1   -1385.9559427369      3.27e-02  
    2   -1382.4728004641      3.07e-03  
    3   -1382.3791194859      3.75e-03  
    4   -1382.6463920320      7.65e-04  
    5   -1382.6559860030      3.58e-04  
    6   -1382.6583238452      8.63e-05  
    7   -1382.6584351568      3.03e-05  
    8   -1382.6584499068      1.01e-05  
    9   -1382.6584517497      3.46e-06  
   10   -1382.6584519701      1.04e-06  
   11   -1382.6584519909      2.83e-07  
   12   -1382.6584519924      1.26e-07  
   13   -1382.6584519927      2.76e-08  
   14   -1382.6584519928      1.43e-08  
   15   -1382.6584519927      4.37e-09  Convergence criterion met
 ---------------------------------------
 SCF time:   CPU 428.06s  wall 428.00s 
 SCF   energy in the final basis set =    -1382.6584519927
 Total energy in the final basis set =    -1382.6584519927

 --------------------------------------------------------------

                    Orbital Energies (a.u.)
 --------------------------------------------------------------

 Alpha MOs
 -- Occupied --
********-101.5606 -10.2575 -10.2562 -10.2146 -10.2015 -10.1995 -10.1981
-10.1966 -10.1866 -10.1857 -10.1853 -10.1848 -10.1843  -9.4770  -9.4754
 -7.2418  -7.2401  -7.2319  -7.2311  -7.2304  -7.2296  -0.9260  -0.8774
 -0.8616  -0.8498  -0.7906  -0.7593  -0.7438  -0.7393  -0.6480  -0.6253
 -0.6108  -0.5968  -0.5419  -0.5186  -0.5041  -0.4813  -0.4674  -0.4619
 -0.4485  -0.4400  -0.4347  -0.4228  -0.3983  -0.3916  -0.3768  -0.3616
 -0.3592  -0.3521  -0.3445  -0.3337  -0.3128  -0.2807  -0.2664  -0.2591
 -0.2526
 -- Virtual --
 -0.0481  -0.0387  -0.0227  -0.0164  -0.0145  -0.0100   0.0005   0.0086
  0.0157   0.0202   0.0287   0.0328   0.0380   0.0414   0.0523   0.0596
  0.0652   0.0667   0.0715   0.0845   0.0860   0.0940   0.0946   0.0993
  0.1001   0.1060   0.1080   0.1097   0.1135   0.1176   0.1196   0.1214
  0.1236   0.1257   0.1300   0.1315   0.1341   0.1377   0.1423   0.1459
  0.1522   0.1542   0.1595   0.1624   0.1711   0.1751   0.1818   0.1899
  0.1909   0.1923   0.1948   0.1978   0.2063   0.2142   0.2157   0.2192
  0.2251   0.2340   0.2385   0.2434   0.2475   0.2522   0.2548   0.2570
  0.2580   0.2662   0.2732   0.2764   0.2792   0.2868   0.2875   0.2889
  0.2935   0.2988   0.3042   0.3094   0.3173   0.3239   0.3249   0.3373
  0.3406   0.3537   0.3591   0.3689   0.3755   0.3861   0.4386   0.4427
  0.4586   0.4625   0.4823   0.4895   0.4980   0.5132   0.5163   0.5341
  0.5372   0.5380   0.5452   0.5531   0.5603   0.5626   0.5682   0.5739
  0.5797   0.5876   0.5908   0.6047   0.6117   0.6225   0.6246   0.6374
  0.6433   0.6490   0.6621   0.6680   0.6850   0.6933   0.6976   0.7074
  0.7138   0.7216   0.7233   0.7278   0.7386   0.7477   0.7654   0.7742
  0.7852   0.8130   0.8232   0.8290   0.8387   0.8435   0.8494   0.8529
  0.8582   0.8653   0.8695   0.8793   0.8818   0.8856   0.8960   0.9009
  0.9152   0.9235   0.9334   0.9386   0.9509   0.9640   0.9701   0.9828
  0.9867   1.0006   1.0109   1.0148   1.0177   1.0457   1.0538   1.0626
  1.0745   1.0828   1.1102   1.1298   1.1430   1.1491   1.1728   1.2192
  1.2606   1.2652   1.2981   1.3089   1.3290   1.3520   1.3611   1.3772
  1.4378   1.4899   1.4989   1.5092   1.5139   1.5288   1.5359   1.5510
  1.5659   1.5739   1.5805   1.5987   1.6106   1.6390   1.6505   1.6537
  1.6652   1.6879   1.7069   1.7235   1.7403   1.7537   1.7653   1.7723
  1.8052   1.8240   1.8338   1.8570   1.8830   1.8987   1.9017   1.9033
  1.9181   1.9333   1.9479   1.9504   1.9545   1.9628   1.9735   1.9890
  2.0056   2.0169   2.0461   2.0603   2.0818   2.0943   2.1314   2.1987
  2.2082   2.2567   2.2620   2.3008   2.3073   2.3146   2.3421   2.3675
  2.4163   2.4268   2.4436   2.4446   2.4558   2.4671   2.4737   2.4968
  2.5265   2.5486   2.6066   2.6320   2.6361   2.6566   2.6763   2.6894
  2.6998   2.7063   2.7241   2.7259   2.7459   2.7526   2.7574   2.7750
  2.7790   2.7848   2.7938   2.8069   2.8095   2.8161   2.8533   2.8626
  2.8792   2.8948   2.9328   2.9421   2.9945   3.0177   3.0808   3.0985
  3.1430   3.1708   3.1893   3.2254   3.2317   3.3483   3.3616   3.3784
  3.4010   3.4932   3.5216   3.5357   3.6064   3.6344   3.7209   3.7786
  3.9545   3.9919   4.0389   4.0560   4.1080   4.1486   4.1522   4.3959
  4.8195   4.8480   9.7782   9.8267  23.4617  23.6655  23.8936  23.8984
 23.9458  23.9662  24.0056  24.0431  24.0899  24.0921  24.1563  24.1898
 25.8171  25.9241  26.1554  26.2352  26.5661  26.8151 215.7709 215.8276
 --------------------------------------------------------------

          Ground-State Mulliken Net Atomic Charges

     Atom                 Charge (a.u.)
  ----------------------------------------
      1 C                     0.329969
      2 C                    -0.931997
      3 Cl                    0.611760
      4 C                     0.440501
      5 Cl                    0.448384
      6 C                    -0.550366
      7 H                     0.196166
      8 C                    -0.391997
      9 H                     0.175075
     10 C                    -0.474246
     11 H                     0.182887
     12 C                     1.133763
     13 C                    -0.648625
     14 H                     0.179187
     15 C                    -0.348491
     16 H                     0.169993
     17 C                    -0.309547
     18 H                     0.161194
     19 C                    -0.199015
     20 H                     0.172576
     21 C                    -0.516908
     22 H                     0.169734
  ----------------------------------------
  Sum of atomic charges =     0.000000

 -----------------------------------------------------------------
                    Cartesian Multipole Moments
 -----------------------------------------------------------------
    Charge (ESU x 10^10)
                -0.0000
    Dipole Moment (Debye)
         X       1.3551      Y      -2.2070      Z       0.3527
       Tot       2.6137
    Quadrupole Moments (Debye-Ang)
        XX     -89.5667     XY       5.3303     YY     -90.7276
        XZ      -1.3210     YZ       2.7388     ZZ     -95.4327
    Octopole Moments (Debye-Ang^2)
       XXX      14.3390    XXY       0.8338    XYY     -16.1895
       YYY      -2.4406    XXZ      -4.7499    XYZ      12.4102
       YYZ       2.8216    XZZ       2.0692    YZZ       8.3747
       ZZZ      -3.2627
    Hexadecapole Moments (Debye-Ang^3)
      XXXX   -3510.7880   XXXY      56.3554   XXYY    -778.1778
      XYYY       4.6290   YYYY    -988.2775   XXXZ     -30.7242
      XXYZ      32.0558   XYYZ       1.0692   YYYZ     -15.2867
      XXZZ    -671.5411   XYZZ     -10.9480   YYZZ    -231.6540
      XZZZ       0.9217   YZZZ      16.0524   ZZZZ    -301.8153
 -----------------------------------------------------------------
 Calculating MO derivatives via CPSCF
    1     0    69    0.0235844  
    2     0    69    0.0061620  
    3     0    69    0.0006455  
    4     4    65    0.0000440  
    5    66     3    0.0000027  
    6    69     0    0.0000002  Converged
 Time for AOints: 603.0 s (CPU) 603.0 s (wall)
 ------------------------------------------------------------------------------
                     AOints        : Timing summary (seconds)
 ------------------------------------------------------------------------------
     job step          cpu (% of tot)      sys (% of tot)     wall (% of tot)
 ------------------------------------------------------------------------------
  AOints            0.6030E+03 ( 8.1)   0.5000E-05 ( 2.4)   0.6030E+03 ( 8.1)
 ------------------------------------------------------------------------------
   Grand Totals     0.7421E+04          0.2050E-03          0.7423E+04
 ------------------------------------------------------------------------------
 Polarizability Matrix (a.u.)
            1           2           3
    1-221.9210633  -7.3188779   3.4890169
    2  -7.3188779-160.7205628  -6.7609800
    3   3.4890169  -6.7609800-110.3146434
 Calculating analytic Hessian of the SCF energy

 Direct stationary perturbation theory relativistic correction:

 rels  =       1.656767424501
 relv  =      -6.369196051126
 rel2e =       1.749953645602
 E_rel =      -2.962474981023

 Hessian of the SCF Energy
            1           2           3           4           5           6
    1   0.6254589   0.0078244  -0.0036632  -0.2147653   0.1110999  -0.0181241
    2   0.0078244   0.6201188  -0.0406043   0.0535643  -0.1730199   0.0137267
    3  -0.0036632  -0.0406043   0.1750543  -0.0083595   0.0129861  -0.0624367
    4  -0.2147653   0.0535643  -0.0083595   0.5994660  -0.0125624   0.0038304
    5   0.1110999  -0.1730199   0.0129861  -0.0125624   0.4882189  -0.0512817
    6  -0.0181241   0.0137267  -0.0624367   0.0038304  -0.0512817   0.1200174
    7   0.0066253   0.0145474  -0.0021607  -0.0441406  -0.0200236   0.0033097
    8  -0.0064718  -0.0398643   0.0067585  -0.0239077  -0.1450584   0.0187301
    9   0.0009876   0.0061272   0.0025053   0.0041288   0.0194369  -0.0244672
   10  -0.0491211   0.0516764  -0.0067719  -0.2750732  -0.0923653   0.0098837
   11  -0.0019001   0.0562027  -0.0060722  -0.0282774  -0.1142044   0.0068285
   12   0.0000566  -0.0066572   0.0049467   0.0018834   0.0069688  -0.0579730
   13  -0.0017643  -0.0061230   0.0008869  -0.0308537   0.0279503  -0.0040127
   14  -0.0007972   0.0003553   0.0003657   0.0038049  -0.0046363   0.0012082
   15   0.0002664   0.0002826   0.0040097  -0.0009766   0.0013141   0.0024641
   16  -0.0046619   0.0193150  -0.0024119   0.0107112  -0.0297808   0.0044355
   17   0.0190212  -0.0589493   0.0067019  -0.0841504  -0.0046915   0.0010346
   18  -0.0024470   0.0073530  -0.0031878   0.0107077   0.0009418   0.0053321
   19   0.0004044   0.0004924  -0.0000400   0.0011996  -0.0006155   0.0000736
   20   0.0004564  -0.0010664  -0.0000302   0.0004458  -0.0039323   0.0011933
   21  -0.0002044   0.0000634  -0.0012089   0.0001659   0.0011374   0.0054099
   22   0.0085813  -0.0816474   0.0095570  -0.0674355   0.0124710  -0.0022432
   23  -0.0363669  -0.0045151   0.0015161   0.0135612  -0.0013169  -0.0005237
   24   0.0050606   0.0003971   0.0064887  -0.0022549  -0.0002106  -0.0032191
   25  -0.0050543  -0.0013262   0.0001985  -0.0013855   0.0006001  -0.0000699
   26  -0.0015659   0.0017890   0.0006074   0.0004239   0.0005662  -0.0001498
   27  -0.0000339   0.0006625   0.0065910  -0.0000748  -0.0002020  -0.0006304
   28  -0.1297015  -0.0063217   0.0021966   0.0516226   0.0090714  -0.0009975
   29  -0.0685810  -0.2945015   0.0267761   0.0606677  -0.0467176   0.0079773
   30   0.0115859   0.0277137  -0.0677237  -0.0079476   0.0074922   0.0069442
   31   0.0069619  -0.0061955   0.0006929   0.0004775  -0.0014540   0.0002572
   32   0.0227938  -0.0169174   0.0028444  -0.0020937  -0.0031610   0.0011166
   33  -0.0032743   0.0023068   0.0034394   0.0003606   0.0010094   0.0057270
   34  -0.2029329  -0.0353419   0.0068285  -0.0292659   0.0036144   0.0027534
   35  -0.0315337  -0.0954780  -0.0076935   0.0180481   0.0116143   0.0001970
   36   0.0059493  -0.0074448  -0.0734918  -0.0015641  -0.0005216   0.0028921
   37  -0.0172392  -0.0216690  -0.0216094   0.0013955  -0.0024367  -0.0010127
   38  -0.0142373  -0.0038760  -0.0047984   0.0031799  -0.0020497  -0.0013202
   39  -0.0032434   0.0003431   0.0055225   0.0015143   0.0017370  -0.0003548
   40   0.0005939   0.0005294  -0.0006482   0.0000125   0.0000912  -0.0000693
   41   0.0022718  -0.0016737   0.0018957   0.0002008   0.0007517   0.0000231
   42   0.0002615   0.0025437  -0.0006514  -0.0008236  -0.0012653   0.0000885
   43   0.0040944  -0.0015453  -0.0007457  -0.0009661  -0.0001265   0.0010258
   44  -0.0018568   0.0028417  -0.0054771  -0.0008125  -0.0012478   0.0002146
   45  -0.0004357  -0.0054396  -0.0009345   0.0009766  -0.0002301  -0.0000549
   46   0.0000556  -0.0007257  -0.0009976  -0.0000545  -0.0003851   0.0000908
   47   0.0002494   0.0000121  -0.0003113  -0.0001299  -0.0000209   0.0000698
   48   0.0000827  -0.0000072   0.0001626   0.0000623  -0.0001492  -0.0000456
   49  -0.0002510   0.0000302   0.0002309   0.0001554  -0.0006596  -0.0002389
   50   0.0005537  -0.0012164   0.0000126  -0.0002366  -0.0001742   0.0002860
   51   0.0002732  -0.0001833  -0.0010777  -0.0005816  -0.0001834   0.0005456
   52   0.0000218   0.0001939  -0.0001409  -0.0000496  -0.0000556   0.0000243
   53   0.0001536  -0.0005614   0.0005638   0.0001704   0.0000195  -0.0000118
   54  -0.0001424   0.0005436  -0.0002576  -0.0001527  -0.0001136   0.0000210
   55   0.0018034   0.0015656   0.0027971   0.0000388   0.0000927  -0.0001096
   56   0.0007891   0.0034776  -0.0043373  -0.0005143   0.0003636   0.0000203
   57   0.0030793  -0.0051427  -0.0005399   0.0014030   0.0006991  -0.0002515
   58  -0.0002763   0.0008742   0.0009785  -0.0002539  -0.0004068   0.0000676
   59  -0.0002190   0.0003077   0.0001243  -0.0001251   0.0000183  -0.0000420
   60  -0.0001459  -0.0001313   0.0001327   0.0000614   0.0000016  -0.0000151
   61  -0.0298232   0.0090198   0.0230641  -0.0006730  -0.0044274   0.0011844
   62  -0.0011273   0.0087812   0.0059952  -0.0022153  -0.0013560   0.0007717
   63   0.0057917   0.0020157   0.0032485  -0.0024531   0.0007827  -0.0002391
   64   0.0009917   0.0012634   0.0001182  -0.0001649   0.0003122  -0.0000580
   65  -0.0005553  -0.0022461   0.0021760   0.0009606   0.0000314  -0.0000717
   66  -0.0016797   0.0015334  -0.0005897   0.0000945  -0.0003496   0.0002474
            7           8           9          10          11          12
    1   0.0066253  -0.0064718   0.0009876  -0.0491211  -0.0019001   0.0000566
    2   0.0145474  -0.0398643   0.0061272   0.0516764   0.0562027  -0.0066572
    3  -0.0021607   0.0067585   0.0025053  -0.0067719  -0.0060722   0.0049467
    4  -0.0441406  -0.0239077   0.0041288  -0.2750732  -0.0282774   0.0018834
    5  -0.0200236  -0.1450584   0.0194369  -0.0923653  -0.1142044   0.0069688
    6   0.0033097   0.0187301  -0.0244672   0.0098837   0.0068285  -0.0579730
    7   0.0595804   0.0339940  -0.0035612  -0.0056157  -0.0297690   0.0043852
    8   0.0339940   0.2142587  -0.0314924  -0.0055405  -0.0324293   0.0051587
    9  -0.0035612  -0.0314924   0.0159541   0.0006387   0.0048497   0.0020842
   10  -0.0056157  -0.0055405   0.0006387   0.5485422   0.0601453  -0.0044039
   11  -0.0297690  -0.0324293   0.0048497   0.0601453   0.5748695  -0.0581541
   12   0.0043852   0.0051587   0.0020842  -0.0044039  -0.0581541   0.1221749
   13  -0.0060916  -0.0001388  -0.0000374  -0.1058750   0.0545718  -0.0081096
   14  -0.0066041   0.0024061  -0.0005233   0.0585349  -0.0873992   0.0085188
   15   0.0009513  -0.0005644  -0.0007429  -0.0084313   0.0089166  -0.0236538
   16  -0.0045721  -0.0032607   0.0003426  -0.1259320  -0.0886314   0.0102607
   17   0.0021397   0.0035129   0.0001406  -0.0215420  -0.3016747   0.0302047
   18  -0.0002339   0.0001870   0.0041691   0.0022081   0.0293770  -0.0629517
   19   0.0001596   0.0000970  -0.0000274  -0.0039338   0.0013916  -0.0001472
   20  -0.0012356  -0.0012171   0.0001848  -0.0294916  -0.0069924   0.0011755
   21   0.0000897   0.0001795   0.0001587   0.0033342   0.0010993   0.0024911
   22   0.0008518  -0.0009662   0.0001720   0.0514675   0.0647850  -0.0075278
   23  -0.0005656  -0.0020886   0.0002128   0.0093648  -0.0476518   0.0065971
   24   0.0000810   0.0001094  -0.0007575  -0.0006900   0.0071634   0.0057399
   25   0.0001442  -0.0000922   0.0000161  -0.0022551   0.0026115  -0.0003319
   26  -0.0000312  -0.0000327  -0.0000745   0.0029383   0.0001328   0.0008713
   27   0.0000497  -0.0000740  -0.0006079  -0.0002478   0.0009926   0.0067426
   28  -0.0029738   0.0064518  -0.0008355  -0.0325985  -0.0363932   0.0044444
   29   0.0008902   0.0025845   0.0002355  -0.0340033  -0.0372670   0.0039179
   30  -0.0004077   0.0006089   0.0041919   0.0043127   0.0041236  -0.0045506
   31   0.0003499  -0.0007454   0.0001180  -0.0000860  -0.0011104   0.0000920
   32   0.0006095  -0.0015875   0.0002289  -0.0010379  -0.0006549  -0.0000209
   33  -0.0000471   0.0001263   0.0001564  -0.0000405  -0.0001838  -0.0005638
   34  -0.0023934  -0.0028544  -0.0000225   0.0005954   0.0029183  -0.0005254
   35   0.0032188  -0.0009562  -0.0002957   0.0022461  -0.0023527   0.0012825
   36  -0.0001507  -0.0006646  -0.0021110   0.0003138   0.0012245   0.0058185
   37  -0.0029462   0.0024017  -0.0013918   0.0002045  -0.0003459   0.0008628
   38   0.0022384  -0.0004268   0.0006514  -0.0010996  -0.0006398   0.0001609
   39  -0.0019853  -0.0002756  -0.0007091   0.0000238  -0.0000108  -0.0000957
   40  -0.0005749   0.0001687  -0.0007984  -0.0002250  -0.0000425   0.0000580
   41   0.0001395  -0.0000535   0.0003403  -0.0002115  -0.0001281  -0.0000660
   42   0.0002904   0.0004877   0.0001725  -0.0002025   0.0001640  -0.0000217
   43   0.0012534  -0.0004528   0.0000662   0.0002491   0.0003121   0.0001066
   44   0.0004440   0.0003371   0.0000612   0.0000670   0.0001291   0.0002239
   45  -0.0005276   0.0006756  -0.0001975  -0.0002461  -0.0001913  -0.0001018
   46   0.0000327   0.0001964  -0.0000539   0.0000794  -0.0000082   0.0000299
   47   0.0000394  -0.0000278   0.0000212   0.0000772   0.0000107   0.0000063
   48  -0.0000617   0.0000983  -0.0000300   0.0000031  -0.0000284  -0.0000040
   49  -0.0001163   0.0003154  -0.0000059   0.0000694  -0.0001109   0.0000681
   50   0.0004086  -0.0001548   0.0000284   0.0001653   0.0001345   0.0000367
   51   0.0009608  -0.0004619   0.0001687   0.0002013   0.0001913  -0.0000300
   52  -0.0000127   0.0000104  -0.0000154   0.0000749  -0.0000194   0.0000038
   53  -0.0000095   0.0000382  -0.0000137  -0.0000405  -0.0000871  -0.0000083
   54   0.0000399   0.0000172   0.0000269   0.0000128   0.0000500   0.0000241
   55  -0.0007974   0.0004329  -0.0002076  -0.0001597  -0.0002301  -0.0001237
   56  -0.0005443  -0.0000253  -0.0000943  -0.0000609   0.0001963   0.0002636
   57  -0.0001584   0.0001857  -0.0000306  -0.0001457  -0.0005405   0.0002678
   58   0.0000132   0.0001450   0.0000018   0.0000605  -0.0000106  -0.0000683
   59   0.0000137  -0.0000648   0.0000175  -0.0000053   0.0000420  -0.0000362
   60  -0.0000142   0.0000536  -0.0000051  -0.0000306   0.0000040  -0.0000002
   61   0.0012507   0.0003644   0.0004258  -0.0004792  -0.0001014  -0.0010325
   62   0.0000722   0.0008440  -0.0001221   0.0003676   0.0001436  -0.0004120
   63  -0.0008694  -0.0000402   0.0001307   0.0003568   0.0003268  -0.0003143
   64  -0.0000268  -0.0001477   0.0000598   0.0000126   0.0002141   0.0000205
   65   0.0000275   0.0000058   0.0000792  -0.0001840  -0.0003797  -0.0000326
   66   0.0000204   0.0001963  -0.0000597  -0.0000788  -0.0001305  -0.0000297
           13          14          15          16          17          18
    1  -0.0017643  -0.0007972   0.0002664  -0.0046619   0.0190212  -0.0024470
    2  -0.0061230   0.0003553   0.0002826   0.0193150  -0.0589493   0.0073530
    3   0.0008869   0.0003657   0.0040097  -0.0024119   0.0067019  -0.0031878
    4  -0.0308537   0.0038049  -0.0009766   0.0107112  -0.0841504   0.0107077
    5   0.0279503  -0.0046363   0.0013141  -0.0297808  -0.0046915   0.0009418
    6  -0.0040127   0.0012082   0.0024641   0.0044355   0.0010346   0.0053321
    7  -0.0060916  -0.0066041   0.0009513  -0.0045721   0.0021397  -0.0002339
    8  -0.0001388   0.0024061  -0.0005644  -0.0032607   0.0035129   0.0001870
    9  -0.0000374  -0.0005233  -0.0007429   0.0003426   0.0001406   0.0041691
   10  -0.1058750   0.0585349  -0.0084313  -0.1259320  -0.0215420   0.0022081
   11   0.0545718  -0.0873992   0.0089166  -0.0886314  -0.3016747   0.0293770
   12  -0.0081096   0.0085188  -0.0236538   0.0102607   0.0302047  -0.0629517
   13   0.1504241  -0.0895038   0.0129402  -0.0076624   0.0116267  -0.0015881
   14  -0.0895038   0.1222417  -0.0146588   0.0363201  -0.0306068   0.0047771
   15   0.0129402  -0.0146588   0.0132608  -0.0046762   0.0040667   0.0037717
   16  -0.0076624   0.0363201  -0.0046762   0.7480637   0.0132024  -0.0003618
   17   0.0116267  -0.0306068   0.0040667   0.0132024   0.6506604  -0.0642806
   18  -0.0015881   0.0047771   0.0037717  -0.0003618  -0.0642806   0.1344823
   19   0.0011411   0.0010464  -0.0001244  -0.3167461  -0.0823423   0.0095202
   20  -0.0008287   0.0006174  -0.0004066  -0.0792597  -0.0807769   0.0054930
   21   0.0001510  -0.0004598  -0.0025414   0.0093251   0.0057569  -0.0355544
   22   0.0030978  -0.0064507   0.0005482  -0.2477506   0.0724376  -0.0086123
   23  -0.0005414  -0.0021310   0.0009141   0.1383828  -0.2189699   0.0196405
   24  -0.0000500   0.0009272   0.0045510  -0.0171880   0.0193897  -0.0631025
   25  -0.0004589   0.0012914  -0.0001670   0.0083770   0.0243073  -0.0029800
   26   0.0002486  -0.0009146   0.0001335  -0.0064212  -0.0157349   0.0024163
   27  -0.0000157   0.0000864   0.0001086   0.0009720   0.0021348   0.0029754
   28  -0.0012777   0.0023376  -0.0001739  -0.0540196   0.0483123  -0.0064885
   29   0.0011126   0.0000192  -0.0000051   0.0030294   0.0564823  -0.0064905
   30   0.0000145  -0.0002566  -0.0008466  -0.0012036  -0.0058902   0.0087635
   31   0.0000196   0.0001854  -0.0000151  -0.0043218  -0.0030364   0.0003376
   32   0.0000664   0.0001239  -0.0000740  -0.0024843   0.0007202   0.0008164
   33  -0.0000411  -0.0000319  -0.0005303   0.0002543   0.0010278   0.0064991
   34   0.0003050  -0.0007017   0.0000255  -0.0008152   0.0000150   0.0000053
   35   0.0017900  -0.0003021   0.0000865   0.0001234  -0.0008359  -0.0000979
   36  -0.0001088   0.0000428   0.0001396   0.0002719  -0.0004492  -0.0011787
   37  -0.0003337   0.0001536   0.0000160  -0.0002506  -0.0000017  -0.0001880
   38   0.0000897   0.0000625   0.0001158   0.0004952   0.0006410  -0.0000410
   39   0.0002356  -0.0001728  -0.0000012   0.0003438  -0.0000651  -0.0000487
   40   0.0000639  -0.0000287   0.0000052  -0.0000030   0.0001087  -0.0000043
   41   0.0000704  -0.0000648  -0.0000067  -0.0000097   0.0001158  -0.0000458
   42   0.0000023   0.0000314  -0.0000120  -0.0000332   0.0000784   0.0000112
   43   0.0000610   0.0000566  -0.0000513   0.0000226  -0.0003296  -0.0000141
   44  -0.0000657   0.0000440  -0.0000115  -0.0001621  -0.0000617  -0.0000410
   45   0.0000094   0.0000023   0.0000261   0.0000299   0.0001950  -0.0000123
   46  -0.0000791   0.0000519  -0.0000014  -0.0000619  -0.0000102  -0.0000040
   47  -0.0000353   0.0000231  -0.0000015  -0.0000328  -0.0000412   0.0000086
   48  -0.0000367   0.0000195  -0.0000024  -0.0000142   0.0000286  -0.0000059
   49  -0.0001757   0.0000953  -0.0000063  -0.0001149   0.0000659  -0.0000200
   50  -0.0000087   0.0000628  -0.0000471   0.0000504  -0.0002137   0.0000527
   51   0.0000398   0.0000162  -0.0000088   0.0000530  -0.0002635   0.0000147
   52  -0.0000582   0.0000330  -0.0000058  -0.0000257  -0.0000084   0.0000010
   53   0.0000041  -0.0000010   0.0000049  -0.0000323   0.0000658  -0.0000340
   54  -0.0000144   0.0000142  -0.0000109   0.0000095  -0.0000292  -0.0000068
   55  -0.0000272  -0.0000385   0.0000285  -0.0002118   0.0003220   0.0000580
   56  -0.0001258  -0.0000121   0.0000004   0.0000863   0.0001043  -0.0000997
   57   0.0001108   0.0000154   0.0000098  -0.0001565   0.0003540  -0.0000551
   58  -0.0000964   0.0000472  -0.0000137  -0.0000872   0.0000058   0.0000054
   59  -0.0000070  -0.0000057   0.0000102   0.0000291  -0.0000368   0.0000056
   60   0.0000331  -0.0000142  -0.0000020  -0.0000019   0.0000219  -0.0000038
   61  -0.0004192   0.0002246  -0.0001242  -0.0000425   0.0000437   0.0000708
   62  -0.0002202   0.0001185  -0.0000759  -0.0008622   0.0000110   0.0001120
   63  -0.0002990  -0.0000106   0.0000342  -0.0001794  -0.0003220   0.0001418
   64   0.0000606  -0.0000583  -0.0000139   0.0001046  -0.0001870   0.0000300
   65   0.0000676  -0.0000010   0.0000059  -0.0000974   0.0002808  -0.0000515
   66  -0.0001100   0.0001030  -0.0000232  -0.0000710   0.0001640  -0.0000533
           19          20          21          22          23          24
    1   0.0004044   0.0004564  -0.0002044   0.0085813  -0.0363669   0.0050606
    2   0.0004924  -0.0010664   0.0000634  -0.0816474  -0.0045151   0.0003971
    3  -0.0000400  -0.0000302  -0.0012089   0.0095570   0.0015161   0.0064887
    4   0.0011996   0.0004458   0.0001659  -0.0674355   0.0135612  -0.0022549
    5  -0.0006155  -0.0039323   0.0011374   0.0124710  -0.0013169  -0.0002106
    6   0.0000736   0.0011933   0.0054099  -0.0022432  -0.0005237  -0.0032191
    7   0.0001596  -0.0012356   0.0000897   0.0008518  -0.0005656   0.0000810
    8   0.0000970  -0.0012171   0.0001795  -0.0009662  -0.0020886   0.0001094
    9  -0.0000274   0.0001848   0.0001587   0.0001720   0.0002128  -0.0007575
   10  -0.0039338  -0.0294916   0.0033342   0.0514675   0.0093648  -0.0006900
   11   0.0013916  -0.0069924   0.0010993   0.0647850  -0.0476518   0.0071634
   12  -0.0001472   0.0011755   0.0024911  -0.0075278   0.0065971   0.0057399
   13   0.0011411  -0.0008287   0.0001510   0.0030978  -0.0005414  -0.0000500
   14   0.0010464   0.0006174  -0.0004598  -0.0064507  -0.0021310   0.0009272
   15  -0.0001244  -0.0004066  -0.0025414   0.0005482   0.0009141   0.0045510
   16  -0.3167461  -0.0792597   0.0093251  -0.2477506   0.1383828  -0.0171880
   17  -0.0823423  -0.0807769   0.0057569   0.0724376  -0.2189699   0.0193897
   18   0.0095202   0.0054930  -0.0355544  -0.0086123   0.0196405  -0.0631025
   19   0.3348631   0.0852847  -0.0098346  -0.0159769  -0.0087840   0.0010263
   20   0.0852847   0.0837375  -0.0072417   0.0208161   0.0107748  -0.0008616
   21  -0.0098346  -0.0072417   0.0251644  -0.0025271  -0.0008955   0.0036636
   22  -0.0159769   0.0208161  -0.0025271   0.6695297   0.0141992  -0.0002542
   23  -0.0087840   0.0107748  -0.0008955   0.0141992   0.7285550  -0.0739599
   24   0.0010263  -0.0008616   0.0036636  -0.0002542  -0.0739599   0.1408777
   25   0.0008617  -0.0005131   0.0000413  -0.0703995  -0.0562156   0.0071260
   26   0.0001352   0.0007078  -0.0006304  -0.0560647  -0.3216349   0.0357185
   27   0.0000035  -0.0005866  -0.0040378   0.0070226   0.0359261  -0.0405238
   28  -0.0012137   0.0032905  -0.0004770  -0.3179438  -0.0942081   0.0103347
   29   0.0038588  -0.0023445   0.0010450  -0.0310945  -0.1469712   0.0106611
   30  -0.0005107   0.0011279   0.0066625   0.0028109   0.0105012  -0.0633428
   31  -0.0007776   0.0010079  -0.0001461  -0.0166355   0.0211681  -0.0029680
   32  -0.0004840   0.0003422  -0.0000045  -0.0091476   0.0102926  -0.0011086
   33   0.0000645  -0.0000083   0.0001717   0.0013803  -0.0008335   0.0033894
   34   0.0000118   0.0000075   0.0001279   0.0029136   0.0009546  -0.0006793
   35  -0.0000702   0.0001252   0.0000551  -0.0001525  -0.0046299   0.0014391
   36   0.0000046  -0.0000525  -0.0003602  -0.0006266   0.0010056   0.0061845
   37   0.0000104  -0.0000026  -0.0000692   0.0000197  -0.0007327   0.0013727
   38  -0.0000080  -0.0000191  -0.0001388  -0.0001448  -0.0001477   0.0006107
   39   0.0000215  -0.0000358   0.0000200  -0.0000494   0.0000039  -0.0002241
   40   0.0000017   0.0000024  -0.0000061   0.0001035   0.0000546  -0.0000002
   41  -0.0000026  -0.0000028   0.0000063   0.0001186  -0.0002203  -0.0000239
   42   0.0000028   0.0000245   0.0000054   0.0001420   0.0001225  -0.0000651
   43  -0.0000121   0.0000240   0.0000118  -0.0003474   0.0000563  -0.0001255
   44   0.0000140   0.0000140  -0.0000041  -0.0000093   0.0003227   0.0002586
   45  -0.0000077  -0.0000043  -0.0000562   0.0002270  -0.0003725   0.0004622
   46  -0.0000031   0.0000028  -0.0000073   0.0000059  -0.0000452   0.0001018
   47  -0.0000026  -0.0000009   0.0000019  -0.0000077  -0.0000178  -0.0000113
   48  -0.0000018   0.0000026  -0.0000028   0.0000127   0.0000046   0.0000131
   49  -0.0000056   0.0000120   0.0000278   0.0000724  -0.0000860  -0.0001503
   50  -0.0000077   0.0000069   0.0000166  -0.0002850   0.0000248  -0.0002104
   51  -0.0000096   0.0000194   0.0000345  -0.0003823   0.0001778  -0.0001527
   52  -0.0000038   0.0000000  -0.0000008  -0.0000028   0.0000234   0.0000155
   53  -0.0000011   0.0000020   0.0000008   0.0000878  -0.0000276   0.0000035
   54  -0.0000013   0.0000023   0.0000007  -0.0000306   0.0000475   0.0000107
   55   0.0000268  -0.0000271  -0.0000399   0.0005659  -0.0002968   0.0000853
   56  -0.0000127  -0.0000061  -0.0000276   0.0001375   0.0000808   0.0004658
   57   0.0000044   0.0000090   0.0000064   0.0005657  -0.0001443  -0.0001341
   58  -0.0000027   0.0000013   0.0000033   0.0000290  -0.0000185  -0.0000376
   59   0.0000011  -0.0000010   0.0000026  -0.0000587  -0.0000097  -0.0000186
   60   0.0000024  -0.0000009  -0.0000053   0.0000401   0.0000087   0.0000209
   61  -0.0000063   0.0000121   0.0000312  -0.0004122   0.0000929  -0.0007507
   62   0.0000019   0.0000340   0.0000483   0.0005897   0.0003943  -0.0007005
   63   0.0000052  -0.0000247  -0.0000024  -0.0004302  -0.0003058  -0.0000311
   64   0.0000015  -0.0000052   0.0000032  -0.0003334   0.0000010  -0.0000569
   65   0.0000076  -0.0000023  -0.0000106   0.0003866  -0.0001123  -0.0000372
   66  -0.0000243   0.0000210  -0.0000196   0.0002059   0.0003563   0.0001507
           25          26          27          28          29          30
    1  -0.0050543  -0.0015659  -0.0000339  -0.1297015  -0.0685810   0.0115859
    2  -0.0013262   0.0017890   0.0006625  -0.0063217  -0.2945015   0.0277137
    3   0.0001985   0.0006074   0.0065910   0.0021966   0.0267761  -0.0677237
    4  -0.0013855   0.0004239  -0.0000748   0.0516226   0.0606677  -0.0079476
    5   0.0006001   0.0005662  -0.0002020   0.0090714  -0.0467176   0.0074922
    6  -0.0000699  -0.0001498  -0.0006304  -0.0009975   0.0079773   0.0069442
    7   0.0001442  -0.0000312   0.0000497  -0.0029738   0.0008902  -0.0004077
    8  -0.0000922  -0.0000327  -0.0000740   0.0064518   0.0025845   0.0006089
    9   0.0000161  -0.0000745  -0.0006079  -0.0008355   0.0002355   0.0041919
   10  -0.0022551   0.0029383  -0.0002478  -0.0325985  -0.0340033   0.0043127
   11   0.0026115   0.0001328   0.0009926  -0.0363932  -0.0372670   0.0041236
   12  -0.0003319   0.0008713   0.0067426   0.0044444   0.0039179  -0.0045506
   13  -0.0004589   0.0002486  -0.0000157  -0.0012777   0.0011126   0.0000145
   14   0.0012914  -0.0009146   0.0000864   0.0023376   0.0000192  -0.0002566
   15  -0.0001670   0.0001335   0.0001086  -0.0001739  -0.0000051  -0.0008466
   16   0.0083770  -0.0064212   0.0009720  -0.0540196   0.0030294  -0.0012036
   17   0.0243073  -0.0157349   0.0021348   0.0483123   0.0564823  -0.0058902
   18  -0.0029800   0.0024163   0.0029754  -0.0064885  -0.0064905   0.0087635
   19   0.0008617   0.0001352   0.0000035  -0.0012137   0.0038588  -0.0005107
   20  -0.0005131   0.0007078  -0.0005866   0.0032905  -0.0023445   0.0011279
   21   0.0000413  -0.0006304  -0.0040378  -0.0004770   0.0010450   0.0066625
   22  -0.0703995  -0.0560647   0.0070226  -0.3179438  -0.0310945   0.0028109
   23  -0.0562156  -0.3216349   0.0359261  -0.0942081  -0.1469712   0.0105012
   24   0.0071260   0.0357185  -0.0405238   0.0103347   0.0106611  -0.0633428
   25   0.0706090   0.0600848  -0.0077010  -0.0011684  -0.0299811   0.0038410
   26   0.0600848   0.3401283  -0.0394534   0.0004978  -0.0052670   0.0011044
   27  -0.0077010  -0.0394534   0.0301842  -0.0002163   0.0009676   0.0030918
   28  -0.0011684   0.0004978  -0.0002163   0.7196641  -0.0331802   0.0103993
   29  -0.0299811  -0.0052670   0.0009676  -0.0331802   0.6620365  -0.0680484
   30   0.0038410   0.0011044   0.0030918   0.0103993  -0.0680484   0.1404901
   31   0.0008527  -0.0002401   0.0000883  -0.2137524   0.1387694  -0.0215022
   32   0.0004338   0.0006308  -0.0005912   0.1370218  -0.1781146   0.0207583
   33   0.0000133  -0.0005537  -0.0039038  -0.0217814   0.0212112  -0.0389461
   34   0.0003892   0.0002419   0.0000515  -0.0122987  -0.0160987  -0.0021188
   35  -0.0011727  -0.0003071   0.0000232  -0.0347072  -0.0096509   0.0004573
   36   0.0000224  -0.0000150   0.0000508   0.0033564   0.0017156   0.0052217
   37  -0.0003059  -0.0001155   0.0000648  -0.0025735   0.0022489  -0.0002030
   38  -0.0000117   0.0000017   0.0000234   0.0004038   0.0021890   0.0000606
   39   0.0000948   0.0000949   0.0000179   0.0023463   0.0018659  -0.0001565
   40   0.0000209   0.0000128   0.0000045   0.0001985  -0.0000324   0.0000424
   41  -0.0000309  -0.0000093   0.0000051  -0.0006139  -0.0004100   0.0000437
   42   0.0000129   0.0000075  -0.0000116  -0.0000102  -0.0002034   0.0001604
   43  -0.0000278  -0.0000130  -0.0000214  -0.0007356  -0.0008664  -0.0000331
   44   0.0000384   0.0000014  -0.0000223   0.0005879   0.0000736   0.0002143
   45  -0.0000975  -0.0000349   0.0000126  -0.0012473   0.0000573   0.0000571
   46  -0.0000336  -0.0000192  -0.0000012  -0.0003613  -0.0000117   0.0000053
   47  -0.0000135  -0.0000053   0.0000055  -0.0000254   0.0000626  -0.0000234
   48  -0.0000055  -0.0000037  -0.0000005  -0.0000922  -0.0000147  -0.0000310
   49  -0.0000555  -0.0000286  -0.0000017  -0.0004671   0.0004569   0.0002259
   50  -0.0000222  -0.0000092  -0.0000325  -0.0002285  -0.0000567   0.0003149
   51   0.0000052  -0.0000033  -0.0000361   0.0000236  -0.0003323   0.0003874
   52  -0.0000053  -0.0000057  -0.0000009   0.0000077   0.0000054  -0.0000110
   53  -0.0000091  -0.0000060   0.0000069  -0.0001625  -0.0000384   0.0000296
   54   0.0000080   0.0000032  -0.0000083   0.0001094  -0.0000004   0.0000187
   55  -0.0000220  -0.0000088   0.0000700  -0.0003566   0.0001018  -0.0008839
   56   0.0000472   0.0000193   0.0000017   0.0005949   0.0000356  -0.0003545
   57  -0.0000222  -0.0000018   0.0000353  -0.0009495  -0.0000724   0.0002371
   58  -0.0000226  -0.0000166   0.0000087  -0.0001305   0.0000072  -0.0000766
   59  -0.0000042  -0.0000001  -0.0000029   0.0000699   0.0000281   0.0000608
   60   0.0000118   0.0000052   0.0000027   0.0000231  -0.0000308  -0.0000746
   61  -0.0000752  -0.0000656  -0.0000469  -0.0001618   0.0028842   0.0015783
   62  -0.0000010  -0.0000482   0.0000790  -0.0022437  -0.0025558  -0.0003672
   63  -0.0000653  -0.0000445  -0.0000386  -0.0005392  -0.0010801  -0.0008059
   64   0.0000149   0.0000125   0.0000262   0.0002405  -0.0001832   0.0000839
   65  -0.0000210  -0.0000079   0.0000501  -0.0005565   0.0003842   0.0003279
   66   0.0000489   0.0000026  -0.0000141   0.0005729  -0.0001525   0.0002501
           31          32          33          34          35          36
    1   0.0069619   0.0227938  -0.0032743  -0.2029329  -0.0315337   0.0059493
    2  -0.0061955  -0.0169174   0.0023068  -0.0353419  -0.0954780  -0.0074448
    3   0.0006929   0.0028444   0.0034394   0.0068285  -0.0076935  -0.0734918
    4   0.0004775  -0.0020937   0.0003606  -0.0292659   0.0180481  -0.0015641
    5  -0.0014540  -0.0031610   0.0010094   0.0036144   0.0116143  -0.0005216
    6   0.0002572   0.0011166   0.0057270   0.0027534   0.0001970   0.0028921
    7   0.0003499   0.0006095  -0.0000471  -0.0023934   0.0032188  -0.0001507
    8  -0.0007454  -0.0015875   0.0001263  -0.0028544  -0.0009562  -0.0006646
    9   0.0001180   0.0002289   0.0001564  -0.0000225  -0.0002957  -0.0021110
   10  -0.0000860  -0.0010379  -0.0000405   0.0005954   0.0022461   0.0003138
   11  -0.0011104  -0.0006549  -0.0001838   0.0029183  -0.0023527   0.0012245
   12   0.0000920  -0.0000209  -0.0005638  -0.0005254   0.0012825   0.0058185
   13   0.0000196   0.0000664  -0.0000411   0.0003050   0.0017900  -0.0001088
   14   0.0001854   0.0001239  -0.0000319  -0.0007017  -0.0003021   0.0000428
   15  -0.0000151  -0.0000740  -0.0005303   0.0000255   0.0000865   0.0001396
   16  -0.0043218  -0.0024843   0.0002543  -0.0008152   0.0001234   0.0002719
   17  -0.0030364   0.0007202   0.0010278   0.0000150  -0.0008359  -0.0004492
   18   0.0003376   0.0008164   0.0064991   0.0000053  -0.0000979  -0.0011787
   19  -0.0007776  -0.0004840   0.0000645   0.0000118  -0.0000702   0.0000046
   20   0.0010079   0.0003422  -0.0000083   0.0000075   0.0001252  -0.0000525
   21  -0.0001461  -0.0000045   0.0001717   0.0001279   0.0000551  -0.0003602
   22  -0.0166355  -0.0091476   0.0013803   0.0029136  -0.0001525  -0.0006266
   23   0.0211681   0.0102926  -0.0008335   0.0009546  -0.0046299   0.0010056
   24  -0.0029680  -0.0011086   0.0033894  -0.0006793   0.0014391   0.0061845
   25   0.0008527   0.0004338   0.0000133   0.0003892  -0.0011727   0.0000224
   26  -0.0002401   0.0006308  -0.0005537   0.0002419  -0.0003071  -0.0000150
   27   0.0000883  -0.0005912  -0.0039038   0.0000515   0.0000232   0.0000508
   28  -0.2137524   0.1370218  -0.0217814  -0.0122987  -0.0347072   0.0033564
   29   0.1387694  -0.1781146   0.0212112  -0.0160987  -0.0096509   0.0017156
   30  -0.0215022   0.0207583  -0.0389461  -0.0021188   0.0004573   0.0052217
   31   0.2261716  -0.1467814   0.0225168   0.0005270  -0.0012140   0.0001563
   32  -0.1467814   0.1874252  -0.0235617   0.0020604   0.0009067  -0.0006541
   33   0.0225168  -0.0235617   0.0283234   0.0005079  -0.0005048  -0.0035010
   34   0.0005270   0.0020604   0.0005079   0.6106952   0.0751003  -0.0586221
   35  -0.0012140   0.0009067  -0.0005048   0.0751003   0.3672980   0.2185502
   36   0.0001563  -0.0006541  -0.0035010  -0.0586221   0.2185502   0.4721539
   37   0.0003295  -0.0006242  -0.0006340  -0.1456855  -0.0337006  -0.0168226
   38   0.0000109  -0.0003511  -0.0003640  -0.0644836  -0.1533633  -0.0988547
   39   0.0001282  -0.0003361   0.0000451  -0.0664834  -0.1133994  -0.1959438
   40  -0.0000024   0.0000252  -0.0000174   0.0097765  -0.0052813  -0.0098714
   41  -0.0000092   0.0000038  -0.0000392   0.0110619  -0.0034016  -0.0129570
   42   0.0000232   0.0000763  -0.0000168   0.0142337  -0.0071958  -0.0118751
   43  -0.0000861   0.0003335   0.0000441  -0.0142640  -0.0501413  -0.0628186
   44   0.0000369  -0.0000520  -0.0001669  -0.0234418  -0.0008881  -0.0030743
   45   0.0000353  -0.0001601  -0.0002578  -0.0253282   0.0080096   0.0274014
   46   0.0000066  -0.0000080  -0.0000417  -0.0048971  -0.0018593   0.0015600
   47   0.0000341   0.0000002  -0.0000134  -0.0022848   0.0051175  -0.0022327
   48  -0.0000167   0.0000129  -0.0000059   0.0014850  -0.0022563   0.0037012
   49  -0.0000085   0.0000416   0.0000105   0.0001992   0.0059274   0.0058452
   50  -0.0000167   0.0001814   0.0000934   0.0060385  -0.0259814  -0.0290664
   51  -0.0000495   0.0003250   0.0000835   0.0056564  -0.0288981  -0.0492629
   52   0.0000047   0.0000194  -0.0000181   0.0005683   0.0003690  -0.0000233
   53   0.0000045   0.0000018  -0.0000153   0.0003758  -0.0008834  -0.0000517
   54  -0.0000014   0.0000301  -0.0000172   0.0000029  -0.0002792  -0.0012589
   55  -0.0000334  -0.0005571   0.0000046  -0.0374139   0.0311696   0.0595603
   56   0.0000033  -0.0000049  -0.0003395   0.0041015   0.0272282   0.0263261
   57  -0.0000524  -0.0000549  -0.0001326   0.0214412   0.0173678   0.0226930
   58   0.0000226  -0.0000035   0.0000406  -0.0044038  -0.0033034  -0.0000418
   59  -0.0000323  -0.0000125   0.0000396  -0.0028587   0.0045867  -0.0024557
   60   0.0000286  -0.0000178  -0.0000179   0.0001664  -0.0024704   0.0036957
   61  -0.0000068  -0.0000859   0.0005967  -0.1808570   0.0139455   0.0601819
   62  -0.0002373   0.0003666   0.0006896   0.0469212  -0.1142996  -0.0825191
   63   0.0002916  -0.0000516   0.0003971   0.1110569  -0.0707067  -0.1994462
   64  -0.0000129  -0.0000977   0.0001012   0.0092489   0.0111972   0.0134230
   65  -0.0001480  -0.0001394   0.0001117  -0.0053477  -0.0035456  -0.0078456
   66  -0.0000144   0.0004266  -0.0003390  -0.0105630  -0.0136711  -0.0115235
           37          38          39          40          41          42
    1  -0.0172392  -0.0142373  -0.0032434   0.0005939   0.0022718   0.0002615
    2  -0.0216690  -0.0038760   0.0003431   0.0005294  -0.0016737   0.0025437
    3  -0.0216094  -0.0047984   0.0055225  -0.0006482   0.0018957  -0.0006514
    4   0.0013955   0.0031799   0.0015143   0.0000125   0.0002008  -0.0008236
    5  -0.0024367  -0.0020497   0.0017370   0.0000912   0.0007517  -0.0012653
    6  -0.0010127  -0.0013202  -0.0003548  -0.0000693   0.0000231   0.0000885
    7  -0.0029462   0.0022384  -0.0019853  -0.0005749   0.0001395   0.0002904
    8   0.0024017  -0.0004268  -0.0002756   0.0001687  -0.0000535   0.0004877
    9  -0.0013918   0.0006514  -0.0007091  -0.0007984   0.0003403   0.0001725
   10   0.0002045  -0.0010996   0.0000238  -0.0002250  -0.0002115  -0.0002025
   11  -0.0003459  -0.0006398  -0.0000108  -0.0000425  -0.0001281   0.0001640
   12   0.0008628   0.0001609  -0.0000957   0.0000580  -0.0000660  -0.0000217
   13  -0.0003337   0.0000897   0.0002356   0.0000639   0.0000704   0.0000023
   14   0.0001536   0.0000625  -0.0001728  -0.0000287  -0.0000648   0.0000314
   15   0.0000160   0.0001158  -0.0000012   0.0000052  -0.0000067  -0.0000120
   16  -0.0002506   0.0004952   0.0003438  -0.0000030  -0.0000097  -0.0000332
   17  -0.0000017   0.0006410  -0.0000651   0.0001087   0.0001158   0.0000784
   18  -0.0001880  -0.0000410  -0.0000487  -0.0000043  -0.0000458   0.0000112
   19   0.0000104  -0.0000080   0.0000215   0.0000017  -0.0000026   0.0000028
   20  -0.0000026  -0.0000191  -0.0000358   0.0000024  -0.0000028   0.0000245
   21  -0.0000692  -0.0001388   0.0000200  -0.0000061   0.0000063   0.0000054
   22   0.0000197  -0.0001448  -0.0000494   0.0001035   0.0001186   0.0001420
   23  -0.0007327  -0.0001477   0.0000039   0.0000546  -0.0002203   0.0001225
   24   0.0013727   0.0006107  -0.0002241  -0.0000002  -0.0000239  -0.0000651
   25  -0.0003059  -0.0000117   0.0000948   0.0000209  -0.0000309   0.0000129
   26  -0.0001155   0.0000017   0.0000949   0.0000128  -0.0000093   0.0000075
   27   0.0000648   0.0000234   0.0000179   0.0000045   0.0000051  -0.0000116
   28  -0.0025735   0.0004038   0.0023463   0.0001985  -0.0006139  -0.0000102
   29   0.0022489   0.0021890   0.0018659  -0.0000324  -0.0004100  -0.0002034
   30  -0.0002030   0.0000606  -0.0001565   0.0000424   0.0000437   0.0001604
   31   0.0003295   0.0000109   0.0001282  -0.0000024  -0.0000092   0.0000232
   32  -0.0006242  -0.0003511  -0.0003361   0.0000252   0.0000038   0.0000763
   33  -0.0006340  -0.0003640   0.0000451  -0.0000174  -0.0000392  -0.0000168
   34  -0.1456855  -0.0644836  -0.0664834   0.0097765   0.0110619   0.0142337
   35  -0.0337006  -0.1533633  -0.1133994  -0.0052813  -0.0034016  -0.0071958
   36  -0.0168226  -0.0988547  -0.1959438  -0.0098714  -0.0129570  -0.0118751
   37   0.6719963   0.0639512  -0.0996163  -0.1527453   0.0564511   0.1195791
   38   0.0639512   0.3333571   0.2506664   0.0563607  -0.0834945  -0.0844008
   39  -0.0996163   0.2506664   0.5204677   0.1208037  -0.0850362  -0.1974713
   40  -0.1527453   0.0563607   0.1208037   0.1602569  -0.0591198  -0.1296237
   41   0.0564511  -0.0834945  -0.0850362  -0.0591198   0.0790747   0.0951473
   42   0.1195791  -0.0844008  -0.1974713  -0.1296237   0.0951473   0.2042747
   43  -0.3213918  -0.0369089   0.0371150  -0.0128798  -0.0054546  -0.0015517
   44  -0.0757844  -0.0976916  -0.0217181   0.0124891   0.0063878  -0.0005408
   45  -0.0140086  -0.0360055  -0.1076002   0.0231812   0.0058432   0.0033067
   46  -0.0072682  -0.0189474  -0.0228087   0.0007858   0.0010306  -0.0003306
   47  -0.0012680  -0.0007667  -0.0054294   0.0005960  -0.0023167   0.0023161
   48   0.0019342   0.0007915   0.0038794  -0.0008370   0.0021513  -0.0008523
   49  -0.0378095   0.0038236   0.0222505  -0.0046543  -0.0028259   0.0003617
   50   0.0308638   0.0287405   0.0170650  -0.0032511   0.0046145  -0.0026283
   51   0.0593826   0.0278192   0.0236565  -0.0003352  -0.0027834   0.0036371
   52   0.0002626   0.0009107   0.0038014  -0.0007342  -0.0003165  -0.0001365
   53   0.0004260   0.0037895  -0.0047596   0.0005768   0.0001947  -0.0000948
   54   0.0032124  -0.0048339  -0.0007513   0.0011145   0.0002521   0.0000603
   55  -0.0425290  -0.0253845  -0.0213121  -0.0004969  -0.0003718  -0.0007796
   56  -0.0249923  -0.0205552  -0.0105908  -0.0004028  -0.0007182   0.0004084
   57  -0.0215139  -0.0103986  -0.0130199  -0.0007214   0.0004352  -0.0001414
   58  -0.0005617  -0.0004690  -0.0008356   0.0000001   0.0002424  -0.0000587
   59  -0.0004612  -0.0008929   0.0003866   0.0002192  -0.0006541   0.0005096
   60  -0.0007775   0.0004180  -0.0001415  -0.0000443   0.0004912  -0.0003793
   61   0.0590040   0.0295715   0.0238946   0.0000015  -0.0032085  -0.0021061
   62   0.0045987  -0.0084631  -0.0265531  -0.0027368   0.0021131  -0.0051241
   63  -0.0128761  -0.0365185  -0.0371045  -0.0017080  -0.0048984   0.0003445
   64  -0.0015836   0.0006599   0.0037619   0.0005005   0.0005877   0.0007469
   65   0.0010404   0.0039554  -0.0037807  -0.0003395  -0.0001085  -0.0004642
   66   0.0042986  -0.0036425   0.0000130  -0.0005246  -0.0007779  -0.0005633
           43          44          45          46          47          48
    1   0.0040944  -0.0018568  -0.0004357   0.0000556   0.0002494   0.0000827
    2  -0.0015453   0.0028417  -0.0054396  -0.0007257   0.0000121  -0.0000072
    3  -0.0007457  -0.0054771  -0.0009345  -0.0009976  -0.0003113   0.0001626
    4  -0.0009661  -0.0008125   0.0009766  -0.0000545  -0.0001299   0.0000623
    5  -0.0001265  -0.0012478  -0.0002301  -0.0003851  -0.0000209  -0.0001492
    6   0.0010258   0.0002146  -0.0000549   0.0000908   0.0000698  -0.0000456
    7   0.0012534   0.0004440  -0.0005276   0.0000327   0.0000394  -0.0000617
    8  -0.0004528   0.0003371   0.0006756   0.0001964  -0.0000278   0.0000983
    9   0.0000662   0.0000612  -0.0001975  -0.0000539   0.0000212  -0.0000300
   10   0.0002491   0.0000670  -0.0002461   0.0000794   0.0000772   0.0000031
   11   0.0003121   0.0001291  -0.0001913  -0.0000082   0.0000107  -0.0000284
   12   0.0001066   0.0002239  -0.0001018   0.0000299   0.0000063  -0.0000040
   13   0.0000610  -0.0000657   0.0000094  -0.0000791  -0.0000353  -0.0000367
   14   0.0000566   0.0000440   0.0000023   0.0000519   0.0000231   0.0000195
   15  -0.0000513  -0.0000115   0.0000261  -0.0000014  -0.0000015  -0.0000024
   16   0.0000226  -0.0001621   0.0000299  -0.0000619  -0.0000328  -0.0000142
   17  -0.0003296  -0.0000617   0.0001950  -0.0000102  -0.0000412   0.0000286
   18  -0.0000141  -0.0000410  -0.0000123  -0.0000040   0.0000086  -0.0000059
   19  -0.0000121   0.0000140  -0.0000077  -0.0000031  -0.0000026  -0.0000018
   20   0.0000240   0.0000140  -0.0000043   0.0000028  -0.0000009   0.0000026
   21   0.0000118  -0.0000041  -0.0000562  -0.0000073   0.0000019  -0.0000028
   22  -0.0003474  -0.0000093   0.0002270   0.0000059  -0.0000077   0.0000127
   23   0.0000563   0.0003227  -0.0003725  -0.0000452  -0.0000178   0.0000046
   24  -0.0001255   0.0002586   0.0004622   0.0001018  -0.0000113   0.0000131
   25  -0.0000278   0.0000384  -0.0000975  -0.0000336  -0.0000135  -0.0000055
   26  -0.0000130   0.0000014  -0.0000349  -0.0000192  -0.0000053  -0.0000037
   27  -0.0000214  -0.0000223   0.0000126  -0.0000012   0.0000055  -0.0000005
   28  -0.0007356   0.0005879  -0.0012473  -0.0003613  -0.0000254  -0.0000922
   29  -0.0008664   0.0000736   0.0000573  -0.0000117   0.0000626  -0.0000147
   30  -0.0000331   0.0002143   0.0000571   0.0000053  -0.0000234  -0.0000310
   31  -0.0000861   0.0000369   0.0000353   0.0000066   0.0000341  -0.0000167
   32   0.0003335  -0.0000520  -0.0001601  -0.0000080   0.0000002   0.0000129
   33   0.0000441  -0.0001669  -0.0002578  -0.0000417  -0.0000134  -0.0000059
   34  -0.0142640  -0.0234418  -0.0253282  -0.0048971  -0.0022848   0.0014850
   35  -0.0501413  -0.0008881   0.0080096  -0.0018593   0.0051175  -0.0022563
   36  -0.0628186  -0.0030743   0.0274014   0.0015600  -0.0022327   0.0037012
   37  -0.3213918  -0.0757844  -0.0140086  -0.0072682  -0.0012680   0.0019342
   38  -0.0369089  -0.0976916  -0.0360055  -0.0189474  -0.0007667   0.0007915
   39   0.0371150  -0.0217181  -0.1076002  -0.0228087  -0.0054294   0.0038794
   40  -0.0128798   0.0124891   0.0231812   0.0007858   0.0005960  -0.0008370
   41  -0.0054546   0.0063878   0.0058432   0.0010306  -0.0023167   0.0021513
   42  -0.0015517  -0.0005408   0.0033067  -0.0003306   0.0023161  -0.0008523
   43   0.6482598   0.1025485  -0.0389181  -0.0979719  -0.0670939  -0.0715335
   44   0.1025485   0.3550987   0.2697907  -0.0669415  -0.1447670  -0.1268556
   45  -0.0389181   0.2697907   0.5261653  -0.0715352  -0.1268512  -0.1886770
   46  -0.0979719  -0.0669415  -0.0715352   0.1001306   0.0734371   0.0760349
   47  -0.0670939  -0.1447670  -0.1268512   0.0734371   0.1448746   0.1406959
   48  -0.0715335  -0.1268556  -0.1886770   0.0760349   0.1406959   0.1948276
   49  -0.1960538   0.0513637   0.1186065   0.0110155  -0.0056948  -0.0108883
   50   0.0145115  -0.1143964  -0.0753562   0.0120870  -0.0031363  -0.0133188
   51   0.0674066  -0.0888131  -0.2117531   0.0140689  -0.0071439  -0.0111837
   52  -0.0134316  -0.0058384  -0.0020320   0.0005875   0.0009429  -0.0003214
   53   0.0121450   0.0062234  -0.0002090   0.0004754  -0.0021977   0.0022323
   54   0.0226233   0.0062639   0.0037566  -0.0010022   0.0021305  -0.0006593
   55   0.0606802   0.0041545  -0.0133080  -0.0013906   0.0010503   0.0043062
   56   0.0309700  -0.0096995  -0.0356455   0.0005201   0.0045213  -0.0038909
   57   0.0238151  -0.0261775  -0.0366052   0.0037300  -0.0040117   0.0000484
   58   0.0003568  -0.0028480  -0.0014123   0.0003565  -0.0003304  -0.0005177
   59  -0.0033870   0.0025604  -0.0052932   0.0005937  -0.0001968  -0.0007153
   60  -0.0020603  -0.0053825   0.0004556   0.0007440  -0.0003690  -0.0006177
   61  -0.0559348   0.0056481   0.0255609  -0.0009675   0.0003517   0.0005944
   62   0.0048926  -0.0048845   0.0005183   0.0004411  -0.0004483   0.0007710
   63   0.0251475   0.0005433  -0.0151719   0.0006124   0.0006880  -0.0001560
   64  -0.0008750   0.0003693   0.0004782   0.0000328   0.0001410  -0.0001887
   65   0.0004698  -0.0003451   0.0007013   0.0001252  -0.0006787   0.0004318
   66   0.0005105   0.0007146  -0.0002217  -0.0001942   0.0004548  -0.0003582
           49          50          51          52          53          54
    1  -0.0002510   0.0005537   0.0002732   0.0000218   0.0001536  -0.0001424
    2   0.0000302  -0.0012164  -0.0001833   0.0001939  -0.0005614   0.0005436
    3   0.0002309   0.0000126  -0.0010777  -0.0001409   0.0005638  -0.0002576
    4   0.0001554  -0.0002366  -0.0005816  -0.0000496   0.0001704  -0.0001527
    5  -0.0006596  -0.0001742  -0.0001834  -0.0000556   0.0000195  -0.0001136
    6  -0.0002389   0.0002860   0.0005456   0.0000243  -0.0000118   0.0000210
    7  -0.0001163   0.0004086   0.0009608  -0.0000127  -0.0000095   0.0000399
    8   0.0003154  -0.0001548  -0.0004619   0.0000104   0.0000382   0.0000172
    9  -0.0000059   0.0000284   0.0001687  -0.0000154  -0.0000137   0.0000269
   10   0.0000694   0.0001653   0.0002013   0.0000749  -0.0000405   0.0000128
   11  -0.0001109   0.0001345   0.0001913  -0.0000194  -0.0000871   0.0000500
   12   0.0000681   0.0000367  -0.0000300   0.0000038  -0.0000083   0.0000241
   13  -0.0001757  -0.0000087   0.0000398  -0.0000582   0.0000041  -0.0000144
   14   0.0000953   0.0000628   0.0000162   0.0000330  -0.0000010   0.0000142
   15  -0.0000063  -0.0000471  -0.0000088  -0.0000058   0.0000049  -0.0000109
   16  -0.0001149   0.0000504   0.0000530  -0.0000257  -0.0000323   0.0000095
   17   0.0000659  -0.0002137  -0.0002635  -0.0000084   0.0000658  -0.0000292
   18  -0.0000200   0.0000527   0.0000147   0.0000010  -0.0000340  -0.0000068
   19  -0.0000056  -0.0000077  -0.0000096  -0.0000038  -0.0000011  -0.0000013
   20   0.0000120   0.0000069   0.0000194   0.0000000   0.0000020   0.0000023
   21   0.0000278   0.0000166   0.0000345  -0.0000008   0.0000008   0.0000007
   22   0.0000724  -0.0002850  -0.0003823  -0.0000028   0.0000878  -0.0000306
   23  -0.0000860   0.0000248   0.0001778   0.0000234  -0.0000276   0.0000475
   24  -0.0001503  -0.0002104  -0.0001527   0.0000155   0.0000035   0.0000107
   25  -0.0000555  -0.0000222   0.0000052  -0.0000053  -0.0000091   0.0000080
   26  -0.0000286  -0.0000092  -0.0000033  -0.0000057  -0.0000060   0.0000032
   27  -0.0000017  -0.0000325  -0.0000361  -0.0000009   0.0000069  -0.0000083
   28  -0.0004671  -0.0002285   0.0000236   0.0000077  -0.0001625   0.0001094
   29   0.0004569  -0.0000567  -0.0003323   0.0000054  -0.0000384  -0.0000004
   30   0.0002259   0.0003149   0.0003874  -0.0000110   0.0000296   0.0000187
   31  -0.0000085  -0.0000167  -0.0000495   0.0000047   0.0000045  -0.0000014
   32   0.0000416   0.0001814   0.0003250   0.0000194   0.0000018   0.0000301
   33   0.0000105   0.0000934   0.0000835  -0.0000181  -0.0000153  -0.0000172
   34   0.0001992   0.0060385   0.0056564   0.0005683   0.0003758   0.0000029
   35   0.0059274  -0.0259814  -0.0288981   0.0003690  -0.0008834  -0.0002792
   36   0.0058452  -0.0290664  -0.0492629  -0.0000233  -0.0000517  -0.0012589
   37  -0.0378095   0.0308638   0.0593826   0.0002626   0.0004260   0.0032124
   38   0.0038236   0.0287405   0.0278192   0.0009107   0.0037895  -0.0048339
   39   0.0222505   0.0170650   0.0236565   0.0038014  -0.0047596  -0.0007513
   40  -0.0046543  -0.0032511  -0.0003352  -0.0007342   0.0005768   0.0011145
   41  -0.0028259   0.0046145  -0.0027834  -0.0003165   0.0001947   0.0002521
   42   0.0003617  -0.0026283   0.0036371  -0.0001365  -0.0000948   0.0000603
   43  -0.1960538   0.0145115   0.0674066  -0.0134316   0.0121450   0.0226233
   44   0.0513637  -0.1143964  -0.0888131  -0.0058384   0.0062234   0.0062639
   45   0.1186065  -0.0753562  -0.2117531  -0.0020320  -0.0002090   0.0037566
   46   0.0110155   0.0120870   0.0140689   0.0005875   0.0004754  -0.0010022
   47  -0.0056948  -0.0031363  -0.0071439   0.0009429  -0.0021977   0.0021305
   48  -0.0108883  -0.0133188  -0.0111837  -0.0003214   0.0022323  -0.0006593
   49   0.7115972   0.1053761  -0.0629273  -0.3192865  -0.0675817   0.0087101
   50   0.1053761   0.3327902   0.2361602  -0.0675019  -0.0605121  -0.0087573
   51  -0.0629273   0.2361602   0.4847887   0.0086253  -0.0086892  -0.0519581
   52  -0.3192865  -0.0675019   0.0086253   0.3380390   0.0741881  -0.0102909
   53  -0.0675817  -0.0605121  -0.0086892   0.0741881   0.0543571   0.0133108
   54   0.0087101  -0.0087573  -0.0519581  -0.0102909   0.0133108   0.0474408
   55  -0.1563981  -0.0402485  -0.0212379  -0.0076065  -0.0190449  -0.0223874
   56  -0.0768707  -0.1626859  -0.1091080  -0.0011718  -0.0006200  -0.0049383
   57  -0.0722257  -0.1225623  -0.2071461   0.0023352   0.0015642   0.0046046
   58   0.0108207  -0.0052771  -0.0100222   0.0005525   0.0010876  -0.0001504
   59   0.0125195  -0.0029260  -0.0133361   0.0006357  -0.0021664   0.0023925
   60   0.0146565  -0.0066430  -0.0112577  -0.0007936   0.0021743  -0.0006550
   61  -0.0134910  -0.0510630  -0.0630586   0.0015626  -0.0018895  -0.0006035
   62  -0.0237358  -0.0002320  -0.0024013  -0.0023711   0.0024820  -0.0057682
   63  -0.0258271   0.0069160   0.0270649  -0.0012084  -0.0060125  -0.0004896
   64  -0.0050429  -0.0019089   0.0019078  -0.0004648  -0.0009240  -0.0010657
   65  -0.0024346   0.0051389  -0.0021080  -0.0000431  -0.0000730  -0.0003379
   66   0.0012985  -0.0023599   0.0034852   0.0001923   0.0000087   0.0001088
           55          56          57          58          59          60
    1   0.0018034   0.0007891   0.0030793  -0.0002763  -0.0002190  -0.0001459
    2   0.0015656   0.0034776  -0.0051427   0.0008742   0.0003077  -0.0001313
    3   0.0027971  -0.0043373  -0.0005399   0.0009785   0.0001243   0.0001327
    4   0.0000388  -0.0005143   0.0014030  -0.0002539  -0.0001251   0.0000614
    5   0.0000927   0.0003636   0.0006991  -0.0004068   0.0000183   0.0000016
    6  -0.0001096   0.0000203  -0.0002515   0.0000676  -0.0000420  -0.0000151
    7  -0.0007974  -0.0005443  -0.0001584   0.0000132   0.0000137  -0.0000142
    8   0.0004329  -0.0000253   0.0001857   0.0001450  -0.0000648   0.0000536
    9  -0.0002076  -0.0000943  -0.0000306   0.0000018   0.0000175  -0.0000051
   10  -0.0001597  -0.0000609  -0.0001457   0.0000605  -0.0000053  -0.0000306
   11  -0.0002301   0.0001963  -0.0005405  -0.0000106   0.0000420   0.0000040
   12  -0.0001237   0.0002636   0.0002678  -0.0000683  -0.0000362  -0.0000002
   13  -0.0000272  -0.0001258   0.0001108  -0.0000964  -0.0000070   0.0000331
   14  -0.0000385  -0.0000121   0.0000154   0.0000472  -0.0000057  -0.0000142
   15   0.0000285   0.0000004   0.0000098  -0.0000137   0.0000102  -0.0000020
   16  -0.0002118   0.0000863  -0.0001565  -0.0000872   0.0000291  -0.0000019
   17   0.0003220   0.0001043   0.0003540   0.0000058  -0.0000368   0.0000219
   18   0.0000580  -0.0000997  -0.0000551   0.0000054   0.0000056  -0.0000038
   19   0.0000268  -0.0000127   0.0000044  -0.0000027   0.0000011   0.0000024
   20  -0.0000271  -0.0000061   0.0000090   0.0000013  -0.0000010  -0.0000009
   21  -0.0000399  -0.0000276   0.0000064   0.0000033   0.0000026  -0.0000053
   22   0.0005659   0.0001375   0.0005657   0.0000290  -0.0000587   0.0000401
   23  -0.0002968   0.0000808  -0.0001443  -0.0000185  -0.0000097   0.0000087
   24   0.0000853   0.0004658  -0.0001341  -0.0000376  -0.0000186   0.0000209
   25  -0.0000220   0.0000472  -0.0000222  -0.0000226  -0.0000042   0.0000118
   26  -0.0000088   0.0000193  -0.0000018  -0.0000166  -0.0000001   0.0000052
   27   0.0000700   0.0000017   0.0000353   0.0000087  -0.0000029   0.0000027
   28  -0.0003566   0.0005949  -0.0009495  -0.0001305   0.0000699   0.0000231
   29   0.0001018   0.0000356  -0.0000724   0.0000072   0.0000281  -0.0000308
   30  -0.0008839  -0.0003545   0.0002371  -0.0000766   0.0000608  -0.0000746
   31  -0.0000334   0.0000033  -0.0000524   0.0000226  -0.0000323   0.0000286
   32  -0.0005571  -0.0000049  -0.0000549  -0.0000035  -0.0000125  -0.0000178
   33   0.0000046  -0.0003395  -0.0001326   0.0000406   0.0000396  -0.0000179
   34  -0.0374139   0.0041015   0.0214412  -0.0044038  -0.0028587   0.0001664
   35   0.0311696   0.0272282   0.0173678  -0.0033034   0.0045867  -0.0024704
   36   0.0595603   0.0263261   0.0226930  -0.0000418  -0.0024557   0.0036957
   37  -0.0425290  -0.0249923  -0.0215139  -0.0005617  -0.0004612  -0.0007775
   38  -0.0253845  -0.0205552  -0.0103986  -0.0004690  -0.0008929   0.0004180
   39  -0.0213121  -0.0105908  -0.0130199  -0.0008356   0.0003866  -0.0001415
   40  -0.0004969  -0.0004028  -0.0007214   0.0000001   0.0002192  -0.0000443
   41  -0.0003718  -0.0007182   0.0004352   0.0002424  -0.0006541   0.0004912
   42  -0.0007796   0.0004084  -0.0001414  -0.0000587   0.0005096  -0.0003793
   43   0.0606802   0.0309700   0.0238151   0.0003568  -0.0033870  -0.0020603
   44   0.0041545  -0.0096995  -0.0261775  -0.0028480   0.0025604  -0.0053825
   45  -0.0133080  -0.0356455  -0.0366052  -0.0014123  -0.0052932   0.0004556
   46  -0.0013906   0.0005201   0.0037300   0.0003565   0.0005937   0.0007440
   47   0.0010503   0.0045213  -0.0040117  -0.0003304  -0.0001968  -0.0003690
   48   0.0043062  -0.0038909   0.0000484  -0.0005177  -0.0007153  -0.0006177
   49  -0.1563981  -0.0768707  -0.0722257   0.0108207   0.0125195   0.0146565
   50  -0.0402485  -0.1626859  -0.1225623  -0.0052771  -0.0029260  -0.0066430
   51  -0.0212379  -0.1091080  -0.2071461  -0.0100222  -0.0133361  -0.0112577
   52  -0.0076065  -0.0011718   0.0023352   0.0005525   0.0006357  -0.0007936
   53  -0.0190449  -0.0006200   0.0015642   0.0010876  -0.0021664   0.0021743
   54  -0.0223874  -0.0049383   0.0046046  -0.0001504   0.0023925  -0.0006550
   55   0.6592969   0.0699769  -0.0951966  -0.1518917   0.0554503   0.1195350
   56   0.0699769   0.3397134   0.2594547   0.0553613  -0.0821410  -0.0839935
   57  -0.0951966   0.2594547   0.5305526   0.1194591  -0.0838406  -0.1975080
   58  -0.1518917   0.0553613   0.1194591   0.1578370  -0.0581206  -0.1297458
   59   0.0554503  -0.0821410  -0.0838406  -0.0581206   0.0778555   0.0942043
   60   0.1195350  -0.0839935  -0.1975080  -0.1297458   0.0942043   0.2043893
   61  -0.3163198  -0.0391556   0.0378419  -0.0130815  -0.0052786  -0.0013973
   62  -0.0768523  -0.0983441  -0.0217367   0.0124261   0.0059954  -0.0006000
   63  -0.0129503  -0.0347419  -0.1071157   0.0233001   0.0059021   0.0027869
   64  -0.0067577  -0.0187366  -0.0226429   0.0007595   0.0010256  -0.0002911
   65  -0.0012562  -0.0009277  -0.0054015   0.0006064  -0.0022864   0.0022705
   66   0.0020911   0.0012209   0.0042260  -0.0008844   0.0020848  -0.0008006
           61          62          63          64          65          66
    1  -0.0298232  -0.0011273   0.0057917   0.0009917  -0.0005553  -0.0016797
    2   0.0090198   0.0087812   0.0020157   0.0012634  -0.0022461   0.0015334
    3   0.0230641   0.0059952   0.0032485   0.0001182   0.0021760  -0.0005897
    4  -0.0006730  -0.0022153  -0.0024531  -0.0001649   0.0009606   0.0000945
    5  -0.0044274  -0.0013560   0.0007827   0.0003122   0.0000314  -0.0003496
    6   0.0011844   0.0007717  -0.0002391  -0.0000580  -0.0000717   0.0002474
    7   0.0012507   0.0000722  -0.0008694  -0.0000268   0.0000275   0.0000204
    8   0.0003644   0.0008440  -0.0000402  -0.0001477   0.0000058   0.0001963
    9   0.0004258  -0.0001221   0.0001307   0.0000598   0.0000792  -0.0000597
   10  -0.0004792   0.0003676   0.0003568   0.0000126  -0.0001840  -0.0000788
   11  -0.0001014   0.0001436   0.0003268   0.0002141  -0.0003797  -0.0001305
   12  -0.0010325  -0.0004120  -0.0003143   0.0000205  -0.0000326  -0.0000297
   13  -0.0004192  -0.0002202  -0.0002990   0.0000606   0.0000676  -0.0001100
   14   0.0002246   0.0001185  -0.0000106  -0.0000583  -0.0000010   0.0001030
   15  -0.0001242  -0.0000759   0.0000342  -0.0000139   0.0000059  -0.0000232
   16  -0.0000425  -0.0008622  -0.0001794   0.0001046  -0.0000974  -0.0000710
   17   0.0000437   0.0000110  -0.0003220  -0.0001870   0.0002808   0.0001640
   18   0.0000708   0.0001120   0.0001418   0.0000300  -0.0000515  -0.0000533
   19  -0.0000063   0.0000019   0.0000052   0.0000015   0.0000076  -0.0000243
   20   0.0000121   0.0000340  -0.0000247  -0.0000052  -0.0000023   0.0000210
   21   0.0000312   0.0000483  -0.0000024   0.0000032  -0.0000106  -0.0000196
   22  -0.0004122   0.0005897  -0.0004302  -0.0003334   0.0003866   0.0002059
   23   0.0000929   0.0003943  -0.0003058   0.0000010  -0.0001123   0.0003563
   24  -0.0007507  -0.0007005  -0.0000311  -0.0000569  -0.0000372   0.0001507
   25  -0.0000752  -0.0000010  -0.0000653   0.0000149  -0.0000210   0.0000489
   26  -0.0000656  -0.0000482  -0.0000445   0.0000125  -0.0000079   0.0000026
   27  -0.0000469   0.0000790  -0.0000386   0.0000262   0.0000501  -0.0000141
   28  -0.0001618  -0.0022437  -0.0005392   0.0002405  -0.0005565   0.0005729
   29   0.0028842  -0.0025558  -0.0010801  -0.0001832   0.0003842  -0.0001525
   30   0.0015783  -0.0003672  -0.0008059   0.0000839   0.0003279   0.0002501
   31  -0.0000068  -0.0002373   0.0002916  -0.0000129  -0.0001480  -0.0000144
   32  -0.0000859   0.0003666  -0.0000516  -0.0000977  -0.0001394   0.0004266
   33   0.0005967   0.0006896   0.0003971   0.0001012   0.0001117  -0.0003390
   34  -0.1808570   0.0469212   0.1110569   0.0092489  -0.0053477  -0.0105630
   35   0.0139455  -0.1142996  -0.0707067   0.0111972  -0.0035456  -0.0136711
   36   0.0601819  -0.0825191  -0.1994462   0.0134230  -0.0078456  -0.0115235
   37   0.0590040   0.0045987  -0.0128761  -0.0015836   0.0010404   0.0042986
   38   0.0295715  -0.0084631  -0.0365185   0.0006599   0.0039554  -0.0036425
   39   0.0238946  -0.0265531  -0.0371045   0.0037619  -0.0037807   0.0000130
   40   0.0000015  -0.0027368  -0.0017080   0.0005005  -0.0003395  -0.0005246
   41  -0.0032085   0.0021131  -0.0048984   0.0005877  -0.0001085  -0.0007779
   42  -0.0021061  -0.0051241   0.0003445   0.0007469  -0.0004642  -0.0005633
   43  -0.0559348   0.0048926   0.0251475  -0.0008750   0.0004698   0.0005105
   44   0.0056481  -0.0048845   0.0005433   0.0003693  -0.0003451   0.0007146
   45   0.0255609   0.0005183  -0.0151719   0.0004782   0.0007013  -0.0002217
   46  -0.0009675   0.0004411   0.0006124   0.0000328   0.0001252  -0.0001942
   47   0.0003517  -0.0004483   0.0006880   0.0001410  -0.0006787   0.0004548
   48   0.0005944   0.0007710  -0.0001560  -0.0001887   0.0004318  -0.0003582
   49  -0.0134910  -0.0237358  -0.0258271  -0.0050429  -0.0024346   0.0012985
   50  -0.0510630  -0.0002320   0.0069160  -0.0019089   0.0051389  -0.0023599
   51  -0.0630586  -0.0024013   0.0270649   0.0019078  -0.0021080   0.0034852
   52   0.0015626  -0.0023711  -0.0012084  -0.0004648  -0.0000431   0.0001923
   53  -0.0018895   0.0024820  -0.0060125  -0.0009240  -0.0000730   0.0000087
   54  -0.0006035  -0.0057682  -0.0004896  -0.0010657  -0.0003379   0.0001088
   55  -0.3163198  -0.0768523  -0.0129503  -0.0067577  -0.0012562   0.0020911
   56  -0.0391556  -0.0983441  -0.0347419  -0.0187366  -0.0009277   0.0012209
   57   0.0378419  -0.0217367  -0.1071157  -0.0226429  -0.0054015   0.0042260
   58  -0.0130815   0.0124261   0.0233001   0.0007595   0.0006064  -0.0008844
   59  -0.0052786   0.0059954   0.0059021   0.0010256  -0.0022864   0.0020848
   60  -0.0013973  -0.0006000   0.0027869  -0.0002911   0.0022705  -0.0008006
   61   0.6487290   0.1096498  -0.0338194  -0.0977956  -0.0665335  -0.0720851
   62   0.1096498   0.3521440   0.2635340  -0.0673604  -0.1427955  -0.1261400
   63  -0.0338194   0.2635340   0.5150707  -0.0733395  -0.1259502  -0.1883050
   64  -0.0977956  -0.0673604  -0.0733395   0.1010895   0.0738252   0.0768959
   65  -0.0665335  -0.1427955  -0.1259502   0.0738252   0.1438528   0.1399371
   66  -0.0720851  -0.1261400  -0.1883050   0.0768959   0.1399371   0.1944194
 **********************************************************************
 **                                                                  **
 **                       VIBRATIONAL ANALYSIS                       **
 **                       --------------------                       **
 **                                                                  **
 **        VIBRATIONAL FREQUENCIES (CM**-1) AND NORMAL MODES         **
 **     FORCE CONSTANTS (mDYN/ANGSTROM) AND REDUCED MASSES (AMU)     **
 **                  INFRARED INTENSITIES (KM/MOL)                   **
 **                                                                  **
 **********************************************************************


 Mode:                 1                      2                      3
 Frequency:        44.64                  55.72                  82.37
 Force Cnst:      0.0050                 0.0196                 0.0248
 Red. Mass:       4.2565                10.7274                 6.1992
 IR Active:          YES                    YES                    YES
 IR Intens:        0.093                  0.075                  0.511
 Raman Active:       YES                    YES                    YES
               X      Y      Z        X      Y      Z        X      Y      Z
 C         -0.007 -0.021  0.049    0.001  0.018  0.170   -0.013 -0.142  0.038
 C          0.005 -0.016 -0.000   -0.000  0.013  0.134    0.039 -0.084  0.024
 Cl         0.043 -0.033 -0.048   -0.006  0.044  0.333    0.143 -0.107  0.009
 C          0.001 -0.001  0.002    0.001 -0.012 -0.049    0.014 -0.001 -0.001
 Cl         0.016  0.005 -0.082    0.003 -0.043 -0.295    0.098  0.101  0.026
 C         -0.010  0.010  0.070   -0.000 -0.015 -0.082   -0.066  0.010 -0.046
 H         -0.013  0.019  0.073    0.000 -0.032 -0.213   -0.083  0.066 -0.070
 C         -0.020  0.006  0.129   -0.000  0.001  0.049   -0.117 -0.052 -0.057
 H         -0.031  0.015  0.181    0.000 -0.000  0.040   -0.182 -0.043 -0.097
 C         -0.014 -0.009  0.114   -0.001  0.015  0.152   -0.088 -0.128 -0.007
 H         -0.019 -0.010  0.147   -0.003  0.020  0.197   -0.132 -0.179 -0.006
 C         -0.008 -0.013  0.029    0.004  0.000  0.091   -0.018 -0.131  0.064
 C          0.038 -0.176  0.143    0.101  0.068 -0.024   -0.096 -0.014  0.007
 H          0.076 -0.319  0.248    0.181  0.128  0.009   -0.125 -0.055  0.004
 C          0.032 -0.150  0.115    0.099  0.068 -0.190   -0.151  0.198 -0.073
 H          0.071 -0.280  0.205    0.176  0.128 -0.283   -0.219  0.310 -0.132
 C         -0.027  0.045 -0.032   -0.003 -0.002 -0.238   -0.123  0.279 -0.091
 H         -0.032  0.066 -0.055   -0.007  0.004 -0.367   -0.168  0.458 -0.170
 C         -0.077  0.212 -0.150   -0.097 -0.080 -0.118   -0.032  0.120 -0.003
 H         -0.122  0.364 -0.263   -0.177 -0.138 -0.152   -0.005  0.169 -0.006
 C         -0.069  0.180 -0.118   -0.093 -0.077  0.047    0.018 -0.084  0.073
 H         -0.109  0.307 -0.205   -0.173 -0.129  0.136    0.082 -0.177  0.117
 TransDip  -0.005  0.001  0.008    0.000  0.002 -0.009   -0.015  0.013 -0.011

 Mode:                 4                      5                      6
 Frequency:       140.78                 215.05                 220.62
 Force Cnst:      0.0621                 0.7719                 0.1432
 Red. Mass:       5.3158                28.3286                 4.9922
 IR Active:          YES                    YES                    YES
 IR Intens:        0.557                  0.023                  0.632
 Raman Active:       YES                    YES                    YES
               X      Y      Z        X      Y      Z        X      Y      Z
 C          0.001 -0.046 -0.195   -0.060  0.068 -0.047   -0.004 -0.015 -0.060
 C          0.005 -0.020 -0.053   -0.000  0.149 -0.048   -0.000 -0.037 -0.211
 Cl         0.002  0.009  0.129    0.656  0.061  0.027    0.008  0.003  0.071
 C          0.002  0.008  0.067   -0.026  0.143 -0.033    0.001 -0.042 -0.265
 Cl         0.025  0.011 -0.099   -0.467 -0.325  0.040    0.017  0.024  0.095
 C         -0.011  0.035  0.266    0.046  0.121  0.009    0.003 -0.039 -0.237
 H         -0.015  0.066  0.437    0.043  0.134  0.041    0.003 -0.051 -0.327
 C         -0.018  0.017  0.189   -0.005  0.089  0.010    0.003  0.009  0.159
 H         -0.026  0.038  0.335   -0.038  0.101  0.039    0.001  0.036  0.373
 C         -0.011 -0.032 -0.109   -0.012  0.076 -0.032    0.003  0.025  0.283
 H         -0.015 -0.050 -0.202    0.003  0.094 -0.039    0.003  0.071  0.594
 C         -0.003 -0.035 -0.196   -0.069  0.052 -0.039   -0.010  0.005 -0.092
 C         -0.116 -0.032 -0.136   -0.085  0.055 -0.035   -0.054  0.010 -0.077
 H         -0.204 -0.062 -0.193   -0.098  0.077 -0.059   -0.091  0.009 -0.107
 C         -0.125 -0.001  0.017   -0.086  0.030 -0.014   -0.053 -0.004 -0.003
 H         -0.223 -0.002  0.070   -0.086  0.040 -0.022   -0.086 -0.012  0.022
 C         -0.009  0.019  0.103   -0.076 -0.027  0.022   -0.007 -0.023  0.045
 H         -0.009  0.030  0.221   -0.067 -0.063  0.048    0.002 -0.053  0.113
 C          0.106  0.024  0.035   -0.067 -0.033  0.023    0.028  0.008 -0.001
 H          0.200  0.044  0.100   -0.050 -0.070  0.056    0.066  0.008  0.030
 C          0.104 -0.003 -0.122   -0.078  0.017 -0.016    0.020  0.021 -0.076
 H          0.204 -0.007 -0.175   -0.085  0.019 -0.014    0.052  0.024 -0.097
 TransDip  -0.007  0.000  0.023    0.000 -0.004  0.003   -0.004  0.001  0.025

 Mode:                 7                      8                      9
 Frequency:       237.33                 276.49                 327.78
 Force Cnst:      0.1952                 0.3541                 0.3412
 Red. Mass:       5.8821                 7.8615                 5.3902
 IR Active:          YES                    YES                    YES
 IR Intens:        0.093                  0.079                  1.366
 Raman Active:       YES                    YES                    YES
               X      Y      Z        X      Y      Z        X      Y      Z
 C         -0.024  0.013  0.058   -0.000  0.051 -0.056    0.018 -0.022  0.141
 C         -0.019 -0.033  0.094    0.083  0.114 -0.083    0.058  0.074  0.310
 Cl         0.085 -0.085  0.000   -0.013  0.213 -0.022   -0.022  0.075 -0.048
 C          0.009 -0.057  0.071    0.141  0.003 -0.042    0.057  0.064  0.209
 Cl         0.133  0.038 -0.018    0.136 -0.086  0.019    0.004 -0.055 -0.020
 C          0.053 -0.080  0.005    0.175 -0.001  0.028    0.009  0.035 -0.146
 H          0.063 -0.122 -0.035    0.171  0.021  0.086   -0.008  0.051 -0.478
 C          0.089 -0.058 -0.043    0.150 -0.018  0.028   -0.046 -0.002 -0.066
 H          0.118 -0.074 -0.119    0.163 -0.013  0.084   -0.091 -0.019 -0.278
 C          0.075 -0.013 -0.004    0.103  0.040 -0.040   -0.037 -0.006  0.199
 H          0.114  0.025 -0.056    0.174  0.124 -0.032   -0.055 -0.026  0.209
 C         -0.119  0.173 -0.043   -0.067 -0.086  0.037    0.023 -0.104 -0.141
 C         -0.132  0.222 -0.083   -0.150 -0.152  0.104   -0.075 -0.065 -0.145
 H         -0.141  0.308 -0.135   -0.185 -0.241  0.120   -0.165 -0.107 -0.198
 C         -0.091  0.025 -0.003   -0.190 -0.067  0.037   -0.100 -0.020 -0.005
 H         -0.036 -0.011 -0.002   -0.161 -0.064  0.017   -0.194 -0.017  0.042
 C         -0.091 -0.192  0.104   -0.255  0.039 -0.071   -0.005 -0.009  0.074
 H         -0.030 -0.430  0.234   -0.293  0.185 -0.172   -0.001 -0.015  0.185
 C         -0.156 -0.028 -0.000   -0.179 -0.086 -0.008    0.083  0.035 -0.021
 H         -0.160 -0.089  0.028   -0.153 -0.051 -0.004    0.167  0.098  0.014
 C         -0.198  0.176 -0.089   -0.132 -0.184  0.059    0.082 -0.034 -0.149
 H         -0.272  0.248 -0.109   -0.172 -0.230  0.122    0.171 -0.029 -0.204
 TransDip  -0.009 -0.002 -0.004   -0.007  0.003  0.006   -0.001 -0.012 -0.036

 Mode:                10                     11                     12
 Frequency:       379.91                 414.60                 453.08
 Force Cnst:      0.5540                 0.2933                 0.7730
 Red. Mass:       6.5143                 2.8961                 6.3913
 IR Active:          YES                    YES                    YES
 IR Intens:        1.653                  0.224                  1.104
 Raman Active:       YES                    YES                    YES
               X      Y      Z        X      Y      Z        X      Y      Z
 C          0.020  0.082 -0.019    0.000  0.001 -0.003   -0.137  0.169 -0.086
 C         -0.079 -0.010  0.097   -0.001 -0.003 -0.005   -0.198  0.048  0.056
 Cl         0.003 -0.126  0.010    0.005 -0.001  0.002    0.084  0.032 -0.010
 C         -0.100  0.014  0.077   -0.001 -0.002 -0.001   -0.145 -0.153  0.103
 Cl        -0.141  0.183 -0.032    0.002 -0.003  0.000    0.136 -0.055  0.002
 C          0.141 -0.071 -0.045   -0.006 -0.000  0.004   -0.179 -0.190 -0.030
 H          0.204 -0.293 -0.140   -0.007  0.003  0.013   -0.170 -0.237 -0.147
 C          0.272  0.029 -0.006   -0.005  0.001 -0.003   -0.062 -0.043  0.017
 H          0.334  0.011 -0.045   -0.002  0.001  0.002    0.151 -0.090  0.008
 C          0.233  0.084  0.049   -0.005  0.001 -0.002   -0.124  0.181  0.017
 H          0.309  0.174  0.058   -0.008 -0.002  0.009   -0.066  0.252  0.041
 C         -0.005  0.030 -0.103   -0.003  0.005 -0.002   -0.081  0.163 -0.138
 C         -0.037 -0.118  0.015   -0.042  0.170 -0.119    0.046 -0.061 -0.000
 H         -0.069 -0.235  0.048   -0.087  0.367 -0.258    0.109 -0.172  0.109
 C         -0.063 -0.072  0.041    0.042 -0.163  0.117    0.061 -0.076  0.034
 H         -0.069 -0.134  0.097    0.092 -0.364  0.261    0.053 -0.207  0.150
 C         -0.085  0.094 -0.059    0.001  0.001 -0.001    0.047  0.152 -0.090
 H         -0.123  0.242 -0.121    0.000  0.004 -0.003    0.014  0.280 -0.179
 C          0.012 -0.059  0.016   -0.043  0.163 -0.116    0.067 -0.056  0.082
 H          0.070 -0.081  0.074   -0.097  0.355 -0.256    0.083 -0.214  0.174
 C          0.030 -0.127  0.000    0.042 -0.162  0.121    0.038 -0.018  0.039
 H          0.068 -0.222  0.060    0.092 -0.361  0.264    0.127 -0.153  0.104
 TransDip   0.039 -0.014 -0.002    0.014  0.005  0.003   -0.027 -0.018  0.008

 Mode:                13                     14                     15
 Frequency:       474.85                 515.36                 563.39
 Force Cnst:      1.2020                 0.6465                 0.7616
 Red. Mass:       9.0477                 4.1313                 4.0723
 IR Active:          YES                    YES                    YES
 IR Intens:        4.861                  0.187                 10.171
 Raman Active:       YES                    YES                    YES
               X      Y      Z        X      Y      Z        X      Y      Z
 C         -0.085 -0.111  0.062   -0.001 -0.009  0.005   -0.019  0.164  0.083
 C         -0.097 -0.033 -0.030    0.001  0.039  0.297   -0.089  0.052  0.004
 Cl         0.069  0.264 -0.036    0.001  0.007 -0.029    0.014 -0.046  0.007
 C         -0.119 -0.179  0.008    0.001 -0.027 -0.177   -0.073 -0.062 -0.094
 Cl        -0.086  0.158 -0.020   -0.004  0.008  0.019    0.036 -0.015  0.008
 C          0.023 -0.302  0.077    0.001 -0.028 -0.162   -0.064 -0.051  0.055
 H          0.043 -0.378  0.142    0.001 -0.037 -0.248   -0.039 -0.117  0.180
 C          0.066 -0.338  0.009   -0.001  0.019  0.277    0.052  0.089 -0.037
 H          0.115 -0.356 -0.030   -0.002  0.064  0.633    0.235  0.050 -0.054
 C          0.025 -0.194  0.029    0.000 -0.042 -0.228   -0.014  0.222 -0.031
 H          0.127 -0.086  0.003    0.007 -0.074 -0.494    0.023  0.257 -0.105
 C         -0.015 -0.132  0.081   -0.004 -0.005  0.011    0.073 -0.211  0.098
 C          0.023  0.001 -0.045    0.004  0.006  0.003    0.005 -0.081 -0.016
 H          0.039  0.121 -0.093    0.011  0.016  0.004   -0.093  0.084 -0.181
 C          0.029  0.040 -0.062    0.007  0.002 -0.002   -0.050  0.091 -0.057
 H         -0.040  0.144 -0.113    0.007  0.005 -0.004   -0.152  0.358 -0.231
 C          0.107 -0.058  0.056    0.008 -0.004  0.002    0.011 -0.120  0.113
 H          0.124 -0.121  0.109    0.009 -0.009 -0.002    0.014 -0.129  0.144
 C          0.030  0.079 -0.019   -0.006  0.007  0.001   -0.007  0.092 -0.075
 H         -0.027  0.164 -0.108   -0.018  0.017 -0.014   -0.024  0.385 -0.238
 C          0.026  0.033  0.011   -0.003  0.002  0.012    0.032 -0.091 -0.033
 H          0.060  0.117 -0.081   -0.003  0.012  0.003    0.008  0.109 -0.190
 TransDip   0.010 -0.070  0.002   -0.010 -0.009 -0.001   -0.010  0.089 -0.050

 Mode:                16                     17                     18
 Frequency:       585.55                 634.36                 647.38
 Force Cnst:      0.9180                 1.5125                 1.7584
 Red. Mass:       4.5444                 6.3793                 7.1209
 IR Active:          YES                    YES                    YES
 IR Intens:        2.679                  0.126                 16.800
 Raman Active:       YES                    YES                    YES
               X      Y      Z        X      Y      Z        X      Y      Z
 C          0.001 -0.021 -0.320    0.008  0.011  0.059   -0.250 -0.010  0.002
 C         -0.006 -0.003 -0.058   -0.010  0.002  0.057   -0.091  0.125 -0.013
 Cl         0.001 -0.007  0.001    0.003  0.003 -0.002   -0.015 -0.058  0.009
 C         -0.010  0.036  0.333   -0.011 -0.018 -0.095    0.008  0.140 -0.031
 Cl         0.001 -0.003 -0.018    0.004 -0.002  0.005    0.040 -0.028  0.004
 C         -0.003 -0.027 -0.165   -0.019  0.001  0.050    0.219  0.123 -0.006
 H          0.002 -0.086 -0.531   -0.016  0.003  0.154    0.218  0.135  0.003
 C          0.009  0.022  0.102   -0.000  0.014 -0.040    0.069 -0.036 -0.003
 H          0.030  0.036  0.243    0.017  0.005 -0.078   -0.105  0.001 -0.025
 C         -0.000  0.022 -0.025    0.003  0.020  0.029    0.023 -0.047  0.014
 H          0.002  0.067  0.254   -0.002  0.008 -0.013    0.163  0.116 -0.008
 C          0.024 -0.063  0.122   -0.010  0.075  0.108   -0.288 -0.086  0.017
 C         -0.021  0.015  0.104   -0.254  0.064  0.159   -0.022 -0.149 -0.157
 H         -0.008  0.189  0.026   -0.134  0.121  0.226    0.176  0.001 -0.073
 C         -0.016  0.035 -0.059   -0.219 -0.199 -0.181    0.003 -0.103 -0.190
 H          0.010  0.209 -0.221   -0.065 -0.242 -0.229   -0.282 -0.023 -0.104
 C          0.018 -0.100  0.018    0.009 -0.066 -0.121    0.298  0.042  0.012
 H          0.011 -0.071  0.024   -0.038  0.160  0.236    0.292  0.062  0.020
 C         -0.008  0.035 -0.067    0.279 -0.083 -0.197   -0.022  0.131  0.144
 H         -0.107  0.178 -0.218    0.169 -0.187 -0.233   -0.273  0.055 -0.019
 C          0.017  0.018  0.097    0.204  0.174  0.142   -0.052  0.083  0.185
 H         -0.083  0.161  0.031    0.064  0.170  0.221    0.179  0.104  0.039
 TransDip  -0.013  0.043 -0.026    0.000 -0.008  0.008   -0.107  0.073 -0.019

 Mode:                19                     20                     21
 Frequency:       714.63                 729.93                 744.62
 Force Cnst:      0.4974                 0.9122                 2.0925
 Red. Mass:       1.6530                 2.9058                 6.4054
 IR Active:          YES                    YES                    YES
 IR Intens:       45.653                  9.822                 17.635
 Raman Active:       YES                    YES                    YES
               X      Y      Z        X      Y      Z        X      Y      Z
 C         -0.006  0.008 -0.005    0.002  0.021  0.236    0.062 -0.147 -0.014
 C          0.003  0.013  0.002   -0.015 -0.047 -0.228   -0.122 -0.240  0.069
 Cl        -0.001 -0.006  0.001    0.002  0.008  0.007    0.019  0.093 -0.015
 C          0.009 -0.001 -0.001   -0.028  0.017  0.129   -0.249  0.016 -0.021
 Cl        -0.002  0.002 -0.000    0.006 -0.005  0.000    0.054 -0.050  0.007
 C          0.010 -0.004  0.001   -0.016 -0.004 -0.062   -0.178  0.068 -0.003
 H          0.007  0.008  0.005   -0.002 -0.100 -0.498   -0.069 -0.272  0.142
 C          0.001 -0.013  0.000    0.015  0.060  0.149    0.090  0.359 -0.074
 H          0.010 -0.014  0.004    0.021  0.006 -0.274   -0.029  0.399  0.037
 C         -0.011  0.012  0.001    0.020 -0.001 -0.072    0.251 -0.148  0.025
 H          0.003  0.031  0.011    0.020 -0.089 -0.667    0.062 -0.339  0.190
 C          0.018 -0.076  0.053    0.000 -0.027  0.019   -0.037  0.008 -0.014
 C         -0.013  0.052 -0.041   -0.022  0.006 -0.040   -0.000 -0.042 -0.025
 H         -0.096  0.390 -0.282   -0.014 -0.035 -0.014    0.002  0.062 -0.079
 C          0.027 -0.107  0.076   -0.023 -0.034 -0.011    0.001 -0.036 -0.023
 H         -0.046  0.162 -0.114   -0.028 -0.120  0.064   -0.099  0.118 -0.101
 C         -0.011  0.048 -0.032    0.002  0.031 -0.015    0.050 -0.006  0.013
 H         -0.123  0.475 -0.343    0.013 -0.009  0.066    0.009  0.147 -0.125
 C          0.028 -0.106  0.080    0.026 -0.011  0.003   -0.034  0.010  0.055
 H         -0.044  0.173 -0.119    0.049 -0.089  0.061   -0.123  0.118 -0.070
 C         -0.014  0.049 -0.040    0.006  0.021 -0.023   -0.026  0.005  0.039
 H         -0.099  0.399 -0.292    0.031 -0.016 -0.007   -0.009  0.086 -0.038
 TransDip  -0.042  0.173 -0.124   -0.009 -0.035 -0.094   -0.131 -0.031  0.010

 Mode:                22                     23                     24
 Frequency:       773.64                 800.18                 807.04
 Force Cnst:      0.6565                 0.6948                 2.0636
 Red. Mass:       1.8616                 1.8418                 5.3774
 IR Active:          YES                    YES                    YES
 IR Intens:       49.027                 24.878                 19.055
 Raman Active:       YES                    YES                    YES
               X      Y      Z        X      Y      Z        X      Y      Z
 C         -0.021 -0.004 -0.004   -0.036  0.016  0.142    0.209  0.029  0.056
 C         -0.012  0.002 -0.001   -0.034  0.007 -0.062    0.246 -0.074 -0.018
 Cl        -0.000 -0.001  0.001    0.000 -0.003  0.002   -0.003  0.010 -0.001
 C         -0.001  0.016 -0.040   -0.021  0.040  0.087    0.203 -0.157  0.053
 Cl         0.004 -0.002  0.003    0.008 -0.006 -0.004   -0.062  0.041 -0.007
 C          0.025  0.025  0.039    0.033  0.006 -0.109   -0.163 -0.110 -0.024
 H          0.016  0.019 -0.260    0.028  0.092  0.515   -0.196  0.023  0.164
 C         -0.020 -0.035  0.043   -0.007 -0.034 -0.046   -0.024  0.050 -0.021
 H         -0.087 -0.072 -0.360   -0.060  0.066  0.666    0.264  0.016  0.199
 C         -0.003 -0.041  0.047   -0.001 -0.038 -0.081   -0.031  0.117 -0.037
 H          0.013 -0.076 -0.298    0.012  0.034  0.306   -0.142  0.008  0.064
 C         -0.025  0.150 -0.106   -0.011  0.066 -0.044   -0.052  0.099 -0.074
 C          0.022 -0.047  0.074    0.008 -0.013  0.023   -0.035 -0.106 -0.078
 H         -0.014  0.044  0.000   -0.010 -0.013  0.009    0.031 -0.115 -0.028
 C          0.008  0.027  0.016   -0.001  0.010  0.017   -0.070 -0.107 -0.127
 H         -0.045  0.397 -0.271   -0.014  0.153 -0.097   -0.310  0.103 -0.182
 C         -0.001 -0.096  0.061   -0.013 -0.036  0.028    0.127 -0.026  0.035
 H         -0.106  0.309 -0.232   -0.062  0.157 -0.074    0.051  0.255 -0.165
 C          0.013 -0.002 -0.031    0.037 -0.014 -0.033   -0.103  0.062  0.129
 H         -0.059  0.373 -0.279    0.045  0.141 -0.106   -0.333  0.177 -0.109
 C          0.030 -0.070  0.036    0.025 -0.032 -0.018   -0.061  0.032  0.126
 H         -0.009  0.009 -0.011    0.017 -0.043 -0.007   -0.004  0.038  0.099
 TransDip  -0.048  0.114 -0.187   -0.032  0.087  0.130    0.133 -0.041  0.012

 Mode:                25                     26                     27
 Frequency:       858.13                 916.40                 936.78
 Force Cnst:      0.5407                 0.6801                 0.7401
 Red. Mass:       1.2461                 1.3746                 1.4313
 IR Active:          YES                    YES                    YES
 IR Intens:        0.208                  0.042                  0.849
 Raman Active:       YES                    YES                    YES
               X      Y      Z        X      Y      Z        X      Y      Z
 C          0.000 -0.000 -0.000   -0.001  0.006  0.052    0.006  0.011  0.030
 C         -0.003  0.002 -0.002   -0.002  0.003 -0.007    0.009 -0.011 -0.005
 Cl         0.000 -0.000  0.000    0.000 -0.001  0.000   -0.000  0.001  0.000
 C         -0.003  0.002  0.001   -0.000 -0.003 -0.028    0.010 -0.004 -0.003
 Cl         0.001 -0.000  0.000    0.000  0.000  0.002   -0.002  0.001  0.000
 C         -0.001  0.000 -0.002    0.001  0.013  0.114   -0.006  0.006  0.022
 H         -0.001  0.002  0.012    0.004 -0.087 -0.668   -0.013  0.012 -0.137
 C         -0.001 -0.001 -0.001   -0.000 -0.001 -0.008   -0.008 -0.010 -0.005
 H         -0.006  0.000  0.004    0.002  0.008  0.072   -0.023 -0.000  0.052
 C          0.002 -0.003  0.003   -0.000 -0.013 -0.121    0.005 -0.016 -0.025
 H          0.005 -0.000 -0.003   -0.016  0.088  0.672    0.003  0.005  0.136
 C         -0.002  0.004 -0.002   -0.003  0.002  0.004   -0.014  0.062 -0.043
 C         -0.014  0.058 -0.038   -0.003  0.011 -0.017    0.019 -0.079  0.056
 H          0.099 -0.391  0.283    0.026 -0.102  0.064   -0.108  0.432 -0.309
 C         -0.014  0.062 -0.041   -0.004 -0.003 -0.001   -0.005 -0.002 -0.007
 H          0.104 -0.389  0.280   -0.018  0.009 -0.005   -0.005 -0.011 -0.000
 C         -0.001 -0.002  0.000    0.005 -0.015  0.016   -0.017  0.076 -0.053
 H         -0.000 -0.005  0.003   -0.028  0.114 -0.056    0.114 -0.427  0.322
 C          0.016 -0.057  0.038    0.009 -0.006 -0.002   -0.003  0.013 -0.005
 H         -0.099  0.387 -0.280    0.011  0.036 -0.022    0.015 -0.051  0.041
 C          0.017 -0.062  0.042   -0.003  0.010 -0.020    0.021 -0.085  0.056
 H         -0.100  0.404 -0.290    0.020 -0.098  0.059   -0.112  0.451 -0.328
 TransDip   0.006  0.012  0.006   -0.005  0.002  0.004    0.001  0.018 -0.023

 Mode:                28                     29                     30
 Frequency:       986.41                 987.45                1005.81
 Force Cnst:      0.7573                 0.7867                 0.7793
 Red. Mass:       1.3211                 1.3694                 1.3075
 IR Active:          YES                    YES                    YES
 IR Intens:        0.316                  0.190                  0.037
 Raman Active:       YES                    YES                    YES
               X      Y      Z        X      Y      Z        X      Y      Z
 C          0.000 -0.002 -0.008   -0.001 -0.000  0.001    0.001  0.002  0.003
 C         -0.000 -0.005 -0.011    0.001 -0.005  0.002    0.001 -0.004 -0.000
 Cl         0.000  0.001  0.000   -0.000  0.001 -0.000   -0.000  0.000  0.000
 C         -0.003  0.001 -0.002    0.001 -0.000  0.000    0.001 -0.000  0.000
 Cl         0.000 -0.000  0.001   -0.000  0.000 -0.000   -0.000  0.000  0.000
 C          0.003  0.011  0.071    0.003 -0.000 -0.008   -0.000  0.001 -0.000
 H          0.005 -0.055 -0.427    0.003  0.007  0.049   -0.002  0.006 -0.001
 C          0.001 -0.016 -0.125    0.000  0.002  0.014   -0.001 -0.002  0.001
 H          0.009  0.089  0.726    0.001 -0.010 -0.079   -0.006 -0.001 -0.000
 C         -0.004  0.012  0.082   -0.002  0.001 -0.009    0.001 -0.002 -0.001
 H          0.004 -0.062 -0.485   -0.006  0.006  0.051    0.003  0.001  0.005
 C          0.004 -0.004  0.001    0.002  0.002 -0.002    0.001  0.002 -0.000
 C          0.002 -0.006  0.003    0.018 -0.073  0.050   -0.002 -0.027  0.038
 H         -0.012  0.033 -0.028   -0.101  0.389 -0.283   -0.065  0.243 -0.150
 C         -0.001  0.008 -0.005   -0.018  0.068 -0.049   -0.020  0.067 -0.054
 H          0.015 -0.041  0.029    0.088 -0.364  0.262    0.104 -0.423  0.298
 C         -0.003 -0.002 -0.001   -0.001  0.009 -0.006    0.038 -0.074  0.056
 H         -0.003 -0.001 -0.009    0.015 -0.053  0.040   -0.102  0.465 -0.333
 C         -0.001 -0.007  0.007    0.019 -0.076  0.055   -0.017  0.063 -0.040
 H         -0.019  0.038 -0.030   -0.115  0.416 -0.301    0.103 -0.369  0.274
 C         -0.001  0.013 -0.001   -0.018  0.069 -0.049   -0.001 -0.035  0.002
 H          0.015 -0.044  0.039    0.091 -0.377  0.272   -0.049  0.161 -0.140
 TransDip  -0.001 -0.001 -0.018   -0.011 -0.008 -0.000    0.002 -0.001 -0.006

 Mode:                31                     32                     33
 Frequency:      1016.26                1034.67                1052.87
 Force Cnst:      3.6544                 3.9874                 1.9090
 Red. Mass:       6.0055                 6.3216                 2.9229
 IR Active:          YES                    YES                    YES
 IR Intens:        1.270                  2.977                 23.935
 Raman Active:       YES                    YES                    YES
               X      Y      Z        X      Y      Z        X      Y      Z
 C         -0.022 -0.011 -0.001   -0.183 -0.052  0.005   -0.060  0.015 -0.002
 C          0.016  0.003 -0.002    0.087  0.223 -0.032    0.015  0.194 -0.028
 Cl         0.000 -0.000  0.000   -0.006 -0.023  0.004   -0.004 -0.023  0.003
 C          0.033 -0.021  0.004    0.206 -0.133  0.019    0.059 -0.026  0.005
 Cl        -0.004  0.003 -0.000   -0.021  0.015 -0.002   -0.002  0.001 -0.000
 C         -0.011 -0.006  0.002   -0.192 -0.070  0.009   -0.146 -0.031  0.004
 H         -0.010 -0.008 -0.008   -0.209 -0.020 -0.011   -0.182  0.062 -0.016
 C          0.012  0.027 -0.008    0.048  0.158 -0.022   -0.002  0.015 -0.004
 H          0.041  0.026  0.022    0.143  0.140 -0.001   -0.057  0.021  0.010
 C          0.002  0.002  0.006    0.129 -0.103  0.018    0.133 -0.103  0.015
 H         -0.000 -0.005 -0.039    0.153 -0.078 -0.016    0.200 -0.041 -0.007
 C         -0.023 -0.004 -0.001   -0.215 -0.052  0.002   -0.009 -0.007  0.010
 C         -0.226  0.152  0.273   -0.005 -0.051 -0.056    0.029  0.051  0.059
 H         -0.201  0.105  0.341   -0.153 -0.076 -0.148    0.279  0.201  0.185
 C          0.000 -0.018  0.008    0.072  0.179  0.213    0.005 -0.089 -0.127
 H         -0.033  0.102 -0.050   -0.099  0.171  0.331    0.329 -0.124 -0.284
 C          0.374  0.107 -0.021    0.044  0.008 -0.001   -0.112 -0.026  0.006
 H          0.418  0.004  0.057    0.055  0.027 -0.014   -0.126 -0.020  0.018
 C          0.004 -0.011  0.014    0.138 -0.120 -0.221   -0.028  0.079  0.124
 H         -0.019  0.076 -0.074   -0.005 -0.238 -0.294    0.250  0.274  0.259
 C         -0.152 -0.227 -0.274   -0.025  0.036  0.063    0.044 -0.031 -0.070
 H         -0.128 -0.303 -0.247   -0.198  0.058  0.124    0.350 -0.093 -0.185
 TransDip   0.036 -0.001  0.001    0.046  0.029 -0.009    0.116  0.104 -0.017

 Mode:                34                     35                     36
 Frequency:      1076.23                1101.54                1133.32
 Force Cnst:      2.1277                 1.1517                 1.3535
 Red. Mass:       3.1179                 1.6109                 1.7885
 IR Active:          YES                    YES                    YES
 IR Intens:       20.255                  4.434                  4.174
 Raman Active:       YES                    YES                    YES
               X      Y      Z        X      Y      Z        X      Y      Z
 C          0.108  0.096 -0.016   -0.011 -0.002 -0.025   -0.033 -0.014 -0.000
 C         -0.025  0.128 -0.017    0.003 -0.023  0.006    0.012 -0.170  0.023
 Cl        -0.002 -0.019  0.003    0.000  0.003 -0.001    0.001  0.016 -0.003
 C         -0.094  0.102 -0.013    0.015 -0.019  0.003    0.023  0.031 -0.004
 Cl         0.015 -0.015  0.002   -0.002  0.002 -0.000   -0.003 -0.003  0.000
 C         -0.141  0.017 -0.002    0.018  0.002 -0.001   -0.076  0.071 -0.008
 H         -0.230  0.252 -0.034    0.025 -0.011  0.006   -0.246  0.595 -0.077
 C         -0.056 -0.163  0.019    0.003  0.016 -0.002    0.012 -0.085  0.010
 H         -0.210 -0.149  0.022   -0.012  0.021 -0.003    0.252 -0.142  0.015
 C          0.167 -0.079  0.012   -0.015  0.000  0.007    0.058  0.065 -0.008
 H          0.331  0.075 -0.019   -0.043 -0.035 -0.032    0.405  0.454 -0.051
 C          0.155  0.029  0.024   -0.020  0.031  0.048   -0.089 -0.026  0.011
 C         -0.001 -0.032 -0.050    0.109  0.000 -0.038   -0.002  0.005  0.002
 H         -0.167 -0.154 -0.132    0.433  0.187  0.119    0.084  0.041  0.057
 C         -0.063 -0.012  0.006   -0.044 -0.047 -0.050    0.026  0.016  0.013
 H         -0.374  0.014  0.152   -0.237 -0.034  0.034    0.098  0.012 -0.020
 C          0.087  0.032  0.013   -0.020  0.047  0.073   -0.020 -0.004  0.002
 H          0.082  0.078  0.079   -0.076  0.312  0.463   -0.020  0.001  0.006
 C         -0.036 -0.027 -0.023    0.070 -0.015 -0.047    0.031 -0.004 -0.016
 H         -0.221 -0.141 -0.117    0.294  0.121  0.055    0.101  0.038  0.017
 C         -0.044  0.011  0.020   -0.096 -0.052 -0.036   -0.003 -0.005 -0.010
 H         -0.367  0.011  0.205   -0.454 -0.026  0.129    0.117 -0.033 -0.058
 TransDip  -0.062  0.129 -0.011    0.001  0.010  0.067   -0.007 -0.063  0.018

 Mode:                37                     38                     39
 Frequency:      1172.38                1183.33                1204.01
 Force Cnst:      1.3051                 0.9199                 0.9693
 Red. Mass:       1.6116                 1.1150                 1.1348
 IR Active:          YES                    YES                    YES
 IR Intens:       19.471                  0.022                  0.606
 Raman Active:       YES                    YES                    YES
               X      Y      Z        X      Y      Z        X      Y      Z
 C          0.017 -0.054  0.006    0.000  0.002 -0.002   -0.002  0.000  0.000
 C          0.064  0.059 -0.008    0.002  0.000  0.000   -0.001 -0.002  0.001
 Cl        -0.005 -0.008  0.001    0.000 -0.000  0.000    0.000  0.000  0.000
 C         -0.080  0.145 -0.019   -0.002 -0.000  0.000    0.002 -0.003  0.000
 Cl         0.011 -0.012  0.002    0.000 -0.000 -0.000   -0.000  0.000 -0.000
 C         -0.063 -0.010  0.001   -0.000  0.001 -0.000    0.001  0.001 -0.000
 H         -0.056 -0.067  0.010   -0.000  0.002  0.000   -0.003  0.011 -0.001
 C          0.072 -0.038  0.006    0.002 -0.001  0.000   -0.001  0.000  0.000
 H          0.866 -0.208  0.017    0.009 -0.002 -0.001   -0.009  0.002 -0.001
 C         -0.057 -0.012  0.002   -0.002 -0.002  0.001    0.002  0.001 -0.001
 H         -0.272 -0.250  0.032   -0.010 -0.012  0.002    0.005  0.005 -0.001
 C         -0.025  0.002 -0.014   -0.000  0.001  0.002    0.005 -0.002 -0.004
 C          0.003  0.001  0.006   -0.004 -0.005 -0.007   -0.048 -0.027 -0.022
 H          0.038  0.044  0.015   -0.112 -0.072 -0.061   -0.402 -0.242 -0.198
 C          0.003  0.002  0.002    0.041 -0.003 -0.019    0.049 -0.003 -0.022
 H          0.025  0.001 -0.007    0.410 -0.035 -0.191    0.482 -0.039 -0.225
 C         -0.003  0.000  0.000   -0.007  0.038  0.056    0.006  0.003  0.002
 H         -0.004  0.009  0.014   -0.079  0.383  0.551    0.004  0.013  0.016
 C          0.010  0.000 -0.003   -0.040 -0.026 -0.023    0.035  0.025  0.022
 H          0.039  0.019  0.011   -0.403 -0.254 -0.200    0.345  0.217  0.174
 C         -0.008 -0.003  0.004    0.010 -0.004 -0.010   -0.045  0.005  0.024
 H         -0.031  0.015 -0.000    0.178 -0.019 -0.090   -0.447  0.043  0.214
 TransDip  -0.093  0.105 -0.015    0.004  0.002  0.003   -0.025  0.000 -0.002

 Mode:                40                     41                     42
 Frequency:      1215.61                1281.63                1309.64
 Force Cnst:      1.3273                 5.3716                 3.3147
 Red. Mass:       1.5245                 5.5504                 3.2801
 IR Active:          YES                    YES                    YES
 IR Intens:       11.526                  1.450                  0.291
 Raman Active:       YES                    YES                    YES
               X      Y      Z        X      Y      Z        X      Y      Z
 C         -0.031  0.052 -0.006    0.042  0.347 -0.048    0.236  0.011 -0.009
 C         -0.108 -0.000 -0.000    0.278 -0.054  0.008   -0.132  0.028 -0.005
 Cl         0.004  0.002 -0.000    0.000 -0.003  0.001    0.001 -0.002  0.000
 C          0.037 -0.123  0.016   -0.220 -0.130  0.016    0.026  0.091 -0.011
 Cl        -0.005  0.007 -0.001    0.004 -0.004  0.000    0.002 -0.001  0.000
 C          0.042  0.047 -0.006   -0.041  0.173 -0.021    0.043 -0.114  0.013
 H         -0.158  0.717 -0.090    0.044 -0.112  0.020   -0.058  0.199 -0.028
 C          0.045  0.023 -0.002    0.148 -0.090  0.011   -0.110 -0.049  0.006
 H          0.291 -0.025  0.001   -0.409  0.020 -0.003   -0.246 -0.029  0.005
 C         -0.001 -0.049  0.006   -0.072 -0.149  0.021    0.131  0.110 -0.008
 H         -0.337 -0.428  0.051   -0.203 -0.309  0.027   -0.417 -0.521  0.040
 C          0.063  0.013  0.014   -0.162  0.005  0.108   -0.204 -0.015  0.063
 C          0.003  0.000 -0.006   -0.050 -0.035 -0.039   -0.063 -0.043 -0.031
 H         -0.071 -0.061 -0.038   -0.017 -0.037 -0.007    0.137  0.097  0.066
 C         -0.012 -0.011 -0.011    0.059  0.021  0.006    0.066  0.031  0.020
 H         -0.074 -0.008  0.017    0.034  0.021  0.023    0.127  0.029 -0.004
 C          0.005  0.001  0.000   -0.008  0.011  0.019   -0.005  0.015  0.022
 H          0.008 -0.017 -0.027    0.007 -0.040 -0.060    0.007 -0.013 -0.019
 C         -0.020  0.003  0.010    0.018 -0.031 -0.052    0.020 -0.035 -0.056
 H         -0.053 -0.018 -0.004    0.270  0.118  0.066    0.264  0.112  0.056
 C          0.016  0.002 -0.006   -0.011 -0.009 -0.022   -0.027 -0.008 -0.004
 H         -0.029  0.003  0.022    0.358 -0.075 -0.181    0.284 -0.044 -0.154
 TransDip   0.082 -0.071  0.006   -0.038 -0.004 -0.004   -0.011  0.013 -0.000

 Mode:                43                     44                     45
 Frequency:      1317.33                1352.73                1428.26
 Force Cnst:      4.4383                 1.6342                 3.6287
 Red. Mass:       4.3409                 1.5157                 3.0192
 IR Active:          YES                    YES                    YES
 IR Intens:        0.935                  1.234                 46.648
 Raman Active:       YES                    YES                    YES
               X      Y      Z        X      Y      Z        X      Y      Z
 C         -0.081 -0.071 -0.022   -0.008 -0.009 -0.011   -0.120  0.194 -0.023
 C         -0.015 -0.019  0.008   -0.012 -0.005  0.001   -0.073 -0.169  0.022
 Cl         0.000  0.002 -0.000   -0.000  0.000 -0.000    0.002  0.007 -0.001
 C          0.068  0.038 -0.003    0.020  0.014 -0.001    0.216  0.116 -0.013
 Cl        -0.002  0.001 -0.000   -0.001  0.000 -0.000   -0.007  0.000 -0.000
 C         -0.011 -0.014  0.001   -0.001 -0.007  0.001   -0.079  0.051 -0.007
 H          0.044 -0.188  0.027    0.010 -0.044  0.005    0.130 -0.639  0.079
 C         -0.021  0.027 -0.002   -0.011  0.004  0.000   -0.055 -0.065  0.008
 H          0.209 -0.020 -0.002    0.045 -0.009  0.000    0.172 -0.131  0.017
 C         -0.019 -0.004  0.007    0.003 -0.001  0.001    0.092 -0.030  0.004
 H          0.121  0.151 -0.039    0.003 -0.002 -0.005   -0.229 -0.406  0.045
 C          0.036  0.220  0.264    0.008  0.030  0.038    0.023 -0.012  0.022
 C         -0.096 -0.085 -0.085    0.103  0.046  0.027    0.027  0.004 -0.011
 H         -0.298 -0.210 -0.192   -0.463 -0.301 -0.258   -0.001 -0.043 -0.016
 C          0.156 -0.040 -0.109   -0.034 -0.008  0.001   -0.054 -0.006  0.008
 H         -0.452  0.007  0.172   -0.254  0.010  0.101    0.123 -0.026 -0.077
 C         -0.017  0.089  0.129    0.014 -0.062 -0.090   -0.007  0.005  0.011
 H          0.018 -0.087 -0.131   -0.038  0.183  0.269    0.016 -0.109 -0.152
 C         -0.158 -0.094 -0.073    0.031  0.010  0.002    0.050  0.030  0.021
 H          0.266  0.167  0.132    0.234  0.134  0.098   -0.179 -0.115 -0.091
 C          0.160 -0.036 -0.102   -0.115 -0.004  0.036   -0.000 -0.012 -0.023
 H          0.142 -0.030 -0.098    0.496 -0.059 -0.254   -0.070 -0.024  0.022
 TransDip   0.019 -0.023  0.008    0.002 -0.028 -0.021    0.003 -0.218  0.018

 Mode:                46                     47                     48
 Frequency:      1473.81                1477.27                1527.34
 Force Cnst:      2.8743                 2.9287                 3.2566
 Red. Mass:       2.2460                 2.2777                 2.3695
 IR Active:          YES                    YES                    YES
 IR Intens:       18.092                 24.371                  4.858
 Raman Active:       YES                    YES                    YES
               X      Y      Z        X      Y      Z        X      Y      Z
 C         -0.107  0.012  0.014    0.099  0.064  0.006   -0.073 -0.014  0.002
 C          0.053 -0.054  0.006   -0.095  0.017 -0.004    0.006 -0.017  0.003
 Cl        -0.002  0.002 -0.000    0.003 -0.000  0.000   -0.001  0.001 -0.000
 C          0.018  0.081 -0.011    0.038 -0.086  0.010    0.020  0.033 -0.004
 Cl        -0.000 -0.002  0.000   -0.002  0.003 -0.000   -0.000 -0.001  0.000
 C         -0.048 -0.063  0.008    0.024  0.125 -0.015   -0.021 -0.026  0.003
 H         -0.112  0.099 -0.013    0.180 -0.329  0.041   -0.045  0.036 -0.004
 C          0.093 -0.035  0.004   -0.114  0.007 -0.002    0.048 -0.001  0.000
 H         -0.394  0.062 -0.005    0.492 -0.122  0.014   -0.114  0.034 -0.004
 C          0.033  0.074 -0.011   -0.005 -0.091  0.010   -0.012  0.008 -0.002
 H         -0.276 -0.259  0.039    0.250  0.175 -0.010   -0.053 -0.029  0.009
 C          0.025 -0.067 -0.093   -0.004 -0.065 -0.075    0.154  0.037 -0.007
 C         -0.051  0.028  0.055   -0.081 -0.010  0.015   -0.055 -0.069 -0.079
 H         -0.029  0.045  0.084    0.149  0.136  0.140    0.392  0.190  0.132
 C          0.122  0.016 -0.022    0.081  0.032  0.015   -0.123  0.031  0.088
 H         -0.363  0.062  0.217   -0.124  0.056  0.124    0.440 -0.010 -0.169
 C         -0.003 -0.054 -0.074    0.023 -0.038 -0.061    0.103  0.027 -0.001
 H         -0.075  0.270  0.402   -0.029  0.227  0.327    0.124  0.031 -0.001
 C         -0.106 -0.016  0.017   -0.096 -0.036 -0.015   -0.102 -0.088 -0.085
 H          0.145  0.149  0.156    0.260  0.189  0.168    0.401  0.217  0.153
 C          0.085  0.036  0.019    0.026  0.041  0.044   -0.073  0.039  0.082
 H         -0.180  0.069  0.154    0.014  0.043  0.066    0.399  0.011 -0.133
 TransDip  -0.127  0.003  0.049    0.151 -0.016  0.044    0.070  0.006  0.001

 Mode:                49                     50                     51
 Frequency:      1591.83                1617.04                1617.64
 Force Cnst:      8.3415                 8.7221                 9.5938
 Red. Mass:       5.5873                 5.6615                 6.2226
 IR Active:          YES                    YES                    YES
 IR Intens:       17.838                  3.890                  7.157
 Raman Active:       YES                    YES                    YES
               X      Y      Z        X      Y      Z        X      Y      Z
 C          0.075 -0.231  0.026   -0.104  0.023  0.014   -0.182 -0.123  0.005
 C         -0.151  0.094 -0.013    0.113 -0.015  0.002    0.206  0.032 -0.001
 Cl         0.003  0.002 -0.000   -0.001  0.001  0.000   -0.002  0.002 -0.000
 C          0.071 -0.147  0.019   -0.081 -0.046  0.004   -0.173 -0.177  0.022
 Cl         0.000 -0.001  0.000    0.000  0.001 -0.000    0.001  0.002 -0.000
 C         -0.177  0.344 -0.043    0.071 -0.003  0.001    0.089  0.138 -0.017
 H          0.082 -0.518  0.065    0.075  0.016 -0.001    0.193 -0.142  0.020
 C          0.234 -0.201  0.025   -0.172  0.008 -0.003   -0.272 -0.066  0.008
 H         -0.378 -0.095  0.009    0.208 -0.076  0.010    0.277 -0.199  0.023
 C         -0.004  0.187 -0.022    0.135  0.058 -0.010    0.282  0.228 -0.026
 H         -0.309 -0.135  0.018   -0.062 -0.173  0.037   -0.270 -0.404  0.041
 C         -0.002 -0.002 -0.030    0.060 -0.142 -0.202    0.017  0.081  0.098
 C          0.026  0.022  0.025    0.061  0.112  0.130   -0.006 -0.046 -0.063
 H         -0.079 -0.026 -0.035   -0.256 -0.084 -0.015    0.118  0.028 -0.007
 C          0.012 -0.024 -0.036    0.086 -0.091 -0.159   -0.078  0.041  0.085
 H         -0.036 -0.023 -0.019   -0.208 -0.081 -0.034    0.139  0.029 -0.010
 C         -0.012  0.046  0.068   -0.042  0.190  0.279    0.038 -0.087 -0.135
 H          0.014 -0.078 -0.118    0.055 -0.267 -0.390   -0.006  0.131  0.182
 C          0.006 -0.024 -0.033   -0.032 -0.120 -0.156   -0.014  0.045  0.068
 H          0.030 -0.012 -0.027    0.217  0.017 -0.052   -0.075  0.015  0.046
 C         -0.035  0.006  0.026   -0.119  0.071  0.141    0.076 -0.033 -0.068
 H          0.069  0.012 -0.038    0.287  0.043 -0.048   -0.137 -0.008  0.024
 TransDip   0.124 -0.053 -0.005   -0.056 -0.006 -0.028   -0.080  0.029  0.004

 Mode:                52                     53                     54
 Frequency:      1641.93                3165.33                3172.26
 Force Cnst:      8.8859                 6.4065                 6.4497
 Red. Mass:       5.5943                 1.0853                 1.0878
 IR Active:          YES                    YES                    YES
 IR Intens:        2.774                  1.452                  1.625
 Raman Active:       YES                    YES                    YES
               X      Y      Z        X      Y      Z        X      Y      Z
 C          0.051  0.020 -0.001    0.000  0.000  0.000    0.000  0.000  0.000
 C         -0.009 -0.003 -0.001   -0.000  0.000 -0.000   -0.000  0.000 -0.000
 Cl         0.000  0.000  0.000    0.000 -0.000  0.000   -0.000 -0.000 -0.000
 C          0.004  0.005 -0.001    0.000  0.000 -0.000    0.000  0.000 -0.000
 Cl        -0.000  0.000  0.000    0.000 -0.000  0.000   -0.000 -0.000  0.000
 C         -0.001 -0.004  0.000   -0.000 -0.000  0.000   -0.001 -0.000  0.000
 H         -0.004  0.004 -0.001    0.001  0.000 -0.000    0.007  0.002 -0.000
 C          0.005  0.001  0.000    0.000  0.001 -0.000    0.000  0.003 -0.000
 H         -0.009  0.005 -0.001   -0.002 -0.008  0.001   -0.007 -0.032  0.004
 C         -0.010 -0.009  0.003    0.001 -0.001  0.000    0.003 -0.003  0.000
 H          0.016  0.020 -0.006   -0.014  0.012 -0.002   -0.039  0.034 -0.005
 C         -0.213 -0.063 -0.007    0.001  0.000 -0.000    0.001 -0.001 -0.001
 C          0.282  0.122  0.072    0.007 -0.006 -0.010   -0.015  0.010  0.020
 H         -0.293 -0.229 -0.221   -0.096  0.062  0.121    0.187 -0.120 -0.234
 C         -0.270 -0.031  0.053    0.014  0.022  0.025   -0.020 -0.031 -0.036
 H          0.251 -0.080 -0.202   -0.165 -0.258 -0.302    0.228  0.360  0.421
 C          0.133  0.047  0.017   -0.044 -0.011  0.001    0.020  0.006  0.001
 H          0.156  0.019 -0.029    0.522  0.128 -0.012   -0.241 -0.061  0.003
 C         -0.258 -0.114 -0.064    0.028 -0.017 -0.034    0.016 -0.012 -0.023
 H          0.228  0.191  0.182   -0.328  0.207  0.409   -0.207  0.133  0.262
 C          0.282  0.028 -0.066    0.012  0.021  0.025    0.018  0.030  0.035
 H         -0.293  0.077  0.216   -0.159 -0.249 -0.293   -0.222 -0.346 -0.407
 TransDip  -0.053 -0.009 -0.002    0.037  0.008  0.004    0.030 -0.013 -0.025

 Mode:                55                     56                     57
 Frequency:      3178.54                3181.20                3188.94
 Force Cnst:      6.4707                 6.5088                 6.5575
 Red. Mass:       1.0870                 1.0916                 1.0945
 IR Active:          YES                    YES                    YES
 IR Intens:        4.729                 14.183                 20.435
 Raman Active:       YES                    YES                    YES
               X      Y      Z        X      Y      Z        X      Y      Z
 C         -0.001 -0.001  0.000    0.000 -0.000 -0.000   -0.000 -0.000 -0.000
 C          0.000 -0.000  0.000    0.000  0.000 -0.000    0.000 -0.000  0.000
 Cl         0.000  0.000 -0.000   -0.000 -0.000 -0.000    0.000  0.000  0.000
 C          0.000 -0.000  0.000   -0.000 -0.000  0.000   -0.000  0.000 -0.000
 Cl        -0.000 -0.000  0.000    0.000  0.000  0.000    0.000  0.000 -0.000
 C          0.016  0.007 -0.001   -0.002 -0.001  0.000   -0.001 -0.000  0.000
 H         -0.204 -0.065  0.007    0.031  0.010 -0.001    0.014  0.004 -0.001
 C         -0.012 -0.061  0.008    0.002  0.008 -0.001    0.001  0.003 -0.000
 H          0.150  0.714 -0.090   -0.019 -0.090  0.011   -0.006 -0.030  0.004
 C         -0.039  0.036 -0.005    0.003 -0.002  0.000   -0.001  0.001 -0.000
 H          0.466 -0.413  0.062   -0.031  0.027 -0.004    0.012 -0.010  0.001
 C         -0.000 -0.000  0.000   -0.002 -0.000  0.001    0.000  0.002  0.002
 C         -0.002  0.002  0.003   -0.019  0.014  0.026    0.033 -0.020 -0.040
 H          0.028 -0.018 -0.036    0.236 -0.152 -0.295   -0.368  0.232  0.454
 C         -0.002 -0.004 -0.004   -0.010 -0.019 -0.023   -0.010 -0.010 -0.011
 H          0.025  0.040  0.047    0.133  0.214  0.251    0.079  0.118  0.136
 C         -0.004 -0.001  0.000   -0.045 -0.010  0.003    0.030  0.009  0.002
 H          0.042  0.010 -0.001    0.512  0.124 -0.014   -0.340 -0.085  0.005
 C          0.004 -0.002 -0.004    0.018 -0.008 -0.018    0.029 -0.018 -0.036
 H         -0.042  0.026  0.052   -0.180  0.109  0.218   -0.325  0.205  0.405
 C         -0.001 -0.001 -0.001   -0.019 -0.030 -0.035   -0.014 -0.019 -0.021
 H          0.009  0.014  0.015    0.218  0.338  0.397    0.138  0.210  0.245
 TransDip  -0.051 -0.047 -0.007   -0.089 -0.057 -0.058    0.089 -0.047 -0.104

 Mode:                58                     59                     60
 Frequency:      3193.28                3195.77                3207.10
 Force Cnst:      6.5667                 6.6060                 6.6376
 Red. Mass:       1.0930                 1.0978                 1.0953
 IR Active:          YES                    YES                    YES
 IR Intens:        5.472                  8.759                  2.474
 Raman Active:       YES                    YES                    YES
               X      Y      Z        X      Y      Z        X      Y      Z
 C         -0.001 -0.002  0.000   -0.000 -0.000 -0.000    0.000  0.001 -0.000
 C          0.001 -0.000  0.000   -0.000 -0.000  0.000    0.000  0.000 -0.000
 Cl        -0.000  0.000 -0.000    0.000  0.000  0.000   -0.000 -0.000 -0.000
 C         -0.000  0.001 -0.000    0.000  0.000 -0.000   -0.000  0.004 -0.000
 Cl         0.000 -0.000  0.000   -0.000 -0.000 -0.000    0.000 -0.000  0.000
 C         -0.029 -0.011  0.001   -0.003 -0.001  0.000   -0.077 -0.023  0.003
 H          0.349  0.110 -0.013    0.031  0.010 -0.001    0.861  0.263 -0.031
 C          0.013  0.045 -0.006    0.001  0.003 -0.000   -0.005 -0.036  0.004
 H         -0.114 -0.515  0.065   -0.009 -0.039  0.005    0.079  0.383 -0.048
 C         -0.051  0.043 -0.006   -0.004  0.003 -0.001    0.012 -0.008  0.001
 H          0.564 -0.493  0.074    0.046 -0.040  0.006   -0.119  0.101 -0.015
 C         -0.000 -0.000 -0.000    0.002  0.001  0.001    0.000 -0.000 -0.000
 C         -0.003  0.002  0.004    0.030 -0.017 -0.035   -0.000  0.000  0.000
 H          0.034 -0.021 -0.042   -0.320  0.200  0.392    0.001 -0.000 -0.001
 C          0.002  0.003  0.003   -0.018 -0.029 -0.034    0.000  0.000  0.000
 H         -0.020 -0.032 -0.037    0.200  0.316  0.370   -0.001 -0.001 -0.001
 C          0.004  0.001 -0.000   -0.043 -0.010  0.002    0.000  0.000  0.000
 H         -0.042 -0.010  0.001    0.473  0.115 -0.012   -0.002 -0.000  0.000
 C          0.001 -0.001 -0.001   -0.019  0.013  0.025    0.000 -0.000 -0.000
 H         -0.007  0.005  0.010    0.214 -0.136 -0.269   -0.001  0.001  0.001
 C          0.001  0.001  0.002    0.008  0.011  0.013   -0.000 -0.000 -0.000
 H         -0.010 -0.016 -0.020   -0.078 -0.119 -0.139    0.001  0.002  0.002
 TransDip  -0.017  0.073 -0.004   -0.087 -0.028 -0.025   -0.022 -0.045  0.006

 STANDARD THERMODYNAMIC QUANTITIES AT   298.15 K  AND     1.00 ATM

   This Molecule has  0 Imaginary Frequencies
   Zero point vibrational energy:      101.270 kcal/mol

   Atom    1 Element C  Has Mass   12.00000
   Atom    2 Element C  Has Mass   12.00000
   Atom    3 Element Cl Has Mass   34.96885
   Atom    4 Element C  Has Mass   12.00000
   Atom    5 Element Cl Has Mass   34.96885
   Atom    6 Element C  Has Mass   12.00000
   Atom    7 Element H  Has Mass    1.00783
   Atom    8 Element C  Has Mass   12.00000
   Atom    9 Element H  Has Mass    1.00783
   Atom   10 Element C  Has Mass   12.00000
   Atom   11 Element H  Has Mass    1.00783
   Atom   12 Element C  Has Mass   12.00000
   Atom   13 Element C  Has Mass   12.00000
   Atom   14 Element H  Has Mass    1.00783
   Atom   15 Element C  Has Mass   12.00000
   Atom   16 Element H  Has Mass    1.00783
   Atom   17 Element C  Has Mass   12.00000
   Atom   18 Element H  Has Mass    1.00783
   Atom   19 Element C  Has Mass   12.00000
   Atom   20 Element H  Has Mass    1.00783
   Atom   21 Element C  Has Mass   12.00000
   Atom   22 Element H  Has Mass    1.00783
   Molecular Mass:   222.000340 amu
   Principal axes and moments of inertia in amu*Bohr^2:
                             1           2           3
    Eigenvalues --     1570.30615  5279.63449  6382.56005
          X               0.99984     0.01796    -0.00244
          Y              -0.01791     0.99966     0.01914
          Z               0.00278    -0.01910     0.99981
   Rotational Symmetry Number is   1
   The Molecule is an Asymmetric Top
   Translational Enthalpy:        0.889 kcal/mol
   Rotational Enthalpy:           0.889 kcal/mol
   Vibrational Enthalpy:        106.673 kcal/mol
   gas constant (RT):             0.592 kcal/mol
   Translational Entropy:        42.095  cal/mol.K
   Rotational Entropy:           32.337  cal/mol.K
   Vibrational Entropy:          33.665  cal/mol.K

   Total Enthalpy:              109.043 kcal/mol
   Total Entropy:               108.096  cal/mol.K

 ======================================================================

 STANDARD THERMODYNAMIC QUANTITIES FOR ANHARMONIC VIBRATION -- TOSH

   Zero point vibrational energy: ************ kcal/mol

   Vibrational Enthalpy:       Infinity kcal/mol
   Vibrational Entropy:             NaN  cal/mol.K

   Total Enthalpy:             Infinity kcal/mol
   Total Entropy:                   NaN  cal/mol.K

 ======================================================================

 STANDARD THERMODYNAMIC QUANTITIES FOR ANHARMONIC VIBRATION -- VPT2

   Zero point vibrational energy: ************ kcal/mol

   Vibrational Enthalpy:       Infinity kcal/mol
   Vibrational Entropy:             NaN  cal/mol.K

   Total Enthalpy:             Infinity kcal/mol
   Total Entropy:                   NaN  cal/mol.K

 ======================================================================

Archival summary:
1\1\november\FREQ\ProcedureUnspecified\BasisUnspecified\l2128\taweetha\WedJan1508:04:452020WedJan1508:04:452020\0\\#,FREQ,ProcedureUnspecified,BasisUnspecified,\\0,1\Cl\C,1,1.75088\C,2,1.40065,1,119.672\C,3,1.39187,2,120.6,1,178.012,0\H,4,1.08234,3,119.225,2,179.983,0\C,4,1.38922,3,119.577,2,-0.0741023,0\H,6,1.08364,4,119.781,3,179.828,0\C,6,1.39018,4,120.006,3,0.192449,0\H,8,1.08349,6,120.09,4,179.01,0\C,8,1.4004,6,121.494,4,0.0761013,0\C,10,1.49173,8,118.853,6,-179.978,0\C,11,1.39985,10,119.806,8,60.3289,0\H,12,1.08433,11,119.44,10,2.85058,0\C,12,1.39381,11,120.607,10,-178.104,0\H,14,1.08424,12,119.736,11,-179.38,0\C,14,1.39301,12,120.114,11,0.391448,0\H,16,1.08413,14,120.175,12,179.953,0\C,16,1.39464,14,119.666,12,-0.0226977,0\H,18,1.08419,16,120.082,14,179.635,0\C,18,1.39193,16,120.245,14,-0.320411,0\H,20,1.0835,18,119.907,16,179.973,0\Cl,3,1.75107,2,121.298,1,-1.57378,0\\\@

 Total job time:  9014.34s(wall), 9012.72s(cpu) 
 Wed Jan 15 08:04:45 2020

        *************************************************************
        *                                                           *
        *  Thank you very much for using Q-Chem.  Have a nice day.  *
        *                                                           *
        *************************************************************
