# Supplementary material for: Quantum Chemical Investigation of Polychlorinated Dibenzodioxins, Dibenzofurans and Biphenyls: Relative Stability and Planarity Analysis
Source: Molecules. 2020 Dec 3;25(23):5697. doi: 10.3390/molecules25235697 (PMC7730433; doi:10.3390/molecules25235697)
Supplement: Supplementary file 1 [file molecules-25-05697-s001.zip › PCB/B3LYP/ClHClClClClClHHCl.out]

                  Welcome to Q-Chem
     A Quantum Leap Into The Future Of Chemistry


 Q-Chem 5.2 (devel), Q-Chem, Inc., Pleasanton, CA (2019)

 Yihan Shao,  Zhengting Gan,  E. Epifanovsky,  A. T. B. Gilbert,  M. Wormit,  
 J. Kussmann,  A. W. Lange,  A. Behn,  Jia Deng,  Xintian Feng,  D. Ghosh,  
 M. Goldey,  P. R. Horn,  L. D. Jacobson,  I. Kaliman,  T. Kus,  A. Landau,  
 Jie Liu,  E. I. Proynov,  R. M. Richard,  R. P. Steele,  E. J. Sundstrom,  
 H. L. Woodcock III,  P. M. Zimmerman,  D. Zuev,  B. Albrecht,  E. Alguire,  
 S. A. Baeppler,  D. Barton,  Z. Benda,  Y. A. Bernard,  E. J. Berquist,  
 K. B. Bravaya,  H. Burton,  D. Casanova,  Chun-Min Chang,  Yunqing Chen,  
 A. Chien,  K. D. Closser,  M. P. Coons,  S. Coriani,  S. Dasgupta,  
 A. L. Dempwolff,  M. Diedenhofen,  Hainam Do,  R. G. Edgar,  Po-Tung Fang,  
 S. Faraji,  S. Fatehi,  Qingguo Feng,  K. D. Fenk,  J. Fosso-Tande,  
 J. Gayvert,  Qinghui Ge,  A. Ghysels,  G. Gidofalvi,  J. Gomes,  
 J. Gonthier,  A. Gunina,  D. Hait,  M. W. D. Hanson-Heine,  
 P. H. P. Harbach,  A. W. Hauser,  M. F. Herbst,  J. E. Herr,  
 E. G. Hohenstein,  Z. C. Holden,  Kerwin Hui,  B. C. Huynh,  T.-C. Jagau,  
 Hyunjun Ji,  B. Kaduk,  K. Khistyaev,  Jaehoon Kim,  P. Klunzinger,  K. Koh,  
 D. Kosenkov,  L. Koulias,  T. Kowalczyk,  C. M. Krauter,  A. Kunitsa,  
 Ka Un Lao,  A. Laurent,  K. V. Lawler,  Joonho Lee,  D. Lefrancois,  
 S. Lehtola,  D. S. Levine,  Yi-Pei Li,  You-Sheng Lin,  Fenglai Liu,  
 E. Livshits,  A. Luenser,  P. Manohar,  E. Mansoor,  S. F. Manzer,  
 Shan-Ping Mao,  Yuezhi Mao,  N. Mardirossian,  A. V. Marenich,  
 T. Markovich,  L. A. Martinez-Martinez,  S. A. Maurer,  N. J. Mayhall,  
 S. C. McKenzie,  J.-M. Mewes,  P. Morgante,  A. F. Morrison,  
 J. W. Mullinax,  K. Nanda,  T. S. Nguyen-Beck,  R. Olivares-Amaya,  
 J. A. Parkhill,  Zheng Pei,  T. M. Perrine,  F. Plasser,  P. Pokhilko,  
 S. Prager,  A. Prociuk,  E. Ramos,  D. R. Rehn,  F. Rob,  M. Scheurer,  
 M. Schneider,  N. Sergueev,  S. M. Sharada,  S. Sharma,  D. W. Small,  
 T. Stauch,  T. Stein,  Yu-Chuan Su,  A. J. W. Thom,  A. Tkatchenko,  
 T. Tsuchimochi,  N. M. Tubman,  L. Vogt,  M. L. Vidal,  O. Vydrov,  
 M. A. Watson,  J. Wenzel,  M. de Wergifosse,  T. A. Wesolowski,  A. White,  
 J. Witte,  A. Yamada,  Jun Yang,  K. Yao,  S. Yeganeh,  S. R. Yost,  
 Zhi-Qiang You,  A. Zech,  Igor Ying Zhang,  Xing Zhang,  Yan Zhao,  
 Ying Zhu,  B. R. Brooks,  G. K. L. Chan,  C. J. Cramer,  M. S. Gordon,  
 W. J. Hehre,  A. Klamt,  M. W. Schmidt,  C. D. Sherrill,  D. G. Truhlar,  
 A. Aspuru-Guzik,  R. Baer,  A. T. Bell,  N. A. Besley,  Jeng-Da Chai,  
 A. E. DePrince, III,  R. A. DiStasio Jr.,  A. Dreuw,  B. D. Dunietz,  
 T. R. Furlani,  Chao-Ping Hsu,  Yousung Jung,  Jing Kong,  D. S. Lambrecht,  
 WanZhen Liang,  C. Ochsenfeld,  V. A. Rassolov,  L. V. Slipchenko,  
 J. E. Subotnik,  T. Van Voorhis,  J. M. Herbert,  A. I. Krylov,  
 P. M. W. Gill,  M. Head-Gordon

 Contributors to earlier versions of Q-Chem not listed above: 
 R. D. Adamson,  B. Austin,  J. Baker,  G. J. O. Beran,  K. Brandhorst,  
 S. T. Brown,  E. F. C. Byrd,  A. K. Chakraborty,  C.-L. Cheng,  
 Siu Hung Chien,  D. M. Chipman,  D. L. Crittenden,  H. Dachsel,  
 R. J. Doerksen,  A. D. Dutoi,  L. Fusti-Molnar,  W. A. Goddard III,  
 A. Golubeva-Zadorozhnaya,  S. R. Gwaltney,  G. Hawkins,  A. Heyden,  
 S. Hirata,  G. Kedziora,  F. J. Keil,  C. Kelley,  Jihan Kim,  R. A. King,  
 R. Z. Khaliullin,  P. P. Korambath,  W. Kurlancheek,  A. M. Lee,  M. S. Lee,  
 S. V. Levchenko,  Ching Yeh Lin,  D. Liotard,  R. C. Lochan,  I. Lotan,  
 P. E. Maslen,  N. Nair,  D. P. O'Neill,  D. Neuhauser,  E. Neuscamman,  
 C. M. Oana,  R. Olson,  B. Peters,  R. Peverati,  P. A. Pieniazek,  
 Y. M. Rhee,  J. Ritchie,  M. A. Rohrdanz,  E. Rosta,  N. J. Russ,  
 H. F. Schaefer III,  N. E. Schultz,  N. Shenvi,  A. C. Simmonett,  A. Sodt,  
 D. Stuck,  K. S. Thanthiriwatte,  V. Vanovschi,  Tao Wang,  A. Warshel,  
 C. F. Williams,  Q. Wu,  X. Xu,  W. Zhang

 Please cite Q-Chem as follows:
 Y. Shao et al., Mol. Phys. 113, 184-215 (2015)
 DOI: 10.1080/00268976.2014.952696

 Q-Chem 5.2.1 for Intel X86 EM64T Linux

 Parts of Q-Chem use Armadillo 8.300.2 (Tropical Shenanigans).
 http://arma.sourceforge.net/

 Q-Chem begins on Thu Mar  5 02:10:31 2020  

Host: 
0

     Scratch files written to /scratch/taweetham/qchem12144//
NAlpha2: 194
NElect   194
Mult     1

 Q-Chem warning in module libgen/rem_setup.C, line 2168:

 Setting Thresh to 1e-14


Checking the input file for inconsistencies... 	...done.

--------------------------------------------------------------
User input:
--------------------------------------------------------------
$MOLECULE
0 1
C 
C  1 1.394960
Cl  2 CCl 1 119.528007
C  2 1.386606 1 120.846377 3 178.766605 0
H  4 CH 2 119.698148 1 -179.612229 0
C  4 1.387279 2 120.235871 1 -0.083363 0
Cl  6 CCl 4 120.254637 2 -179.958574 0
C  6 1.387279 4 119.490737 2 0.041992 0
Cl  8 CCl 6 120.064298 4 179.568218 0
C  8 1.386606 6 120.235863 4 0.041336 0
Cl  10 CCl 8 119.614146 6 178.681836 0
C  1 1.488550 2 120.827489 3 1.275929 0
C  12 1.394960 1 120.827496 2 -44.635695 0
Cl  13 CCl 12 119.528011 1 1.275194 0
C  13 1.386606 12 120.846392 1 -179.957497 0
Cl  15 CCl 13 119.698155 12 -179.612829 0
C  15 1.387278 13 120.235860 12 -0.083872 0
H  17 CH 15 120.254633 13 -179.958492 0
C  17 1.387279 15 119.490737 13 0.041666 0
H  19 CH 17 120.064293 15 179.568399 0
C  19 1.386606 17 120.235874 15 0.041790 0
Cl  21 CCl 19 119.614152 17 178.681599 0

CH=1.08273
CCl=1.75400
$END

$REM
   JOB_TYPE	OPTIMIZATION
   BASIS	6-311++G**
   METHOD	B3LYP
   SCF_GUESS_ALWAYS     TRUE
   SYM_IGNORE   TRUE
   S2THRESH     15
   THRESH       15
$END

--------------------------------------------------------------
 ----------------------------------------------------------------
             Standard Nuclear Orientation (Angstroms)
    I     Atom           X                Y                Z
 ----------------------------------------------------------------
    1      C       0.0000000000     0.0000000000     0.0000000000
    2      C       0.0000000000     0.0000000000     1.3949600000
    3      Cl      1.5261815140     0.0000000000     2.2594170471
    4      C      -1.1901880373     0.0256249026     2.1059255403
    5      H      -1.1683702292     0.0315218534     3.1884196336
    6      C      -2.4041742747     0.0535064326     1.4351028665
    7      Cl     -3.9099833729     0.0870232313     2.3339530118
    8      C      -2.4180259722     0.0546630380     0.0478935036
    9      Cl     -3.9445745286     0.0782926128    -0.8155919614
   10      C      -1.2274122092     0.0272853135    -0.6622934626
   11      Cl     -1.2645630159    -0.0058824468    -2.4155862839
   12      C       1.2779219872    -0.0284629571    -0.7628147595
   13      C       2.3470698978     0.7895533347    -0.3971844912
   14      Cl      2.1937652685     1.8399754745     0.9991059581
   15      C       3.5373425750     0.7639926356    -1.1080106329
   16      Cl      4.8658811021     1.7979767919    -0.6156914816
   17      C       3.6820915760    -0.0819840560    -2.1979241218
   18      H       4.6116137590    -0.1026767181    -2.7527795786
   19      C       2.6267066856    -0.9012420975    -2.5714505845
   20      H       2.7271154486    -1.5600000441    -3.4248322698
   21      C       1.4361780334    -0.8737960689    -1.8611235872
   22      Cl      0.1004448696    -1.8910524585    -2.3685901901
 ----------------------------------------------------------------
 Nuclear Repulsion Energy =        2480.44012223 hartrees
 There are       97 alpha and       97 beta electrons
 Requested basis set is 6-311++G(d,p)
 There are 178 shells and 495 basis functions

 Total QAlloc Memory Limit   2000 MB
 Mega-Array Size       188 MB
 MEM_STATIC part       192 MB
 A cutoff of  1.0D-15 yielded  11843 shell pairs
 There are    101552 function pairs (    109284 Cartesian)
 Smallest overlap matrix eigenvalue = 2.02E-07
 Linear dependence detected in AO basis
 Number of orthogonalized atomic orbitals = 490
 Maximum deviation from orthogonality = 4.856E-10

 Scale SEOQF with 1.000000e-02/1.000000e-01/1.000000e-01

 Standard Electronic Orientation quadrupole field applied
 Nucleus-field energy     =    -0.0000000446 hartrees
 Guess from superposition of atomic densities
 Warning:  Energy on first SCF cycle will be non-variational
 SAD guess density has 194.000000 electrons

 -----------------------------------------------------------------------
  General SCF calculation program by
  Eric Jon Sundstrom, Paul Horn, Yuezhi Mao, Dmitri Zuev, Alec White,
  David Stuck, Shaama M.S., Shane Yost, Joonho Lee, David Small,
  Daniel Levine, Susi Lehtola, Hugh Burton, Evgeny Epifanovsky,
  Bang C. Huynh
 -----------------------------------------------------------------------
 Exchange:     0.2000 Hartree-Fock + 0.0800 Slater + 0.7200 B88
 Correlation:  0.1900 VWN1RPA + 0.8100 LYP
 Using SG-1 standard quadrature grid
 using 6 threads for integral computing
 -------------------------------------------------------
 OpenMP Integral computing Module                
 Release: version 2.0, May 2017, Q-Chem Inc. Pleasanton 
 -------------------------------------------------------
 A restricted SCF calculation will be
 performed using DIIS
 SCF converges when DIIS error is below 1.0e-08
 ---------------------------------------
  Cycle       Energy         DIIS error
 ---------------------------------------
    1   -3685.5660917558      2.81e-02  
    2   -3680.4627576874      2.01e-03  
    3   -3680.3730799213      2.54e-03  
    4   -3680.5766942802      5.22e-04  
    5   -3680.5848493671      1.77e-04  
    6   -3680.5855311257      9.25e-05  
    7   -3680.5857738181      2.21e-05  
    8   -3680.5857867074      8.22e-06  
    9   -3680.5857887385      1.56e-06  
   10   -3680.5857887916      8.84e-07  
   11   -3680.5857888142      2.99e-07  
   12   -3680.5857888168      1.10e-07  
   13   -3680.5857888174      4.34e-08  
   14   -3680.5857888173      1.21e-08  
   15   -3680.5857888174      4.69e-09  Convergence criterion met
 ---------------------------------------
 SCF time:   CPU 899.80s  wall 159.00s 
 SCF   energy in the final basis set =    -3680.5857888174
 Total energy in the final basis set =    -3680.5857888174

 --------------------------------------------------------------

                    Orbital Energies (a.u.)
 --------------------------------------------------------------

 Alpha MOs
 -- Occupied --
********-101.5757-101.5739-101.5709-101.5704-101.5680-101.5677 -10.2802
-10.2789 -10.2769 -10.2757 -10.2749 -10.2702 -10.2701 -10.2425 -10.2412
-10.2247 -10.2209 -10.2179  -9.4946  -9.4902  -9.4885  -9.4884  -9.4881
 -9.4858  -9.4855  -7.2596  -7.2553  -7.2533  -7.2527  -7.2523  -7.2501
 -7.2497  -7.2495  -7.2486  -7.2451  -7.2441  -7.2432  -7.2431  -7.2427
 -7.2425  -7.2424  -7.2420  -7.2403  -7.2400  -7.2397  -7.2395  -0.9754
 -0.9493  -0.9350  -0.9151  -0.8933  -0.8765  -0.8680  -0.8604  -0.8340
 -0.8091  -0.7691  -0.7499  -0.7471  -0.6754  -0.6541  -0.6248  -0.6218
 -0.5600  -0.5573  -0.5289  -0.5276  -0.5041  -0.4846  -0.4788  -0.4745
 -0.4727  -0.4622  -0.4592  -0.4486  -0.4362  -0.4254  -0.4190  -0.4138
 -0.4094  -0.3948  -0.3841  -0.3648  -0.3569  -0.3525  -0.3465  -0.3393
 -0.3374  -0.3301  -0.3220  -0.3054  -0.2947  -0.2818  -0.2714  -0.2499
 -0.2323
 -- Virtual --
 -0.0784  -0.0618  -0.0569  -0.0490  -0.0365  -0.0334  -0.0112  -0.0086
 -0.0016   0.0018   0.0070   0.0167   0.0215   0.0230   0.0283   0.0309
  0.0432   0.0502   0.0519   0.0530   0.0594   0.0659   0.0669   0.0701
  0.0714   0.0819   0.0839   0.0856   0.0900   0.0930   0.0949   0.0990
  0.1034   0.1053   0.1074   0.1133   0.1137   0.1160   0.1203   0.1229
  0.1253   0.1299   0.1314   0.1335   0.1356   0.1368   0.1425   0.1477
  0.1501   0.1537   0.1583   0.1655   0.1677   0.1709   0.1756   0.1798
  0.1839   0.1900   0.1919   0.1937   0.1996   0.2041   0.2064   0.2113
  0.2140   0.2192   0.2236   0.2286   0.2327   0.2340   0.2346   0.2389
  0.2431   0.2470   0.2501   0.2512   0.2557   0.2580   0.2598   0.2674
  0.2716   0.2727   0.2784   0.2801   0.2873   0.2880   0.2925   0.2962
  0.2990   0.3004   0.3087   0.3135   0.3150   0.3221   0.3238   0.3280
  0.3406   0.3543   0.3573   0.3854   0.4090   0.4113   0.4193   0.4272
  0.4356   0.4410   0.4470   0.4557   0.4583   0.4615   0.4642   0.4692
  0.4754   0.4777   0.4808   0.4864   0.4940   0.4969   0.5028   0.5130
  0.5248   0.5280   0.5332   0.5436   0.5440   0.5484   0.5637   0.5670
  0.5718   0.5839   0.5867   0.5958   0.5988   0.6045   0.6099   0.6134
  0.6195   0.6220   0.6286   0.6321   0.6348   0.6467   0.6490   0.6561
  0.6665   0.6777   0.6853   0.7104   0.7150   0.7190   0.7255   0.7417
  0.7457   0.7702   0.7832   0.7950   0.7993   0.8037   0.8147   0.8284
  0.8311   0.8357   0.8395   0.8429   0.8455   0.8485   0.8517   0.8545
  0.8592   0.8632   0.8683   0.8706   0.8798   0.8849   0.8878   0.8930
  0.9064   0.9120   0.9149   0.9156   0.9183   0.9329   0.9390   0.9432
  0.9505   0.9539   0.9570   0.9617   0.9654   0.9697   0.9775   0.9816
  0.9884   0.9923   0.9969   1.0137   1.0275   1.0330   1.0577   1.0591
  1.0654   1.0868   1.0972   1.1182   1.1314   1.1431   1.1514   1.1689
  1.1956   1.2142   1.2303   1.2368   1.2412   1.2528   1.2700   1.2785
  1.2800   1.2848   1.3041   1.3140   1.3228   1.3378   1.3393   1.3430
  1.3638   1.3845   1.3877   1.4176   1.4483   1.4687   1.5020   1.5032
  1.5264   1.5500   1.5643   1.5711   1.5863   1.6061   1.6289   1.6479
  1.6522   1.6841   1.7231   1.7302   1.7508   1.7592   1.7984   1.8088
  1.8117   1.8490   1.8550   1.8591   1.8723   1.8769   1.8918   1.8940
  1.9066   1.9418   1.9467   1.9758   1.9882   2.0163   2.0590   2.0648
  2.0841   2.1245   2.1385   2.1676   2.1833   2.1991   2.2191   2.2323
  2.2374   2.2647   2.2736   2.2798   2.2882   2.2996   2.3123   2.3232
  2.3488   2.3620   2.3759   2.3988   2.4120   2.4216   2.4413   2.4515
  2.4749   2.4810   2.4936   2.5076   2.5348   2.5404   2.5442   2.5709
  2.5841   2.6073   2.6262   2.6316   2.6451   2.6609   2.6735   2.6975
  2.7042   2.7204   2.7464   2.7543   2.7555   2.7840   2.7872   2.7931
  2.8180   2.8244   2.8925   2.9035   2.9167   2.9576   3.0568   3.0703
  3.0760   3.1115   3.1277   3.1547   3.1643   3.1896   3.2316   3.2415
  3.2729   3.2734   3.3701   3.3940   3.4158   3.4803   3.6068   3.6430
  3.6627   3.7526   3.8526   3.8938   3.9856   4.0289   4.0494   4.3868
  4.8166   4.8241   9.7430   9.7720   9.7991   9.8450   9.8515   9.8566
  9.8620  23.2940  23.4759  23.8251  23.8360  23.8552  23.9027  23.9634
 23.9900  24.0048  24.0540  24.0923  24.1297  25.7171  25.7308  25.7865
 25.8381  25.8724  26.0548  26.0900  26.1191  26.1689  26.1908  26.2523
 26.4140  26.5136  26.5617  26.6115  26.6194  26.7194  26.7603  26.8420
 26.9750  27.0230 215.7341 215.7654 215.7968 215.8574 215.8653 215.8667
215.8828
 --------------------------------------------------------------

          Ground-State Mulliken Net Atomic Charges

     Atom                 Charge (a.u.)
  ----------------------------------------
      1 C                    -0.612873
      2 C                    -0.000643
      3 Cl                    0.494801
      4 C                    -0.590458
      5 H                     0.220452
      6 C                    -0.245486
      7 Cl                    0.540946
      8 C                     0.591840
      9 Cl                    0.623315
     10 C                    -1.568986
     11 Cl                    0.671267
     12 C                    -0.055158
     13 C                    -1.132317
     14 Cl                    0.624561
     15 C                     0.665654
     16 Cl                    0.476021
     17 C                    -0.897895
     18 H                     0.190975
     19 C                    -0.394263
     20 H                     0.206345
     21 C                    -0.241411
     22 Cl                    0.433315
  ----------------------------------------
  Sum of atomic charges =     0.000000

 -----------------------------------------------------------------
                    Cartesian Multipole Moments
 -----------------------------------------------------------------
    Charge (ESU x 10^10)
                 0.0000
    Dipole Moment (Debye)
         X       1.2922      Y      -0.7550      Z      -0.6553
       Tot       1.6338
    Quadrupole Moments (Debye-Ang)
        XX    -156.8102     XY      -2.6748     YY    -161.6632
        XZ      -7.2761     YZ       3.8117     ZZ    -147.9090
    Octopole Moments (Debye-Ang^2)
       XXX     -97.7728    XXY     -38.0254    XYY     -46.7870
       YYY     -66.1387    XXZ       8.0724    XYZ       7.8621
       YYZ      38.0287    XZZ     -19.4945    YZZ     -26.2965
       ZZZ      89.0775
    Hexadecapole Moments (Debye-Ang^3)
      XXXX   -6840.8673   XXXY    -485.4439   XXYY   -1354.2887
      XYYY    -447.5300   YYYY   -1088.7848   XXXZ     443.5136
      XXYZ     -42.4608   XYYZ     191.1399   YYYZ    -260.6120
      XXZZ   -1523.8622   XYZZ    -162.3172   YYZZ    -669.8471
      XZZZ     454.2477   YZZZ    -211.6330   ZZZZ   -2812.2322
 -----------------------------------------------------------------
 Calculating analytic gradient of the SCF energy
 Gradient of SCF Energy
            1           2           3           4           5           6
    1  -0.0217893   0.0004166   0.0478074  -0.0012747   0.0005376   0.0020932
    2   0.0000465   0.0006888   0.0995047  -0.0012358   0.0006628  -0.0003345
    3   0.0103640  -0.0079074  -0.0656216  -0.0117670   0.0007199  -0.0051517
            7           8           9          10          11          12
    1  -0.0073178   0.0211343  -0.0041107   0.0033411   0.0712012   0.0207631
    2   0.0001600   0.0011784  -0.0001655  -0.0015765  -0.1021753   0.0015995
    3  -0.0008863   0.0114333  -0.0030250   0.0138036  -0.0114260  -0.0091514
           13          14          15          16          17          18
    1  -0.0033643  -0.0346542  -0.0109093  -0.0005397  -0.0002035   0.0002472
    2  -0.0129899  -0.0913850  -0.0053230   0.0034833   0.0007630  -0.0006061
    3  -0.0111816   0.0777072  -0.0025970   0.0047084   0.0013423  -0.0007793
           19          20          21          22
    1  -0.0005062   0.0000599  -0.0001631  -0.0827688
    2   0.0037246   0.0002975   0.0063705   0.0973120
    3   0.0068622  -0.0007173   0.0065331  -0.0032625
 Max gradient component =       1.022E-01
 RMS gradient           =       3.184E-02
 Gradient time:  CPU 283.52 s  wall 47.48 s
 Geometry Optimization Parameters
   NAtoms,    NIC,     NZ,  NCons,   NDum,   NFix, NCnnct, MaxDiis
       22     171      22       0       0       0       0       0


** GEOMETRY OPTIMIZATION IN DELOCALIZED INTERNAL COORDINATES **
   Searching for a Minimum

   Optimization Cycle:   1

                       Coordinates (Angstroms)
     ATOM                X               Y               Z
      1  C         0.0000000000    0.0000000000    0.0000000000
      2  C         0.0000000000    0.0000000000    1.3949600000
      3  Cl        1.5261815140    0.0000000000    2.2594170471
      4  C        -1.1901880373    0.0256249026    2.1059255403
      5  H        -1.1683702292    0.0315218534    3.1884196336
      6  C        -2.4041742747    0.0535064326    1.4351028665
      7  Cl       -3.9099833729    0.0870232313    2.3339530118
      8  C        -2.4180259722    0.0546630380    0.0478935036
      9  Cl       -3.9445745286    0.0782926128   -0.8155919614
     10  C        -1.2274122092    0.0272853135   -0.6622934626
     11  Cl       -1.2645630159   -0.0058824468   -2.4155862839
     12  C         1.2779219872   -0.0284629571   -0.7628147595
     13  C         2.3470698978    0.7895533347   -0.3971844912
     14  Cl        2.1937652685    1.8399754745    0.9991059581
     15  C         3.5373425750    0.7639926356   -1.1080106329
     16  Cl        4.8658811021    1.7979767919   -0.6156914816
     17  C         3.6820915760   -0.0819840560   -2.1979241218
     18  H         4.6116137590   -0.1026767181   -2.7527795786
     19  C         2.6267066856   -0.9012420975   -2.5714505845
     20  H         2.7271154486   -1.5600000441   -3.4248322698
     21  C         1.4361780334   -0.8737960689   -1.8611235872
     22  Cl        0.1004448696   -1.8910524585   -2.3685901901
   Point Group: c1    Number of degrees of freedom:    60


   Energy is  -3680.585788817


 Attempting to generate delocalized internal coordinates
 Initial Hessian constructed with Jon Baker's OPTIMIZE code

 60 Hessian modes will be used to form the next step
  Hessian Eigenvalues:
     0.015930    0.017462    0.019746    0.020632    0.020653    0.021742
     0.022460    0.022510    0.023188    0.024090    0.024090    0.024114
     0.024114    0.024135    0.024135    0.024143    0.024143    0.051518
     0.077416    0.128807    0.135896    0.159995    0.159995    0.160000
     0.219323    0.223102    0.223393    0.226523    0.231431    0.236833
     0.245966    0.249981    0.249988    0.249991    0.249992    0.249999
     0.250000    0.287961    0.288800    0.290639    0.293859    0.301033
     0.301033    0.301033    0.316055    0.356665    0.356665    0.356665
     0.400101    0.408087    0.419071    0.425114    0.457413    0.458636
     0.466650    0.468910    0.478201    0.478202    0.479142    0.479142

 Minimum search - taking simple RFO step
 Searching for Lamda that Minimizes Along All modes
 Value Taken    Lamda =  -0.12264171
 Calculated Step too Large.  Step scaled by  0.438604
 Step Taken.  Stepsize is  0.300000

                             Maximum     Tolerance    Cnvgd?
         Gradient           0.128459      0.000300      NO
         Displacement       0.218916      0.001200      NO
         Energy change     *********      0.000001      NO


 New Cartesian Coordinates Obtained by Inverse Iteration

 Displacement from previous Coordinates is:  0.300137
 ----------------------------------------------------------------
             Standard Nuclear Orientation (Angstroms)
    I     Atom           X                Y                Z
 ----------------------------------------------------------------
    1      C      -0.0042299885     0.0007858745    -0.0002064284
    2      C      -0.0184499083    -0.0155408358     1.4011679377
    3      Cl      1.4885145212    -0.0409696288     2.2848732416
    4      C      -1.2076098013     0.0099602384     2.1136415470
    5      H      -1.1861464565     0.0017626163     3.1957754584
    6      C      -2.4205458311     0.0517315402     1.4435951049
    7      Cl     -3.9140311546     0.0828752322     2.3567498533
    8      C      -2.4388023464     0.0682904438     0.0530452403
    9      Cl     -3.9643250829     0.1125452699    -0.8057908809
   10      C      -1.2422928521     0.0436945822    -0.6580735316
   11      Cl     -1.2881378690     0.0393130905    -2.4040880955
   12      C       1.2803776915    -0.0268965690    -0.7639020616
   13      C       2.3547610224     0.8039120322    -0.4112724748
   14      Cl      2.2008002057     1.8742337240     0.9614484640
   15      C       3.5496112318     0.7742357353    -1.1241109920
   16      Cl      4.8810612110     1.8144099324    -0.6592633123
   17      C       3.6981292700    -0.0832766438    -2.2045161488
   18      H       4.6282044727    -0.1042755001    -2.7578424826
   19      C       2.6485286681    -0.9120501773    -2.5698287893
   20      H       2.7533963445    -1.5810650551    -3.4144142859
   21      C       1.4575584538    -0.8840649029    -1.8590044179
   22      Cl      0.1486492749    -1.9252922252    -2.3670787898
 ----------------------------------------------------------------
 Nuclear Repulsion Energy =        2467.47501638 hartrees
 There are       97 alpha and       97 beta electrons
 Applying Cartesian multipole field
    Component          Value
    ---------          -----
     (2,0,0)        1.00000E-12
     (0,2,0)        2.00000E-11
     (0,0,2)       -3.00000E-11
 Nucleus-field energy     =    -0.0000000444 hartrees
 Requested basis set is 6-311++G(d,p)
 There are 178 shells and 495 basis functions
 A cutoff of  1.0D-15 yielded  11821 shell pairs
 There are    101344 function pairs (    109066 Cartesian)
 Smallest overlap matrix eigenvalue = 2.14E-07
 Linear dependence detected in AO basis
 Number of orthogonalized atomic orbitals = 490
 Maximum deviation from orthogonality = 6.094E-10
 Guess from superposition of atomic densities
 Warning:  Energy on first SCF cycle will be non-variational
 SAD guess density has 194.000000 electrons

 -----------------------------------------------------------------------
  General SCF calculation program by
  Eric Jon Sundstrom, Paul Horn, Yuezhi Mao, Dmitri Zuev, Alec White,
  David Stuck, Shaama M.S., Shane Yost, Joonho Lee, David Small,
  Daniel Levine, Susi Lehtola, Hugh Burton, Evgeny Epifanovsky,
  Bang C. Huynh
 -----------------------------------------------------------------------
 Exchange:     0.2000 Hartree-Fock + 0.0800 Slater + 0.7200 B88
 Correlation:  0.1900 VWN1RPA + 0.8100 LYP
 Using SG-1 standard quadrature grid
 using 6 threads for integral computing
 -------------------------------------------------------
 OpenMP Integral computing Module                
 Release: version 2.0, May 2017, Q-Chem Inc. Pleasanton 
 -------------------------------------------------------
 A restricted SCF calculation will be
 performed using DIIS
 SCF converges when DIIS error is below 1.0e-08
 ---------------------------------------
  Cycle       Energy         DIIS error
 ---------------------------------------
    1   -3685.4593279813      2.78e-02  
    2   -3680.5127892989      1.98e-03  
    3   -3680.4296971419      2.48e-03  
    4   -3680.6228692305      5.18e-04  
    5   -3680.6308162797      1.88e-04  
    6   -3680.6316219202      9.71e-05  
    7   -3680.6318923986      2.19e-05  
    8   -3680.6319042311      8.94e-06  
    9   -3680.6319065304      2.84e-06  
   10   -3680.6319067657      1.02e-06  
   11   -3680.6319067977      2.27e-07  
   12   -3680.6319067992      9.87e-08  
   13   -3680.6319067994      3.79e-08  
   14   -3680.6319067995      1.20e-08  
   15   -3680.6319067994      5.27e-09  Convergence criterion met
 ---------------------------------------
 SCF time:   CPU 896.36s  wall 158.00s 
 SCF   energy in the final basis set =    -3680.6319067994
 Total energy in the final basis set =    -3680.6319067994

 --------------------------------------------------------------

                    Orbital Energies (a.u.)
 --------------------------------------------------------------

 Alpha MOs
 -- Occupied --
********-101.5764-101.5741-101.5710-101.5703-101.5683-101.5675 -10.2813
-10.2791 -10.2775 -10.2761 -10.2759 -10.2706 -10.2702 -10.2446 -10.2434
-10.2240 -10.2206 -10.2174  -9.4948  -9.4909  -9.4886  -9.4882  -9.4875
 -9.4855  -9.4848  -7.2598  -7.2560  -7.2535  -7.2525  -7.2519  -7.2501
 -7.2497  -7.2492  -7.2489  -7.2458  -7.2448  -7.2434  -7.2428  -7.2427
 -7.2421  -7.2421  -7.2415  -7.2401  -7.2395  -7.2394  -7.2388  -0.9714
 -0.9479  -0.9288  -0.9139  -0.8954  -0.8768  -0.8681  -0.8574  -0.8352
 -0.8079  -0.7663  -0.7492  -0.7457  -0.6740  -0.6507  -0.6239  -0.6215
 -0.5580  -0.5557  -0.5286  -0.5273  -0.5029  -0.4842  -0.4752  -0.4737
 -0.4703  -0.4618  -0.4572  -0.4421  -0.4362  -0.4241  -0.4168  -0.4133
 -0.4067  -0.3933  -0.3827  -0.3644  -0.3566  -0.3518  -0.3463  -0.3385
 -0.3370  -0.3305  -0.3227  -0.3041  -0.2979  -0.2796  -0.2709  -0.2637
 -0.2421
 -- Virtual --
 -0.0796  -0.0614  -0.0550  -0.0485  -0.0355  -0.0334  -0.0106  -0.0062
  0.0004   0.0022   0.0087   0.0173   0.0221   0.0233   0.0282   0.0312
  0.0439   0.0504   0.0520   0.0532   0.0599   0.0662   0.0664   0.0702
  0.0711   0.0822   0.0843   0.0854   0.0902   0.0928   0.0946   0.0997
  0.1034   0.1052   0.1071   0.1132   0.1135   0.1163   0.1203   0.1231
  0.1255   0.1303   0.1307   0.1332   0.1357   0.1367   0.1423   0.1479
  0.1501   0.1534   0.1580   0.1653   0.1669   0.1699   0.1745   0.1786
  0.1833   0.1891   0.1907   0.1928   0.1984   0.2040   0.2060   0.2111
  0.2128   0.2191   0.2225   0.2276   0.2324   0.2333   0.2341   0.2382
  0.2418   0.2459   0.2498   0.2509   0.2547   0.2580   0.2601   0.2654
  0.2709   0.2729   0.2773   0.2797   0.2862   0.2870   0.2924   0.2970
  0.2982   0.2999   0.3092   0.3133   0.3140   0.3212   0.3237   0.3262
  0.3397   0.3528   0.3564   0.3891   0.4093   0.4120   0.4192   0.4283
  0.4344   0.4400   0.4462   0.4563   0.4580   0.4634   0.4645   0.4704
  0.4754   0.4782   0.4850   0.4917   0.4953   0.4992   0.5051   0.5137
  0.5224   0.5284   0.5331   0.5405   0.5422   0.5476   0.5618   0.5635
  0.5731   0.5852   0.5884   0.5946   0.6002   0.6060   0.6104   0.6124
  0.6196   0.6210   0.6263   0.6312   0.6353   0.6450   0.6475   0.6563
  0.6659   0.6764   0.6862   0.7091   0.7139   0.7185   0.7222   0.7454
  0.7682   0.7853   0.7910   0.7942   0.8006   0.8069   0.8142   0.8274
  0.8295   0.8352   0.8387   0.8421   0.8450   0.8485   0.8493   0.8534
  0.8592   0.8629   0.8691   0.8692   0.8791   0.8856   0.8881   0.8935
  0.9044   0.9128   0.9138   0.9177   0.9213   0.9335   0.9397   0.9429
  0.9485   0.9535   0.9571   0.9619   0.9649   0.9690   0.9755   0.9828
  0.9883   0.9919   0.9957   1.0080   1.0274   1.0292   1.0557   1.0601
  1.0622   1.0690   1.0923   1.1039   1.1254   1.1415   1.1516   1.1670
  1.1936   1.2127   1.2283   1.2347   1.2391   1.2505   1.2659   1.2783
  1.2809   1.2852   1.3052   1.3112   1.3145   1.3277   1.3352   1.3399
  1.3597   1.3773   1.3855   1.4153   1.4507   1.4664   1.5002   1.5029
  1.5250   1.5471   1.5604   1.5674   1.5798   1.6043   1.6263   1.6460
  1.6525   1.6844   1.7211   1.7286   1.7497   1.7589   1.7946   1.8064
  1.8096   1.8472   1.8534   1.8550   1.8700   1.8767   1.8860   1.8899
  1.9014   1.9386   1.9421   1.9728   1.9868   2.0143   2.0573   2.0633
  2.0835   2.1244   2.1384   2.1700   2.1877   2.2078   2.2173   2.2350
  2.2373   2.2646   2.2719   2.2795   2.2870   2.2948   2.3074   2.3181
  2.3488   2.3619   2.3710   2.3956   2.4105   2.4210   2.4417   2.4484
  2.4670   2.4739   2.4827   2.5026   2.5230   2.5370   2.5452   2.5686
  2.5805   2.6064   2.6223   2.6285   2.6427   2.6563   2.6709   2.6953
  2.7020   2.7181   2.7310   2.7506   2.7549   2.7798   2.7845   2.7882
  2.8158   2.8203   2.8878   2.8964   2.9113   2.9549   3.0504   3.0672
  3.0715   3.1065   3.1249   3.1457   3.1565   3.1841   3.2260   3.2358
  3.2663   3.2684   3.3642   3.3893   3.4120   3.4766   3.6038   3.6397
  3.6579   3.7496   3.8481   3.8848   3.9786   4.0263   4.0501   4.3876
  4.8086   4.8190   9.7407   9.7702   9.7973   9.8286   9.8375   9.8554
  9.8643  23.2966  23.4707  23.8163  23.8269  23.8449  23.8899  23.9440
 23.9727  23.9987  24.0341  24.0869  24.1280  25.7121  25.7300  25.7854
 25.8363  25.8715  26.0551  26.0886  26.1142  26.1633  26.1948  26.2436
 26.4013  26.4972  26.5116  26.5837  26.6063  26.7004  26.7429  26.8269
 26.9609  27.0090 215.7316 215.7630 215.7945 215.8310 215.8371 215.8736
215.8892
 --------------------------------------------------------------

          Ground-State Mulliken Net Atomic Charges

     Atom                 Charge (a.u.)
  ----------------------------------------
      1 C                    -0.547643
      2 C                    -0.122151
      3 Cl                    0.464892
      4 C                    -0.559098
      5 H                     0.223111
      6 C                    -0.358431
      7 Cl                    0.543111
      8 C                     0.635963
      9 Cl                    0.614460
     10 C                    -1.451776
     11 Cl                    0.643114
     12 C                     0.018312
     13 C                    -1.041490
     14 Cl                    0.608447
     15 C                     0.633528
     16 Cl                    0.472686
     17 C                    -0.908690
     18 H                     0.192384
     19 C                    -0.329513
     20 H                     0.208350
     21 C                    -0.349433
     22 Cl                    0.409866
  ----------------------------------------
  Sum of atomic charges =     0.000000

 -----------------------------------------------------------------
                    Cartesian Multipole Moments
 -----------------------------------------------------------------
    Charge (ESU x 10^10)
                 0.0000
    Dipole Moment (Debye)
         X       1.2680      Y      -0.7746      Z      -0.6401
       Tot       1.6179
    Quadrupole Moments (Debye-Ang)
        XX    -156.5670     XY      -2.8661     YY    -161.2717
        XZ      -7.4774     YZ       3.5147     ZZ    -148.0674
    Octopole Moments (Debye-Ang^2)
       XXX     -96.7740    XXY     -38.5368    XYY     -45.8290
       YYY     -68.1754    XXZ       7.2917    XYZ       8.2208
       YYZ      37.6275    XZZ     -19.6434    YZZ     -27.4588
       ZZZ      90.8798
    Hexadecapole Moments (Debye-Ang^3)
      XXXX   -6883.2019   XXXY    -480.4996   XXYY   -1364.9094
      XYYY    -440.5555   YYYY   -1110.1731   XXXZ     467.1850
      XXYZ     -39.9589   XYYZ     199.2691   YYYZ    -246.2293
      XXZZ   -1532.7791   XYZZ    -163.6729   YYZZ    -675.1392
      XZZZ     479.9553   YZZZ    -203.9053   ZZZZ   -2826.6962
 -----------------------------------------------------------------
 Calculating analytic gradient of the SCF energy
 Gradient of SCF Energy
            1           2           3           4           5           6
    1  -0.0149974  -0.0002069   0.0334975  -0.0011674   0.0003097   0.0019858
    2  -0.0000695   0.0002154   0.0732524  -0.0007256   0.0005029  -0.0002397
    3   0.0068262  -0.0023805  -0.0488009  -0.0084362   0.0006858  -0.0028582
            7           8           9          10          11          12
    1  -0.0053017   0.0152433  -0.0036453   0.0002871   0.0520063   0.0141272
    2   0.0001629   0.0006830  -0.0000707  -0.0009005  -0.0753266   0.0013644
    3  -0.0003091   0.0084975  -0.0028805   0.0085493  -0.0075877  -0.0056893
           13          14          15          16          17          18
    1  -0.0009749  -0.0251838  -0.0068721  -0.0000043  -0.0001291   0.0000525
    2  -0.0081372  -0.0674879  -0.0039806   0.0026182   0.0006683  -0.0005537
    3  -0.0076764   0.0567261  -0.0025445   0.0032543   0.0010787  -0.0005953
           19          20          21          22
    1  -0.0004198   0.0002617   0.0007075  -0.0595759
    2   0.0026552   0.0002306   0.0025791   0.0725598
    3   0.0047221  -0.0006359   0.0023013  -0.0022468
 Max gradient component =       7.533E-02
 RMS gradient           =       2.330E-02
 Gradient time:  CPU 280.61 s  wall 47.00 s
 Geometry Optimization Parameters
   NAtoms,    NIC,     NZ,  NCons,   NDum,   NFix, NCnnct, MaxDiis
       22     171      22       0       0       0       0       0

 Cartesian Hessian Update
 Hessian updated using BFGS update


** GEOMETRY OPTIMIZATION IN DELOCALIZED INTERNAL COORDINATES **
   Searching for a Minimum

   Optimization Cycle:   2

                       Coordinates (Angstroms)
     ATOM                X               Y               Z
      1  C        -0.0042299885    0.0007858745   -0.0002064284
      2  C        -0.0184499083   -0.0155408358    1.4011679377
      3  Cl        1.4885145212   -0.0409696288    2.2848732416
      4  C        -1.2076098013    0.0099602384    2.1136415470
      5  H        -1.1861464565    0.0017626163    3.1957754584
      6  C        -2.4205458311    0.0517315402    1.4435951049
      7  Cl       -3.9140311546    0.0828752322    2.3567498533
      8  C        -2.4388023464    0.0682904438    0.0530452403
      9  Cl       -3.9643250829    0.1125452699   -0.8057908809
     10  C        -1.2422928521    0.0436945822   -0.6580735316
     11  Cl       -1.2881378690    0.0393130905   -2.4040880955
     12  C         1.2803776915   -0.0268965690   -0.7639020616
     13  C         2.3547610224    0.8039120322   -0.4112724748
     14  Cl        2.2008002057    1.8742337240    0.9614484640
     15  C         3.5496112318    0.7742357353   -1.1241109920
     16  Cl        4.8810612110    1.8144099324   -0.6592633123
     17  C         3.6981292700   -0.0832766438   -2.2045161488
     18  H         4.6282044727   -0.1042755001   -2.7578424826
     19  C         2.6485286681   -0.9120501773   -2.5698287893
     20  H         2.7533963445   -1.5810650551   -3.4144142859
     21  C         1.4575584538   -0.8840649029   -1.8590044179
     22  Cl        0.1486492749   -1.9252922252   -2.3670787898
   Point Group: c1    Number of degrees of freedom:    60


   Energy is  -3680.631906799

 Hessian updated using BFGS update

 58 Hessian modes will be used to form the next step
  Hessian Eigenvalues:
     0.015931    0.017462    0.019788    0.020632    0.020653    0.021742
     0.022472    0.022511    0.023188    0.024090    0.024090    0.024114
     0.024114    0.024135    0.024136    0.024143    0.024143    0.051518
     0.076557    0.128802    0.154775    0.159994    0.159998    0.160254
     0.219338    0.223213    0.225210    0.229987    0.231717    0.236703
     0.245950    0.249685    0.249983    0.249991    0.249996    0.249999
     0.250517    0.288777    0.289216    0.290930    0.293862    0.300745
     0.301090    0.317001    0.356659    0.356669    0.401748    0.408088
     0.418738    0.425097    0.457391    0.458860    0.466658    0.469553
     0.478201    0.478283    0.479017    0.479346

 Minimum search - taking simple RFO step
 Searching for Lamda that Minimizes Along All modes
 Value Taken    Lamda =  -0.07304356
 Calculated Step too Large.  Step scaled by  0.530070
 Step Taken.  Stepsize is  0.300000

                             Maximum     Tolerance    Cnvgd?
         Gradient           0.094714      0.000300      NO
         Displacement       0.221132      0.001200      NO
         Energy change     -0.046118      0.000001      NO


 New Cartesian Coordinates Obtained by Inverse Iteration

 Displacement from previous Coordinates is:  0.294980
 ----------------------------------------------------------------
             Standard Nuclear Orientation (Angstroms)
    I     Atom           X                Y                Z
 ----------------------------------------------------------------
    1      C      -0.0048105526     0.0012880425    -0.0026493793
    2      C      -0.0275747975    -0.0343311897     1.4014858177
    3      Cl      1.4634658665    -0.0911738724     2.3029513057
    4      C      -1.2156306256    -0.0100454415     2.1155171713
    5      H      -1.1941682150    -0.0354642746     3.1967058971
    6      C      -2.4279480743     0.0499797879     1.4458653030
    7      Cl     -3.9094132438     0.0785233543     2.3713403175
    8      C      -2.4512548211     0.0863377136     0.0530244497
    9      Cl     -3.9754071584     0.1568345627    -0.7963009067
   10      C      -1.2489252775     0.0629907659    -0.6579126192
   11      Cl     -1.2993269973     0.0928119966    -2.3973167663
   12      C       1.2794849867    -0.0259468735    -0.7640001568
   13      C       2.3527799072     0.8199796648    -0.4231598666
   14      Cl      2.1932845071     1.9132332303     0.9230378982
   15      C       3.5509804489     0.7876458713    -1.1368802547
   16      Cl      4.8807357593     1.8382994809    -0.7004684795
   17      C       3.7056629321    -0.0845293176    -2.2054212952
   18      H       4.6370450380    -0.1047375105    -2.7562428561
   19      C       2.6634116036    -0.9262663895    -2.5606320388
   20      H       2.7727703838    -1.6080163829    -3.3939036332
   21      C       1.4715683098    -0.8967403349    -1.8503753925
   22      Cl      0.1882910970    -1.9663541099    -2.3537603597
 ----------------------------------------------------------------
 Nuclear Repulsion Energy =        2458.47815740 hartrees
 There are       97 alpha and       97 beta electrons
 Applying Cartesian multipole field
    Component          Value
    ---------          -----
     (2,0,0)        1.00000E-12
     (0,2,0)        2.00000E-11
     (0,0,2)       -3.00000E-11
 Nucleus-field energy     =    -0.0000000439 hartrees
 Requested basis set is 6-311++G(d,p)
 There are 178 shells and 495 basis functions
 A cutoff of  1.0D-15 yielded  11796 shell pairs
 There are    101147 function pairs (    108851 Cartesian)
 Smallest overlap matrix eigenvalue = 2.20E-07
 Linear dependence detected in AO basis
 Number of orthogonalized atomic orbitals = 490
 Maximum deviation from orthogonality = 4.960E-10
 Guess from superposition of atomic densities
 Warning:  Energy on first SCF cycle will be non-variational
 SAD guess density has 194.000000 electrons

 -----------------------------------------------------------------------
  General SCF calculation program by
  Eric Jon Sundstrom, Paul Horn, Yuezhi Mao, Dmitri Zuev, Alec White,
  David Stuck, Shaama M.S., Shane Yost, Joonho Lee, David Small,
  Daniel Levine, Susi Lehtola, Hugh Burton, Evgeny Epifanovsky,
  Bang C. Huynh
 -----------------------------------------------------------------------
 Exchange:     0.2000 Hartree-Fock + 0.0800 Slater + 0.7200 B88
 Correlation:  0.1900 VWN1RPA + 0.8100 LYP
 Using SG-1 standard quadrature grid
 using 6 threads for integral computing
 -------------------------------------------------------
 OpenMP Integral computing Module                
 Release: version 2.0, May 2017, Q-Chem Inc. Pleasanton 
 -------------------------------------------------------
 A restricted SCF calculation will be
 performed using DIIS
 SCF converges when DIIS error is below 1.0e-08
 ---------------------------------------
  Cycle       Energy         DIIS error
 ---------------------------------------
    1   -3685.3969747441      2.77e-02  
    2   -3680.5474254505      1.97e-03  
    3   -3680.4662492373      2.46e-03  
    4   -3680.6559812415      5.18e-04  
    5   -3680.6637980189      1.99e-04  
    6   -3680.6647439905      9.79e-05  
    7   -3680.6650194428      2.20e-05  
    8   -3680.6650309761      9.73e-06  
    9   -3680.6650336950      3.27e-06  
   10   -3680.6650340215      8.95e-07  
   11   -3680.6650340460      2.13e-07  
   12   -3680.6650340471      1.00e-07  
   13   -3680.6650340472      3.65e-08  
   14   -3680.6650340477      1.26e-08  
   15   -3680.6650340475      5.55e-09  Convergence criterion met
 ---------------------------------------
 SCF time:   CPU 892.65s  wall 157.00s 
 SCF   energy in the final basis set =    -3680.6650340475
 Total energy in the final basis set =    -3680.6650340475

 --------------------------------------------------------------

                    Orbital Energies (a.u.)
 --------------------------------------------------------------

 Alpha MOs
 -- Occupied --
********-101.5771-101.5742-101.5717-101.5707-101.5691-101.5680 -10.2819
-10.2789 -10.2778 -10.2767 -10.2758 -10.2706 -10.2701 -10.2453 -10.2442
-10.2232 -10.2203 -10.2169  -9.4949  -9.4917  -9.4888  -9.4885  -9.4875
 -9.4860  -9.4848  -7.2598  -7.2567  -7.2537  -7.2530  -7.2520  -7.2506
 -7.2498  -7.2494  -7.2489  -7.2466  -7.2456  -7.2436  -7.2432  -7.2430
 -7.2425  -7.2421  -7.2415  -7.2406  -7.2400  -7.2394  -7.2389  -0.9691
 -0.9473  -0.9245  -0.9135  -0.8973  -0.8777  -0.8696  -0.8541  -0.8361
 -0.8073  -0.7642  -0.7488  -0.7446  -0.6730  -0.6485  -0.6236  -0.6210
 -0.5568  -0.5546  -0.5286  -0.5274  -0.5022  -0.4845  -0.4732  -0.4728
 -0.4686  -0.4618  -0.4557  -0.4386  -0.4345  -0.4235  -0.4156  -0.4126
 -0.4043  -0.3922  -0.3812  -0.3638  -0.3564  -0.3511  -0.3462  -0.3380
 -0.3366  -0.3307  -0.3232  -0.3037  -0.3015  -0.2786  -0.2746  -0.2703
 -0.2488
 -- Virtual --
 -0.0801  -0.0610  -0.0538  -0.0476  -0.0363  -0.0315  -0.0102  -0.0045
  0.0016   0.0029   0.0101   0.0178   0.0226   0.0237   0.0280   0.0315
  0.0444   0.0505   0.0521   0.0534   0.0603   0.0659   0.0663   0.0704
  0.0711   0.0824   0.0843   0.0855   0.0903   0.0924   0.0946   0.1005
  0.1034   0.1052   0.1069   0.1130   0.1136   0.1165   0.1204   0.1234
  0.1256   0.1302   0.1306   0.1329   0.1358   0.1367   0.1422   0.1481
  0.1500   0.1531   0.1575   0.1651   0.1660   0.1689   0.1734   0.1776
  0.1825   0.1883   0.1897   0.1918   0.1974   0.2040   0.2057   0.2110
  0.2124   0.2192   0.2223   0.2267   0.2321   0.2327   0.2342   0.2377
  0.2411   0.2453   0.2494   0.2512   0.2538   0.2579   0.2607   0.2637
  0.2705   0.2730   0.2768   0.2801   0.2855   0.2863   0.2923   0.2970
  0.2986   0.3010   0.3096   0.3128   0.3143   0.3195   0.3237   0.3264
  0.3386   0.3516   0.3562   0.3910   0.4096   0.4123   0.4192   0.4291
  0.4339   0.4396   0.4455   0.4572   0.4576   0.4639   0.4665   0.4718
  0.4750   0.4784   0.4853   0.4905   0.4995   0.5053   0.5077   0.5139
  0.5188   0.5286   0.5320   0.5376   0.5427   0.5482   0.5577   0.5606
  0.5733   0.5839   0.5882   0.5936   0.6016   0.6065   0.6101   0.6123
  0.6181   0.6221   0.6241   0.6302   0.6365   0.6438   0.6471   0.6584
  0.6653   0.6743   0.6877   0.7080   0.7140   0.7176   0.7202   0.7480
  0.7859   0.7906   0.7949   0.8034   0.8115   0.8127   0.8135   0.8268
  0.8320   0.8341   0.8384   0.8425   0.8444   0.8473   0.8491   0.8527
  0.8592   0.8627   0.8686   0.8701   0.8785   0.8868   0.8896   0.8949
  0.9035   0.9135   0.9140   0.9198   0.9241   0.9354   0.9405   0.9441
  0.9475   0.9528   0.9570   0.9625   0.9652   0.9701   0.9753   0.9834
  0.9886   0.9928   0.9957   1.0038   1.0204   1.0298   1.0452   1.0577
  1.0607   1.0666   1.0867   1.0916   1.1234   1.1406   1.1518   1.1658
  1.1920   1.2110   1.2265   1.2325   1.2385   1.2488   1.2590   1.2789
  1.2826   1.2859   1.2995   1.3080   1.3130   1.3225   1.3293   1.3425
  1.3568   1.3734   1.3838   1.4148   1.4526   1.4665   1.4992   1.5033
  1.5247   1.5457   1.5580   1.5659   1.5779   1.6036   1.6251   1.6448
  1.6538   1.6843   1.7199   1.7286   1.7490   1.7596   1.7928   1.8044
  1.8089   1.8461   1.8510   1.8536   1.8672   1.8779   1.8821   1.8893
  1.8999   1.9359   1.9408   1.9705   1.9870   2.0131   2.0570   2.0622
  2.0846   2.1248   2.1378   2.1722   2.2016   2.2162   2.2281   2.2383
  2.2431   2.2636   2.2716   2.2800   2.2869   2.2928   2.3060   2.3158
  2.3517   2.3602   2.3678   2.3918   2.4075   2.4220   2.4406   2.4464
  2.4499   2.4645   2.4859   2.4967   2.5169   2.5380   2.5479   2.5656
  2.5793   2.6066   2.6188   2.6275   2.6409   2.6534   2.6691   2.6934
  2.6993   2.7164   2.7214   2.7498   2.7549   2.7776   2.7825   2.7871
  2.8150   2.8188   2.8853   2.8928   2.9112   2.9554   3.0479   3.0662
  3.0690   3.1033   3.1240   3.1396   3.1524   3.1829   3.2241   3.2334
  3.2627   3.2659   3.3611   3.3872   3.4100   3.4754   3.6033   3.6388
  3.6551   3.7478   3.8459   3.8815   3.9758   4.0263   4.0513   4.3878
  4.8017   4.8155   9.7375   9.7686   9.7958   9.8139   9.8208   9.8606
  9.8686  23.2990  23.4712  23.8110  23.8214  23.8393  23.8838  23.9332
 23.9596  23.9947  24.0224  24.0853  24.1271  25.7641  25.7772  25.7937
 25.8394  25.8747  26.0562  26.0851  26.1126  26.1591  26.1967  26.2568
 26.3776  26.4253  26.4894  26.5199  26.6007  26.6850  26.7364  26.8142
 26.9530  27.0006 215.7284 215.7610 215.7924 215.8138 215.8198 215.8767
215.8909
 --------------------------------------------------------------

          Ground-State Mulliken Net Atomic Charges

     Atom                 Charge (a.u.)
  ----------------------------------------
      1 C                    -0.496361
      2 C                    -0.209338
      3 Cl                    0.432206
      4 C                    -0.543887
      5 H                     0.225791
      6 C                    -0.462343
      7 Cl                    0.545905
      8 C                     0.687076
      9 Cl                    0.607890
     10 C                    -1.340454
     11 Cl                    0.606789
     12 C                     0.060869
     13 C                    -0.958724
     14 Cl                    0.583750
     15 C                     0.612838
     16 Cl                    0.471654
     17 C                    -0.918234
     18 H                     0.193830
     19 C                    -0.276884
     20 H                     0.210070
     21 C                    -0.416011
     22 Cl                    0.383569
  ----------------------------------------
  Sum of atomic charges =     0.000000

 -----------------------------------------------------------------
                    Cartesian Multipole Moments
 -----------------------------------------------------------------
    Charge (ESU x 10^10)
                -0.0000
    Dipole Moment (Debye)
         X       1.2405      Y      -0.7903      Z      -0.6275
       Tot       1.5992
    Quadrupole Moments (Debye-Ang)
        XX    -156.2721     XY      -3.0027     YY    -160.9224
        XZ      -7.5732     YZ       3.2663     ZZ    -148.2560
    Octopole Moments (Debye-Ang^2)
       XXX     -96.2146    XXY     -39.1182    XYY     -44.9949
       YYY     -70.6170    XXZ       6.8708    XYZ       8.5879
       YYZ      37.3673    XZZ     -19.9177    YZZ     -28.7527
       ZZZ      92.9441
    Hexadecapole Moments (Debye-Ang^3)
      XXXX   -6885.5509   XXXY    -473.0012   XXYY   -1370.1692
      XYYY    -431.0535   YYYY   -1140.1799   XXXZ     486.0746
      XXYZ     -36.7683   XYYZ     205.2591   YYYZ    -229.1233
      XXZZ   -1534.7383   XYZZ    -163.7941   YYZZ    -679.6013
      XZZZ     500.5828   YZZZ    -193.5600   ZZZZ   -2829.1204
 -----------------------------------------------------------------
 Calculating analytic gradient of the SCF energy
 Gradient of SCF Energy
            1           2           3           4           5           6
    1  -0.0085408   0.0001117   0.0220185  -0.0007209   0.0002620   0.0011021
    2  -0.0001236   0.0001461   0.0538778  -0.0004198   0.0003787  -0.0001553
    3   0.0036257  -0.0001035  -0.0354985  -0.0052766   0.0004033  -0.0015208
            7           8           9          10          11          12
    1  -0.0030834   0.0093879  -0.0025895  -0.0004298   0.0371061   0.0081345
    2   0.0001412   0.0003843  -0.0000049  -0.0006347  -0.0554218   0.0010795
    3  -0.0002418   0.0054918  -0.0018167   0.0041308  -0.0037026  -0.0026262
           13          14          15          16          17          18
    1  -0.0002158  -0.0172269  -0.0039763   0.0000388   0.0001055  -0.0000129
    2  -0.0045961  -0.0502687  -0.0024544   0.0015950   0.0006208  -0.0004159
    3  -0.0042395   0.0402568  -0.0018478   0.0019433   0.0007924  -0.0003993
           19          20          21          22
    1  -0.0005758   0.0001585   0.0004304  -0.0414838
    2   0.0015549   0.0001885   0.0006397   0.0538886
    3   0.0029873  -0.0004071   0.0002693  -0.0022203
 Max gradient component =       5.542E-02
 RMS gradient           =       1.680E-02
 Gradient time:  CPU 280.48 s  wall 46.98 s
 Geometry Optimization Parameters
   NAtoms,    NIC,     NZ,  NCons,   NDum,   NFix, NCnnct, MaxDiis
       22     171      22       0       0       0       0       0

 Cartesian Hessian Update
 Hessian updated using BFGS update


** GEOMETRY OPTIMIZATION IN DELOCALIZED INTERNAL COORDINATES **
   Searching for a Minimum

   Optimization Cycle:   3

                       Coordinates (Angstroms)
     ATOM                X               Y               Z
      1  C        -0.0048105526    0.0012880425   -0.0026493793
      2  C        -0.0275747975   -0.0343311897    1.4014858177
      3  Cl        1.4634658665   -0.0911738724    2.3029513057
      4  C        -1.2156306256   -0.0100454415    2.1155171713
      5  H        -1.1941682150   -0.0354642746    3.1967058971
      6  C        -2.4279480743    0.0499797879    1.4458653030
      7  Cl       -3.9094132438    0.0785233543    2.3713403175
      8  C        -2.4512548211    0.0863377136    0.0530244497
      9  Cl       -3.9754071584    0.1568345627   -0.7963009067
     10  C        -1.2489252775    0.0629907659   -0.6579126192
     11  Cl       -1.2993269973    0.0928119966   -2.3973167663
     12  C         1.2794849867   -0.0259468735   -0.7640001568
     13  C         2.3527799072    0.8199796648   -0.4231598666
     14  Cl        2.1932845071    1.9132332303    0.9230378982
     15  C         3.5509804489    0.7876458713   -1.1368802547
     16  Cl        4.8807357593    1.8382994809   -0.7004684795
     17  C         3.7056629321   -0.0845293176   -2.2054212952
     18  H         4.6370450380   -0.1047375105   -2.7562428561
     19  C         2.6634116036   -0.9262663895   -2.5606320388
     20  H         2.7727703838   -1.6080163829   -3.3939036332
     21  C         1.4715683098   -0.8967403349   -1.8503753925
     22  Cl        0.1882910970   -1.9663541099   -2.3537603597
   Point Group: c1    Number of degrees of freedom:    60


   Energy is  -3680.665034047

 Hessian updated using BFGS update

 60 Hessian modes will be used to form the next step
  Hessian Eigenvalues:
     0.015931    0.017462    0.019781    0.020632    0.020653    0.021742
     0.022472    0.022510    0.023188    0.024090    0.024090    0.024114
     0.024114    0.024135    0.024136    0.024143    0.024143    0.051518
     0.073062    0.123361    0.128823    0.159995    0.159998    0.160023
     0.219337    0.223213    0.225265    0.229997    0.231969    0.236910
     0.245954    0.249821    0.249985    0.249994    0.249997    0.250048
     0.250619    0.288791    0.289842    0.291282    0.293862    0.300819
     0.301033    0.301139    0.316908    0.356663    0.356665    0.356668
     0.402384    0.408097    0.418925    0.425135    0.457393    0.459030
     0.466654    0.470079    0.478213    0.478287    0.479088    0.479359

 Minimum search - taking simple RFO step
 Searching for Lamda that Minimizes Along All modes
 Value Taken    Lamda =  -0.05172511
 Calculated Step too Large.  Step scaled by  0.534110
 Step Taken.  Stepsize is  0.300000

                             Maximum     Tolerance    Cnvgd?
         Gradient           0.068772      0.000300      NO
         Displacement       0.219566      0.001200      NO
         Energy change     -0.033127      0.000001      NO


 New Cartesian Coordinates Obtained by Inverse Iteration

 Displacement from previous Coordinates is:  0.319187
 ----------------------------------------------------------------
             Standard Nuclear Orientation (Angstroms)
    I     Atom           X                Y                Z
 ----------------------------------------------------------------
    1      C      -0.0042751545     0.0014459029    -0.0040125098
    2      C      -0.0321866999    -0.0566205456     1.4004830322
    3      Cl      1.4493712590    -0.1489481608     2.3131997991
    4      C      -1.2198652400    -0.0338273371     2.1156676192
    5      H      -1.1994967406    -0.0790631727     3.1957396688
    6      C      -2.4314385967     0.0482663093     1.4462267038
    7      Cl     -3.9049479092     0.0738928707     2.3798455157
    8      C      -2.4575080862     0.1083220787     0.0521486080
    9      Cl     -3.9779204994     0.2091879686    -0.7914196647
   10      C      -1.2506863533     0.0855350097    -0.6572242637
   11      Cl     -1.3016374287     0.1530296121    -2.3921080652
   12      C       1.2782106721    -0.0259048618    -0.7640888499
   13      C       2.3459772870     0.8370451817    -0.4365149843
   14      Cl      2.1751643730     1.9552329705     0.8830041630
   15      C       3.5464149598     0.8033007426    -1.1503810519
   16      Cl      4.8698329162     1.8698652330    -0.7412781191
   17      C       3.7090992072    -0.0859805552    -2.2046463894
   18      H       4.6417530928    -0.1051273234    -2.7531841083
   19      C       2.6756347848    -0.9432509911    -2.5471710138
   20      H       2.7909418097    -1.6391817853    -3.3674924771
   21      C       1.4826070964    -0.9119747082    -1.8374834725
   22      Cl      0.2199763273    -2.0109256646    -2.3284059844
 ----------------------------------------------------------------
 Nuclear Repulsion Energy =        2451.64768515 hartrees
 There are       97 alpha and       97 beta electrons
 Applying Cartesian multipole field
    Component          Value
    ---------          -----
     (2,0,0)        1.00000E-12
     (0,2,0)        2.00000E-11
     (0,0,2)       -3.00000E-11
 Nucleus-field energy     =    -0.0000000430 hartrees
 Requested basis set is 6-311++G(d,p)
 There are 178 shells and 495 basis functions
 A cutoff of  1.0D-15 yielded  11797 shell pairs
 There are    101144 function pairs (    108845 Cartesian)
 Smallest overlap matrix eigenvalue = 2.21E-07
 Linear dependence detected in AO basis
 Number of orthogonalized atomic orbitals = 490
 Maximum deviation from orthogonality = 5.378E-10
 Guess from superposition of atomic densities
 Warning:  Energy on first SCF cycle will be non-variational
 SAD guess density has 194.000000 electrons

 -----------------------------------------------------------------------
  General SCF calculation program by
  Eric Jon Sundstrom, Paul Horn, Yuezhi Mao, Dmitri Zuev, Alec White,
  David Stuck, Shaama M.S., Shane Yost, Joonho Lee, David Small,
  Daniel Levine, Susi Lehtola, Hugh Burton, Evgeny Epifanovsky,
  Bang C. Huynh
 -----------------------------------------------------------------------
 Exchange:     0.2000 Hartree-Fock + 0.0800 Slater + 0.7200 B88
 Correlation:  0.1900 VWN1RPA + 0.8100 LYP
 Using SG-1 standard quadrature grid
 using 6 threads for integral computing
 -------------------------------------------------------
 OpenMP Integral computing Module                
 Release: version 2.0, May 2017, Q-Chem Inc. Pleasanton 
 -------------------------------------------------------
 A restricted SCF calculation will be
 performed using DIIS
 SCF converges when DIIS error is below 1.0e-08
 ---------------------------------------
  Cycle       Energy         DIIS error
 ---------------------------------------
    1   -3685.3512798889      2.76e-02  
    2   -3680.5719317293      1.96e-03  
    3   -3680.4917581883      2.44e-03  
    4   -3680.6796790559      5.17e-04  
    5   -3680.6873737386      2.06e-04  
    6   -3680.6884148481      9.67e-05  
    7   -3680.6886833510      2.17e-05  
    8   -3680.6886941787      1.00e-05  
    9   -3680.6886970930      3.33e-06  
   10   -3680.6886974337      8.52e-07  
   11   -3680.6886974556      2.10e-07  
   12   -3680.6886974567      1.03e-07  
   13   -3680.6886974571      3.49e-08  
   14   -3680.6886974572      1.28e-08  
   15   -3680.6886974575      5.53e-09  Convergence criterion met
 ---------------------------------------
 SCF time:   CPU 890.41s  wall 156.00s 
 SCF   energy in the final basis set =    -3680.6886974575
 Total energy in the final basis set =    -3680.6886974575

 --------------------------------------------------------------

                    Orbital Energies (a.u.)
 --------------------------------------------------------------

 Alpha MOs
 -- Occupied --
********-101.5778-101.5744-101.5725-101.5714-101.5702-101.5688 -10.2823
-10.2789 -10.2780 -10.2771 -10.2757 -10.2707 -10.2701 -10.2454 -10.2444
-10.2228 -10.2202 -10.2167  -9.4949  -9.4924  -9.4890  -9.4890  -9.4878
 -9.4867  -9.4852  -7.2599  -7.2574  -7.2539  -7.2536  -7.2525  -7.2514
 -7.2498  -7.2498  -7.2490  -7.2473  -7.2463  -7.2438  -7.2437  -7.2432
 -7.2430  -7.2425  -7.2418  -7.2413  -7.2407  -7.2398  -7.2392  -0.9677
 -0.9471  -0.9212  -0.9133  -0.8987  -0.8786  -0.8710  -0.8515  -0.8368
 -0.8070  -0.7628  -0.7488  -0.7438  -0.6722  -0.6470  -0.6238  -0.6207
 -0.5559  -0.5539  -0.5286  -0.5277  -0.5015  -0.4849  -0.4727  -0.4715
 -0.4673  -0.4618  -0.4545  -0.4379  -0.4310  -0.4231  -0.4150  -0.4116
 -0.4022  -0.3912  -0.3795  -0.3631  -0.3562  -0.3504  -0.3462  -0.3378
 -0.3362  -0.3308  -0.3237  -0.3073  -0.3020  -0.2855  -0.2756  -0.2701
 -0.2534
 -- Virtual --
 -0.0802  -0.0608  -0.0533  -0.0469  -0.0373  -0.0303  -0.0100  -0.0037
  0.0020   0.0034   0.0108   0.0181   0.0228   0.0241   0.0278   0.0317
  0.0446   0.0503   0.0521   0.0536   0.0606   0.0655   0.0661   0.0702
  0.0712   0.0825   0.0841   0.0857   0.0902   0.0920   0.0946   0.1012
  0.1033   0.1053   0.1068   0.1127   0.1138   0.1166   0.1205   0.1235
  0.1257   0.1297   0.1308   0.1325   0.1356   0.1367   0.1420   0.1482
  0.1500   0.1528   0.1569   0.1650   0.1653   0.1678   0.1723   0.1768
  0.1817   0.1874   0.1891   0.1907   0.1966   0.2041   0.2056   0.2110
  0.2124   0.2196   0.2223   0.2260   0.2315   0.2324   0.2342   0.2373
  0.2409   0.2450   0.2490   0.2517   0.2533   0.2578   0.2609   0.2626
  0.2697   0.2729   0.2768   0.2809   0.2852   0.2856   0.2920   0.2967
  0.2992   0.3028   0.3098   0.3114   0.3144   0.3182   0.3243   0.3287
  0.3376   0.3504   0.3561   0.3923   0.4098   0.4122   0.4194   0.4297
  0.4342   0.4397   0.4448   0.4572   0.4584   0.4637   0.4691   0.4732
  0.4748   0.4784   0.4865   0.4904   0.4997   0.5083   0.5103   0.5154
  0.5161   0.5274   0.5277   0.5359   0.5442   0.5491   0.5530   0.5601
  0.5729   0.5817   0.5880   0.5936   0.6029   0.6062   0.6097   0.6128
  0.6168   0.6226   0.6240   0.6292   0.6383   0.6429   0.6471   0.6602
  0.6650   0.6720   0.6886   0.7064   0.7139   0.7170   0.7191   0.7525
  0.7865   0.7896   0.7996   0.8082   0.8139   0.8182   0.8233   0.8302
  0.8332   0.8372   0.8390   0.8437   0.8459   0.8485   0.8490   0.8528
  0.8598   0.8627   0.8692   0.8712   0.8781   0.8866   0.8933   0.8968
  0.9031   0.9144   0.9151   0.9218   0.9271   0.9376   0.9417   0.9456
  0.9471   0.9521   0.9566   0.9626   0.9657   0.9703   0.9774   0.9847
  0.9897   0.9930   0.9967   1.0002   1.0123   1.0266   1.0301   1.0542
  1.0606   1.0738   1.0792   1.0838   1.1238   1.1398   1.1516   1.1649
  1.1905   1.2092   1.2245   1.2307   1.2389   1.2470   1.2503   1.2800
  1.2842   1.2862   1.2941   1.3035   1.3141   1.3210   1.3246   1.3449
  1.3549   1.3713   1.3826   1.4154   1.4545   1.4676   1.4984   1.5038
  1.5248   1.5452   1.5564   1.5651   1.5774   1.6032   1.6243   1.6439
  1.6550   1.6838   1.7190   1.7292   1.7483   1.7605   1.7920   1.8030
  1.8087   1.8449   1.8485   1.8535   1.8648   1.8764   1.8821   1.8902
  1.9004   1.9344   1.9397   1.9691   1.9872   2.0121   2.0569   2.0608
  2.0857   2.1246   2.1365   2.1734   2.2122   2.2175   2.2340   2.2496
  2.2574   2.2627   2.2749   2.2790   2.2869   2.2934   2.3063   2.3148
  2.3470   2.3564   2.3688   2.3851   2.4026   2.4224   2.4324   2.4434
  2.4518   2.4532   2.4895   2.4990   2.5163   2.5394   2.5489   2.5628
  2.5785   2.6064   2.6157   2.6277   2.6384   2.6521   2.6680   2.6921
  2.6965   2.7146   2.7168   2.7496   2.7551   2.7765   2.7811   2.7869
  2.8147   2.8184   2.8835   2.8911   2.9132   2.9569   3.0470   3.0661
  3.0677   3.1002   3.1228   3.1362   3.1498   3.1826   3.2231   3.2314
  3.2602   3.2641   3.3593   3.3862   3.4090   3.4754   3.6036   3.6382
  3.6532   3.7466   3.8446   3.8806   3.9747   4.0270   4.0520   4.3857
  4.7963   4.8138   9.7340   9.7676   9.7938   9.8067   9.8152   9.8615
  9.8684  23.3005  23.4725  23.8081  23.8187  23.8362  23.8813  23.9276
 23.9514  23.9913  24.0184  24.0837  24.1262  25.7809  25.8168  25.8416
 25.8631  25.8997  26.0551  26.0759  26.1113  26.1538  26.1889  26.2715
 26.2966  26.3953  26.4397  26.5085  26.5963  26.6811  26.7318  26.8034
 26.9495  26.9958 215.7252 215.7599 215.7903 215.8063 215.8154 215.8749
215.8874
 --------------------------------------------------------------

          Ground-State Mulliken Net Atomic Charges

     Atom                 Charge (a.u.)
  ----------------------------------------
      1 C                    -0.447286
      2 C                    -0.268035
      3 Cl                    0.396912
      4 C                    -0.526524
      5 H                     0.227857
      6 C                    -0.530952
      7 Cl                    0.548101
      8 C                     0.722586
      9 Cl                    0.604846
     10 C                    -1.259642
     11 Cl                    0.564577
     12 C                     0.091362
     13 C                    -0.900593
     14 Cl                    0.550934
     15 C                     0.606998
     16 Cl                    0.473000
     17 C                    -0.923958
     18 H                     0.195264
     19 C                    -0.230376
     20 H                     0.211433
     21 C                    -0.461650
     22 Cl                    0.355147
  ----------------------------------------
  Sum of atomic charges =     0.000000

 -----------------------------------------------------------------
                    Cartesian Multipole Moments
 -----------------------------------------------------------------
    Charge (ESU x 10^10)
                -0.0000
    Dipole Moment (Debye)
         X       1.2207      Y      -0.8094      Z      -0.6151
       Tot       1.5886
    Quadrupole Moments (Debye-Ang)
        XX    -155.9761     XY      -3.1252     YY    -160.6344
        XZ      -7.6603     YZ       3.0497     ZZ    -148.4496
    Octopole Moments (Debye-Ang^2)
       XXX     -95.5726    XXY     -39.9302    XYY     -44.2522
       YYY     -73.4660    XXZ       6.6333    XYZ       8.9852
       YYZ      37.2607    XZZ     -20.2029    YZZ     -30.1686
       ZZZ      95.1458
    Hexadecapole Moments (Debye-Ang^3)
      XXXX   -6866.7030   XXXY    -464.3598   XXYY   -1372.9645
      XYYY    -419.9740   YYYY   -1178.0001   XXXZ     502.2364
      XXYZ     -32.5129   XYYZ     210.1905   YYYZ    -209.1657
      XXZZ   -1531.8468   XYZZ    -163.2179   YYZZ    -683.8283
      XZZZ     518.2968   YZZZ    -180.4032   ZZZZ   -2822.5252
 -----------------------------------------------------------------
 Calculating analytic gradient of the SCF energy
 Gradient of SCF Energy
            1           2           3           4           5           6
    1  -0.0040806   0.0003693   0.0141624  -0.0004358   0.0002131   0.0002675
    2  -0.0000916   0.0002930   0.0396964  -0.0002462   0.0002831  -0.0000868
    3   0.0014644   0.0005391  -0.0253507  -0.0029062   0.0001895  -0.0006898
            7           8           9          10          11          12
    1  -0.0015778   0.0051161  -0.0013376  -0.0005331   0.0259928   0.0039140
    2   0.0001127   0.0002194   0.0000191  -0.0005274  -0.0408635   0.0007324
    3  -0.0001525   0.0030318  -0.0010022   0.0015205  -0.0009301  -0.0007178
           13          14          15          16          17          18
    1   0.0000456  -0.0113275  -0.0020994  -0.0000142   0.0002511  -0.0000239
    2  -0.0022929  -0.0376739  -0.0013013   0.0008377   0.0004440  -0.0002753
    3  -0.0018243   0.0282454  -0.0011881   0.0010557   0.0004303  -0.0002433
           19          20          21          22
    1  -0.0003925   0.0000527   0.0000669  -0.0286293
    2   0.0008288   0.0001318  -0.0000279   0.0397886
    3   0.0017183  -0.0002385  -0.0004878  -0.0024637
 Max gradient component =       4.086E-02
 RMS gradient           =       1.208E-02
 Gradient time:  CPU 279.79 s  wall 46.86 s
 Geometry Optimization Parameters
   NAtoms,    NIC,     NZ,  NCons,   NDum,   NFix, NCnnct, MaxDiis
       22     171      22       0       0       0       0       0

 Cartesian Hessian Update
 Hessian updated using BFGS update


** GEOMETRY OPTIMIZATION IN DELOCALIZED INTERNAL COORDINATES **
   Searching for a Minimum

   Optimization Cycle:   4

                       Coordinates (Angstroms)
     ATOM                X               Y               Z
      1  C        -0.0042751545    0.0014459029   -0.0040125098
      2  C        -0.0321866999   -0.0566205456    1.4004830322
      3  Cl        1.4493712590   -0.1489481608    2.3131997991
      4  C        -1.2198652400   -0.0338273371    2.1156676192
      5  H        -1.1994967406   -0.0790631727    3.1957396688
      6  C        -2.4314385967    0.0482663093    1.4462267038
      7  Cl       -3.9049479092    0.0738928707    2.3798455157
      8  C        -2.4575080862    0.1083220787    0.0521486080
      9  Cl       -3.9779204994    0.2091879686   -0.7914196647
     10  C        -1.2506863533    0.0855350097   -0.6572242637
     11  Cl       -1.3016374287    0.1530296121   -2.3921080652
     12  C         1.2782106721   -0.0259048618   -0.7640888499
     13  C         2.3459772870    0.8370451817   -0.4365149843
     14  Cl        2.1751643730    1.9552329705    0.8830041630
     15  C         3.5464149598    0.8033007426   -1.1503810519
     16  Cl        4.8698329162    1.8698652330   -0.7412781191
     17  C         3.7090992072   -0.0859805552   -2.2046463894
     18  H         4.6417530928   -0.1051273234   -2.7531841083
     19  C         2.6756347848   -0.9432509911   -2.5471710138
     20  H         2.7909418097   -1.6391817853   -3.3674924771
     21  C         1.4826070964   -0.9119747082   -1.8374834725
     22  Cl        0.2199763273   -2.0109256646   -2.3284059844
   Point Group: c1    Number of degrees of freedom:    60


   Energy is  -3680.688697457

 Hessian updated using BFGS update

 60 Hessian modes will be used to form the next step
  Hessian Eigenvalues:
     0.015932    0.017462    0.019759    0.020632    0.020653    0.021742
     0.022470    0.022510    0.023188    0.024090    0.024090    0.024114
     0.024114    0.024135    0.024136    0.024142    0.024143    0.051519
     0.064366    0.104186    0.128809    0.159994    0.159998    0.160014
     0.219337    0.223213    0.225263    0.229747    0.232167    0.237029
     0.245961    0.249935    0.249985    0.249994    0.250001    0.250047
     0.250940    0.288791    0.290142    0.291290    0.293862    0.301013
     0.301033    0.301150    0.316998    0.356665    0.356666    0.356669
     0.402740    0.408096    0.419052    0.425144    0.457390    0.459058
     0.466660    0.470734    0.478211    0.478287    0.479134    0.479647

 Minimum search - taking simple RFO step
 Searching for Lamda that Minimizes Along All modes
 Value Taken    Lamda =  -0.03728519
 Calculated Step too Large.  Step scaled by  0.531000
 Step Taken.  Stepsize is  0.300000

                             Maximum     Tolerance    Cnvgd?
         Gradient           0.049589      0.000300      NO
         Displacement       0.216000      0.001200      NO
         Energy change     -0.023663      0.000001      NO


 New Cartesian Coordinates Obtained by Inverse Iteration

 Displacement from previous Coordinates is:  0.352061
 ----------------------------------------------------------------
             Standard Nuclear Orientation (Angstroms)
    I     Atom           X                Y                Z
 ----------------------------------------------------------------
    1      C      -0.0036150360     0.0014552170    -0.0048585240
    2      C      -0.0339427561    -0.0822842198     1.3979615023
    3      Cl      1.4437538495    -0.2129275877     2.3141175057
    4      C      -1.2212213000    -0.0612103577     2.1141202066
    5      H      -1.2026565012    -0.1285590854     3.1927918907
    6      C      -2.4315518843     0.0463330180     1.4451279181
    7      Cl     -3.9008553002     0.0686748051     2.3829989701
    8      C      -2.4591520360     0.1337330287     0.0510930400
    9      Cl     -3.9764696340     0.2682313226    -0.7869707663
   10      C      -1.2491927261     0.1112309948    -0.6566171025
   11      Cl     -1.2948442741     0.2191952206    -2.3888333192
   12      C       1.2771355750    -0.0261474143    -0.7643701171
   13      C       2.3356690453     0.8552775867    -0.4516697191
   14      Cl      2.1475884106     1.9995726886     0.8413752920
   15      C       3.5375771771     0.8207945826    -1.1648501439
   16      Cl      4.8510261088     1.9075995861    -0.7823806415
   17      C       3.7096730671    -0.0877843328    -2.2022284562
   18      H       4.6434550273    -0.1062397688    -2.7487995084
   19      C       2.6862165762    -0.9626558566    -2.5297057475
   20      H       2.8090364996    -1.6739356793    -3.3354502659
   21      C       1.4920749329    -0.9292700713    -1.8208132848
   22      Cl      0.2453162554    -2.0567649032    -2.2911345734
 ----------------------------------------------------------------
 Nuclear Repulsion Energy =        2446.55607752 hartrees
 There are       97 alpha and       97 beta electrons
 Applying Cartesian multipole field
    Component          Value
    ---------          -----
     (2,0,0)        1.00000E-12
     (0,2,0)        2.00000E-11
     (0,0,2)       -3.00000E-11
 Nucleus-field energy     =    -0.0000000418 hartrees
 Requested basis set is 6-311++G(d,p)
 There are 178 shells and 495 basis functions
 A cutoff of  1.0D-15 yielded  11795 shell pairs
 There are    101108 function pairs (    108809 Cartesian)
 Smallest overlap matrix eigenvalue = 2.18E-07
 Linear dependence detected in AO basis
 Number of orthogonalized atomic orbitals = 490
 Maximum deviation from orthogonality = 4.072E-10
 Guess from superposition of atomic densities
 Warning:  Energy on first SCF cycle will be non-variational
 SAD guess density has 194.000000 electrons

 -----------------------------------------------------------------------
  General SCF calculation program by
  Eric Jon Sundstrom, Paul Horn, Yuezhi Mao, Dmitri Zuev, Alec White,
  David Stuck, Shaama M.S., Shane Yost, Joonho Lee, David Small,
  Daniel Levine, Susi Lehtola, Hugh Burton, Evgeny Epifanovsky,
  Bang C. Huynh
 -----------------------------------------------------------------------
 Exchange:     0.2000 Hartree-Fock + 0.0800 Slater + 0.7200 B88
 Correlation:  0.1900 VWN1RPA + 0.8100 LYP
 Using SG-1 standard quadrature grid
 using 6 threads for integral computing
 -------------------------------------------------------
 OpenMP Integral computing Module                
 Release: version 2.0, May 2017, Q-Chem Inc. Pleasanton 
 -------------------------------------------------------
 A restricted SCF calculation will be
 performed using DIIS
 SCF converges when DIIS error is below 1.0e-08
 ---------------------------------------
  Cycle       Energy         DIIS error
 ---------------------------------------
    1   -3685.3165696421      2.75e-02  
    2   -3680.5894460315      1.96e-03  
    3   -3680.5099998107      2.44e-03  
    4   -3680.6967583092      5.15e-04  
    5   -3680.7043443741      2.09e-04  
    6   -3680.7054431705      9.49e-05  
    7   -3680.7057015223      2.07e-05  
    8   -3680.7057111156      9.88e-06  
    9   -3680.7057139473      3.28e-06  
   10   -3680.7057142762      8.48e-07  
   11   -3680.7057142981      2.09e-07  
   12   -3680.7057142993      1.04e-07  
   13   -3680.7057142994      3.33e-08  
   14   -3680.7057142997      1.29e-08  
   15   -3680.7057142995      5.41e-09  Convergence criterion met
 ---------------------------------------
 SCF time:   CPU 889.07s  wall 157.00s 
 SCF   energy in the final basis set =    -3680.7057142995
 Total energy in the final basis set =    -3680.7057142995

 --------------------------------------------------------------

                    Orbital Energies (a.u.)
 --------------------------------------------------------------

 Alpha MOs
 -- Occupied --
********-101.5783-101.5746-101.5735-101.5723-101.5713-101.5696 -10.2825
-10.2790 -10.2782 -10.2773 -10.2757 -10.2707 -10.2702 -10.2451 -10.2442
-10.2227 -10.2202 -10.2167  -9.4950  -9.4929  -9.4897  -9.4892  -9.4883
 -9.4875  -9.4857  -7.2599  -7.2579  -7.2543  -7.2541  -7.2530  -7.2523
 -7.2504  -7.2499  -7.2490  -7.2478  -7.2468  -7.2444  -7.2439  -7.2437
 -7.2434  -7.2430  -7.2424  -7.2421  -7.2415  -7.2404  -7.2398  -0.9668
 -0.9469  -0.9185  -0.9131  -0.8995  -0.8792  -0.8720  -0.8495  -0.8373
 -0.8069  -0.7620  -0.7490  -0.7435  -0.6716  -0.6461  -0.6243  -0.6204
 -0.5552  -0.5534  -0.5288  -0.5282  -0.5009  -0.4852  -0.4723  -0.4709
 -0.4663  -0.4618  -0.4535  -0.4378  -0.4279  -0.4228  -0.4147  -0.4105
 -0.4002  -0.3904  -0.3778  -0.3624  -0.3559  -0.3497  -0.3462  -0.3378
 -0.3360  -0.3309  -0.3241  -0.3117  -0.3027  -0.2919  -0.2745  -0.2703
 -0.2566
 -- Virtual --
 -0.0799  -0.0607  -0.0531  -0.0467  -0.0384  -0.0297  -0.0099  -0.0033
  0.0022   0.0037   0.0110   0.0183   0.0229   0.0243   0.0275   0.0319
  0.0447   0.0501   0.0521   0.0538   0.0606   0.0651   0.0659   0.0697
  0.0713   0.0825   0.0839   0.0858   0.0902   0.0917   0.0947   0.1017
  0.1032   0.1053   0.1067   0.1124   0.1140   0.1165   0.1206   0.1236
  0.1257   0.1293   0.1308   0.1322   0.1352   0.1368   0.1417   0.1480
  0.1500   0.1524   0.1561   0.1645   0.1648   0.1666   0.1714   0.1760
  0.1806   0.1864   0.1885   0.1900   0.1959   0.2037   0.2060   0.2112
  0.2129   0.2203   0.2224   0.2257   0.2306   0.2324   0.2342   0.2371
  0.2411   0.2450   0.2486   0.2514   0.2537   0.2575   0.2608   0.2622
  0.2687   0.2729   0.2770   0.2816   0.2844   0.2854   0.2916   0.2967
  0.2997   0.3043   0.3085   0.3107   0.3130   0.3181   0.3261   0.3325
  0.3368   0.3489   0.3561   0.3932   0.4098   0.4120   0.4196   0.4300
  0.4351   0.4397   0.4442   0.4567   0.4595   0.4641   0.4713   0.4745
  0.4752   0.4784   0.4890   0.4913   0.4998   0.5070   0.5096   0.5144
  0.5182   0.5223   0.5248   0.5348   0.5458   0.5501   0.5514   0.5619
  0.5734   0.5814   0.5881   0.5944   0.6039   0.6061   0.6094   0.6134
  0.6163   0.6218   0.6259   0.6288   0.6398   0.6429   0.6473   0.6614
  0.6658   0.6701   0.6882   0.7047   0.7136   0.7166   0.7189   0.7584
  0.7860   0.7885   0.7999   0.8086   0.8154   0.8225   0.8255   0.8311
  0.8353   0.8384   0.8402   0.8436   0.8458   0.8480   0.8528   0.8535
  0.8617   0.8636   0.8710   0.8729   0.8784   0.8857   0.8969   0.8991
  0.9025   0.9149   0.9178   0.9240   0.9304   0.9382   0.9438   0.9456
  0.9482   0.9515   0.9562   0.9615   0.9661   0.9695   0.9791   0.9853
  0.9903   0.9922   0.9970   0.9991   1.0077   1.0113   1.0286   1.0514
  1.0612   1.0715   1.0786   1.0821   1.1263   1.1391   1.1510   1.1643
  1.1892   1.2074   1.2225   1.2296   1.2393   1.2419   1.2472   1.2813
  1.2854   1.2862   1.2918   1.2993   1.3149   1.3203   1.3215   1.3472
  1.3546   1.3705   1.3820   1.4168   1.4568   1.4694   1.4979   1.5048
  1.5249   1.5454   1.5558   1.5647   1.5777   1.6031   1.6238   1.6431
  1.6560   1.6833   1.7184   1.7302   1.7477   1.7617   1.7920   1.8020
  1.8088   1.8434   1.8470   1.8537   1.8627   1.8740   1.8827   1.8935
  1.9023   1.9339   1.9384   1.9682   1.9875   2.0114   2.0567   2.0595
  2.0868   2.1241   2.1351   2.1748   2.2125   2.2247   2.2343   2.2550
  2.2618   2.2652   2.2768   2.2811   2.2914   2.2992   2.3067   2.3152
  2.3328   2.3437   2.3747   2.3818   2.4011   2.4212   2.4326   2.4415
  2.4457   2.4568   2.4923   2.5043   2.5172   2.5403   2.5482   2.5617
  2.5781   2.6060   2.6138   2.6289   2.6353   2.6524   2.6675   2.6915
  2.6944   2.7124   2.7160   2.7497   2.7552   2.7760   2.7805   2.7868
  2.8144   2.8186   2.8819   2.8907   2.9165   2.9590   3.0472   3.0665
  3.0678   3.0970   3.1213   3.1348   3.1483   3.1824   3.2222   3.2297
  3.2585   3.2631   3.3587   3.3862   3.4086   3.4762   3.6042   3.6382
  3.6521   3.7455   3.8441   3.8813   3.9748   4.0279   4.0524   4.3812
  4.7926   4.8137   9.7320   9.7676   9.7940   9.8050   9.8193   9.8586
  9.8645  23.3015  23.4738  23.8074  23.8183  23.8348  23.8814  23.9260
 23.9467  23.9889  24.0207  24.0829  24.1253  25.7814  25.8225  25.8569
 25.9129  25.9547  26.0440  26.0521  26.1053  26.1357  26.1657  26.2061
 26.3324  26.3485  26.4481  26.5063  26.5924  26.6823  26.7289  26.7962
 26.9498  26.9943 215.7237 215.7602 215.7913 215.8054 215.8223 215.8689
215.8801
 --------------------------------------------------------------

          Ground-State Mulliken Net Atomic Charges

     Atom                 Charge (a.u.)
  ----------------------------------------
      1 C                    -0.399622
      2 C                    -0.319311
      3 Cl                    0.357671
      4 C                    -0.495638
      5 H                     0.229469
      6 C                    -0.571463
      7 Cl                    0.550283
      8 C                     0.751195
      9 Cl                    0.605725
     10 C                    -1.201875
     11 Cl                    0.514325
     12 C                     0.118394
     13 C                    -0.866368
     14 Cl                    0.508667
     15 C                     0.619438
     16 Cl                    0.477016
     17 C                    -0.925673
     18 H                     0.196749
     19 C                    -0.181185
     20 H                     0.212424
     21 C                    -0.502356
     22 Cl                    0.322135
  ----------------------------------------
  Sum of atomic charges =     0.000000

 -----------------------------------------------------------------
                    Cartesian Multipole Moments
 -----------------------------------------------------------------
    Charge (ESU x 10^10)
                -0.0000
    Dipole Moment (Debye)
         X       1.2119      Y      -0.8358      Z      -0.6007
       Tot       1.5900
    Quadrupole Moments (Debye-Ang)
        XX    -155.7016     XY      -3.2449     YY    -160.3922
        XZ      -7.7495     YZ       2.8614     ZZ    -148.6466
    Octopole Moments (Debye-Ang^2)
       XXX     -94.7830    XXY     -41.0034    XYY     -43.5710
       YYY     -76.7399    XXZ       6.5977    XYZ       9.3993
       YYZ      37.2855    XZZ     -20.4092    YZZ     -31.7088
       ZZZ      97.4437
    Hexadecapole Moments (Debye-Ang^3)
      XXXX   -6833.0066   XXXY    -454.8807   XXYY   -1374.3241
      XYYY    -407.6113   YYYY   -1222.8175   XXXZ     516.7935
      XXYZ     -27.1257   XYYZ     214.4999   YYYZ    -186.3088
      XXZZ   -1525.3440   XYZZ    -162.0214   YYZZ    -687.6266
      XZZZ     534.4071   YZZZ    -164.3482   ZZZZ   -2806.6588
 -----------------------------------------------------------------
 Calculating analytic gradient of the SCF energy
 Gradient of SCF Energy
            1           2           3           4           5           6
    1  -0.0014100   0.0003523   0.0091218  -0.0002126   0.0001736  -0.0002039
    2  -0.0000617   0.0005597   0.0292674  -0.0001526   0.0002088  -0.0000354
    3   0.0003264   0.0003955  -0.0178661  -0.0014871   0.0000649  -0.0002458
            7           8           9          10          11          12
    1  -0.0007225   0.0022997  -0.0005699  -0.0002887   0.0182372   0.0013773
    2   0.0000904   0.0001563   0.0000105  -0.0005575  -0.0301962   0.0003155
    3  -0.0001541   0.0015026  -0.0003229   0.0003047   0.0004628   0.0001608
           13          14          15          16          17          18
    1   0.0001810  -0.0073108  -0.0010551  -0.0000291   0.0002980  -0.0000188
    2  -0.0010465  -0.0282261  -0.0005619   0.0003900   0.0002325  -0.0001630
    3  -0.0004592   0.0198793  -0.0006613   0.0005280   0.0001134  -0.0001345
           19          20          21          22
    1  -0.0001790  -0.0000371  -0.0001399  -0.0198636
    2   0.0003998   0.0000738   0.0000749   0.0292211
    3   0.0009219  -0.0001211  -0.0005709  -0.0026371
 Max gradient component =       3.020E-02
 RMS gradient           =       8.726E-03
 Gradient time:  CPU 277.48 s  wall 46.48 s
 Geometry Optimization Parameters
   NAtoms,    NIC,     NZ,  NCons,   NDum,   NFix, NCnnct, MaxDiis
       22     171      22       0       0       0       0       0

 Cartesian Hessian Update
 Hessian updated using BFGS update


** GEOMETRY OPTIMIZATION IN DELOCALIZED INTERNAL COORDINATES **
   Searching for a Minimum

   Optimization Cycle:   5

                       Coordinates (Angstroms)
     ATOM                X               Y               Z
      1  C        -0.0036150360    0.0014552170   -0.0048585240
      2  C        -0.0339427561   -0.0822842198    1.3979615023
      3  Cl        1.4437538495   -0.2129275877    2.3141175057
      4  C        -1.2212213000   -0.0612103577    2.1141202066
      5  H        -1.2026565012   -0.1285590854    3.1927918907
      6  C        -2.4315518843    0.0463330180    1.4451279181
      7  Cl       -3.9008553002    0.0686748051    2.3829989701
      8  C        -2.4591520360    0.1337330287    0.0510930400
      9  Cl       -3.9764696340    0.2682313226   -0.7869707663
     10  C        -1.2491927261    0.1112309948   -0.6566171025
     11  Cl       -1.2948442741    0.2191952206   -2.3888333192
     12  C         1.2771355750   -0.0261474143   -0.7643701171
     13  C         2.3356690453    0.8552775867   -0.4516697191
     14  Cl        2.1475884106    1.9995726886    0.8413752920
     15  C         3.5375771771    0.8207945826   -1.1648501439
     16  Cl        4.8510261088    1.9075995861   -0.7823806415
     17  C         3.7096730671   -0.0877843328   -2.2022284562
     18  H         4.6434550273   -0.1062397688   -2.7487995084
     19  C         2.6862165762   -0.9626558566   -2.5297057475
     20  H         2.8090364996   -1.6739356793   -3.3354502659
     21  C         1.4920749329   -0.9292700713   -1.8208132848
     22  Cl        0.2453162554   -2.0567649032   -2.2911345734
   Point Group: c1    Number of degrees of freedom:    60


   Energy is  -3680.705714300

 Hessian updated using BFGS update

 60 Hessian modes will be used to form the next step
  Hessian Eigenvalues:
     0.015932    0.017462    0.019723    0.020632    0.020653    0.021742
     0.022464    0.022511    0.023188    0.024090    0.024090    0.024114
     0.024114    0.024135    0.024136    0.024142    0.024143    0.051517
     0.052354    0.094962    0.128809    0.159995    0.159998    0.160018
     0.219341    0.223214    0.225257    0.229487    0.232302    0.237159
     0.245970    0.249966    0.249985    0.249997    0.250019    0.250094
     0.251111    0.288791    0.290158    0.291171    0.293862    0.301033
     0.301099    0.301223    0.317096    0.356665    0.356667    0.356671
     0.402897    0.408096    0.419251    0.425155    0.457398    0.459065
     0.466659    0.471065    0.478209    0.478290    0.479158    0.479950

 Minimum search - taking simple RFO step
 Searching for Lamda that Minimizes Along All modes
 Value Taken    Lamda =  -0.02718260
 Calculated Step too Large.  Step scaled by  0.528547
 Step Taken.  Stepsize is  0.300000

                             Maximum     Tolerance    Cnvgd?
         Gradient           0.035782      0.000300      NO
         Displacement       0.213177      0.001200      NO
         Energy change     -0.017017      0.000001      NO


 New Cartesian Coordinates Obtained by Inverse Iteration

 Displacement from previous Coordinates is:  0.377330
 ----------------------------------------------------------------
             Standard Nuclear Orientation (Angstroms)
    I     Atom           X                Y                Z
 ----------------------------------------------------------------
    1      C      -0.0030818156     0.0017026404    -0.0052425754
    2      C      -0.0340833469    -0.1102978892     1.3943950869
    3      Cl      1.4435130888    -0.2804736108     2.3072362711
    4      C      -1.2209675450    -0.0912872781     2.1113517253
    5      H      -1.2049200931    -0.1823855946     3.1881916364
    6      C      -2.4294605585     0.0439849284     1.4430913107
    7      Cl     -3.8969174456     0.0624681149     2.3829934295
    8      C      -2.4572644704     0.1613775323     0.0501272040
    9      Cl     -3.9708317694     0.3315227189    -0.7845616496
   10      C      -1.2455254656     0.1392989723    -0.6557705906
   11      Cl     -1.2828428579     0.2886426502    -2.3858696205
   12      C       1.2763788310    -0.0260315539    -0.7646010116
   13      C       2.3231742186     0.8743776617    -0.4682786500
   14      Cl      2.1140804807     2.0449785086     0.7983003027
   15      C       3.5260057333     0.8392463623    -1.1802815161
   16      Cl      4.8272367024     1.9484127701    -0.8240178920
   17      C       3.7082301283    -0.0897955848    -2.1987454456
   18      H       4.6429437657    -0.1081565502    -2.7437217059
   19      C       2.6955046260    -0.9832959871    -2.5093599952
   20      H       2.8270687260    -1.7104081145    -3.2993471273
   21      C       1.5005382881    -0.9475162763    -1.8012084472
   22      Cl      0.2662418558    -2.1020456464    -2.2437765837
 ----------------------------------------------------------------
 Nuclear Repulsion Energy =        2442.84030231 hartrees
 There are       97 alpha and       97 beta electrons
 Applying Cartesian multipole field
    Component          Value
    ---------          -----
     (2,0,0)        1.00000E-12
     (0,2,0)        2.00000E-11
     (0,0,2)       -3.00000E-11
 Nucleus-field energy     =    -0.0000000403 hartrees
 Requested basis set is 6-311++G(d,p)
 There are 178 shells and 495 basis functions
 A cutoff of  1.0D-15 yielded  11790 shell pairs
 There are    101090 function pairs (    108784 Cartesian)
 Smallest overlap matrix eigenvalue = 2.13E-07
 Linear dependence detected in AO basis
 Number of orthogonalized atomic orbitals = 490
 Maximum deviation from orthogonality = 5.025E-10
 Guess from superposition of atomic densities
 Warning:  Energy on first SCF cycle will be non-variational
 SAD guess density has 194.000000 electrons

 -----------------------------------------------------------------------
  General SCF calculation program by
  Eric Jon Sundstrom, Paul Horn, Yuezhi Mao, Dmitri Zuev, Alec White,
  David Stuck, Shaama M.S., Shane Yost, Joonho Lee, David Small,
  Daniel Levine, Susi Lehtola, Hugh Burton, Evgeny Epifanovsky,
  Bang C. Huynh
 -----------------------------------------------------------------------
 Exchange:     0.2000 Hartree-Fock + 0.0800 Slater + 0.7200 B88
 Correlation:  0.1900 VWN1RPA + 0.8100 LYP
 Using SG-1 standard quadrature grid
 using 6 threads for integral computing
 -------------------------------------------------------
 OpenMP Integral computing Module                
 Release: version 2.0, May 2017, Q-Chem Inc. Pleasanton 
 -------------------------------------------------------
 A restricted SCF calculation will be
 performed using DIIS
 SCF converges when DIIS error is below 1.0e-08
 ---------------------------------------
  Cycle       Energy         DIIS error
 ---------------------------------------
    1   -3685.2907821532      2.75e-02  
    2   -3680.6020486432      1.96e-03  
    3   -3680.5232258340      2.43e-03  
    4   -3680.7091692813      5.13e-04  
    5   -3680.7166546671      2.11e-04  
    6   -3680.7177858027      9.31e-05  
    7   -3680.7180345502      1.92e-05  
    8   -3680.7180427149      9.21e-06  
    9   -3680.7180451617      3.05e-06  
   10   -3680.7180454419      8.89e-07  
   11   -3680.7180454659      2.11e-07  
   12   -3680.7180454671      1.05e-07  
   13   -3680.7180454677      3.17e-08  
   14   -3680.7180454677      1.28e-08  
   15   -3680.7180454672      5.26e-09  Convergence criterion met
 ---------------------------------------
 SCF time:   CPU 886.50s  wall 156.00s 
 SCF   energy in the final basis set =    -3680.7180454672
 Total energy in the final basis set =    -3680.7180454672

 --------------------------------------------------------------

                    Orbital Energies (a.u.)
 --------------------------------------------------------------

 Alpha MOs
 -- Occupied --
********-101.5786-101.5748-101.5744-101.5732-101.5723-101.5705 -10.2825
-10.2792 -10.2784 -10.2773 -10.2757 -10.2707 -10.2703 -10.2445 -10.2436
-10.2228 -10.2204 -10.2168  -9.4950  -9.4933  -9.4903  -9.4893  -9.4889
 -9.4882  -9.4863  -7.2599  -7.2583  -7.2550  -7.2543  -7.2537  -7.2530
 -7.2510  -7.2499  -7.2490  -7.2481  -7.2472  -7.2451  -7.2444  -7.2441
 -7.2436  -7.2435  -7.2430  -7.2428  -7.2422  -7.2410  -7.2404  -0.9662
 -0.9468  -0.9164  -0.9130  -0.9001  -0.8796  -0.8726  -0.8481  -0.8378
 -0.8069  -0.7617  -0.7495  -0.7433  -0.6712  -0.6456  -0.6250  -0.6203
 -0.5548  -0.5531  -0.5294  -0.5285  -0.5004  -0.4854  -0.4720  -0.4707
 -0.4657  -0.4618  -0.4527  -0.4378  -0.4256  -0.4222  -0.4147  -0.4093
 -0.3986  -0.3897  -0.3761  -0.3617  -0.3558  -0.3491  -0.3461  -0.3379
 -0.3360  -0.3311  -0.3245  -0.3157  -0.3058  -0.2946  -0.2737  -0.2707
 -0.2590
 -- Virtual --
 -0.0793  -0.0606  -0.0531  -0.0468  -0.0397  -0.0294  -0.0098  -0.0032
  0.0021   0.0039   0.0109   0.0183   0.0229   0.0243   0.0272   0.0321
  0.0447   0.0497   0.0521   0.0539   0.0605   0.0648   0.0657   0.0690
  0.0715   0.0824   0.0836   0.0859   0.0900   0.0915   0.0947   0.1021
  0.1030   0.1054   0.1066   0.1122   0.1141   0.1163   0.1207   0.1235
  0.1257   0.1289   0.1305   0.1319   0.1348   0.1369   0.1414   0.1476
  0.1502   0.1520   0.1554   0.1637   0.1647   0.1655   0.1711   0.1753
  0.1794   0.1856   0.1873   0.1900   0.1956   0.2030   0.2067   0.2115
  0.2136   0.2209   0.2230   0.2259   0.2295   0.2324   0.2343   0.2370
  0.2415   0.2454   0.2483   0.2509   0.2543   0.2571   0.2608   0.2624
  0.2675   0.2729   0.2772   0.2810   0.2837   0.2858   0.2913   0.2965
  0.3000   0.3027   0.3080   0.3115   0.3116   0.3178   0.3282   0.3354
  0.3381   0.3473   0.3561   0.3938   0.4097   0.4117   0.4197   0.4298
  0.4358   0.4390   0.4449   0.4564   0.4602   0.4655   0.4727   0.4756
  0.4770   0.4788   0.4922   0.4929   0.4996   0.5027   0.5097   0.5122
  0.5162   0.5184   0.5252   0.5342   0.5469   0.5499   0.5534   0.5651
  0.5750   0.5841   0.5884   0.5958   0.6042   0.6064   0.6093   0.6139
  0.6163   0.6212   0.6266   0.6301   0.6397   0.6446   0.6480   0.6623
  0.6674   0.6698   0.6868   0.7030   0.7135   0.7160   0.7202   0.7647
  0.7852   0.7873   0.8001   0.8088   0.8160   0.8241   0.8277   0.8307
  0.8347   0.8389   0.8408   0.8430   0.8457   0.8478   0.8535   0.8537
  0.8623   0.8646   0.8716   0.8746   0.8794   0.8845   0.8978   0.9003
  0.9033   0.9145   0.9211   0.9268   0.9335   0.9380   0.9438   0.9456
  0.9490   0.9513   0.9559   0.9578   0.9663   0.9690   0.9732   0.9825
  0.9889   0.9925   0.9966   1.0005   1.0060   1.0078   1.0274   1.0493
  1.0611   1.0681   1.0758   1.0880   1.1298   1.1384   1.1505   1.1640
  1.1880   1.2058   1.2211   1.2302   1.2367   1.2410   1.2470   1.2817
  1.2851   1.2871   1.2918   1.2973   1.3137   1.3190   1.3219   1.3495
  1.3564   1.3701   1.3819   1.4186   1.4597   1.4715   1.4979   1.5065
  1.5250   1.5463   1.5563   1.5648   1.5786   1.6029   1.6235   1.6425
  1.6571   1.6828   1.7181   1.7312   1.7472   1.7632   1.7924   1.8016
  1.8093   1.8414   1.8463   1.8541   1.8606   1.8721   1.8826   1.8986
  1.9054   1.9340   1.9372   1.9677   1.9877   2.0108   2.0561   2.0590
  2.0879   2.1232   2.1336   2.1766   2.2112   2.2307   2.2341   2.2556
  2.2606   2.2670   2.2745   2.2796   2.2964   2.3047   2.3095   2.3184
  2.3188   2.3275   2.3811   2.3831   2.4026   2.4217   2.4362   2.4388
  2.4442   2.4588   2.4943   2.5076   2.5182   2.5402   2.5477   2.5616
  2.5779   2.6059   2.6132   2.6301   2.6332   2.6536   2.6675   2.6914
  2.6933   2.7109   2.7163   2.7497   2.7548   2.7755   2.7804   2.7864
  2.8141   2.8196   2.8800   2.8909   2.9206   2.9616   3.0483   3.0671
  3.0689   3.0937   3.1198   3.1347   3.1475   3.1824   3.2213   3.2285
  3.2577   3.2630   3.3588   3.3867   3.4088   3.4774   3.6051   3.6386
  3.6520   3.7448   3.8442   3.8830   3.9755   4.0289   4.0525   4.3751
  4.7905   4.8148   9.7321   9.7685   9.7952   9.8057   9.8352   9.8528
  9.8586  23.3022  23.4750  23.8083  23.8196  23.8348  23.8828  23.9269
 23.9449  23.9876  24.0268  24.0826  24.1244  25.7811  25.8216  25.8574
 25.9504  25.9916  26.0036  26.0088  26.0913  26.1258  26.1454  26.1903
 26.3377  26.3673  26.4537  26.5042  26.5899  26.6853  26.7292  26.7921
 26.9512  26.9947 215.7245 215.7615 215.7929 215.8068 215.8437 215.8600
215.8708
 --------------------------------------------------------------

          Ground-State Mulliken Net Atomic Charges

     Atom                 Charge (a.u.)
  ----------------------------------------
      1 C                    -0.353008
      2 C                    -0.373637
      3 Cl                    0.315156
      4 C                    -0.445601
      5 H                     0.230664
      6 C                    -0.583692
      7 Cl                    0.552397
      8 C                     0.772658
      9 Cl                    0.610049
     10 C                    -1.167721
     11 Cl                    0.456835
     12 C                     0.145958
     13 C                    -0.854824
     14 Cl                    0.457834
     15 C                     0.650883
     16 Cl                    0.483592
     17 C                    -0.921401
     18 H                     0.198333
     19 C                    -0.125263
     20 H                     0.213023
     21 C                    -0.547241
     22 Cl                    0.285005
  ----------------------------------------
  Sum of atomic charges =     0.000000

 -----------------------------------------------------------------
                    Cartesian Multipole Moments
 -----------------------------------------------------------------
    Charge (ESU x 10^10)
                -0.0000
    Dipole Moment (Debye)
         X       1.2120      Y      -0.8689      Z      -0.5850
       Tot       1.6020
    Quadrupole Moments (Debye-Ang)
        XX    -155.4719     XY      -3.3609     YY    -160.1780
        XZ      -7.8206     YZ       2.6964     ZZ    -148.8316
    Octopole Moments (Debye-Ang^2)
       XXX     -93.8376    XXY     -42.2762    XYY     -42.9613
       YYY     -80.2896    XXZ       6.7258    XYZ       9.8200
       YYZ      37.4119    XZZ     -20.6082    YZZ     -33.3141
       ZZZ      99.7757
    Hexadecapole Moments (Debye-Ang^3)
      XXXX   -6790.1537   XXXY    -444.9086   XXYY   -1374.7941
      XYYY    -394.4926   YYYY   -1272.7712   XXXZ     530.3290
      XXYZ     -20.7831   XYYZ     218.3697   YYYZ    -161.1094
      XXZZ   -1516.0831   XYZZ    -160.3166   YYZZ    -691.0722
      XZZZ     549.4276   YZZZ    -145.8028   ZZZZ   -2783.6294
 -----------------------------------------------------------------
 Calculating analytic gradient of the SCF energy
 Gradient of SCF Energy
            1           2           3           4           5           6
    1  -0.0001316   0.0002232   0.0059925  -0.0000382   0.0001380  -0.0003660
    2  -0.0000628   0.0008236   0.0213511  -0.0001105   0.0001474  -0.0000050
    3  -0.0001171   0.0000003  -0.0123942  -0.0006818   0.0000090   0.0000195
            7           8           9          10          11          12
    1  -0.0002792   0.0008246  -0.0000873  -0.0000685   0.0126821   0.0001285
    2   0.0000666   0.0001630  -0.0000144  -0.0006686  -0.0221339  -0.0000712
    3  -0.0000969   0.0005092  -0.0000732   0.0000103   0.0009285   0.0003670
           13          14          15          16          17          18
    1   0.0002665  -0.0046963  -0.0005771  -0.0000237   0.0002756  -0.0000089
    2  -0.0005684  -0.0208085  -0.0001414   0.0001618   0.0000524  -0.0000856
    3   0.0001747   0.0140402  -0.0002647   0.0002422  -0.0000977  -0.0000662
           19          20          21          22
    1  -0.0000197  -0.0000888  -0.0002741  -0.0138715
    2   0.0001586   0.0000274   0.0005248   0.0211936
    3   0.0004602  -0.0000496  -0.0003821  -0.0025373
 Max gradient component =       2.213E-02
 RMS gradient           =       6.279E-03
 Gradient time:  CPU 278.35 s  wall 46.61 s
 Geometry Optimization Parameters
   NAtoms,    NIC,     NZ,  NCons,   NDum,   NFix, NCnnct, MaxDiis
       22     171      22       0       0       0       0       0

 Cartesian Hessian Update
 Hessian updated using BFGS update


** GEOMETRY OPTIMIZATION IN DELOCALIZED INTERNAL COORDINATES **
   Searching for a Minimum

   Optimization Cycle:   6

                       Coordinates (Angstroms)
     ATOM                X               Y               Z
      1  C        -0.0030818156    0.0017026404   -0.0052425754
      2  C        -0.0340833469   -0.1102978892    1.3943950869
      3  Cl        1.4435130888   -0.2804736108    2.3072362711
      4  C        -1.2209675450   -0.0912872781    2.1113517253
      5  H        -1.2049200931   -0.1823855946    3.1881916364
      6  C        -2.4294605585    0.0439849284    1.4430913107
      7  Cl       -3.8969174456    0.0624681149    2.3829934295
      8  C        -2.4572644704    0.1613775323    0.0501272040
      9  Cl       -3.9708317694    0.3315227189   -0.7845616496
     10  C        -1.2455254656    0.1392989723   -0.6557705906
     11  Cl       -1.2828428579    0.2886426502   -2.3858696205
     12  C         1.2763788310   -0.0260315539   -0.7646010116
     13  C         2.3231742186    0.8743776617   -0.4682786500
     14  Cl        2.1140804807    2.0449785086    0.7983003027
     15  C         3.5260057333    0.8392463623   -1.1802815161
     16  Cl        4.8272367024    1.9484127701   -0.8240178920
     17  C         3.7082301283   -0.0897955848   -2.1987454456
     18  H         4.6429437657   -0.1081565502   -2.7437217059
     19  C         2.6955046260   -0.9832959871   -2.5093599952
     20  H         2.8270687260   -1.7104081145   -3.2993471273
     21  C         1.5005382881   -0.9475162763   -1.8012084472
     22  Cl        0.2662418558   -2.1020456464   -2.2437765837
   Point Group: c1    Number of degrees of freedom:    60


   Energy is  -3680.718045467

 Hessian updated using BFGS update

 60 Hessian modes will be used to form the next step
  Hessian Eigenvalues:
     0.015932    0.017462    0.019662    0.020632    0.020653    0.021742
     0.022450    0.022512    0.023187    0.024090    0.024090    0.024114
     0.024114    0.024135    0.024136    0.024143    0.024143    0.041690
     0.051521    0.090576    0.128809    0.159995    0.159998    0.160023
     0.219343    0.223214    0.225236    0.229293    0.232308    0.237192
     0.245976    0.249977    0.249985    0.249997    0.250047    0.250095
     0.251237    0.288792    0.290092    0.291061    0.293862    0.301033
     0.301105    0.301282    0.317135    0.356665    0.356667    0.356671
     0.402828    0.408097    0.419355    0.425154    0.457405    0.459048
     0.466661    0.471198    0.478214    0.478287    0.479159    0.480038

 Minimum search - taking simple RFO step
 Searching for Lamda that Minimizes Along All modes
 Value Taken    Lamda =  -0.01946566
 Calculated Step too Large.  Step scaled by  0.536473
 Step Taken.  Stepsize is  0.300000

                             Maximum     Tolerance    Cnvgd?
         Gradient           0.025724      0.000300      NO
         Displacement       0.211956      0.001200      NO
         Energy change     -0.012331      0.000001      NO


 New Cartesian Coordinates Obtained by Inverse Iteration

 Displacement from previous Coordinates is:  0.393110
 ----------------------------------------------------------------
             Standard Nuclear Orientation (Angstroms)
    I     Atom           X                Y                Z
 ----------------------------------------------------------------
    1      C      -0.0028970119     0.0024622963    -0.0055884370
    2      C      -0.0338346336    -0.1396560735     1.3898002675
    3      Cl      1.4454211538    -0.3492623667     2.2945635215
    4      C      -1.2203264505    -0.1231435632     2.1074616237
    5      H      -1.2073361282    -0.2389608770     3.1819238089
    6      C      -2.4264025059     0.0410376283     1.4405043833
    7      Cl     -3.8936723015     0.0550983668     2.3806304487
    8      C      -2.4535543045     0.1901821560     0.0498226873
    9      Cl     -3.9639206473     0.3972464164    -0.7805191830
   10      C      -1.2408631093     0.1690768329    -0.6547243336
   11      Cl     -1.2675103837     0.3598437907    -2.3823697987
   12      C       1.2759451412    -0.0252562466    -0.7648996780
   13      C       2.3095819440     0.8940817033    -0.4863634522
   14      Cl      2.0779933910     2.0903122501     0.7535808681
   15      C       3.5131917585     0.8579856685    -1.1967763011
   16      Cl      4.8010070615     1.9899793719    -0.8663853596
   17      C       3.7060345729    -0.0919669235    -2.1946857282
   18      H       4.6415628855    -0.1108277650    -2.7382766870
   19      C       2.7045227031    -1.0044513530    -2.4870304936
   20      H       2.8458189365    -1.7474182373    -3.2603782164
   21      C       1.5089640525    -0.9662105636    -1.7795685040
   22      Cl      0.2852949526    -2.1458337379    -2.1898172806
 ----------------------------------------------------------------
 Nuclear Repulsion Energy =        2440.00491394 hartrees
 There are       97 alpha and       97 beta electrons
 Applying Cartesian multipole field
    Component          Value
    ---------          -----
     (2,0,0)        1.00000E-12
     (0,2,0)        2.00000E-11
     (0,0,2)       -3.00000E-11
 Nucleus-field energy     =    -0.0000000387 hartrees
 Requested basis set is 6-311++G(d,p)
 There are 178 shells and 495 basis functions
 A cutoff of  1.0D-15 yielded  11787 shell pairs
 There are    101111 function pairs (    108814 Cartesian)
 Smallest overlap matrix eigenvalue = 2.08E-07
 Linear dependence detected in AO basis
 Number of orthogonalized atomic orbitals = 490
 Maximum deviation from orthogonality = 6.712E-10
 Guess from superposition of atomic densities
 Warning:  Energy on first SCF cycle will be non-variational
 SAD guess density has 194.000000 electrons

 -----------------------------------------------------------------------
  General SCF calculation program by
  Eric Jon Sundstrom, Paul Horn, Yuezhi Mao, Dmitri Zuev, Alec White,
  David Stuck, Shaama M.S., Shane Yost, Joonho Lee, David Small,
  Daniel Levine, Susi Lehtola, Hugh Burton, Evgeny Epifanovsky,
  Bang C. Huynh
 -----------------------------------------------------------------------
 Exchange:     0.2000 Hartree-Fock + 0.0800 Slater + 0.7200 B88
 Correlation:  0.1900 VWN1RPA + 0.8100 LYP
 Using SG-1 standard quadrature grid
 using 6 threads for integral computing
 -------------------------------------------------------
 OpenMP Integral computing Module                
 Release: version 2.0, May 2017, Q-Chem Inc. Pleasanton 
 -------------------------------------------------------
 A restricted SCF calculation will be
 performed using DIIS
 SCF converges when DIIS error is below 1.0e-08
 ---------------------------------------
  Cycle       Energy         DIIS error
 ---------------------------------------
    1   -3685.2716356526      2.74e-02  
    2   -3680.6110580980      1.96e-03  
    3   -3680.5326167913      2.43e-03  
    4   -3680.7181548595      5.12e-04  
    5   -3680.7255589671      2.12e-04  
    6   -3680.7267162526      9.16e-05  
    7   -3680.7269578956      1.79e-05  
    8   -3680.7269650863      8.23e-06  
    9   -3680.7269670606      2.39e-06  
   10   -3680.7269672182      1.00e-06  
   11   -3680.7269672492      2.17e-07  
   12   -3680.7269672506      1.05e-07  
   13   -3680.7269672510      3.04e-08  
   14   -3680.7269672511      1.24e-08  
   15   -3680.7269672510      5.11e-09  Convergence criterion met
 ---------------------------------------
 SCF time:   CPU 885.62s  wall 156.00s 
 SCF   energy in the final basis set =    -3680.7269672510
 Total energy in the final basis set =    -3680.7269672510

 --------------------------------------------------------------

                    Orbital Energies (a.u.)
 --------------------------------------------------------------

 Alpha MOs
 -- Occupied --
********-101.5789-101.5754-101.5749-101.5741-101.5733-101.5714 -10.2825
-10.2794 -10.2786 -10.2773 -10.2756 -10.2707 -10.2704 -10.2438 -10.2430
-10.2229 -10.2205 -10.2169  -9.4950  -9.4935  -9.4910  -9.4896  -9.4895
 -9.4889  -9.4869  -7.2599  -7.2586  -7.2557  -7.2544  -7.2544  -7.2538
 -7.2517  -7.2498  -7.2490  -7.2484  -7.2474  -7.2457  -7.2451  -7.2443
 -7.2442  -7.2437  -7.2437  -7.2435  -7.2430  -7.2416  -7.2411  -0.9659
 -0.9467  -0.9147  -0.9129  -0.9005  -0.8799  -0.8730  -0.8470  -0.8383
 -0.8068  -0.7615  -0.7500  -0.7433  -0.6709  -0.6452  -0.6257  -0.6201
 -0.5544  -0.5529  -0.5302  -0.5285  -0.4999  -0.4855  -0.4717  -0.4707
 -0.4655  -0.4616  -0.4521  -0.4378  -0.4245  -0.4210  -0.4147  -0.4083
 -0.3971  -0.3891  -0.3746  -0.3610  -0.3557  -0.3486  -0.3460  -0.3380
 -0.3361  -0.3314  -0.3249  -0.3190  -0.3103  -0.2946  -0.2733  -0.2710
 -0.2608
 -- Virtual --
 -0.0783  -0.0605  -0.0531  -0.0471  -0.0410  -0.0294  -0.0098  -0.0032
  0.0020   0.0039   0.0108   0.0183   0.0227   0.0243   0.0270   0.0322
  0.0447   0.0493   0.0520   0.0540   0.0603   0.0645   0.0655   0.0683
  0.0716   0.0822   0.0833   0.0860   0.0898   0.0915   0.0947   0.1024
  0.1030   0.1054   0.1065   0.1120   0.1142   0.1160   0.1207   0.1233
  0.1258   0.1286   0.1301   0.1315   0.1344   0.1370   0.1411   0.1469
  0.1505   0.1517   0.1548   0.1628   0.1643   0.1652   0.1711   0.1746
  0.1781   0.1850   0.1859   0.1904   0.1954   0.2024   0.2074   0.2117
  0.2145   0.2210   0.2243   0.2263   0.2287   0.2326   0.2344   0.2370
  0.2418   0.2459   0.2480   0.2504   0.2541   0.2574   0.2606   0.2630
  0.2663   0.2725   0.2768   0.2787   0.2838   0.2862   0.2911   0.2957
  0.2997   0.3008   0.3082   0.3109   0.3127   0.3169   0.3299   0.3354
  0.3409   0.3463   0.3561   0.3941   0.4095   0.4114   0.4197   0.4294
  0.4357   0.4385   0.4463   0.4563   0.4607   0.4670   0.4740   0.4760
  0.4799   0.4807   0.4944   0.4953   0.4960   0.5015   0.5065   0.5102
  0.5135   0.5189   0.5261   0.5337   0.5474   0.5499   0.5563   0.5676
  0.5764   0.5873   0.5919   0.5981   0.6041   0.6066   0.6095   0.6141
  0.6170   0.6206   0.6259   0.6321   0.6406   0.6460   0.6493   0.6634
  0.6672   0.6742   0.6847   0.7015   0.7132   0.7152   0.7228   0.7701
  0.7841   0.7864   0.8008   0.8092   0.8163   0.8234   0.8286   0.8316
  0.8345   0.8389   0.8410   0.8422   0.8457   0.8476   0.8535   0.8538
  0.8626   0.8649   0.8712   0.8745   0.8804   0.8831   0.8949   0.9012
  0.9052   0.9139   0.9239   0.9295   0.9342   0.9381   0.9423   0.9451
  0.9480   0.9517   0.9520   0.9558   0.9637   0.9681   0.9699   0.9767
  0.9877   0.9923   0.9993   1.0007   1.0061   1.0108   1.0264   1.0478
  1.0585   1.0680   1.0760   1.0924   1.1332   1.1385   1.1505   1.1638
  1.1869   1.2044   1.2205   1.2327   1.2348   1.2419   1.2472   1.2810
  1.2843   1.2872   1.2913   1.3006   1.3113   1.3190   1.3232   1.3523
  1.3603   1.3699   1.3826   1.4208   1.4634   1.4733   1.4984   1.5092
  1.5248   1.5472   1.5575   1.5654   1.5800   1.6027   1.6232   1.6419
  1.6581   1.6826   1.7181   1.7322   1.7468   1.7648   1.7928   1.8016
  1.8099   1.8390   1.8460   1.8543   1.8584   1.8705   1.8821   1.9043
  1.9092   1.9342   1.9362   1.9675   1.9882   2.0104   2.0550   2.0590
  2.0888   2.1222   2.1321   2.1789   2.2099   2.2337   2.2354   2.2547
  2.2575   2.2653   2.2743   2.2766   2.2993   2.3018   2.3053   2.3150
  2.3177   2.3246   2.3849   2.3862   2.4050   2.4243   2.4348   2.4419
  2.4440   2.4581   2.4941   2.5088   2.5184   2.5393   2.5488   2.5615
  2.5776   2.6061   2.6125   2.6286   2.6347   2.6550   2.6680   2.6914
  2.6928   2.7099   2.7166   2.7491   2.7542   2.7750   2.7804   2.7854
  2.8134   2.8209   2.8772   2.8914   2.9250   2.9645   3.0501   3.0680
  3.0701   3.0906   3.1186   3.1352   3.1474   3.1825   3.2207   3.2277
  3.2575   3.2636   3.3595   3.3876   3.4093   3.4788   3.6061   3.6394
  3.6526   3.7444   3.8445   3.8851   3.9767   4.0299   4.0526   4.3681
  4.7898   4.8165   9.7339   9.7697   9.7963   9.8068   9.8450   9.8498
  9.8642  23.3031  23.4760  23.8101  23.8217  23.8355  23.8845  23.9289
 23.9448  23.9871  24.0344  24.0830  24.1236  25.7804  25.8185  25.8546
 25.9476  25.9582  25.9748  26.0148  26.0909  26.1256  26.1380  26.1881
 26.3466  26.3831  26.4476  26.5030  26.5892  26.6893  26.7316  26.7885
 26.9500  26.9944 215.7266 215.7629 215.7942 215.8087 215.8493 215.8590
215.8797
 --------------------------------------------------------------

          Ground-State Mulliken Net Atomic Charges

     Atom                 Charge (a.u.)
  ----------------------------------------
      1 C                    -0.303554
      2 C                    -0.442312
      3 Cl                    0.274392
      4 C                    -0.384076
      5 H                     0.231624
      6 C                    -0.577033
      7 Cl                    0.554808
      8 C                     0.791936
      9 Cl                    0.617106
     10 C                    -1.149224
     11 Cl                    0.397263
     12 C                     0.177161
     13 C                    -0.864113
     14 Cl                    0.404355
     15 C                     0.694804
     16 Cl                    0.492318
     17 C                    -0.908477
     18 H                     0.200045
     19 C                    -0.068711
     20 H                     0.213270
     21 C                    -0.599762
     22 Cl                    0.248178
  ----------------------------------------
  Sum of atomic charges =     0.000000

 -----------------------------------------------------------------
                    Cartesian Multipole Moments
 -----------------------------------------------------------------
    Charge (ESU x 10^10)
                -0.0000
    Dipole Moment (Debye)
         X       1.2184      Y      -0.9067      Z      -0.5683
       Tot       1.6216
    Quadrupole Moments (Debye-Ang)
        XX    -155.2773     XY      -3.4704     YY    -159.9824
        XZ      -7.8700     YZ       2.5521     ZZ    -149.0105
    Octopole Moments (Debye-Ang^2)
       XXX     -92.8022    XXY     -43.6800    XYY     -42.4072
       YYY     -83.9968    XXZ       6.9943    XYZ      10.2370
       YYZ      37.6066    XZZ     -20.7696    YZZ     -34.9374
       ZZZ     102.0603
    Hexadecapole Moments (Debye-Ang^3)
      XXXX   -6744.0764   XXXY    -434.6210   XXYY   -1375.2592
      XYYY    -380.9138   YYYY   -1326.3933   XXXZ     543.9609
      XXYZ     -13.6751   XYYZ     222.2637   YYYZ    -134.2867
      XXZZ   -1505.5355   XYZZ    -158.1318   YYZZ    -694.2641
      XZZZ     564.6736   YZZZ    -125.3421   ZZZZ   -2755.5017
 -----------------------------------------------------------------
 Calculating analytic gradient of the SCF energy
 Gradient of SCF Energy
            1           2           3           4           5           6
    1   0.0002866   0.0001039   0.0040872   0.0000614   0.0000918  -0.0003404
    2  -0.0000983   0.0009961   0.0153970  -0.0000906   0.0000959   0.0000084
    3  -0.0001829  -0.0003920  -0.0085353  -0.0002841  -0.0000092   0.0001028
            7           8           9          10          11          12
    1  -0.0000969   0.0001324   0.0000661   0.0001600   0.0088995  -0.0002935
    2   0.0000528   0.0002031  -0.0000592  -0.0008116  -0.0160192  -0.0003173
    3  -0.0000975   0.0000479   0.0001029   0.0000681   0.0008070   0.0002613
           13          14          15          16          17          18
    1   0.0003159  -0.0030976  -0.0003958  -0.0000144   0.0002072   0.0000018
    2  -0.0005258  -0.0150324   0.0000777   0.0000583  -0.0000734  -0.0000365
    3   0.0004157   0.0099586   0.0000049   0.0001005  -0.0001982  -0.0000242
           19          20          21          22
    1   0.0000777  -0.0000984  -0.0003890  -0.0097655
    2   0.0000322   0.0000019   0.0009796   0.0151612
    3   0.0001973  -0.0000131  -0.0001937  -0.0021368
 Max gradient component =       1.602E-02
 RMS gradient           =       4.493E-03
 Gradient time:  CPU 277.23 s  wall 46.43 s
 Geometry Optimization Parameters
   NAtoms,    NIC,     NZ,  NCons,   NDum,   NFix, NCnnct, MaxDiis
       22     171      22       0       0       0       0       0

 Cartesian Hessian Update
 Hessian updated using BFGS update


** GEOMETRY OPTIMIZATION IN DELOCALIZED INTERNAL COORDINATES **
   Searching for a Minimum

   Optimization Cycle:   7

                       Coordinates (Angstroms)
     ATOM                X               Y               Z
      1  C        -0.0028970119    0.0024622963   -0.0055884370
      2  C        -0.0338346336   -0.1396560735    1.3898002675
      3  Cl        1.4454211538   -0.3492623667    2.2945635215
      4  C        -1.2203264505   -0.1231435632    2.1074616237
      5  H        -1.2073361282   -0.2389608770    3.1819238089
      6  C        -2.4264025059    0.0410376283    1.4405043833
      7  Cl       -3.8936723015    0.0550983668    2.3806304487
      8  C        -2.4535543045    0.1901821560    0.0498226873
      9  Cl       -3.9639206473    0.3972464164   -0.7805191830
     10  C        -1.2408631093    0.1690768329   -0.6547243336
     11  Cl       -1.2675103837    0.3598437907   -2.3823697987
     12  C         1.2759451412   -0.0252562466   -0.7648996780
     13  C         2.3095819440    0.8940817033   -0.4863634522
     14  Cl        2.0779933910    2.0903122501    0.7535808681
     15  C         3.5131917585    0.8579856685   -1.1967763011
     16  Cl        4.8010070615    1.9899793719   -0.8663853596
     17  C         3.7060345729   -0.0919669235   -2.1946857282
     18  H         4.6415628855   -0.1108277650   -2.7382766870
     19  C         2.7045227031   -1.0044513530   -2.4870304936
     20  H         2.8458189365   -1.7474182373   -3.2603782164
     21  C         1.5089640525   -0.9662105636   -1.7795685040
     22  Cl        0.2852949526   -2.1458337379   -2.1898172806
   Point Group: c1    Number of degrees of freedom:    60


   Energy is  -3680.726967251

 Hessian updated using BFGS update

 60 Hessian modes will be used to form the next step
  Hessian Eigenvalues:
     0.015932    0.017462    0.019522    0.020632    0.020653    0.021742
     0.022406    0.022512    0.023189    0.024089    0.024090    0.024113
     0.024114    0.024135    0.024136    0.024143    0.024143    0.032816
     0.051520    0.087681    0.128810    0.159995    0.159998    0.160026
     0.219347    0.223214    0.225221    0.229153    0.232273    0.237213
     0.245980    0.249978    0.249985    0.249998    0.250046    0.250110
     0.251255    0.288792    0.290030    0.290990    0.293863    0.301033
     0.301101    0.301301    0.317117    0.356665    0.356667    0.356671
     0.402730    0.408097    0.419411    0.425153    0.457413    0.459033
     0.466660    0.471196    0.478216    0.478286    0.479160    0.480049

 Minimum search - taking simple RFO step
 Searching for Lamda that Minimizes Along All modes
 Value Taken    Lamda =  -0.01376272
 Calculated Step too Large.  Step scaled by  0.549158
 Step Taken.  Stepsize is  0.300000

                             Maximum     Tolerance    Cnvgd?
         Gradient           0.018459      0.000300      NO
         Displacement       0.213008      0.001200      NO
         Energy change     -0.008922      0.000001      NO


 New Cartesian Coordinates Obtained by Inverse Iteration

 Displacement from previous Coordinates is:  0.395549
 ----------------------------------------------------------------
             Standard Nuclear Orientation (Angstroms)
    I     Atom           X                Y                Z
 ----------------------------------------------------------------
    1      C      -0.0031327356     0.0035504319    -0.0057394695
    2      C      -0.0342609053    -0.1694606094     1.3847963149
    3      Cl      1.4464177776    -0.4179287271     2.2793550003
    4      C      -1.2204611101    -0.1554399654     2.1029846325
    5      H      -1.2107897067    -0.2959222643     3.1745328862
    6      C      -2.4237124257     0.0377688069     1.4381298853
    7      Cl     -3.8914145780     0.0472915350     2.3779492034
    8      C      -2.4492975184     0.2189739828     0.0507112408
    9      Cl     -3.9557939295     0.4637704691    -0.7756731227
   10      C      -1.2362240585     0.1993900587    -0.6527183696
   11      Cl     -1.2532088829     0.4305775228    -2.3768351742
   12      C       1.2758321669    -0.0241740427    -0.7652065778
   13      C       2.2958774155     0.9136940870    -0.5057848274
   14      Cl      2.0431378079     2.1342863323     0.7076214496
   15      C       3.5002676022     0.8764191723    -1.2144686596
   16      Cl      4.7739230945     2.0309991110    -0.9097090166
   17      C       3.7041917534    -0.0941005610    -2.1906647662
   18      H       4.6404068440    -0.1137627435    -2.7330909715
   19      C       2.7142141594    -1.0253429902    -2.4636636152
   20      H       2.8658647984    -1.7836728802    -3.2199490916
   21      C       1.5181546526    -0.9849698691    -1.7569739074
   22      Cl      0.3050288551    -2.1876280832    -2.1346988877
 ----------------------------------------------------------------
 Nuclear Repulsion Energy =        2437.49458158 hartrees
 There are       97 alpha and       97 beta electrons
 Applying Cartesian multipole field
    Component          Value
    ---------          -----
     (2,0,0)        1.00000E-12
     (0,2,0)        2.00000E-11
     (0,0,2)       -3.00000E-11
 Nucleus-field energy     =    -0.0000000370 hartrees
 Requested basis set is 6-311++G(d,p)
 There are 178 shells and 495 basis functions
 A cutoff of  1.0D-15 yielded  11791 shell pairs
 There are    101199 function pairs (    108913 Cartesian)
 Smallest overlap matrix eigenvalue = 2.02E-07
 Linear dependence detected in AO basis
 Number of orthogonalized atomic orbitals = 490
 Maximum deviation from orthogonality = 3.759E-10
 Guess from superposition of atomic densities
 Warning:  Energy on first SCF cycle will be non-variational
 SAD guess density has 194.000000 electrons

 -----------------------------------------------------------------------
  General SCF calculation program by
  Eric Jon Sundstrom, Paul Horn, Yuezhi Mao, Dmitri Zuev, Alec White,
  David Stuck, Shaama M.S., Shane Yost, Joonho Lee, David Small,
  Daniel Levine, Susi Lehtola, Hugh Burton, Evgeny Epifanovsky,
  Bang C. Huynh
 -----------------------------------------------------------------------
 Exchange:     0.2000 Hartree-Fock + 0.0800 Slater + 0.7200 B88
 Correlation:  0.1900 VWN1RPA + 0.8100 LYP
 Using SG-1 standard quadrature grid
 using 6 threads for integral computing
 -------------------------------------------------------
 OpenMP Integral computing Module                
 Release: version 2.0, May 2017, Q-Chem Inc. Pleasanton 
 -------------------------------------------------------
 A restricted SCF calculation will be
 performed using DIIS
 SCF converges when DIIS error is below 1.0e-08
 ---------------------------------------
  Cycle       Energy         DIIS error
 ---------------------------------------
    1   -3685.2571519460      2.74e-02  
    2   -3680.6174573383      1.96e-03  
    3   -3680.5391723753      2.43e-03  
    4   -3680.7246305670      5.11e-04  
    5   -3680.7319721820      2.14e-04  
    6   -3680.7331554338      9.08e-05  
    7   -3680.7333928885      1.72e-05  
    8   -3680.7333996957      7.60e-06  
    9   -3680.7334014346      1.41e-06  
   10   -3680.7334014731      9.08e-07  
   11   -3680.7334014977      2.30e-07  
   12   -3680.7334014994      1.13e-07  
   13   -3680.7334014996      3.00e-08  
   14   -3680.7334014997      1.20e-08  
   15   -3680.7334014998      4.98e-09  Convergence criterion met
 ---------------------------------------
 SCF time:   CPU 884.54s  wall 156.00s 
 SCF   energy in the final basis set =    -3680.7334014998
 Total energy in the final basis set =    -3680.7334014998

 --------------------------------------------------------------

                    Orbital Energies (a.u.)
 --------------------------------------------------------------

 Alpha MOs
 -- Occupied --
********-101.5790-101.5762-101.5750-101.5749-101.5741-101.5722 -10.2824
-10.2795 -10.2787 -10.2772 -10.2756 -10.2706 -10.2704 -10.2433 -10.2424
-10.2230 -10.2206 -10.2170  -9.4949  -9.4937  -9.4916  -9.4902  -9.4896
 -9.4895  -9.4875  -7.2598  -7.2587  -7.2563  -7.2550  -7.2545  -7.2544
 -7.2523  -7.2498  -7.2489  -7.2485  -7.2476  -7.2464  -7.2458  -7.2449
 -7.2444  -7.2443  -7.2442  -7.2438  -7.2436  -7.2422  -7.2417  -0.9656
 -0.9467  -0.9134  -0.9129  -0.9009  -0.8802  -0.8732  -0.8463  -0.8386
 -0.8067  -0.7615  -0.7504  -0.7433  -0.6706  -0.6449  -0.6264  -0.6200
 -0.5541  -0.5527  -0.5311  -0.5286  -0.4995  -0.4856  -0.4714  -0.4707
 -0.4654  -0.4614  -0.4517  -0.4378  -0.4241  -0.4196  -0.4148  -0.4073
 -0.3960  -0.3887  -0.3733  -0.3604  -0.3556  -0.3484  -0.3459  -0.3381
 -0.3364  -0.3319  -0.3254  -0.3214  -0.3145  -0.2937  -0.2735  -0.2708
 -0.2622
 -- Virtual --
 -0.0771  -0.0605  -0.0530  -0.0475  -0.0424  -0.0294  -0.0098  -0.0032
  0.0019   0.0039   0.0107   0.0182   0.0225   0.0243   0.0268   0.0324
  0.0447   0.0489   0.0520   0.0542   0.0601   0.0641   0.0653   0.0677
  0.0717   0.0820   0.0831   0.0861   0.0895   0.0915   0.0948   0.1025
  0.1032   0.1053   0.1064   0.1119   0.1143   0.1157   0.1206   0.1231
  0.1259   0.1282   0.1297   0.1312   0.1340   0.1370   0.1408   0.1462
  0.1506   0.1516   0.1544   0.1619   0.1638   0.1655   0.1715   0.1738
  0.1768   0.1843   0.1850   0.1908   0.1953   0.2021   0.2081   0.2119
  0.2152   0.2205   0.2260   0.2266   0.2286   0.2327   0.2345   0.2371
  0.2424   0.2464   0.2478   0.2499   0.2533   0.2582   0.2598   0.2635
  0.2656   0.2706   0.2751   0.2776   0.2841   0.2865   0.2911   0.2942
  0.2987   0.3011   0.3062   0.3122   0.3137   0.3157   0.3307   0.3353
  0.3405   0.3459   0.3559   0.3943   0.4093   0.4110   0.4197   0.4294
  0.4346   0.4389   0.4474   0.4563   0.4610   0.4673   0.4749   0.4756
  0.4834   0.4848   0.4912   0.4948   0.4965   0.5009   0.5044   0.5109
  0.5122   0.5204   0.5266   0.5333   0.5477   0.5507   0.5594   0.5691
  0.5772   0.5876   0.5977   0.6026   0.6038   0.6066   0.6099   0.6139
  0.6177   0.6195   0.6248   0.6323   0.6437   0.6475   0.6506   0.6643
  0.6680   0.6797   0.6831   0.6999   0.7127   0.7141   0.7252   0.7738
  0.7829   0.7863   0.8020   0.8095   0.8166   0.8215   0.8291   0.8331
  0.8356   0.8389   0.8414   0.8421   0.8457   0.8468   0.8535   0.8536
  0.8612   0.8650   0.8699   0.8728   0.8812   0.8821   0.8921   0.9007
  0.9060   0.9132   0.9255   0.9275   0.9322   0.9359   0.9399   0.9440
  0.9475   0.9493   0.9531   0.9566   0.9612   0.9676   0.9712   0.9736
  0.9875   0.9933   0.9988   1.0008   1.0068   1.0122   1.0260   1.0470
  1.0554   1.0669   1.0795   1.0958   1.1354   1.1400   1.1510   1.1641
  1.1860   1.2035   1.2204   1.2338   1.2354   1.2431   1.2476   1.2795
  1.2826   1.2875   1.2909   1.3030   1.3118   1.3192   1.3243   1.3551
  1.3641   1.3705   1.3848   1.4231   1.4675   1.4740   1.4988   1.5119
  1.5242   1.5479   1.5593   1.5662   1.5814   1.6022   1.6229   1.6413
  1.6592   1.6826   1.7181   1.7331   1.7467   1.7662   1.7930   1.8017
  1.8105   1.8361   1.8456   1.8539   1.8563   1.8692   1.8814   1.9090
  1.9143   1.9343   1.9357   1.9674   1.9890   2.0102   2.0538   2.0592
  2.0896   2.1211   2.1306   2.1814   2.2088   2.2331   2.2395   2.2530
  2.2536   2.2626   2.2736   2.2758   2.2978   2.2987   2.3014   2.3113
  2.3199   2.3273   2.3856   2.3904   2.4067   2.4277   2.4305   2.4446
  2.4471   2.4558   2.4928   2.5074   2.5174   2.5385   2.5503   2.5617
  2.5770   2.6057   2.6104   2.6261   2.6382   2.6568   2.6691   2.6913
  2.6922   2.7093   2.7164   2.7480   2.7539   2.7745   2.7803   2.7839
  2.8127   2.8225   2.8734   2.8916   2.9292   2.9674   3.0520   3.0691
  3.0712   3.0885   3.1177   3.1358   3.1476   3.1828   3.2206   3.2275
  3.2575   3.2647   3.3604   3.3887   3.4099   3.4803   3.6071   3.6400
  3.6538   3.7442   3.8449   3.8870   3.9779   4.0307   4.0526   4.3610
  4.7898   4.8183   9.7367   9.7709   9.7971   9.8082   9.8362   9.8429
  9.8948  23.3042  23.4766  23.8117  23.8240  23.8364  23.8858  23.9306
 23.9456  23.9871  24.0415  24.0839  24.1232  25.7794  25.8143  25.8500
 25.9168  25.9313  25.9776  26.0158  26.0953  26.1273  26.1374  26.1886
 26.3562  26.3833  26.4343  26.5031  26.5893  26.6933  26.7346  26.7826
 26.9426  26.9937 215.7296 215.7645 215.7948 215.8108 215.8379 215.8500
215.9166
 --------------------------------------------------------------

          Ground-State Mulliken Net Atomic Charges

     Atom                 Charge (a.u.)
  ----------------------------------------
      1 C                    -0.254657
      2 C                    -0.520130
      3 Cl                    0.245809
      4 C                    -0.327897
      5 H                     0.232445
      6 C                    -0.555290
      7 Cl                    0.557298
      8 C                     0.807937
      9 Cl                    0.624570
     10 C                    -1.151289
     11 Cl                    0.351980
     12 C                     0.203903
     13 C                    -0.895253
     14 Cl                    0.362103
     15 C                     0.742135
     16 Cl                    0.501816
     17 C                    -0.886590
     18 H                     0.201846
     19 C                    -0.027746
     20 H                     0.213183
     21 C                    -0.649863
     22 Cl                    0.223690
  ----------------------------------------
  Sum of atomic charges =     0.000000

 -----------------------------------------------------------------
                    Cartesian Multipole Moments
 -----------------------------------------------------------------
    Charge (ESU x 10^10)
                 0.0000
    Dipole Moment (Debye)
         X       1.2286      Y      -0.9460      Z      -0.5515
       Tot       1.6457
    Quadrupole Moments (Debye-Ang)
        XX    -155.1153     XY      -3.5698     YY    -159.8018
        XZ      -7.8888     YZ       2.4248     ZZ    -149.1799
    Octopole Moments (Debye-Ang^2)
       XXX     -91.6448    XXY     -45.1358    XYY     -41.8954
       YYY     -87.7066    XXZ       7.3420    XYZ      10.6437
       YYZ      37.8537    XZZ     -20.9358    YZZ     -36.5159
       ZZZ     104.2771
    Hexadecapole Moments (Debye-Ang^3)
      XXXX   -6699.4493   XXXY    -424.1174   XXYY   -1376.2240
      XYYY    -367.0696   YYYY   -1382.2863   XXXZ     558.2426
      XXYZ      -6.1366   XYYZ     226.4437   YYYZ    -106.8381
      XXZZ   -1494.7753   XYZZ    -155.5092   YYZZ    -697.6422
      XZZZ     580.7965   YZZZ    -103.8131   ZZZZ   -2726.1620
 -----------------------------------------------------------------
 Calculating analytic gradient of the SCF energy
 Gradient of SCF Energy
            1           2           3           4           5           6
    1   0.0001906   0.0000331   0.0028697   0.0001015   0.0000424  -0.0001926
    2  -0.0001152   0.0010335   0.0110761  -0.0000774   0.0000576   0.0000000
    3  -0.0000795  -0.0005992  -0.0059351  -0.0000896  -0.0000078   0.0001237
            7           8           9          10          11          12
    1  -0.0000367  -0.0000252   0.0001471   0.0002491   0.0062093  -0.0002210
    2   0.0000370   0.0002250  -0.0000916  -0.0009046  -0.0114584  -0.0003922
    3  -0.0000546  -0.0002093   0.0000730   0.0002364   0.0005781   0.0000806
           13          14          15          16          17          18
    1   0.0003187  -0.0020859  -0.0003291  -0.0000314   0.0000926   0.0000123
    2  -0.0006266  -0.0107080   0.0001570   0.0000197  -0.0001370  -0.0000049
    3   0.0004723   0.0071015   0.0001391   0.0000480  -0.0001873  -0.0000003
           19          20          21          22
    1   0.0001080  -0.0000711  -0.0004787  -0.0069027
    2  -0.0000208  -0.0000036   0.0012101   0.0107243
    3   0.0000663  -0.0000003  -0.0001101  -0.0016460
 Max gradient component =       1.146E-02
 RMS gradient           =       3.202E-03
 Gradient time:  CPU 276.59 s  wall 46.32 s
 Geometry Optimization Parameters
   NAtoms,    NIC,     NZ,  NCons,   NDum,   NFix, NCnnct, MaxDiis
       22     171      22       0       0       0       0       0

 Cartesian Hessian Update
 Hessian updated using BFGS update


** GEOMETRY OPTIMIZATION IN DELOCALIZED INTERNAL COORDINATES **
   Searching for a Minimum

   Optimization Cycle:   8

                       Coordinates (Angstroms)
     ATOM                X               Y               Z
      1  C        -0.0031327356    0.0035504319   -0.0057394695
      2  C        -0.0342609053   -0.1694606094    1.3847963149
      3  Cl        1.4464177776   -0.4179287271    2.2793550003
      4  C        -1.2204611101   -0.1554399654    2.1029846325
      5  H        -1.2107897067   -0.2959222643    3.1745328862
      6  C        -2.4237124257    0.0377688069    1.4381298853
      7  Cl       -3.8914145780    0.0472915350    2.3779492034
      8  C        -2.4492975184    0.2189739828    0.0507112408
      9  Cl       -3.9557939295    0.4637704691   -0.7756731227
     10  C        -1.2362240585    0.1993900587   -0.6527183696
     11  Cl       -1.2532088829    0.4305775228   -2.3768351742
     12  C         1.2758321669   -0.0241740427   -0.7652065778
     13  C         2.2958774155    0.9136940870   -0.5057848274
     14  Cl        2.0431378079    2.1342863323    0.7076214496
     15  C         3.5002676022    0.8764191723   -1.2144686596
     16  Cl        4.7739230945    2.0309991110   -0.9097090166
     17  C         3.7041917534   -0.0941005610   -2.1906647662
     18  H         4.6404068440   -0.1137627435   -2.7330909715
     19  C         2.7142141594   -1.0253429902   -2.4636636152
     20  H         2.8658647984   -1.7836728802   -3.2199490916
     21  C         1.5181546526   -0.9849698691   -1.7569739074
     22  Cl        0.3050288551   -2.1876280832   -2.1346988877
   Point Group: c1    Number of degrees of freedom:    60


   Energy is  -3680.733401500

 Hessian updated using BFGS update

 60 Hessian modes will be used to form the next step
  Hessian Eigenvalues:
     0.015931    0.017463    0.018895    0.020632    0.020652    0.021741
     0.022178    0.022513    0.023186    0.024087    0.024090    0.024105
     0.024114    0.024130    0.024136    0.024138    0.024143    0.025569
     0.051521    0.086159    0.128810    0.159995    0.159999    0.160026
     0.219346    0.223215    0.225215    0.229034    0.232240    0.237211
     0.245981    0.249983    0.249986    0.249999    0.250047    0.250112
     0.251250    0.288792    0.289953    0.290937    0.293862    0.301033
     0.301097    0.301303    0.317078    0.356665    0.356667    0.356671
     0.402640    0.408099    0.419414    0.425153    0.457414    0.459019
     0.466661    0.471179    0.478225    0.478282    0.479161    0.480038

 Minimum search - taking simple RFO step
 Searching for Lamda that Minimizes Along All modes
 Value Taken    Lamda =  -0.00981605
 Calculated Step too Large.  Step scaled by  0.554677
 Step Taken.  Stepsize is  0.300000

                             Maximum     Tolerance    Cnvgd?
         Gradient           0.013269      0.000300      NO
         Displacement       0.214561      0.001200      NO
         Energy change     -0.006434      0.000001      NO


 New Cartesian Coordinates Obtained by Inverse Iteration

 Displacement from previous Coordinates is:  0.394826
 ----------------------------------------------------------------
             Standard Nuclear Orientation (Angstroms)
    I     Atom           X                Y                Z
 ----------------------------------------------------------------
    1      C      -0.0037636845     0.0046162471    -0.0060486984
    2      C      -0.0357255487    -0.1996312419     1.3792342039
    3      Cl      1.4452395576    -0.4867110147     2.2629749849
    4      C      -1.2216919378    -0.1876351612     2.0978738764
    5      H      -1.2152760628    -0.3523318575     3.1659943118
    6      C      -2.4218721161     0.0346119247     1.4361934368
    7      Cl     -3.8902436540     0.0401167260     2.3754140824
    8      C      -2.4453898532     0.2475497374     0.0530177918
    9      Cl     -3.9482147689     0.5307760814    -0.7676421005
   10      C      -1.2321090895     0.2297161336    -0.6499054494
   11      Cl     -1.2404781477     0.5000394859    -2.3694178699
   12      C       1.2758751387    -0.0231005323    -0.7657173591
   13      C       2.2821980163     0.9329452210    -0.5265173156
   14      Cl      2.0098710619     2.1762472901     0.6606895441
   15      C       3.4876304264     0.8945117467    -1.2333332036
   16      Cl      4.7466204068     2.0712282797    -0.9543106844
   17      C       3.7034191726    -0.0960132454    -2.1868356101
   18      H       4.6402775138    -0.1165775064    -2.7281597397
   19      C       2.7253677211    -1.0457409092    -2.4395178330
   20      H       2.8878212910    -1.8189387843    -3.1783130017
   21      C       1.5286861310    -1.0037129755    -1.7339049121
   22      Cl      0.3267795029    -2.2276468711    -2.0808642989
 ----------------------------------------------------------------
 Nuclear Repulsion Energy =        2435.02585628 hartrees
 There are       97 alpha and       97 beta electrons
 Applying Cartesian multipole field
    Component          Value
    ---------          -----
     (2,0,0)        1.00000E-12
     (0,2,0)        2.00000E-11
     (0,0,2)       -3.00000E-11
 Nucleus-field energy     =    -0.0000000353 hartrees
 Requested basis set is 6-311++G(d,p)
 There are 178 shells and 495 basis functions
 A cutoff of  1.0D-15 yielded  11802 shell pairs
 There are    101253 function pairs (    108964 Cartesian)
 Smallest overlap matrix eigenvalue = 1.96E-07
 Linear dependence detected in AO basis
 Number of orthogonalized atomic orbitals = 490
 Maximum deviation from orthogonality = 3.246E-10
 Guess from superposition of atomic densities
 Warning:  Energy on first SCF cycle will be non-variational
 SAD guess density has 194.000000 electrons

 -----------------------------------------------------------------------
  General SCF calculation program by
  Eric Jon Sundstrom, Paul Horn, Yuezhi Mao, Dmitri Zuev, Alec White,
  David Stuck, Shaama M.S., Shane Yost, Joonho Lee, David Small,
  Daniel Levine, Susi Lehtola, Hugh Burton, Evgeny Epifanovsky,
  Bang C. Huynh
 -----------------------------------------------------------------------
 Exchange:     0.2000 Hartree-Fock + 0.0800 Slater + 0.7200 B88
 Correlation:  0.1900 VWN1RPA + 0.8100 LYP
 Using SG-1 standard quadrature grid
 using 6 threads for integral computing
 -------------------------------------------------------
 OpenMP Integral computing Module                
 Release: version 2.0, May 2017, Q-Chem Inc. Pleasanton 
 -------------------------------------------------------
 A restricted SCF calculation will be
 performed using DIIS
 SCF converges when DIIS error is below 1.0e-08
 ---------------------------------------
  Cycle       Energy         DIIS error
 ---------------------------------------
    1   -3685.2451297444      2.74e-02  
    2   -3680.6220038448      1.96e-03  
    3   -3680.5436554006      2.43e-03  
    4   -3680.7292859144      5.11e-04  
    5   -3680.7365879154      2.16e-04  
    6   -3680.7378008210      9.03e-05  
    7   -3680.7380360126      1.72e-05  
    8   -3680.7380427659      7.59e-06  
    9   -3680.7380444848      1.34e-06  
   10   -3680.7380445194      8.46e-07  
   11   -3680.7380445409      2.20e-07  
   12   -3680.7380445424      1.17e-07  
   13   -3680.7380445427      3.01e-08  
   14   -3680.7380445426      1.15e-08  
   15   -3680.7380445425      4.87e-09  Convergence criterion met
 ---------------------------------------
 SCF time:   CPU 884.09s  wall 156.00s 
 SCF   energy in the final basis set =    -3680.7380445425
 Total energy in the final basis set =    -3680.7380445425

 --------------------------------------------------------------

                    Orbital Energies (a.u.)
 --------------------------------------------------------------

 Alpha MOs
 -- Occupied --
********-101.5791-101.5770-101.5756-101.5751-101.5748-101.5729 -10.2823
-10.2796 -10.2787 -10.2772 -10.2756 -10.2706 -10.2705 -10.2428 -10.2419
-10.2231 -10.2206 -10.2171  -9.4948  -9.4938  -9.4922  -9.4907  -9.4901
 -9.4897  -9.4880  -7.2598  -7.2588  -7.2569  -7.2556  -7.2550  -7.2546
 -7.2528  -7.2497  -7.2489  -7.2486  -7.2477  -7.2470  -7.2463  -7.2455
 -7.2449  -7.2447  -7.2445  -7.2442  -7.2438  -7.2428  -7.2423  -0.9654
 -0.9467  -0.9130  -0.9123  -0.9012  -0.8804  -0.8734  -0.8458  -0.8389
 -0.8066  -0.7615  -0.7507  -0.7433  -0.6704  -0.6445  -0.6271  -0.6198
 -0.5539  -0.5524  -0.5319  -0.5286  -0.4992  -0.4856  -0.4713  -0.4708
 -0.4654  -0.4611  -0.4513  -0.4379  -0.4240  -0.4183  -0.4147  -0.4065
 -0.3950  -0.3884  -0.3722  -0.3599  -0.3556  -0.3485  -0.3457  -0.3383
 -0.3367  -0.3327  -0.3259  -0.3230  -0.3178  -0.2927  -0.2741  -0.2703
 -0.2633
 -- Virtual --
 -0.0757  -0.0605  -0.0529  -0.0480  -0.0438  -0.0294  -0.0099  -0.0032
  0.0017   0.0039   0.0106   0.0182   0.0222   0.0243   0.0266   0.0325
  0.0447   0.0485   0.0520   0.0543   0.0599   0.0637   0.0651   0.0673
  0.0718   0.0817   0.0830   0.0861   0.0893   0.0915   0.0949   0.1024
  0.1035   0.1052   0.1063   0.1117   0.1143   0.1155   0.1203   0.1228
  0.1260   0.1277   0.1293   0.1308   0.1337   0.1371   0.1405   0.1456
  0.1503   0.1518   0.1543   0.1610   0.1636   0.1661   0.1721   0.1730
  0.1757   0.1832   0.1849   0.1912   0.1953   0.2018   0.2087   0.2119
  0.2157   0.2196   0.2267   0.2273   0.2295   0.2329   0.2343   0.2370
  0.2432   0.2465   0.2478   0.2494   0.2523   0.2588   0.2588   0.2639
  0.2654   0.2674   0.2745   0.2770   0.2841   0.2869   0.2912   0.2930
  0.2979   0.3017   0.3041   0.3129   0.3145   0.3153   0.3305   0.3350
  0.3393   0.3438   0.3558   0.3942   0.4088   0.4106   0.4199   0.4299
  0.4332   0.4395   0.4482   0.4563   0.4611   0.4667   0.4745   0.4753
  0.4858   0.4872   0.4899   0.4929   0.4970   0.5001   0.5063   0.5118
  0.5134   0.5214   0.5269   0.5328   0.5479   0.5524   0.5621   0.5701
  0.5775   0.5874   0.5998   0.6034   0.6063   0.6090   0.6109   0.6133
  0.6179   0.6189   0.6240   0.6317   0.6454   0.6491   0.6544   0.6644
  0.6701   0.6817   0.6853   0.6984   0.7120   0.7126   0.7250   0.7758
  0.7818   0.7870   0.8032   0.8097   0.8171   0.8208   0.8295   0.8340
  0.8370   0.8394   0.8423   0.8425   0.8458   0.8460   0.8528   0.8538
  0.8584   0.8654   0.8687   0.8711   0.8812   0.8827   0.8902   0.8975
  0.9060   0.9123   0.9224   0.9233   0.9267   0.9366   0.9392   0.9433
  0.9481   0.9493   0.9553   0.9576   0.9614   0.9674   0.9727   0.9747
  0.9867   0.9941   0.9987   0.9999   1.0074   1.0119   1.0261   1.0466
  1.0527   1.0639   1.0852   1.0982   1.1366   1.1425   1.1517   1.1649
  1.1858   1.2032   1.2207   1.2336   1.2367   1.2445   1.2480   1.2774
  1.2808   1.2880   1.2911   1.3008   1.3153   1.3201   1.3249   1.3574
  1.3646   1.3727   1.3888   1.4255   1.4716   1.4734   1.4986   1.5121
  1.5230   1.5484   1.5614   1.5670   1.5819   1.6014   1.6227   1.6406
  1.6601   1.6824   1.7180   1.7339   1.7469   1.7674   1.7929   1.8016
  1.8111   1.8328   1.8447   1.8525   1.8544   1.8679   1.8807   1.9122
  1.9204   1.9341   1.9359   1.9676   1.9901   2.0099   2.0528   2.0592
  2.0899   2.1198   2.1291   2.1839   2.2079   2.2324   2.2430   2.2492
  2.2526   2.2611   2.2713   2.2781   2.2930   2.2967   2.3029   2.3103
  2.3227   2.3266   2.3846   2.3941   2.4077   2.4227   2.4330   2.4458
  2.4503   2.4545   2.4915   2.5024   2.5168   2.5383   2.5514   2.5615
  2.5759   2.6010   2.6112   2.6234   2.6424   2.6584   2.6708   2.6910
  2.6915   2.7090   2.7154   2.7469   2.7540   2.7737   2.7795   2.7823
  2.8120   2.8237   2.8686   2.8913   2.9330   2.9700   3.0538   3.0703
  3.0724   3.0876   3.1170   3.1361   3.1477   3.1833   3.2207   3.2276
  3.2574   3.2656   3.3614   3.3896   3.4107   3.4818   3.6080   3.6402
  3.6556   3.7441   3.8451   3.8885   3.9788   4.0313   4.0525   4.3545
  4.7902   4.8196   9.7401   9.7722   9.7977   9.8095   9.8272   9.8365
  9.9177  23.3058  23.4770  23.8127  23.8257  23.8371  23.8864  23.9317
 23.9461  23.9871  24.0471  24.0850  24.1230  25.7783  25.8107  25.8465
 25.9083  25.9199  25.9729  26.0058  26.1003  26.1306  26.1409  26.1892
 26.3466  26.3814  26.4241  26.5039  26.5890  26.6958  26.7387  26.7734
 26.9278  26.9963 215.7330 215.7660 215.7953 215.8122 215.8273 215.8424
215.9432
 --------------------------------------------------------------

          Ground-State Mulliken Net Atomic Charges

     Atom                 Charge (a.u.)
  ----------------------------------------
      1 C                    -0.213794
      2 C                    -0.598029
      3 Cl                    0.239736
      4 C                    -0.298797
      5 H                     0.233233
      6 C                    -0.522462
      7 Cl                    0.559943
      8 C                     0.824020
      9 Cl                    0.629906
     10 C                    -1.176782
     11 Cl                    0.336307
     12 C                     0.211364
     13 C                    -0.949471
     14 Cl                    0.345734
     15 C                     0.785560
     16 Cl                    0.510479
     17 C                    -0.857745
     18 H                     0.203725
     19 C                    -0.015048
     20 H                     0.212774
     21 C                    -0.683293
     22 Cl                    0.222639
  ----------------------------------------
  Sum of atomic charges =     0.000000

 -----------------------------------------------------------------
                    Cartesian Multipole Moments
 -----------------------------------------------------------------
    Charge (ESU x 10^10)
                -0.0000
    Dipole Moment (Debye)
         X       1.2404      Y      -0.9848      Z      -0.5346
       Tot       1.6716
    Quadrupole Moments (Debye-Ang)
        XX    -154.9638     XY      -3.6578     YY    -159.6418
        XZ      -7.8876     YZ       2.3138     ZZ    -149.3488
    Octopole Moments (Debye-Ang^2)
       XXX     -90.3658    XXY     -46.6046    XYY     -41.4099
       YYY     -91.3623    XXZ       7.7418    XYZ      11.0270
       YYZ      38.1400    XZZ     -21.0700    YZZ     -38.0285
       ZZZ     106.4102
    Hexadecapole Moments (Debye-Ang^3)
      XXXX   -6657.6824   XXXY    -413.1301   XXYY   -1377.9973
      XYYY    -352.7276   YYYY   -1440.0998   XXXZ     573.5747
      XXYZ       1.6707   XYYZ     231.1320   YYYZ     -79.2693
      XXZZ   -1484.4638   XYZZ    -152.3586   YYZZ    -701.3938
      XZZZ     598.4069   YZZZ     -81.6348   ZZZZ   -2697.1154
 -----------------------------------------------------------------
 Calculating analytic gradient of the SCF energy
 Gradient of SCF Energy
            1           2           3           4           5           6
    1  -0.0000245   0.0000319   0.0020156   0.0000843  -0.0000004  -0.0000440
    2  -0.0000929   0.0009474   0.0080011  -0.0000500   0.0000356  -0.0000117
    3   0.0000343  -0.0006111  -0.0042019  -0.0000201  -0.0000054   0.0000779
            7           8           9          10          11          12
    1  -0.0000478  -0.0000527   0.0001065   0.0003068   0.0043775   0.0000108
    2   0.0000286   0.0001915  -0.0001097  -0.0009153  -0.0081668  -0.0003345
    3  -0.0000513  -0.0002345   0.0000949   0.0002955   0.0003662  -0.0000435
           13          14          15          16          17          18
    1   0.0002349  -0.0014081  -0.0002414  -0.0000426   0.0000115   0.0000206
    2  -0.0006930  -0.0075898   0.0001564   0.0000072  -0.0001399   0.0000120
    3   0.0004633   0.0050972   0.0001639   0.0000188  -0.0001302   0.0000100
           19          20          21          22
    1   0.0000889  -0.0000289  -0.0005131  -0.0048858
    2  -0.0000317   0.0000032   0.0011651   0.0075872
    3   0.0000036   0.0000040  -0.0000863  -0.0012453
 Max gradient component =       8.167E-03
 RMS gradient           =       2.288E-03
 Gradient time:  CPU 276.98 s  wall 46.39 s
 Geometry Optimization Parameters
   NAtoms,    NIC,     NZ,  NCons,   NDum,   NFix, NCnnct, MaxDiis
       22     171      22       0       0       0       0       0

 Cartesian Hessian Update
 Hessian updated using BFGS update


** GEOMETRY OPTIMIZATION IN DELOCALIZED INTERNAL COORDINATES **
   Searching for a Minimum

   Optimization Cycle:   9

                       Coordinates (Angstroms)
     ATOM                X               Y               Z
      1  C        -0.0037636845    0.0046162471   -0.0060486984
      2  C        -0.0357255487   -0.1996312419    1.3792342039
      3  Cl        1.4452395576   -0.4867110147    2.2629749849
      4  C        -1.2216919378   -0.1876351612    2.0978738764
      5  H        -1.2152760628   -0.3523318575    3.1659943118
      6  C        -2.4218721161    0.0346119247    1.4361934368
      7  Cl       -3.8902436540    0.0401167260    2.3754140824
      8  C        -2.4453898532    0.2475497374    0.0530177918
      9  Cl       -3.9482147689    0.5307760814   -0.7676421005
     10  C        -1.2321090895    0.2297161336   -0.6499054494
     11  Cl       -1.2404781477    0.5000394859   -2.3694178699
     12  C         1.2758751387   -0.0231005323   -0.7657173591
     13  C         2.2821980163    0.9329452210   -0.5265173156
     14  Cl        2.0098710619    2.1762472901    0.6606895441
     15  C         3.4876304264    0.8945117467   -1.2333332036
     16  Cl        4.7466204068    2.0712282797   -0.9543106844
     17  C         3.7034191726   -0.0960132454   -2.1868356101
     18  H         4.6402775138   -0.1165775064   -2.7281597397
     19  C         2.7253677211   -1.0457409092   -2.4395178330
     20  H         2.8878212910   -1.8189387843   -3.1783130017
     21  C         1.5286861310   -1.0037129755   -1.7339049121
     22  Cl        0.3267795029   -2.2276468711   -2.0808642989
   Point Group: c1    Number of degrees of freedom:    60


   Energy is  -3680.738044543

 Hessian updated using BFGS update

 60 Hessian modes will be used to form the next step
  Hessian Eigenvalues:
     0.015914    0.015951    0.017463    0.020631    0.020651    0.021059
     0.021743    0.022513    0.022960    0.023215    0.024090    0.024090
     0.024114    0.024116    0.024136    0.024137    0.024143    0.024160
     0.051522    0.085369    0.128810    0.159996    0.160000    0.160026
     0.219346    0.223224    0.225190    0.228924    0.232211    0.237210
     0.245980    0.249983    0.249987    0.249999    0.250053    0.250114
     0.251237    0.288791    0.289856    0.290902    0.293862    0.301034
     0.301092    0.301303    0.317055    0.356665    0.356667    0.356671
     0.402539    0.408096    0.419414    0.425152    0.457412    0.459006
     0.466661    0.471164    0.478222    0.478278    0.479161    0.480023

 Minimum search - taking simple RFO step
 Searching for Lamda that Minimizes Along All modes
 Value Taken    Lamda =  -0.00711918
 Calculated Step too Large.  Step scaled by  0.551898
 Step Taken.  Stepsize is  0.300000

                             Maximum     Tolerance    Cnvgd?
         Gradient           0.009594      0.000300      NO
         Displacement       0.215784      0.001200      NO
         Energy change     -0.004643      0.000001      NO


 New Cartesian Coordinates Obtained by Inverse Iteration

 Displacement from previous Coordinates is:  0.396245
 ----------------------------------------------------------------
             Standard Nuclear Orientation (Angstroms)
    I     Atom           X                Y                Z
 ----------------------------------------------------------------
    1      C      -0.0044495687     0.0051288071    -0.0064453690
    2      C      -0.0379747673    -0.2304848298     1.3731298703
    3      Cl      1.4420667190    -0.5562501541     2.2459453722
    4      C      -1.2237933514    -0.2198426899     2.0920716126
    5      H      -1.2205998386    -0.4084550473     3.1562458492
    6      C      -2.4206208179     0.0320056339     1.4345629030
    7      Cl     -3.8894113201     0.0343196797     2.3735130236
    8      C      -2.4414327446     0.2764359161     0.0563626958
    9      Cl     -3.9396935200     0.5990843292    -0.7582067763
   10      C      -1.2280479245     0.2598623973    -0.6462862634
   11      Cl     -1.2289572493     0.5676644458    -2.3602980434
   12      C       1.2759313271    -0.0224640217    -0.7662487379
   13      C       2.2682164514     0.9515462702    -0.5481735831
   14      Cl      1.9769246768     2.2159165904     0.6130772755
   15      C       3.4747687132     0.9124256215    -1.2532135136
   16      Cl      4.7184595145     2.1109393422    -1.0001107980
   17      C       3.7032243172    -0.0973499811    -2.1833810097
   18      H       4.6406311890    -0.1185651583    -2.7237500613
   19      C       2.7376808779    -1.0654639631    -2.4147717710
   20      H       2.9112144805    -1.8530454345    -3.1356547500
   21      C       1.5403506957    -1.0223975818    -1.7103114979
   22      Cl      0.3505332171    -2.2666913980    -2.0271522719
 ----------------------------------------------------------------
 Nuclear Repulsion Energy =        2432.71527801 hartrees
 There are       97 alpha and       97 beta electrons
 Applying Cartesian multipole field
    Component          Value
    ---------          -----
     (2,0,0)        1.00000E-12
     (0,2,0)        2.00000E-11
     (0,0,2)       -3.00000E-11
 Nucleus-field energy     =    -0.0000000336 hartrees
 Requested basis set is 6-311++G(d,p)
 There are 178 shells and 495 basis functions
 A cutoff of  1.0D-15 yielded  11797 shell pairs
 There are    101258 function pairs (    108974 Cartesian)
 Smallest overlap matrix eigenvalue = 1.90E-07
 Linear dependence detected in AO basis
 Number of orthogonalized atomic orbitals = 490
 Maximum deviation from orthogonality = 5.576E-10
 Guess from superposition of atomic densities
 Warning:  Energy on first SCF cycle will be non-variational
 SAD guess density has 194.000000 electrons

 -----------------------------------------------------------------------
  General SCF calculation program by
  Eric Jon Sundstrom, Paul Horn, Yuezhi Mao, Dmitri Zuev, Alec White,
  David Stuck, Shaama M.S., Shane Yost, Joonho Lee, David Small,
  Daniel Levine, Susi Lehtola, Hugh Burton, Evgeny Epifanovsky,
  Bang C. Huynh
 -----------------------------------------------------------------------
 Exchange:     0.2000 Hartree-Fock + 0.0800 Slater + 0.7200 B88
 Correlation:  0.1900 VWN1RPA + 0.8100 LYP
 Using SG-1 standard quadrature grid
 using 6 threads for integral computing
 -------------------------------------------------------
 OpenMP Integral computing Module                
 Release: version 2.0, May 2017, Q-Chem Inc. Pleasanton 
 -------------------------------------------------------
 A restricted SCF calculation will be
 performed using DIIS
 SCF converges when DIIS error is below 1.0e-08
 ---------------------------------------
  Cycle       Energy         DIIS error
 ---------------------------------------
    1   -3685.2352307600      2.74e-02  
    2   -3680.6252188182      1.96e-03  
    3   -3680.5467107306      2.43e-03  
    4   -3680.7326114583      5.11e-04  
    5   -3680.7398909060      2.19e-04  
    6   -3680.7411350539      9.02e-05  
    7   -3680.7413690713      1.74e-05  
    8   -3680.7413759440      7.95e-06  
    9   -3680.7413777598      1.97e-06  
   10   -3680.7413778503      1.05e-06  
   11   -3680.7413778860      2.20e-07  
   12   -3680.7413778876      1.06e-07  
   13   -3680.7413778879      2.89e-08  
   14   -3680.7413778875      1.12e-08  
   15   -3680.7413778879      4.73e-09  Convergence criterion met
 ---------------------------------------
 SCF time:   CPU 884.15s  wall 156.00s 
 SCF   energy in the final basis set =    -3680.7413778879
 Total energy in the final basis set =    -3680.7413778879

 --------------------------------------------------------------

                    Orbital Energies (a.u.)
 --------------------------------------------------------------

 Alpha MOs
 -- Occupied --
********-101.5792-101.5776-101.5762-101.5754-101.5752-101.5735 -10.2823
-10.2796 -10.2788 -10.2771 -10.2755 -10.2705 -10.2705 -10.2425 -10.2416
-10.2232 -10.2207 -10.2172  -9.4948  -9.4938  -9.4927  -9.4912  -9.4905
 -9.4898  -9.4885  -7.2597  -7.2589  -7.2574  -7.2561  -7.2554  -7.2547
 -7.2533  -7.2497  -7.2488  -7.2487  -7.2477  -7.2475  -7.2469  -7.2460
 -7.2454  -7.2452  -7.2447  -7.2446  -7.2439  -7.2433  -7.2428  -0.9652
 -0.9466  -0.9130  -0.9115  -0.9016  -0.8806  -0.8734  -0.8455  -0.8391
 -0.8064  -0.7616  -0.7510  -0.7433  -0.6703  -0.6442  -0.6277  -0.6196
 -0.5538  -0.5521  -0.5327  -0.5287  -0.4990  -0.4857  -0.4712  -0.4708
 -0.4654  -0.4608  -0.4511  -0.4380  -0.4239  -0.4174  -0.4145  -0.4057
 -0.3942  -0.3882  -0.3712  -0.3595  -0.3557  -0.3487  -0.3456  -0.3386
 -0.3370  -0.3335  -0.3262  -0.3245  -0.3201  -0.2915  -0.2748  -0.2697
 -0.2641
 -- Virtual --
 -0.0742  -0.0605  -0.0527  -0.0486  -0.0452  -0.0295  -0.0099  -0.0032
  0.0016   0.0039   0.0105   0.0181   0.0220   0.0243   0.0265   0.0326
  0.0446   0.0482   0.0519   0.0544   0.0597   0.0632   0.0649   0.0669
  0.0719   0.0815   0.0828   0.0860   0.0890   0.0916   0.0949   0.1023
  0.1037   0.1051   0.1062   0.1115   0.1144   0.1152   0.1198   0.1226
  0.1261   0.1272   0.1290   0.1305   0.1335   0.1371   0.1403   0.1449
  0.1500   0.1520   0.1543   0.1603   0.1634   0.1669   0.1723   0.1727
  0.1746   0.1823   0.1848   0.1916   0.1952   0.2016   0.2092   0.2117
  0.2158   0.2184   0.2267   0.2279   0.2310   0.2326   0.2339   0.2368
  0.2438   0.2457   0.2485   0.2491   0.2515   0.2583   0.2589   0.2643
  0.2646   0.2663   0.2743   0.2762   0.2838   0.2873   0.2911   0.2922
  0.2970   0.3013   0.3036   0.3109   0.3156   0.3165   0.3292   0.3335
  0.3384   0.3410   0.3558   0.3940   0.4082   0.4103   0.4205   0.4308
  0.4322   0.4402   0.4485   0.4563   0.4609   0.4656   0.4731   0.4755
  0.4830   0.4882   0.4906   0.4938   0.4972   0.5006   0.5092   0.5127
  0.5168   0.5216   0.5271   0.5319   0.5481   0.5548   0.5645   0.5707
  0.5773   0.5867   0.5999   0.6029   0.6067   0.6092   0.6127   0.6153
  0.6180   0.6196   0.6235   0.6313   0.6457   0.6494   0.6601   0.6643
  0.6722   0.6827   0.6880   0.6970   0.7103   0.7115   0.7214   0.7769
  0.7808   0.7882   0.8037   0.8102   0.8177   0.8207   0.8296   0.8334
  0.8383   0.8405   0.8423   0.8427   0.8451   0.8461   0.8515   0.8550
  0.8600   0.8654   0.8677   0.8701   0.8818   0.8832   0.8878   0.8934
  0.9055   0.9093   0.9150   0.9210   0.9265   0.9372   0.9387   0.9434
  0.9481   0.9501   0.9573   0.9588   0.9624   0.9676   0.9740   0.9780
  0.9854   0.9950   0.9988   0.9992   1.0079   1.0116   1.0267   1.0466
  1.0509   1.0601   1.0918   1.0993   1.1373   1.1456   1.1526   1.1665
  1.1867   1.2031   1.2210   1.2338   1.2372   1.2455   1.2486   1.2752
  1.2794   1.2884   1.2915   1.2978   1.3158   1.3231   1.3255   1.3586
  1.3646   1.3736   1.3907   1.4275   1.4701   1.4757   1.4960   1.5089
  1.5213   1.5489   1.5635   1.5679   1.5817   1.6003   1.6228   1.6397
  1.6608   1.6814   1.7180   1.7348   1.7475   1.7683   1.7925   1.8012
  1.8116   1.8294   1.8434   1.8507   1.8531   1.8669   1.8798   1.9145
  1.9261   1.9341   1.9370   1.9680   1.9915   2.0095   2.0520   2.0590
  2.0898   2.1185   2.1277   2.1860   2.2071   2.2316   2.2431   2.2482
  2.2528   2.2605   2.2704   2.2823   2.2883   2.2978   2.3052   2.3104
  2.3229   2.3260   2.3814   2.3971   2.4086   2.4155   2.4372   2.4475
  2.4491   2.4572   2.4906   2.4947   2.5168   2.5384   2.5519   2.5601
  2.5740   2.5943   2.6143   2.6209   2.6470   2.6601   2.6728   2.6898
  2.6916   2.7089   2.7138   2.7464   2.7543   2.7726   2.7767   2.7823
  2.8115   2.8240   2.8631   2.8907   2.9366   2.9720   3.0554   3.0718
  3.0743   3.0876   3.1164   3.1361   3.1476   3.1840   3.2206   3.2281
  3.2574   3.2659   3.3627   3.3904   3.4115   3.4833   3.6088   3.6399
  3.6582   3.7442   3.8452   3.8897   3.9796   4.0317   4.0523   4.3485
  4.7908   4.8203   9.7438   9.7736   9.7980   9.8100   9.8201   9.8322
  9.9237  23.3076  23.4773  23.8128  23.8270  23.8376  23.8867  23.9323
 23.9463  23.9869  24.0516  24.0861  24.1229  25.7773  25.8088  25.8459
 25.9167  25.9204  25.9618  25.9928  26.1033  26.1341  26.1497  26.1910
 26.3190  26.3722  26.4270  26.5046  26.5882  26.6951  26.7446  26.7627
 26.9100  27.0045 215.7366 215.7676 215.7953 215.8108 215.8211 215.8378
215.9493
 --------------------------------------------------------------

          Ground-State Mulliken Net Atomic Charges

     Atom                 Charge (a.u.)
  ----------------------------------------
      1 C                    -0.193583
      2 C                    -0.659301
      3 Cl                    0.259325
      4 C                    -0.306378
      5 H                     0.233984
      6 C                    -0.476048
      7 Cl                    0.562580
      8 C                     0.840367
      9 Cl                    0.630796
     10 C                    -1.232359
     11 Cl                    0.356751
     12 C                     0.183582
     13 C                    -1.026931
     14 Cl                    0.360295
     15 C                     0.827141
     16 Cl                    0.517003
     17 C                    -0.822986
     18 H                     0.205679
     19 C                    -0.032319
     20 H                     0.212028
     21 C                    -0.687818
     22 Cl                    0.248190
  ----------------------------------------
  Sum of atomic charges =     0.000000

 -----------------------------------------------------------------
                    Cartesian Multipole Moments
 -----------------------------------------------------------------
    Charge (ESU x 10^10)
                 0.0000
    Dipole Moment (Debye)
         X       1.2523      Y      -1.0223      Z      -0.5184
       Tot       1.6976
    Quadrupole Moments (Debye-Ang)
        XX    -154.8167     XY      -3.7324     YY    -159.5078
        XZ      -7.8714     YZ       2.2155     ZZ    -149.5154
    Octopole Moments (Debye-Ang^2)
       XXX     -88.9800    XXY     -48.0627    XYY     -40.9692
       YYY     -94.9412    XXZ       8.1622    XYZ      11.3859
       YYZ      38.4598    XZZ     -21.2027    YZZ     -39.4698
       ZZZ     108.4421
    Hexadecapole Moments (Debye-Ang^3)
      XXXX   -6616.1726   XXXY    -401.2214   XXYY   -1380.1408
      XYYY    -337.5563   YYYY   -1500.1044   XXXZ     589.6067
      XXYZ       9.6684   XYYZ     236.1752   YYYZ     -51.6273
      XXZZ   -1474.0951   XYZZ    -148.5951   YYZZ    -705.6431
      XZZZ     616.9951   YZZZ     -58.8240   ZZZZ   -2668.6102
 -----------------------------------------------------------------
 Calculating analytic gradient of the SCF energy
 Gradient of SCF Energy
            1           2           3           4           5           6
    1  -0.0001877   0.0000461   0.0014238   0.0000565  -0.0000187   0.0000425
    2  -0.0000471   0.0007786   0.0056777  -0.0000169   0.0000230  -0.0000258
    3   0.0000926  -0.0004851  -0.0029240   0.0000171  -0.0000031   0.0000572
            7           8           9          10          11          12
    1  -0.0000536  -0.0000131   0.0000806   0.0002976   0.0029585   0.0002000
    2   0.0000103   0.0001174  -0.0000923  -0.0008273  -0.0057137  -0.0002286
    3  -0.0000122  -0.0002417   0.0000370   0.0002714   0.0001787  -0.0001017
           13          14          15          16          17          18
    1   0.0001004  -0.0009293  -0.0001382  -0.0000454  -0.0000061   0.0000219
    2  -0.0006860  -0.0052661   0.0001262   0.0000088  -0.0001038   0.0000181
    3   0.0004205   0.0036046   0.0001476  -0.0000002  -0.0000755   0.0000136
           19          20          21          22
    1   0.0000389   0.0000053  -0.0004798  -0.0034001
    2  -0.0000254   0.0000111   0.0009565   0.0053053
    3  -0.0000264   0.0000084  -0.0000764  -0.0009023
 Max gradient component =       5.714E-03
 RMS gradient           =       1.606E-03
 Gradient time:  CPU 275.98 s  wall 46.22 s
 Geometry Optimization Parameters
   NAtoms,    NIC,     NZ,  NCons,   NDum,   NFix, NCnnct, MaxDiis
       22     171      22       0       0       0       0       0

 Cartesian Hessian Update
 Hessian updated using BFGS update


** GEOMETRY OPTIMIZATION IN DELOCALIZED INTERNAL COORDINATES **
   Searching for a Minimum

   Optimization Cycle:  10

                       Coordinates (Angstroms)
     ATOM                X               Y               Z
      1  C        -0.0044495687    0.0051288071   -0.0064453690
      2  C        -0.0379747673   -0.2304848298    1.3731298703
      3  Cl        1.4420667190   -0.5562501541    2.2459453722
      4  C        -1.2237933514   -0.2198426899    2.0920716126
      5  H        -1.2205998386   -0.4084550473    3.1562458492
      6  C        -2.4206208179    0.0320056339    1.4345629030
      7  Cl       -3.8894113201    0.0343196797    2.3735130236
      8  C        -2.4414327446    0.2764359161    0.0563626958
      9  Cl       -3.9396935200    0.5990843292   -0.7582067763
     10  C        -1.2280479245    0.2598623973   -0.6462862634
     11  Cl       -1.2289572493    0.5676644458   -2.3602980434
     12  C         1.2759313271   -0.0224640217   -0.7662487379
     13  C         2.2682164514    0.9515462702   -0.5481735831
     14  Cl        1.9769246768    2.2159165904    0.6130772755
     15  C         3.4747687132    0.9124256215   -1.2532135136
     16  Cl        4.7184595145    2.1109393422   -1.0001107980
     17  C         3.7032243172   -0.0973499811   -2.1833810097
     18  H         4.6406311890   -0.1185651583   -2.7237500613
     19  C         2.7376808779   -1.0654639631   -2.4147717710
     20  H         2.9112144805   -1.8530454345   -3.1356547500
     21  C         1.5403506957   -1.0223975818   -1.7103114979
     22  Cl        0.3505332171   -2.2666913980   -2.0271522719
   Point Group: c1    Number of degrees of freedom:    60


   Energy is  -3680.741377888

 Hessian updated using BFGS update

 60 Hessian modes will be used to form the next step
  Hessian Eigenvalues:
     0.012389    0.015934    0.017463    0.020577    0.020636    0.020659
     0.021743    0.022513    0.022783    0.023203    0.024090    0.024090
     0.024114    0.024115    0.024136    0.024137    0.024143    0.024151
     0.051522    0.084951    0.128811    0.159995    0.160000    0.160027
     0.219346    0.223221    0.225153    0.228824    0.232185    0.237209
     0.245980    0.249984    0.249987    0.249999    0.250062    0.250126
     0.251230    0.288790    0.289756    0.290879    0.293862    0.301034
     0.301087    0.301304    0.317054    0.356665    0.356667    0.356671
     0.402437    0.408093    0.419415    0.425151    0.457412    0.458998
     0.466662    0.471142    0.478218    0.478283    0.479163    0.480008

 Minimum search - taking simple RFO step
 Searching for Lamda that Minimizes Along All modes
 Value Taken    Lamda =  -0.00490256
 Calculated Step too Large.  Step scaled by  0.568893
 Step Taken.  Stepsize is  0.300000

                             Maximum     Tolerance    Cnvgd?
         Gradient           0.006830      0.000300      NO
         Displacement       0.216623      0.001200      NO
         Energy change     -0.003333      0.000001      NO


 New Cartesian Coordinates Obtained by Inverse Iteration

 Displacement from previous Coordinates is:  0.401069
 ----------------------------------------------------------------
             Standard Nuclear Orientation (Angstroms)
    I     Atom           X                Y                Z
 ----------------------------------------------------------------
    1      C      -0.0049420052     0.0047378087    -0.0067319454
    2      C      -0.0408862983    -0.2621543639     1.3664846059
    3      Cl      1.4370886356    -0.6265892343     2.2282254752
    4      C      -1.2266795759    -0.2522521506     2.0855201319
    5      H      -1.2269473447    -0.4645963782     3.1452201373
    6      C      -2.4196750103     0.0299987477     1.4329957991
    7      Cl     -3.8889741512     0.0301468710     2.3713803862
    8      C      -2.4370150898     0.3059495260     0.0606180676
    9      Cl     -3.9301325751     0.6686155483    -0.7467084443
   10      C      -1.2233963578     0.2898382552    -0.6417715434
   11      Cl     -1.2158555392     0.6346877928    -2.3492640347
   12      C       1.2759850596    -0.0226119401    -0.7665841122
   13      C       2.2536564717     0.9693261915    -0.5705677207
   14      Cl      1.9431681236     2.2534413290     0.5646196617
   15      C       3.4611633270     0.9302365161    -1.2741813055
   16      Cl      4.6886858931     2.1504659215    -1.0475978365
   17      C       3.7031196885    -0.0981079313    -2.1803552587
   18      H       4.6409232777    -0.1194667858    -2.7200348645
   19      C       2.7509378823    -1.0847077996    -2.3893425827
   20      H       2.9358366918    -1.8861490900    -3.0919231651
   21      C       1.5529789581    -1.0412420349    -1.6859887160
   22      Cl      0.3759810155    -2.3052480252    -1.9731085792
 ----------------------------------------------------------------
 Nuclear Repulsion Energy =        2430.72523202 hartrees
 There are       97 alpha and       97 beta electrons
 Applying Cartesian multipole field
    Component          Value
    ---------          -----
     (2,0,0)        1.00000E-12
     (0,2,0)        2.00000E-11
     (0,0,2)       -3.00000E-11
 Nucleus-field energy     =    -0.0000000318 hartrees
 Requested basis set is 6-311++G(d,p)
 There are 178 shells and 495 basis functions
 A cutoff of  1.0D-15 yielded  11800 shell pairs
 There are    101251 function pairs (    108965 Cartesian)
 Smallest overlap matrix eigenvalue = 1.79E-07
 Linear dependence detected in AO basis
 Number of orthogonalized atomic orbitals = 490
 Maximum deviation from orthogonality = 4.546E-10
 Guess from superposition of atomic densities
 Warning:  Energy on first SCF cycle will be non-variational
 SAD guess density has 194.000000 electrons

 -----------------------------------------------------------------------
  General SCF calculation program by
  Eric Jon Sundstrom, Paul Horn, Yuezhi Mao, Dmitri Zuev, Alec White,
  David Stuck, Shaama M.S., Shane Yost, Joonho Lee, David Small,
  Daniel Levine, Susi Lehtola, Hugh Burton, Evgeny Epifanovsky,
  Bang C. Huynh
 -----------------------------------------------------------------------
 Exchange:     0.2000 Hartree-Fock + 0.0800 Slater + 0.7200 B88
 Correlation:  0.1900 VWN1RPA + 0.8100 LYP
 Using SG-1 standard quadrature grid
 using 6 threads for integral computing
 -------------------------------------------------------
 OpenMP Integral computing Module                
 Release: version 2.0, May 2017, Q-Chem Inc. Pleasanton 
 -------------------------------------------------------
 A restricted SCF calculation will be
 performed using DIIS
 SCF converges when DIIS error is below 1.0e-08
 ---------------------------------------
  Cycle       Energy         DIIS error
 ---------------------------------------
    1   -3685.2276549255      2.74e-02  
    2   -3680.6274073934      1.96e-03  
    3   -3680.5486814205      2.43e-03  
    4   -3680.7349141967      5.12e-04  
    5   -3680.7421859235      2.21e-04  
    6   -3680.7434623662      9.01e-05  
    7   -3680.7436959261      1.79e-05  
    8   -3680.7437030563      8.44e-06  
    9   -3680.7437050480      2.51e-06  
   10   -3680.7437052233      9.99e-07  
   11   -3680.7437052557      2.16e-07  
   12   -3680.7437052565      1.04e-07  
   13   -3680.7437052570      2.87e-08  
   14   -3680.7437052571      1.09e-08  
   15   -3680.7437052569      4.59e-09  Convergence criterion met
 ---------------------------------------
 SCF time:   CPU 884.37s  wall 156.00s 
 SCF   energy in the final basis set =    -3680.7437052569
 Total energy in the final basis set =    -3680.7437052569

 --------------------------------------------------------------

                    Orbital Energies (a.u.)
 --------------------------------------------------------------

 Alpha MOs
 -- Occupied --
********-101.5793-101.5781-101.5767-101.5759-101.5752-101.5740 -10.2823
-10.2797 -10.2789 -10.2771 -10.2755 -10.2706 -10.2705 -10.2422 -10.2413
-10.2233 -10.2207 -10.2173  -9.4948  -9.4939  -9.4931  -9.4916  -9.4909
 -9.4898  -9.4889  -7.2597  -7.2589  -7.2579  -7.2565  -7.2558  -7.2547
 -7.2537  -7.2497  -7.2488  -7.2487  -7.2479  -7.2478  -7.2473  -7.2464
 -7.2458  -7.2456  -7.2451  -7.2446  -7.2440  -7.2437  -7.2432  -0.9651
 -0.9466  -0.9131  -0.9108  -0.9019  -0.8809  -0.8735  -0.8453  -0.8393
 -0.8063  -0.7616  -0.7512  -0.7434  -0.6702  -0.6438  -0.6283  -0.6195
 -0.5538  -0.5519  -0.5334  -0.5287  -0.4989  -0.4857  -0.4713  -0.4708
 -0.4655  -0.4606  -0.4508  -0.4381  -0.4239  -0.4170  -0.4141  -0.4051
 -0.3936  -0.3881  -0.3704  -0.3592  -0.3559  -0.3490  -0.3456  -0.3391
 -0.3371  -0.3342  -0.3264  -0.3261  -0.3213  -0.2904  -0.2756  -0.2693
 -0.2648
 -- Virtual --
 -0.0727  -0.0605  -0.0526  -0.0495  -0.0464  -0.0296  -0.0100  -0.0032
  0.0014   0.0039   0.0104   0.0181   0.0217   0.0243   0.0264   0.0327
  0.0446   0.0480   0.0519   0.0545   0.0596   0.0628   0.0647   0.0666
  0.0720   0.0812   0.0827   0.0860   0.0889   0.0917   0.0950   0.1021
  0.1039   0.1051   0.1060   0.1113   0.1144   0.1151   0.1193   0.1225
  0.1258   0.1269   0.1289   0.1303   0.1335   0.1371   0.1401   0.1444
  0.1496   0.1522   0.1544   0.1598   0.1633   0.1677   0.1718   0.1732
  0.1735   0.1817   0.1848   0.1920   0.1951   0.2014   0.2096   0.2114
  0.2157   0.2172   0.2263   0.2281   0.2308   0.2324   0.2341   0.2364
  0.2431   0.2447   0.2489   0.2495   0.2517   0.2578   0.2591   0.2641
  0.2654   0.2666   0.2737   0.2760   0.2833   0.2874   0.2905   0.2917
  0.2961   0.3005   0.3047   0.3078   0.3164   0.3177   0.3273   0.3314
  0.3365   0.3411   0.3561   0.3937   0.4075   0.4100   0.4217   0.4315
  0.4323   0.4408   0.4485   0.4561   0.4606   0.4646   0.4714   0.4755
  0.4800   0.4874   0.4918   0.4940   0.4978   0.5013   0.5123   0.5136
  0.5199   0.5215   0.5276   0.5308   0.5484   0.5574   0.5662   0.5713
  0.5769   0.5854   0.5991   0.6021   0.6069   0.6079   0.6144   0.6171
  0.6183   0.6213   0.6242   0.6313   0.6455   0.6496   0.6634   0.6651
  0.6737   0.6842   0.6888   0.6961   0.7069   0.7102   0.7180   0.7776
  0.7799   0.7897   0.8038   0.8112   0.8183   0.8200   0.8290   0.8322
  0.8388   0.8407   0.8422   0.8433   0.8447   0.8460   0.8517   0.8565
  0.8645   0.8662   0.8673   0.8697   0.8803   0.8839   0.8873   0.8918
  0.9024   0.9048   0.9124   0.9202   0.9262   0.9366   0.9386   0.9436
  0.9485   0.9505   0.9579   0.9610   0.9636   0.9674   0.9756   0.9805
  0.9841   0.9966   0.9978   1.0004   1.0079   1.0134   1.0276   1.0468
  1.0501   1.0561   1.0972   1.0996   1.1378   1.1483   1.1555   1.1690
  1.1883   1.2033   1.2211   1.2344   1.2374   1.2461   1.2498   1.2732
  1.2783   1.2888   1.2919   1.2954   1.3146   1.3249   1.3281   1.3580
  1.3663   1.3726   1.3863   1.4288   1.4651   1.4790   1.4894   1.5067
  1.5190   1.5494   1.5644   1.5704   1.5820   1.5991   1.6229   1.6385
  1.6614   1.6797   1.7180   1.7357   1.7480   1.7691   1.7917   1.8007
  1.8120   1.8263   1.8420   1.8489   1.8521   1.8662   1.8788   1.9163
  1.9292   1.9348   1.9399   1.9683   1.9930   2.0091   2.0515   2.0585
  2.0894   2.1171   2.1266   2.1874   2.2065   2.2308   2.2398   2.2489
  2.2535   2.2610   2.2706   2.2840   2.2894   2.3005   2.3081   2.3118
  2.3177   2.3288   2.3764   2.3987   2.4099   2.4105   2.4418   2.4469
  2.4500   2.4588   2.4859   2.4913   2.5171   2.5386   2.5519   2.5577
  2.5716   2.5880   2.6156   2.6223   2.6510   2.6615   2.6748   2.6886
  2.6921   2.7090   2.7120   2.7465   2.7548   2.7711   2.7730   2.7834
  2.8116   2.8233   2.8575   2.8899   2.9402   2.9731   3.0569   3.0739
  3.0767   3.0881   3.1157   3.1359   3.1473   3.1850   3.2199   3.2290
  3.2577   3.2656   3.3644   3.3911   3.4126   3.4851   3.6096   3.6393
  3.6617   3.7445   3.8452   3.8910   3.9803   4.0321   4.0521   4.3432
  4.7918   4.8203   9.7476   9.7751   9.7979   9.8072   9.8190   9.8307
  9.9128  23.3098  23.4777  23.8128  23.8278  23.8380  23.8871  23.9329
 23.9461  23.9865  24.0552  24.0874  24.1229  25.7766  25.8082  25.8462
 25.9248  25.9360  25.9482  25.9828  26.1045  26.1360  26.1612  26.1985
 26.2869  26.3553  26.4360  26.5052  26.5872  26.6912  26.7503  26.7529
 26.8954  27.0189 215.7402 215.7692 215.7949 215.8053 215.8226 215.8372
215.9354
 --------------------------------------------------------------

          Ground-State Mulliken Net Atomic Charges

     Atom                 Charge (a.u.)
  ----------------------------------------
      1 C                    -0.195553
      2 C                    -0.696679
      3 Cl                    0.297648
      4 C                    -0.344319
      5 H                     0.234679
      6 C                    -0.418500
      7 Cl                    0.565293
      8 C                     0.856027
      9 Cl                    0.627096
     10 C                    -1.309062
     11 Cl                    0.404621
     12 C                     0.123818
     13 C                    -1.120949
     14 Cl                    0.398825
     15 C                     0.867534
     16 Cl                    0.521176
     17 C                    -0.782836
     18 H                     0.207705
     19 C                    -0.074548
     20 H                     0.211005
     21 C                    -0.665885
     22 Cl                    0.292903
  ----------------------------------------
  Sum of atomic charges =     0.000000

 -----------------------------------------------------------------
                    Cartesian Multipole Moments
 -----------------------------------------------------------------
    Charge (ESU x 10^10)
                -0.0000
    Dipole Moment (Debye)
         X       1.2637      Y      -1.0581      Z      -0.5026
       Tot       1.7231
    Quadrupole Moments (Debye-Ang)
        XX    -154.6654     XY      -3.7930     YY    -159.3998
        XZ      -7.8488     YZ       2.1286     ZZ    -149.6843
    Octopole Moments (Debye-Ang^2)
       XXX     -87.5745    XXY     -49.5082    XYY     -40.5822
       YYY     -98.4703    XXZ       8.6132    XYZ      11.7141
       YYZ      38.8112    XZZ     -21.3197    YZZ     -40.8544
       ZZZ     110.3801
    Hexadecapole Moments (Debye-Ang^3)
      XXXX   -6572.7134   XXXY    -388.2402   XXYY   -1382.3960
      XYYY    -321.4506   YYYY   -1562.7248   XXXZ     606.4880
      XXYZ      17.8854   XYYZ     241.5993   YYYZ     -23.8315
      XXZZ   -1463.3879   XYZZ    -144.1880   YYZZ    -710.3682
      XZZZ     636.6182   YZZZ     -35.3114   ZZZZ   -2640.1572
 -----------------------------------------------------------------
 Calculating analytic gradient of the SCF energy
 Gradient of SCF Energy
            1           2           3           4           5           6
    1  -0.0002774   0.0000352   0.0010252   0.0000384  -0.0000228   0.0000546
    2   0.0000053   0.0006053   0.0038749   0.0000168   0.0000166  -0.0000310
    3   0.0000927  -0.0003644  -0.0019545   0.0000273  -0.0000039   0.0000190
            7           8           9          10          11          12
    1  -0.0000590  -0.0000090   0.0000137   0.0003420   0.0019484   0.0002672
    2  -0.0000019   0.0000094  -0.0000513  -0.0006987  -0.0038519  -0.0000820
    3  -0.0000090  -0.0001698   0.0000515   0.0002088   0.0000170  -0.0001108
           13          14          15          16          17          18
    1  -0.0000331  -0.0005899  -0.0000534  -0.0000416   0.0000093   0.0000170
    2  -0.0005990  -0.0035106   0.0000950   0.0000141  -0.0000603   0.0000190
    3   0.0003421   0.0024847   0.0001236  -0.0000124  -0.0000374   0.0000126
           19          20          21          22
    1  -0.0000072   0.0000252  -0.0003739  -0.0023089
    2  -0.0000160   0.0000162   0.0006531   0.0035770
    3  -0.0000411   0.0000124  -0.0000593  -0.0006292
 Max gradient component =       3.875E-03
 RMS gradient           =       1.090E-03
 Gradient time:  CPU 276.05 s  wall 46.23 s
 Geometry Optimization Parameters
   NAtoms,    NIC,     NZ,  NCons,   NDum,   NFix, NCnnct, MaxDiis
       22     171      22       0       0       0       0       0

 Cartesian Hessian Update
 Hessian updated using BFGS update


** GEOMETRY OPTIMIZATION IN DELOCALIZED INTERNAL COORDINATES **
   Searching for a Minimum

   Optimization Cycle:  11

                       Coordinates (Angstroms)
     ATOM                X               Y               Z
      1  C        -0.0049420052    0.0047378087   -0.0067319454
      2  C        -0.0408862983   -0.2621543639    1.3664846059
      3  Cl        1.4370886356   -0.6265892343    2.2282254752
      4  C        -1.2266795759   -0.2522521506    2.0855201319
      5  H        -1.2269473447   -0.4645963782    3.1452201373
      6  C        -2.4196750103    0.0299987477    1.4329957991
      7  Cl       -3.8889741512    0.0301468710    2.3713803862
      8  C        -2.4370150898    0.3059495260    0.0606180676
      9  Cl       -3.9301325751    0.6686155483   -0.7467084443
     10  C        -1.2233963578    0.2898382552   -0.6417715434
     11  Cl       -1.2158555392    0.6346877928   -2.3492640347
     12  C         1.2759850596   -0.0226119401   -0.7665841122
     13  C         2.2536564717    0.9693261915   -0.5705677207
     14  Cl        1.9431681236    2.2534413290    0.5646196617
     15  C         3.4611633270    0.9302365161   -1.2741813055
     16  Cl        4.6886858931    2.1504659215   -1.0475978365
     17  C         3.7031196885   -0.0981079313   -2.1803552587
     18  H         4.6409232777   -0.1194667858   -2.7200348645
     19  C         2.7509378823   -1.0847077996   -2.3893425827
     20  H         2.9358366918   -1.8861490900   -3.0919231651
     21  C         1.5529789581   -1.0412420349   -1.6859887160
     22  Cl        0.3759810155   -2.3052480252   -1.9731085792
   Point Group: c1    Number of degrees of freedom:    60


   Energy is  -3680.743705257

 Hessian updated using BFGS update

 60 Hessian modes will be used to form the next step
  Hessian Eigenvalues:
     0.009682    0.015938    0.017463    0.020422    0.020633    0.020654
     0.021742    0.022513    0.022741    0.023197    0.024090    0.024090
     0.024114    0.024115    0.024136    0.024138    0.024143    0.024148
     0.051522    0.084660    0.128811    0.159995    0.159999    0.160027
     0.219345    0.223218    0.225093    0.228727    0.232137    0.237205
     0.245981    0.249982    0.249986    0.249999    0.250086    0.250129
     0.251222    0.288790    0.289653    0.290862    0.293862    0.301034
     0.301085    0.301305    0.317066    0.356665    0.356667    0.356671
     0.402352    0.408092    0.419416    0.425152    0.457411    0.459004
     0.466663    0.471124    0.478217    0.478282    0.479163    0.480004

 Minimum search - taking simple RFO step
 Searching for Lamda that Minimizes Along All modes
 Value Taken    Lamda =  -0.00313300
 Calculated Step too Large.  Step scaled by  0.610022
 Step Taken.  Stepsize is  0.300000

                             Maximum     Tolerance    Cnvgd?
         Gradient           0.004695      0.000300      NO
         Displacement       0.217724      0.001200      NO
         Energy change     -0.002327      0.000001      NO


 New Cartesian Coordinates Obtained by Inverse Iteration

 Displacement from previous Coordinates is:  0.404059
 ----------------------------------------------------------------
             Standard Nuclear Orientation (Angstroms)
    I     Atom           X                Y                Z
 ----------------------------------------------------------------
    1      C      -0.0050377113     0.0033283723    -0.0065167235
    2      C      -0.0445117901    -0.2945823093     1.3596812263
    3      Cl      1.4299506266    -0.6974705259     2.2106956865
    4      C      -1.2305120701    -0.2846971256     2.0784219777
    5      H      -1.2347735758    -0.5205647188     3.1331348333
    6      C      -2.4189858975     0.0288191999     1.4315036106
    7      Cl     -3.8888947006     0.0276187119     2.3690626988
    8      C      -2.4317896747     0.3362689800     0.0657012475
    9      Cl     -3.9185357244     0.7381002375    -0.7348864515
   10      C      -1.2178325102     0.3196764172    -0.6360576394
   11      Cl     -1.2012747247     0.7012588244    -2.3359806968
   12      C       1.2763033832    -0.0237892798    -0.7662881979
   13      C       2.2388782132     0.9858259610    -0.5931842641
   14      Cl      1.9087793555     2.2887877875     0.5153385106
   15      C       3.4468783726     0.9476671897    -1.2961457922
   16      Cl      4.6573148732     2.1895163693    -1.0968939106
   17      C       3.7028463873    -0.0982498339    -2.1780715743
   18      H       4.6407643076    -0.1191272323    -2.7175750098
   19      C       2.7647796175    -1.1031453234    -2.3636589626
   20      H       2.9611059919    -1.9177260825    -3.0478350258
   21      C       1.5663665316    -1.0598816291    -1.6610928683
   22      Cl      0.4032017960    -2.3433152159    -1.9184485187
 ----------------------------------------------------------------
 Nuclear Repulsion Energy =        2429.08910050 hartrees
 There are       97 alpha and       97 beta electrons
 Applying Cartesian multipole field
    Component          Value
    ---------          -----
     (2,0,0)        1.00000E-12
     (0,2,0)        2.00000E-11
     (0,0,2)       -3.00000E-11
 Nucleus-field energy     =    -0.0000000300 hartrees
 Requested basis set is 6-311++G(d,p)
 There are 178 shells and 495 basis functions
 A cutoff of  1.0D-15 yielded  11786 shell pairs
 There are    101125 function pairs (    108829 Cartesian)
 Smallest overlap matrix eigenvalue = 1.65E-07
 Linear dependence detected in AO basis
 Number of orthogonalized atomic orbitals = 490
 Maximum deviation from orthogonality = 4.181E-10
 Guess from superposition of atomic densities
 Warning:  Energy on first SCF cycle will be non-variational
 SAD guess density has 194.000000 electrons

 -----------------------------------------------------------------------
  General SCF calculation program by
  Eric Jon Sundstrom, Paul Horn, Yuezhi Mao, Dmitri Zuev, Alec White,
  David Stuck, Shaama M.S., Shane Yost, Joonho Lee, David Small,
  Daniel Levine, Susi Lehtola, Hugh Burton, Evgeny Epifanovsky,
  Bang C. Huynh
 -----------------------------------------------------------------------
 Exchange:     0.2000 Hartree-Fock + 0.0800 Slater + 0.7200 B88
 Correlation:  0.1900 VWN1RPA + 0.8100 LYP
 Using SG-1 standard quadrature grid
 using 6 threads for integral computing
 -------------------------------------------------------
 OpenMP Integral computing Module                
 Release: version 2.0, May 2017, Q-Chem Inc. Pleasanton 
 -------------------------------------------------------
 A restricted SCF calculation will be
 performed using DIIS
 SCF converges when DIIS error is below 1.0e-08
 ---------------------------------------
  Cycle       Energy         DIIS error
 ---------------------------------------
    1   -3685.2225524308      2.74e-02  
    2   -3680.6288288661      1.96e-03  
    3   -3680.5498817096      2.44e-03  
    4   -3680.7364513319      5.13e-04  
    5   -3680.7437257094      2.23e-04  
    6   -3680.7450336866      9.02e-05  
    7   -3680.7452673349      1.84e-05  
    8   -3680.7452748399      8.94e-06  
    9   -3680.7452770455      2.86e-06  
   10   -3680.7452772883      9.40e-07  
   11   -3680.7452773164      2.16e-07  
   12   -3680.7452773173      1.02e-07  
   13   -3680.7452773178      2.87e-08  
   14   -3680.7452773182      1.06e-08  
   15   -3680.7452773179      4.44e-09  Convergence criterion met
 ---------------------------------------
 SCF time:   CPU 883.09s  wall 155.00s 
 SCF   energy in the final basis set =    -3680.7452773179
 Total energy in the final basis set =    -3680.7452773179

 --------------------------------------------------------------

                    Orbital Energies (a.u.)
 --------------------------------------------------------------

 Alpha MOs
 -- Occupied --
********-101.5793-101.5786-101.5771-101.5763-101.5753-101.5744 -10.2822
-10.2797 -10.2789 -10.2770 -10.2755 -10.2706 -10.2704 -10.2419 -10.2410
-10.2234 -10.2208 -10.2173  -9.4947  -9.4939  -9.4935  -9.4920  -9.4913
 -9.4899  -9.4893  -7.2597  -7.2590  -7.2582  -7.2568  -7.2561  -7.2548
 -7.2540  -7.2496  -7.2488  -7.2488  -7.2483  -7.2479  -7.2476  -7.2468
 -7.2462  -7.2460  -7.2454  -7.2447  -7.2440  -7.2440  -7.2435  -0.9650
 -0.9467  -0.9132  -0.9102  -0.9022  -0.8811  -0.8736  -0.8452  -0.8394
 -0.8063  -0.7616  -0.7513  -0.7434  -0.6701  -0.6435  -0.6289  -0.6193
 -0.5538  -0.5516  -0.5341  -0.5287  -0.4988  -0.4857  -0.4713  -0.4708
 -0.4655  -0.4604  -0.4507  -0.4382  -0.4239  -0.4168  -0.4136  -0.4046
 -0.3931  -0.3880  -0.3697  -0.3589  -0.3561  -0.3493  -0.3457  -0.3396
 -0.3373  -0.3347  -0.3277  -0.3263  -0.3219  -0.2892  -0.2763  -0.2690
 -0.2653
 -- Virtual --
 -0.0710  -0.0606  -0.0524  -0.0507  -0.0473  -0.0296  -0.0101  -0.0031
  0.0012   0.0039   0.0104   0.0181   0.0214   0.0244   0.0263   0.0327
  0.0446   0.0479   0.0520   0.0547   0.0594   0.0623   0.0646   0.0664
  0.0721   0.0811   0.0825   0.0860   0.0888   0.0917   0.0951   0.1019
  0.1040   0.1051   0.1057   0.1111   0.1144   0.1150   0.1189   0.1224
  0.1253   0.1269   0.1288   0.1301   0.1338   0.1371   0.1400   0.1439
  0.1493   0.1524   0.1545   0.1595   0.1633   0.1684   0.1714   0.1723
  0.1737   0.1815   0.1846   0.1925   0.1949   0.2010   0.2099   0.2107
  0.2152   0.2163   0.2251   0.2277   0.2288   0.2330   0.2345   0.2360
  0.2420   0.2440   0.2486   0.2503   0.2530   0.2568   0.2600   0.2651
  0.2660   0.2678   0.2729   0.2770   0.2827   0.2861   0.2894   0.2914
  0.2956   0.2999   0.3046   0.3066   0.3171   0.3175   0.3269   0.3301
  0.3350   0.3423   0.3566   0.3933   0.4068   0.4097   0.4234   0.4318
  0.4341   0.4413   0.4484   0.4557   0.4600   0.4639   0.4696   0.4754
  0.4776   0.4865   0.4915   0.4946   0.4985   0.5022   0.5139   0.5165
  0.5199   0.5220   0.5287   0.5300   0.5486   0.5600   0.5668   0.5722
  0.5761   0.5838   0.5983   0.6012   0.6052   0.6086   0.6159   0.6172
  0.6202   0.6217   0.6262   0.6319   0.6449   0.6499   0.6627   0.6675
  0.6748   0.6849   0.6885   0.6950   0.7023   0.7091   0.7180   0.7778
  0.7796   0.7913   0.8036   0.8127   0.8186   0.8197   0.8278   0.8318
  0.8386   0.8403   0.8421   0.8440   0.8448   0.8465   0.8527   0.8578
  0.8633   0.8669   0.8696   0.8717   0.8768   0.8860   0.8879   0.8930
  0.8971   0.9039   0.9106   0.9195   0.9261   0.9356   0.9384   0.9438
  0.9492   0.9509   0.9579   0.9628   0.9651   0.9671   0.9773   0.9810
  0.9825   0.9969   0.9981   1.0029   1.0084   1.0171   1.0290   1.0470
  1.0503   1.0525   1.0959   1.1031   1.1382   1.1489   1.1618   1.1726
  1.1905   1.2039   1.2211   1.2348   1.2378   1.2468   1.2515   1.2717
  1.2778   1.2893   1.2919   1.2944   1.3127   1.3256   1.3322   1.3570
  1.3640   1.3695   1.3796   1.4297   1.4604   1.4808   1.4839   1.5059
  1.5165   1.5500   1.5645   1.5739   1.5842   1.5978   1.6232   1.6373
  1.6619   1.6779   1.7183   1.7365   1.7485   1.7697   1.7906   1.8001
  1.8126   1.8238   1.8409   1.8472   1.8515   1.8659   1.8777   1.9176
  1.9299   1.9355   1.9450   1.9684   1.9944   2.0087   2.0511   2.0578
  2.0888   2.1161   2.1258   2.1878   2.2064   2.2299   2.2365   2.2483
  2.2531   2.2631   2.2711   2.2803   2.2980   2.3036   2.3092   2.3123
  2.3155   2.3316   2.3707   2.3985   2.4071   2.4138   2.4442   2.4487
  2.4523   2.4579   2.4801   2.4918   2.5176   2.5387   2.5506   2.5552
  2.5691   2.5832   2.6130   2.6296   2.6540   2.6630   2.6762   2.6880
  2.6930   2.7092   2.7105   2.7469   2.7555   2.7677   2.7706   2.7853
  2.8123   2.8220   2.8520   2.8889   2.9438   2.9731   3.0583   3.0763
  3.0796   3.0892   3.1150   3.1354   3.1468   3.1863   3.2187   3.2301
  3.2585   3.2650   3.3665   3.3918   3.4140   3.4872   3.6106   3.6389
  3.6662   3.7452   3.8454   3.8924   3.9811   4.0327   4.0519   4.3387
  4.7930   4.8195   9.7510   9.7766   9.7968   9.8035   9.8234   9.8324
  9.8924  23.3124  23.4784  23.8129  23.8283  23.8384  23.8876  23.9335
 23.9460  23.9861  24.0580  24.0889  24.1230  25.7762  25.8078  25.8460
 25.9175  25.9453  25.9575  25.9771  26.1040  26.1367  26.1660  26.2191
 26.2593  26.3384  26.4425  26.5054  26.5868  26.6859  26.7449  26.7522
 26.8875  27.0398 215.7436 215.7708 215.7931 215.8013 215.8281 215.8408
215.9105
 --------------------------------------------------------------

          Ground-State Mulliken Net Atomic Charges

     Atom                 Charge (a.u.)
  ----------------------------------------
      1 C                    -0.213905
      2 C                    -0.713311
      3 Cl                    0.341566
      4 C                    -0.396134
      5 H                     0.235306
      6 C                    -0.356020
      7 Cl                    0.567942
      8 C                     0.864634
      9 Cl                    0.620288
     10 C                    -1.391484
     11 Cl                    0.463258
     12 C                     0.049302
     13 C                    -1.221484
     14 Cl                    0.446384
     15 C                     0.910693
     16 Cl                    0.523638
     17 C                    -0.737342
     18 H                     0.209771
     19 C                    -0.129243
     20 H                     0.209813
     21 C                    -0.626966
     22 Cl                    0.343294
  ----------------------------------------
  Sum of atomic charges =     0.000000

 -----------------------------------------------------------------
                    Cartesian Multipole Moments
 -----------------------------------------------------------------
    Charge (ESU x 10^10)
                 0.0000
    Dipole Moment (Debye)
         X       1.2744      Y      -1.0921      Z      -0.4876
       Tot       1.7477
    Quadrupole Moments (Debye-Ang)
        XX    -154.5150     XY      -3.8395     YY    -159.3140
        XZ      -7.8183     YZ       2.0506     ZZ    -149.8495
    Octopole Moments (Debye-Ang^2)
       XXX     -86.1858    XXY     -50.9244    XYY     -40.2549
       YYY    -101.9104    XXZ       9.0718    XYZ      12.0141
       YYZ      39.1859    XZZ     -21.4435    YZZ     -42.1788
       ZZZ     112.2094
    Hexadecapole Moments (Debye-Ang^3)
      XXXX   -6527.0113   XXXY    -374.2685   XXYY   -1384.6165
      XYYY    -304.6006   YYYY   -1627.5210   XXXZ     624.0886
      XXYZ      26.2790   XYYZ     247.3105   YYYZ       4.0959
      XXZZ   -1452.2157   XYZZ    -139.2398   YYZZ    -715.6020
      XZZZ     656.9874   YZZZ     -11.1228   ZZZZ   -2612.2307
 -----------------------------------------------------------------
 Calculating analytic gradient of the SCF energy
 Gradient of SCF Energy
            1           2           3           4           5           6
    1  -0.0003204   0.0000135   0.0007492   0.0000515  -0.0000175   0.0000410
    2   0.0000335   0.0004456   0.0025657   0.0000294   0.0000127  -0.0000266
    3   0.0000690  -0.0002442  -0.0012652   0.0000393  -0.0000035  -0.0000030
            7           8           9          10          11          12
    1  -0.0000440   0.0000121   0.0000099   0.0003364   0.0011987   0.0002870
    2  -0.0000217  -0.0000755  -0.0000010  -0.0005291  -0.0025278   0.0000341
    3   0.0000108  -0.0001209   0.0000021   0.0001590  -0.0000562  -0.0001174
           13          14          15          16          17          18
    1  -0.0001436  -0.0003626  -0.0000022  -0.0000365   0.0000152   0.0000099
    2  -0.0004946  -0.0022863   0.0000649   0.0000165  -0.0000212   0.0000181
    3   0.0002504   0.0016825   0.0000796  -0.0000170  -0.0000020   0.0000080
           19          20          21          22
    1  -0.0000420   0.0000359  -0.0002559  -0.0015355
    2  -0.0000101   0.0000163   0.0003880   0.0023689
    3  -0.0000262   0.0000143  -0.0000324  -0.0004270
 Max gradient component =       2.566E-03
 RMS gradient           =       7.219E-04
 Gradient time:  CPU 274.85 s  wall 46.03 s
 Geometry Optimization Parameters
   NAtoms,    NIC,     NZ,  NCons,   NDum,   NFix, NCnnct, MaxDiis
       22     171      22       0       0       0       0       0

 Cartesian Hessian Update
 Hessian updated using BFGS update


** GEOMETRY OPTIMIZATION IN DELOCALIZED INTERNAL COORDINATES **
   Searching for a Minimum

   Optimization Cycle:  12

                       Coordinates (Angstroms)
     ATOM                X               Y               Z
      1  C        -0.0050377113    0.0033283723   -0.0065167235
      2  C        -0.0445117901   -0.2945823093    1.3596812263
      3  Cl        1.4299506266   -0.6974705259    2.2106956865
      4  C        -1.2305120701   -0.2846971256    2.0784219777
      5  H        -1.2347735758   -0.5205647188    3.1331348333
      6  C        -2.4189858975    0.0288191999    1.4315036106
      7  Cl       -3.8888947006    0.0276187119    2.3690626988
      8  C        -2.4317896747    0.3362689800    0.0657012475
      9  Cl       -3.9185357244    0.7381002375   -0.7348864515
     10  C        -1.2178325102    0.3196764172   -0.6360576394
     11  Cl       -1.2012747247    0.7012588244   -2.3359806968
     12  C         1.2763033832   -0.0237892798   -0.7662881979
     13  C         2.2388782132    0.9858259610   -0.5931842641
     14  Cl        1.9087793555    2.2887877875    0.5153385106
     15  C         3.4468783726    0.9476671897   -1.2961457922
     16  Cl        4.6573148732    2.1895163693   -1.0968939106
     17  C         3.7028463873   -0.0982498339   -2.1780715743
     18  H         4.6407643076   -0.1191272323   -2.7175750098
     19  C         2.7647796175   -1.1031453234   -2.3636589626
     20  H         2.9611059919   -1.9177260825   -3.0478350258
     21  C         1.5663665316   -1.0598816291   -1.6610928683
     22  Cl        0.4032017960   -2.3433152159   -1.9184485187
   Point Group: c1    Number of degrees of freedom:    60


   Energy is  -3680.745277318

 Hessian updated using BFGS update

 60 Hessian modes will be used to form the next step
  Hessian Eigenvalues:
     0.007072    0.015944    0.017463    0.020338    0.020632    0.020653
     0.021742    0.022514    0.022710    0.023195    0.024090    0.024090
     0.024114    0.024115    0.024136    0.024140    0.024143    0.024150
     0.051523    0.084447    0.128810    0.159995    0.159998    0.160027
     0.219345    0.223221    0.225014    0.228625    0.232067    0.237202
     0.245982    0.249978    0.249986    0.249999    0.250077    0.250154
     0.251216    0.288790    0.289547    0.290847    0.293864    0.301033
     0.301084    0.301305    0.317069    0.356665    0.356667    0.356671
     0.402272    0.408090    0.419421    0.425152    0.457412    0.459011
     0.466664    0.471111    0.478218    0.478284    0.479165    0.479998

 Minimum search - taking simple RFO step
 Searching for Lamda that Minimizes Along All modes
 Value Taken    Lamda =  -0.00198226
 Calculated Step too Large.  Step scaled by  0.643440
 Step Taken.  Stepsize is  0.300000

                             Maximum     Tolerance    Cnvgd?
         Gradient           0.003145      0.000300      NO
         Displacement       0.218827      0.001200      NO
         Energy change     -0.001572      0.000001      NO


 New Cartesian Coordinates Obtained by Inverse Iteration

 Displacement from previous Coordinates is:  0.405655
 ----------------------------------------------------------------
             Standard Nuclear Orientation (Angstroms)
    I     Atom           X                Y                Z
 ----------------------------------------------------------------
    1      C      -0.0046848134     0.0009258449    -0.0057243890
    2      C      -0.0489043473    -0.3275904225     1.3527708992
    3      Cl      1.4205482899    -0.7686876204     2.1935690688
    4      C      -1.2354011157    -0.3169916856     2.0707742762
    5      H      -1.2443508940    -0.5760343305     3.1200211839
    6      C      -2.4185215513     0.0284181026     1.4299586858
    7      Cl     -3.8893655735     0.0271580388     2.3661074906
    8      C      -2.4257430087     0.3670412247     0.0714892277
    9      Cl     -3.9056559105     0.8064498814    -0.7219409658
   10      C      -1.2112125461     0.3490512264    -0.6293238105
   11      Cl     -1.1840925687     0.7676792197    -2.3206074432
   12      C       1.2770370716    -0.0259702678    -0.7651237412
   13      C       2.2241482716     1.0009346974    -0.6156222750
   14      Cl      1.8738740396     2.3222627487     0.4651847721
   15      C       3.4321449556     0.9644494569    -1.3187576980
   16      Cl      4.6246631066     2.2276536575    -1.1477093792
   17      C       3.7023060307    -0.0977712943    -2.1766937735
   18      H       4.6399654639    -0.1175199557    -2.7166973117
   19      C       2.7789330214    -1.1204916243    -2.3381632762
   20      H       2.9865513018    -1.9472923392    -3.0041657755
   21      C       1.5804420302    -1.0781969207    -1.6356471026
   22      Cl      0.4323398234    -2.3811588639    -1.8627945070
 ----------------------------------------------------------------
 Nuclear Repulsion Energy =        2427.78115826 hartrees
 There are       97 alpha and       97 beta electrons
 Applying Cartesian multipole field
    Component          Value
    ---------          -----
     (2,0,0)        1.00000E-12
     (0,2,0)        2.00000E-11
     (0,0,2)       -3.00000E-11
 Nucleus-field energy     =    -0.0000000282 hartrees
 Requested basis set is 6-311++G(d,p)
 There are 178 shells and 495 basis functions
 A cutoff of  1.0D-15 yielded  11803 shell pairs
 There are    101340 function pairs (    109069 Cartesian)
 Smallest overlap matrix eigenvalue = 1.48E-07
 Linear dependence detected in AO basis
 Number of orthogonalized atomic orbitals = 490
 Maximum deviation from orthogonality = 2.517E-10
 Guess from superposition of atomic densities
 Warning:  Energy on first SCF cycle will be non-variational
 SAD guess density has 194.000000 electrons

 -----------------------------------------------------------------------
  General SCF calculation program by
  Eric Jon Sundstrom, Paul Horn, Yuezhi Mao, Dmitri Zuev, Alec White,
  David Stuck, Shaama M.S., Shane Yost, Joonho Lee, David Small,
  Daniel Levine, Susi Lehtola, Hugh Burton, Evgeny Epifanovsky,
  Bang C. Huynh
 -----------------------------------------------------------------------
 Exchange:     0.2000 Hartree-Fock + 0.0800 Slater + 0.7200 B88
 Correlation:  0.1900 VWN1RPA + 0.8100 LYP
 Using SG-1 standard quadrature grid
 using 6 threads for integral computing
 -------------------------------------------------------
 OpenMP Integral computing Module                
 Release: version 2.0, May 2017, Q-Chem Inc. Pleasanton 
 -------------------------------------------------------
 A restricted SCF calculation will be
 performed using DIIS
 SCF converges when DIIS error is below 1.0e-08
 ---------------------------------------
  Cycle       Energy         DIIS error
 ---------------------------------------
    1   -3685.2190422783      2.74e-02  
    2   -3680.6297278233      1.96e-03  
    3   -3680.5505498715      2.44e-03  
    4   -3680.7374521995      5.14e-04  
    5   -3680.7447389692      2.25e-04  
    6   -3680.7460780691      9.04e-05  
    7   -3680.7463120569      1.90e-05  
    8   -3680.7463199924      9.35e-06  
    9   -3680.7463223992      3.07e-06  
   10   -3680.7463226849      9.03e-07  
   11   -3680.7463227108      2.17e-07  
   12   -3680.7463227122      1.02e-07  
   13   -3680.7463227123      2.87e-08  
   14   -3680.7463227127      1.03e-08  
   15   -3680.7463227126      4.29e-09  Convergence criterion met
 ---------------------------------------
 SCF time:   CPU 883.55s  wall 156.00s 
 SCF   energy in the final basis set =    -3680.7463227126
 Total energy in the final basis set =    -3680.7463227126

 --------------------------------------------------------------

                    Orbital Energies (a.u.)
 --------------------------------------------------------------

 Alpha MOs
 -- Occupied --
********-101.5794-101.5789-101.5775-101.5767-101.5754-101.5747 -10.2822
-10.2798 -10.2789 -10.2770 -10.2754 -10.2707 -10.2704 -10.2417 -10.2408
-10.2234 -10.2208 -10.2174  -9.4947  -9.4940  -9.4938  -9.4923  -9.4915
 -9.4899  -9.4895  -7.2596  -7.2590  -7.2585  -7.2571  -7.2564  -7.2548
 -7.2543  -7.2496  -7.2488  -7.2488  -7.2486  -7.2479  -7.2479  -7.2470
 -7.2465  -7.2462  -7.2457  -7.2447  -7.2443  -7.2441  -7.2438  -0.9649
 -0.9467  -0.9134  -0.9098  -0.9025  -0.8813  -0.8737  -0.8452  -0.8394
 -0.8062  -0.7616  -0.7514  -0.7435  -0.6701  -0.6432  -0.6295  -0.6191
 -0.5539  -0.5513  -0.5346  -0.5287  -0.4988  -0.4857  -0.4714  -0.4707
 -0.4656  -0.4602  -0.4506  -0.4382  -0.4239  -0.4168  -0.4131  -0.4042
 -0.3928  -0.3880  -0.3692  -0.3586  -0.3563  -0.3496  -0.3458  -0.3401
 -0.3375  -0.3351  -0.3289  -0.3263  -0.3223  -0.2881  -0.2770  -0.2689
 -0.2656
 -- Virtual --
 -0.0693  -0.0606  -0.0526  -0.0520  -0.0478  -0.0297  -0.0101  -0.0031
  0.0010   0.0040   0.0104   0.0180   0.0212   0.0244   0.0263   0.0327
  0.0446   0.0477   0.0521   0.0548   0.0593   0.0618   0.0645   0.0663
  0.0722   0.0809   0.0823   0.0859   0.0889   0.0918   0.0952   0.1015
  0.1041   0.1052   0.1053   0.1107   0.1145   0.1151   0.1187   0.1222
  0.1247   0.1268   0.1290   0.1300   0.1342   0.1371   0.1399   0.1435
  0.1490   0.1525   0.1545   0.1593   0.1633   0.1689   0.1710   0.1714
  0.1739   0.1817   0.1843   0.1930   0.1948   0.2006   0.2093   0.2103
  0.2144   0.2157   0.2228   0.2264   0.2283   0.2334   0.2343   0.2359
  0.2414   0.2432   0.2482   0.2509   0.2540   0.2559   0.2605   0.2657
  0.2669   0.2694   0.2730   0.2790   0.2814   0.2834   0.2892   0.2915
  0.2956   0.2987   0.3039   0.3082   0.3162   0.3179   0.3263   0.3311
  0.3342   0.3437   0.3574   0.3929   0.4062   0.4095   0.4254   0.4327
  0.4363   0.4415   0.4483   0.4552   0.4594   0.4636   0.4679   0.4754
  0.4758   0.4860   0.4901   0.4953   0.4989   0.5031   0.5142   0.5186
  0.5204   0.5231   0.5280   0.5309   0.5487   0.5623   0.5666   0.5735
  0.5753   0.5824   0.5977   0.6005   0.6039   0.6089   0.6153   0.6201
  0.6206   0.6232   0.6281   0.6329   0.6442   0.6500   0.6615   0.6692
  0.6753   0.6845   0.6878   0.6926   0.7004   0.7082   0.7200   0.7772
  0.7803   0.7928   0.8035   0.8144   0.8183   0.8204   0.8270   0.8323
  0.8384   0.8401   0.8420   0.8445   0.8450   0.8472   0.8536   0.8585
  0.8627   0.8666   0.8696   0.8738   0.8750   0.8847   0.8901   0.8918
  0.8984   0.9033   0.9086   0.9189   0.9263   0.9342   0.9378   0.9438
  0.9502   0.9512   0.9578   0.9636   0.9657   0.9683   0.9786   0.9794
  0.9809   0.9953   1.0002   1.0062   1.0097   1.0214   1.0304   1.0468
  1.0499   1.0518   1.0917   1.1059   1.1387   1.1490   1.1681   1.1779
  1.1928   1.2055   1.2212   1.2346   1.2385   1.2477   1.2534   1.2704
  1.2787   1.2896   1.2918   1.2946   1.3103   1.3272   1.3363   1.3471
  1.3568   1.3723   1.3778   1.4308   1.4578   1.4779   1.4844   1.5049
  1.5145   1.5507   1.5644   1.5767   1.5889   1.5970   1.6234   1.6361
  1.6624   1.6764   1.7186   1.7372   1.7488   1.7702   1.7895   1.7994
  1.8133   1.8218   1.8404   1.8454   1.8512   1.8660   1.8764   1.9187
  1.9299   1.9358   1.9506   1.9682   1.9955   2.0085   2.0509   2.0569
  2.0881   2.1155   2.1253   2.1873   2.2068   2.2292   2.2340   2.2467
  2.2523   2.2652   2.2713   2.2766   2.3026   2.3044   2.3087   2.3142
  2.3197   2.3344   2.3662   2.3975   2.4057   2.4178   2.4428   2.4530
  2.4554   2.4564   2.4764   2.4930   2.5182   2.5390   2.5458   2.5545
  2.5667   2.5797   2.6103   2.6391   2.6557   2.6645   2.6770   2.6881
  2.6941   2.7085   2.7101   2.7475   2.7566   2.7632   2.7692   2.7879
  2.8135   2.8208   2.8467   2.8878   2.9474   2.9721   3.0598   3.0786
  3.0825   3.0909   3.1142   3.1344   3.1462   3.1878   3.2174   3.2310
  3.2593   3.2651   3.3688   3.3925   3.4156   3.4897   3.6117   3.6387
  3.6714   3.7462   3.8457   3.8940   3.9819   4.0333   4.0517   4.3349
  4.7945   4.8179   9.7539   9.7779   9.7948   9.8020   9.8311   9.8370
  9.8702  23.3154  23.4793  23.8134  23.8283  23.8389  23.8883  23.9341
 23.9459  23.9858  24.0602  24.0905  24.1232  25.7758  25.8068  25.8447
 25.8965  25.9523  25.9709  25.9791  26.1027  26.1363  26.1646  26.2322
 26.2580  26.3267  26.4436  26.5058  26.5874  26.6812  26.7383  26.7494
 26.8848  27.0669 215.7463 215.7722 215.7907 215.8000 215.8368 215.8481
215.8836
 --------------------------------------------------------------

          Ground-State Mulliken Net Atomic Charges

     Atom                 Charge (a.u.)
  ----------------------------------------
      1 C                    -0.238340
      2 C                    -0.718363
      3 Cl                    0.379090
      4 C                    -0.445552
      5 H                     0.235886
      6 C                    -0.293802
      7 Cl                    0.570586
      8 C                     0.867042
      9 Cl                    0.612774
     10 C                    -1.465469
     11 Cl                    0.515747
     12 C                    -0.022146
     13 C                    -1.320746
     14 Cl                    0.489070
     15 C                     0.958325
     16 Cl                    0.525478
     17 C                    -0.687354
     18 H                     0.211819
     19 C                    -0.185128
     20 H                     0.208583
     21 C                    -0.584219
     22 Cl                    0.386719
  ----------------------------------------
  Sum of atomic charges =     0.000000

 -----------------------------------------------------------------
                    Cartesian Multipole Moments
 -----------------------------------------------------------------
    Charge (ESU x 10^10)
                 0.0000
    Dipole Moment (Debye)
         X       1.2841      Y      -1.1240      Z      -0.4737
       Tot       1.7711
    Quadrupole Moments (Debye-Ang)
        XX    -154.3631     XY      -3.8711     YY    -159.2469
        XZ      -7.7858     YZ       1.9808     ZZ    -150.0111
    Octopole Moments (Debye-Ang^2)
       XXX     -84.8963    XXY     -52.2872    XYY     -39.9882
       YYY    -105.2335    XXZ       9.5317    XYZ      12.2800
       YYZ      39.5678    XZZ     -21.5537    YZZ     -43.4443
       ZZZ     113.8879
    Hexadecapole Moments (Debye-Ang^3)
      XXXX   -6479.5427   XXXY    -359.4353   XXYY   -1386.9056
      XYYY    -287.1268   YYYY   -1694.1975   XXXZ     642.4237
      XXYZ      34.8117   XYYZ     253.3090   YYYZ      32.0087
      XXZZ   -1440.7195   XYZZ    -133.8241   YYZZ    -721.2757
      XZZZ     678.0525   YZZZ      13.5987   ZZZZ   -2584.6713
 -----------------------------------------------------------------
 Calculating analytic gradient of the SCF energy
 Gradient of SCF Energy
            1           2           3           4           5           6
    1  -0.0003143   0.0000358   0.0005505   0.0000724  -0.0000125   0.0000128
    2   0.0000263   0.0003250   0.0017013   0.0000219   0.0000109  -0.0000099
    3   0.0000430  -0.0001789  -0.0008403   0.0000343  -0.0000035  -0.0000385
            7           8           9          10          11          12
    1  -0.0000342  -0.0000215  -0.0000128   0.0003534   0.0007855   0.0002701
    2  -0.0000255  -0.0001096   0.0000169  -0.0003898  -0.0016499   0.0001225
    3  -0.0000029  -0.0000136   0.0000161   0.0000912  -0.0000860  -0.0001186
           13          14          15          16          17          18
    1  -0.0002193  -0.0002412   0.0000255  -0.0000275   0.0000142   0.0000039
    2  -0.0003978  -0.0014968   0.0000451   0.0000149   0.0000050   0.0000151
    3   0.0001838   0.0011617   0.0000326  -0.0000129   0.0000147   0.0000014
           19          20          21          22
    1  -0.0000563   0.0000370  -0.0001692  -0.0010525
    2  -0.0000080   0.0000124   0.0001950   0.0015750
    3  -0.0000090   0.0000126   0.0000067  -0.0002941
 Max gradient component =       1.701E-03
 RMS gradient           =       4.853E-04
 Gradient time:  CPU 275.43 s  wall 46.12 s
 Geometry Optimization Parameters
   NAtoms,    NIC,     NZ,  NCons,   NDum,   NFix, NCnnct, MaxDiis
       22     171      22       0       0       0       0       0

 Cartesian Hessian Update
 Hessian updated using BFGS update


** GEOMETRY OPTIMIZATION IN DELOCALIZED INTERNAL COORDINATES **
   Searching for a Minimum

   Optimization Cycle:  13

                       Coordinates (Angstroms)
     ATOM                X               Y               Z
      1  C        -0.0046848134    0.0009258449   -0.0057243890
      2  C        -0.0489043473   -0.3275904225    1.3527708992
      3  Cl        1.4205482899   -0.7686876204    2.1935690688
      4  C        -1.2354011157   -0.3169916856    2.0707742762
      5  H        -1.2443508940   -0.5760343305    3.1200211839
      6  C        -2.4185215513    0.0284181026    1.4299586858
      7  Cl       -3.8893655735    0.0271580388    2.3661074906
      8  C        -2.4257430087    0.3670412247    0.0714892277
      9  Cl       -3.9056559105    0.8064498814   -0.7219409658
     10  C        -1.2112125461    0.3490512264   -0.6293238105
     11  Cl       -1.1840925687    0.7676792197   -2.3206074432
     12  C         1.2770370716   -0.0259702678   -0.7651237412
     13  C         2.2241482716    1.0009346974   -0.6156222750
     14  Cl        1.8738740396    2.3222627487    0.4651847721
     15  C         3.4321449556    0.9644494569   -1.3187576980
     16  Cl        4.6246631066    2.2276536575   -1.1477093792
     17  C         3.7023060307   -0.0977712943   -2.1766937735
     18  H         4.6399654639   -0.1175199557   -2.7166973117
     19  C         2.7789330214   -1.1204916243   -2.3381632762
     20  H         2.9865513018   -1.9472923392   -3.0041657755
     21  C         1.5804420302   -1.0781969207   -1.6356471026
     22  Cl        0.4323398234   -2.3811588639   -1.8627945070
   Point Group: c1    Number of degrees of freedom:    60


   Energy is  -3680.746322713

 Hessian updated using BFGS update

 60 Hessian modes will be used to form the next step
  Hessian Eigenvalues:
     0.004757    0.015950    0.017464    0.020288    0.020633    0.020653
     0.021743    0.022514    0.022690    0.023197    0.024090    0.024090
     0.024114    0.024115    0.024136    0.024140    0.024143    0.024151
     0.051523    0.084242    0.128809    0.159995    0.159998    0.160026
     0.219345    0.223221    0.224904    0.228509    0.231972    0.237195
     0.245982    0.249970    0.249986    0.250000    0.250066    0.250154
     0.251210    0.288790    0.289443    0.290832    0.293864    0.301033
     0.301084    0.301304    0.317069    0.356665    0.356667    0.356671
     0.402193    0.408089    0.419416    0.425153    0.457412    0.459021
     0.466664    0.471097    0.478229    0.478289    0.479167    0.479997

 Minimum search - taking simple RFO step
 Searching for Lamda that Minimizes Along All modes
 Value Taken    Lamda =  -0.00131827
 Calculated Step too Large.  Step scaled by  0.646362
 Step Taken.  Stepsize is  0.300000

                             Maximum     Tolerance    Cnvgd?
         Gradient           0.002117      0.000300      NO
         Displacement       0.219923      0.001200      NO
         Energy change     -0.001045      0.000001      NO


 New Cartesian Coordinates Obtained by Inverse Iteration

 Displacement from previous Coordinates is:  0.402542
 ----------------------------------------------------------------
             Standard Nuclear Orientation (Angstroms)
    I     Atom           X                Y                Z
 ----------------------------------------------------------------
    1      C      -0.0039754099    -0.0022699314    -0.0041961956
    2      C      -0.0543981051    -0.3606725789     1.3461282926
    3      Cl      1.4081593843    -0.8398621321     2.1779876193
    4      C      -1.2417307455    -0.3486595112     2.0628638342
    5      H      -1.2561045797    -0.6303594223     3.1062211555
    6      C      -2.4186219272     0.0287429057     1.4285395527
    7      Cl     -3.8905609507     0.0286571399     2.3630315239
    8      C      -2.4191067057     0.3976619096     0.0779528395
    9      Cl     -3.8912457232     0.8733736492    -0.7088376666
   10      C      -1.2039078559     0.3774432545    -0.6214989080
   11      Cl     -1.1665858478     0.8326617040    -2.3032913361
   12      C       1.2784173807    -0.0290420041    -0.7629346071
   13      C       2.2101591039     1.0144174611    -0.6374867537
   14      Cl      1.8401827684     2.3538864698     0.4144665773
   15      C       3.4175821055     0.9802195930    -1.3417078728
   16      Cl      4.5914767440     2.2642884075    -1.1995888670
   17      C       3.7017477057    -0.0966214206    -2.1765481748
   18      H       4.6386737204    -0.1145929811    -2.7178963933
   19      C       2.7933446588    -1.1362379918    -2.3136084754
   20      H       3.0118743642    -1.9741330722    -2.9620836759
   21      C       1.5953191671    -1.0957389474    -1.6101187528
   22      Cl      0.4643218248    -2.4188437274    -1.8064895602
 ----------------------------------------------------------------
 Nuclear Repulsion Energy =        2426.60977220 hartrees
 There are       97 alpha and       97 beta electrons
 Applying Cartesian multipole field
    Component          Value
    ---------          -----
     (2,0,0)        1.00000E-12
     (0,2,0)        2.00000E-11
     (0,0,2)       -3.00000E-11
 Nucleus-field energy     =    -0.0000000264 hartrees
 Requested basis set is 6-311++G(d,p)
 There are 178 shells and 495 basis functions
 A cutoff of  1.0D-15 yielded  11813 shell pairs
 There are    101382 function pairs (    109112 Cartesian)
 Smallest overlap matrix eigenvalue = 1.32E-07
 Linear dependence detected in AO basis
 Number of orthogonalized atomic orbitals = 490
 Maximum deviation from orthogonality = 4.758E-10
 Guess from superposition of atomic densities
 Warning:  Energy on first SCF cycle will be non-variational
 SAD guess density has 194.000000 electrons

 -----------------------------------------------------------------------
  General SCF calculation program by
  Eric Jon Sundstrom, Paul Horn, Yuezhi Mao, Dmitri Zuev, Alec White,
  David Stuck, Shaama M.S., Shane Yost, Joonho Lee, David Small,
  Daniel Levine, Susi Lehtola, Hugh Burton, Evgeny Epifanovsky,
  Bang C. Huynh
 -----------------------------------------------------------------------
 Exchange:     0.2000 Hartree-Fock + 0.0800 Slater + 0.7200 B88
 Correlation:  0.1900 VWN1RPA + 0.8100 LYP
 Using SG-1 standard quadrature grid
 using 6 threads for integral computing
 -------------------------------------------------------
 OpenMP Integral computing Module                
 Release: version 2.0, May 2017, Q-Chem Inc. Pleasanton 
 -------------------------------------------------------
 A restricted SCF calculation will be
 performed using DIIS
 SCF converges when DIIS error is below 1.0e-08
 ---------------------------------------
  Cycle       Energy         DIIS error
 ---------------------------------------
    1   -3685.2164116303      2.74e-02  
    2   -3680.6303229329      1.96e-03  
    3   -3680.5509870117      2.44e-03  
    4   -3680.7381112126      5.16e-04  
    5   -3680.7454135243      2.27e-04  
    6   -3680.7467793652      9.05e-05  
    7   -3680.7470137002      1.94e-05  
    8   -3680.7470219659      9.59e-06  
    9   -3680.7470245007      3.17e-06  
   10   -3680.7470248081      8.86e-07  
   11   -3680.7470248328      2.17e-07  
   12   -3680.7470248339      1.01e-07  
   13   -3680.7470248343      2.88e-08  
   14   -3680.7470248344      1.02e-08  
   15   -3680.7470248342      4.17e-09  Convergence criterion met
 ---------------------------------------
 SCF time:   CPU 882.78s  wall 155.00s 
 SCF   energy in the final basis set =    -3680.7470248342
 Total energy in the final basis set =    -3680.7470248342

 --------------------------------------------------------------

                    Orbital Energies (a.u.)
 --------------------------------------------------------------

 Alpha MOs
 -- Occupied --
********-101.5794-101.5792-101.5777-101.5769-101.5754-101.5749 -10.2822
-10.2798 -10.2790 -10.2769 -10.2754 -10.2707 -10.2704 -10.2416 -10.2406
-10.2235 -10.2208 -10.2174  -9.4947  -9.4940  -9.4940  -9.4925  -9.4917
 -9.4900  -9.4897  -7.2596  -7.2591  -7.2588  -7.2573  -7.2566  -7.2549
 -7.2545  -7.2496  -7.2489  -7.2488  -7.2488  -7.2482  -7.2479  -7.2473
 -7.2467  -7.2464  -7.2459  -7.2448  -7.2445  -7.2441  -7.2440  -0.9649
 -0.9467  -0.9135  -0.9094  -0.9027  -0.8814  -0.8737  -0.8451  -0.8395
 -0.8062  -0.7617  -0.7515  -0.7435  -0.6700  -0.6429  -0.6301  -0.6189
 -0.5540  -0.5511  -0.5351  -0.5287  -0.4988  -0.4857  -0.4714  -0.4707
 -0.4656  -0.4601  -0.4505  -0.4383  -0.4240  -0.4169  -0.4127  -0.4038
 -0.3925  -0.3880  -0.3688  -0.3584  -0.3566  -0.3499  -0.3459  -0.3405
 -0.3377  -0.3352  -0.3297  -0.3262  -0.3225  -0.2872  -0.2777  -0.2688
 -0.2658
 -- Virtual --
 -0.0676  -0.0606  -0.0542  -0.0520  -0.0481  -0.0298  -0.0102  -0.0031
  0.0008   0.0040   0.0103   0.0180   0.0209   0.0244   0.0262   0.0328
  0.0446   0.0477   0.0521   0.0549   0.0592   0.0614   0.0644   0.0663
  0.0723   0.0809   0.0820   0.0859   0.0890   0.0919   0.0954   0.1011
  0.1041   0.1048   0.1052   0.1103   0.1148   0.1151   0.1187   0.1220
  0.1242   0.1266   0.1292   0.1298   0.1348   0.1371   0.1399   0.1431
  0.1487   0.1525   0.1546   0.1592   0.1633   0.1690   0.1696   0.1715
  0.1740   0.1821   0.1842   0.1933   0.1951   0.2000   0.2077   0.2103
  0.2137   0.2151   0.2204   0.2254   0.2281   0.2336   0.2336   0.2362
  0.2413   0.2424   0.2477   0.2513   0.2539   0.2557   0.2605   0.2659
  0.2675   0.2699   0.2744   0.2795   0.2814   0.2823   0.2893   0.2926
  0.2957   0.2977   0.3044   0.3099   0.3147   0.3185   0.3250   0.3327
  0.3348   0.3452   0.3584   0.3925   0.4057   0.4093   0.4274   0.4339
  0.4389   0.4417   0.4484   0.4546   0.4593   0.4637   0.4665   0.4742
  0.4754   0.4858   0.4883   0.4956   0.4993   0.5039   0.5140   0.5175
  0.5205   0.5271   0.5296   0.5310   0.5488   0.5643   0.5660   0.5743
  0.5748   0.5815   0.5967   0.6001   0.6032   0.6083   0.6146   0.6202
  0.6235   0.6259   0.6295   0.6340   0.6436   0.6493   0.6602   0.6710
  0.6754   0.6839   0.6865   0.6901   0.7018   0.7076   0.7225   0.7762
  0.7816   0.7942   0.8033   0.8153   0.8190   0.8214   0.8267   0.8333
  0.8381   0.8404   0.8418   0.8450   0.8454   0.8474   0.8545   0.8584
  0.8626   0.8661   0.8693   0.8731   0.8762   0.8832   0.8895   0.8929
  0.8997   0.9043   0.9065   0.9185   0.9267   0.9326   0.9370   0.9436
  0.9510   0.9515   0.9574   0.9633   0.9663   0.9700   0.9764   0.9788
  0.9809   0.9931   1.0029   1.0074   1.0115   1.0257   1.0318   1.0447
  1.0508   1.0536   1.0862   1.1074   1.1393   1.1493   1.1718   1.1842
  1.1953   1.2081   1.2214   1.2337   1.2396   1.2486   1.2544   1.2693
  1.2813   1.2897   1.2926   1.2954   1.3078   1.3294   1.3313   1.3415
  1.3567   1.3756   1.3776   1.4320   1.4565   1.4752   1.4854   1.5030
  1.5137   1.5514   1.5644   1.5781   1.5924   1.6005   1.6235   1.6351
  1.6628   1.6753   1.7191   1.7378   1.7490   1.7705   1.7886   1.7985
  1.8143   1.8203   1.8405   1.8438   1.8510   1.8665   1.8752   1.9193
  1.9298   1.9360   1.9557   1.9678   1.9960   2.0087   2.0509   2.0561
  2.0874   2.1152   2.1248   2.1863   2.2077   2.2288   2.2321   2.2447
  2.2510   2.2664   2.2708   2.2732   2.2966   2.3062   2.3150   2.3165
  2.3231   2.3368   2.3649   2.3971   2.4050   2.4217   2.4412   2.4501
  2.4584   2.4619   2.4740   2.4947   2.5188   2.5386   2.5396   2.5545
  2.5647   2.5774   2.6080   2.6488   2.6563   2.6660   2.6773   2.6888
  2.6953   2.7075   2.7105   2.7483   2.7579   2.7589   2.7678   2.7909
  2.8148   2.8198   2.8416   2.8865   2.9509   2.9704   3.0611   3.0805
  3.0849   3.0936   3.1136   3.1325   3.1455   3.1892   3.2164   3.2312
  3.2592   3.2671   3.3712   3.3932   3.4175   3.4924   3.6127   3.6388
  3.6768   3.7476   3.8462   3.8954   3.9824   4.0340   4.0515   4.3321
  4.7962   4.8156   9.7559   9.7788   9.7933   9.8018   9.8414   9.8435
  9.8508  23.3188  23.4801  23.8140  23.8278  23.8398  23.8892  23.9345
 23.9458  23.9857  24.0616  24.0920  24.1236  25.7753  25.8045  25.8412
 25.8748  25.9579  25.9689  25.9919  26.1008  26.1356  26.1618  26.2246
 26.2881  26.3229  26.4388  26.5064  26.5890  26.6781  26.7318  26.7445
 26.8839  27.0978 215.7483 215.7731 215.7892 215.8000 215.8480 215.8566
215.8607
 --------------------------------------------------------------

          Ground-State Mulliken Net Atomic Charges

     Atom                 Charge (a.u.)
  ----------------------------------------
      1 C                    -0.258860
      2 C                    -0.720965
      3 Cl                    0.404427
      4 C                    -0.484702
      5 H                     0.236433
      6 C                    -0.237143
      7 Cl                    0.572903
      8 C                     0.864305
      9 Cl                    0.606320
     10 C                    -1.524636
     11 Cl                    0.553261
     12 C                    -0.078486
     13 C                    -1.411578
     14 Cl                    0.518473
     15 C                     1.009717
     16 Cl                    0.527559
     17 C                    -0.636079
     18 H                     0.213727
     19 C                    -0.235503
     20 H                     0.207434
     21 C                    -0.543640
     22 Cl                    0.417033
  ----------------------------------------
  Sum of atomic charges =     0.000000

 -----------------------------------------------------------------
                    Cartesian Multipole Moments
 -----------------------------------------------------------------
    Charge (ESU x 10^10)
                 0.0000
    Dipole Moment (Debye)
         X       1.2923      Y      -1.1532      Z      -0.4613
       Tot       1.7924
    Quadrupole Moments (Debye-Ang)
        XX    -154.2169     XY      -3.8889     YY    -159.1943
        XZ      -7.7509     YZ       1.9163     ZZ    -150.1627
    Octopole Moments (Debye-Ang^2)
       XXX     -83.7145    XXY     -53.5675    XYY     -39.7838
       YYY    -108.3735    XXZ       9.9600    XYZ      12.5235
       YYZ      39.9390    XZZ     -21.6668    YZZ     -44.6381
       ZZZ     115.3679
    Hexadecapole Moments (Debye-Ang^3)
      XXXX   -6432.5216   XXXY    -343.9596   XXYY   -1389.4760
      XYYY    -269.2299   YYYY   -1761.9521   XXXZ     661.3121
      XXYZ      43.3548   XYYZ     259.5543   YYYZ      59.6464
      XXZZ   -1429.2340   XYZZ    -128.0814   YYZZ    -727.4483
      XZZZ     699.5806   YZZZ      38.6012   ZZZZ   -2558.4470
 -----------------------------------------------------------------
 Calculating analytic gradient of the SCF energy
 Gradient of SCF Energy
            1           2           3           4           5           6
    1  -0.0003082   0.0000882   0.0003659   0.0000814  -0.0000121   0.0000271
    2   0.0000005   0.0002181   0.0011502   0.0000004   0.0000080   0.0000026
    3   0.0000466  -0.0001097  -0.0005702   0.0000227   0.0000012  -0.0000559
            7           8           9          10          11          12
    1  -0.0000202  -0.0000210   0.0000269   0.0002838   0.0004605   0.0002940
    2  -0.0000278  -0.0000921   0.0000143  -0.0002664  -0.0010705   0.0001326
    3   0.0000082   0.0000445  -0.0000268   0.0000458  -0.0000630  -0.0001249
           13          14          15          16          17          18
    1  -0.0002389  -0.0001432   0.0000360  -0.0000328  -0.0000238  -0.0000002
    2  -0.0003387  -0.0009860   0.0000082   0.0000137   0.0000210   0.0000127
    3   0.0001472   0.0007949  -0.0000248   0.0000106   0.0000346  -0.0000053
           19          20          21          22
    1  -0.0000545   0.0000370  -0.0001290  -0.0007171
    2   0.0000026   0.0000092   0.0001144   0.0010732
    3   0.0000129   0.0000036   0.0000214  -0.0002136
 Max gradient component =       1.150E-03
 RMS gradient           =       3.298E-04
 Gradient time:  CPU 274.67 s  wall 46.01 s
 Geometry Optimization Parameters
   NAtoms,    NIC,     NZ,  NCons,   NDum,   NFix, NCnnct, MaxDiis
       22     171      22       0       0       0       0       0

 Cartesian Hessian Update
 Hessian updated using BFGS update


** GEOMETRY OPTIMIZATION IN DELOCALIZED INTERNAL COORDINATES **
   Searching for a Minimum

   Optimization Cycle:  14

                       Coordinates (Angstroms)
     ATOM                X               Y               Z
      1  C        -0.0039754099   -0.0022699314   -0.0041961956
      2  C        -0.0543981051   -0.3606725789    1.3461282926
      3  Cl        1.4081593843   -0.8398621321    2.1779876193
      4  C        -1.2417307455   -0.3486595112    2.0628638342
      5  H        -1.2561045797   -0.6303594223    3.1062211555
      6  C        -2.4186219272    0.0287429057    1.4285395527
      7  Cl       -3.8905609507    0.0286571399    2.3630315239
      8  C        -2.4191067057    0.3976619096    0.0779528395
      9  Cl       -3.8912457232    0.8733736492   -0.7088376666
     10  C        -1.2039078559    0.3774432545   -0.6214989080
     11  Cl       -1.1665858478    0.8326617040   -2.3032913361
     12  C         1.2784173807   -0.0290420041   -0.7629346071
     13  C         2.2101591039    1.0144174611   -0.6374867537
     14  Cl        1.8401827684    2.3538864698    0.4144665773
     15  C         3.4175821055    0.9802195930   -1.3417078728
     16  Cl        4.5914767440    2.2642884075   -1.1995888670
     17  C         3.7017477057   -0.0966214206   -2.1765481748
     18  H         4.6386737204   -0.1145929811   -2.7178963933
     19  C         2.7933446588   -1.1362379918   -2.3136084754
     20  H         3.0118743642   -1.9741330722   -2.9620836759
     21  C         1.5953191671   -1.0957389474   -1.6101187528
     22  Cl        0.4643218248   -2.4188437274   -1.8064895602
   Point Group: c1    Number of degrees of freedom:    60


   Energy is  -3680.747024834

 Hessian updated using BFGS update

 60 Hessian modes will be used to form the next step
  Hessian Eigenvalues:
     0.003090    0.015952    0.017465    0.020263    0.020633    0.020654
     0.021743    0.022515    0.022680    0.023196    0.024090    0.024090
     0.024114    0.024115    0.024136    0.024140    0.024144    0.024151
     0.051523    0.084041    0.128806    0.159994    0.159997    0.160025
     0.219342    0.223228    0.224761    0.228373    0.231870    0.237188
     0.245982    0.249956    0.249987    0.250001    0.250047    0.250228
     0.251201    0.288791    0.289378    0.290821    0.293863    0.301032
     0.301084    0.301303    0.317070    0.356665    0.356667    0.356671
     0.402111    0.408091    0.419411    0.425153    0.457415    0.459017
     0.466670    0.471079    0.478228    0.478289    0.479169    0.480000

 Minimum search - taking simple RFO step
 Searching for Lamda that Minimizes Along All modes
 Value Taken    Lamda =  -0.00091258
 Calculated Step too Large.  Step scaled by  0.630341
 Step Taken.  Stepsize is  0.300000

                             Maximum     Tolerance    Cnvgd?
         Gradient           0.001433      0.000300      NO
         Displacement       0.220042      0.001200      NO
         Energy change     -0.000702      0.000001      NO


 New Cartesian Coordinates Obtained by Inverse Iteration

 Displacement from previous Coordinates is:  0.406330
 ----------------------------------------------------------------
             Standard Nuclear Orientation (Angstroms)
    I     Atom           X                Y                Z
 ----------------------------------------------------------------
    1      C      -0.0029474350    -0.0057557269    -0.0022742872
    2      C      -0.0606660535    -0.3939231641     1.3391423440
    3      Cl      1.3938756827    -0.9117141207     2.1620769118
    4      C      -1.2490744467    -0.3802064922     2.0542504295
    5      H      -1.2694915758    -0.6845633088     3.0911492720
    6      C      -2.4189702725     0.0292881812     1.4268866768
    7      Cl     -3.8922069945     0.0312184362     2.3593769640
    8      C      -2.4118079103     0.4281512349     0.0848162003
    9      Cl     -3.8758133136     0.9404533177    -0.6940556890
   10      C      -1.1957079138     0.4052864643    -0.6130361171
   11      Cl     -1.1467882350     0.8970194992    -2.2845269043
   12      C       1.2800776571    -0.0323739221    -0.7599854646
   13      C       2.1962144156     1.0271305923    -0.6591561419
   14      Cl      1.8062321264     2.3841505649     0.3632005179
   15      C       3.4027787885     0.9954053878    -1.3649927788
   16      Cl      4.5574639149     2.2997732226    -1.2533362682
   17      C       3.7009266365    -0.0950202525    -2.1770758166
   18      H       4.6367294432    -0.1108658253    -2.7204378238
   19      C       2.8078633516    -1.1508762490    -2.2891379213
   20      H       3.0371273088    -1.9991294396    -2.9202489696
   21      C       1.6107992938    -1.1127509220    -1.5837376614
   22      Cl      0.4984066082    -2.4563787039    -1.7479933168
 ----------------------------------------------------------------
 Nuclear Repulsion Energy =        2425.70153373 hartrees
 There are       97 alpha and       97 beta electrons
 Applying Cartesian multipole field
    Component          Value
    ---------          -----
     (2,0,0)        1.00000E-12
     (0,2,0)        2.00000E-11
     (0,0,2)       -3.00000E-11
 Nucleus-field energy     =    -0.0000000246 hartrees
 Requested basis set is 6-311++G(d,p)
 There are 178 shells and 495 basis functions
 A cutoff of  1.0D-15 yielded  11805 shell pairs
 There are    101286 function pairs (    108996 Cartesian)
 Smallest overlap matrix eigenvalue = 1.18E-07
 Linear dependence detected in AO basis
 Number of orthogonalized atomic orbitals = 490
 Maximum deviation from orthogonality = 3.080E-10
 Guess from superposition of atomic densities
 Warning:  Energy on first SCF cycle will be non-variational
 SAD guess density has 194.000000 electrons

 -----------------------------------------------------------------------
  General SCF calculation program by
  Eric Jon Sundstrom, Paul Horn, Yuezhi Mao, Dmitri Zuev, Alec White,
  David Stuck, Shaama M.S., Shane Yost, Joonho Lee, David Small,
  Daniel Levine, Susi Lehtola, Hugh Burton, Evgeny Epifanovsky,
  Bang C. Huynh
 -----------------------------------------------------------------------
 Exchange:     0.2000 Hartree-Fock + 0.0800 Slater + 0.7200 B88
 Correlation:  0.1900 VWN1RPA + 0.8100 LYP
 Using SG-1 standard quadrature grid
 using 6 threads for integral computing
 -------------------------------------------------------
 OpenMP Integral computing Module                
 Release: version 2.0, May 2017, Q-Chem Inc. Pleasanton 
 -------------------------------------------------------
 A restricted SCF calculation will be
 performed using DIIS
 SCF converges when DIIS error is below 1.0e-08
 ---------------------------------------
  Cycle       Energy         DIIS error
 ---------------------------------------
    1   -3685.2136593295      2.73e-02  
    2   -3680.6307212938      1.96e-03  
    3   -3680.5512300141      2.44e-03  
    4   -3680.7385328611      5.17e-04  
    5   -3680.7458566832      2.29e-04  
    6   -3680.7472493779      9.06e-05  
    7   -3680.7474839292      1.97e-05  
    8   -3680.7474924631      9.75e-06  
    9   -3680.7474950901      3.23e-06  
   10   -3680.7474954107      8.77e-07  
   11   -3680.7474954351      2.18e-07  
   12   -3680.7474954360      1.01e-07  
   13   -3680.7474954367      2.89e-08  
   14   -3680.7474954367      1.01e-08  
   15   -3680.7474954365      4.08e-09  Convergence criterion met
 ---------------------------------------
 SCF time:   CPU 882.39s  wall 156.00s 
 SCF   energy in the final basis set =    -3680.7474954365
 Total energy in the final basis set =    -3680.7474954365

 --------------------------------------------------------------

                    Orbital Energies (a.u.)
 --------------------------------------------------------------

 Alpha MOs
 -- Occupied --
********-101.5794-101.5794-101.5779-101.5770-101.5754-101.5751 -10.2822
-10.2798 -10.2790 -10.2770 -10.2754 -10.2707 -10.2704 -10.2415 -10.2405
-10.2235 -10.2209 -10.2175  -9.4947  -9.4942  -9.4941  -9.4926  -9.4918
 -9.4900  -9.4899  -7.2596  -7.2591  -7.2590  -7.2574  -7.2567  -7.2549
 -7.2546  -7.2496  -7.2490  -7.2489  -7.2488  -7.2483  -7.2480  -7.2474
 -7.2469  -7.2466  -7.2460  -7.2448  -7.2446  -7.2442  -7.2442  -0.9648
 -0.9467  -0.9136  -0.9090  -0.9029  -0.8815  -0.8737  -0.8451  -0.8395
 -0.8062  -0.7617  -0.7515  -0.7436  -0.6700  -0.6426  -0.6306  -0.6186
 -0.5541  -0.5509  -0.5354  -0.5287  -0.4988  -0.4857  -0.4715  -0.4707
 -0.4657  -0.4600  -0.4504  -0.4384  -0.4240  -0.4169  -0.4124  -0.4035
 -0.3924  -0.3880  -0.3686  -0.3582  -0.3569  -0.3501  -0.3460  -0.3408
 -0.3380  -0.3353  -0.3303  -0.3261  -0.3226  -0.2863  -0.2783  -0.2690
 -0.2659
 -- Virtual --
 -0.0659  -0.0605  -0.0560  -0.0519  -0.0483  -0.0299  -0.0103  -0.0031
  0.0007   0.0040   0.0103   0.0180   0.0207   0.0244   0.0262   0.0327
  0.0446   0.0476   0.0521   0.0549   0.0592   0.0610   0.0644   0.0663
  0.0724   0.0809   0.0818   0.0858   0.0893   0.0920   0.0956   0.1006
  0.1041   0.1043   0.1052   0.1098   0.1151   0.1152   0.1188   0.1218
  0.1238   0.1262   0.1295   0.1297   0.1353   0.1371   0.1401   0.1429
  0.1484   0.1526   0.1548   0.1591   0.1633   0.1682   0.1689   0.1717
  0.1741   0.1822   0.1846   0.1934   0.1955   0.1993   0.2060   0.2102
  0.2127   0.2147   0.2187   0.2247   0.2279   0.2329   0.2338   0.2363
  0.2412   0.2416   0.2472   0.2514   0.2534   0.2559   0.2603   0.2660
  0.2678   0.2701   0.2738   0.2804   0.2820   0.2834   0.2896   0.2942
  0.2959   0.2976   0.3052   0.3112   0.3130   0.3189   0.3241   0.3326
  0.3372   0.3465   0.3596   0.3922   0.4052   0.4091   0.4291   0.4351
  0.4404   0.4425   0.4489   0.4543   0.4599   0.4637   0.4659   0.4726
  0.4754   0.4854   0.4868   0.4957   0.4997   0.5046   0.5135   0.5168
  0.5197   0.5265   0.5304   0.5385   0.5487   0.5652   0.5661   0.5739
  0.5751   0.5813   0.5953   0.6004   0.6030   0.6073   0.6132   0.6207
  0.6256   0.6285   0.6314   0.6351   0.6432   0.6480   0.6594   0.6733
  0.6753   0.6829   0.6853   0.6883   0.7047   0.7087   0.7245   0.7753
  0.7828   0.7958   0.8030   0.8154   0.8204   0.8225   0.8271   0.8343
  0.8380   0.8412   0.8417   0.8448   0.8465   0.8476   0.8552   0.8577
  0.8626   0.8656   0.8681   0.8725   0.8769   0.8826   0.8889   0.8944
  0.8991   0.9048   0.9054   0.9180   0.9272   0.9308   0.9360   0.9433
  0.9504   0.9523   0.9569   0.9634   0.9665   0.9713   0.9747   0.9776
  0.9820   0.9911   1.0051   1.0067   1.0135   1.0291   1.0331   1.0428
  1.0527   1.0559   1.0803   1.1082   1.1398   1.1498   1.1740   1.1883
  1.1989   1.2114   1.2219   1.2320   1.2407   1.2497   1.2540   1.2685
  1.2842   1.2900   1.2939   1.2968   1.3051   1.3192   1.3347   1.3456
  1.3569   1.3773   1.3801   1.4331   1.4554   1.4741   1.4851   1.5010
  1.5137   1.5520   1.5645   1.5790   1.5917   1.6103   1.6237   1.6345
  1.6633   1.6744   1.7195   1.7383   1.7491   1.7707   1.7878   1.7975
  1.8156   1.8195   1.8408   1.8429   1.8509   1.8672   1.8743   1.9198
  1.9297   1.9361   1.9602   1.9672   1.9959   2.0092   2.0511   2.0552
  2.0870   2.1153   2.1244   2.1852   2.2091   2.2288   2.2306   2.2429
  2.2488   2.2644   2.2703   2.2719   2.2922   2.3071   2.3179   2.3193
  2.3252   2.3388   2.3669   2.3979   2.4046   2.4253   2.4396   2.4461
  2.4610   2.4662   2.4734   2.4969   2.5192   2.5302   2.5403   2.5546
  2.5631   2.5759   2.6064   2.6561   2.6569   2.6678   2.6776   2.6895
  2.6960   2.7065   2.7116   2.7491   2.7553   2.7595   2.7663   2.7943
  2.8158   2.8192   2.8368   2.8853   2.9544   2.9683   3.0622   3.0820
  3.0866   3.0968   3.1134   3.1298   3.1450   3.1907   3.2159   3.2310
  3.2585   3.2704   3.3734   3.3939   3.4194   3.4950   3.6136   3.6389
  3.6818   3.7491   3.8468   3.8968   3.9828   4.0349   4.0513   4.3300
  4.7981   4.8128   9.7573   9.7795   9.7931   9.8023   9.8342   9.8508
  9.8542  23.3227  23.4810  23.8149  23.8268  23.8407  23.8904  23.9349
 23.9457  23.9855  24.0626  24.0932  24.1238  25.7745  25.7998  25.8331
 25.8606  25.9603  25.9660  26.0010  26.0994  26.1350  26.1591  26.2229
 26.3132  26.3299  26.4285  26.5073  26.5912  26.6772  26.7239  26.7409
 26.8827  27.1284 215.7496 215.7738 215.7893 215.8007 215.8395 215.8612
215.8681
 --------------------------------------------------------------

          Ground-State Mulliken Net Atomic Charges

     Atom                 Charge (a.u.)
  ----------------------------------------
      1 C                    -0.265806
      2 C                    -0.727435
      3 Cl                    0.416946
      4 C                    -0.510209
      5 H                     0.236919
      6 C                    -0.186218
      7 Cl                    0.574909
      8 C                     0.859187
      9 Cl                    0.601895
     10 C                    -1.569859
     11 Cl                    0.573149
     12 C                    -0.112414
     13 C                    -1.491400
     14 Cl                    0.532651
     15 C                     1.059979
     16 Cl                    0.530371
     17 C                    -0.586585
     18 H                     0.215403
     19 C                    -0.279272
     20 H                     0.206451
     21 C                    -0.512471
     22 Cl                    0.433808
  ----------------------------------------
  Sum of atomic charges =     0.000000

 -----------------------------------------------------------------
                    Cartesian Multipole Moments
 -----------------------------------------------------------------
    Charge (ESU x 10^10)
                -0.0000
    Dipole Moment (Debye)
         X       1.2988      Y      -1.1807      Z      -0.4495
       Tot       1.8119
    Quadrupole Moments (Debye-Ang)
        XX    -154.0702     XY      -3.8960     YY    -159.1536
        XZ      -7.7187     YZ       1.8567     ZZ    -150.3136
    Octopole Moments (Debye-Ang^2)
       XXX     -82.6603    XXY     -54.7897    XYY     -39.6391
       YYY    -111.4135    XXZ      10.3894    XYZ      12.7443
       YYZ      40.3046    XZZ     -21.7787    YZZ     -45.7902
       ZZZ     116.7127
    Hexadecapole Moments (Debye-Ang^3)
      XXXX   -6384.5395   XXXY    -327.8370   XXYY   -1392.2297
      XYYY    -250.8810   YYYY   -1831.5403   XXXZ     680.7888
      XXYZ      52.0457   XYYZ     266.0271   YYYZ      87.4275
      XXZZ   -1417.5626   XYZZ    -121.9666   YYZZ    -733.9804
      XZZZ     721.6884   YZZZ      64.2726   ZZZZ   -2532.3341
 -----------------------------------------------------------------
 Calculating analytic gradient of the SCF energy
 Gradient of SCF Energy
            1           2           3           4           5           6
    1  -0.0002525   0.0001620   0.0002637   0.0000681  -0.0000075   0.0000146
    2  -0.0000140   0.0001527   0.0007418  -0.0000118   0.0000020   0.0000130
    3   0.0000470  -0.0001273  -0.0003949   0.0000143   0.0000027  -0.0000552
            7           8           9          10          11          12
    1  -0.0000179  -0.0000697   0.0000067   0.0003050   0.0003526   0.0002501
    2  -0.0000159  -0.0000703   0.0000045  -0.0001979  -0.0006639   0.0001389
    3   0.0000017   0.0000930   0.0000130   0.0000092  -0.0000936  -0.0001032
           13          14          15          16          17          18
    1  -0.0002746  -0.0001325   0.0000640  -0.0000168  -0.0000206  -0.0000023
    2  -0.0002931  -0.0005979  -0.0000119   0.0000141   0.0000311   0.0000092
    3   0.0001253   0.0005701  -0.0000566   0.0000280   0.0000179  -0.0000112
           19          20          21          22
    1  -0.0000471   0.0000227  -0.0001248  -0.0005428
    2   0.0000051   0.0000084   0.0000930   0.0006631
    3   0.0000046  -0.0000068   0.0000728  -0.0001508
 Max gradient component =       7.418E-04
 RMS gradient           =       2.273E-04
 Gradient time:  CPU 273.96 s  wall 45.89 s
 Geometry Optimization Parameters
   NAtoms,    NIC,     NZ,  NCons,   NDum,   NFix, NCnnct, MaxDiis
       22     171      22       0       0       0       0       0

 Cartesian Hessian Update
 Hessian updated using BFGS update


** GEOMETRY OPTIMIZATION IN DELOCALIZED INTERNAL COORDINATES **
   Searching for a Minimum

   Optimization Cycle:  15

                       Coordinates (Angstroms)
     ATOM                X               Y               Z
      1  C        -0.0029474350   -0.0057557269   -0.0022742872
      2  C        -0.0606660535   -0.3939231641    1.3391423440
      3  Cl        1.3938756827   -0.9117141207    2.1620769118
      4  C        -1.2490744467   -0.3802064922    2.0542504295
      5  H        -1.2694915758   -0.6845633088    3.0911492720
      6  C        -2.4189702725    0.0292881812    1.4268866768
      7  Cl       -3.8922069945    0.0312184362    2.3593769640
      8  C        -2.4118079103    0.4281512349    0.0848162003
      9  Cl       -3.8758133136    0.9404533177   -0.6940556890
     10  C        -1.1957079138    0.4052864643   -0.6130361171
     11  Cl       -1.1467882350    0.8970194992   -2.2845269043
     12  C         1.2800776571   -0.0323739221   -0.7599854646
     13  C         2.1962144156    1.0271305923   -0.6591561419
     14  Cl        1.8062321264    2.3841505649    0.3632005179
     15  C         3.4027787885    0.9954053878   -1.3649927788
     16  Cl        4.5574639149    2.2997732226   -1.2533362682
     17  C         3.7009266365   -0.0950202525   -2.1770758166
     18  H         4.6367294432   -0.1108658253   -2.7204378238
     19  C         2.8078633516   -1.1508762490   -2.2891379213
     20  H         3.0371273088   -1.9991294396   -2.9202489696
     21  C         1.6107992938   -1.1127509220   -1.5837376614
     22  Cl        0.4984066082   -2.4563787039   -1.7479933168
   Point Group: c1    Number of degrees of freedom:    60


   Energy is  -3680.747495437

 Hessian updated using BFGS update

 60 Hessian modes will be used to form the next step
  Hessian Eigenvalues:
     0.002220    0.015953    0.017465    0.020243    0.020633    0.020654
     0.021743    0.022517    0.022679    0.023195    0.024090    0.024090
     0.024114    0.024115    0.024136    0.024141    0.024144    0.024152
     0.051522    0.083981    0.128804    0.159993    0.159997    0.160023
     0.219338    0.223242    0.224564    0.228251    0.231766    0.237181
     0.245982    0.249931    0.249986    0.250000    0.250033    0.250261
     0.251186    0.288795    0.289308    0.290821    0.293871    0.301033
     0.301084    0.301303    0.317084    0.356665    0.356667    0.356671
     0.402016    0.408092    0.419396    0.425157    0.457414    0.459013
     0.466671    0.471054    0.478229    0.478297    0.479174    0.480021

 Minimum search - taking simple RFO step
 Searching for Lamda that Minimizes Along All modes
 Value Taken    Lamda =  -0.00056801
 Calculated Step too Large.  Step scaled by  0.668387
 Step Taken.  Stepsize is  0.300000

                             Maximum     Tolerance    Cnvgd?
         Gradient           0.000949      0.000300      NO
         Displacement       0.220348      0.001200      NO
         Energy change     -0.000471      0.000001      NO


 New Cartesian Coordinates Obtained by Inverse Iteration

 Displacement from previous Coordinates is:  0.402156
 ----------------------------------------------------------------
             Standard Nuclear Orientation (Angstroms)
    I     Atom           X                Y                Z
 ----------------------------------------------------------------
    1      C      -0.0019474344    -0.0093232114     0.0001578155
    2      C      -0.0684535706    -0.4264856507     1.3324207358
    3      Cl      1.3759348049    -0.9829316754     2.1481067150
    4      C      -1.2581753440    -0.4109763476     2.0454729899
    5      H      -1.2851506352    -0.7376855343     3.0754245374
    6      C      -2.4204048765     0.0300165788     1.4256378701
    7      Cl     -3.8950407866     0.0340803592     2.3559558445
    8      C      -2.4046299350     0.4580441068     0.0927243182
    9      Cl     -3.8595701209     1.0066316723    -0.6783254105
   10      C      -1.1877462697     0.4321990602    -0.6033907025
   11      Cl     -1.1296487337     0.9595328274    -2.2638596097
   12      C       1.2823372952    -0.0358237691    -0.7565432168
   13      C       2.1836089535     1.0386051736    -0.6806085558
   14      Cl      1.7758599868     2.4129089939     0.3114443618
   15      C       3.3887928736     1.0094841537    -1.3887804056
   16      Cl      4.5236912796     2.3334000455    -1.3087392809
   17      C       3.7008270441    -0.0931911485    -2.1786016243
   18      H       4.6351653124    -0.1066895815    -2.7245415380
   19      C       2.8232043868    -1.1640809802    -2.2654958570
   20      H       3.0629540692    -2.0218947407    -2.8795878488
   21      C       1.6273604521    -1.1285200662    -1.5577742757
   22      Cl      0.5360523253    -2.4929814920    -1.6901927066
 ----------------------------------------------------------------
 Nuclear Repulsion Energy =        2424.68131975 hartrees
 There are       97 alpha and       97 beta electrons
 Applying Cartesian multipole field
    Component          Value
    ---------          -----
     (2,0,0)        1.00000E-12
     (0,2,0)        2.00000E-11
     (0,0,2)       -3.00000E-11
 Nucleus-field energy     =    -0.0000000228 hartrees
 Requested basis set is 6-311++G(d,p)
 There are 178 shells and 495 basis functions
 A cutoff of  1.0D-15 yielded  11811 shell pairs
 There are    101258 function pairs (    108956 Cartesian)
 Smallest overlap matrix eigenvalue = 1.09E-07
 Linear dependence detected in AO basis
 Number of orthogonalized atomic orbitals = 490
 Maximum deviation from orthogonality = 4.105E-10
 Guess from superposition of atomic densities
 Warning:  Energy on first SCF cycle will be non-variational
 SAD guess density has 194.000000 electrons

 -----------------------------------------------------------------------
  General SCF calculation program by
  Eric Jon Sundstrom, Paul Horn, Yuezhi Mao, Dmitri Zuev, Alec White,
  David Stuck, Shaama M.S., Shane Yost, Joonho Lee, David Small,
  Daniel Levine, Susi Lehtola, Hugh Burton, Evgeny Epifanovsky,
  Bang C. Huynh
 -----------------------------------------------------------------------
 Exchange:     0.2000 Hartree-Fock + 0.0800 Slater + 0.7200 B88
 Correlation:  0.1900 VWN1RPA + 0.8100 LYP
 Using SG-1 standard quadrature grid
 using 6 threads for integral computing
 -------------------------------------------------------
 OpenMP Integral computing Module                
 Release: version 2.0, May 2017, Q-Chem Inc. Pleasanton 
 -------------------------------------------------------
 A restricted SCF calculation will be
 performed using DIIS
 SCF converges when DIIS error is below 1.0e-08
 ---------------------------------------
  Cycle       Energy         DIIS error
 ---------------------------------------
    1   -3685.2111651109      2.73e-02  
    2   -3680.6310133012      1.96e-03  
    3   -3680.5515264000      2.44e-03  
    4   -3680.7387900110      5.18e-04  
    5   -3680.7461304034      2.30e-04  
    6   -3680.7475403001      9.06e-05  
    7   -3680.7477747662      1.96e-05  
    8   -3680.7477832064      9.70e-06  
    9   -3680.7477857987      3.21e-06  
   10   -3680.7477861152      8.85e-07  
   11   -3680.7477861395      2.20e-07  
   12   -3680.7477861408      1.01e-07  
   13   -3680.7477861412      2.90e-08  
   14   -3680.7477861416      1.02e-08  
   15   -3680.7477861413      4.04e-09  Convergence criterion met
 ---------------------------------------
 SCF time:   CPU 881.17s  wall 155.00s 
 SCF   energy in the final basis set =    -3680.7477861413
 Total energy in the final basis set =    -3680.7477861413

 --------------------------------------------------------------

                    Orbital Energies (a.u.)
 --------------------------------------------------------------

 Alpha MOs
 -- Occupied --
********-101.5795-101.5795-101.5780-101.5771-101.5754-101.5752 -10.2822
-10.2798 -10.2790 -10.2770 -10.2755 -10.2707 -10.2705 -10.2416 -10.2406
-10.2235 -10.2209 -10.2175  -9.4947  -9.4942  -9.4941  -9.4927  -9.4919
 -9.4900  -9.4899  -7.2596  -7.2591  -7.2591  -7.2575  -7.2568  -7.2549
 -7.2547  -7.2496  -7.2490  -7.2489  -7.2488  -7.2484  -7.2480  -7.2475
 -7.2470  -7.2467  -7.2460  -7.2448  -7.2447  -7.2442  -7.2442  -0.9648
 -0.9467  -0.9137  -0.9087  -0.9031  -0.8816  -0.8737  -0.8451  -0.8396
 -0.8062  -0.7617  -0.7516  -0.7436  -0.6700  -0.6424  -0.6311  -0.6184
 -0.5542  -0.5507  -0.5357  -0.5287  -0.4988  -0.4857  -0.4715  -0.4707
 -0.4656  -0.4600  -0.4504  -0.4384  -0.4240  -0.4169  -0.4123  -0.4033
 -0.3923  -0.3881  -0.3684  -0.3580  -0.3572  -0.3502  -0.3461  -0.3410
 -0.3381  -0.3354  -0.3307  -0.3260  -0.3227  -0.2858  -0.2787  -0.2691
 -0.2659
 -- Virtual --
 -0.0643  -0.0603  -0.0578  -0.0518  -0.0485  -0.0300  -0.0103  -0.0030
  0.0005   0.0040   0.0103   0.0180   0.0206   0.0245   0.0262   0.0327
  0.0446   0.0476   0.0522   0.0548   0.0591   0.0608   0.0643   0.0664
  0.0725   0.0809   0.0815   0.0857   0.0896   0.0920   0.0959   0.1003
  0.1036   0.1043   0.1050   0.1092   0.1151   0.1157   0.1191   0.1214
  0.1236   0.1259   0.1296   0.1297   0.1356   0.1371   0.1403   0.1426
  0.1482   0.1528   0.1551   0.1590   0.1634   0.1669   0.1686   0.1718
  0.1742   0.1819   0.1858   0.1936   0.1961   0.1985   0.2045   0.2101
  0.2116   0.2146   0.2178   0.2244   0.2275   0.2324   0.2340   0.2365
  0.2404   0.2415   0.2469   0.2511   0.2533   0.2560   0.2601   0.2658
  0.2681   0.2703   0.2726   0.2806   0.2826   0.2856   0.2899   0.2948
  0.2964   0.2985   0.3059   0.3096   0.3132   0.3193   0.3235   0.3323
  0.3392   0.3476   0.3608   0.3919   0.4049   0.4090   0.4303   0.4358
  0.4406   0.4438   0.4497   0.4544   0.4604   0.4638   0.4661   0.4708
  0.4753   0.4839   0.4867   0.4957   0.5002   0.5050   0.5128   0.5167
  0.5185   0.5258   0.5297   0.5466   0.5491   0.5646   0.5672   0.5732
  0.5751   0.5817   0.5935   0.6010   0.6032   0.6064   0.6110   0.6212
  0.6272   0.6292   0.6338   0.6361   0.6432   0.6467   0.6591   0.6752
  0.6759   0.6815   0.6848   0.6871   0.7052   0.7153   0.7257   0.7745
  0.7839   0.7974   0.8026   0.8148   0.8213   0.8237   0.8284   0.8345
  0.8380   0.8414   0.8422   0.8440   0.8471   0.8492   0.8555   0.8569
  0.8624   0.8653   0.8663   0.8715   0.8771   0.8834   0.8899   0.8951
  0.8982   0.9039   0.9053   0.9174   0.9268   0.9300   0.9351   0.9430
  0.9489   0.9530   0.9565   0.9641   0.9662   0.9714   0.9749   0.9762
  0.9829   0.9897   1.0030   1.0085   1.0146   1.0306   1.0345   1.0418
  1.0543   1.0581   1.0744   1.1086   1.1403   1.1504   1.1751   1.1895
  1.2026   1.2143   1.2226   1.2302   1.2415   1.2508   1.2529   1.2682
  1.2855   1.2915   1.2948   1.2990   1.3028   1.3122   1.3388   1.3493
  1.3568   1.3773   1.3847   1.4342   1.4544   1.4745   1.4834   1.4998
  1.5139   1.5523   1.5649   1.5791   1.5906   1.6196   1.6241   1.6346
  1.6638   1.6741   1.7199   1.7388   1.7491   1.7709   1.7872   1.7962
  1.8164   1.8195   1.8399   1.8439   1.8508   1.8677   1.8741   1.9198
  1.9296   1.9364   1.9635   1.9667   1.9952   2.0098   2.0516   2.0544
  2.0868   2.1157   2.1242   2.1842   2.2106   2.2285   2.2301   2.2416
  2.2460   2.2611   2.2704   2.2718   2.2894   2.3074   2.3190   2.3209
  2.3264   2.3401   2.3703   2.3998   2.4051   2.4283   2.4380   2.4416
  2.4623   2.4673   2.4756   2.4996   2.5180   2.5227   2.5412   2.5545
  2.5619   2.5750   2.6053   2.6556   2.6613   2.6699   2.6779   2.6900
  2.6962   2.7058   2.7130   2.7493   2.7535   2.7611   2.7648   2.7969
  2.8162   2.8192   2.8327   2.8841   2.9573   2.9656   3.0628   3.0830
  3.0877   3.0994   3.1142   3.1261   3.1447   3.1916   3.2158   3.2303
  3.2578   3.2737   3.3751   3.3946   3.4210   3.4971   3.6141   3.6391
  3.6857   3.7505   3.8473   3.8975   3.9827   4.0356   4.0512   4.3289
  4.8001   4.8098   9.7582   9.7799   9.7936   9.8038   9.8220   9.8571
  9.8652  23.3263  23.4814  23.8154  23.8255  23.8418  23.8912  23.9350
 23.9454  23.9855  24.0630  24.0938  24.1242  25.7730  25.7923  25.8245
 25.8553  25.9596  25.9641  26.0061  26.0983  26.1350  26.1580  26.2259
 26.3275  26.3443  26.4146  26.5080  26.5932  26.6785  26.7138  26.7409
 26.8819  27.1518 215.7504 215.7743 215.7901 215.8026 215.8245 215.8727
215.8769
 --------------------------------------------------------------

          Ground-State Mulliken Net Atomic Charges

     Atom                 Charge (a.u.)
  ----------------------------------------
      1 C                    -0.262636
      2 C                    -0.737466
      3 Cl                    0.421242
      4 C                    -0.523380
      5 H                     0.237354
      6 C                    -0.151222
      7 Cl                    0.576148
      8 C                     0.850028
      9 Cl                    0.599513
     10 C                    -1.595387
     11 Cl                    0.580532
     12 C                    -0.126666
     13 C                    -1.547242
     14 Cl                    0.535940
     15 C                     1.099039
     16 Cl                    0.533227
     17 C                    -0.549413
     18 H                     0.216619
     19 C                    -0.312389
     20 H                     0.205819
     21 C                    -0.490995
     22 Cl                    0.441334
  ----------------------------------------
  Sum of atomic charges =     0.000000

 -----------------------------------------------------------------
                    Cartesian Multipole Moments
 -----------------------------------------------------------------
    Charge (ESU x 10^10)
                -0.0000
    Dipole Moment (Debye)
         X       1.3036      Y      -1.2061      Z      -0.4390
       Tot       1.8294
    Quadrupole Moments (Debye-Ang)
        XX    -153.9318     XY      -3.8958     YY    -159.1172
        XZ      -7.6838     YZ       1.8003     ZZ    -150.4598
    Octopole Moments (Debye-Ang^2)
       XXX     -81.6537    XXY     -55.9563    XYY     -39.5238
       YYY    -114.2925    XXZ      10.7875    XYZ      12.9664
       YYZ      40.6522    XZZ     -21.9023    YZZ     -46.8844
       ZZZ     117.9119
    Hexadecapole Moments (Debye-Ang^3)
      XXXX   -6340.2968   XXXY    -311.5733   XXYY   -1395.6808
      XYYY    -232.5358   YYYY   -1901.4068   XXXZ     700.9719
      XXYZ      60.7481   XYYZ     272.8224   YYYZ     114.9197
      XXZZ   -1406.6060   XYZZ    -115.7175   YYZZ    -740.9988
      XZZZ     744.5846   YZZZ      90.1471   ZZZZ   -2508.5159
 -----------------------------------------------------------------
 Calculating analytic gradient of the SCF energy
 Gradient of SCF Energy
            1           2           3           4           5           6
    1  -0.0002399   0.0001735   0.0000608   0.0000346  -0.0000141   0.0000888
    2  -0.0000273   0.0000811   0.0003889  -0.0000199  -0.0000057   0.0000111
    3   0.0000939  -0.0000630  -0.0001777  -0.0000116   0.0000106  -0.0000677
            7           8           9          10          11          12
    1  -0.0000141  -0.0000326   0.0000735   0.0001718   0.0000509   0.0002838
    2  -0.0000133  -0.0000352   0.0000015  -0.0001037  -0.0003222   0.0000825
    3   0.0000176   0.0000955  -0.0000284   0.0000268  -0.0000629  -0.0001062
           13          14          15          16          17          18
    1  -0.0001889   0.0000053   0.0000634  -0.0000453  -0.0000944  -0.0000059
    2  -0.0002376  -0.0002811  -0.0000713   0.0000186   0.0000362   0.0000091
    3   0.0000779   0.0002848  -0.0000910   0.0000568   0.0000473  -0.0000165
           19          20          21          22
    1  -0.0000274   0.0000192  -0.0001031  -0.0002599
    2   0.0000253   0.0000124   0.0001084   0.0003423
    3   0.0000213  -0.0000277   0.0000509  -0.0001307
 Max gradient component =       3.889E-04
 RMS gradient           =       1.292E-04
 Gradient time:  CPU 273.80 s  wall 45.86 s
 Geometry Optimization Parameters
   NAtoms,    NIC,     NZ,  NCons,   NDum,   NFix, NCnnct, MaxDiis
       22     171      22       0       0       0       0       0

 Cartesian Hessian Update
 Hessian updated using BFGS update


** GEOMETRY OPTIMIZATION IN DELOCALIZED INTERNAL COORDINATES **
   Searching for a Minimum

   Optimization Cycle:  16

                       Coordinates (Angstroms)
     ATOM                X               Y               Z
      1  C        -0.0019474344   -0.0093232114    0.0001578155
      2  C        -0.0684535706   -0.4264856507    1.3324207358
      3  Cl        1.3759348049   -0.9829316754    2.1481067150
      4  C        -1.2581753440   -0.4109763476    2.0454729899
      5  H        -1.2851506352   -0.7376855343    3.0754245374
      6  C        -2.4204048765    0.0300165788    1.4256378701
      7  Cl       -3.8950407866    0.0340803592    2.3559558445
      8  C        -2.4046299350    0.4580441068    0.0927243182
      9  Cl       -3.8595701209    1.0066316723   -0.6783254105
     10  C        -1.1877462697    0.4321990602   -0.6033907025
     11  Cl       -1.1296487337    0.9595328274   -2.2638596097
     12  C         1.2823372952   -0.0358237691   -0.7565432168
     13  C         2.1836089535    1.0386051736   -0.6806085558
     14  Cl        1.7758599868    2.4129089939    0.3114443618
     15  C         3.3887928736    1.0094841537   -1.3887804056
     16  Cl        4.5236912796    2.3334000455   -1.3087392809
     17  C         3.7008270441   -0.0931911485   -2.1786016243
     18  H         4.6351653124   -0.1066895815   -2.7245415380
     19  C         2.8232043868   -1.1640809802   -2.2654958570
     20  H         3.0629540692   -2.0218947407   -2.8795878488
     21  C         1.6273604521   -1.1285200662   -1.5577742757
     22  Cl        0.5360523253   -2.4929814920   -1.6901927066
   Point Group: c1    Number of degrees of freedom:    60


   Energy is  -3680.747786141

 Hessian updated using BFGS update

 60 Hessian modes will be used to form the next step
  Hessian Eigenvalues:
     0.001866    0.015956    0.017465    0.020265    0.020633    0.020655
     0.021744    0.022518    0.022680    0.023200    0.024090    0.024090
     0.024114    0.024116    0.024136    0.024141    0.024144    0.024153
     0.051521    0.085329    0.128803    0.159992    0.159997    0.160022
     0.219336    0.223279    0.224297    0.228123    0.231674    0.237174
     0.245983    0.249904    0.249987    0.250000    0.250052    0.250470
     0.251159    0.288784    0.289323    0.290823    0.293870    0.301033
     0.301087    0.301308    0.317100    0.356665    0.356667    0.356672
     0.401929    0.408102    0.419393    0.425159    0.457413    0.459031
     0.466684    0.471012    0.478224    0.478312    0.479184    0.480097

 Minimum search - taking simple RFO step
 Searching for Lamda that Minimizes Along All modes
 Value Taken    Lamda =  -0.00022822
 Calculated Step too Large.  Step scaled by  0.912389
 Step Taken.  Stepsize is  0.300000

                             Maximum     Tolerance    Cnvgd?
         Gradient           0.000483      0.000300      NO
         Displacement       0.218914      0.001200      NO
         Energy change     -0.000291      0.000001      NO


 New Cartesian Coordinates Obtained by Inverse Iteration

 Displacement from previous Coordinates is:  0.424270
 ----------------------------------------------------------------
             Standard Nuclear Orientation (Angstroms)
    I     Atom           X                Y                Z
 ----------------------------------------------------------------
    1      C      -0.0005838035    -0.0121246971     0.0020436557
    2      C      -0.0755914126    -0.4601234915     1.3234301556
    3      Cl      1.3600805169    -1.0562458647     2.1278443971
    4      C      -1.2665076111    -0.4433215731     2.0346585588
    5      H      -1.3002821232    -0.7936608243     3.0566165491
    6      C      -2.4207236547     0.0298830501     1.4233433867
    7      Cl     -3.8966499079     0.0352968616     2.3515646165
    8      C      -2.3960450471     0.4887194584     0.1005440392
    9      Cl     -3.8420037693     1.0752979872    -0.6595938855
   10      C      -1.1780075787     0.4607436853    -0.5937341567
   11      Cl     -1.1051136129     1.0256093411    -2.2417497261
   12      C       1.2837166441    -0.0382699895    -0.7531390890
   13      C       2.1685718358     1.0512321439    -0.7031681111
   14      Cl      1.7389922891     2.4416098432     0.2576975518
   15      C       3.3728605883     1.0239677183    -1.4130857899
   16      Cl      4.4877995684     2.3664145188    -1.3677105893
   17      C       3.6996175013    -0.0917940574    -2.1787120612
   18      H       4.6327093860    -0.1035802419    -2.7268110082
   19      C       2.8379992276    -1.1776512650    -2.2391490486
   20      H       3.0888854616    -2.0454191864    -2.8345080103
   21      C       1.6432949380    -1.1440937596    -1.5292239774
   22      Cl      0.5720016408    -2.5281708836    -1.6262533012
 ----------------------------------------------------------------
 Nuclear Repulsion Energy =        2424.58169837 hartrees
 There are       97 alpha and       97 beta electrons
 Applying Cartesian multipole field
    Component          Value
    ---------          -----
     (2,0,0)        1.00000E-12
     (0,2,0)        2.00000E-11
     (0,0,2)       -3.00000E-11
 Nucleus-field energy     =    -0.0000000209 hartrees
 Requested basis set is 6-311++G(d,p)
 There are 178 shells and 495 basis functions
 A cutoff of  1.0D-15 yielded  11824 shell pairs
 There are    101316 function pairs (    109013 Cartesian)
 Smallest overlap matrix eigenvalue = 1.03E-07
 Linear dependence detected in AO basis
 Number of orthogonalized atomic orbitals = 490
 Maximum deviation from orthogonality = 3.745E-10
 Guess from superposition of atomic densities
 Warning:  Energy on first SCF cycle will be non-variational
 SAD guess density has 194.000000 electrons

 -----------------------------------------------------------------------
  General SCF calculation program by
  Eric Jon Sundstrom, Paul Horn, Yuezhi Mao, Dmitri Zuev, Alec White,
  David Stuck, Shaama M.S., Shane Yost, Joonho Lee, David Small,
  Daniel Levine, Susi Lehtola, Hugh Burton, Evgeny Epifanovsky,
  Bang C. Huynh
 -----------------------------------------------------------------------
 Exchange:     0.2000 Hartree-Fock + 0.0800 Slater + 0.7200 B88
 Correlation:  0.1900 VWN1RPA + 0.8100 LYP
 Using SG-1 standard quadrature grid
 using 6 threads for integral computing
 -------------------------------------------------------
 OpenMP Integral computing Module                
 Release: version 2.0, May 2017, Q-Chem Inc. Pleasanton 
 -------------------------------------------------------
 A restricted SCF calculation will be
 performed using DIIS
 SCF converges when DIIS error is below 1.0e-08
 ---------------------------------------
  Cycle       Energy         DIIS error
 ---------------------------------------
    1   -3685.2078265802      2.73e-02  
    2   -3680.6311235721      1.96e-03  
    3   -3680.5514228459      2.44e-03  
    4   -3680.7388488582      5.20e-04  
    5   -3680.7462236265      2.32e-04  
    6   -3680.7476660234      9.06e-05  
    7   -3680.7479004927      1.99e-05  
    8   -3680.7479092200      9.86e-06  
    9   -3680.7479119071      3.27e-06  
   10   -3680.7479122366      8.77e-07  
   11   -3680.7479122606      2.21e-07  
   12   -3680.7479122620      1.01e-07  
   13   -3680.7479122622      2.92e-08  
   14   -3680.7479122623      1.03e-08  
   15   -3680.7479122625      4.03e-09  Convergence criterion met
 ---------------------------------------
 SCF time:   CPU 881.37s  wall 155.00s 
 SCF   energy in the final basis set =    -3680.7479122625
 Total energy in the final basis set =    -3680.7479122625

 --------------------------------------------------------------

                    Orbital Energies (a.u.)
 --------------------------------------------------------------

 Alpha MOs
 -- Occupied --
********-101.5795-101.5795-101.5781-101.5772-101.5755-101.5753 -10.2823
-10.2799 -10.2791 -10.2770 -10.2755 -10.2708 -10.2705 -10.2415 -10.2405
-10.2235 -10.2209 -10.2175  -9.4947  -9.4943  -9.4941  -9.4928  -9.4920
 -9.4900  -9.4900  -7.2596  -7.2592  -7.2591  -7.2576  -7.2569  -7.2550
 -7.2547  -7.2496  -7.2491  -7.2489  -7.2488  -7.2485  -7.2481  -7.2476
 -7.2470  -7.2467  -7.2461  -7.2448  -7.2448  -7.2443  -7.2442  -0.9648
 -0.9466  -0.9138  -0.9083  -0.9031  -0.8817  -0.8737  -0.8451  -0.8396
 -0.8062  -0.7617  -0.7516  -0.7436  -0.6700  -0.6422  -0.6316  -0.6181
 -0.5543  -0.5506  -0.5357  -0.5287  -0.4988  -0.4857  -0.4715  -0.4707
 -0.4657  -0.4599  -0.4503  -0.4384  -0.4239  -0.4169  -0.4122  -0.4031
 -0.3922  -0.3880  -0.3683  -0.3577  -0.3574  -0.3502  -0.3461  -0.3411
 -0.3382  -0.3354  -0.3309  -0.3260  -0.3228  -0.2854  -0.2789  -0.2693
 -0.2659
 -- Virtual --
 -0.0631  -0.0600  -0.0594  -0.0518  -0.0487  -0.0301  -0.0104  -0.0031
  0.0003   0.0040   0.0102   0.0179   0.0204   0.0245   0.0262   0.0327
  0.0446   0.0476   0.0522   0.0547   0.0591   0.0606   0.0643   0.0666
  0.0725   0.0809   0.0813   0.0855   0.0899   0.0921   0.0962   0.1000
  0.1030   0.1045   0.1049   0.1087   0.1150   0.1163   0.1194   0.1211
  0.1237   0.1254   0.1295   0.1299   0.1356   0.1372   0.1407   0.1425
  0.1479   0.1531   0.1556   0.1587   0.1634   0.1656   0.1683   0.1718
  0.1743   0.1814   0.1875   0.1936   0.1965   0.1977   0.2034   0.2101
  0.2108   0.2147   0.2174   0.2246   0.2272   0.2319   0.2343   0.2366
  0.2396   0.2417   0.2468   0.2508   0.2535   0.2560   0.2600   0.2656
  0.2685   0.2703   0.2721   0.2800   0.2830   0.2879   0.2906   0.2949
  0.2960   0.3003   0.3065   0.3074   0.3140   0.3195   0.3229   0.3321
  0.3404   0.3482   0.3617   0.3916   0.4046   0.4090   0.4312   0.4360
  0.4407   0.4449   0.4504   0.4545   0.4601   0.4648   0.4659   0.4697
  0.4754   0.4824   0.4873   0.4956   0.5003   0.5053   0.5124   0.5170
  0.5178   0.5251   0.5293   0.5477   0.5536   0.5642   0.5683   0.5726
  0.5753   0.5822   0.5918   0.6016   0.6038   0.6064   0.6087   0.6214
  0.6284   0.6291   0.6348   0.6373   0.6428   0.6462   0.6587   0.6753
  0.6777   0.6800   0.6845   0.6865   0.7051   0.7219   0.7268   0.7743
  0.7844   0.7986   0.8020   0.8140   0.8214   0.8245   0.8300   0.8343
  0.8381   0.8411   0.8424   0.8437   0.8477   0.8514   0.8546   0.8557
  0.8617   0.8643   0.8664   0.8703   0.8769   0.8846   0.8908   0.8951
  0.8976   0.9036   0.9046   0.9169   0.9254   0.9308   0.9349   0.9429
  0.9475   0.9530   0.9561   0.9641   0.9667   0.9712   0.9752   0.9767
  0.9831   0.9902   1.0001   1.0107   1.0153   1.0302   1.0357   1.0415
  1.0558   1.0610   1.0698   1.1091   1.1404   1.1507   1.1757   1.1900
  1.2052   1.2148   1.2239   1.2288   1.2419   1.2499   1.2537   1.2683
  1.2854   1.2924   1.2949   1.2999   1.3013   1.3094   1.3408   1.3529
  1.3568   1.3777   1.3890   1.4345   1.4534   1.4761   1.4811   1.4992
  1.5137   1.5524   1.5656   1.5797   1.5897   1.6233   1.6264   1.6361
  1.6643   1.6739   1.7202   1.7392   1.7492   1.7706   1.7871   1.7952
  1.8161   1.8204   1.8395   1.8455   1.8507   1.8673   1.8746   1.9200
  1.9299   1.9362   1.9637   1.9681   1.9941   2.0103   2.0521   2.0538
  2.0869   2.1161   2.1240   2.1832   2.2117   2.2277   2.2305   2.2409
  2.2436   2.2591   2.2702   2.2721   2.2878   2.3076   2.3199   2.3209
  2.3273   2.3408   2.3725   2.4003   2.4084   2.4288   2.4349   2.4397
  2.4625   2.4689   2.4779   2.5030   2.5120   2.5210   2.5419   2.5545
  2.5611   2.5746   2.6049   2.6544   2.6636   2.6716   2.6783   2.6897
  2.6962   2.7055   2.7144   2.7485   2.7535   2.7630   2.7633   2.7986
  2.8161   2.8196   2.8301   2.8837   2.9607   2.9630   3.0633   3.0836
  3.0880   3.1008   3.1161   3.1231   3.1445   3.1922   3.2164   3.2299
  3.2574   3.2758   3.3759   3.3953   3.4218   3.4984   3.6143   3.6394
  3.6880   3.7515   3.8477   3.8986   3.9830   4.0364   4.0511   4.3279
  4.8022   4.8071   9.7585   9.7801   9.7946   9.8070   9.8127   9.8607
  9.8736  23.3287  23.4824  23.8159  23.8246  23.8425  23.8923  23.9351
 23.9451  23.9851  24.0631  24.0945  24.1239  25.7711  25.7866  25.8201
 25.8537  25.9583  25.9635  26.0086  26.0982  26.1349  26.1566  26.2285
 26.3384  26.3564  26.4017  26.5089  26.5942  26.6813  26.7021  26.7460
 26.8806  27.1661 215.7507 215.7746 215.7913 215.8064 215.8133 215.8800
215.8831
 --------------------------------------------------------------

          Ground-State Mulliken Net Atomic Charges

     Atom                 Charge (a.u.)
  ----------------------------------------
      1 C                    -0.253269
      2 C                    -0.750855
      3 Cl                    0.420893
      4 C                    -0.521269
      5 H                     0.237584
      6 C                    -0.126362
      7 Cl                    0.577133
      8 C                     0.841647
      9 Cl                    0.598566
     10 C                    -1.612105
     11 Cl                    0.579430
     12 C                    -0.123325
     13 C                    -1.582832
     14 Cl                    0.532376
     15 C                     1.124916
     16 Cl                    0.535801
     17 C                    -0.522816
     18 H                     0.217371
     19 C                    -0.335506
     20 H                     0.205460
     21 C                    -0.486489
     22 Cl                    0.443652
  ----------------------------------------
  Sum of atomic charges =     0.000000

 -----------------------------------------------------------------
                    Cartesian Multipole Moments
 -----------------------------------------------------------------
    Charge (ESU x 10^10)
                -0.0000
    Dipole Moment (Debye)
         X       1.3082      Y      -1.2327      Z      -0.4266
       Tot       1.8474
    Quadrupole Moments (Debye-Ang)
        XX    -153.7799     XY      -3.8937     YY    -159.0852
        XZ      -7.6500     YZ       1.7466     ZZ    -150.6310
    Octopole Moments (Debye-Ang^2)
       XXX     -80.6904    XXY     -57.1780    XYY     -39.4448
       YYY    -117.3270    XXZ      11.2849    XYZ      13.1658
       YYZ      41.0377    XZZ     -22.0610    YZZ     -48.0096
       ZZZ     119.2432
    Hexadecapole Moments (Debye-Ang^3)
      XXXX   -6288.7295   XXXY    -294.5199   XXYY   -1398.5290
      XYYY    -213.7217   YYYY   -1975.0299   XXXZ     721.5456
      XXYZ      70.0773   XYYZ     279.5820   YYYZ     143.8782
      XXZZ   -1394.3314   XYZZ    -108.9197   YYZZ    -747.9729
      XZZZ     767.9808   YZZZ     117.9466   ZZZZ   -2481.4012
 -----------------------------------------------------------------
 Calculating analytic gradient of the SCF energy
 Gradient of SCF Energy
            1           2           3           4           5           6
    1  -0.0000448   0.0001743   0.0002416   0.0000113   0.0000201  -0.0000603
    2  -0.0000005   0.0000328   0.0000593  -0.0000073  -0.0000192   0.0000137
    3   0.0000361  -0.0002563  -0.0000748   0.0000350   0.0000008   0.0000172
            7           8           9          10          11          12
    1  -0.0000061  -0.0001374  -0.0000548   0.0003575   0.0003323   0.0000296
    2  -0.0000034  -0.0000084   0.0000137  -0.0000435  -0.0000866   0.0001068
    3   0.0000156   0.0000365   0.0000766   0.0000335  -0.0002237  -0.0000033
           13          14          15          16          17          18
    1  -0.0002858  -0.0002685   0.0001220   0.0000323   0.0000775  -0.0000063
    2  -0.0001589  -0.0000108  -0.0000052   0.0000175   0.0000399   0.0000009
    3   0.0000089   0.0002892  -0.0000219  -0.0000075  -0.0000513  -0.0000191
           19          20          21          22
    1  -0.0000393  -0.0000280  -0.0001200  -0.0003470
    2  -0.0000181   0.0000071   0.0001392  -0.0000688
    3  -0.0000431  -0.0000224   0.0001802  -0.0000063
 Max gradient component =       3.575E-04
 RMS gradient           =       1.232E-04
 Gradient time:  CPU 273.87 s  wall 45.87 s
 Geometry Optimization Parameters
   NAtoms,    NIC,     NZ,  NCons,   NDum,   NFix, NCnnct, MaxDiis
       22     171      22       0       0       0       0       0

 Cartesian Hessian Update
 Hessian updated using BFGS update


** GEOMETRY OPTIMIZATION IN DELOCALIZED INTERNAL COORDINATES **
   Searching for a Minimum

   Optimization Cycle:  17

                       Coordinates (Angstroms)
     ATOM                X               Y               Z
      1  C        -0.0005838035   -0.0121246971    0.0020436557
      2  C        -0.0755914126   -0.4601234915    1.3234301556
      3  Cl        1.3600805169   -1.0562458647    2.1278443971
      4  C        -1.2665076111   -0.4433215731    2.0346585588
      5  H        -1.3002821232   -0.7936608243    3.0566165491
      6  C        -2.4207236547    0.0298830501    1.4233433867
      7  Cl       -3.8966499079    0.0352968616    2.3515646165
      8  C        -2.3960450471    0.4887194584    0.1005440392
      9  Cl       -3.8420037693    1.0752979872   -0.6595938855
     10  C        -1.1780075787    0.4607436853   -0.5937341567
     11  Cl       -1.1051136129    1.0256093411   -2.2417497261
     12  C         1.2837166441   -0.0382699895   -0.7531390890
     13  C         2.1685718358    1.0512321439   -0.7031681111
     14  Cl        1.7389922891    2.4416098432    0.2576975518
     15  C         3.3728605883    1.0239677183   -1.4130857899
     16  Cl        4.4877995684    2.3664145188   -1.3677105893
     17  C         3.6996175013   -0.0917940574   -2.1787120612
     18  H         4.6327093860   -0.1035802419   -2.7268110082
     19  C         2.8379992276   -1.1776512650   -2.2391490486
     20  H         3.0888854616   -2.0454191864   -2.8345080103
     21  C         1.6432949380   -1.1440937596   -1.5292239774
     22  Cl        0.5720016408   -2.5281708836   -1.6262533012
   Point Group: c1    Number of degrees of freedom:    60


   Energy is  -3680.747912263

 Hessian updated using BFGS update

 60 Hessian modes will be used to form the next step
  Hessian Eigenvalues:
     0.001555    0.015955    0.017466    0.020391    0.020633    0.020662
     0.021747    0.022533    0.022681    0.023200    0.024090    0.024090
     0.024114    0.024116    0.024136    0.024140    0.024145    0.024157
     0.051531    0.096057    0.128813    0.159996    0.160008    0.160036
     0.219333    0.223342    0.223944    0.228761    0.232202    0.237241
     0.246030    0.249985    0.249990    0.250002    0.250132    0.251017
     0.251698    0.288807    0.290174    0.290824    0.293867    0.301041
     0.301091    0.301350    0.317357    0.356665    0.356667    0.356672
     0.401880    0.408142    0.419510    0.425174    0.457410    0.459096
     0.466734    0.470975    0.478221    0.478337    0.479200    0.480914

 Minimum search - taking simple RFO step
 Searching for Lamda that Minimizes Along All modes
 Value Taken    Lamda =  -0.00005241
 Step Taken.  Stepsize is  0.139816

                             Maximum     Tolerance    Cnvgd?
         Gradient           0.000740      0.000300      NO
         Displacement       0.102774      0.001200      NO
         Energy change     -0.000126      0.000001      NO


 New Cartesian Coordinates Obtained by Inverse Iteration

 Displacement from previous Coordinates is:  0.165869
 ----------------------------------------------------------------
             Standard Nuclear Orientation (Angstroms)
    I     Atom           X                Y                Z
 ----------------------------------------------------------------
    1      C      -0.0014835024    -0.0128392210     0.0031173587
    2      C      -0.0822312658    -0.4716642063     1.3213755245
    3      Cl      1.3447816543    -1.0851243251     2.1266075092
    4      C      -1.2736590097    -0.4548163440     2.0317055852
    5      H      -1.3099230015    -0.8142564674     3.0504179629
    6      C      -2.4245575286     0.0301112712     1.4249056689
    7      Cl     -3.9009059029     0.0357691110     2.3524427546
    8      C      -2.3959822584     0.4999615673     0.1067112275
    9      Cl     -3.8381204624     1.0999526196    -0.6501831658
   10      C      -1.1783887045     0.4708314816    -0.5876332073
   11      Cl     -1.1104630695     1.0506347319    -2.2297845545
   12      C       1.2854445140    -0.0389399568    -0.7527063386
   13      C       2.1670851996     1.0550299730    -0.7134509281
   14      Cl      1.7378593171     2.4544759462     0.2327067905
   15      C       3.3703317945     1.0282137137    -1.4246324911
   16      Cl      4.4776098222     2.3772784580    -1.3915531240
   17      C       3.7030904469    -0.0914184126    -2.1808363489
   18      H       4.6358904598    -0.1027147498    -2.7294315084
   19      C       2.8475097396    -1.1816582787    -2.2309424983
   20      H       3.1027733984    -2.0532443608    -2.8188196216
   21      C       1.6527350077    -1.1484868716    -1.5211644032
   22      Cl      0.5956244283    -2.5427769055    -1.6079480366
 ----------------------------------------------------------------
 Nuclear Repulsion Energy =        2422.96055270 hartrees
 There are       97 alpha and       97 beta electrons
 Applying Cartesian multipole field
    Component          Value
    ---------          -----
     (2,0,0)        1.00000E-12
     (0,2,0)        2.00000E-11
     (0,0,2)       -3.00000E-11
 Nucleus-field energy     =    -0.0000000203 hartrees
 Requested basis set is 6-311++G(d,p)
 There are 178 shells and 495 basis functions
 A cutoff of  1.0D-15 yielded  11815 shell pairs
 There are    101215 function pairs (    108914 Cartesian)
 Smallest overlap matrix eigenvalue = 1.04E-07
 Linear dependence detected in AO basis
 Number of orthogonalized atomic orbitals = 490
 Maximum deviation from orthogonality = 3.245E-10
 Guess from superposition of atomic densities
 Warning:  Energy on first SCF cycle will be non-variational
 SAD guess density has 194.000000 electrons

 -----------------------------------------------------------------------
  General SCF calculation program by
  Eric Jon Sundstrom, Paul Horn, Yuezhi Mao, Dmitri Zuev, Alec White,
  David Stuck, Shaama M.S., Shane Yost, Joonho Lee, David Small,
  Daniel Levine, Susi Lehtola, Hugh Burton, Evgeny Epifanovsky,
  Bang C. Huynh
 -----------------------------------------------------------------------
 Exchange:     0.2000 Hartree-Fock + 0.0800 Slater + 0.7200 B88
 Correlation:  0.1900 VWN1RPA + 0.8100 LYP
 Using SG-1 standard quadrature grid
 using 6 threads for integral computing
 -------------------------------------------------------
 OpenMP Integral computing Module                
 Release: version 2.0, May 2017, Q-Chem Inc. Pleasanton 
 -------------------------------------------------------
 A restricted SCF calculation will be
 performed using DIIS
 SCF converges when DIIS error is below 1.0e-08
 ---------------------------------------
  Cycle       Energy         DIIS error
 ---------------------------------------
    1   -3685.2074197724      2.73e-02  
    2   -3680.6312729837      1.96e-03  
    3   -3680.5519579427      2.44e-03  
    4   -3680.7388865548      5.18e-04  
    5   -3680.7462499607      2.31e-04  
    6   -3680.7476728540      9.04e-05  
    7   -3680.7479065552      1.88e-05  
    8   -3680.7479143513      9.19e-06  
    9   -3680.7479166785      3.00e-06  
   10   -3680.7479169480      9.34e-07  
   11   -3680.7479169756      2.23e-07  
   12   -3680.7479169769      1.01e-07  
   13   -3680.7479169775      2.93e-08  
   14   -3680.7479169774      1.03e-08  
   15   -3680.7479169772      4.04e-09  Convergence criterion met
 ---------------------------------------
 SCF time:   CPU 879.75s  wall 155.00s 
 SCF   energy in the final basis set =    -3680.7479169772
 Total energy in the final basis set =    -3680.7479169772

 --------------------------------------------------------------

                    Orbital Energies (a.u.)
 --------------------------------------------------------------

 Alpha MOs
 -- Occupied --
********-101.5795-101.5794-101.5781-101.5771-101.5754-101.5752 -10.2824
-10.2798 -10.2789 -10.2771 -10.2756 -10.2706 -10.2706 -10.2421 -10.2411
-10.2234 -10.2208 -10.2174  -9.4947  -9.4943  -9.4941  -9.4928  -9.4919
 -9.4900  -9.4899  -7.2597  -7.2591  -7.2591  -7.2576  -7.2568  -7.2549
 -7.2547  -7.2496  -7.2490  -7.2489  -7.2488  -7.2484  -7.2480  -7.2476
 -7.2470  -7.2467  -7.2460  -7.2448  -7.2447  -7.2442  -7.2441  -0.9647
 -0.9468  -0.9139  -0.9083  -0.9034  -0.8817  -0.8736  -0.8451  -0.8396
 -0.8061  -0.7617  -0.7515  -0.7436  -0.6700  -0.6420  -0.6315  -0.6181
 -0.5543  -0.5505  -0.5357  -0.5288  -0.4988  -0.4858  -0.4714  -0.4708
 -0.4656  -0.4600  -0.4503  -0.4385  -0.4239  -0.4168  -0.4124  -0.4031
 -0.3923  -0.3882  -0.3682  -0.3576  -0.3576  -0.3504  -0.3461  -0.3410
 -0.3382  -0.3355  -0.3308  -0.3258  -0.3225  -0.2855  -0.2790  -0.2693
 -0.2658
 -- Virtual --
 -0.0630  -0.0602  -0.0595  -0.0517  -0.0486  -0.0300  -0.0104  -0.0029
  0.0004   0.0041   0.0102   0.0180   0.0205   0.0246   0.0262   0.0326
  0.0446   0.0477   0.0522   0.0545   0.0591   0.0606   0.0643   0.0667
  0.0726   0.0808   0.0813   0.0854   0.0901   0.0922   0.0964   0.0998
  0.1028   0.1046   0.1047   0.1084   0.1149   0.1165   0.1196   0.1208
  0.1238   0.1252   0.1295   0.1299   0.1355   0.1373   0.1409   0.1425
  0.1479   0.1533   0.1559   0.1587   0.1634   0.1652   0.1680   0.1718
  0.1744   0.1811   0.1880   0.1938   0.1963   0.1976   0.2030   0.2100
  0.2109   0.2146   0.2174   0.2243   0.2267   0.2319   0.2343   0.2367
  0.2392   0.2416   0.2466   0.2508   0.2535   0.2560   0.2598   0.2654
  0.2686   0.2705   0.2717   0.2797   0.2830   0.2882   0.2906   0.2947
  0.2953   0.3003   0.3060   0.3072   0.3141   0.3197   0.3228   0.3320
  0.3406   0.3484   0.3618   0.3916   0.4045   0.4090   0.4313   0.4359
  0.4407   0.4451   0.4505   0.4544   0.4599   0.4645   0.4653   0.4699
  0.4754   0.4820   0.4874   0.4956   0.5005   0.5051   0.5124   0.5171
  0.5174   0.5246   0.5295   0.5476   0.5544   0.5640   0.5682   0.5721
  0.5750   0.5821   0.5909   0.6016   0.6040   0.6062   0.6079   0.6208
  0.6280   0.6297   0.6348   0.6373   0.6425   0.6468   0.6584   0.6750
  0.6788   0.6804   0.6844   0.6861   0.7048   0.7231   0.7265   0.7736
  0.7847   0.7995   0.8019   0.8130   0.8215   0.8248   0.8310   0.8342
  0.8383   0.8409   0.8425   0.8441   0.8480   0.8519   0.8537   0.8552
  0.8616   0.8640   0.8668   0.8701   0.8775   0.8850   0.8920   0.8953
  0.8971   0.9031   0.9047   0.9163   0.9246   0.9311   0.9348   0.9431
  0.9474   0.9533   0.9558   0.9638   0.9675   0.9707   0.9746   0.9767
  0.9830   0.9900   0.9985   1.0110   1.0155   1.0295   1.0356   1.0411
  1.0552   1.0611   1.0674   1.1085   1.1407   1.1511   1.1755   1.1893
  1.2056   1.2139   1.2237   1.2292   1.2418   1.2493   1.2542   1.2685
  1.2856   1.2935   1.2955   1.2995   1.3015   1.3094   1.3408   1.3525
  1.3555   1.3766   1.3888   1.4350   1.4536   1.4763   1.4809   1.4991
  1.5134   1.5521   1.5659   1.5781   1.5895   1.6235   1.6252   1.6352
  1.6642   1.6745   1.7202   1.7392   1.7488   1.7709   1.7864   1.7945
  1.8156   1.8211   1.8381   1.8458   1.8508   1.8667   1.8745   1.9192
  1.9290   1.9370   1.9632   1.9692   1.9931   2.0103   2.0523   2.0537
  2.0869   2.1163   2.1241   2.1832   2.2120   2.2275   2.2308   2.2409
  2.2432   2.2588   2.2702   2.2722   2.2874   2.3074   2.3198   2.3204
  2.3272   2.3406   2.3730   2.4008   2.4101   2.4271   2.4341   2.4402
  2.4625   2.4684   2.4783   2.5030   2.5087   2.5206   2.5421   2.5542
  2.5609   2.5744   2.6047   2.6540   2.6630   2.6717   2.6778   2.6895
  2.6960   2.7057   2.7145   2.7480   2.7536   2.7623   2.7634   2.7979
  2.8161   2.8190   2.8299   2.8829   2.9604   2.9613   3.0624   3.0836
  3.0881   3.1011   3.1153   3.1215   3.1440   3.1910   3.2164   3.2287
  3.2571   3.2759   3.3759   3.3953   3.4218   3.4981   3.6141   3.6392
  3.6875   3.7514   3.8475   3.8965   3.9816   4.0356   4.0513   4.3294
  4.8022   4.8064   9.7584   9.7800   9.7943   9.8082   9.8111   9.8620
  9.8720  23.3289  23.4806  23.8148  23.8235  23.8425  23.8913  23.9343
 23.9447  23.9858  24.0625  24.0932  24.1247  25.7705  25.7857  25.8196
 25.8535  25.9571  25.9629  26.0080  26.0979  26.1354  26.1578  26.2298
 26.3392  26.3550  26.3978  26.5081  26.5942  26.6833  26.6970  26.7485
 26.8792  27.1637 215.7505 215.7745 215.7910 215.8077 215.8113 215.8790
215.8834
 --------------------------------------------------------------

          Ground-State Mulliken Net Atomic Charges

     Atom                 Charge (a.u.)
  ----------------------------------------
      1 C                    -0.254348
      2 C                    -0.756076
      3 Cl                    0.423946
      4 C                    -0.520397
      5 H                     0.237916
      6 C                    -0.143878
      7 Cl                    0.576765
      8 C                     0.832300
      9 Cl                    0.598540
     10 C                    -1.585943
     11 Cl                    0.582019
     12 C                    -0.121897
     13 C                    -1.567463
     14 Cl                    0.535502
     15 C                     1.114963
     16 Cl                    0.535610
     17 C                    -0.535029
     18 H                     0.217259
     19 C                    -0.335113
     20 H                     0.205815
     21 C                    -0.488062
     22 Cl                    0.447572
  ----------------------------------------
  Sum of atomic charges =     0.000000

 -----------------------------------------------------------------
                    Cartesian Multipole Moments
 -----------------------------------------------------------------
    Charge (ESU x 10^10)
                -0.0000
    Dipole Moment (Debye)
         X       1.3090      Y      -1.2417      Z      -0.4226
       Tot       1.8531
    Quadrupole Moments (Debye-Ang)
        XX    -153.7336     XY      -3.8962     YY    -159.0605
        XZ      -7.6232     YZ       1.7247     ZZ    -150.6934
    Octopole Moments (Debye-Ang^2)
       XXX     -80.1125    XXY     -57.6651    XYY     -39.3331
       YYY    -118.3522    XXZ      11.3954    XYZ      13.3061
       YYZ      41.1593    XZZ     -22.1140    YZZ     -48.4129
       ZZZ     119.6440
    Hexadecapole Moments (Debye-Ang^3)
      XXXX   -6286.0507   XXXY    -288.4962   XXYY   -1402.6025
      XYYY    -206.6181   YYYY   -2003.1561   XXXZ     732.1167
      XXYZ      73.7130   XYYZ     283.4318   YYYZ     154.7121
      XXZZ   -1392.8235   XYZZ    -106.5723   YYZZ    -751.6069
      XZZZ     780.1977   YZZZ     128.2915   ZZZZ   -2476.2740
 -----------------------------------------------------------------
 Calculating analytic gradient of the SCF energy
 Gradient of SCF Energy
            1           2           3           4           5           6
    1  -0.0002014  -0.0000132  -0.0004176  -0.0000432  -0.0000404   0.0002652
    2  -0.0000546   0.0000025   0.0000006  -0.0000155  -0.0000138  -0.0000038
    3   0.0001901   0.0001882   0.0001194  -0.0000891   0.0000181  -0.0001234
            7           8           9          10          11          12
    1  -0.0000222   0.0000858   0.0001477  -0.0002647  -0.0004946   0.0002636
    2  -0.0000013   0.0000062   0.0000007   0.0000316   0.0000221  -0.0000928
    3   0.0000128   0.0001171  -0.0000581   0.0000415   0.0002312  -0.0000998
           13          14          15          16          17          18
    1   0.0002309   0.0004419  -0.0000141  -0.0001187  -0.0002588  -0.0000064
    2   0.0000542   0.0000021  -0.0001266  -0.0000025   0.0000230   0.0000078
    3  -0.0000424  -0.0002387  -0.0000990   0.0000676   0.0001390  -0.0000118
           19          20          21          22
    1   0.0000168   0.0000323   0.0000286   0.0003824
    2   0.0000572   0.0000221   0.0000035   0.0000772
    3   0.0000580  -0.0000490  -0.0002019  -0.0001699
 Max gradient component =       4.946E-04
 RMS gradient           =       1.549E-04
 Gradient time:  CPU 274.21 s  wall 45.93 s
 Geometry Optimization Parameters
   NAtoms,    NIC,     NZ,  NCons,   NDum,   NFix, NCnnct, MaxDiis
       22     171      22       0       0       0       0       0

 Cartesian Hessian Update
 Hessian updated using BFGS update


** GEOMETRY OPTIMIZATION IN DELOCALIZED INTERNAL COORDINATES **
   Searching for a Minimum

   Optimization Cycle:  18

                       Coordinates (Angstroms)
     ATOM                X               Y               Z
      1  C        -0.0014835024   -0.0128392210    0.0031173587
      2  C        -0.0822312658   -0.4716642063    1.3213755245
      3  Cl        1.3447816543   -1.0851243251    2.1266075092
      4  C        -1.2736590097   -0.4548163440    2.0317055852
      5  H        -1.3099230015   -0.8142564674    3.0504179629
      6  C        -2.4245575286    0.0301112712    1.4249056689
      7  Cl       -3.9009059029    0.0357691110    2.3524427546
      8  C        -2.3959822584    0.4999615673    0.1067112275
      9  Cl       -3.8381204624    1.0999526196   -0.6501831658
     10  C        -1.1783887045    0.4708314816   -0.5876332073
     11  Cl       -1.1104630695    1.0506347319   -2.2297845545
     12  C         1.2854445140   -0.0389399568   -0.7527063386
     13  C         2.1670851996    1.0550299730   -0.7134509281
     14  Cl        1.7378593171    2.4544759462    0.2327067905
     15  C         3.3703317945    1.0282137137   -1.4246324911
     16  Cl        4.4776098222    2.3772784580   -1.3915531240
     17  C         3.7030904469   -0.0914184126   -2.1808363489
     18  H         4.6358904598   -0.1027147498   -2.7294315084
     19  C         2.8475097396   -1.1816582787   -2.2309424983
     20  H         3.1027733984   -2.0532443608   -2.8188196216
     21  C         1.6527350077   -1.1484868716   -1.5211644032
     22  Cl        0.5956244283   -2.5427769055   -1.6079480366
   Point Group: c1    Number of degrees of freedom:    60


   Energy is  -3680.747916977

 Hessian updated using BFGS update

 60 Hessian modes will be used to form the next step
  Hessian Eigenvalues:
     0.001386    0.015951    0.017464    0.020614    0.020634    0.020836
     0.021750    0.022577    0.022692    0.023208    0.024090    0.024091
     0.024114    0.024115    0.024136    0.024140    0.024145    0.024157
     0.051527    0.128802    0.157597    0.159996    0.160013    0.163539
     0.219352    0.223347    0.224785    0.231537    0.237021    0.240382
     0.246259    0.249790    0.249991    0.250005    0.250009    0.250929
     0.262228    0.288779    0.290788    0.293830    0.299560    0.301053
     0.301160    0.305523    0.328294    0.356665    0.356667    0.356693
     0.404524    0.408384    0.420599    0.425252    0.457409    0.459755
     0.466817    0.471399    0.478199    0.478381    0.479197    0.488275

 Minimum search - taking simple RFO step
 Searching for Lamda that Minimizes Along All modes
 Value Taken    Lamda =  -0.00002658
 Step Taken.  Stepsize is  0.012727

                             Maximum     Tolerance    Cnvgd?
         Gradient           0.001195      0.000300      NO
         Displacement       0.006268      0.001200      NO
         Energy change     -0.000005      0.000001      NO


 New Cartesian Coordinates Obtained by Inverse Iteration

 Displacement from previous Coordinates is:  0.037139
 ----------------------------------------------------------------
             Standard Nuclear Orientation (Angstroms)
    I     Atom           X                Y                Z
 ----------------------------------------------------------------
    1      C      -0.0010234172    -0.0121864775     0.0023068876
    2      C      -0.0802958049    -0.4728826760     1.3195044068
    3      Cl      1.3497513328    -1.0867229333     2.1204366385
    4      C      -1.2714291205    -0.4562713463     2.0303500370
    5      H      -1.3074734456    -0.8167111314     3.0487022131
    6      C      -2.4225826684     0.0295039409     1.4237147671
    7      Cl     -3.8986412375     0.0343744632     2.3516465815
    8      C      -2.3944879941     0.5009361443     0.1055611912
    9      Cl     -3.8369718069     1.1020268373    -0.6499508077
   10      C      -1.1766316272     0.4726980517    -0.5886909298
   11      Cl     -1.1032450375     1.0537074357    -2.2306906661
   12      C       1.2843893358    -0.0382849396    -0.7529033964
   13      C       2.1642870764     1.0564143811    -0.7138596817
   14      Cl      1.7295908427     2.4548622512     0.2322208519
   15      C       3.3682466455     1.0291195939    -1.4240893117
   16      Cl      4.4758571066     2.3780051011    -1.3921600669
   17      C       3.7014416313    -0.0918359099    -2.1789998431
   18      H       4.6345408521    -0.1035873150    -2.7270712365
   19      C       2.8460317822    -1.1827863760    -2.2285706740
   20      H       3.1017120578    -2.0550272192    -2.8152740433
   21      C       1.6511337542    -1.1491035898    -1.5189621192
   22      Cl      0.5908208194    -2.5419295127    -1.6023166424
 ----------------------------------------------------------------
 Nuclear Repulsion Energy =        2423.86746812 hartrees
 There are       97 alpha and       97 beta electrons
 Applying Cartesian multipole field
    Component          Value
    ---------          -----
     (2,0,0)        1.00000E-12
     (0,2,0)        2.00000E-11
     (0,0,2)       -3.00000E-11
 Nucleus-field energy     =    -0.0000000202 hartrees
 Requested basis set is 6-311++G(d,p)
 There are 178 shells and 495 basis functions
 A cutoff of  1.0D-15 yielded  11825 shell pairs
 There are    101321 function pairs (    109020 Cartesian)
 Smallest overlap matrix eigenvalue = 1.03E-07
 Linear dependence detected in AO basis
 Number of orthogonalized atomic orbitals = 490
 Maximum deviation from orthogonality = 3.789E-10
 Guess from superposition of atomic densities
 Warning:  Energy on first SCF cycle will be non-variational
 SAD guess density has 194.000000 electrons

 -----------------------------------------------------------------------
  General SCF calculation program by
  Eric Jon Sundstrom, Paul Horn, Yuezhi Mao, Dmitri Zuev, Alec White,
  David Stuck, Shaama M.S., Shane Yost, Joonho Lee, David Small,
  Daniel Levine, Susi Lehtola, Hugh Burton, Evgeny Epifanovsky,
  Bang C. Huynh
 -----------------------------------------------------------------------
 Exchange:     0.2000 Hartree-Fock + 0.0800 Slater + 0.7200 B88
 Correlation:  0.1900 VWN1RPA + 0.8100 LYP
 Using SG-1 standard quadrature grid
 using 6 threads for integral computing
 -------------------------------------------------------
 OpenMP Integral computing Module                
 Release: version 2.0, May 2017, Q-Chem Inc. Pleasanton 
 -------------------------------------------------------
 A restricted SCF calculation will be
 performed using DIIS
 SCF converges when DIIS error is below 1.0e-08
 ---------------------------------------
  Cycle       Energy         DIIS error
 ---------------------------------------
    1   -3685.2068339719      2.73e-02  
    2   -3680.6312213737      1.96e-03  
    3   -3680.5516647631      2.44e-03  
    4   -3680.7388656007      5.19e-04  
    5   -3680.7462434832      2.32e-04  
    6   -3680.7476843458      9.05e-05  
    7   -3680.7479183386      1.95e-05  
    8   -3680.7479266641      9.62e-06  
    9   -3680.7479292143      3.18e-06  
   10   -3680.7479295247      8.97e-07  
   11   -3680.7479295505      2.22e-07  
   12   -3680.7479295516      1.01e-07  
   13   -3680.7479295519      2.93e-08  
   14   -3680.7479295519      1.03e-08  
   15   -3680.7479295521      4.04e-09  Convergence criterion met
 ---------------------------------------
 SCF time:   CPU 880.43s  wall 154.00s 
 SCF   energy in the final basis set =    -3680.7479295521
 Total energy in the final basis set =    -3680.7479295521

 --------------------------------------------------------------

                    Orbital Energies (a.u.)
 --------------------------------------------------------------

 Alpha MOs
 -- Occupied --
********-101.5795-101.5795-101.5781-101.5772-101.5754-101.5752 -10.2823
-10.2799 -10.2791 -10.2771 -10.2756 -10.2708 -10.2705 -10.2417 -10.2408
-10.2235 -10.2209 -10.2175  -9.4947  -9.4943  -9.4941  -9.4928  -9.4919
 -9.4900  -9.4900  -7.2597  -7.2592  -7.2591  -7.2576  -7.2568  -7.2549
 -7.2547  -7.2496  -7.2491  -7.2489  -7.2488  -7.2484  -7.2480  -7.2476
 -7.2470  -7.2467  -7.2461  -7.2448  -7.2448  -7.2443  -7.2442  -0.9647
 -0.9467  -0.9138  -0.9082  -0.9033  -0.8817  -0.8736  -0.8451  -0.8395
 -0.8062  -0.7617  -0.7515  -0.7436  -0.6701  -0.6420  -0.6317  -0.6180
 -0.5543  -0.5505  -0.5357  -0.5287  -0.4988  -0.4857  -0.4714  -0.4707
 -0.4656  -0.4599  -0.4503  -0.4385  -0.4239  -0.4168  -0.4123  -0.4031
 -0.3922  -0.3881  -0.3683  -0.3577  -0.3575  -0.3503  -0.3461  -0.3411
 -0.3382  -0.3355  -0.3309  -0.3259  -0.3227  -0.2854  -0.2790  -0.2693
 -0.2659
 -- Virtual --
 -0.0630  -0.0603  -0.0594  -0.0517  -0.0486  -0.0301  -0.0104  -0.0030
  0.0003   0.0041   0.0102   0.0180   0.0204   0.0246   0.0262   0.0327
  0.0447   0.0477   0.0522   0.0545   0.0591   0.0606   0.0643   0.0667
  0.0726   0.0808   0.0812   0.0854   0.0901   0.0922   0.0964   0.0998
  0.1028   0.1046   0.1047   0.1084   0.1150   0.1165   0.1196   0.1209
  0.1238   0.1252   0.1294   0.1299   0.1355   0.1373   0.1409   0.1425
  0.1478   0.1533   0.1559   0.1586   0.1634   0.1652   0.1681   0.1718
  0.1744   0.1812   0.1881   0.1937   0.1964   0.1976   0.2030   0.2100
  0.2108   0.2146   0.2174   0.2245   0.2269   0.2318   0.2344   0.2367
  0.2393   0.2417   0.2467   0.2508   0.2536   0.2559   0.2600   0.2655
  0.2687   0.2704   0.2718   0.2796   0.2830   0.2883   0.2908   0.2947
  0.2955   0.3005   0.3060   0.3074   0.3142   0.3196   0.3227   0.3320
  0.3407   0.3483   0.3618   0.3916   0.4045   0.4090   0.4314   0.4359
  0.4407   0.4452   0.4506   0.4544   0.4598   0.4646   0.4655   0.4700
  0.4755   0.4819   0.4875   0.4956   0.5004   0.5052   0.5124   0.5172
  0.5176   0.5247   0.5294   0.5476   0.5545   0.5640   0.5684   0.5723
  0.5752   0.5822   0.5911   0.6017   0.6041   0.6063   0.6080   0.6210
  0.6281   0.6297   0.6348   0.6376   0.6424   0.6467   0.6583   0.6752
  0.6784   0.6799   0.6844   0.6863   0.7050   0.7229   0.7269   0.7740
  0.7846   0.7993   0.8017   0.8132   0.8214   0.8247   0.8308   0.8342
  0.8382   0.8409   0.8424   0.8441   0.8479   0.8521   0.8538   0.8550
  0.8614   0.8642   0.8669   0.8700   0.8771   0.8850   0.8914   0.8953
  0.8974   0.9032   0.9046   0.9166   0.9248   0.9312   0.9350   0.9431
  0.9473   0.9530   0.9559   0.9638   0.9674   0.9709   0.9747   0.9771
  0.9831   0.9905   0.9986   1.0112   1.0155   1.0296   1.0358   1.0413
  1.0556   1.0619   1.0678   1.1090   1.1405   1.1509   1.1757   1.1897
  1.2057   1.2140   1.2238   1.2291   1.2419   1.2492   1.2542   1.2685
  1.2853   1.2928   1.2952   1.2995   1.3012   1.3096   1.3408   1.3533
  1.3563   1.3772   1.3893   1.4347   1.4533   1.4763   1.4809   1.4991
  1.5135   1.5522   1.5659   1.5791   1.5894   1.6234   1.6261   1.6358
  1.6643   1.6742   1.7202   1.7393   1.7490   1.7707   1.7867   1.7946
  1.8156   1.8210   1.8389   1.8459   1.8507   1.8667   1.8747   1.9196
  1.9296   1.9365   1.9631   1.9691   1.9933   2.0104   2.0522   2.0537
  2.0870   2.1162   2.1240   2.1829   2.2119   2.2275   2.2306   2.2408
  2.2432   2.2588   2.2702   2.2723   2.2874   2.3076   2.3199   2.3206
  2.3274   2.3407   2.3728   2.4003   2.4105   2.4269   2.4342   2.4401
  2.4625   2.4691   2.4784   2.5035   2.5094   2.5208   2.5422   2.5544
  2.5609   2.5745   2.6048   2.6539   2.6635   2.6719   2.6781   2.6894
  2.6960   2.7056   2.7146   2.7482   2.7535   2.7624   2.7637   2.7984
  2.8161   2.8194   2.8298   2.8833   2.9609   2.9619   3.0628   3.0836
  3.0881   3.1010   3.1160   3.1221   3.1442   3.1917   3.2166   3.2291
  3.2572   3.2759   3.3759   3.3955   3.4217   3.4983   3.6141   3.6394
  3.6879   3.7514   3.8476   3.8976   3.9824   4.0361   4.0512   4.3285
  4.8023   4.8065   9.7585   9.7801   9.7945   9.8082   9.8109   9.8615
  9.8735  23.3290  23.4817  23.8152  23.8239  23.8426  23.8920  23.9347
 23.9448  23.9852  24.0628  24.0938  24.1240  25.7708  25.7858  25.8195
 25.8535  25.9576  25.9633  26.0085  26.0980  26.1352  26.1568  26.2291
 26.3404  26.3564  26.3987  26.5087  26.5942  26.6830  26.6971  26.7493
 26.8793  27.1660 215.7506 215.7746 215.7913 215.8078 215.8112 215.8803
215.8835
 --------------------------------------------------------------

          Ground-State Mulliken Net Atomic Charges

     Atom                 Charge (a.u.)
  ----------------------------------------
      1 C                    -0.252384
      2 C                    -0.757434
      3 Cl                    0.422497
      4 C                    -0.517835
      5 H                     0.237764
      6 C                    -0.133845
      7 Cl                    0.577079
      8 C                     0.835005
      9 Cl                    0.598588
     10 C                    -1.598804
     11 Cl                    0.579806
     12 C                    -0.119653
     13 C                    -1.577645
     14 Cl                    0.532822
     15 C                     1.121923
     16 Cl                    0.536051
     17 C                    -0.526197
     18 H                     0.217381
     19 C                    -0.337644
     20 H                     0.205619
     21 C                    -0.489180
     22 Cl                    0.446085
  ----------------------------------------
  Sum of atomic charges =     0.000000

 -----------------------------------------------------------------
                    Cartesian Multipole Moments
 -----------------------------------------------------------------
    Charge (ESU x 10^10)
                 0.0000
    Dipole Moment (Debye)
         X       1.3097      Y      -1.2440      Z      -0.4210
       Tot       1.8548
    Quadrupole Moments (Debye-Ang)
        XX    -153.7217     XY      -3.8993     YY    -159.0634
        XZ      -7.6251     YZ       1.7246     ZZ    -150.7087
    Octopole Moments (Debye-Ang^2)
       XXX     -80.1122    XXY     -57.7268    XYY     -39.3514
       YYY    -118.5449    XXZ      11.4777    XYZ      13.2865
       YYZ      41.1993    XZZ     -22.1387    YZZ     -48.4627
       ZZZ     119.8155
    Hexadecapole Moments (Debye-Ang^3)
      XXXX   -6276.9068   XXXY    -287.9623   XXYY   -1401.3263
      XYYY    -206.3067   YYYY   -2005.1265   XXXZ     731.2938
      XXYZ      74.0804   XYYZ     282.9406   YYYZ     155.8731
      XXZZ   -1391.0243   XYZZ    -106.2700   YYZZ    -751.1199
      XZZZ     779.2898   YZZZ     129.4756   ZZZZ   -2472.0132
 -----------------------------------------------------------------
 Calculating analytic gradient of the SCF energy
 Gradient of SCF Energy
            1           2           3           4           5           6
    1  -0.0000031   0.0000321   0.0000241  -0.0000054   0.0000086   0.0000163
    2   0.0000010  -0.0000051  -0.0000508  -0.0000062  -0.0000200  -0.0000034
    3   0.0000430  -0.0000419   0.0000156   0.0000092  -0.0000004   0.0000096
            7           8           9          10          11          12
    1   0.0000030  -0.0000234   0.0000071   0.0000175   0.0000191   0.0000237
    2  -0.0000102   0.0000155   0.0000156   0.0000315   0.0000032  -0.0000291
    3   0.0000239  -0.0000019   0.0000154   0.0000162  -0.0000201  -0.0000071
           13          14          15          16          17          18
    1  -0.0000265  -0.0000301   0.0000285   0.0000050   0.0000033  -0.0000060
    2  -0.0000164   0.0000118   0.0000043  -0.0000079   0.0000191   0.0000012
    3  -0.0000142   0.0000392  -0.0000173  -0.0000008  -0.0000096  -0.0000127
           19          20          21          22
    1  -0.0000203  -0.0000122  -0.0000413  -0.0000199
    2  -0.0000070   0.0000103   0.0000675  -0.0000252
    3  -0.0000174  -0.0000210   0.0000025  -0.0000102
 Max gradient component =       6.746E-05
 RMS gradient           =       2.110E-05
 Gradient time:  CPU 274.02 s  wall 45.90 s
 Geometry Optimization Parameters
   NAtoms,    NIC,     NZ,  NCons,   NDum,   NFix, NCnnct, MaxDiis
       22     171      22       0       0       0       0       0

 Cartesian Hessian Update
 Hessian updated using BFGS update


** GEOMETRY OPTIMIZATION IN DELOCALIZED INTERNAL COORDINATES **
   Searching for a Minimum

   Optimization Cycle:  19

                       Coordinates (Angstroms)
     ATOM                X               Y               Z
      1  C        -0.0010234172   -0.0121864775    0.0023068876
      2  C        -0.0802958049   -0.4728826760    1.3195044068
      3  Cl        1.3497513328   -1.0867229333    2.1204366385
      4  C        -1.2714291205   -0.4562713463    2.0303500370
      5  H        -1.3074734456   -0.8167111314    3.0487022131
      6  C        -2.4225826684    0.0295039409    1.4237147671
      7  Cl       -3.8986412375    0.0343744632    2.3516465815
      8  C        -2.3944879941    0.5009361443    0.1055611912
      9  Cl       -3.8369718069    1.1020268373   -0.6499508077
     10  C        -1.1766316272    0.4726980517   -0.5886909298
     11  Cl       -1.1032450375    1.0537074357   -2.2306906661
     12  C         1.2843893358   -0.0382849396   -0.7529033964
     13  C         2.1642870764    1.0564143811   -0.7138596817
     14  Cl        1.7295908427    2.4548622512    0.2322208519
     15  C         3.3682466455    1.0291195939   -1.4240893117
     16  Cl        4.4758571066    2.3780051011   -1.3921600669
     17  C         3.7014416313   -0.0918359099   -2.1789998431
     18  H         4.6345408521   -0.1035873150   -2.7270712365
     19  C         2.8460317822   -1.1827863760   -2.2285706740
     20  H         3.1017120578   -2.0550272192   -2.8152740433
     21  C         1.6511337542   -1.1491035898   -1.5189621192
     22  Cl        0.5908208194   -2.5419295127   -1.6023166424
   Point Group: c1    Number of degrees of freedom:    60


   Energy is  -3680.747929552

 Hessian updated using BFGS update

 60 Hessian modes will be used to form the next step
  Hessian Eigenvalues:
     0.001380    0.015917    0.017457    0.020627    0.020629    0.020847
     0.021746    0.022531    0.022678    0.023189    0.024090    0.024090
     0.024114    0.024115    0.024136    0.024140    0.024143    0.024157
     0.051528    0.128769    0.158425    0.159996    0.160012    0.164509
     0.219322    0.223348    0.224840    0.231313    0.237071    0.242382
     0.246433    0.249009    0.249988    0.249995    0.250026    0.250926
     0.264293    0.288777    0.290772    0.293837    0.300256    0.301054
     0.301130    0.308089    0.331888    0.356665    0.356666    0.356699
     0.405843    0.408375    0.421511    0.425229    0.457389    0.459597
     0.466760    0.471268    0.478198    0.478346    0.479195    0.490271

 Minimum search - taking simple RFO step
 Searching for Lamda that Minimizes Along All modes
 Value Taken    Lamda =   0.00000000
 Step Taken.  Stepsize is  0.010636

                             Maximum     Tolerance    Cnvgd?
         Gradient           0.000091      0.000300     YES
         Displacement       0.007604      0.001200      NO
         Energy change     -0.000013      0.000001      NO


 New Cartesian Coordinates Obtained by Inverse Iteration

 Displacement from previous Coordinates is:  0.016371
 ----------------------------------------------------------------
             Standard Nuclear Orientation (Angstroms)
    I     Atom           X                Y                Z
 ----------------------------------------------------------------
    1      C      -0.0012148326    -0.0119555188     0.0020457391
    2      C      -0.0800607993    -0.4714972363     1.3197032701
    3      Cl      1.3504442295    -1.0836544985     2.1209541921
    4      C      -1.2710676450    -0.4551427888     2.0307407324
    5      H      -1.3066697931    -0.8146816182     3.0494259105
    6      C      -2.4226569142     0.0292663321     1.4238793098
    7      Cl     -3.8985960704     0.0340324602     2.3519720019
    8      C      -2.3950311919     0.4996123349     0.1053639027
    9      Cl     -3.8380583403     1.0992697199    -0.6502606127
   10      C      -1.1772666717     0.4716498827    -0.5890747914
   11      Cl     -1.1044403762     1.0518696669    -2.2312944622
   12      C       1.2842016065    -0.0379907785    -0.7532849844
   13      C       2.1648674713     1.0560972819    -0.7132450812
   14      Cl      1.7311301572     2.4542181283     0.2336330891
   15      C       3.3689946794     1.0285007169    -1.4231265028
   16      Cl      4.4774779677     2.3766449203    -1.3897988084
   17      C       3.7017152812    -0.0921010300    -2.1787523692
   18      H       4.6349579225    -0.1040166497    -2.7265734960
   19      C       2.8456199064    -1.1824339265    -2.2293834908
   20      H       3.1008759969    -2.0543887190    -2.8166971497
   21      C       1.6505433074    -1.1485237489    -1.5200877508
   22      Cl      0.5892551855    -2.5404561569    -1.6052344924
 ----------------------------------------------------------------
 Nuclear Repulsion Energy =        2423.83864707 hartrees
 There are       97 alpha and       97 beta electrons
 Applying Cartesian multipole field
    Component          Value
    ---------          -----
     (2,0,0)        1.00000E-12
     (0,2,0)        2.00000E-11
     (0,0,2)       -3.00000E-11
 Nucleus-field energy     =    -0.0000000202 hartrees
 Requested basis set is 6-311++G(d,p)
 There are 178 shells and 495 basis functions
 A cutoff of  1.0D-15 yielded  11825 shell pairs
 There are    101321 function pairs (    109020 Cartesian)
 Smallest overlap matrix eigenvalue = 1.03E-07
 Linear dependence detected in AO basis
 Number of orthogonalized atomic orbitals = 490
 Maximum deviation from orthogonality = 2.355E-10
 Guess from superposition of atomic densities
 Warning:  Energy on first SCF cycle will be non-variational
 SAD guess density has 194.000000 electrons

 -----------------------------------------------------------------------
  General SCF calculation program by
  Eric Jon Sundstrom, Paul Horn, Yuezhi Mao, Dmitri Zuev, Alec White,
  David Stuck, Shaama M.S., Shane Yost, Joonho Lee, David Small,
  Daniel Levine, Susi Lehtola, Hugh Burton, Evgeny Epifanovsky,
  Bang C. Huynh
 -----------------------------------------------------------------------
 Exchange:     0.2000 Hartree-Fock + 0.0800 Slater + 0.7200 B88
 Correlation:  0.1900 VWN1RPA + 0.8100 LYP
 Using SG-1 standard quadrature grid
 using 6 threads for integral computing
 -------------------------------------------------------
 OpenMP Integral computing Module                
 Release: version 2.0, May 2017, Q-Chem Inc. Pleasanton 
 -------------------------------------------------------
 A restricted SCF calculation will be
 performed using DIIS
 SCF converges when DIIS error is below 1.0e-08
 ---------------------------------------
  Cycle       Energy         DIIS error
 ---------------------------------------
    1   -3685.2070304920      2.73e-02  
    2   -3680.6312237573      1.96e-03  
    3   -3680.5516844506      2.44e-03  
    4   -3680.7388700811      5.19e-04  
    5   -3680.7462456574      2.32e-04  
    6   -3680.7476845567      9.05e-05  
    7   -3680.7479185479      1.94e-05  
    8   -3680.7479268492      9.60e-06  
    9   -3680.7479293900      3.18e-06  
   10   -3680.7479296991      8.98e-07  
   11   -3680.7479297247      2.22e-07  
   12   -3680.7479297262      1.01e-07  
   13   -3680.7479297263      2.93e-08  
   14   -3680.7479297265      1.03e-08  
   15   -3680.7479297264      4.04e-09  Convergence criterion met
 ---------------------------------------
 SCF time:   CPU 880.02s  wall 155.00s 
 SCF   energy in the final basis set =    -3680.7479297264
 Total energy in the final basis set =    -3680.7479297264

 --------------------------------------------------------------

                    Orbital Energies (a.u.)
 --------------------------------------------------------------

 Alpha MOs
 -- Occupied --
********-101.5795-101.5795-101.5781-101.5772-101.5754-101.5752 -10.2823
-10.2799 -10.2790 -10.2771 -10.2756 -10.2707 -10.2705 -10.2417 -10.2408
-10.2235 -10.2209 -10.2175  -9.4948  -9.4943  -9.4941  -9.4928  -9.4919
 -9.4900  -9.4900  -7.2597  -7.2592  -7.2591  -7.2576  -7.2568  -7.2549
 -7.2547  -7.2496  -7.2491  -7.2489  -7.2488  -7.2484  -7.2480  -7.2476
 -7.2470  -7.2467  -7.2461  -7.2448  -7.2448  -7.2443  -7.2442  -0.9647
 -0.9467  -0.9139  -0.9082  -0.9033  -0.8817  -0.8736  -0.8451  -0.8395
 -0.8062  -0.7617  -0.7515  -0.7436  -0.6701  -0.6420  -0.6316  -0.6181
 -0.5543  -0.5505  -0.5357  -0.5287  -0.4988  -0.4857  -0.4714  -0.4707
 -0.4656  -0.4599  -0.4503  -0.4385  -0.4239  -0.4168  -0.4123  -0.4031
 -0.3922  -0.3881  -0.3683  -0.3577  -0.3575  -0.3503  -0.3461  -0.3411
 -0.3382  -0.3355  -0.3309  -0.3259  -0.3227  -0.2854  -0.2790  -0.2693
 -0.2659
 -- Virtual --
 -0.0630  -0.0602  -0.0595  -0.0517  -0.0486  -0.0301  -0.0104  -0.0030
  0.0003   0.0041   0.0102   0.0180   0.0204   0.0246   0.0262   0.0327
  0.0447   0.0477   0.0522   0.0546   0.0591   0.0606   0.0643   0.0667
  0.0726   0.0808   0.0812   0.0854   0.0901   0.0922   0.0963   0.0998
  0.1028   0.1046   0.1048   0.1085   0.1150   0.1165   0.1195   0.1209
  0.1238   0.1252   0.1294   0.1299   0.1355   0.1373   0.1409   0.1425
  0.1478   0.1532   0.1558   0.1587   0.1634   0.1652   0.1681   0.1718
  0.1743   0.1812   0.1881   0.1937   0.1964   0.1976   0.2030   0.2100
  0.2108   0.2146   0.2174   0.2245   0.2269   0.2318   0.2344   0.2367
  0.2393   0.2417   0.2467   0.2508   0.2536   0.2559   0.2599   0.2655
  0.2687   0.2704   0.2718   0.2796   0.2830   0.2883   0.2908   0.2947
  0.2955   0.3004   0.3061   0.3074   0.3142   0.3196   0.3227   0.3321
  0.3407   0.3483   0.3618   0.3916   0.4045   0.4090   0.4313   0.4359
  0.4407   0.4451   0.4506   0.4544   0.4598   0.4647   0.4655   0.4700
  0.4754   0.4820   0.4875   0.4956   0.5004   0.5052   0.5124   0.5172
  0.5176   0.5247   0.5294   0.5476   0.5545   0.5640   0.5684   0.5723
  0.5752   0.5822   0.5911   0.6017   0.6040   0.6063   0.6080   0.6210
  0.6282   0.6296   0.6348   0.6375   0.6424   0.6466   0.6583   0.6752
  0.6784   0.6799   0.6844   0.6863   0.7050   0.7229   0.7269   0.7740
  0.7846   0.7993   0.8017   0.8132   0.8214   0.8247   0.8308   0.8342
  0.8382   0.8409   0.8424   0.8440   0.8479   0.8520   0.8539   0.8551
  0.8615   0.8642   0.8668   0.8700   0.8771   0.8850   0.8914   0.8953
  0.8973   0.9032   0.9046   0.9166   0.9248   0.9312   0.9350   0.9431
  0.9473   0.9531   0.9559   0.9638   0.9674   0.9709   0.9748   0.9770
  0.9831   0.9904   0.9987   1.0112   1.0155   1.0297   1.0358   1.0413
  1.0556   1.0617   1.0679   1.1089   1.1405   1.1509   1.1757   1.1897
  1.2056   1.2140   1.2238   1.2291   1.2418   1.2493   1.2542   1.2685
  1.2854   1.2929   1.2952   1.2996   1.3012   1.3095   1.3409   1.3532
  1.3563   1.3772   1.3892   1.4347   1.4533   1.4763   1.4809   1.4991
  1.5135   1.5522   1.5659   1.5791   1.5895   1.6234   1.6261   1.6358
  1.6643   1.6742   1.7202   1.7393   1.7490   1.7707   1.7867   1.7947
  1.8157   1.8210   1.8389   1.8459   1.8507   1.8667   1.8747   1.9196
  1.9296   1.9365   1.9631   1.9690   1.9934   2.0103   2.0522   2.0537
  2.0870   2.1162   2.1240   2.1830   2.2119   2.2275   2.2307   2.2408
  2.2433   2.2588   2.2702   2.2722   2.2874   2.3076   2.3200   2.3206
  2.3273   2.3406   2.3728   2.4003   2.4103   2.4271   2.4342   2.4401
  2.4625   2.4690   2.4784   2.5034   2.5095   2.5208   2.5421   2.5544
  2.5609   2.5745   2.6048   2.6539   2.6635   2.6719   2.6781   2.6894
  2.6960   2.7056   2.7146   2.7482   2.7535   2.7625   2.7636   2.7984
  2.8161   2.8193   2.8298   2.8833   2.9609   2.9618   3.0628   3.0836
  3.0881   3.1010   3.1159   3.1220   3.1442   3.1917   3.2165   3.2291
  3.2572   3.2760   3.3759   3.3954   3.4217   3.4983   3.6142   3.6393
  3.6879   3.7514   3.8476   3.8976   3.9824   4.0361   4.0512   4.3286
  4.8023   4.8065   9.7585   9.7800   9.7946   9.8082   9.8110   9.8615
  9.8734  23.3290  23.4816  23.8152  23.8239  23.8425  23.8920  23.9347
 23.9448  23.9853  24.0628  24.0938  24.1240  25.7708  25.7858  25.8195
 25.8535  25.9576  25.9633  26.0085  26.0981  26.1352  26.1568  26.2291
 26.3402  26.3564  26.3988  26.5086  26.5943  26.6829  26.6975  26.7489
 26.8794  27.1659 215.7506 215.7746 215.7913 215.8078 215.8112 215.8803
215.8835
 --------------------------------------------------------------

          Ground-State Mulliken Net Atomic Charges

     Atom                 Charge (a.u.)
  ----------------------------------------
      1 C                    -0.252399
      2 C                    -0.757022
      3 Cl                    0.422501
      4 C                    -0.518377
      5 H                     0.237768
      6 C                    -0.134378
      7 Cl                    0.577078
      8 C                     0.835319
      9 Cl                    0.598633
     10 C                    -1.598169
     11 Cl                    0.579781
     12 C                    -0.119794
     13 C                    -1.577090
     14 Cl                    0.533028
     15 C                     1.121228
     16 Cl                    0.536038
     17 C                    -0.526659
     18 H                     0.217373
     19 C                    -0.337411
     20 H                     0.205622
     21 C                    -0.489091
     22 Cl                    0.446019
  ----------------------------------------
  Sum of atomic charges =     0.000000

 -----------------------------------------------------------------
                    Cartesian Multipole Moments
 -----------------------------------------------------------------
    Charge (ESU x 10^10)
                 0.0000
    Dipole Moment (Debye)
         X       1.3096      Y      -1.2432      Z      -0.4211
       Tot       1.8542
    Quadrupole Moments (Debye-Ang)
        XX    -153.7267     XY      -3.9005     YY    -159.0632
        XZ      -7.6258     YZ       1.7271     ZZ    -150.7044
    Octopole Moments (Debye-Ang^2)
       XXX     -80.1286    XXY     -57.6968    XYY     -39.3451
       YYY    -118.4565    XXZ      11.4713    XYZ      13.2806
       YYZ      41.1881    XZZ     -22.1312    YZZ     -48.4301
       ZZZ     119.7971
    Hexadecapole Moments (Debye-Ang^3)
      XXXX   -6279.4517   XXXY    -288.7324   XXYY   -1401.3268
      XYYY    -207.0982   YYYY   -2002.3414   XXXZ     730.6211
      XXYZ      73.7586   XYYZ     282.7258   YYYZ     154.8048
      XXZZ   -1391.6010   XYZZ    -106.5593   YYZZ    -750.8196
      XZZZ     778.5483   YZZZ     128.4163   ZZZZ   -2472.8950
 -----------------------------------------------------------------
 Calculating analytic gradient of the SCF energy
 Gradient of SCF Energy
            1           2           3           4           5           6
    1  -0.0000089   0.0000158  -0.0000041  -0.0000018   0.0000063   0.0000167
    2  -0.0000015   0.0000068  -0.0000316  -0.0000076  -0.0000174  -0.0000072
    3   0.0000221  -0.0000219  -0.0000007   0.0000030   0.0000002   0.0000052
            7           8           9          10          11          12
    1   0.0000027  -0.0000107   0.0000005   0.0000108   0.0000207   0.0000011
    2  -0.0000036   0.0000077   0.0000128   0.0000059  -0.0000045   0.0000067
    3   0.0000146   0.0000123   0.0000309   0.0000100   0.0000177  -0.0000064
           13          14          15          16          17          18
    1   0.0000009   0.0000093   0.0000074  -0.0000005  -0.0000080  -0.0000073
    2   0.0000057  -0.0000014   0.0000055  -0.0000060   0.0000073   0.0000036
    3  -0.0000133   0.0000184  -0.0000034   0.0000055  -0.0000087  -0.0000131
           19          20          21          22
    1  -0.0000113  -0.0000120  -0.0000139  -0.0000138
    2   0.0000019   0.0000107   0.0000153  -0.0000092
    3  -0.0000178  -0.0000214  -0.0000038  -0.0000295
 Max gradient component =       3.165E-05
 RMS gradient           =       1.225E-05
 Gradient time:  CPU 274.39 s  wall 45.96 s
 Geometry Optimization Parameters
   NAtoms,    NIC,     NZ,  NCons,   NDum,   NFix, NCnnct, MaxDiis
       22     171      22       0       0       0       0       0

 Cartesian Hessian Update
 Hessian updated using BFGS update


** GEOMETRY OPTIMIZATION IN DELOCALIZED INTERNAL COORDINATES **
   Searching for a Minimum

   Optimization Cycle:  20

                       Coordinates (Angstroms)
     ATOM                X               Y               Z
      1  C        -0.0012148326   -0.0119555188    0.0020457391
      2  C        -0.0800607993   -0.4714972363    1.3197032701
      3  Cl        1.3504442295   -1.0836544985    2.1209541921
      4  C        -1.2710676450   -0.4551427888    2.0307407324
      5  H        -1.3066697931   -0.8146816182    3.0494259105
      6  C        -2.4226569142    0.0292663321    1.4238793098
      7  Cl       -3.8985960704    0.0340324602    2.3519720019
      8  C        -2.3950311919    0.4996123349    0.1053639027
      9  Cl       -3.8380583403    1.0992697199   -0.6502606127
     10  C        -1.1772666717    0.4716498827   -0.5890747914
     11  Cl       -1.1044403762    1.0518696669   -2.2312944622
     12  C         1.2842016065   -0.0379907785   -0.7532849844
     13  C         2.1648674713    1.0560972819   -0.7132450812
     14  Cl        1.7311301572    2.4542181283    0.2336330891
     15  C         3.3689946794    1.0285007169   -1.4231265028
     16  Cl        4.4774779677    2.3766449203   -1.3897988084
     17  C         3.7017152812   -0.0921010300   -2.1787523692
     18  H         4.6349579225   -0.1040166497   -2.7265734960
     19  C         2.8456199064   -1.1824339265   -2.2293834908
     20  H         3.1008759969   -2.0543887190   -2.8166971497
     21  C         1.6505433074   -1.1485237489   -1.5200877508
     22  Cl        0.5892551855   -2.5404561569   -1.6052344924
   Point Group: c1    Number of degrees of freedom:    60


   Energy is  -3680.747929726

 Hessian updated using BFGS update

 60 Hessian modes will be used to form the next step
  Hessian Eigenvalues:
     0.001501    0.015309    0.017366    0.020436    0.020635    0.020825
     0.021790    0.022005    0.022664    0.023845    0.024087    0.024103
     0.024114    0.024118    0.024131    0.024139    0.024144    0.024526
     0.051734    0.127582    0.158770    0.159944    0.160001    0.168739
     0.207281    0.220039    0.224594    0.228758    0.235775    0.240196
     0.244661    0.247437    0.249986    0.250001    0.250172    0.260026
     0.260688    0.288546    0.290584    0.294196    0.299131    0.301051
     0.301097    0.306596    0.332023    0.356664    0.356666    0.356691
     0.405529    0.410013    0.421318    0.426009    0.457545    0.459587
     0.468542    0.471746    0.478194    0.478374    0.480802    0.488181

 Minimum search - taking simple RFO step
 Searching for Lamda that Minimizes Along All modes
 Value Taken    Lamda =   0.00000000
 Step Taken.  Stepsize is  0.000971

                             Maximum     Tolerance    Cnvgd?
         Gradient           0.000044      0.000300     YES
         Displacement       0.000555      0.001200     YES
         Energy change     -0.000000      0.000001     YES

 Final energy is   -3680.7479297264094     


 ******************************
 **  OPTIMIZATION CONVERGED  **
 ******************************

                       Coordinates (Angstroms)
     ATOM                X               Y               Z
      1  C        -0.0012148326   -0.0119555188    0.0020457391
      2  C        -0.0800607993   -0.4714972363    1.3197032701
      3  Cl        1.3504442295   -1.0836544985    2.1209541921
      4  C        -1.2710676450   -0.4551427888    2.0307407324
      5  H        -1.3066697931   -0.8146816182    3.0494259105
      6  C        -2.4226569142    0.0292663321    1.4238793098
      7  Cl       -3.8985960704    0.0340324602    2.3519720019
      8  C        -2.3950311919    0.4996123349    0.1053639027
      9  Cl       -3.8380583403    1.0992697199   -0.6502606127
     10  C        -1.1772666717    0.4716498827   -0.5890747914
     11  Cl       -1.1044403762    1.0518696669   -2.2312944622
     12  C         1.2842016065   -0.0379907785   -0.7532849844
     13  C         2.1648674713    1.0560972819   -0.7132450812
     14  Cl        1.7311301572    2.4542181283    0.2336330891
     15  C         3.3689946794    1.0285007169   -1.4231265028
     16  Cl        4.4774779677    2.3766449203   -1.3897988084
     17  C         3.7017152812   -0.0921010300   -2.1787523692
     18  H         4.6349579225   -0.1040166497   -2.7265734960
     19  C         2.8456199064   -1.1824339265   -2.2293834908
     20  H         3.1008759969   -2.0543887190   -2.8166971497
     21  C         1.6505433074   -1.1485237489   -1.5200877508
     22  Cl        0.5892551855   -2.5404561569   -1.6052344924

Z-matrix Print:
$molecule
0 1
Cl
C  1 1.743228
C  2 1.402133 1 119.750286
C  3 1.400168 2 118.478380 1 -179.888515 0
C  4 1.388917 3 120.813846 2 -0.051092 0
H  5 1.080859 4 120.033239 3 179.967953 0
C  5 1.387205 4 119.473101 3 0.028130 0
C  7 1.397718 5 121.854531 4 0.028280 0
C  8 1.491140 7 121.360328 5 -179.834250 0
C  9 1.398383 8 121.162170 7 90.103448 0
C  10 1.390129 9 121.626341 8 179.915452 0
H  11 1.081849 10 119.966691 9 -179.805471 0
C  11 1.387187 10 119.521827 9 0.080264 0
H  13 1.082216 11 120.335398 10 -179.940160 0
C  13 1.391913 11 120.337209 10 0.043580 0
C  15 1.398076 13 119.829058 11 -0.099545 0
Cl 3 1.735766 2 120.885079 1 0.258288 0
Cl 16 1.743401 15 120.389623 13 -179.799133 0
Cl 4 1.743495 3 121.135157 2 179.925126 0
Cl 15 1.745663 13 118.706683 11 -179.991539 0
Cl 7 1.750167 5 118.113146 4 179.770125 0
Cl 10 1.752444 9 119.918758 8 0.062654 0
$end


 --------------------------------------------------------------

                    Orbital Energies (a.u.)
 --------------------------------------------------------------

 Alpha MOs
 -- Occupied --
********-101.5795-101.5795-101.5781-101.5772-101.5754-101.5752 -10.2823
-10.2799 -10.2790 -10.2771 -10.2756 -10.2707 -10.2705 -10.2417 -10.2408
-10.2235 -10.2209 -10.2175  -9.4948  -9.4943  -9.4941  -9.4928  -9.4919
 -9.4900  -9.4900  -7.2597  -7.2592  -7.2591  -7.2576  -7.2568  -7.2549
 -7.2547  -7.2496  -7.2491  -7.2489  -7.2488  -7.2484  -7.2480  -7.2476
 -7.2470  -7.2467  -7.2461  -7.2448  -7.2448  -7.2443  -7.2442  -0.9647
 -0.9467  -0.9139  -0.9082  -0.9033  -0.8817  -0.8736  -0.8451  -0.8395
 -0.8062  -0.7617  -0.7515  -0.7436  -0.6701  -0.6420  -0.6316  -0.6181
 -0.5543  -0.5505  -0.5357  -0.5287  -0.4988  -0.4857  -0.4714  -0.4707
 -0.4656  -0.4599  -0.4503  -0.4385  -0.4239  -0.4168  -0.4123  -0.4031
 -0.3922  -0.3881  -0.3683  -0.3577  -0.3575  -0.3503  -0.3461  -0.3411
 -0.3382  -0.3355  -0.3309  -0.3259  -0.3227  -0.2854  -0.2790  -0.2693
 -0.2659
 -- Virtual --
 -0.0630  -0.0602  -0.0595  -0.0517  -0.0486  -0.0301  -0.0104  -0.0030
  0.0003   0.0041   0.0102   0.0180   0.0204   0.0246   0.0262   0.0327
  0.0447   0.0477   0.0522   0.0546   0.0591   0.0606   0.0643   0.0667
  0.0726   0.0808   0.0812   0.0854   0.0901   0.0922   0.0963   0.0998
  0.1028   0.1046   0.1048   0.1085   0.1150   0.1165   0.1195   0.1209
  0.1238   0.1252   0.1294   0.1299   0.1355   0.1373   0.1409   0.1425
  0.1478   0.1532   0.1558   0.1587   0.1634   0.1652   0.1681   0.1718
  0.1743   0.1812   0.1881   0.1937   0.1964   0.1976   0.2030   0.2100
  0.2108   0.2146   0.2174   0.2245   0.2269   0.2318   0.2344   0.2367
  0.2393   0.2417   0.2467   0.2508   0.2536   0.2559   0.2599   0.2655
  0.2687   0.2704   0.2718   0.2796   0.2830   0.2883   0.2908   0.2947
  0.2955   0.3004   0.3061   0.3074   0.3142   0.3196   0.3227   0.3321
  0.3407   0.3483   0.3618   0.3916   0.4045   0.4090   0.4313   0.4359
  0.4407   0.4451   0.4506   0.4544   0.4598   0.4647   0.4655   0.4700
  0.4754   0.4820   0.4875   0.4956   0.5004   0.5052   0.5124   0.5172
  0.5176   0.5247   0.5294   0.5476   0.5545   0.5640   0.5684   0.5723
  0.5752   0.5822   0.5911   0.6017   0.6040   0.6063   0.6080   0.6210
  0.6282   0.6296   0.6348   0.6375   0.6424   0.6466   0.6583   0.6752
  0.6784   0.6799   0.6844   0.6863   0.7050   0.7229   0.7269   0.7740
  0.7846   0.7993   0.8017   0.8132   0.8214   0.8247   0.8308   0.8342
  0.8382   0.8409   0.8424   0.8440   0.8479   0.8520   0.8539   0.8551
  0.8615   0.8642   0.8668   0.8700   0.8771   0.8850   0.8914   0.8953
  0.8973   0.9032   0.9046   0.9166   0.9248   0.9312   0.9350   0.9431
  0.9473   0.9531   0.9559   0.9638   0.9674   0.9709   0.9748   0.9770
  0.9831   0.9904   0.9987   1.0112   1.0155   1.0297   1.0358   1.0413
  1.0556   1.0617   1.0679   1.1089   1.1405   1.1509   1.1757   1.1897
  1.2056   1.2140   1.2238   1.2291   1.2418   1.2493   1.2542   1.2685
  1.2854   1.2929   1.2952   1.2996   1.3012   1.3095   1.3409   1.3532
  1.3563   1.3772   1.3892   1.4347   1.4533   1.4763   1.4809   1.4991
  1.5135   1.5522   1.5659   1.5791   1.5895   1.6234   1.6261   1.6358
  1.6643   1.6742   1.7202   1.7393   1.7490   1.7707   1.7867   1.7947
  1.8157   1.8210   1.8389   1.8459   1.8507   1.8667   1.8747   1.9196
  1.9296   1.9365   1.9631   1.9690   1.9934   2.0103   2.0522   2.0537
  2.0870   2.1162   2.1240   2.1830   2.2119   2.2275   2.2307   2.2408
  2.2433   2.2588   2.2702   2.2722   2.2874   2.3076   2.3200   2.3206
  2.3273   2.3406   2.3728   2.4003   2.4103   2.4271   2.4342   2.4401
  2.4625   2.4690   2.4784   2.5034   2.5095   2.5208   2.5421   2.5544
  2.5609   2.5745   2.6048   2.6539   2.6635   2.6719   2.6781   2.6894
  2.6960   2.7056   2.7146   2.7482   2.7535   2.7625   2.7636   2.7984
  2.8161   2.8193   2.8298   2.8833   2.9609   2.9618   3.0628   3.0836
  3.0881   3.1010   3.1159   3.1220   3.1442   3.1917   3.2165   3.2291
  3.2572   3.2760   3.3759   3.3954   3.4217   3.4983   3.6142   3.6393
  3.6879   3.7514   3.8476   3.8976   3.9824   4.0361   4.0512   4.3286
  4.8023   4.8065   9.7585   9.7800   9.7946   9.8082   9.8110   9.8615
  9.8734  23.3290  23.4816  23.8152  23.8239  23.8425  23.8920  23.9347
 23.9448  23.9853  24.0628  24.0938  24.1240  25.7708  25.7858  25.8195
 25.8535  25.9576  25.9633  26.0085  26.0981  26.1352  26.1568  26.2291
 26.3402  26.3564  26.3988  26.5086  26.5943  26.6829  26.6975  26.7489
 26.8794  27.1659 215.7506 215.7746 215.7913 215.8078 215.8112 215.8803
215.8835
 --------------------------------------------------------------

          Ground-State Mulliken Net Atomic Charges

     Atom                 Charge (a.u.)
  ----------------------------------------
      1 C                    -0.252399
      2 C                    -0.757022
      3 Cl                    0.422501
      4 C                    -0.518377
      5 H                     0.237768
      6 C                    -0.134378
      7 Cl                    0.577078
      8 C                     0.835319
      9 Cl                    0.598633
     10 C                    -1.598169
     11 Cl                    0.579781
     12 C                    -0.119794
     13 C                    -1.577090
     14 Cl                    0.533028
     15 C                     1.121228
     16 Cl                    0.536038
     17 C                    -0.526659
     18 H                     0.217373
     19 C                    -0.337411
     20 H                     0.205622
     21 C                    -0.489091
     22 Cl                    0.446019
  ----------------------------------------
  Sum of atomic charges =     0.000000

 -----------------------------------------------------------------
                    Cartesian Multipole Moments
 -----------------------------------------------------------------
    Charge (ESU x 10^10)
                 0.0000
    Dipole Moment (Debye)
         X       1.3096      Y      -1.2432      Z      -0.4211
       Tot       1.8542
    Quadrupole Moments (Debye-Ang)
        XX    -153.7267     XY      -3.9005     YY    -159.0632
        XZ      -7.6258     YZ       1.7271     ZZ    -150.7044
    Octopole Moments (Debye-Ang^2)
       XXX     -80.1286    XXY     -57.6968    XYY     -39.3451
       YYY    -118.4565    XXZ      11.4713    XYZ      13.2806
       YYZ      41.1881    XZZ     -22.1312    YZZ     -48.4301
       ZZZ     119.7971
    Hexadecapole Moments (Debye-Ang^3)
      XXXX   -6279.4517   XXXY    -288.7324   XXYY   -1401.3268
      XYYY    -207.0982   YYYY   -2002.3414   XXXZ     730.6211
      XXYZ      73.7586   XYYZ     282.7258   YYYZ     154.8048
      XXZZ   -1391.6010   XYZZ    -106.5593   YYZZ    -750.8196
      XZZZ     778.5483   YZZZ     128.4163   ZZZZ   -2472.8950
 -----------------------------------------------------------------
Archival summary:
1\1\february\OPT\ProcedureUnspecified\BasisUnspecified\l7123\taweetha\ThuMar503:18:152020ThuMar503:18:152020\0\\#,OPT,ProcedureUnspecified,BasisUnspecified,\\0,1\Cl\C,1,1.74323\C,2,1.40213,1,119.75\C,3,1.40017,2,118.478,1,-179.889,0\C,4,1.38892,3,120.814,2,-0.0510923,0\H,5,1.08086,4,120.033,3,179.968,0\C,5,1.38721,4,119.473,3,0.0281302,0\C,7,1.39772,5,121.855,4,0.0282796,0\C,8,1.49114,7,121.36,5,-179.834,0\C,9,1.39838,8,121.162,7,90.1034,0\C,10,1.39013,9,121.626,8,179.915,0\H,11,1.08185,10,119.967,9,-179.805,0\C,11,1.38719,10,119.522,9,0.0802637,0\H,13,1.08222,11,120.335,10,-179.94,0\C,13,1.39191,11,120.337,10,0.0435802,0\C,15,1.39808,13,119.829,11,-0.0995445,0\Cl,3,1.73577,2,120.885,1,0.258288,0\Cl,16,1.7434,15,120.39,13,-179.799,0\Cl,4,1.7435,3,121.135,2,179.925,0\Cl,15,1.74566,13,118.707,11,-179.992,0\Cl,7,1.75017,5,118.113,4,179.77,0\Cl,10,1.75244,9,119.919,8,0.0626538,0\\\@

 Total job time:  4064.08s(wall), 23271.20s(cpu) 
 Thu Mar  5 03:18:15 2020

        *************************************************************
        *                                                           *
        *  Thank you very much for using Q-Chem.  Have a nice day.  *
        *                                                           *
        *************************************************************


 
User input: 2 of 2 
 
                  Welcome to Q-Chem
     A Quantum Leap Into The Future Of Chemistry


 Q-Chem 5.2 (devel), Q-Chem, Inc., Pleasanton, CA (2019)

 Yihan Shao,  Zhengting Gan,  E. Epifanovsky,  A. T. B. Gilbert,  M. Wormit,  
 J. Kussmann,  A. W. Lange,  A. Behn,  Jia Deng,  Xintian Feng,  D. Ghosh,  
 M. Goldey,  P. R. Horn,  L. D. Jacobson,  I. Kaliman,  T. Kus,  A. Landau,  
 Jie Liu,  E. I. Proynov,  R. M. Richard,  R. P. Steele,  E. J. Sundstrom,  
 H. L. Woodcock III,  P. M. Zimmerman,  D. Zuev,  B. Albrecht,  E. Alguire,  
 S. A. Baeppler,  D. Barton,  Z. Benda,  Y. A. Bernard,  E. J. Berquist,  
 K. B. Bravaya,  H. Burton,  D. Casanova,  Chun-Min Chang,  Yunqing Chen,  
 A. Chien,  K. D. Closser,  M. P. Coons,  S. Coriani,  S. Dasgupta,  
 A. L. Dempwolff,  M. Diedenhofen,  Hainam Do,  R. G. Edgar,  Po-Tung Fang,  
 S. Faraji,  S. Fatehi,  Qingguo Feng,  K. D. Fenk,  J. Fosso-Tande,  
 J. Gayvert,  Qinghui Ge,  A. Ghysels,  G. Gidofalvi,  J. Gomes,  
 J. Gonthier,  A. Gunina,  D. Hait,  M. W. D. Hanson-Heine,  
 P. H. P. Harbach,  A. W. Hauser,  M. F. Herbst,  J. E. Herr,  
 E. G. Hohenstein,  Z. C. Holden,  Kerwin Hui,  B. C. Huynh,  T.-C. Jagau,  
 Hyunjun Ji,  B. Kaduk,  K. Khistyaev,  Jaehoon Kim,  P. Klunzinger,  K. Koh,  
 D. Kosenkov,  L. Koulias,  T. Kowalczyk,  C. M. Krauter,  A. Kunitsa,  
 Ka Un Lao,  A. Laurent,  K. V. Lawler,  Joonho Lee,  D. Lefrancois,  
 S. Lehtola,  D. S. Levine,  Yi-Pei Li,  You-Sheng Lin,  Fenglai Liu,  
 E. Livshits,  A. Luenser,  P. Manohar,  E. Mansoor,  S. F. Manzer,  
 Shan-Ping Mao,  Yuezhi Mao,  N. Mardirossian,  A. V. Marenich,  
 T. Markovich,  L. A. Martinez-Martinez,  S. A. Maurer,  N. J. Mayhall,  
 S. C. McKenzie,  J.-M. Mewes,  P. Morgante,  A. F. Morrison,  
 J. W. Mullinax,  K. Nanda,  T. S. Nguyen-Beck,  R. Olivares-Amaya,  
 J. A. Parkhill,  Zheng Pei,  T. M. Perrine,  F. Plasser,  P. Pokhilko,  
 S. Prager,  A. Prociuk,  E. Ramos,  D. R. Rehn,  F. Rob,  M. Scheurer,  
 M. Schneider,  N. Sergueev,  S. M. Sharada,  S. Sharma,  D. W. Small,  
 T. Stauch,  T. Stein,  Yu-Chuan Su,  A. J. W. Thom,  A. Tkatchenko,  
 T. Tsuchimochi,  N. M. Tubman,  L. Vogt,  M. L. Vidal,  O. Vydrov,  
 M. A. Watson,  J. Wenzel,  M. de Wergifosse,  T. A. Wesolowski,  A. White,  
 J. Witte,  A. Yamada,  Jun Yang,  K. Yao,  S. Yeganeh,  S. R. Yost,  
 Zhi-Qiang You,  A. Zech,  Igor Ying Zhang,  Xing Zhang,  Yan Zhao,  
 Ying Zhu,  B. R. Brooks,  G. K. L. Chan,  C. J. Cramer,  M. S. Gordon,  
 W. J. Hehre,  A. Klamt,  M. W. Schmidt,  C. D. Sherrill,  D. G. Truhlar,  
 A. Aspuru-Guzik,  R. Baer,  A. T. Bell,  N. A. Besley,  Jeng-Da Chai,  
 A. E. DePrince, III,  R. A. DiStasio Jr.,  A. Dreuw,  B. D. Dunietz,  
 T. R. Furlani,  Chao-Ping Hsu,  Yousung Jung,  Jing Kong,  D. S. Lambrecht,  
 WanZhen Liang,  C. Ochsenfeld,  V. A. Rassolov,  L. V. Slipchenko,  
 J. E. Subotnik,  T. Van Voorhis,  J. M. Herbert,  A. I. Krylov,  
 P. M. W. Gill,  M. Head-Gordon

 Contributors to earlier versions of Q-Chem not listed above: 
 R. D. Adamson,  B. Austin,  J. Baker,  G. J. O. Beran,  K. Brandhorst,  
 S. T. Brown,  E. F. C. Byrd,  A. K. Chakraborty,  C.-L. Cheng,  
 Siu Hung Chien,  D. M. Chipman,  D. L. Crittenden,  H. Dachsel,  
 R. J. Doerksen,  A. D. Dutoi,  L. Fusti-Molnar,  W. A. Goddard III,  
 A. Golubeva-Zadorozhnaya,  S. R. Gwaltney,  G. Hawkins,  A. Heyden,  
 S. Hirata,  G. Kedziora,  F. J. Keil,  C. Kelley,  Jihan Kim,  R. A. King,  
 R. Z. Khaliullin,  P. P. Korambath,  W. Kurlancheek,  A. M. Lee,  M. S. Lee,  
 S. V. Levchenko,  Ching Yeh Lin,  D. Liotard,  R. C. Lochan,  I. Lotan,  
 P. E. Maslen,  N. Nair,  D. P. O'Neill,  D. Neuhauser,  E. Neuscamman,  
 C. M. Oana,  R. Olson,  B. Peters,  R. Peverati,  P. A. Pieniazek,  
 Y. M. Rhee,  J. Ritchie,  M. A. Rohrdanz,  E. Rosta,  N. J. Russ,  
 H. F. Schaefer III,  N. E. Schultz,  N. Shenvi,  A. C. Simmonett,  A. Sodt,  
 D. Stuck,  K. S. Thanthiriwatte,  V. Vanovschi,  Tao Wang,  A. Warshel,  
 C. F. Williams,  Q. Wu,  X. Xu,  W. Zhang

 Please cite Q-Chem as follows:
 Y. Shao et al., Mol. Phys. 113, 184-215 (2015)
 DOI: 10.1080/00268976.2014.952696

 Q-Chem 5.2.1 for Intel X86 EM64T Linux

 Parts of Q-Chem use Armadillo 8.300.2 (Tropical Shenanigans).
 http://arma.sourceforge.net/

 Q-Chem begins on Thu Mar  5 03:18:15 2020  

Host: 
0

     Scratch files written to /scratch/taweetham/qchem12144//
NAlpha2: 194
NElect   194
Mult     1
The previous job contains 0 fragments, simply inherited here

 Q-Chem warning in module libgen/rem_setup.C, line 2168:

 Setting Thresh to 1e-14


Checking the input file for inconsistencies... 	...done.

--------------------------------------------------------------
User input:
--------------------------------------------------------------

$MOLECULE
READ
$END

$REM
   JOB_TYPE 	FREQUENCY
   BASIS 	6-311++G**
   METHOD	B3LYP
   SCF_GUESS_ALWAYS     TRUE
   SYM_IGNORE   TRUE
   S2THRESH     15
   THRESH       15
   MEM_TOTAL    10000
$END

--------------------------------------------------------------
 ----------------------------------------------------------------
             Standard Nuclear Orientation (Angstroms)
    I     Atom           X                Y                Z
 ----------------------------------------------------------------
    1      C      -0.0012148326    -0.0119555188     0.0020457391
    2      C      -0.0800607993    -0.4714972363     1.3197032701
    3      Cl      1.3504442295    -1.0836544985     2.1209541921
    4      C      -1.2710676450    -0.4551427888     2.0307407324
    5      H      -1.3066697931    -0.8146816182     3.0494259105
    6      C      -2.4226569142     0.0292663321     1.4238793098
    7      Cl     -3.8985960704     0.0340324602     2.3519720019
    8      C      -2.3950311919     0.4996123349     0.1053639027
    9      Cl     -3.8380583403     1.0992697199    -0.6502606127
   10      C      -1.1772666717     0.4716498827    -0.5890747914
   11      Cl     -1.1044403762     1.0518696669    -2.2312944622
   12      C       1.2842016065    -0.0379907785    -0.7532849844
   13      C       2.1648674713     1.0560972819    -0.7132450812
   14      Cl      1.7311301572     2.4542181283     0.2336330891
   15      C       3.3689946794     1.0285007169    -1.4231265028
   16      Cl      4.4774779677     2.3766449203    -1.3897988084
   17      C       3.7017152812    -0.0921010300    -2.1787523692
   18      H       4.6349579225    -0.1040166497    -2.7265734960
   19      C       2.8456199064    -1.1824339265    -2.2293834908
   20      H       3.1008759969    -2.0543887190    -2.8166971497
   21      C       1.6505433074    -1.1485237489    -1.5200877508
   22      Cl      0.5892551855    -2.5404561569    -1.6052344924
 ----------------------------------------------------------------
 Nuclear Repulsion Energy =        2423.83864707 hartrees
 There are       97 alpha and       97 beta electrons
 Requested basis set is 6-311++G(d,p)
 There are 178 shells and 495 basis functions

 Total QAlloc Memory Limit  10000 MB
 Mega-Array Size       188 MB
 MEM_STATIC part       192 MB
 A cutoff of  1.0D-15 yielded  11825 shell pairs
 There are    101321 function pairs (    109020 Cartesian)
 Smallest overlap matrix eigenvalue = 1.03E-07
 Linear dependence detected in AO basis
 Number of orthogonalized atomic orbitals = 490
 Maximum deviation from orthogonality = 3.972E-10
 Guess from superposition of atomic densities
 Warning:  Energy on first SCF cycle will be non-variational
 SAD guess density has 194.000000 electrons

 -----------------------------------------------------------------------
  General SCF calculation program by
  Eric Jon Sundstrom, Paul Horn, Yuezhi Mao, Dmitri Zuev, Alec White,
  David Stuck, Shaama M.S., Shane Yost, Joonho Lee, David Small,
  Daniel Levine, Susi Lehtola, Hugh Burton, Evgeny Epifanovsky,
  Bang C. Huynh
 -----------------------------------------------------------------------
 Exchange:     0.2000 Hartree-Fock + 0.0800 Slater + 0.7200 B88
 Correlation:  0.1900 VWN1RPA + 0.8100 LYP
 Using SG-1 standard quadrature grid
 using 6 threads for integral computing
 -------------------------------------------------------
 OpenMP Integral computing Module                
 Release: version 2.0, May 2017, Q-Chem Inc. Pleasanton 
 -------------------------------------------------------
 A restricted SCF calculation will be
 performed using DIIS
 SCF converges when DIIS error is below 1.0e-08
 ---------------------------------------
  Cycle       Energy         DIIS error
 ---------------------------------------
    1   -3685.2070304931      2.73e-02  
    2   -3680.6312237579      1.96e-03  
    3   -3680.5516844504      2.44e-03  
    4   -3680.7388700821      5.19e-04  
    5   -3680.7462456581      2.32e-04  
    6   -3680.7476845575      9.05e-05  
    7   -3680.7479185488      1.94e-05  
    8   -3680.7479268500      9.60e-06  
    9   -3680.7479293908      3.18e-06  
   10   -3680.7479297004      8.98e-07  
   11   -3680.7479297256      2.22e-07  
   12   -3680.7479297269      1.01e-07  
   13   -3680.7479297271      2.93e-08  
   14   -3680.7479297275      1.03e-08  
   15   -3680.7479297273      4.04e-09  Convergence criterion met
 ---------------------------------------
 SCF time:   CPU 880.80s  wall 155.00s 
 SCF   energy in the final basis set =    -3680.7479297273
 Total energy in the final basis set =    -3680.7479297273

 --------------------------------------------------------------

                    Orbital Energies (a.u.)
 --------------------------------------------------------------

 Alpha MOs
 -- Occupied --
********-101.5795-101.5795-101.5781-101.5772-101.5754-101.5752 -10.2823
-10.2799 -10.2790 -10.2771 -10.2756 -10.2707 -10.2705 -10.2417 -10.2408
-10.2235 -10.2209 -10.2175  -9.4948  -9.4943  -9.4941  -9.4928  -9.4919
 -9.4900  -9.4900  -7.2597  -7.2592  -7.2591  -7.2576  -7.2568  -7.2549
 -7.2547  -7.2496  -7.2491  -7.2489  -7.2488  -7.2484  -7.2480  -7.2476
 -7.2470  -7.2467  -7.2461  -7.2448  -7.2448  -7.2443  -7.2442  -0.9647
 -0.9467  -0.9139  -0.9082  -0.9033  -0.8817  -0.8736  -0.8451  -0.8395
 -0.8062  -0.7617  -0.7515  -0.7436  -0.6701  -0.6420  -0.6316  -0.6181
 -0.5543  -0.5505  -0.5357  -0.5287  -0.4988  -0.4857  -0.4714  -0.4707
 -0.4656  -0.4599  -0.4503  -0.4385  -0.4239  -0.4168  -0.4123  -0.4031
 -0.3922  -0.3881  -0.3683  -0.3577  -0.3575  -0.3503  -0.3461  -0.3411
 -0.3382  -0.3355  -0.3309  -0.3259  -0.3227  -0.2854  -0.2790  -0.2693
 -0.2659
 -- Virtual --
 -0.0630  -0.0602  -0.0595  -0.0517  -0.0486  -0.0301  -0.0104  -0.0030
  0.0003   0.0041   0.0102   0.0180   0.0204   0.0246   0.0262   0.0327
  0.0447   0.0477   0.0522   0.0546   0.0591   0.0606   0.0643   0.0667
  0.0726   0.0808   0.0812   0.0854   0.0901   0.0922   0.0963   0.0998
  0.1028   0.1046   0.1048   0.1085   0.1150   0.1165   0.1195   0.1209
  0.1238   0.1252   0.1294   0.1299   0.1355   0.1373   0.1409   0.1425
  0.1478   0.1532   0.1558   0.1587   0.1634   0.1652   0.1681   0.1718
  0.1743   0.1812   0.1881   0.1937   0.1964   0.1976   0.2030   0.2100
  0.2108   0.2146   0.2174   0.2245   0.2269   0.2318   0.2344   0.2367
  0.2393   0.2417   0.2467   0.2508   0.2536   0.2559   0.2599   0.2655
  0.2687   0.2704   0.2718   0.2796   0.2830   0.2883   0.2908   0.2947
  0.2955   0.3004   0.3061   0.3074   0.3142   0.3196   0.3227   0.3321
  0.3407   0.3483   0.3618   0.3916   0.4045   0.4090   0.4313   0.4359
  0.4407   0.4451   0.4506   0.4544   0.4598   0.4647   0.4655   0.4700
  0.4754   0.4820   0.4875   0.4956   0.5004   0.5052   0.5124   0.5172
  0.5176   0.5247   0.5294   0.5476   0.5545   0.5640   0.5684   0.5723
  0.5752   0.5822   0.5911   0.6017   0.6040   0.6063   0.6080   0.6210
  0.6282   0.6296   0.6348   0.6375   0.6424   0.6466   0.6583   0.6752
  0.6784   0.6799   0.6844   0.6863   0.7050   0.7229   0.7269   0.7740
  0.7846   0.7993   0.8017   0.8132   0.8214   0.8247   0.8308   0.8342
  0.8382   0.8409   0.8424   0.8440   0.8479   0.8520   0.8539   0.8551
  0.8615   0.8642   0.8668   0.8700   0.8771   0.8850   0.8914   0.8953
  0.8973   0.9032   0.9046   0.9166   0.9248   0.9312   0.9350   0.9431
  0.9473   0.9531   0.9559   0.9638   0.9674   0.9709   0.9748   0.9770
  0.9831   0.9904   0.9987   1.0112   1.0155   1.0297   1.0358   1.0413
  1.0556   1.0617   1.0679   1.1089   1.1405   1.1509   1.1757   1.1897
  1.2056   1.2140   1.2238   1.2291   1.2418   1.2493   1.2542   1.2685
  1.2854   1.2929   1.2952   1.2996   1.3012   1.3095   1.3409   1.3532
  1.3563   1.3772   1.3892   1.4347   1.4533   1.4763   1.4809   1.4991
  1.5135   1.5522   1.5659   1.5791   1.5895   1.6234   1.6261   1.6358
  1.6643   1.6742   1.7202   1.7393   1.7490   1.7707   1.7867   1.7947
  1.8157   1.8210   1.8389   1.8459   1.8507   1.8667   1.8747   1.9196
  1.9296   1.9365   1.9631   1.9690   1.9934   2.0103   2.0522   2.0537
  2.0870   2.1162   2.1240   2.1830   2.2119   2.2275   2.2307   2.2408
  2.2433   2.2588   2.2702   2.2722   2.2874   2.3076   2.3200   2.3206
  2.3273   2.3406   2.3728   2.4003   2.4103   2.4271   2.4342   2.4401
  2.4625   2.4690   2.4784   2.5034   2.5095   2.5208   2.5421   2.5544
  2.5609   2.5745   2.6048   2.6539   2.6635   2.6719   2.6781   2.6894
  2.6960   2.7056   2.7146   2.7482   2.7535   2.7625   2.7636   2.7984
  2.8161   2.8193   2.8298   2.8833   2.9609   2.9618   3.0628   3.0836
  3.0881   3.1010   3.1159   3.1220   3.1442   3.1917   3.2165   3.2291
  3.2572   3.2760   3.3759   3.3954   3.4217   3.4983   3.6142   3.6393
  3.6879   3.7514   3.8476   3.8976   3.9824   4.0361   4.0512   4.3286
  4.8023   4.8065   9.7585   9.7800   9.7946   9.8082   9.8110   9.8615
  9.8734  23.3290  23.4816  23.8152  23.8239  23.8425  23.8920  23.9347
 23.9448  23.9853  24.0628  24.0938  24.1240  25.7708  25.7858  25.8195
 25.8535  25.9576  25.9633  26.0085  26.0981  26.1352  26.1568  26.2291
 26.3402  26.3564  26.3988  26.5086  26.5943  26.6829  26.6975  26.7489
 26.8794  27.1659 215.7506 215.7746 215.7913 215.8078 215.8112 215.8803
215.8835
 --------------------------------------------------------------

          Ground-State Mulliken Net Atomic Charges

     Atom                 Charge (a.u.)
  ----------------------------------------
      1 C                    -0.252399
      2 C                    -0.757022
      3 Cl                    0.422501
      4 C                    -0.518377
      5 H                     0.237768
      6 C                    -0.134378
      7 Cl                    0.577078
      8 C                     0.835319
      9 Cl                    0.598633
     10 C                    -1.598169
     11 Cl                    0.579781
     12 C                    -0.119794
     13 C                    -1.577090
     14 Cl                    0.533028
     15 C                     1.121228
     16 Cl                    0.536038
     17 C                    -0.526659
     18 H                     0.217373
     19 C                    -0.337411
     20 H                     0.205622
     21 C                    -0.489091
     22 Cl                    0.446019
  ----------------------------------------
  Sum of atomic charges =     0.000000

 -----------------------------------------------------------------
                    Cartesian Multipole Moments
 -----------------------------------------------------------------
    Charge (ESU x 10^10)
                 0.0000
    Dipole Moment (Debye)
         X       1.3096      Y      -1.2432      Z      -0.4211
       Tot       1.8542
    Quadrupole Moments (Debye-Ang)
        XX    -153.7267     XY      -3.9005     YY    -159.0632
        XZ      -7.6258     YZ       1.7271     ZZ    -150.7044
    Octopole Moments (Debye-Ang^2)
       XXX     -80.1286    XXY     -57.6968    XYY     -39.3451
       YYY    -118.4565    XXZ      11.4713    XYZ      13.2806
       YYZ      41.1881    XZZ     -22.1312    YZZ     -48.4301
       ZZZ     119.7971
    Hexadecapole Moments (Debye-Ang^3)
      XXXX   -6279.4517   XXXY    -288.7324   XXYY   -1401.3268
      XYYY    -207.0982   YYYY   -2002.3414   XXXZ     730.6211
      XXYZ      73.7586   XYYZ     282.7258   YYYZ     154.8048
      XXZZ   -1391.6010   XYZZ    -106.5593   YYZZ    -750.8196
      XZZZ     778.5483   YZZZ     128.4163   ZZZZ   -2472.8950
 -----------------------------------------------------------------
 Calculating MO derivatives via CPSCF
    1     0    69    0.0166464  
    2     0    69    0.0050690  
    3     0    69    0.0005754  
    4     1    68    0.0000464  
    5    59    10    0.0000036  
    6    69     0    0.0000002  Converged
 Time for AOints: 1978.3 s (CPU) 333.7 s (wall)
 ------------------------------------------------------------------------------
                     AOints        : Timing summary (seconds)
 ------------------------------------------------------------------------------
     job step          cpu (% of tot)      sys (% of tot)     wall (% of tot)
 ------------------------------------------------------------------------------
  AOints            0.1978E+04 ( 9.5)   0.4100E-04 ( 5.3)   0.3337E+03 ( 9.5)
 ------------------------------------------------------------------------------
   Grand Totals     0.2073E+05          0.7720E-03          0.3524E+04
 ------------------------------------------------------------------------------
 Polarizability Matrix (a.u.)
            1           2           3
    1-282.5165688  -6.4421992  33.1379466
    2  -6.4421992-197.4917221   3.6642228
    3  33.1379466   3.6642228-208.8575019
 Calculating analytic Hessian of the SCF energy

 Direct stationary perturbation theory relativistic correction:

 rels  =       5.537830625976
 relv  =     -21.527131130186
 rel2e =       6.049711641638
 E_rel =      -9.939588862573

 Hessian of the SCF Energy
            1           2           3           4           5           6
    1   0.6095257  -0.0842695  -0.0484624  -0.1083772  -0.0074900   0.0525305
    2  -0.0842695   0.2388378  -0.1373954   0.0128036  -0.0853945   0.0656217
    3  -0.0484624  -0.1373954   0.5802200  -0.0037498   0.0783765  -0.2729850
    4  -0.1083772   0.0128036  -0.0037498   0.5361347  -0.0598333  -0.0953280
    5  -0.0074900  -0.0853945   0.0783765  -0.0598333   0.1815867  -0.1321670
    6   0.0525305   0.0656217  -0.2729850  -0.0953280  -0.1321670   0.5468623
    7  -0.0109481   0.0066998  -0.0094776  -0.1185120   0.0364429  -0.0433196
    8   0.0141814  -0.0026998   0.0091802   0.0360398  -0.0397886   0.0233285
    9  -0.0299712   0.0138378  -0.0156918  -0.0425143   0.0232838  -0.0618499
   10   0.0269304  -0.0285453   0.0660679  -0.2594176   0.0180238   0.0763173
   11  -0.0132975   0.0110588  -0.0036877  -0.0036067  -0.0673275   0.0240325
   12   0.0240103   0.0061355  -0.0250951   0.1367321   0.0100726  -0.1744508
   13  -0.0040025   0.0012791   0.0021752   0.0019263  -0.0090209   0.0255091
   14   0.0011609   0.0043940   0.0009762   0.0008730   0.0031715  -0.0011501
   15   0.0025258   0.0008826   0.0009794  -0.0017274   0.0051931  -0.0102453
   16  -0.0130267   0.0124186  -0.0262572  -0.0611289   0.0050872   0.0286885
   17   0.0120295  -0.0110805   0.0219685   0.0251203   0.0091615  -0.0257428
   18  -0.0252030   0.0217409  -0.0444973  -0.0271256  -0.0129043   0.0587309
   19  -0.0011485  -0.0006426   0.0019986   0.0022872   0.0022425  -0.0047881
   20  -0.0003513  -0.0005429  -0.0007604   0.0010794   0.0034025   0.0024821
   21   0.0011027  -0.0005541  -0.0001088  -0.0016189   0.0017249   0.0007964
   22  -0.0490336   0.0210645  -0.0244289  -0.0201530  -0.0070131   0.0313961
   23   0.0038583   0.0081526  -0.0123883  -0.0073587  -0.0036626   0.0108530
   24   0.0234043  -0.0234628   0.0543868   0.0321282   0.0106272  -0.0511687
   25   0.0002844  -0.0009908   0.0048120   0.0001040  -0.0001905   0.0001958
   26   0.0001574   0.0034765   0.0004460  -0.0001247  -0.0003865  -0.0003842
   27   0.0017105   0.0011669  -0.0006461  -0.0000449  -0.0003135   0.0003984
   28  -0.2417927   0.0526433  -0.0270730   0.0363587   0.0219020  -0.0800627
   29   0.0733329  -0.0850938   0.0315382   0.0017672  -0.0050712   0.0291184
   30  -0.0842325   0.0446397  -0.1262848  -0.0241690   0.0163114  -0.0238082
   31   0.0030113   0.0080463  -0.0212126  -0.0031311   0.0012366   0.0011097
   32   0.0014837  -0.0026938   0.0183407   0.0023924   0.0035866  -0.0003462
   33  -0.0030988   0.0141652  -0.0327133  -0.0020196   0.0004112   0.0041374
   34  -0.1797809   0.0020946   0.0612122  -0.0000957  -0.0036163   0.0132473
   35   0.0024191  -0.0766303  -0.0010006  -0.0090019   0.0041133   0.0045844
   36   0.0610616  -0.0010406  -0.1137389   0.0275511   0.0012710  -0.0170466
   37  -0.0225946  -0.0207619   0.0046848  -0.0017459   0.0003239  -0.0026320
   38  -0.0084055   0.0045623   0.0052694   0.0027249  -0.0006646  -0.0007061
   39   0.0111165   0.0125249   0.0036524   0.0015692  -0.0017038  -0.0003979
   40  -0.0023810  -0.0027473  -0.0014275   0.0000592  -0.0009745  -0.0007046
   41   0.0019964  -0.0023460  -0.0011505  -0.0017138  -0.0008862  -0.0001421
   42   0.0010729   0.0016158  -0.0021297  -0.0000033   0.0009698  -0.0000122
   43   0.0009856  -0.0029171   0.0012472  -0.0006592   0.0001346   0.0003323
   44  -0.0038756  -0.0018794  -0.0016841   0.0002706  -0.0000671  -0.0002499
   45   0.0007289  -0.0021516   0.0041197  -0.0004223   0.0001871   0.0000182
   46  -0.0001348  -0.0012534  -0.0004566  -0.0005076   0.0002642  -0.0004000
   47   0.0002852  -0.0004072  -0.0004458  -0.0003018   0.0001950  -0.0003179
   48   0.0003249   0.0004402   0.0002193   0.0000850   0.0000036   0.0001472
   49   0.0004085  -0.0001663  -0.0009710  -0.0002645   0.0000937  -0.0001949
   50   0.0001118  -0.0013009  -0.0000758  -0.0001527   0.0001388  -0.0000557
   51  -0.0008704   0.0000968  -0.0007150   0.0002818  -0.0001235   0.0000504
   52  -0.0001112   0.0000733  -0.0000327   0.0000160  -0.0000149  -0.0000261
   53   0.0000462   0.0000397   0.0001049  -0.0000201   0.0000132  -0.0000104
   54  -0.0000407   0.0000900  -0.0001508   0.0000289  -0.0000479   0.0000209
   55   0.0025584  -0.0001626   0.0016578  -0.0007486   0.0002154   0.0002233
   56  -0.0002211  -0.0030413  -0.0040717   0.0009829  -0.0004149   0.0004849
   57   0.0015856  -0.0042387   0.0025269  -0.0000935   0.0000302   0.0004037
   58   0.0001195   0.0010071   0.0005377  -0.0002524   0.0000575  -0.0000734
   59  -0.0001354   0.0002357   0.0000869   0.0000120   0.0000475  -0.0000203
   60  -0.0000331  -0.0005736  -0.0000670   0.0001764  -0.0001467   0.0001646
   61  -0.0085411   0.0218333   0.0181199  -0.0028226   0.0016565  -0.0017889
   62   0.0091150   0.0043060  -0.0049536  -0.0028516  -0.0009663   0.0007874
   63   0.0120382  -0.0123468  -0.0090470  -0.0000550   0.0002249   0.0009277
   64  -0.0019516   0.0024905   0.0010362   0.0009320   0.0004706  -0.0002325
   65  -0.0021317  -0.0019506   0.0013264   0.0009019  -0.0007867  -0.0000003
   66  -0.0013050  -0.0011949  -0.0022326   0.0003261  -0.0012804  -0.0006903
            7           8           9          10          11          12
    1  -0.0109481   0.0141814  -0.0299712   0.0269304  -0.0132975   0.0240103
    2   0.0066998  -0.0026998   0.0138378  -0.0285453   0.0110588   0.0061355
    3  -0.0094776   0.0091802  -0.0156918   0.0660679  -0.0036877  -0.0250951
    4  -0.1185120   0.0360398  -0.0425143  -0.2594176  -0.0036067   0.1367321
    5   0.0364429  -0.0397886   0.0232838   0.0180238  -0.0673275   0.0100726
    6  -0.0433196   0.0233285  -0.0618499   0.0763173   0.0240325  -0.1744508
    7   0.1682634  -0.0590006   0.0679726  -0.0396874   0.0172247  -0.0200033
    8  -0.0590006   0.0395130  -0.0388845   0.0091699   0.0009728   0.0041711
    9   0.0679726  -0.0388845   0.0778852   0.0026057  -0.0009730   0.0056311
   10  -0.0396874   0.0091699   0.0026057   0.6401453  -0.1037834  -0.0439825
   11   0.0172247   0.0009728  -0.0009730  -0.1037834   0.2135819  -0.1938915
   12  -0.0200033   0.0041711   0.0056311  -0.0439825  -0.1938915   0.6843175
   13   0.0003908  -0.0008803   0.0004374  -0.0526795   0.0006477   0.0104716
   14  -0.0003174  -0.0021080  -0.0012771   0.0005412  -0.0687105   0.0983045
   15  -0.0011170  -0.0009373   0.0007455   0.0105050   0.0983255  -0.3122523
   16   0.0015082   0.0000196   0.0016661  -0.2461791   0.0841437  -0.1116378
   17  -0.0012120   0.0041172   0.0012576   0.0621809  -0.0938268   0.0616728
   18   0.0050791   0.0004775  -0.0003196  -0.0507237   0.0476704  -0.1565972
   19  -0.0017471   0.0004027   0.0000332  -0.0422548   0.0022531   0.0236198
   20   0.0003611  -0.0000151  -0.0000341   0.0099128   0.0041732  -0.0051369
   21   0.0001610  -0.0000652   0.0001341   0.0025195  -0.0002770   0.0037773
   22   0.0006180  -0.0000575  -0.0006606   0.0330676   0.0021734  -0.0227855
   23   0.0002795  -0.0005732  -0.0003695   0.0190752  -0.0028891   0.0133975
   24  -0.0015269  -0.0001778   0.0008660  -0.0695557   0.0240411  -0.0162186
   25  -0.0014118   0.0005417  -0.0008102   0.0026465   0.0001872   0.0000288
   26   0.0005660  -0.0004807   0.0002007  -0.0011985   0.0029713   0.0024522
   27  -0.0008749   0.0002155  -0.0003406   0.0038496   0.0015578  -0.0032269
   28   0.0008943  -0.0009599   0.0045977  -0.0650892   0.0134650   0.0039568
   29   0.0002619   0.0034912   0.0010036   0.0137095  -0.0029016  -0.0010043
   30   0.0011693   0.0017926  -0.0017867   0.0034835  -0.0008855   0.0001369
   31  -0.0001117   0.0003948  -0.0009453   0.0009314  -0.0004274  -0.0000291
   32   0.0003431  -0.0002213   0.0007140  -0.0004337  -0.0010605   0.0005711
   33  -0.0008139   0.0006849  -0.0012469  -0.0000939   0.0005868  -0.0025136
   34  -0.0018780   0.0006887  -0.0024376   0.0019659   0.0011540  -0.0010270
   35  -0.0011445  -0.0022326   0.0003876   0.0011644   0.0039159   0.0035318
   36   0.0027752  -0.0007240  -0.0020357  -0.0007794   0.0033693  -0.0035534
   37   0.0009522  -0.0004375  -0.0001614  -0.0002379   0.0006544   0.0005127
   38  -0.0005766  -0.0002748  -0.0000925  -0.0000162   0.0000057  -0.0010572
   39   0.0001789   0.0012754  -0.0012762   0.0001290  -0.0002044  -0.0007064
   40  -0.0000136   0.0000558   0.0000466   0.0001787   0.0001232  -0.0002934
   41   0.0001323   0.0002269  -0.0000292   0.0003517  -0.0000853   0.0002789
   42   0.0003157   0.0000796   0.0002095  -0.0003166  -0.0000996   0.0002544
   43   0.0002534   0.0001499  -0.0002735   0.0000837  -0.0000252   0.0000260
   44   0.0002779  -0.0000971  -0.0000585   0.0000539   0.0002883  -0.0001121
   45  -0.0001945  -0.0002959   0.0001550   0.0000546  -0.0000272   0.0001333
   46   0.0001191  -0.0001099   0.0001207  -0.0000152   0.0000756   0.0001206
   47   0.0000575  -0.0000661   0.0001381  -0.0000613  -0.0000040   0.0001021
   48  -0.0000466   0.0000445  -0.0000430  -0.0000095  -0.0000360   0.0000031
   49  -0.0000437  -0.0000698   0.0003216   0.0000584  -0.0000502   0.0001646
   50   0.0000398   0.0001030   0.0000124   0.0000046  -0.0000185   0.0000373
   51  -0.0000137   0.0000660   0.0000396  -0.0000430   0.0000934  -0.0000748
   52   0.0000009   0.0000068  -0.0000078   0.0000000   0.0000148  -0.0000137
   53   0.0000073  -0.0000013   0.0000197  -0.0000002  -0.0000069   0.0000078
   54  -0.0000116   0.0000188  -0.0000312  -0.0000042   0.0000261  -0.0000013
   55   0.0001457  -0.0001076  -0.0003252   0.0000584  -0.0000766   0.0000589
   56  -0.0003374   0.0000228  -0.0002547   0.0000615   0.0003187  -0.0000577
   57  -0.0003196   0.0000871   0.0001441   0.0000562  -0.0000755   0.0001507
   58   0.0000711   0.0000125   0.0000254  -0.0000399  -0.0000829   0.0000152
   59   0.0000298  -0.0000174   0.0000217   0.0000101  -0.0000098  -0.0000204
   60  -0.0000980   0.0000571  -0.0000963  -0.0000114   0.0000332  -0.0000380
   61   0.0012000  -0.0000896   0.0002202  -0.0005338  -0.0008492   0.0004717
   62  -0.0000032  -0.0002688   0.0010353  -0.0001336  -0.0005731   0.0007868
   63   0.0000036  -0.0003691  -0.0014101   0.0002960   0.0002808   0.0002010
   64  -0.0000641   0.0000487   0.0000604   0.0000664   0.0000841  -0.0004159
   65  -0.0001321   0.0003978   0.0000611  -0.0000876   0.0001273  -0.0002415
   66   0.0001622  -0.0000253   0.0003179  -0.0003651   0.0001412   0.0001202
           13          14          15          16          17          18
    1  -0.0040025   0.0011609   0.0025258  -0.0130267   0.0120295  -0.0252030
    2   0.0012791   0.0043940   0.0008826   0.0124186  -0.0110805   0.0217409
    3   0.0021752   0.0009762   0.0009794  -0.0262572   0.0219685  -0.0444973
    4   0.0019263   0.0008730  -0.0017274  -0.0611289   0.0251203  -0.0271256
    5  -0.0090209   0.0031715   0.0051931   0.0050872   0.0091615  -0.0129043
    6   0.0255091  -0.0011501  -0.0102453   0.0286885  -0.0257428   0.0587309
    7   0.0003908  -0.0003174  -0.0011170   0.0015082  -0.0012120   0.0050791
    8  -0.0008803  -0.0021080  -0.0009373   0.0000196   0.0041172   0.0004775
    9   0.0004374  -0.0012771   0.0007455   0.0016661   0.0012576  -0.0003196
   10  -0.0526795   0.0005412   0.0105050  -0.2461791   0.0621809  -0.0507237
   11   0.0006477  -0.0687105   0.0983255   0.0841437  -0.0938268   0.0476704
   12   0.0104716   0.0983045  -0.3122523  -0.1116378   0.0616728  -0.1565972
   13   0.0560484  -0.0031039  -0.0120268   0.0026993   0.0089673  -0.0247906
   14  -0.0031039   0.0623266  -0.1069738  -0.0007818  -0.0003713   0.0097904
   15  -0.0120268  -0.1069738   0.3267862   0.0023499   0.0034540  -0.0081545
   16   0.0026993  -0.0007818   0.0023499   0.5305422  -0.1043481   0.0215500
   17   0.0089673  -0.0003713   0.0034540  -0.1043481   0.1942674  -0.1570659
   18  -0.0247906   0.0097904  -0.0081545   0.0215500  -0.1570659   0.5338683
   19   0.0003559  -0.0009749   0.0008402  -0.1289625   0.0033542   0.0586013
   20  -0.0002860  -0.0021533  -0.0014060   0.0046159  -0.0256554   0.0044779
   21  -0.0010336  -0.0009879   0.0008305   0.0550704   0.0052691  -0.0722552
   22  -0.0031159   0.0023226  -0.0012525  -0.0953340   0.0178340  -0.0232680
   23   0.0020278   0.0039302   0.0016698  -0.0033374  -0.0844638   0.0829201
   24  -0.0004754   0.0014803   0.0011391   0.0350847   0.0695541  -0.2699608
   25  -0.0005465   0.0001991  -0.0000127  -0.0160070   0.0076419  -0.0092669
   26   0.0006567   0.0001009   0.0001326   0.0150345  -0.0037190   0.0086062
   27  -0.0012798   0.0004291  -0.0000538  -0.0297629   0.0132740  -0.0152526
   28  -0.0012449   0.0000668  -0.0000341   0.0293224  -0.0336215   0.0765744
   29   0.0001280  -0.0008151  -0.0004989  -0.0134581   0.0088304  -0.0059116
   30  -0.0001736  -0.0004707   0.0004436   0.0209888   0.0070152  -0.0289242
   31   0.0000880  -0.0000318  -0.0000215  -0.0033174   0.0019845  -0.0009206
   32  -0.0000435  -0.0000470  -0.0000435   0.0005808   0.0035746   0.0002178
   33   0.0000152  -0.0000578   0.0000577   0.0029349  -0.0006814   0.0038866
   34   0.0003941   0.0000351  -0.0002126  -0.0008092   0.0000062  -0.0001482
   35  -0.0004134   0.0002638   0.0002181   0.0000841  -0.0011996   0.0000692
   36   0.0010364  -0.0000606  -0.0002237  -0.0005130   0.0001609  -0.0012002
   37  -0.0000714   0.0000806   0.0000801   0.0001888  -0.0001869  -0.0002008
   38   0.0002396   0.0000980  -0.0000986  -0.0000960   0.0002188   0.0002484
   39   0.0001921   0.0000538  -0.0000466  -0.0001542   0.0000428   0.0002544
   40   0.0000417  -0.0000224  -0.0000168  -0.0000045   0.0001301   0.0001127
   41  -0.0001189  -0.0000883   0.0000178  -0.0000693   0.0001051  -0.0000881
   42  -0.0000515  -0.0000507   0.0000039   0.0000680  -0.0001379   0.0000953
   43  -0.0000155   0.0000267   0.0000327  -0.0002144  -0.0000304   0.0002298
   44   0.0000490  -0.0000308   0.0000050  -0.0003473  -0.0001356   0.0001848
   45  -0.0000540   0.0000166   0.0000085  -0.0000090  -0.0000200   0.0000340
   46  -0.0000401  -0.0000054   0.0000092   0.0002243   0.0000012  -0.0002364
   47  -0.0000340  -0.0000018   0.0000041   0.0002128   0.0000207  -0.0001955
   48   0.0000009  -0.0000062  -0.0000028  -0.0000228   0.0000211   0.0000248
   49  -0.0000399   0.0000127   0.0000018   0.0001143   0.0000277  -0.0001159
   50  -0.0000176   0.0000125   0.0000067   0.0000840   0.0000079  -0.0000467
   51   0.0000390  -0.0000088  -0.0000035  -0.0000512  -0.0000016  -0.0000064
   52   0.0000022  -0.0000004  -0.0000013   0.0000090  -0.0000035  -0.0000018
   53  -0.0000017  -0.0000025  -0.0000001  -0.0000031  -0.0000124  -0.0000113
   54   0.0000016  -0.0000008  -0.0000012  -0.0000001  -0.0000140   0.0000081
   55  -0.0000405  -0.0000281   0.0000035   0.0000176  -0.0000504   0.0000087
   56   0.0000646  -0.0000156  -0.0000445  -0.0000481  -0.0000746   0.0000320
   57  -0.0000445   0.0000061  -0.0000140  -0.0000085  -0.0000402   0.0000341
   58  -0.0000166   0.0000009   0.0000130   0.0000284   0.0000216  -0.0000161
   59   0.0000034   0.0000002  -0.0000002  -0.0000096   0.0000069   0.0000009
   60   0.0000133   0.0000021  -0.0000017  -0.0000164  -0.0000164   0.0000203
   61  -0.0002114  -0.0000183   0.0001069   0.0003519   0.0002599  -0.0001576
   62  -0.0001974   0.0001472   0.0001714   0.0002335   0.0001641  -0.0002432
   63   0.0000157   0.0000060   0.0000250  -0.0000482  -0.0000092   0.0000526
   64   0.0000779  -0.0000354  -0.0000453  -0.0000168  -0.0001063   0.0000203
   65   0.0000544  -0.0001008  -0.0000774  -0.0000156   0.0000635   0.0000325
   66   0.0000220  -0.0000205  -0.0000202   0.0000815   0.0000371   0.0001596
           19          20          21          22          23          24
    1  -0.0011485  -0.0003513   0.0011027  -0.0490336   0.0038583   0.0234043
    2  -0.0006426  -0.0005429  -0.0005541   0.0210645   0.0081526  -0.0234628
    3   0.0019986  -0.0007604  -0.0001088  -0.0244289  -0.0123883   0.0543868
    4   0.0022872   0.0010794  -0.0016189  -0.0201530  -0.0073587   0.0321282
    5   0.0022425   0.0034025   0.0017249  -0.0070131  -0.0036626   0.0106272
    6  -0.0047881   0.0024821   0.0007964   0.0313961   0.0108530  -0.0511687
    7  -0.0017471   0.0003611   0.0001610   0.0006180   0.0002795  -0.0015269
    8   0.0004027  -0.0000151  -0.0000652  -0.0000575  -0.0005732  -0.0001778
    9   0.0000332  -0.0000341   0.0001341  -0.0006606  -0.0003695   0.0008660
   10  -0.0422548   0.0099128   0.0025195   0.0330676   0.0190752  -0.0695557
   11   0.0022531   0.0041732  -0.0002770   0.0021734  -0.0028891   0.0240411
   12   0.0236198  -0.0051369   0.0037773  -0.0227855   0.0133975  -0.0162186
   13   0.0003559  -0.0002860  -0.0010336  -0.0031159   0.0020278  -0.0004754
   14  -0.0009749  -0.0021533  -0.0009879   0.0023226   0.0039302   0.0014803
   15   0.0008402  -0.0014060   0.0008305  -0.0012525   0.0016698   0.0011391
   16  -0.1289625   0.0046159   0.0550704  -0.0953340  -0.0033374   0.0350847
   17   0.0033542  -0.0256554   0.0052691   0.0178340  -0.0844638   0.0695541
   18   0.0586013   0.0044779  -0.0722552  -0.0232680   0.0829201  -0.2699608
   19   0.1834272  -0.0079059  -0.0879418  -0.0164161   0.0007378   0.0103209
   20  -0.0079059   0.0170832  -0.0098633  -0.0069002   0.0026163   0.0056532
   21  -0.0879418  -0.0098633   0.0945734   0.0315122   0.0007768  -0.0191354
   22  -0.0164161  -0.0069002   0.0315122   0.5232574  -0.0731410  -0.0607488
   23   0.0007378   0.0026163   0.0007768  -0.0731410   0.1734493  -0.1408585
   24   0.0103209   0.0056532  -0.0191354  -0.0607488  -0.1408585   0.5339061
   25   0.0030168  -0.0020613   0.0030876  -0.1279171   0.0405022  -0.0464550
   26   0.0002172  -0.0013740   0.0010581   0.0404150  -0.0394882   0.0251540
   27  -0.0031706   0.0024494  -0.0059634  -0.0464057   0.0251935  -0.0616130
   28   0.0017995   0.0019738  -0.0042042  -0.2430612   0.0225586   0.0568106
   29   0.0005817   0.0025619   0.0027980   0.0013471  -0.0616225   0.0170596
   30  -0.0003529   0.0019211  -0.0013869   0.1149569   0.0034107  -0.1377696
   31  -0.0002356  -0.0003781   0.0012397  -0.0011855  -0.0074757   0.0233742
   32  -0.0001681   0.0000436   0.0001993  -0.0000135   0.0003462   0.0082070
   33   0.0006566   0.0003247  -0.0012531   0.0030404   0.0129354  -0.0341504
   34   0.0009063  -0.0000514  -0.0005329  -0.0010247   0.0025011  -0.0028021
   35  -0.0000594  -0.0001015  -0.0000939   0.0020830   0.0041001   0.0024603
   36  -0.0003672  -0.0001014   0.0003547  -0.0017476   0.0023050   0.0002251
   37  -0.0002542   0.0000145   0.0001623  -0.0001633   0.0005730   0.0004665
   38   0.0003246  -0.0000355  -0.0002170   0.0002332  -0.0003971   0.0000961
   39   0.0003307  -0.0000017  -0.0002228   0.0002250  -0.0003552  -0.0003381
   40  -0.0001002  -0.0000119   0.0000592   0.0005259   0.0001410  -0.0000779
   41  -0.0001514   0.0000063   0.0000967  -0.0000075   0.0000287  -0.0000368
   42  -0.0000238   0.0000070   0.0000158  -0.0000432   0.0001366  -0.0002378
   43   0.0002061  -0.0000016  -0.0001388  -0.0001158   0.0000656  -0.0000176
   44   0.0002086   0.0000091  -0.0001435  -0.0001774   0.0004299  -0.0000927
   45  -0.0000642   0.0000012   0.0000553   0.0001355  -0.0000915   0.0002416
   46  -0.0002801  -0.0000051   0.0001831   0.0001759  -0.0000185   0.0002091
   47  -0.0002294   0.0000017   0.0001557   0.0001217  -0.0001009   0.0001488
   48   0.0000497   0.0000001  -0.0000343  -0.0000597  -0.0000302  -0.0000520
   49  -0.0000732  -0.0000015   0.0000450   0.0000165   0.0000227  -0.0001021
   50  -0.0000962  -0.0000061   0.0000614   0.0000813  -0.0000311   0.0000800
   51   0.0000393  -0.0000057  -0.0000311  -0.0000403   0.0000269  -0.0000106
   52  -0.0000093   0.0000010   0.0000039   0.0000118  -0.0000146   0.0000027
   53  -0.0000001   0.0000008   0.0000032   0.0000028   0.0000205   0.0000123
   54  -0.0000015   0.0000010  -0.0000040  -0.0000036   0.0000023  -0.0000061
   55   0.0000221   0.0000130  -0.0000113   0.0000347   0.0000176   0.0000942
   56   0.0001905   0.0000021  -0.0001225  -0.0000122   0.0002518  -0.0001295
   57   0.0000535   0.0000084  -0.0000221   0.0001079   0.0001089   0.0001676
   58  -0.0000569   0.0000010   0.0000336  -0.0000021  -0.0000552   0.0000025
   59  -0.0000066  -0.0000008   0.0000071  -0.0000031  -0.0000441   0.0000022
   60   0.0000293   0.0000012  -0.0000225   0.0000358   0.0000487  -0.0000086
   61  -0.0004661  -0.0000270   0.0002805  -0.0005663  -0.0006910  -0.0000079
   62  -0.0004551  -0.0000199   0.0002825  -0.0002128  -0.0000509  -0.0000613
   63   0.0000379  -0.0000166  -0.0000363   0.0001750   0.0002386  -0.0001454
   64  -0.0000165   0.0000086   0.0000206   0.0003807  -0.0002695  -0.0001299
   65   0.0001767   0.0000038  -0.0001085  -0.0001403  -0.0000014   0.0002418
   66   0.0000990  -0.0000010  -0.0000615  -0.0001427   0.0000723  -0.0001164
           25          26          27          28          29          30
    1   0.0002844   0.0001574   0.0017105  -0.2417927   0.0733329  -0.0842325
    2  -0.0009908   0.0034765   0.0011669   0.0526433  -0.0850938   0.0446397
    3   0.0048120   0.0004460  -0.0006461  -0.0270730   0.0315382  -0.1262848
    4   0.0001040  -0.0001247  -0.0000449   0.0363587   0.0017672  -0.0241690
    5  -0.0001905  -0.0003865  -0.0003135   0.0219020  -0.0050712   0.0163114
    6   0.0001958  -0.0003842   0.0003984  -0.0800627   0.0291184  -0.0238082
    7  -0.0014118   0.0005660  -0.0008749   0.0008943   0.0002619   0.0011693
    8   0.0005417  -0.0004807   0.0002155  -0.0009599   0.0034912   0.0017926
    9  -0.0008102   0.0002007  -0.0003406   0.0045977   0.0010036  -0.0017867
   10   0.0026465  -0.0011985   0.0038496  -0.0650892   0.0137095   0.0034835
   11   0.0001872   0.0029713   0.0015578   0.0134650  -0.0029016  -0.0008855
   12   0.0000288   0.0024522  -0.0032269   0.0039568  -0.0010043   0.0001369
   13  -0.0005465   0.0006567  -0.0012798  -0.0012449   0.0001280  -0.0001736
   14   0.0001991   0.0001009   0.0004291   0.0000668  -0.0008151  -0.0004707
   15  -0.0000127   0.0001326  -0.0000538  -0.0000341  -0.0004989   0.0004436
   16  -0.0160070   0.0150345  -0.0297629   0.0293224  -0.0134581   0.0209888
   17   0.0076419  -0.0037190   0.0132740  -0.0336215   0.0088304   0.0070152
   18  -0.0092669   0.0086062  -0.0152526   0.0765744  -0.0059116  -0.0289242
   19   0.0030168   0.0002172  -0.0031706   0.0017995   0.0005817  -0.0003529
   20  -0.0020613  -0.0013740   0.0024494   0.0019738   0.0025619   0.0019211
   21   0.0030876   0.0010581  -0.0059634  -0.0042042   0.0027980  -0.0013869
   22  -0.1279171   0.0404150  -0.0464057  -0.2430612   0.0013471   0.1149569
   23   0.0405022  -0.0394882   0.0251935   0.0225586  -0.0616225   0.0034107
   24  -0.0464550   0.0251540  -0.0616130   0.0568106   0.0170596  -0.1377696
   25   0.1816447  -0.0619814   0.0655656  -0.0356519   0.0149697  -0.0174197
   26  -0.0619814   0.0397442  -0.0414859   0.0079987  -0.0007241   0.0041916
   27   0.0655656  -0.0414859   0.0841544   0.0020550  -0.0002284   0.0020474
   28  -0.0356519   0.0079987   0.0020550   0.5865535  -0.0963020  -0.0330863
   29   0.0149697  -0.0007241  -0.0002284  -0.0963020   0.1797371  -0.1143862
   30  -0.0174197   0.0041916   0.0020474  -0.0330863  -0.1143862   0.4523272
   31  -0.0052010  -0.0018905   0.0080264  -0.0382870   0.0022797   0.0040107
   32   0.0005907  -0.0002211  -0.0021655   0.0011448  -0.0382935   0.0423699
   33   0.0011365  -0.0005560   0.0002460   0.0067975   0.0416624  -0.1418902
   34  -0.0004468  -0.0000043   0.0004534  -0.0305384   0.0044235   0.0095272
   35   0.0006134   0.0001247  -0.0000420   0.0094382   0.0033544  -0.0055125
   36  -0.0012399   0.0003317   0.0001066  -0.0045761  -0.0023383   0.0127382
   37  -0.0000785   0.0000366   0.0000553   0.0008853  -0.0005820   0.0019058
   38   0.0006056  -0.0000876   0.0000419   0.0021314  -0.0012167  -0.0018092
   39   0.0003332  -0.0001949   0.0000584   0.0003083   0.0015837  -0.0023589
   40  -0.0000217  -0.0000123  -0.0000442  -0.0004476  -0.0016779  -0.0004520
   41  -0.0001944   0.0000122  -0.0000418  -0.0005158  -0.0008039   0.0006205
   42  -0.0001443   0.0000208   0.0000107  -0.0010272  -0.0001708   0.0005149
   43   0.0002565  -0.0000651   0.0000048  -0.0000100   0.0000451  -0.0000074
   44   0.0002183  -0.0000981   0.0000859  -0.0000663  -0.0002583   0.0004207
   45   0.0000743   0.0000181  -0.0000521   0.0006977  -0.0000382  -0.0005703
   46  -0.0002154   0.0000782  -0.0000656   0.0001332  -0.0002825   0.0005368
   47  -0.0002027   0.0000755  -0.0000522   0.0000661  -0.0000700   0.0004000
   48   0.0000354  -0.0000142   0.0000216   0.0000293   0.0000307  -0.0001511
   49  -0.0001667   0.0000323   0.0000080  -0.0000523  -0.0001164   0.0004123
   50  -0.0000642   0.0000270  -0.0000415   0.0000598   0.0000574   0.0000200
   51   0.0000118  -0.0000243   0.0000292  -0.0000199   0.0000298   0.0000462
   52  -0.0000057   0.0000045  -0.0000071   0.0000234  -0.0000073   0.0000396
   53   0.0000014  -0.0000050   0.0000017  -0.0000000  -0.0000242  -0.0000254
   54  -0.0000068   0.0000024  -0.0000075  -0.0000210   0.0000078   0.0000315
   55   0.0000970   0.0000032  -0.0000387  -0.0000316  -0.0000444   0.0000195
   56   0.0000397  -0.0000225   0.0000544  -0.0004471   0.0003516  -0.0005703
   57   0.0001169  -0.0000168  -0.0000075   0.0005175   0.0002629  -0.0011403
   58  -0.0000500   0.0000076  -0.0000165   0.0000331  -0.0000950   0.0003321
   59   0.0000094   0.0000033   0.0000007  -0.0000438   0.0000315  -0.0000573
   60   0.0000137  -0.0000081   0.0000022   0.0000956   0.0000671  -0.0000795
   61  -0.0004176   0.0000686  -0.0000035  -0.0003503  -0.0014989   0.0024328
   62  -0.0006766   0.0001722  -0.0001163  -0.0021106  -0.0006621   0.0019509
   63  -0.0000830   0.0001139   0.0000557  -0.0017510  -0.0002895  -0.0018388
   64   0.0000884   0.0000003  -0.0000140   0.0005470   0.0012177   0.0000792
   65   0.0002419  -0.0001010   0.0000162   0.0006205  -0.0008583  -0.0013486
   66   0.0000268  -0.0000442   0.0000332  -0.0005841  -0.0002955  -0.0002977
           31          32          33          34          35          36
    1   0.0030113   0.0014837  -0.0030988  -0.1797809   0.0024191   0.0610616
    2   0.0080463  -0.0026938   0.0141652   0.0020946  -0.0766303  -0.0010406
    3  -0.0212126   0.0183407  -0.0327133   0.0612122  -0.0010006  -0.1137389
    4  -0.0031311   0.0023924  -0.0020196  -0.0000957  -0.0090019   0.0275511
    5   0.0012366   0.0035866   0.0004112  -0.0036163   0.0041133   0.0012710
    6   0.0011097  -0.0003462   0.0041374   0.0132473   0.0045844  -0.0170466
    7  -0.0001117   0.0003431  -0.0008139  -0.0018780  -0.0011445   0.0027752
    8   0.0003948  -0.0002213   0.0006849   0.0006887  -0.0022326  -0.0007240
    9  -0.0009453   0.0007140  -0.0012469  -0.0024376   0.0003876  -0.0020357
   10   0.0009314  -0.0004337  -0.0000939   0.0019659   0.0011644  -0.0007794
   11  -0.0004274  -0.0010605   0.0005868   0.0011540   0.0039159   0.0033693
   12  -0.0000291   0.0005711  -0.0025136  -0.0010270   0.0035318  -0.0035534
   13   0.0000880  -0.0000435   0.0000152   0.0003941  -0.0004134   0.0010364
   14  -0.0000318  -0.0000470  -0.0000578   0.0000351   0.0002638  -0.0000606
   15  -0.0000215  -0.0000435   0.0000577  -0.0002126   0.0002181  -0.0002237
   16  -0.0033174   0.0005808   0.0029349  -0.0008092   0.0000841  -0.0005130
   17   0.0019845   0.0035746  -0.0006814   0.0000062  -0.0011996   0.0001609
   18  -0.0009206   0.0002178   0.0038866  -0.0001482   0.0000692  -0.0012002
   19  -0.0002356  -0.0001681   0.0006566   0.0009063  -0.0000594  -0.0003672
   20  -0.0003781   0.0000436   0.0003247  -0.0000514  -0.0001015  -0.0001014
   21   0.0012397   0.0001993  -0.0012531  -0.0005329  -0.0000939   0.0003547
   22  -0.0011855  -0.0000135   0.0030404  -0.0010247   0.0020830  -0.0017476
   23  -0.0074757   0.0003462   0.0129354   0.0025011   0.0041001   0.0023050
   24   0.0233742   0.0082070  -0.0341504  -0.0028021   0.0024603   0.0002251
   25  -0.0052010   0.0005907   0.0011365  -0.0004468   0.0006134  -0.0012399
   26  -0.0018905  -0.0002211  -0.0005560  -0.0000043   0.0001247   0.0003317
   27   0.0080264  -0.0021655   0.0002460   0.0004534  -0.0000420   0.0001066
   28  -0.0382870   0.0011448   0.0067975  -0.0305384   0.0094382  -0.0045761
   29   0.0022797  -0.0382935   0.0416624   0.0044235   0.0033544  -0.0023383
   30   0.0040107   0.0423699  -0.1418902   0.0095272  -0.0055125   0.0127382
   31   0.0516840  -0.0061661  -0.0088747  -0.0028752   0.0012405  -0.0032657
   32  -0.0061661   0.0377473  -0.0687770  -0.0008281  -0.0024645   0.0006560
   33  -0.0088747  -0.0687770   0.2061703   0.0024608  -0.0006425  -0.0020780
   34  -0.0028752  -0.0008281   0.0024608   0.5360829   0.0725145  -0.1736974
   35   0.0012405  -0.0024645  -0.0006425   0.0725145   0.5413427   0.1430375
   36  -0.0032657   0.0006560  -0.0020780  -0.1736974   0.1430375   0.3447161
   37  -0.0011879  -0.0004030  -0.0012600  -0.1742111  -0.0726291   0.0308370
   38   0.0009358  -0.0003049   0.0004663  -0.1222803  -0.1992598  -0.0006757
   39  -0.0012844  -0.0002530   0.0004937   0.0058867  -0.0297512  -0.0754650
   40   0.0000187  -0.0000951   0.0002022   0.0060307  -0.0089137  -0.0057711
   41   0.0001101   0.0003296  -0.0000906   0.0070496  -0.0337089  -0.0228817
   42   0.0001204  -0.0000110   0.0000717   0.0022888  -0.0135028  -0.0040890
   43   0.0005569   0.0001866  -0.0000058  -0.0337902  -0.0555137  -0.0055561
   44   0.0000238  -0.0001082  -0.0002616  -0.0128044   0.0293323   0.0196076
   45  -0.0001072  -0.0000610  -0.0000849   0.0158944   0.0443605   0.0178914
   46  -0.0000631   0.0000385  -0.0001972  -0.0005285   0.0029456   0.0039403
   47  -0.0000497   0.0000267  -0.0000899  -0.0003321   0.0015351  -0.0009285
   48  -0.0000276   0.0000212   0.0000313   0.0023043  -0.0028322   0.0010185
   49  -0.0001551   0.0000927  -0.0000936  -0.0032178  -0.0119769  -0.0045073
   50  -0.0001071   0.0002200   0.0000378  -0.0117967  -0.0552964  -0.0205167
   51   0.0003248  -0.0000386   0.0000822  -0.0045667  -0.0204555  -0.0084963
   52  -0.0000132   0.0000113  -0.0000235   0.0001148  -0.0000461  -0.0007247
   53   0.0000114   0.0000034   0.0000142  -0.0000736  -0.0011562   0.0000091
   54  -0.0000226   0.0000128  -0.0000192  -0.0007356  -0.0000166  -0.0006746
   55   0.0004096  -0.0003626  -0.0001300   0.0029608   0.0627551   0.0336894
   56  -0.0000814  -0.0002709   0.0003373   0.0258465   0.0250760  -0.0055752
   57  -0.0001754  -0.0000035   0.0002190   0.0151520  -0.0270161  -0.0155042
   58  -0.0000069   0.0000749  -0.0001417  -0.0029427  -0.0015574   0.0038291
   59   0.0000288  -0.0000104   0.0000438  -0.0011521   0.0019094  -0.0009170
   60  -0.0000326  -0.0000146  -0.0000240   0.0040532  -0.0006725   0.0023571
   61  -0.0009839   0.0015101  -0.0008313  -0.1156026   0.0120169   0.0386388
   62   0.0003987  -0.0003335  -0.0005681   0.0604620  -0.2121279  -0.1114321
   63  -0.0013898   0.0003165   0.0003938   0.0631500  -0.0832824  -0.1374394
   64   0.0000545   0.0000648   0.0003396  -0.0007152  -0.0060170  -0.0006173
   65  -0.0000831   0.0001519   0.0000546  -0.0238393  -0.0308879  -0.0035562
   66   0.0001041   0.0000875   0.0001845  -0.0094741  -0.0138276   0.0021315
           37          38          39          40          41          42
    1  -0.0225946  -0.0084055   0.0111165  -0.0023810   0.0019964   0.0010729
    2  -0.0207619   0.0045623   0.0125249  -0.0027473  -0.0023460   0.0016158
    3   0.0046848   0.0052694   0.0036524  -0.0014275  -0.0011505  -0.0021297
    4  -0.0017459   0.0027249   0.0015692   0.0000592  -0.0017138  -0.0000033
    5   0.0003239  -0.0006646  -0.0017038  -0.0009745  -0.0008862   0.0009698
    6  -0.0026320  -0.0007061  -0.0003979  -0.0007046  -0.0001421  -0.0000122
    7   0.0009522  -0.0005766   0.0001789  -0.0000136   0.0001323   0.0003157
    8  -0.0004375  -0.0002748   0.0012754   0.0000558   0.0002269   0.0000796
    9  -0.0001614  -0.0000925  -0.0012762   0.0000466  -0.0000292   0.0002095
   10  -0.0002379  -0.0000162   0.0001290   0.0001787   0.0003517  -0.0003166
   11   0.0006544   0.0000057  -0.0002044   0.0001232  -0.0000853  -0.0000996
   12   0.0005127  -0.0010572  -0.0007064  -0.0002934   0.0002789   0.0002544
   13  -0.0000714   0.0002396   0.0001921   0.0000417  -0.0001189  -0.0000515
   14   0.0000806   0.0000980   0.0000538  -0.0000224  -0.0000883  -0.0000507
   15   0.0000801  -0.0000986  -0.0000466  -0.0000168   0.0000178   0.0000039
   16   0.0001888  -0.0000960  -0.0001542  -0.0000045  -0.0000693   0.0000680
   17  -0.0001869   0.0002188   0.0000428   0.0001301   0.0001051  -0.0001379
   18  -0.0002008   0.0002484   0.0002544   0.0001127  -0.0000881   0.0000953
   19  -0.0002542   0.0003246   0.0003307  -0.0001002  -0.0001514  -0.0000238
   20   0.0000145  -0.0000355  -0.0000017  -0.0000119   0.0000063   0.0000070
   21   0.0001623  -0.0002170  -0.0002228   0.0000592   0.0000967   0.0000158
   22  -0.0001633   0.0002332   0.0002250   0.0005259  -0.0000075  -0.0000432
   23   0.0005730  -0.0003971  -0.0003552   0.0001410   0.0000287   0.0001366
   24   0.0004665   0.0000961  -0.0003381  -0.0000779  -0.0000368  -0.0002378
   25  -0.0000785   0.0006056   0.0003332  -0.0000217  -0.0001944  -0.0001443
   26   0.0000366  -0.0000876  -0.0001949  -0.0000123   0.0000122   0.0000208
   27   0.0000553   0.0000419   0.0000584  -0.0000442  -0.0000418   0.0000107
   28   0.0008853   0.0021314   0.0003083  -0.0004476  -0.0005158  -0.0010272
   29  -0.0005820  -0.0012167   0.0015837  -0.0016779  -0.0008039  -0.0001708
   30   0.0019058  -0.0018092  -0.0023589  -0.0004520   0.0006205   0.0005149
   31  -0.0011879   0.0009358  -0.0012844   0.0000187   0.0001101   0.0001204
   32  -0.0004030  -0.0003049  -0.0002530  -0.0000951   0.0003296  -0.0000110
   33  -0.0012600   0.0004663   0.0004937   0.0002022  -0.0000906   0.0000717
   34  -0.1742111  -0.1222803   0.0058867   0.0060307   0.0070496   0.0022888
   35  -0.0726291  -0.1992598  -0.0297512  -0.0089137  -0.0337089  -0.0135028
   36   0.0308370  -0.0006757  -0.0754650  -0.0057711  -0.0228817  -0.0040890
   37   0.5038252   0.1027448  -0.1704182  -0.0444301   0.0226946   0.0233222
   38   0.1027448   0.4537149   0.1087340   0.0199085  -0.1143585  -0.0572335
   39  -0.1704182   0.1087340   0.2704273   0.0221528  -0.0586124  -0.0647520
   40  -0.0444301   0.0199085   0.0221528   0.0544754  -0.0288396  -0.0389038
   41   0.0226946  -0.1143585  -0.0586124  -0.0288396   0.1630505   0.0922224
   42   0.0233222  -0.0572335  -0.0647520  -0.0389038   0.0922224   0.0799059
   43  -0.2390043   0.0219944   0.1147973  -0.0057687   0.0043901   0.0074881
   44  -0.0289033  -0.0898235   0.0014472   0.0235798  -0.0159540  -0.0232607
   45   0.0897072  -0.0281229  -0.1245194   0.0170071  -0.0121282  -0.0125610
   46  -0.0223722  -0.0292153  -0.0001087  -0.0049246  -0.0016059   0.0015205
   47  -0.0101889  -0.0125731  -0.0017061   0.0034914   0.0028537  -0.0001139
   48   0.0093817   0.0093156   0.0019332   0.0040835   0.0027973  -0.0018433
   49   0.0040783   0.0252074   0.0135999  -0.0030631   0.0006657   0.0043736
   50   0.0685135   0.0249113  -0.0300960  -0.0039425   0.0036607   0.0021781
   51   0.0353596  -0.0049422  -0.0171773   0.0020724  -0.0005108   0.0024724
   52   0.0019016   0.0000539   0.0019779   0.0001015  -0.0000738  -0.0000265
   53  -0.0006831  -0.0022454  -0.0033646   0.0010622  -0.0005925  -0.0009662
   54   0.0015943  -0.0037977   0.0024177   0.0005477  -0.0003178  -0.0003595
   55  -0.0528921  -0.0250821   0.0171693   0.0006761   0.0006134  -0.0006210
   56  -0.0250071  -0.0111963   0.0096726   0.0010039  -0.0018406  -0.0010814
   57   0.0171162   0.0097130  -0.0067519  -0.0003961  -0.0008329  -0.0010258
   58  -0.0010732  -0.0006252  -0.0001139   0.0000186   0.0000969  -0.0001779
   59  -0.0004751  -0.0000496   0.0006215   0.0001094  -0.0000191   0.0001126
   60  -0.0000239   0.0007082  -0.0003540  -0.0001701   0.0001169  -0.0002129
   61   0.0485088   0.0090555  -0.0204106  -0.0012518  -0.0044080   0.0010552
   62  -0.0381480  -0.0524095  -0.0067525  -0.0019586   0.0021777   0.0000095
   63  -0.0443515  -0.0343751   0.0138991   0.0022613   0.0014268   0.0037266
   64  -0.0000215   0.0001390   0.0025196   0.0002808  -0.0004021  -0.0002862
   65   0.0027701   0.0013850  -0.0029610  -0.0004097  -0.0017680  -0.0007237
   66   0.0038648  -0.0014649   0.0012327  -0.0002879  -0.0007138  -0.0000579
           43          44          45          46          47          48
    1   0.0009856  -0.0038756   0.0007289  -0.0001348   0.0002852   0.0003249
    2  -0.0029171  -0.0018794  -0.0021516  -0.0012534  -0.0004072   0.0004402
    3   0.0012472  -0.0016841   0.0041197  -0.0004566  -0.0004458   0.0002193
    4  -0.0006592   0.0002706  -0.0004223  -0.0005076  -0.0003018   0.0000850
    5   0.0001346  -0.0000671   0.0001871   0.0002642   0.0001950   0.0000036
    6   0.0003323  -0.0002499   0.0000182  -0.0004000  -0.0003179   0.0001472
    7   0.0002534   0.0002779  -0.0001945   0.0001191   0.0000575  -0.0000466
    8   0.0001499  -0.0000971  -0.0002959  -0.0001099  -0.0000661   0.0000445
    9  -0.0002735  -0.0000585   0.0001550   0.0001207   0.0001381  -0.0000430
   10   0.0000837   0.0000539   0.0000546  -0.0000152  -0.0000613  -0.0000095
   11  -0.0000252   0.0002883  -0.0000272   0.0000756  -0.0000040  -0.0000360
   12   0.0000260  -0.0001121   0.0001333   0.0001206   0.0001021   0.0000031
   13  -0.0000155   0.0000490  -0.0000540  -0.0000401  -0.0000340   0.0000009
   14   0.0000267  -0.0000308   0.0000166  -0.0000054  -0.0000018  -0.0000062
   15   0.0000327   0.0000050   0.0000085   0.0000092   0.0000041  -0.0000028
   16  -0.0002144  -0.0003473  -0.0000090   0.0002243   0.0002128  -0.0000228
   17  -0.0000304  -0.0001356  -0.0000200   0.0000012   0.0000207   0.0000211
   18   0.0002298   0.0001848   0.0000340  -0.0002364  -0.0001955   0.0000248
   19   0.0002061   0.0002086  -0.0000642  -0.0002801  -0.0002294   0.0000497
   20  -0.0000016   0.0000091   0.0000012  -0.0000051   0.0000017   0.0000001
   21  -0.0001388  -0.0001435   0.0000553   0.0001831   0.0001557  -0.0000343
   22  -0.0001158  -0.0001774   0.0001355   0.0001759   0.0001217  -0.0000597
   23   0.0000656   0.0004299  -0.0000915  -0.0000185  -0.0001009  -0.0000302
   24  -0.0000176  -0.0000927   0.0002416   0.0002091   0.0001488  -0.0000520
   25   0.0002565   0.0002183   0.0000743  -0.0002154  -0.0002027   0.0000354
   26  -0.0000651  -0.0000981   0.0000181   0.0000782   0.0000755  -0.0000142
   27   0.0000048   0.0000859  -0.0000521  -0.0000656  -0.0000522   0.0000216
   28  -0.0000100  -0.0000663   0.0006977   0.0001332   0.0000661   0.0000293
   29   0.0000451  -0.0002583  -0.0000382  -0.0002825  -0.0000700   0.0000307
   30  -0.0000074   0.0004207  -0.0005703   0.0005368   0.0004000  -0.0001511
   31   0.0005569   0.0000238  -0.0001072  -0.0000631  -0.0000497  -0.0000276
   32   0.0001866  -0.0001082  -0.0000610   0.0000385   0.0000267   0.0000212
   33  -0.0000058  -0.0002616  -0.0000849  -0.0001972  -0.0000899   0.0000313
   34  -0.0337902  -0.0128044   0.0158944  -0.0005285  -0.0003321   0.0023043
   35  -0.0555137   0.0293323   0.0443605   0.0029456   0.0015351  -0.0028322
   36  -0.0055561   0.0196076   0.0178914   0.0039403  -0.0009285   0.0010185
   37  -0.2390043  -0.0289033   0.0897072  -0.0223722  -0.0101889   0.0093817
   38   0.0219944  -0.0898235  -0.0281229  -0.0292153  -0.0125731   0.0093156
   39   0.1147973   0.0014472  -0.1245194  -0.0001087  -0.0017061   0.0019332
   40  -0.0057687   0.0235798   0.0170071  -0.0049246   0.0034914   0.0040835
   41   0.0043901  -0.0159540  -0.0121282  -0.0016059   0.0028537   0.0027973
   42   0.0074881  -0.0232607  -0.0125610   0.0015205  -0.0001139  -0.0018433
   43   0.4674092   0.0369443  -0.1861407  -0.0831104  -0.0640151   0.0034880
   44   0.0369443   0.4830833   0.1635061  -0.0609656  -0.1105407  -0.0089616
   45  -0.1861407   0.1635061   0.3028446   0.0049958  -0.0071871  -0.0276445
   46  -0.0831104  -0.0609656   0.0049958   0.1119835   0.0982721  -0.0092387
   47  -0.0640151  -0.1105407  -0.0071871   0.0982721   0.1541881   0.0146174
   48   0.0034880  -0.0089616  -0.0276445  -0.0092387   0.0146174   0.0229758
   49  -0.1181155   0.0643806   0.0661161  -0.0021013  -0.0285169  -0.0106420
   50   0.0113811  -0.2299769  -0.0917636  -0.0089454  -0.0344541  -0.0142269
   51   0.0395817  -0.1227330  -0.1445764  -0.0008231  -0.0028845   0.0032682
   52  -0.0033785  -0.0023886   0.0026204   0.0003060  -0.0000600  -0.0017160
   53   0.0219988   0.0016926  -0.0135650   0.0012948   0.0001651   0.0006449
   54   0.0148287   0.0007131  -0.0051134  -0.0010596   0.0013698  -0.0012765
   55   0.0463268  -0.0361585  -0.0408740   0.0023938   0.0043764   0.0032594
   56   0.0062823  -0.0484589  -0.0315415   0.0003097   0.0006808  -0.0019577
   57  -0.0195046  -0.0069144   0.0149193   0.0012202  -0.0043122   0.0013499
   58  -0.0001141  -0.0037287   0.0021082  -0.0002137  -0.0010253  -0.0003066
   59  -0.0038501  -0.0002160  -0.0012765  -0.0001824  -0.0008935  -0.0004149
   60   0.0020343  -0.0013282   0.0048865   0.0001142   0.0000741   0.0001126
   61  -0.0329996   0.0241291   0.0291858   0.0000353  -0.0008079  -0.0007115
   62   0.0224270  -0.0170077  -0.0198131   0.0003101   0.0006833   0.0004208
   63   0.0284715  -0.0208394  -0.0304078  -0.0001501   0.0010738   0.0001321
   64   0.0012173  -0.0007197  -0.0014547  -0.0008640  -0.0010581  -0.0002611
   65   0.0003905  -0.0001843  -0.0000047  -0.0010008  -0.0013141   0.0001223
   66  -0.0009196   0.0006692   0.0002220  -0.0002342   0.0001496  -0.0001902
           49          50          51          52          53          54
    1   0.0004085   0.0001118  -0.0008704  -0.0001112   0.0000462  -0.0000407
    2  -0.0001663  -0.0013009   0.0000968   0.0000733   0.0000397   0.0000900
[truncated: 67,799 more chars]
