# Supplementary material for: Quantum Chemical Investigation of Polychlorinated Dibenzodioxins, Dibenzofurans and Biphenyls: Relative Stability and Planarity Analysis
Source: Molecules. 2020 Dec 3;25(23):5697. doi: 10.3390/molecules25235697 (PMC7730433; doi:10.3390/molecules25235697)
Supplement: Supplementary file 1 [file molecules-25-05697-s001.zip › PCB/B3LYP/ClHClClClClClHHH.out]

                  Welcome to Q-Chem
     A Quantum Leap Into The Future Of Chemistry


 Q-Chem 5.2 (devel), Q-Chem, Inc., Pleasanton, CA (2019)

 Yihan Shao,  Zhengting Gan,  E. Epifanovsky,  A. T. B. Gilbert,  M. Wormit,  
 J. Kussmann,  A. W. Lange,  A. Behn,  Jia Deng,  Xintian Feng,  D. Ghosh,  
 M. Goldey,  P. R. Horn,  L. D. Jacobson,  I. Kaliman,  T. Kus,  A. Landau,  
 Jie Liu,  E. I. Proynov,  R. M. Richard,  R. P. Steele,  E. J. Sundstrom,  
 H. L. Woodcock III,  P. M. Zimmerman,  D. Zuev,  B. Albrecht,  E. Alguire,  
 S. A. Baeppler,  D. Barton,  Z. Benda,  Y. A. Bernard,  E. J. Berquist,  
 K. B. Bravaya,  H. Burton,  D. Casanova,  Chun-Min Chang,  Yunqing Chen,  
 A. Chien,  K. D. Closser,  M. P. Coons,  S. Coriani,  S. Dasgupta,  
 A. L. Dempwolff,  M. Diedenhofen,  Hainam Do,  R. G. Edgar,  Po-Tung Fang,  
 S. Faraji,  S. Fatehi,  Qingguo Feng,  K. D. Fenk,  J. Fosso-Tande,  
 J. Gayvert,  Qinghui Ge,  A. Ghysels,  G. Gidofalvi,  J. Gomes,  
 J. Gonthier,  A. Gunina,  D. Hait,  M. W. D. Hanson-Heine,  
 P. H. P. Harbach,  A. W. Hauser,  M. F. Herbst,  J. E. Herr,  
 E. G. Hohenstein,  Z. C. Holden,  Kerwin Hui,  B. C. Huynh,  T.-C. Jagau,  
 Hyunjun Ji,  B. Kaduk,  K. Khistyaev,  Jaehoon Kim,  P. Klunzinger,  K. Koh,  
 D. Kosenkov,  L. Koulias,  T. Kowalczyk,  C. M. Krauter,  A. Kunitsa,  
 Ka Un Lao,  A. Laurent,  K. V. Lawler,  Joonho Lee,  D. Lefrancois,  
 S. Lehtola,  D. S. Levine,  Yi-Pei Li,  You-Sheng Lin,  Fenglai Liu,  
 E. Livshits,  A. Luenser,  P. Manohar,  E. Mansoor,  S. F. Manzer,  
 Shan-Ping Mao,  Yuezhi Mao,  N. Mardirossian,  A. V. Marenich,  
 T. Markovich,  L. A. Martinez-Martinez,  S. A. Maurer,  N. J. Mayhall,  
 S. C. McKenzie,  J.-M. Mewes,  P. Morgante,  A. F. Morrison,  
 J. W. Mullinax,  K. Nanda,  T. S. Nguyen-Beck,  R. Olivares-Amaya,  
 J. A. Parkhill,  Zheng Pei,  T. M. Perrine,  F. Plasser,  P. Pokhilko,  
 S. Prager,  A. Prociuk,  E. Ramos,  D. R. Rehn,  F. Rob,  M. Scheurer,  
 M. Schneider,  N. Sergueev,  S. M. Sharada,  S. Sharma,  D. W. Small,  
 T. Stauch,  T. Stein,  Yu-Chuan Su,  A. J. W. Thom,  A. Tkatchenko,  
 T. Tsuchimochi,  N. M. Tubman,  L. Vogt,  M. L. Vidal,  O. Vydrov,  
 M. A. Watson,  J. Wenzel,  M. de Wergifosse,  T. A. Wesolowski,  A. White,  
 J. Witte,  A. Yamada,  Jun Yang,  K. Yao,  S. Yeganeh,  S. R. Yost,  
 Zhi-Qiang You,  A. Zech,  Igor Ying Zhang,  Xing Zhang,  Yan Zhao,  
 Ying Zhu,  B. R. Brooks,  G. K. L. Chan,  C. J. Cramer,  M. S. Gordon,  
 W. J. Hehre,  A. Klamt,  M. W. Schmidt,  C. D. Sherrill,  D. G. Truhlar,  
 A. Aspuru-Guzik,  R. Baer,  A. T. Bell,  N. A. Besley,  Jeng-Da Chai,  
 A. E. DePrince, III,  R. A. DiStasio Jr.,  A. Dreuw,  B. D. Dunietz,  
 T. R. Furlani,  Chao-Ping Hsu,  Yousung Jung,  Jing Kong,  D. S. Lambrecht,  
 WanZhen Liang,  C. Ochsenfeld,  V. A. Rassolov,  L. V. Slipchenko,  
 J. E. Subotnik,  T. Van Voorhis,  J. M. Herbert,  A. I. Krylov,  
 P. M. W. Gill,  M. Head-Gordon

 Contributors to earlier versions of Q-Chem not listed above: 
 R. D. Adamson,  B. Austin,  J. Baker,  G. J. O. Beran,  K. Brandhorst,  
 S. T. Brown,  E. F. C. Byrd,  A. K. Chakraborty,  C.-L. Cheng,  
 Siu Hung Chien,  D. M. Chipman,  D. L. Crittenden,  H. Dachsel,  
 R. J. Doerksen,  A. D. Dutoi,  L. Fusti-Molnar,  W. A. Goddard III,  
 A. Golubeva-Zadorozhnaya,  S. R. Gwaltney,  G. Hawkins,  A. Heyden,  
 S. Hirata,  G. Kedziora,  F. J. Keil,  C. Kelley,  Jihan Kim,  R. A. King,  
 R. Z. Khaliullin,  P. P. Korambath,  W. Kurlancheek,  A. M. Lee,  M. S. Lee,  
 S. V. Levchenko,  Ching Yeh Lin,  D. Liotard,  R. C. Lochan,  I. Lotan,  
 P. E. Maslen,  N. Nair,  D. P. O'Neill,  D. Neuhauser,  E. Neuscamman,  
 C. M. Oana,  R. Olson,  B. Peters,  R. Peverati,  P. A. Pieniazek,  
 Y. M. Rhee,  J. Ritchie,  M. A. Rohrdanz,  E. Rosta,  N. J. Russ,  
 H. F. Schaefer III,  N. E. Schultz,  N. Shenvi,  A. C. Simmonett,  A. Sodt,  
 D. Stuck,  K. S. Thanthiriwatte,  V. Vanovschi,  Tao Wang,  A. Warshel,  
 C. F. Williams,  Q. Wu,  X. Xu,  W. Zhang

 Please cite Q-Chem as follows:
 Y. Shao et al., Mol. Phys. 113, 184-215 (2015)
 DOI: 10.1080/00268976.2014.952696

 Q-Chem 5.2.1 for Intel X86 EM64T Linux

 Parts of Q-Chem use Armadillo 8.300.2 (Tropical Shenanigans).
 http://arma.sourceforge.net/

 Q-Chem begins on Thu Mar  5 04:30:34 2020  

Host: 
0

     Scratch files written to /scratch/taweetham/qchem12351//
NAlpha2: 178
NElect   178
Mult     1

 Q-Chem warning in module libgen/rem_setup.C, line 2168:

 Setting Thresh to 1e-14


Checking the input file for inconsistencies... 	...done.

--------------------------------------------------------------
User input:
--------------------------------------------------------------
$MOLECULE
0 1
C 
C  1 1.394960
Cl  2 CCl 1 119.528007
C  2 1.386606 1 120.846377 3 178.766605 0
H  4 CH 2 119.698148 1 -179.612229 0
C  4 1.387279 2 120.235871 1 -0.083363 0
Cl  6 CCl 4 120.254637 2 -179.958574 0
C  6 1.387279 4 119.490737 2 0.041992 0
Cl  8 CCl 6 120.064298 4 179.568218 0
C  8 1.386606 6 120.235863 4 0.041336 0
Cl  10 CCl 8 119.614146 6 178.681836 0
C  1 1.488550 2 120.827489 3 1.275929 0
C  12 1.394960 1 120.827496 2 -44.635695 0
Cl  13 CCl 12 119.528011 1 1.275194 0
C  13 1.386606 12 120.846392 1 -179.957497 0
Cl  15 CCl 13 119.698155 12 -179.612829 0
C  15 1.387278 13 120.235860 12 -0.083872 0
H  17 CH 15 120.254633 13 -179.958492 0
C  17 1.387279 15 119.490737 13 0.041666 0
H  19 CH 17 120.064293 15 179.568399 0
C  19 1.386606 17 120.235874 15 0.041790 0
H  21 CH 19 119.614152 17 178.681599 0

CH=1.08273
CCl=1.75400
$END

$REM
   JOB_TYPE	OPTIMIZATION
   BASIS	6-311++G**
   METHOD	B3LYP
   SCF_GUESS_ALWAYS     TRUE
   SYM_IGNORE   TRUE
   S2THRESH     15
   THRESH       15
$END

--------------------------------------------------------------
 ----------------------------------------------------------------
             Standard Nuclear Orientation (Angstroms)
    I     Atom           X                Y                Z
 ----------------------------------------------------------------
    1      C       0.0000000000     0.0000000000     0.0000000000
    2      C       0.0000000000     0.0000000000     1.3949600000
    3      Cl      1.5261815140     0.0000000000     2.2594170471
    4      C      -1.1901880373     0.0256249026     2.1059255403
    5      H      -1.1683702292     0.0315218534     3.1884196336
    6      C      -2.4041742747     0.0535064326     1.4351028665
    7      Cl     -3.9099833729     0.0870232313     2.3339530118
    8      C      -2.4180259722     0.0546630380     0.0478935036
    9      Cl     -3.9445745286     0.0782926128    -0.8155919614
   10      C      -1.2274122092     0.0272853135    -0.6622934626
   11      Cl     -1.2645630159    -0.0058824468    -2.4155862839
   12      C       1.2779219872    -0.0284629571    -0.7628147595
   13      C       2.3470698978     0.7895533347    -0.3971844912
   14      Cl      2.1937652685     1.8399754745     0.9991059581
   15      C       3.5373425750     0.7639926356    -1.1080106329
   16      Cl      4.8658811021     1.7979767919    -0.6156914816
   17      C       3.6820915760    -0.0819840560    -2.1979241218
   18      H       4.6116137590    -0.1026767181    -2.7527795786
   19      C       2.6267066856    -0.9012420975    -2.5714505845
   20      H       2.7271154486    -1.5600000441    -3.4248322698
   21      C       1.4361780334    -0.8737960689    -1.8611235872
   22      H       0.6116407652    -1.5017402028    -2.1743786128
 ----------------------------------------------------------------
 Nuclear Repulsion Energy =        2103.46941238 hartrees
 There are       89 alpha and       89 beta electrons
 Requested basis set is 6-311++G(d,p)
 There are 170 shells and 472 basis functions

 Total QAlloc Memory Limit   2000 MB
 Mega-Array Size       188 MB
 MEM_STATIC part       192 MB
 A cutoff of  1.0D-15 yielded  11013 shell pairs
 There are     93057 function pairs (    100091 Cartesian)
 Smallest overlap matrix eigenvalue = 2.22E-07
 Linear dependence detected in AO basis
 Number of orthogonalized atomic orbitals = 467
 Maximum deviation from orthogonality = 5.822E-10

 Scale SEOQF with 1.000000e-02/1.000000e-01/1.000000e-01

 Standard Electronic Orientation quadrupole field applied
 Nucleus-field energy     =    -0.0000000390 hartrees
 Guess from superposition of atomic densities
 Warning:  Energy on first SCF cycle will be non-variational
 SAD guess density has 178.000000 electrons

 -----------------------------------------------------------------------
  General SCF calculation program by
  Eric Jon Sundstrom, Paul Horn, Yuezhi Mao, Dmitri Zuev, Alec White,
  David Stuck, Shaama M.S., Shane Yost, Joonho Lee, David Small,
  Daniel Levine, Susi Lehtola, Hugh Burton, Evgeny Epifanovsky,
  Bang C. Huynh
 -----------------------------------------------------------------------
 Exchange:     0.2000 Hartree-Fock + 0.0800 Slater + 0.7200 B88
 Correlation:  0.1900 VWN1RPA + 0.8100 LYP
 Using SG-1 standard quadrature grid
 using 6 threads for integral computing
 -------------------------------------------------------
 OpenMP Integral computing Module                
 Release: version 2.0, May 2017, Q-Chem Inc. Pleasanton 
 -------------------------------------------------------
 A restricted SCF calculation will be
 performed using DIIS
 SCF converges when DIIS error is below 1.0e-08
 ---------------------------------------
  Cycle       Energy         DIIS error
 ---------------------------------------
    1   -3225.5951872035      2.88e-02  
    2   -3220.8981397596      2.23e-03  
    3   -3220.7816669133      2.91e-03  
    4   -3221.0300305856      5.79e-04  
    5   -3221.0385875094      2.59e-04  
    6   -3221.0402574289      1.02e-04  
    7   -3221.0405299357      2.42e-05  
    8   -3221.0405429198      1.08e-05  
    9   -3221.0405458681      3.67e-06  
   10   -3221.0405462507      9.76e-07  
   11   -3221.0405462752      3.17e-07  
   12   -3221.0405462779      1.62e-07  
   13   -3221.0405462784      5.23e-08  
   14   -3221.0405462786      1.67e-08  
   15   -3221.0405462786      5.53e-09  Convergence criterion met
 ---------------------------------------
 SCF time:   CPU 774.82s  wall 136.00s 
 SCF   energy in the final basis set =    -3221.0405462786
 Total energy in the final basis set =    -3221.0405462786

 --------------------------------------------------------------

                    Orbital Energies (a.u.)
 --------------------------------------------------------------

 Alpha MOs
 -- Occupied --
********-101.5804-101.5769-101.5680-101.5677-101.5610 -10.2810 -10.2787
-10.2775 -10.2737 -10.2649 -10.2625 -10.2399 -10.2283 -10.2247 -10.2101
-10.2056 -10.2041  -9.4958  -9.4947  -9.4914  -9.4856  -9.4822  -9.4789
 -7.2605  -7.2597  -7.2565  -7.2507  -7.2498  -7.2498  -7.2495  -7.2487
 -7.2471  -7.2463  -7.2453  -7.2431  -7.2402  -7.2395  -7.2370  -7.2364
 -7.2335  -7.2329  -0.9677  -0.9440  -0.9145  -0.9071  -0.8777  -0.8673
 -0.8618  -0.8400  -0.8026  -0.7645  -0.7564  -0.7457  -0.6680  -0.6474
 -0.6285  -0.6154  -0.5564  -0.5511  -0.5286  -0.5117  -0.4983  -0.4824
 -0.4735  -0.4681  -0.4624  -0.4610  -0.4504  -0.4330  -0.4270  -0.4200
 -0.4025  -0.3984  -0.3896  -0.3793  -0.3635  -0.3559  -0.3545  -0.3453
 -0.3424  -0.3332  -0.3245  -0.3186  -0.2992  -0.2846  -0.2761  -0.2634
 -0.2353
 -- Virtual --
 -0.0759  -0.0588  -0.0547  -0.0416  -0.0283  -0.0257  -0.0109  -0.0047
  0.0021   0.0056   0.0140   0.0180   0.0240   0.0279   0.0325   0.0418
  0.0485   0.0494   0.0538   0.0575   0.0654   0.0703   0.0711   0.0750
  0.0818   0.0827   0.0868   0.0881   0.0941   0.0965   0.1000   0.1045
  0.1079   0.1087   0.1114   0.1154   0.1159   0.1210   0.1247   0.1276
  0.1296   0.1332   0.1345   0.1386   0.1434   0.1454   0.1482   0.1526
  0.1561   0.1578   0.1665   0.1702   0.1774   0.1799   0.1845   0.1892
  0.1905   0.1940   0.1963   0.2035   0.2067   0.2111   0.2135   0.2180
  0.2224   0.2283   0.2321   0.2361   0.2383   0.2414   0.2425   0.2456
  0.2524   0.2538   0.2562   0.2589   0.2646   0.2674   0.2718   0.2748
  0.2799   0.2842   0.2871   0.2918   0.2955   0.2982   0.3022   0.3056
  0.3130   0.3173   0.3245   0.3316   0.3336   0.3481   0.3525   0.3609
  0.3937   0.4112   0.4206   0.4319   0.4391   0.4423   0.4463   0.4508
  0.4575   0.4607   0.4688   0.4753   0.4768   0.4801   0.4818   0.4870
  0.4962   0.5018   0.5208   0.5268   0.5308   0.5412   0.5448   0.5495
  0.5522   0.5643   0.5666   0.5725   0.5816   0.5869   0.5930   0.6027
  0.6083   0.6166   0.6184   0.6199   0.6245   0.6305   0.6369   0.6426
  0.6536   0.6568   0.6662   0.6745   0.6911   0.7018   0.7151   0.7190
  0.7247   0.7422   0.7508   0.7644   0.7914   0.7968   0.8008   0.8083
  0.8180   0.8242   0.8347   0.8359   0.8389   0.8444   0.8456   0.8485
  0.8514   0.8618   0.8628   0.8682   0.8717   0.8806   0.8847   0.8902
  0.8924   0.8965   0.9036   0.9082   0.9201   0.9246   0.9332   0.9386
  0.9420   0.9471   0.9508   0.9592   0.9616   0.9721   0.9753   0.9798
  0.9882   0.9950   1.0000   1.0028   1.0224   1.0382   1.0555   1.0642
  1.0698   1.0969   1.1105   1.1193   1.1378   1.1502   1.1654   1.1792
  1.2074   1.2198   1.2396   1.2519   1.2643   1.2673   1.2793   1.2843
  1.2862   1.2940   1.3064   1.3344   1.3394   1.3501   1.3769   1.3850
  1.4050   1.4290   1.4643   1.4941   1.5071   1.5189   1.5357   1.5500
  1.5678   1.5816   1.5995   1.6086   1.6189   1.6449   1.6579   1.6793
  1.7128   1.7498   1.7547   1.7691   1.7892   1.7965   1.8120   1.8346
  1.8575   1.8622   1.8728   1.8910   1.9013   1.9094   1.9104   1.9256
  1.9392   1.9660   1.9791   1.9822   2.0306   2.0483   2.0641   2.0830
  2.1260   2.1710   2.1808   2.1970   2.2265   2.2338   2.2511   2.2624
  2.2788   2.2827   2.2859   2.2945   2.2993   2.3325   2.3372   2.3687
  2.3809   2.3917   2.4215   2.4371   2.4387   2.4558   2.4670   2.4784
  2.5075   2.5154   2.5374   2.5537   2.5650   2.5825   2.6049   2.6161
  2.6464   2.6502   2.6715   2.6844   2.7010   2.7068   2.7451   2.7512
  2.7537   2.7673   2.7836   2.7920   2.7968   2.8139   2.8265   2.8437
  2.8830   2.9218   2.9395   2.9632   3.0640   3.0755   3.0875   3.1264
  3.1449   3.1603   3.1905   3.2182   3.2289   3.2428   3.2732   3.3609
  3.3862   3.4134   3.4820   3.5265   3.6262   3.6688   3.7228   3.7637
  3.8932   3.9534   4.0240   4.0499   4.1086   4.3965   4.8153   4.8319
  9.7391   9.7777   9.7945   9.8199   9.8498   9.8612  23.3129  23.5172
 23.8245  23.8544  23.8990  23.9132  23.9736  23.9925  24.0398  24.0645
 24.0935  24.1638  25.7246  25.7798  25.8416  25.8487  25.9423  26.0704
 26.1104  26.1544  26.1681  26.2688  26.3758  26.4956  26.5961  26.6259
 26.6966  26.7670  26.9233  26.9847 215.7298 215.7710 215.7919 215.8237
215.8599 215.8788
 --------------------------------------------------------------

          Ground-State Mulliken Net Atomic Charges

     Atom                 Charge (a.u.)
  ----------------------------------------
      1 C                    -0.544331
      2 C                     0.073013
      3 Cl                    0.558544
      4 C                    -0.862631
      5 H                     0.221635
      6 C                    -0.359028
      7 Cl                    0.543645
      8 C                     0.808002
      9 Cl                    0.595251
     10 C                    -1.499536
     11 Cl                    0.728156
     12 C                     0.125142
     13 C                    -0.925991
     14 Cl                    0.659784
     15 C                     0.406814
     16 Cl                    0.466924
     17 C                    -0.756540
     18 H                     0.189828
     19 C                    -0.368630
     20 H                     0.180366
     21 C                    -0.404868
     22 H                     0.164449
  ----------------------------------------
  Sum of atomic charges =     0.000000

 -----------------------------------------------------------------
                    Cartesian Multipole Moments
 -----------------------------------------------------------------
    Charge (ESU x 10^10)
                 0.0000
    Dipole Moment (Debye)
         X       0.5008      Y      -1.5654      Z      -0.9780
       Tot       1.9125
    Quadrupole Moments (Debye-Ang)
        XX    -148.8215     XY      -4.1989     YY    -147.3112
        XZ      -6.2466     YZ       5.2999     ZZ    -135.9284
    Octopole Moments (Debye-Ang^2)
       XXX    -108.0347    XXY     -58.8425    XYY     -45.0417
       YYY    -142.3068    XXZ     -13.2938    XYZ      10.9500
       YYZ       2.9935    XZZ     -21.5827    YZZ     -52.4789
       ZZZ       4.5211
    Hexadecapole Moments (Debye-Ang^3)
      XXXX   -6887.6019   XXXY    -498.3322   XXYY   -1317.5613
      XYYY    -466.6888   YYYY    -797.0445   XXXZ     461.0259
      XXYZ       1.4178   XYYZ     181.5439   YYYZ     -84.3824
      XXZZ   -1474.1937   XYZZ    -174.1099   YYZZ    -540.7058
      XZZZ     455.3945   YZZZ     -42.6504   ZZZZ   -2402.7927
 -----------------------------------------------------------------
 Calculating analytic gradient of the SCF energy
 Gradient of SCF Energy
            1           2           3           4           5           6
    1  -0.0206642  -0.0003566   0.0481986   0.0010150   0.0006364   0.0008535
    2   0.0009230   0.0013487   0.0994088  -0.0011729   0.0004912  -0.0006078
    3   0.0095147  -0.0062995  -0.0655115  -0.0115320   0.0006613  -0.0077397
            7           8           9          10          11          12
    1  -0.0070884   0.0191461  -0.0033717  -0.0000668   0.0123390   0.0085804
    2   0.0002827   0.0003002  -0.0003239   0.0036544  -0.0079286   0.0009828
    3  -0.0008663   0.0139496  -0.0027998   0.0061472  -0.0016672  -0.0050225
           13          14          15          16          17          18
    1   0.0016337  -0.0350852  -0.0112923  -0.0011999  -0.0048429  -0.0005177
    2  -0.0126618  -0.0928425  -0.0028426   0.0029694  -0.0012375  -0.0015258
    3  -0.0123429   0.0759167   0.0008351   0.0042922   0.0021469  -0.0012021
           19          20          21          22
    1   0.0033536  -0.0009136  -0.0040506  -0.0063067
    2   0.0023805   0.0004490   0.0063585   0.0015942
    3   0.0003595  -0.0000035   0.0042248  -0.0030609
 Max gradient component =       9.941E-02
 RMS gradient           =       2.287E-02
 Gradient time:  CPU 236.66 s  wall 39.67 s
 Geometry Optimization Parameters
   NAtoms,    NIC,     NZ,  NCons,   NDum,   NFix, NCnnct, MaxDiis
       22     163      22       0       0       0       0       0


** GEOMETRY OPTIMIZATION IN DELOCALIZED INTERNAL COORDINATES **
   Searching for a Minimum

   Optimization Cycle:   1

                       Coordinates (Angstroms)
     ATOM                X               Y               Z
      1  C         0.0000000000    0.0000000000    0.0000000000
      2  C         0.0000000000    0.0000000000    1.3949600000
      3  Cl        1.5261815140    0.0000000000    2.2594170471
      4  C        -1.1901880373    0.0256249026    2.1059255403
      5  H        -1.1683702292    0.0315218534    3.1884196336
      6  C        -2.4041742747    0.0535064326    1.4351028665
      7  Cl       -3.9099833729    0.0870232313    2.3339530118
      8  C        -2.4180259722    0.0546630380    0.0478935036
      9  Cl       -3.9445745286    0.0782926128   -0.8155919614
     10  C        -1.2274122092    0.0272853135   -0.6622934626
     11  Cl       -1.2645630159   -0.0058824468   -2.4155862839
     12  C         1.2779219872   -0.0284629571   -0.7628147595
     13  C         2.3470698978    0.7895533347   -0.3971844912
     14  Cl        2.1937652685    1.8399754745    0.9991059581
     15  C         3.5373425750    0.7639926356   -1.1080106329
     16  Cl        4.8658811021    1.7979767919   -0.6156914816
     17  C         3.6820915760   -0.0819840560   -2.1979241218
     18  H         4.6116137590   -0.1026767181   -2.7527795786
     19  C         2.6267066856   -0.9012420975   -2.5714505845
     20  H         2.7271154486   -1.5600000441   -3.4248322698
     21  C         1.4361780334   -0.8737960689   -1.8611235872
     22  H         0.6116407652   -1.5017402028   -2.1743786128
   Point Group: c1    Number of degrees of freedom:    60


   Energy is  -3221.040546279


 Attempting to generate delocalized internal coordinates
 Initial Hessian constructed with Jon Baker's OPTIMIZE code

 60 Hessian modes will be used to form the next step
  Hessian Eigenvalues:
     0.016227    0.017469    0.019571    0.020654    0.020945    0.022666
     0.023585    0.023588    0.023833    0.023841    0.024090    0.024090
     0.024114    0.024114    0.024135    0.024135    0.024143    0.024143
     0.059412    0.132216    0.159965    0.159995    0.159995    0.160000
     0.219417    0.221164    0.227799    0.235474    0.236291    0.249265
     0.249942    0.249988    0.249991    0.249993    0.250000    0.250000
     0.250000    0.289786    0.293528    0.301033    0.301033    0.301033
     0.301033    0.328632    0.356665    0.356665    0.356665    0.356665
     0.412957    0.417594    0.431115    0.431908    0.461460    0.462827
     0.471090    0.471226    0.478202    0.478203    0.479142    0.479142

 Minimum search - taking simple RFO step
 Searching for Lamda that Minimizes Along All modes
 Value Taken    Lamda =  -0.08530953
 Calculated Step too Large.  Step scaled by  0.481088
 Step Taken.  Stepsize is  0.300000

                             Maximum     Tolerance    Cnvgd?
         Gradient           0.086961      0.000300      NO
         Displacement       0.187434      0.001200      NO
         Energy change     *********      0.000001      NO


 New Cartesian Coordinates Obtained by Inverse Iteration

 Displacement from previous Coordinates is:  0.540071
 ----------------------------------------------------------------
             Standard Nuclear Orientation (Angstroms)
    I     Atom           X                Y                Z
 ----------------------------------------------------------------
    1      C      -0.0096179998     0.0009940127    -0.0189377766
    2      C      -0.0219894628    -0.0262807375     1.3844080453
    3      Cl      1.4821621226    -0.0534089066     2.2690974526
    4      C      -1.2049839608    -0.0075107604     2.1073315017
    5      H      -1.1750154519    -0.0248618581     3.1891206993
    6      C      -2.4210392861     0.0419180800     1.4484766564
    7      Cl     -3.9057513224     0.0683899109     2.3749788658
    8      C      -2.4485617480     0.0746897389     0.0579852264
    9      Cl     -3.9817995731     0.1407521744    -0.7854425039
   10      C      -1.2594140341     0.0528793854    -0.6671300985
   11      Cl     -1.3698612386     0.0994377177    -2.4159993551
   12      C       1.2848198341    -0.0219818584    -0.7742901803
   13      C       2.3538838669     0.8175397066    -0.4241945090
   14      Cl      2.1908595439     1.8971309496     0.9386946848
   15      C       3.5550502743     0.7840740392    -1.1299052876
   16      Cl      4.8812522159     1.8339668902    -0.6709032070
   17      C       3.7157417464    -0.0874910587    -2.1960983842
   18      H       4.6508519179    -0.1114134367    -2.7411216522
   19      C       2.6704479101    -0.9283948447    -2.5521035304
   20      H       2.7866401767    -1.6120116902    -3.3839233071
   21      C       1.4733632903    -0.8948119079    -1.8521078332
   22      H       0.6691781510    -1.5499745168    -2.1528197740
 ----------------------------------------------------------------
 Nuclear Repulsion Energy =        2090.42428975 hartrees
 There are       89 alpha and       89 beta electrons
 Applying Cartesian multipole field
    Component          Value
    ---------          -----
     (2,0,0)        1.00000E-12
     (0,2,0)        2.00000E-11
     (0,0,2)       -3.00000E-11
 Nucleus-field energy     =    -0.0000000386 hartrees
 Requested basis set is 6-311++G(d,p)
 There are 170 shells and 472 basis functions
 A cutoff of  1.0D-15 yielded  10972 shell pairs
 There are     92736 function pairs (     99746 Cartesian)
 Smallest overlap matrix eigenvalue = 2.36E-07
 Linear dependence detected in AO basis
 Number of orthogonalized atomic orbitals = 467
 Maximum deviation from orthogonality = 4.820E-10
 Guess from superposition of atomic densities
 Warning:  Energy on first SCF cycle will be non-variational
 SAD guess density has 178.000000 electrons

 -----------------------------------------------------------------------
  General SCF calculation program by
  Eric Jon Sundstrom, Paul Horn, Yuezhi Mao, Dmitri Zuev, Alec White,
  David Stuck, Shaama M.S., Shane Yost, Joonho Lee, David Small,
  Daniel Levine, Susi Lehtola, Hugh Burton, Evgeny Epifanovsky,
  Bang C. Huynh
 -----------------------------------------------------------------------
 Exchange:     0.2000 Hartree-Fock + 0.0800 Slater + 0.7200 B88
 Correlation:  0.1900 VWN1RPA + 0.8100 LYP
 Using SG-1 standard quadrature grid
 using 6 threads for integral computing
 -------------------------------------------------------
 OpenMP Integral computing Module                
 Release: version 2.0, May 2017, Q-Chem Inc. Pleasanton 
 -------------------------------------------------------
 A restricted SCF calculation will be
 performed using DIIS
 SCF converges when DIIS error is below 1.0e-08
 ---------------------------------------
  Cycle       Energy         DIIS error
 ---------------------------------------
    1   -3225.4827490623      2.85e-02  
    2   -3220.9350170552      2.20e-03  
    3   -3220.8258910013      2.84e-03  
    4   -3221.0623561601      5.76e-04  
    5   -3221.0708896560      2.55e-04  
    6   -3221.0725323330      9.60e-05  
    7   -3221.0727711349      1.89e-05  
    8   -3221.0727786609      7.98e-06  
    9   -3221.0727801714      2.87e-06  
   10   -3221.0727804011      9.65e-07  
   11   -3221.0727804268      2.63e-07  
   12   -3221.0727804284      1.34e-07  
   13   -3221.0727804286      5.05e-08  
   14   -3221.0727804289      1.47e-08  
   15   -3221.0727804289      5.27e-09  Convergence criterion met
 ---------------------------------------
 SCF time:   CPU 766.59s  wall 135.00s 
 SCF   energy in the final basis set =    -3221.0727804289
 Total energy in the final basis set =    -3221.0727804289

 --------------------------------------------------------------

                    Orbital Energies (a.u.)
 --------------------------------------------------------------

 Alpha MOs
 -- Occupied --
********-101.5803-101.5770-101.5684-101.5679-101.5616 -10.2829 -10.2783
-10.2776 -10.2740 -10.2667 -10.2634 -10.2437 -10.2316 -10.2233 -10.2105
-10.2071 -10.2049  -9.4953  -9.4947  -9.4916  -9.4850  -9.4829  -9.4789
 -7.2600  -7.2597  -7.2566  -7.2502  -7.2495  -7.2494  -7.2494  -7.2487
 -7.2478  -7.2465  -7.2455  -7.2433  -7.2396  -7.2389  -7.2377  -7.2371
 -7.2334  -7.2329  -0.9643  -0.9409  -0.9130  -0.9060  -0.8754  -0.8690
 -0.8616  -0.8395  -0.8016  -0.7619  -0.7550  -0.7449  -0.6670  -0.6440
 -0.6269  -0.6156  -0.5543  -0.5502  -0.5281  -0.5117  -0.4978  -0.4820
 -0.4708  -0.4671  -0.4614  -0.4589  -0.4465  -0.4334  -0.4229  -0.4189
 -0.4020  -0.3955  -0.3900  -0.3773  -0.3623  -0.3562  -0.3543  -0.3456
 -0.3433  -0.3328  -0.3253  -0.3181  -0.2980  -0.2884  -0.2743  -0.2647
 -0.2482
 -- Virtual --
 -0.0766  -0.0587  -0.0525  -0.0425  -0.0308  -0.0236  -0.0106  -0.0022
  0.0028   0.0063   0.0135   0.0184   0.0246   0.0276   0.0330   0.0417
  0.0484   0.0494   0.0539   0.0573   0.0657   0.0699   0.0711   0.0746
  0.0818   0.0834   0.0868   0.0883   0.0934   0.0965   0.1003   0.1047
  0.1066   0.1085   0.1105   0.1150   0.1157   0.1206   0.1237   0.1273
  0.1292   0.1326   0.1347   0.1381   0.1423   0.1445   0.1484   0.1530
  0.1547   0.1573   0.1663   0.1701   0.1755   0.1794   0.1841   0.1874
  0.1882   0.1922   0.1954   0.2017   0.2054   0.2109   0.2120   0.2179
  0.2221   0.2270   0.2284   0.2352   0.2364   0.2410   0.2424   0.2455
  0.2519   0.2546   0.2560   0.2581   0.2657   0.2668   0.2721   0.2736
  0.2793   0.2823   0.2877   0.2914   0.2948   0.2966   0.3005   0.3048
  0.3112   0.3168   0.3220   0.3309   0.3342   0.3485   0.3510   0.3588
  0.3951   0.4103   0.4221   0.4311   0.4379   0.4420   0.4471   0.4511
  0.4563   0.4610   0.4678   0.4754   0.4770   0.4832   0.4845   0.4886
  0.4957   0.5000   0.5192   0.5265   0.5299   0.5395   0.5451   0.5461
  0.5512   0.5605   0.5667   0.5726   0.5827   0.5873   0.5941   0.6032
  0.6110   0.6128   0.6135   0.6186   0.6240   0.6294   0.6383   0.6434
  0.6522   0.6572   0.6690   0.6797   0.6905   0.7015   0.7116   0.7166
  0.7211   0.7420   0.7625   0.7836   0.7921   0.7953   0.8012   0.8110
  0.8173   0.8270   0.8331   0.8358   0.8380   0.8423   0.8450   0.8499
  0.8520   0.8602   0.8614   0.8666   0.8694   0.8799   0.8842   0.8888
  0.8939   0.8963   0.9051   0.9079   0.9168   0.9254   0.9313   0.9358
  0.9453   0.9469   0.9542   0.9573   0.9622   0.9669   0.9734   0.9780
  0.9834   0.9932   0.9952   0.9995   1.0171   1.0337   1.0532   1.0583
  1.0646   1.0902   1.0990   1.1102   1.1281   1.1480   1.1657   1.1747
  1.2030   1.2180   1.2380   1.2509   1.2587   1.2598   1.2808   1.2812
  1.2874   1.2943   1.3024   1.3283   1.3375   1.3429   1.3701   1.3804
  1.3981   1.4342   1.4612   1.4907   1.5051   1.5178   1.5301   1.5483
  1.5645   1.5688   1.5980   1.6065   1.6172   1.6417   1.6591   1.6786
  1.7104   1.7481   1.7531   1.7665   1.7853   1.7921   1.8087   1.8293
  1.8543   1.8594   1.8732   1.8827   1.9011   1.9049   1.9070   1.9171
  1.9370   1.9572   1.9741   1.9777   2.0268   2.0462   2.0620   2.0783
  2.1238   2.1688   2.1767   2.2103   2.2233   2.2330   2.2502   2.2642
  2.2767   2.2810   2.2832   2.2914   2.2980   2.3277   2.3303   2.3640
  2.3812   2.3877   2.4187   2.4311   2.4418   2.4503   2.4579   2.4754
  2.4976   2.5072   2.5385   2.5530   2.5605   2.5788   2.6019   2.6141
  2.6426   2.6482   2.6659   2.6742   2.6965   2.7037   2.7428   2.7466
  2.7511   2.7631   2.7837   2.7875   2.7931   2.8072   2.8225   2.8384
  2.8778   2.9139   2.9293   2.9596   3.0544   3.0689   3.0807   3.1204
  3.1326   3.1523   3.1797   3.2098   3.2197   3.2344   3.2644   3.3528
  3.3812   3.4052   3.4762   3.5208   3.6213   3.6630   3.7157   3.7594
  3.8795   3.9497   4.0204   4.0465   4.1036   4.3928   4.8038   4.8254
  9.7344   9.7747   9.7914   9.8194   9.8268   9.8649  23.3152  23.5099
 23.8118  23.8427  23.8865  23.8980  23.9507  23.9696  24.0241  24.0546
 24.0897  24.1575  25.7309  25.7794  25.8401  25.8471  25.9353  26.0705
 26.1068  26.1488  26.1695  26.2603  26.3431  26.4862  26.5332  26.6081
 26.6785  26.7576  26.9067  26.9653 215.7247 215.7672 215.7883 215.8222
215.8268 215.8853
 --------------------------------------------------------------

          Ground-State Mulliken Net Atomic Charges

     Atom                 Charge (a.u.)
  ----------------------------------------
      1 C                    -0.427499
      2 C                    -0.207397
      3 Cl                    0.518104
      4 C                    -0.792766
      5 H                     0.225685
      6 C                    -0.504346
      7 Cl                    0.541117
      8 C                     0.761574
      9 Cl                    0.600894
     10 C                    -1.240812
     11 Cl                    0.692546
     12 C                     0.194785
     13 C                    -0.829608
     14 Cl                    0.616011
     15 C                     0.385350
     16 Cl                    0.465334
     17 C                    -0.751903
     18 H                     0.191731
     19 C                    -0.413856
     20 H                     0.180307
     21 C                    -0.372383
     22 H                     0.167131
  ----------------------------------------
  Sum of atomic charges =     0.000000

 -----------------------------------------------------------------
                    Cartesian Multipole Moments
 -----------------------------------------------------------------
    Charge (ESU x 10^10)
                 0.0000
    Dipole Moment (Debye)
         X       0.5480      Y      -1.6574      Z      -0.9675
       Tot       1.9958
    Quadrupole Moments (Debye-Ang)
        XX    -148.3443     XY      -4.3054     YY    -146.9953
        XZ      -6.3906     YZ       5.0421     ZZ    -136.2050
    Octopole Moments (Debye-Ang^2)
       XXX     -99.8375    XXY     -61.1768    XYY     -42.1093
       YYY    -148.5298    XXZ     -14.5311    XYZ      11.2394
       YYZ       3.3264    XZZ     -20.5857    YZZ     -55.5197
       ZZZ       8.5699
    Hexadecapole Moments (Debye-Ang^3)
      XXXX   -6955.6124   XXXY    -495.3629   XXYY   -1333.6165
      XYYY    -460.7658   YYYY    -827.3639   XXXZ     482.0007
      XXYZ       9.8191   XYYZ     189.1577   YYYZ     -55.9202
      XXZZ   -1486.4912   XYZZ    -176.2200   YYZZ    -546.8017
      XZZZ     484.9656   YZZZ     -22.6877   ZZZZ   -2414.0347
 -----------------------------------------------------------------
 Calculating analytic gradient of the SCF energy
 Gradient of SCF Energy
            1           2           3           4           5           6
    1  -0.0115493  -0.0004364   0.0292650  -0.0000265   0.0002096   0.0020029
    2  -0.0001861   0.0006525   0.0676057  -0.0005260   0.0003715  -0.0003835
    3   0.0064031   0.0000300  -0.0443535  -0.0081109   0.0006875  -0.0038755
            7           8           9          10          11          12
    1  -0.0047282   0.0134891  -0.0022118  -0.0033245  -0.0007265   0.0059999
    2   0.0003152   0.0000462  -0.0000388   0.0018949  -0.0032905   0.0004800
    3  -0.0002166   0.0091171  -0.0033399   0.0022424  -0.0019433  -0.0017527
           13          14          15          16          17          18
    1   0.0030887  -0.0226974  -0.0057688  -0.0002826  -0.0028695  -0.0002993
    2  -0.0076226  -0.0637106  -0.0020399   0.0020733   0.0001863  -0.0011206
    3  -0.0081772   0.0499863  -0.0007242   0.0026445   0.0021826  -0.0008246
           19          20          21          22
    1   0.0022554  -0.0004867  -0.0002253  -0.0006778
    2   0.0016265   0.0002890   0.0019902   0.0013872
    3   0.0003816  -0.0000515   0.0011810  -0.0014863
 Max gradient component =       6.761E-02
 RMS gradient           =       1.524E-02
 Gradient time:  CPU 234.78 s  wall 39.35 s
 Geometry Optimization Parameters
   NAtoms,    NIC,     NZ,  NCons,   NDum,   NFix, NCnnct, MaxDiis
       22     163      22       0       0       0       0       0

 Cartesian Hessian Update
 Hessian updated using BFGS update


** GEOMETRY OPTIMIZATION IN DELOCALIZED INTERNAL COORDINATES **
   Searching for a Minimum

   Optimization Cycle:   2

                       Coordinates (Angstroms)
     ATOM                X               Y               Z
      1  C        -0.0096179998    0.0009940127   -0.0189377766
      2  C        -0.0219894628   -0.0262807375    1.3844080453
      3  Cl        1.4821621226   -0.0534089066    2.2690974526
      4  C        -1.2049839608   -0.0075107604    2.1073315017
      5  H        -1.1750154519   -0.0248618581    3.1891206993
      6  C        -2.4210392861    0.0419180800    1.4484766564
      7  Cl       -3.9057513224    0.0683899109    2.3749788658
      8  C        -2.4485617480    0.0746897389    0.0579852264
      9  Cl       -3.9817995731    0.1407521744   -0.7854425039
     10  C        -1.2594140341    0.0528793854   -0.6671300985
     11  Cl       -1.3698612386    0.0994377177   -2.4159993551
     12  C         1.2848198341   -0.0219818584   -0.7742901803
     13  C         2.3538838669    0.8175397066   -0.4241945090
     14  Cl        2.1908595439    1.8971309496    0.9386946848
     15  C         3.5550502743    0.7840740392   -1.1299052876
     16  Cl        4.8812522159    1.8339668902   -0.6709032070
     17  C         3.7157417464   -0.0874910587   -2.1960983842
     18  H         4.6508519179   -0.1114134367   -2.7411216522
     19  C         2.6704479101   -0.9283948447   -2.5521035304
     20  H         2.7866401767   -1.6120116902   -3.3839233071
     21  C         1.4733632903   -0.8948119079   -1.8521078332
     22  H         0.6691781510   -1.5499745168   -2.1528197740
   Point Group: c1    Number of degrees of freedom:    60


   Energy is  -3221.072780429

 Hessian updated using BFGS update

 56 Hessian modes will be used to form the next step
  Hessian Eigenvalues:
     0.016814    0.017495    0.019867    0.020651    0.020945    0.022665
     0.023586    0.023827    0.023841    0.024089    0.024090    0.024110
     0.024114    0.024131    0.024135    0.024142    0.024143    0.024344
     0.059570    0.107790    0.159985    0.159994    0.159996    0.160270
     0.219290    0.221159    0.227864    0.235780    0.236390    0.248213
     0.249395    0.249975    0.249992    0.249995    0.249999    0.250000
     0.287450    0.289969    0.300621    0.300947    0.307432    0.352287
     0.356657    0.363145    0.412557    0.425471    0.430831    0.457477
     0.461747    0.462654    0.470875    0.477138    0.478106    0.478341
     0.478888    0.521015

 Minimum search - taking simple RFO step
 Searching for Lamda that Minimizes Along All modes
 Value Taken    Lamda =  -0.04572136
 Calculated Step too Large.  Step scaled by  0.547277
 Step Taken.  Stepsize is  0.300000

                             Maximum     Tolerance    Cnvgd?
         Gradient           0.059027      0.000300      NO
         Displacement       0.207025      0.001200      NO
         Energy change     -0.032234      0.000001      NO


 New Cartesian Coordinates Obtained by Inverse Iteration

 Displacement from previous Coordinates is:  0.439212
 ----------------------------------------------------------------
             Standard Nuclear Orientation (Angstroms)
    I     Atom           X                Y                Z
 ----------------------------------------------------------------
    1      C       0.0086242903     0.0119475296     0.0058690527
    2      C      -0.0310974995    -0.0375587507     1.4100651952
    3      Cl      1.4467812239    -0.0955563947     2.3282995630
    4      C      -1.2256639258    -0.0283915145     2.1154939528
    5      H      -1.2139465209    -0.0642426123     3.1963907684
    6      C      -2.4304616347     0.0277782310     1.4345598160
    7      Cl     -3.9158078944     0.0358813668     2.3520164479
    8      C      -2.4426724762     0.0748661531     0.0384577756
    9      Cl     -3.9664400130     0.1440297582    -0.8128025301
   10      C      -1.2296337968     0.0643008681    -0.6618286987
   11      Cl     -1.2636112143     0.1270443435    -2.4106916462
   12      C       1.2952876425    -0.0025800007    -0.7502771838
   13      C       2.3694768881     0.8470682363    -0.4249132608
   14      Cl      2.2199733400     1.9572826449     0.9085146744
   15      C       3.5627236158     0.7950341574    -1.1535019517
   16      Cl      4.9077392861     1.8410357235    -0.7521658490
   17      C       3.7013357288    -0.0936462266    -2.2112584760
   18      H       4.6287193304    -0.1244513525    -2.7685968498
   19      C       2.6452560941    -0.9340549852    -2.5431186518
   20      H       2.7458377689    -1.6274460986    -3.3690942463
   21      C       1.4598941849    -0.8856155316    -1.8245466200
   22      H       0.6439025543    -1.5390945152    -2.1017555487
 ----------------------------------------------------------------
 Nuclear Repulsion Energy =        2084.58825415 hartrees
 There are       89 alpha and       89 beta electrons
 Applying Cartesian multipole field
    Component          Value
    ---------          -----
     (2,0,0)        1.00000E-12
     (0,2,0)        2.00000E-11
     (0,0,2)       -3.00000E-11
 Nucleus-field energy     =    -0.0000000387 hartrees
 Requested basis set is 6-311++G(d,p)
 There are 170 shells and 472 basis functions
 A cutoff of  1.0D-15 yielded  10976 shell pairs
 There are     92744 function pairs (     99755 Cartesian)
 Smallest overlap matrix eigenvalue = 2.37E-07
 Linear dependence detected in AO basis
 Number of orthogonalized atomic orbitals = 467
 Maximum deviation from orthogonality = 4.620E-10
 Guess from superposition of atomic densities
 Warning:  Energy on first SCF cycle will be non-variational
 SAD guess density has 178.000000 electrons

 -----------------------------------------------------------------------
  General SCF calculation program by
  Eric Jon Sundstrom, Paul Horn, Yuezhi Mao, Dmitri Zuev, Alec White,
  David Stuck, Shaama M.S., Shane Yost, Joonho Lee, David Small,
  Daniel Levine, Susi Lehtola, Hugh Burton, Evgeny Epifanovsky,
  Bang C. Huynh
 -----------------------------------------------------------------------
 Exchange:     0.2000 Hartree-Fock + 0.0800 Slater + 0.7200 B88
 Correlation:  0.1900 VWN1RPA + 0.8100 LYP
 Using SG-1 standard quadrature grid
 using 6 threads for integral computing
 -------------------------------------------------------
 OpenMP Integral computing Module                
 Release: version 2.0, May 2017, Q-Chem Inc. Pleasanton 
 -------------------------------------------------------
 A restricted SCF calculation will be
 performed using DIIS
 SCF converges when DIIS error is below 1.0e-08
 ---------------------------------------
  Cycle       Energy         DIIS error
 ---------------------------------------
    1   -3225.4401224305      2.84e-02  
    2   -3220.9544579040      2.20e-03  
    3   -3220.8428254159      2.85e-03  
    4   -3221.0814546446      5.83e-04  
    5   -3221.0901152366      2.62e-04  
    6   -3221.0918816966      9.32e-05  
    7   -3221.0921053340      1.87e-05  
    8   -3221.0921121099      9.20e-06  
    9   -3221.0921142062      3.13e-06  
   10   -3221.0921144861      9.67e-07  
   11   -3221.0921145105      2.59e-07  
   12   -3221.0921145120      1.42e-07  
   13   -3221.0921145128      4.78e-08  
   14   -3221.0921145128      1.37e-08  
   15   -3221.0921145128      5.18e-09  Convergence criterion met
 ---------------------------------------
 SCF time:   CPU 765.79s  wall 135.00s 
 SCF   energy in the final basis set =    -3221.0921145128
 Total energy in the final basis set =    -3221.0921145128

 --------------------------------------------------------------

                    Orbital Energies (a.u.)
 --------------------------------------------------------------

 Alpha MOs
 -- Occupied --
********-101.5800-101.5784-101.5690-101.5684-101.5636 -10.2832 -10.2793
-10.2784 -10.2740 -10.2676 -10.2635 -10.2429 -10.2309 -10.2228 -10.2103
-10.2067 -10.2047  -9.4951  -9.4948  -9.4930  -9.4856  -9.4830  -9.4802
 -7.2598  -7.2597  -7.2580  -7.2502  -7.2500  -7.2497  -7.2492  -7.2488
 -7.2479  -7.2478  -7.2469  -7.2448  -7.2403  -7.2396  -7.2378  -7.2372
 -7.2348  -7.2342  -0.9629  -0.9383  -0.9120  -0.9074  -0.8754  -0.8711
 -0.8609  -0.8392  -0.8012  -0.7605  -0.7537  -0.7442  -0.6656  -0.6435
 -0.6264  -0.6151  -0.5535  -0.5492  -0.5280  -0.5111  -0.4978  -0.4827
 -0.4702  -0.4662  -0.4607  -0.4584  -0.4435  -0.4335  -0.4215  -0.4169
 -0.4021  -0.3949  -0.3897  -0.3754  -0.3622  -0.3570  -0.3538  -0.3449
 -0.3419  -0.3322  -0.3263  -0.3204  -0.2979  -0.2937  -0.2722  -0.2641
 -0.2558
 -- Virtual --
 -0.0767  -0.0594  -0.0509  -0.0423  -0.0311  -0.0217  -0.0103  -0.0012
  0.0035   0.0073   0.0139   0.0184   0.0246   0.0274   0.0331   0.0420
  0.0483   0.0496   0.0541   0.0570   0.0661   0.0694   0.0707   0.0750
  0.0818   0.0833   0.0871   0.0879   0.0927   0.0969   0.1005   0.1050
  0.1069   0.1082   0.1104   0.1154   0.1160   0.1208   0.1238   0.1269
  0.1295   0.1317   0.1348   0.1377   0.1425   0.1433   0.1482   0.1529
  0.1550   0.1568   0.1657   0.1694   0.1754   0.1793   0.1835   0.1865
  0.1869   0.1917   0.1939   0.2007   0.2057   0.2108   0.2131   0.2173
  0.2216   0.2265   0.2290   0.2344   0.2368   0.2407   0.2432   0.2451
  0.2511   0.2546   0.2557   0.2579   0.2644   0.2654   0.2719   0.2736
  0.2772   0.2820   0.2890   0.2917   0.2957   0.2962   0.3010   0.3060
  0.3106   0.3162   0.3222   0.3306   0.3337   0.3476   0.3495   0.3593
  0.3952   0.4109   0.4213   0.4303   0.4376   0.4428   0.4466   0.4510
  0.4569   0.4616   0.4676   0.4751   0.4782   0.4824   0.4843   0.4903
  0.4987   0.5007   0.5169   0.5252   0.5297   0.5400   0.5426   0.5462
  0.5514   0.5611   0.5637   0.5741   0.5793   0.5870   0.5927   0.6022
  0.6114   0.6144   0.6149   0.6195   0.6229   0.6285   0.6374   0.6419
  0.6510   0.6582   0.6686   0.6747   0.6899   0.7002   0.7099   0.7150
  0.7225   0.7429   0.7662   0.7912   0.7944   0.8013   0.8124   0.8149
  0.8182   0.8275   0.8308   0.8362   0.8388   0.8411   0.8456   0.8489
  0.8520   0.8592   0.8618   0.8661   0.8700   0.8773   0.8850   0.8899
  0.8963   0.8974   0.9028   0.9093   0.9174   0.9264   0.9342   0.9380
  0.9492   0.9503   0.9555   0.9565   0.9621   0.9664   0.9703   0.9794
  0.9834   0.9924   0.9970   1.0012   1.0105   1.0283   1.0506   1.0607
  1.0703   1.0782   1.0956   1.1129   1.1283   1.1452   1.1646   1.1746
  1.2027   1.2165   1.2387   1.2473   1.2549   1.2616   1.2791   1.2836
  1.2884   1.2952   1.2970   1.3186   1.3367   1.3439   1.3653   1.3769
  1.4028   1.4328   1.4620   1.4915   1.5037   1.5159   1.5305   1.5495
  1.5670   1.5676   1.5955   1.6044   1.6153   1.6426   1.6612   1.6779
  1.7111   1.7449   1.7558   1.7696   1.7834   1.7920   1.8080   1.8279
  1.8544   1.8577   1.8708   1.8814   1.9002   1.9037   1.9058   1.9161
  1.9357   1.9579   1.9728   1.9770   2.0241   2.0456   2.0606   2.0778
  2.1259   2.1665   2.1785   2.2200   2.2325   2.2412   2.2525   2.2649
  2.2768   2.2813   2.2841   2.2931   2.2989   2.3243   2.3303   2.3541
  2.3759   2.3874   2.4198   2.4309   2.4397   2.4478   2.4504   2.4718
  2.4932   2.5076   2.5370   2.5512   2.5597   2.5781   2.6023   2.6114
  2.6394   2.6467   2.6607   2.6706   2.6953   2.7043   2.7443   2.7456
  2.7501   2.7609   2.7834   2.7877   2.7943   2.8056   2.8219   2.8402
  2.8761   2.9145   2.9312   2.9610   3.0536   3.0669   3.0796   3.1200
  3.1295   3.1492   3.1776   3.2099   3.2196   3.2329   3.2596   3.3515
  3.3761   3.4041   3.4772   3.5221   3.6201   3.6597   3.7137   3.7582
  3.8810   3.9463   4.0199   4.0477   4.1053   4.3915   4.7981   4.8224
  9.7364   9.7724   9.7946   9.8082   9.8182   9.8659  23.3182  23.5146
 23.8094  23.8338  23.8841  23.8919  23.9405  23.9516  24.0182  24.0509
 24.0852  24.1539  25.7791  25.8084  25.8467  25.8573  25.9443  26.0608
 26.1047  26.1414  26.1689  26.2730  26.3232  26.4253  26.4955  26.5969
 26.6700  26.7474  26.8965  26.9648 215.7271 215.7645 215.7915 215.8065
215.8213 215.8823
 --------------------------------------------------------------

          Ground-State Mulliken Net Atomic Charges

     Atom                 Charge (a.u.)
  ----------------------------------------
      1 C                    -0.412164
      2 C                    -0.225660
      3 Cl                    0.508911
      4 C                    -0.734370
      5 H                     0.227946
      6 C                    -0.553351
      7 Cl                    0.548656
      8 C                     0.859699
      9 Cl                    0.594112
     10 C                    -1.304101
     11 Cl                    0.692042
     12 C                     0.154992
     13 C                    -0.686300
     14 Cl                    0.604712
     15 C                     0.333910
     16 Cl                    0.468386
     17 C                    -0.795585
     18 H                     0.192819
     19 C                    -0.402777
     20 H                     0.181021
     21 C                    -0.424528
     22 H                     0.171628
  ----------------------------------------
  Sum of atomic charges =     0.000000

 -----------------------------------------------------------------
                    Cartesian Multipole Moments
 -----------------------------------------------------------------
    Charge (ESU x 10^10)
                -0.0000
    Dipole Moment (Debye)
         X       0.4331      Y      -1.6908      Z      -0.9511
       Tot       1.9877
    Quadrupole Moments (Debye-Ang)
        XX    -148.4930     XY      -4.2718     YY    -146.7751
        XZ      -6.4959     YZ       4.8005     ZZ    -136.2762
    Octopole Moments (Debye-Ang^2)
       XXX    -107.1138    XXY     -61.5829    XYY     -43.3040
       YYY    -149.1592    XXZ     -12.8628    XYZ      10.8589
       YYZ       4.3970    XZZ     -22.5461    YZZ     -56.8412
       ZZZ      12.1753
    Hexadecapole Moments (Debye-Ang^3)
      XXXX   -6948.7435   XXXY    -509.7981   XXYY   -1334.8031
      XYYY    -474.4450   YYYY    -846.7162   XXXZ     503.7982
      XXYZ      14.1558   XYYZ     196.1009   YYYZ     -36.6766
      XXZZ   -1491.5083   XYZZ    -182.1800   YYZZ    -553.6278
      XZZZ     503.1492   YZZZ      -7.6219   ZZZZ   -2429.9543
 -----------------------------------------------------------------
 Calculating analytic gradient of the SCF energy
 Gradient of SCF Energy
            1           2           3           4           5           6
    1  -0.0063375   0.0001721   0.0167050  -0.0004636   0.0002302   0.0004927
    2  -0.0008165  -0.0001579   0.0433678  -0.0001714   0.0002132  -0.0001121
    3   0.0014260   0.0015228  -0.0287873  -0.0034766   0.0003458  -0.0006365
            7           8           9          10          11          12
    1  -0.0020204   0.0062086  -0.0032417   0.0007430   0.0075509   0.0005827
    2   0.0001081   0.0001542  -0.0000222   0.0011573  -0.0052618   0.0001124
    3  -0.0001032   0.0053905  -0.0008582   0.0000207  -0.0006753  -0.0014988
           13          14          15          16          17          18
    1   0.0020639  -0.0145048  -0.0021276   0.0001829  -0.0005894  -0.0002804
    2  -0.0025786  -0.0411922  -0.0005799   0.0008439   0.0002020  -0.0006899
    3  -0.0034248   0.0316181  -0.0003470   0.0008934   0.0012930  -0.0004991
           19          20          21          22
    1   0.0008750  -0.0004768  -0.0027785  -0.0029861
    2   0.0007364   0.0001884   0.0032242   0.0012743
    3  -0.0000561  -0.0000922  -0.0001401  -0.0019153
 Max gradient component =       4.337E-02
 RMS gradient           =       9.686E-03
 Gradient time:  CPU 232.97 s  wall 39.05 s
 Geometry Optimization Parameters
   NAtoms,    NIC,     NZ,  NCons,   NDum,   NFix, NCnnct, MaxDiis
       22     163      22       0       0       0       0       0

 Cartesian Hessian Update
 Hessian updated using BFGS update


** GEOMETRY OPTIMIZATION IN DELOCALIZED INTERNAL COORDINATES **
   Searching for a Minimum

   Optimization Cycle:   3

                       Coordinates (Angstroms)
     ATOM                X               Y               Z
      1  C         0.0086242903    0.0119475296    0.0058690527
      2  C        -0.0310974995   -0.0375587507    1.4100651952
      3  Cl        1.4467812239   -0.0955563947    2.3282995630
      4  C        -1.2256639258   -0.0283915145    2.1154939528
      5  H        -1.2139465209   -0.0642426123    3.1963907684
      6  C        -2.4304616347    0.0277782310    1.4345598160
      7  Cl       -3.9158078944    0.0358813668    2.3520164479
      8  C        -2.4426724762    0.0748661531    0.0384577756
      9  Cl       -3.9664400130    0.1440297582   -0.8128025301
     10  C        -1.2296337968    0.0643008681   -0.6618286987
     11  Cl       -1.2636112143    0.1270443435   -2.4106916462
     12  C         1.2952876425   -0.0025800007   -0.7502771838
     13  C         2.3694768881    0.8470682363   -0.4249132608
     14  Cl        2.2199733400    1.9572826449    0.9085146744
     15  C         3.5627236158    0.7950341574   -1.1535019517
     16  Cl        4.9077392861    1.8410357235   -0.7521658490
     17  C         3.7013357288   -0.0936462266   -2.2112584760
     18  H         4.6287193304   -0.1244513525   -2.7685968498
     19  C         2.6452560941   -0.9340549852   -2.5431186518
     20  H         2.7458377689   -1.6274460986   -3.3690942463
     21  C         1.4598941849   -0.8856155316   -1.8245466200
     22  H         0.6439025543   -1.5390945152   -2.1017555487
   Point Group: c1    Number of degrees of freedom:    60


   Energy is  -3221.092114513

 Hessian updated using BFGS update

 58 Hessian modes will be used to form the next step
  Hessian Eigenvalues:
     0.017220    0.017480    0.019758    0.020794    0.020949    0.022666
     0.023584    0.023812    0.023838    0.024089    0.024090    0.024112
     0.024114    0.024133    0.024137    0.024140    0.024143    0.024641
     0.057077    0.104793    0.159982    0.159994    0.159997    0.160202
     0.220528    0.221521    0.227898    0.236074    0.236448    0.248646
     0.249747    0.249978    0.249992    0.249999    0.249999    0.253107
     0.289927    0.293276    0.300201    0.300969    0.301326    0.311139
     0.354587    0.356654    0.356666    0.373771    0.413807    0.426035
     0.431295    0.455773    0.461837    0.468729    0.471352    0.477548
     0.478236    0.478835    0.481541    0.543336

 Minimum search - taking simple RFO step
 Searching for Lamda that Minimizes Along All modes
 Value Taken    Lamda =  -0.02997495
 Calculated Step too Large.  Step scaled by  0.538440
 Step Taken.  Stepsize is  0.300000

                             Maximum     Tolerance    Cnvgd?
         Gradient           0.037105      0.000300      NO
         Displacement       0.163038      0.001200      NO
         Energy change     -0.019334      0.000001      NO


 New Cartesian Coordinates Obtained by Inverse Iteration

 Displacement from previous Coordinates is:  0.639837
 ----------------------------------------------------------------
             Standard Nuclear Orientation (Angstroms)
    I     Atom           X                Y                Z
 ----------------------------------------------------------------
    1      C       0.0055647894     0.0148685054    -0.0097563763
    2      C      -0.0313030181    -0.0719230194     1.3927573719
    3      Cl      1.4463286083    -0.1653581568     2.3099399533
    4      C      -1.2214310510    -0.0756549761     2.1063360904
    5      H      -1.2038347732    -0.1445494163     3.1848712204
    6      C      -2.4301751523     0.0108630886     1.4337489367
    7      Cl     -3.9021276641     0.0051067262     2.3675897868
    8      C      -2.4528796836     0.1093437152     0.0388551060
    9      Cl     -3.9738658242     0.2395326373    -0.7979528938
   10      C      -1.2405984961     0.1096748985    -0.6658164519
   11      Cl     -1.3043602390     0.2894330679    -2.4043547468
   12      C       1.2923543115     0.0015200992    -0.7608579403
   13      C       2.3489723711     0.8799029175    -0.4542787420
   14      Cl      2.1742190524     2.0239588142     0.8427641056
   15      C       3.5471452970     0.8225325158    -1.1771858020
   16      Cl      4.8732636367     1.9021392128    -0.8109024558
   17      C       3.7086485937    -0.1019640085    -2.2022718756
   18      H       4.6418810617    -0.1329755120    -2.7495702605
   19      C       2.6731420869    -0.9790170899    -2.5050468404
   20      H       2.7960047496    -1.7060991324    -3.2985440811
   21      C       1.4830044038    -0.9243171976    -1.7951707736
   22      H       0.6862639118    -1.6133866600    -2.0400375977
 ----------------------------------------------------------------
 Nuclear Repulsion Energy =        2080.94174957 hartrees
 There are       89 alpha and       89 beta electrons
 Applying Cartesian multipole field
    Component          Value
    ---------          -----
     (2,0,0)        1.00000E-12
     (0,2,0)        2.00000E-11
     (0,0,2)       -3.00000E-11
 Nucleus-field energy     =    -0.0000000374 hartrees
 Requested basis set is 6-311++G(d,p)
 There are 170 shells and 472 basis functions
 A cutoff of  1.0D-15 yielded  10969 shell pairs
 There are     92693 function pairs (     99702 Cartesian)
 Smallest overlap matrix eigenvalue = 2.36E-07
 Linear dependence detected in AO basis
 Number of orthogonalized atomic orbitals = 467
 Maximum deviation from orthogonality = 7.220E-10
 Guess from superposition of atomic densities
 Warning:  Energy on first SCF cycle will be non-variational
 SAD guess density has 178.000000 electrons

 -----------------------------------------------------------------------
  General SCF calculation program by
  Eric Jon Sundstrom, Paul Horn, Yuezhi Mao, Dmitri Zuev, Alec White,
  David Stuck, Shaama M.S., Shane Yost, Joonho Lee, David Small,
  Daniel Levine, Susi Lehtola, Hugh Burton, Evgeny Epifanovsky,
  Bang C. Huynh
 -----------------------------------------------------------------------
 Exchange:     0.2000 Hartree-Fock + 0.0800 Slater + 0.7200 B88
 Correlation:  0.1900 VWN1RPA + 0.8100 LYP
 Using SG-1 standard quadrature grid
 using 6 threads for integral computing
 -------------------------------------------------------
 OpenMP Integral computing Module                
 Release: version 2.0, May 2017, Q-Chem Inc. Pleasanton 
 -------------------------------------------------------
 A restricted SCF calculation will be
 performed using DIIS
 SCF converges when DIIS error is below 1.0e-08
 ---------------------------------------
  Cycle       Energy         DIIS error
 ---------------------------------------
    1   -3225.4127909401      2.83e-02  
    2   -3220.9685346343      2.19e-03  
    3   -3220.8581324388      2.84e-03  
    4   -3221.0942350009      5.88e-04  
    5   -3221.1030518111      2.64e-04  
    6   -3221.1048475613      9.11e-05  
    7   -3221.1050602926      1.83e-05  
    8   -3221.1050663702      9.82e-06  
    9   -3221.1050688434      3.10e-06  
   10   -3221.1050691145      9.70e-07  
   11   -3221.1050691390      2.45e-07  
   12   -3221.1050691404      1.37e-07  
   13   -3221.1050691408      4.61e-08  
   14   -3221.1050691409      1.36e-08  
   15   -3221.1050691410      5.09e-09  Convergence criterion met
 ---------------------------------------
 SCF time:   CPU 764.07s  wall 135.00s 
 SCF   energy in the final basis set =    -3221.1050691410
 Total energy in the final basis set =    -3221.1050691410

 --------------------------------------------------------------

                    Orbital Energies (a.u.)
 --------------------------------------------------------------

 Alpha MOs
 -- Occupied --
********-101.5793-101.5787-101.5699-101.5687-101.5650 -10.2831 -10.2788
-10.2781 -10.2737 -10.2678 -10.2638 -10.2428 -10.2309 -10.2223 -10.2106
-10.2076 -10.2053  -9.4947  -9.4943  -9.4933  -9.4860  -9.4833  -9.4813
 -7.2596  -7.2590  -7.2584  -7.2507  -7.2495  -7.2492  -7.2487  -7.2484
 -7.2482  -7.2482  -7.2472  -7.2460  -7.2407  -7.2401  -7.2381  -7.2375
 -7.2359  -7.2353  -0.9622  -0.9379  -0.9116  -0.9067  -0.8750  -0.8723
 -0.8612  -0.8384  -0.8011  -0.7590  -0.7534  -0.7443  -0.6653  -0.6421
 -0.6258  -0.6154  -0.5527  -0.5491  -0.5277  -0.5122  -0.4975  -0.4825
 -0.4698  -0.4657  -0.4601  -0.4579  -0.4423  -0.4337  -0.4213  -0.4137
 -0.4016  -0.3939  -0.3899  -0.3733  -0.3614  -0.3576  -0.3533  -0.3449
 -0.3422  -0.3323  -0.3262  -0.3202  -0.3022  -0.2939  -0.2713  -0.2653
 -0.2593
 -- Virtual --
 -0.0757  -0.0593  -0.0491  -0.0427  -0.0334  -0.0210  -0.0102  -0.0009
  0.0038   0.0082   0.0133   0.0187   0.0250   0.0271   0.0335   0.0415
  0.0479   0.0497   0.0545   0.0571   0.0659   0.0690   0.0710   0.0746
  0.0818   0.0838   0.0875   0.0882   0.0921   0.0967   0.1004   0.1053
  0.1063   0.1078   0.1101   0.1156   0.1157   0.1205   0.1231   0.1267
  0.1291   0.1314   0.1353   0.1367   0.1411   0.1429   0.1481   0.1531
  0.1535   0.1571   0.1654   0.1693   0.1732   0.1792   0.1821   0.1855
  0.1865   0.1898   0.1931   0.1987   0.2051   0.2107   0.2148   0.2180
  0.2205   0.2262   0.2289   0.2340   0.2362   0.2401   0.2439   0.2465
  0.2499   0.2555   0.2570   0.2586   0.2638   0.2667   0.2709   0.2733
  0.2774   0.2813   0.2892   0.2920   0.2949   0.2966   0.2996   0.3074
  0.3096   0.3154   0.3204   0.3308   0.3368   0.3457   0.3512   0.3581
  0.3956   0.4105   0.4239   0.4299   0.4374   0.4414   0.4467   0.4521
  0.4573   0.4624   0.4669   0.4738   0.4783   0.4847   0.4867   0.4926
  0.4981   0.5001   0.5108   0.5245   0.5277   0.5382   0.5415   0.5489
  0.5544   0.5606   0.5630   0.5740   0.5825   0.5875   0.5922   0.6020
  0.6105   0.6139   0.6149   0.6194   0.6224   0.6283   0.6387   0.6468
  0.6511   0.6633   0.6698   0.6776   0.6887   0.6999   0.7093   0.7139
  0.7214   0.7404   0.7704   0.7895   0.7923   0.8034   0.8107   0.8193
  0.8255   0.8288   0.8329   0.8375   0.8400   0.8407   0.8464   0.8477
  0.8552   0.8590   0.8618   0.8661   0.8697   0.8753   0.8860   0.8904
  0.8985   0.8998   0.9068   0.9115   0.9128   0.9239   0.9332   0.9372
  0.9486   0.9520   0.9553   0.9574   0.9632   0.9657   0.9733   0.9770
  0.9894   0.9916   0.9952   0.9974   1.0001   1.0254   1.0498   1.0612
  1.0667   1.0691   1.0959   1.1061   1.1286   1.1459   1.1644   1.1732
  1.2024   1.2156   1.2383   1.2449   1.2525   1.2567   1.2737   1.2850
  1.2899   1.2964   1.2994   1.3163   1.3338   1.3477   1.3648   1.3761
  1.4028   1.4354   1.4637   1.4901   1.5029   1.5163   1.5322   1.5503
  1.5635   1.5681   1.5955   1.6063   1.6154   1.6418   1.6650   1.6763
  1.7101   1.7442   1.7578   1.7674   1.7838   1.7931   1.8090   1.8253
  1.8481   1.8592   1.8727   1.8784   1.8999   1.9042   1.9083   1.9159
  1.9365   1.9540   1.9712   1.9769   2.0203   2.0470   2.0597   2.0767
  2.1242   2.1677   2.1788   2.2185   2.2323   2.2472   2.2595   2.2670
  2.2727   2.2823   2.2851   2.2984   2.3015   2.3231   2.3285   2.3415
  2.3764   2.3928   2.4177   2.4280   2.4343   2.4462   2.4492   2.4700
  2.4982   2.5083   2.5363   2.5522   2.5573   2.5776   2.6002   2.6110
  2.6388   2.6500   2.6568   2.6692   2.6942   2.7022   2.7405   2.7457
  2.7508   2.7600   2.7820   2.7891   2.7926   2.8056   2.8214   2.8359
  2.8745   2.9123   2.9336   2.9648   3.0522   3.0668   3.0773   3.1180
  3.1254   3.1479   3.1763   3.2070   3.2213   3.2303   3.2563   3.3492
  3.3760   3.4011   3.4777   3.5205   3.6205   3.6604   3.7138   3.7573
  3.8802   3.9475   4.0196   4.0480   4.1019   4.3829   4.7931   4.8222
  9.7349   9.7723   9.7945   9.8062   9.8203   9.8636  23.3204  23.5159
 23.8064  23.8331  23.8836  23.8898  23.9373  23.9458  24.0169  24.0497
 24.0837  24.1516  25.7792  25.8246  25.8458  25.9129  25.9383  26.0482
 26.1012  26.1444  26.1613  26.2172  26.3102  26.4086  26.4918  26.5935
 26.6590  26.7447  26.8965  26.9568 215.7257 215.7649 215.7914 215.8060
215.8227 215.8763
 --------------------------------------------------------------

          Ground-State Mulliken Net Atomic Charges

     Atom                 Charge (a.u.)
  ----------------------------------------
      1 C                    -0.411271
      2 C                    -0.315174
      3 Cl                    0.472840
      4 C                    -0.599584
      5 H                     0.229663
      6 C                    -0.582456
      7 Cl                    0.546289
      8 C                     0.793965
      9 Cl                    0.599086
     10 C                    -1.182549
     11 Cl                    0.649473
     12 C                     0.144584
     13 C                    -0.662706
     14 Cl                    0.555345
     15 C                     0.355827
     16 Cl                    0.475271
     17 C                    -0.778323
     18 H                     0.194634
     19 C                    -0.453844
     20 H                     0.180762
     21 C                    -0.391486
     22 H                     0.179656
  ----------------------------------------
  Sum of atomic charges =     0.000000

 -----------------------------------------------------------------
                    Cartesian Multipole Moments
 -----------------------------------------------------------------
    Charge (ESU x 10^10)
                -0.0000
    Dipole Moment (Debye)
         X       0.4707      Y      -1.8040      Z      -0.9187
       Tot       2.0784
    Quadrupole Moments (Debye-Ang)
        XX    -147.9813     XY      -4.3734     YY    -146.4037
        XZ      -6.4706     YZ       4.6738     ZZ    -136.7459
    Octopole Moments (Debye-Ang^2)
       XXX    -101.3001    XXY     -65.0354    XYY     -41.1026
       YYY    -159.0153    XXZ     -12.4948    XYZ      11.4765
       YYZ       5.2979    XZZ     -22.1239    YZZ     -60.4796
       ZZZ      18.6829
    Hexadecapole Moments (Debye-Ang^3)
      XXXX   -6907.2810   XXXY    -498.7203   XXYY   -1335.6945
      XYYY    -459.6131   YYYY    -900.4213   XXXZ     520.1666
      XXYZ      26.4842   XYYZ     200.7436   YYYZ       4.4765
      XXZZ   -1483.7805   XYZZ    -180.2847   YYZZ    -558.1418
      XZZZ     525.1988   YZZZ      22.5033   ZZZZ   -2417.7373
 -----------------------------------------------------------------
 Calculating analytic gradient of the SCF energy
 Gradient of SCF Energy
            1           2           3           4           5           6
    1  -0.0006534   0.0007882   0.0095041  -0.0003258   0.0002583  -0.0005427
    2  -0.0014283   0.0003830   0.0309641   0.0000245   0.0001863  -0.0001853
    3   0.0000077   0.0011764  -0.0196343  -0.0011500  -0.0000088  -0.0001166
            7           8           9          10          11          12
    1  -0.0003938   0.0025449  -0.0009623  -0.0002426   0.0001921  -0.0006996
    2   0.0001851   0.0002086   0.0001778  -0.0005318  -0.0017566   0.0009461
    3  -0.0000995   0.0013776  -0.0005340  -0.0003480  -0.0003162   0.0005003
           13          14          15          16          17          18
    1   0.0012608  -0.0086021  -0.0009010  -0.0001419   0.0000947  -0.0001219
    2  -0.0007097  -0.0301949   0.0000041   0.0001595   0.0002857  -0.0004028
    3  -0.0005848   0.0210114  -0.0000986   0.0003988   0.0002666  -0.0001931
           19          20          21          22
    1  -0.0001161  -0.0002804  -0.0004293  -0.0002301
    2   0.0000607   0.0000250   0.0011527   0.0004462
    3   0.0001053  -0.0000807  -0.0008712  -0.0008084
 Max gradient component =       3.096E-02
 RMS gradient           =       6.618E-03
 Gradient time:  CPU 233.81 s  wall 39.19 s
 Geometry Optimization Parameters
   NAtoms,    NIC,     NZ,  NCons,   NDum,   NFix, NCnnct, MaxDiis
       22     163      22       0       0       0       0       0

 Cartesian Hessian Update
 Hessian updated using BFGS update


** GEOMETRY OPTIMIZATION IN DELOCALIZED INTERNAL COORDINATES **
   Searching for a Minimum

   Optimization Cycle:   4

                       Coordinates (Angstroms)
     ATOM                X               Y               Z
      1  C         0.0055647894    0.0148685054   -0.0097563763
      2  C        -0.0313030181   -0.0719230194    1.3927573719
      3  Cl        1.4463286083   -0.1653581568    2.3099399533
      4  C        -1.2214310510   -0.0756549761    2.1063360904
      5  H        -1.2038347732   -0.1445494163    3.1848712204
      6  C        -2.4301751523    0.0108630886    1.4337489367
      7  Cl       -3.9021276641    0.0051067262    2.3675897868
      8  C        -2.4528796836    0.1093437152    0.0388551060
      9  Cl       -3.9738658242    0.2395326373   -0.7979528938
     10  C        -1.2405984961    0.1096748985   -0.6658164519
     11  Cl       -1.3043602390    0.2894330679   -2.4043547468
     12  C         1.2923543115    0.0015200992   -0.7608579403
     13  C         2.3489723711    0.8799029175   -0.4542787420
     14  Cl        2.1742190524    2.0239588142    0.8427641056
     15  C         3.5471452970    0.8225325158   -1.1771858020
     16  Cl        4.8732636367    1.9021392128   -0.8109024558
     17  C         3.7086485937   -0.1019640085   -2.2022718756
     18  H         4.6418810617   -0.1329755120   -2.7495702605
     19  C         2.6731420869   -0.9790170899   -2.5050468404
     20  H         2.7960047496   -1.7060991324   -3.2985440811
     21  C         1.4830044038   -0.9243171976   -1.7951707736
     22  H         0.6862639118   -1.6133866600   -2.0400375977
   Point Group: c1    Number of degrees of freedom:    60


   Energy is  -3221.105069141

 Hessian updated using BFGS update

 60 Hessian modes will be used to form the next step
  Hessian Eigenvalues:
     0.017430    0.018131    0.019930    0.020936    0.021037    0.022654
     0.023584    0.023810    0.023836    0.024087    0.024090    0.024113
     0.024114    0.024127    0.024137    0.024139    0.024143    0.027961
     0.053184    0.078333    0.159984    0.159996    0.160022    0.160261
     0.220714    0.221683    0.227909    0.236070    0.236518    0.249499
     0.249874    0.249988    0.249996    0.249999    0.250278    0.253268
     0.289944    0.293312    0.300950    0.301017    0.301108    0.301409
     0.318410    0.354991    0.356665    0.356666    0.356680    0.379744
     0.413795    0.426166    0.431400    0.457279    0.461836    0.468716
     0.471706    0.477995    0.478250    0.479034    0.482051    0.610916

 Minimum search - taking simple RFO step
 Searching for Lamda that Minimizes Along All modes
 Value Taken    Lamda =  -0.01754704
 Calculated Step too Large.  Step scaled by  0.624544
 Step Taken.  Stepsize is  0.300000

                             Maximum     Tolerance    Cnvgd?
         Gradient           0.025758      0.000300      NO
         Displacement       0.194851      0.001200      NO
         Energy change     -0.012955      0.000001      NO


 New Cartesian Coordinates Obtained by Inverse Iteration

 Displacement from previous Coordinates is:  0.466297
 ----------------------------------------------------------------
             Standard Nuclear Orientation (Angstroms)
    I     Atom           X                Y                Z
 ----------------------------------------------------------------
    1      C       0.0100215207     0.0299742885    -0.0044249218
    2      C      -0.0317439232    -0.0945250831     1.3940299189
    3      Cl      1.4440476771    -0.2345922901     2.3136039200
    4      C      -1.2242866553    -0.1115215800     2.1035536234
    5      H      -1.2132316525    -0.2141369053     3.1793393109
    6      C      -2.4302322758    -0.0012593909     1.4275216277
    7      Cl     -3.9037826093    -0.0340187773     2.3570475982
    8      C      -2.4500283171     0.1374121531     0.0351665472
    9      Cl     -3.9630434487     0.2924095414    -0.8032307241
   10      C      -1.2321784307     0.1532215427    -0.6611063442
   11      Cl     -1.2780874678     0.3876241226    -2.3930768666
   12      C       1.2957773326     0.0090649983    -0.7551457500
   13      C       2.3413163708     0.9075081149    -0.4749718998
   14      Cl      2.1503877161     2.0929148740     0.7813441656
   15      C       3.5378938831     0.8402859499    -1.2007913609
   16      Cl      4.8531560042     1.9457219053    -0.8772521467
   17      C       3.7052335920    -0.1132194160    -2.1989658215
   18      H       4.6380322021    -0.1474847842    -2.7467706678
   19      C       2.6777915516    -1.0084911812    -2.4752498244
   20      H       2.8073388214    -1.7560678619    -3.2483529694
   21      C       1.4884429382    -0.9432046975    -1.7639590992
   22      H       0.6933921429    -1.6439844936    -1.9831925826
 ----------------------------------------------------------------
 Nuclear Repulsion Energy =        2078.10084208 hartrees
 There are       89 alpha and       89 beta electrons
 Applying Cartesian multipole field
    Component          Value
    ---------          -----
     (2,0,0)        1.00000E-12
     (0,2,0)        2.00000E-11
     (0,0,2)       -3.00000E-11
 Nucleus-field energy     =    -0.0000000362 hartrees
 Requested basis set is 6-311++G(d,p)
 There are 170 shells and 472 basis functions
 A cutoff of  1.0D-15 yielded  10967 shell pairs
 There are     92680 function pairs (     99682 Cartesian)
 Smallest overlap matrix eigenvalue = 2.32E-07
 Linear dependence detected in AO basis
 Number of orthogonalized atomic orbitals = 467
 Maximum deviation from orthogonality = 1.762E-10
 Guess from superposition of atomic densities
 Warning:  Energy on first SCF cycle will be non-variational
 SAD guess density has 178.000000 electrons

 -----------------------------------------------------------------------
  General SCF calculation program by
  Eric Jon Sundstrom, Paul Horn, Yuezhi Mao, Dmitri Zuev, Alec White,
  David Stuck, Shaama M.S., Shane Yost, Joonho Lee, David Small,
  Daniel Levine, Susi Lehtola, Hugh Burton, Evgeny Epifanovsky,
  Bang C. Huynh
 -----------------------------------------------------------------------
 Exchange:     0.2000 Hartree-Fock + 0.0800 Slater + 0.7200 B88
 Correlation:  0.1900 VWN1RPA + 0.8100 LYP
 Using SG-1 standard quadrature grid
 using 6 threads for integral computing
 -------------------------------------------------------
 OpenMP Integral computing Module                
 Release: version 2.0, May 2017, Q-Chem Inc. Pleasanton 
 -------------------------------------------------------
 A restricted SCF calculation will be
 performed using DIIS
 SCF converges when DIIS error is below 1.0e-08
 ---------------------------------------
  Cycle       Energy         DIIS error
 ---------------------------------------
    1   -3225.3968070281      2.83e-02  
    2   -3220.9778399915      2.18e-03  
    3   -3220.8678855451      2.84e-03  
    4   -3221.1030346397      5.91e-04  
    5   -3221.1119406421      2.66e-04  
    6   -3221.1137749400      9.01e-05  
    7   -3221.1139815045      1.91e-05  
    8   -3221.1139877892      1.11e-05  
    9   -3221.1139910628      3.03e-06  
   10   -3221.1139913201      9.63e-07  
   11   -3221.1139913438      2.35e-07  
   12   -3221.1139913449      1.33e-07  
   13   -3221.1139913457      4.52e-08  
   14   -3221.1139913457      1.38e-08  
   15   -3221.1139913455      5.03e-09  Convergence criterion met
 ---------------------------------------
 SCF time:   CPU 763.20s  wall 134.00s 
 SCF   energy in the final basis set =    -3221.1139913455
 Total energy in the final basis set =    -3221.1139913455

 --------------------------------------------------------------

                    Orbital Energies (a.u.)
 --------------------------------------------------------------

 Alpha MOs
 -- Occupied --
********-101.5792-101.5790-101.5711-101.5688-101.5665 -10.2828 -10.2789
-10.2782 -10.2738 -10.2677 -10.2639 -10.2421 -10.2303 -10.2223 -10.2106
-10.2078 -10.2055  -9.4946  -9.4939  -9.4938  -9.4869  -9.4834  -9.4823
 -7.2595  -7.2589  -7.2586  -7.2516  -7.2495  -7.2488  -7.2487  -7.2487
 -7.2483  -7.2480  -7.2477  -7.2471  -7.2416  -7.2409  -7.2382  -7.2376
 -7.2369  -7.2364  -0.9619  -0.9373  -0.9110  -0.9067  -0.8749  -0.8733
 -0.8611  -0.8381  -0.8010  -0.7585  -0.7532  -0.7445  -0.6649  -0.6415
 -0.6260  -0.6156  -0.5524  -0.5490  -0.5277  -0.5128  -0.4971  -0.4825
 -0.4698  -0.4652  -0.4600  -0.4576  -0.4412  -0.4337  -0.4212  -0.4111
 -0.4012  -0.3936  -0.3897  -0.3712  -0.3609  -0.3581  -0.3531  -0.3446
 -0.3420  -0.3327  -0.3262  -0.3207  -0.3084  -0.2926  -0.2706  -0.2665
 -0.2614
 -- Virtual --
 -0.0746  -0.0593  -0.0485  -0.0427  -0.0349  -0.0206  -0.0102  -0.0009
  0.0036   0.0087   0.0130   0.0189   0.0252   0.0269   0.0335   0.0412
  0.0476   0.0499   0.0547   0.0571   0.0656   0.0686   0.0708   0.0746
  0.0818   0.0838   0.0875   0.0887   0.0914   0.0967   0.1001   0.1051
  0.1063   0.1079   0.1102   0.1156   0.1157   0.1202   0.1231   0.1264
  0.1289   0.1309   0.1354   0.1362   0.1401   0.1425   0.1482   0.1521
  0.1536   0.1574   0.1653   0.1686   0.1723   0.1792   0.1808   0.1850
  0.1866   0.1891   0.1922   0.1974   0.2049   0.2105   0.2164   0.2180
  0.2201   0.2263   0.2291   0.2337   0.2360   0.2397   0.2442   0.2472
  0.2493   0.2558   0.2575   0.2597   0.2633   0.2669   0.2689   0.2737
  0.2771   0.2811   0.2882   0.2914   0.2942   0.2986   0.3003   0.3073
  0.3101   0.3144   0.3209   0.3308   0.3383   0.3442   0.3517   0.3575
  0.3959   0.4103   0.4249   0.4300   0.4370   0.4404   0.4471   0.4530
  0.4591   0.4631   0.4665   0.4737   0.4790   0.4859   0.4895   0.4942
  0.4986   0.5004   0.5032   0.5203   0.5279   0.5377   0.5415   0.5491
  0.5563   0.5620   0.5626   0.5740   0.5864   0.5889   0.5918   0.6015
  0.6104   0.6141   0.6156   0.6204   0.6232   0.6294   0.6393   0.6494
  0.6516   0.6670   0.6702   0.6776   0.6889   0.6985   0.7088   0.7138
  0.7220   0.7387   0.7736   0.7891   0.7925   0.8061   0.8106   0.8205
  0.8266   0.8294   0.8336   0.8373   0.8409   0.8424   0.8465   0.8480
  0.8570   0.8585   0.8625   0.8664   0.8705   0.8739   0.8861   0.8903
  0.9006   0.9018   0.9051   0.9124   0.9144   0.9208   0.9319   0.9408
  0.9489   0.9526   0.9566   0.9572   0.9633   0.9658   0.9727   0.9765
  0.9774   0.9918   0.9954   0.9996   1.0009   1.0229   1.0475   1.0607
  1.0636   1.0697   1.0966   1.1047   1.1309   1.1461   1.1642   1.1741
  1.2035   1.2178   1.2386   1.2416   1.2523   1.2562   1.2720   1.2851
  1.2913   1.2960   1.3000   1.3121   1.3337   1.3500   1.3649   1.3756
  1.4057   1.4367   1.4657   1.4904   1.5034   1.5153   1.5338   1.5507
  1.5635   1.5690   1.5945   1.6069   1.6159   1.6425   1.6662   1.6762
  1.7103   1.7435   1.7590   1.7675   1.7841   1.7953   1.8099   1.8242
  1.8445   1.8590   1.8734   1.8777   1.8992   1.9043   1.9103   1.9178
  1.9365   1.9534   1.9716   1.9802   2.0183   2.0487   2.0589   2.0752
  2.1237   2.1679   2.1802   2.2179   2.2321   2.2481   2.2620   2.2663
  2.2712   2.2815   2.2874   2.3015   2.3026   2.3221   2.3258   2.3321
  2.3765   2.3976   2.4181   2.4303   2.4323   2.4466   2.4498   2.4698
  2.5027   2.5088   2.5347   2.5492   2.5584   2.5774   2.6002   2.6110
  2.6375   2.6519   2.6548   2.6699   2.6951   2.7015   2.7393   2.7456
  2.7517   2.7585   2.7809   2.7882   2.7918   2.8065   2.8210   2.8344
  2.8729   2.9117   2.9368   2.9680   3.0522   3.0673   3.0769   3.1167
  3.1256   3.1488   3.1760   3.2071   3.2236   3.2285   3.2541   3.3494
  3.3760   3.4006   3.4795   3.5210   3.6210   3.6620   3.7148   3.7576
  3.8819   3.9478   4.0195   4.0487   4.1011   4.3751   4.7920   4.8233
  9.7360   9.7744   9.7957   9.8101   9.8243   9.8559  23.3218  23.5168
 23.8070  23.8329  23.8847  23.8905  23.9367  23.9454  24.0187  24.0517
 24.0831  24.1509  25.7793  25.8243  25.8451  25.9342  25.9575  25.9965
 26.0976  26.1295  26.1564  26.1926  26.3185  26.4242  26.4916  26.5899
 26.6572  26.7404  26.8985  26.9579 215.7270 215.7676 215.7927 215.8122
215.8276 215.8644
 --------------------------------------------------------------

          Ground-State Mulliken Net Atomic Charges

     Atom                 Charge (a.u.)
  ----------------------------------------
      1 C                    -0.430620
      2 C                    -0.365208
      3 Cl                    0.435635
      4 C                    -0.466065
      5 H                     0.230014
      6 C                    -0.581335
      7 Cl                    0.546069
      8 C                     0.767559
      9 Cl                    0.601783
     10 C                    -1.165147
     11 Cl                    0.623331
     12 C                     0.162376
     13 C                    -0.642676
     14 Cl                    0.505563
     15 C                     0.367885
     16 Cl                    0.485504
     17 C                    -0.766430
     18 H                     0.196680
     19 C                    -0.482905
     20 H                     0.181008
     21 C                    -0.385556
     22 H                     0.182535
  ----------------------------------------
  Sum of atomic charges =     0.000000

 -----------------------------------------------------------------
                    Cartesian Multipole Moments
 -----------------------------------------------------------------
    Charge (ESU x 10^10)
                 0.0000
    Dipole Moment (Debye)
         X       0.4455      Y      -1.8833      Z      -0.8975
       Tot       2.1332
    Quadrupole Moments (Debye-Ang)
        XX    -147.8055     XY      -4.4272     YY    -146.1435
        XZ      -6.4610     YZ       4.5256     ZZ    -137.0444
    Octopole Moments (Debye-Ang^2)
       XXX    -101.0389    XXY     -67.3312    XYY     -40.4812
       YYY    -164.5166    XXZ     -11.2669    XYZ      11.6759
       YYZ       6.5636    XZZ     -22.7502    YZZ     -63.0583
       ZZZ      24.1346
    Hexadecapole Moments (Debye-Ang^3)
      XXXX   -6867.3975   XXXY    -498.6674   XXYY   -1335.7531
      XYYY    -456.9266   YYYY    -948.0585   XXXZ     538.1903
      XXYZ      36.2326   XYYZ     205.9645   YYYZ      38.4516
      XXZZ   -1477.4992   XYZZ    -181.1490   YYZZ    -563.4541
      XZZZ     544.7335   YZZZ      48.6702   ZZZZ   -2407.8702
 -----------------------------------------------------------------
 Calculating analytic gradient of the SCF energy
 Gradient of SCF Energy
            1           2           3           4           5           6
    1   0.0009122   0.0004782   0.0055332  -0.0002723   0.0001699  -0.0007241
    2  -0.0009221   0.0006482   0.0199794   0.0000651   0.0000722  -0.0000199
    3  -0.0007472   0.0004719  -0.0120855  -0.0001394  -0.0000824   0.0001346
            7           8           9          10          11          12
    1   0.0001418   0.0002495   0.0002668  -0.0002866  -0.0000134  -0.0008597
    2   0.0000358   0.0003153  -0.0000160  -0.0007446  -0.0011936   0.0004901
    3  -0.0001525  -0.0003769   0.0001445   0.0000958  -0.0000078   0.0009300
           13          14          15          16          17          18
    1   0.0005015  -0.0047491  -0.0002293  -0.0002043   0.0002160  -0.0000498
    2   0.0001988  -0.0200449   0.0000199  -0.0000136   0.0000490  -0.0000784
    3   0.0007434   0.0128714  -0.0001657   0.0001238   0.0000275  -0.0000330
           19          20          21          22
    1  -0.0002547  -0.0001223  -0.0004058  -0.0002976
    2  -0.0001421   0.0000266   0.0011754   0.0000996
    3  -0.0000119  -0.0000583  -0.0012229  -0.0004595
 Max gradient component =       2.004E-02
 RMS gradient           =       4.226E-03
 Gradient time:  CPU 232.42 s  wall 38.96 s
 Geometry Optimization Parameters
   NAtoms,    NIC,     NZ,  NCons,   NDum,   NFix, NCnnct, MaxDiis
       22     163      22       0       0       0       0       0

 Cartesian Hessian Update
 Hessian updated using BFGS update


** GEOMETRY OPTIMIZATION IN DELOCALIZED INTERNAL COORDINATES **
   Searching for a Minimum

   Optimization Cycle:   5

                       Coordinates (Angstroms)
     ATOM                X               Y               Z
      1  C         0.0100215207    0.0299742885   -0.0044249218
      2  C        -0.0317439232   -0.0945250831    1.3940299189
      3  Cl        1.4440476771   -0.2345922901    2.3136039200
      4  C        -1.2242866553   -0.1115215800    2.1035536234
      5  H        -1.2132316525   -0.2141369053    3.1793393109
      6  C        -2.4302322758   -0.0012593909    1.4275216277
      7  Cl       -3.9037826093   -0.0340187773    2.3570475982
      8  C        -2.4500283171    0.1374121531    0.0351665472
      9  Cl       -3.9630434487    0.2924095414   -0.8032307241
     10  C        -1.2321784307    0.1532215427   -0.6611063442
     11  Cl       -1.2780874678    0.3876241226   -2.3930768666
     12  C         1.2957773326    0.0090649983   -0.7551457500
     13  C         2.3413163708    0.9075081149   -0.4749718998
     14  Cl        2.1503877161    2.0929148740    0.7813441656
     15  C         3.5378938831    0.8402859499   -1.2007913609
     16  Cl        4.8531560042    1.9457219053   -0.8772521467
     17  C         3.7052335920   -0.1132194160   -2.1989658215
     18  H         4.6380322021   -0.1474847842   -2.7467706678
     19  C         2.6777915516   -1.0084911812   -2.4752498244
     20  H         2.8073388214   -1.7560678619   -3.2483529694
     21  C         1.4884429382   -0.9432046975   -1.7639590992
     22  H         0.6933921429   -1.6439844936   -1.9831925826
   Point Group: c1    Number of degrees of freedom:    60


   Energy is  -3221.113991346

 Hessian updated using BFGS update

 60 Hessian modes will be used to form the next step
  Hessian Eigenvalues:
     0.017450    0.017950    0.019891    0.020938    0.021019    0.022651
     0.023571    0.023834    0.023860    0.024090    0.024094    0.024114
     0.024114    0.024136    0.024136    0.024143    0.024174    0.027907
     0.041503    0.073859    0.159996    0.160004    0.160039    0.160257
     0.220710    0.221682    0.227924    0.236081    0.236502    0.249538
     0.249911    0.249988    0.249996    0.250071    0.250422    0.253353
     0.289997    0.293305    0.300983    0.301038    0.301403    0.301437
     0.318452    0.354993    0.356665    0.356666    0.356681    0.379737
     0.413808    0.426167    0.431400    0.457138    0.461834    0.468772
     0.471752    0.477996    0.478250    0.479030    0.482247    0.610722

 Minimum search - taking simple RFO step
 Searching for Lamda that Minimizes Along All modes
 Value Taken    Lamda =  -0.01074621
 Calculated Step too Large.  Step scaled by  0.654243
 Step Taken.  Stepsize is  0.300000

                             Maximum     Tolerance    Cnvgd?
         Gradient           0.016231      0.000300      NO
         Displacement       0.188334      0.001200      NO
         Energy change     -0.008922      0.000001      NO


 New Cartesian Coordinates Obtained by Inverse Iteration

 Displacement from previous Coordinates is:  0.527074
 ----------------------------------------------------------------
             Standard Nuclear Orientation (Angstroms)
    I     Atom           X                Y                Z
 ----------------------------------------------------------------
    1      C       0.0096720535     0.0369366050    -0.0046312375
    2      C      -0.0307394237    -0.1288857064     1.3879117721
    3      Cl      1.4492709429    -0.3127376138     2.2981263821
    4      C      -1.2224518247    -0.1548789882     2.0975697074
    5      H      -1.2144700288    -0.2900466581     3.1698190814
    6      C      -2.4269116203    -0.0117244828     1.4237233650
    7      Cl     -3.9009427138    -0.0568060784     2.3526998206
    8      C      -2.4473692783     0.1713639127     0.0360330516
    9      Cl     -3.9575324627     0.3700305317    -0.7958460609
   10      C      -1.2274872717     0.1966137438    -0.6580076237
   11      Cl     -1.2536979234     0.4944805038    -2.3806227731
   12      C       1.2944103516     0.0125938181    -0.7568185283
   13      C       2.3227925798     0.9361562877    -0.5035851193
   14      Cl      2.1029124408     2.1605915782     0.7125659633
   15      C       3.5214706186     0.8630344295    -1.2251640989
   16      Cl      4.8201574553     1.9979737899    -0.9387141353
   17      C       3.7037791382    -0.1217580037    -2.1907336654
   18      H       4.6385277737    -0.1597380189    -2.7350368614
   19      C       2.6907037493    -1.0411746760    -2.4394773452
   20      H       2.8340722865    -1.8116057322    -3.1872578484
   21      C       1.4989560291    -0.9699649723    -1.7318689646
   22      H       0.7110941004    -1.6868232400    -1.9255691485
 ----------------------------------------------------------------
 Nuclear Repulsion Energy =        2076.37056541 hartrees
 There are       89 alpha and       89 beta electrons
 Applying Cartesian multipole field
    Component          Value
    ---------          -----
     (2,0,0)        1.00000E-12
     (0,2,0)        2.00000E-11
     (0,0,2)       -3.00000E-11
 Nucleus-field energy     =    -0.0000000348 hartrees
 Requested basis set is 6-311++G(d,p)
 There are 170 shells and 472 basis functions
 A cutoff of  1.0D-15 yielded  10963 shell pairs
 There are     92626 function pairs (     99619 Cartesian)
 Smallest overlap matrix eigenvalue = 2.27E-07
 Linear dependence detected in AO basis
 Number of orthogonalized atomic orbitals = 467
 Maximum deviation from orthogonality = 5.687E-10
 Guess from superposition of atomic densities
 Warning:  Energy on first SCF cycle will be non-variational
 SAD guess density has 178.000000 electrons

 -----------------------------------------------------------------------
  General SCF calculation program by
  Eric Jon Sundstrom, Paul Horn, Yuezhi Mao, Dmitri Zuev, Alec White,
  David Stuck, Shaama M.S., Shane Yost, Joonho Lee, David Small,
  Daniel Levine, Susi Lehtola, Hugh Burton, Evgeny Epifanovsky,
  Bang C. Huynh
 -----------------------------------------------------------------------
 Exchange:     0.2000 Hartree-Fock + 0.0800 Slater + 0.7200 B88
 Correlation:  0.1900 VWN1RPA + 0.8100 LYP
 Using SG-1 standard quadrature grid
 using 6 threads for integral computing
 -------------------------------------------------------
 OpenMP Integral computing Module                
 Release: version 2.0, May 2017, Q-Chem Inc. Pleasanton 
 -------------------------------------------------------
 A restricted SCF calculation will be
 performed using DIIS
 SCF converges when DIIS error is below 1.0e-08
 ---------------------------------------
  Cycle       Energy         DIIS error
 ---------------------------------------
    1   -3225.3833051209      2.83e-02  
    2   -3220.9836925495      2.18e-03  
    3   -3220.8738253971      2.83e-03  
    4   -3221.1085269367      5.97e-04  
    5   -3221.1175985858      2.69e-04  
    6   -3221.1194730184      8.96e-05  
    7   -3221.1196757815      2.07e-05  
    8   -3221.1196832030      1.22e-05  
    9   -3221.1196873131      2.93e-06  
   10   -3221.1196875481      9.58e-07  
   11   -3221.1196875713      2.23e-07  
   12   -3221.1196875727      1.25e-07  
   13   -3221.1196875732      4.47e-08  
   14   -3221.1196875734      1.42e-08  
   15   -3221.1196875734      4.99e-09  Convergence criterion met
 ---------------------------------------
 SCF time:   CPU 763.22s  wall 134.00s 
 SCF   energy in the final basis set =    -3221.1196875734
 Total energy in the final basis set =    -3221.1196875734

 --------------------------------------------------------------

                    Orbital Energies (a.u.)
 --------------------------------------------------------------

 Alpha MOs
 -- Occupied --
********-101.5794-101.5788-101.5723-101.5690-101.5676 -10.2825 -10.2790
-10.2783 -10.2738 -10.2676 -10.2641 -10.2412 -10.2297 -10.2224 -10.2107
-10.2079 -10.2058  -9.4945  -9.4941  -9.4937  -9.4877  -9.4836  -9.4831
 -7.2595  -7.2591  -7.2584  -7.2525  -7.2494  -7.2489  -7.2486  -7.2486
 -7.2484  -7.2480  -7.2479  -7.2478  -7.2424  -7.2418  -7.2384  -7.2378
 -7.2378  -7.2373  -0.9618  -0.9368  -0.9106  -0.9064  -0.8746  -0.8738
 -0.8610  -0.8379  -0.8009  -0.7584  -0.7533  -0.7448  -0.6646  -0.6412
 -0.6263  -0.6158  -0.5522  -0.5490  -0.5277  -0.5136  -0.4966  -0.4825
 -0.4699  -0.4648  -0.4598  -0.4574  -0.4405  -0.4337  -0.4212  -0.4089
 -0.4007  -0.3937  -0.3893  -0.3692  -0.3602  -0.3584  -0.3529  -0.3442
 -0.3419  -0.3335  -0.3261  -0.3211  -0.3135  -0.2910  -0.2704  -0.2676
 -0.2629
 -- Virtual --
 -0.0729  -0.0595  -0.0483  -0.0429  -0.0369  -0.0208  -0.0103  -0.0010
  0.0033   0.0090   0.0126   0.0189   0.0251   0.0266   0.0335   0.0408
  0.0472   0.0501   0.0550   0.0571   0.0653   0.0680   0.0707   0.0746
  0.0817   0.0838   0.0874   0.0894   0.0908   0.0967   0.0997   0.1048
  0.1060   0.1083   0.1103   0.1154   0.1155   0.1197   0.1232   0.1261
  0.1286   0.1302   0.1348   0.1361   0.1392   0.1423   0.1482   0.1510
  0.1537   0.1581   0.1650   0.1681   0.1716   0.1787   0.1796   0.1845
  0.1870   0.1884   0.1914   0.1963   0.2044   0.2105   0.2174   0.2180
  0.2205   0.2267   0.2292   0.2338   0.2360   0.2395   0.2440   0.2481
  0.2499   0.2558   0.2576   0.2608   0.2638   0.2659   0.2669   0.2733
  0.2765   0.2819   0.2868   0.2907   0.2931   0.2983   0.3020   0.3065
  0.3103   0.3140   0.3218   0.3306   0.3395   0.3431   0.3516   0.3571
  0.3959   0.4104   0.4258   0.4301   0.4363   0.4402   0.4471   0.4549
  0.4604   0.4635   0.4660   0.4747   0.4796   0.4859   0.4937   0.4942
  0.4960   0.4990   0.5025   0.5174   0.5286   0.5371   0.5418   0.5491
  0.5568   0.5634   0.5655   0.5741   0.5894   0.5914   0.5916   0.6029
  0.6103   0.6137   0.6174   0.6200   0.6251   0.6315   0.6400   0.6505
  0.6551   0.6667   0.6719   0.6820   0.6899   0.6969   0.7091   0.7125
  0.7222   0.7371   0.7760   0.7901   0.7922   0.8085   0.8093   0.8212
  0.8263   0.8302   0.8350   0.8378   0.8415   0.8439   0.8460   0.8499
  0.8573   0.8584   0.8628   0.8651   0.8709   0.8739   0.8858   0.8888
  0.8983   0.9019   0.9046   0.9136   0.9157   0.9196   0.9298   0.9427
  0.9451   0.9507   0.9513   0.9604   0.9615   0.9651   0.9681   0.9746
  0.9785   0.9923   0.9954   1.0028   1.0062   1.0214   1.0458   1.0579
  1.0602   1.0696   1.0986   1.1069   1.1347   1.1468   1.1643   1.1749
  1.2063   1.2210   1.2380   1.2409   1.2520   1.2559   1.2699   1.2846
  1.2921   1.2953   1.3014   1.3114   1.3335   1.3521   1.3668   1.3762
  1.4094   1.4385   1.4658   1.4907   1.5044   1.5141   1.5366   1.5508
  1.5631   1.5707   1.5940   1.6068   1.6168   1.6442   1.6662   1.6759
  1.7105   1.7433   1.7600   1.7657   1.7837   1.7980   1.8103   1.8236
  1.8398   1.8587   1.8727   1.8775   1.8972   1.9040   1.9140   1.9217
  1.9375   1.9538   1.9733   1.9851   2.0165   2.0509   2.0587   2.0742
  2.1228   2.1691   2.1815   2.2166   2.2317   2.2481   2.2587   2.2652
  2.2690   2.2809   2.2888   2.2983   2.3014   2.3156   2.3277   2.3349
  2.3781   2.4019   2.4192   2.4302   2.4375   2.4465   2.4493   2.4699
  2.5012   2.5088   2.5320   2.5462   2.5594   2.5764   2.6006   2.6107
  2.6361   2.6536   2.6543   2.6721   2.6969   2.7010   2.7376   2.7445
  2.7526   2.7575   2.7791   2.7865   2.7907   2.8067   2.8206   2.8333
  2.8705   2.9106   2.9411   2.9718   3.0531   3.0688   3.0772   3.1157
  3.1264   3.1500   3.1761   3.2072   3.2258   3.2272   3.2532   3.3502
  3.3773   3.4002   3.4818   3.5213   3.6216   3.6651   3.7164   3.7579
  3.8838   3.9485   4.0197   4.0490   4.1006   4.3649   4.7927   4.8250
  9.7383   9.7764   9.7966   9.8127   9.8328   9.8501  23.3232  23.5171
 23.8093  23.8327  23.8857  23.8922  23.9367  23.9470  24.0209  24.0561
 24.0847  24.1510  25.7788  25.8205  25.8428  25.9276  25.9352  25.9821
 26.0974  26.1242  26.1596  26.1914  26.3248  26.4242  26.4919  26.5891
 26.6574  26.7374  26.8932  26.9597 215.7295 215.7698 215.7936 215.8146
215.8375 215.8583
 --------------------------------------------------------------

          Ground-State Mulliken Net Atomic Charges

     Atom                 Charge (a.u.)
  ----------------------------------------
      1 C                    -0.444657
      2 C                    -0.406768
      3 Cl                    0.396264
      4 C                    -0.345105
      5 H                     0.230173
      6 C                    -0.561373
      7 Cl                    0.546762
      8 C                     0.766320
      9 Cl                    0.603922
     10 C                    -1.159191
     11 Cl                    0.594143
     12 C                     0.190988
     13 C                    -0.651791
     14 Cl                    0.456877
     15 C                     0.368058
     16 Cl                    0.498146
     17 C                    -0.748137
     18 H                     0.199253
     19 C                    -0.522725
     20 H                     0.180797
     21 C                    -0.376835
     22 H                     0.184879
  ----------------------------------------
  Sum of atomic charges =     0.000000

 -----------------------------------------------------------------
                    Cartesian Multipole Moments
 -----------------------------------------------------------------
    Charge (ESU x 10^10)
                 0.0000
    Dipole Moment (Debye)
         X       0.4553      Y      -1.9765      Z      -0.8659
       Tot       2.2054
    Quadrupole Moments (Debye-Ang)
        XX    -147.5862     XY      -4.5066     YY    -145.9034
        XZ      -6.4466     YZ       4.4027     ZZ    -137.3868
    Octopole Moments (Debye-Ang^2)
       XXX     -98.6548    XXY     -70.0991    XYY     -39.4855
       YYY    -171.6402    XXZ      -9.9431    XYZ      11.9658
       YYZ       7.8478    XZZ     -22.8944    YZZ     -65.8859
       ZZZ      30.0258
    Hexadecapole Moments (Debye-Ang^3)
      XXXX   -6809.7707   XXXY    -490.7480   XXYY   -1334.9173
      XYYY    -445.5574   YYYY   -1006.1977   XXXZ     557.4406
      XXYZ      47.0265   XYYZ     211.6407   YYYZ      74.6563
      XXZZ   -1467.6928   XYZZ    -178.9249   YYZZ    -568.8342
      XZZZ     566.9293   YZZZ      76.8023   ZZZZ   -2390.8248
 -----------------------------------------------------------------
 Calculating analytic gradient of the SCF energy
 Gradient of SCF Energy
            1           2           3           4           5           6
    1   0.0009243  -0.0000165   0.0035310  -0.0000693   0.0001018  -0.0003890
    2  -0.0005323   0.0007642   0.0130026   0.0000910   0.0000440  -0.0001113
    3  -0.0008082  -0.0002495  -0.0073794   0.0000065  -0.0000449   0.0003315
            7           8           9          10          11          12
    1   0.0001500  -0.0007356   0.0003226   0.0000656   0.0003766  -0.0007600
    2   0.0000595   0.0003134  -0.0000719  -0.0010836  -0.0004157   0.0001715
    3  -0.0001329  -0.0007587   0.0004997   0.0003661  -0.0002046   0.0005374
           13          14          15          16          17          18
    1   0.0000479  -0.0028061   0.0000037  -0.0000401   0.0001464   0.0000081
    2   0.0002055  -0.0130386  -0.0001045  -0.0000029   0.0000132   0.0000255
    3   0.0009691   0.0083471  -0.0002153   0.0000282  -0.0000741   0.0000189
           19          20          21          22
    1  -0.0003064  -0.0000653  -0.0002602  -0.0002296
    2  -0.0001958   0.0000161   0.0008596  -0.0000093
    3   0.0000156  -0.0000260  -0.0010544  -0.0001720
 Max gradient component =       1.304E-02
 RMS gradient           =       2.735E-03
 Gradient time:  CPU 232.85 s  wall 39.04 s
 Geometry Optimization Parameters
   NAtoms,    NIC,     NZ,  NCons,   NDum,   NFix, NCnnct, MaxDiis
       22     163      22       0       0       0       0       0

 Cartesian Hessian Update
 Hessian updated using BFGS update


** GEOMETRY OPTIMIZATION IN DELOCALIZED INTERNAL COORDINATES **
   Searching for a Minimum

   Optimization Cycle:   6

                       Coordinates (Angstroms)
     ATOM                X               Y               Z
      1  C         0.0096720535    0.0369366050   -0.0046312375
      2  C        -0.0307394237   -0.1288857064    1.3879117721
      3  Cl        1.4492709429   -0.3127376138    2.2981263821
      4  C        -1.2224518247   -0.1548789882    2.0975697074
      5  H        -1.2144700288   -0.2900466581    3.1698190814
      6  C        -2.4269116203   -0.0117244828    1.4237233650
      7  Cl       -3.9009427138   -0.0568060784    2.3526998206
      8  C        -2.4473692783    0.1713639127    0.0360330516
      9  Cl       -3.9575324627    0.3700305317   -0.7958460609
     10  C        -1.2274872717    0.1966137438   -0.6580076237
     11  Cl       -1.2536979234    0.4944805038   -2.3806227731
     12  C         1.2944103516    0.0125938181   -0.7568185283
     13  C         2.3227925798    0.9361562877   -0.5035851193
     14  Cl        2.1029124408    2.1605915782    0.7125659633
     15  C         3.5214706186    0.8630344295   -1.2251640989
     16  Cl        4.8201574553    1.9979737899   -0.9387141353
     17  C         3.7037791382   -0.1217580037   -2.1907336654
     18  H         4.6385277737   -0.1597380189   -2.7350368614
     19  C         2.6907037493   -1.0411746760   -2.4394773452
     20  H         2.8340722865   -1.8116057322   -3.1872578484
     21  C         1.4989560291   -0.9699649723   -1.7318689646
     22  H         0.7110941004   -1.6868232400   -1.9255691485
   Point Group: c1    Number of degrees of freedom:    60


   Energy is  -3221.119687573

 Hessian updated using BFGS update

 60 Hessian modes will be used to form the next step
  Hessian Eigenvalues:
     0.017446    0.017783    0.019589    0.020936    0.020991    0.022686
     0.023588    0.023835    0.023859    0.024088    0.024096    0.024113
     0.024114    0.024134    0.024137    0.024142    0.024175    0.027954
     0.030637    0.070460    0.159996    0.160006    0.160045    0.160255
     0.220750    0.221743    0.227933    0.236080    0.236541    0.249536
     0.249910    0.249989    0.250068    0.250093    0.250394    0.253599
     0.289974    0.293294    0.301018    0.301047    0.301388    0.301428
     0.318405    0.354996    0.356665    0.356666    0.356680    0.379703
     0.413868    0.426248    0.431446    0.457089    0.461836    0.468775
     0.471753    0.478001    0.478252    0.479027    0.482373    0.610530

 Minimum search - taking simple RFO step
 Searching for Lamda that Minimizes Along All modes
 Value Taken    Lamda =  -0.00671884
 Calculated Step too Large.  Step scaled by  0.681208
 Step Taken.  Stepsize is  0.300000

                             Maximum     Tolerance    Cnvgd?
         Gradient           0.010495      0.000300      NO
         Displacement       0.194497      0.001200      NO
         Energy change     -0.005696      0.000001      NO


 New Cartesian Coordinates Obtained by Inverse Iteration

 Displacement from previous Coordinates is:  0.486518
 ----------------------------------------------------------------
             Standard Nuclear Orientation (Angstroms)
    I     Atom           X                Y                Z
 ----------------------------------------------------------------
    1      C       0.0092054279     0.0452937517    -0.0033176124
    2      C      -0.0305777589    -0.1616571080     1.3825022852
    3      Cl      1.4519319305    -0.3948816990     2.2805675689
    4      C      -1.2219426706    -0.1948272454     2.0918362325
    5      H      -1.2177752356    -0.3631287112     3.1594364669
    6      C      -2.4242680046    -0.0173255427     1.4210330266
    7      Cl     -3.8998162550    -0.0762949480     2.3479357511
    8      C      -2.4433247680     0.2066718587     0.0393949823
    9      Cl     -3.9485616283     0.4428750110    -0.7911616405
   10      C      -1.2229585934     0.2393902480    -0.6526744797
   11      Cl     -1.2388472065     0.5772222705    -2.3673998647
   12      C       1.2941804728     0.0166440845    -0.7569772955
   13      C       2.3068793141     0.9624638861    -0.5315681679
   14      Cl      2.0622920914     2.2237481462     0.6443739226
   15      C       3.5070574922     0.8840876193    -1.2487351969
   16      Cl      4.7889928428     2.0458112054    -0.9971106737
   17      C       3.7035788173    -0.1288847955    -2.1825641020
   18      H       4.6395840250    -0.1709708778    -2.7244260456
   19      C       2.7035856992    -1.0688872479    -2.4048425320
   20      H       2.8591761298    -1.8589303363    -3.1293454986
   21      C       1.5096675169    -0.9925455175    -1.7001285983
   22      H       0.7281573336    -1.7222430225    -1.8717127952
 ----------------------------------------------------------------
 Nuclear Repulsion Energy =        2074.70296903 hartrees
 There are       89 alpha and       89 beta electrons
 Applying Cartesian multipole field
    Component          Value
    ---------          -----
     (2,0,0)        1.00000E-12
     (0,2,0)        2.00000E-11
     (0,0,2)       -3.00000E-11
 Nucleus-field energy     =    -0.0000000333 hartrees
 Requested basis set is 6-311++G(d,p)
 There are 170 shells and 472 basis functions
 A cutoff of  1.0D-15 yielded  10973 shell pairs
 There are     92730 function pairs (     99727 Cartesian)
 Smallest overlap matrix eigenvalue = 2.21E-07
 Linear dependence detected in AO basis
 Number of orthogonalized atomic orbitals = 467
 Maximum deviation from orthogonality = 4.430E-10
 Guess from superposition of atomic densities
 Warning:  Energy on first SCF cycle will be non-variational
 SAD guess density has 178.000000 electrons

 -----------------------------------------------------------------------
  General SCF calculation program by
  Eric Jon Sundstrom, Paul Horn, Yuezhi Mao, Dmitri Zuev, Alec White,
  David Stuck, Shaama M.S., Shane Yost, Joonho Lee, David Small,
  Daniel Levine, Susi Lehtola, Hugh Burton, Evgeny Epifanovsky,
  Bang C. Huynh
 -----------------------------------------------------------------------
 Exchange:     0.2000 Hartree-Fock + 0.0800 Slater + 0.7200 B88
 Correlation:  0.1900 VWN1RPA + 0.8100 LYP
 Using SG-1 standard quadrature grid
 using 6 threads for integral computing
 -------------------------------------------------------
 OpenMP Integral computing Module                
 Release: version 2.0, May 2017, Q-Chem Inc. Pleasanton 
 -------------------------------------------------------
 A restricted SCF calculation will be
 performed using DIIS
 SCF converges when DIIS error is below 1.0e-08
 ---------------------------------------
  Cycle       Energy         DIIS error
 ---------------------------------------
    1   -3225.3749577929      2.83e-02  
    2   -3220.9875280779      2.18e-03  
    3   -3220.8779592939      2.83e-03  
    4   -3221.1120776012      6.01e-04  
    5   -3221.1212769601      2.71e-04  
    6   -3221.1231809473      8.94e-05  
    7   -3221.1233817276      2.20e-05  
    8   -3221.1233904713      1.28e-05  
    9   -3221.1233950378      2.84e-06  
   10   -3221.1233952563      9.58e-07  
   11   -3221.1233952799      2.15e-07  
   12   -3221.1233952809      1.15e-07  
   13   -3221.1233952812      4.37e-08  
   14   -3221.1233952813      1.44e-08  
   15   -3221.1233952815      5.01e-09  Convergence criterion met
 ---------------------------------------
 SCF time:   CPU 763.15s  wall 135.00s 
 SCF   energy in the final basis set =    -3221.1233952815
 Total energy in the final basis set =    -3221.1233952815

 --------------------------------------------------------------

                    Orbital Energies (a.u.)
 --------------------------------------------------------------

 Alpha MOs
 -- Occupied --
********-101.5795-101.5788-101.5734-101.5691-101.5686 -10.2822 -10.2790
-10.2784 -10.2739 -10.2675 -10.2642 -10.2406 -10.2293 -10.2225 -10.2107
-10.2080 -10.2061  -9.4945  -9.4941  -9.4936  -9.4885  -9.4838  -9.4837
 -7.2594  -7.2592  -7.2583  -7.2533  -7.2493  -7.2490  -7.2486  -7.2486
 -7.2485  -7.2485  -7.2480  -7.2477  -7.2432  -7.2426  -7.2386  -7.2385
 -7.2380  -7.2379  -0.9617  -0.9365  -0.9105  -0.9062  -0.8744  -0.8738
 -0.8610  -0.8379  -0.8008  -0.7584  -0.7535  -0.7450  -0.6644  -0.6408
 -0.6267  -0.6160  -0.5521  -0.5490  -0.5277  -0.5143  -0.4963  -0.4824
 -0.4701  -0.4645  -0.4598  -0.4574  -0.4401  -0.4336  -0.4212  -0.4073
 -0.4002  -0.3939  -0.3890  -0.3674  -0.3598  -0.3584  -0.3528  -0.3441
 -0.3420  -0.3344  -0.3263  -0.3213  -0.3173  -0.2893  -0.2709  -0.2680
 -0.2641
 -- Virtual --
 -0.0712  -0.0595  -0.0483  -0.0431  -0.0388  -0.0210  -0.0105  -0.0012
  0.0030   0.0093   0.0123   0.0190   0.0250   0.0263   0.0335   0.0403
  0.0468   0.0504   0.0552   0.0571   0.0649   0.0674   0.0705   0.0746
  0.0815   0.0838   0.0873   0.0897   0.0904   0.0966   0.0993   0.1045
  0.1056   0.1087   0.1105   0.1150   0.1155   0.1194   0.1233   0.1258
  0.1285   0.1295   0.1341   0.1357   0.1389   0.1420   0.1483   0.1502
  0.1536   0.1589   0.1647   0.1678   0.1712   0.1780   0.1793   0.1843
  0.1875   0.1881   0.1907   0.1961   0.2037   0.2106   0.2165   0.2189
  0.2208   0.2273   0.2292   0.2338   0.2359   0.2394   0.2437   0.2488
  0.2515   0.2552   0.2574   0.2614   0.2631   0.2647   0.2662   0.2726
  0.2759   0.2832   0.2859   0.2904   0.2924   0.2975   0.3025   0.3064
  0.3093   0.3151   0.3218   0.3299   0.3397   0.3427   0.3504   0.3565
  0.3958   0.4106   0.4259   0.4301   0.4361   0.4405   0.4472   0.4571
  0.4608   0.4636   0.4654   0.4757   0.4796   0.4845   0.4903   0.4940
  0.4993   0.5010   0.5047   0.5162   0.5290   0.5365   0.5425   0.5487
  0.5569   0.5650   0.5689   0.5741   0.5902   0.5914   0.5946   0.6046
  0.6096   0.6132   0.6201   0.6202   0.6263   0.6352   0.6409   0.6510
  0.6601   0.6657   0.6706   0.6863   0.6911   0.6973   0.7090   0.7097
  0.7224   0.7367   0.7768   0.7899   0.7941   0.8067   0.8105   0.8222
  0.8262   0.8315   0.8369   0.8385   0.8417   0.8439   0.8450   0.8524
  0.8571   0.8585   0.8615   0.8630   0.8714   0.8765   0.8838   0.8880
  0.8942   0.9022   0.9059   0.9117   0.9164   0.9205   0.9267   0.9345
  0.9449   0.9492   0.9498   0.9608   0.9620   0.9642   0.9696   0.9747
  0.9795   0.9931   0.9962   1.0045   1.0093   1.0204   1.0444   1.0552
  1.0575   1.0673   1.1011   1.1110   1.1381   1.1486   1.1649   1.1761
  1.2104   1.2241   1.2376   1.2408   1.2528   1.2566   1.2688   1.2835
  1.2917   1.2953   1.3028   1.3120   1.3332   1.3530   1.3685   1.3766
  1.4130   1.4402   1.4640   1.4899   1.5053   1.5126   1.5395   1.5507
  1.5626   1.5725   1.5930   1.6067   1.6181   1.6460   1.6652   1.6757
  1.7109   1.7431   1.7606   1.7636   1.7832   1.8001   1.8100   1.8231
  1.8358   1.8576   1.8714   1.8774   1.8950   1.9038   1.9173   1.9252
  1.9383   1.9550   1.9757   1.9900   2.0158   2.0528   2.0585   2.0731
  2.1216   2.1698   2.1827   2.2150   2.2310   2.2494   2.2559   2.2644
  2.2675   2.2798   2.2906   2.2952   2.3015   2.3125   2.3305   2.3354
  2.3798   2.4056   2.4172   2.4341   2.4427   2.4466   2.4498   2.4699
  2.4950   2.5088   2.5283   2.5455   2.5603   2.5743   2.6000   2.6090
  2.6330   2.6546   2.6556   2.6751   2.6986   2.7015   2.7361   2.7428
  2.7522   2.7576   2.7778   2.7862   2.7886   2.8082   2.8202   2.8335
  2.8672   2.9091   2.9450   2.9752   3.0545   3.0708   3.0783   3.1153
  3.1275   3.1511   3.1767   3.2077   3.2253   3.2284   3.2531   3.3513
  3.3790   3.3999   3.4841   3.5213   3.6221   3.6684   3.7179   3.7584
  3.8853   3.9495   4.0202   4.0491   4.1004   4.3559   4.7942   4.8264
  9.7407   9.7779   9.7964   9.8143   9.8286   9.8576  23.3247  23.5168
 23.8112  23.8336  23.8864  23.8937  23.9377  23.9495  24.0220  24.0600
 24.0867  24.1516  25.7781  25.8162  25.8412  25.9086  25.9299  25.9786
 26.0979  26.1274  26.1623  26.1995  26.3172  26.4160  26.4919  26.5903
 26.6612  26.7373  26.8783  26.9632 215.7320 215.7714 215.7933 215.8159
215.8303 215.8700
 --------------------------------------------------------------

          Ground-State Mulliken Net Atomic Charges

     Atom                 Charge (a.u.)
  ----------------------------------------
      1 C                    -0.436567
      2 C                    -0.471649
      3 Cl                    0.366832
      4 C                    -0.248987
      5 H                     0.230253
      6 C                    -0.540963
      7 Cl                    0.547951
      8 C                     0.766901
      9 Cl                    0.603880
     10 C                    -1.156945
     11 Cl                    0.582739
     12 C                     0.223225
     13 C                    -0.685896
     14 Cl                    0.423928
     15 C                     0.359780
     16 Cl                    0.508858
     17 C                    -0.725286
     18 H                     0.201539
     19 C                    -0.561448
     20 H                     0.180412
     21 C                    -0.354481
     22 H                     0.185924
  ----------------------------------------
  Sum of atomic charges =     0.000000

 -----------------------------------------------------------------
                    Cartesian Multipole Moments
 -----------------------------------------------------------------
    Charge (ESU x 10^10)
                -0.0000
    Dipole Moment (Debye)
         X       0.4696      Y      -2.0574      Z      -0.8346
       Tot       2.2693
    Quadrupole Moments (Debye-Ang)
        XX    -147.4252     XY      -4.5784     YY    -145.7002
        XZ      -6.3900     YZ       4.2826     ZZ    -137.6784
    Octopole Moments (Debye-Ang^2)
       XXX     -96.1399    XXY     -72.5525    XYY     -38.5711
       YYY    -177.6364    XXZ      -8.6141    XYZ      12.2393
       YYZ       9.2003    XZZ     -23.0801    YZZ     -68.3277
       ZZZ      35.5351
    Hexadecapole Moments (Debye-Ang^3)
      XXXX   -6759.9866   XXXY    -482.9750   XXYY   -1335.1010
      XYYY    -434.7591   YYYY   -1063.6474   XXXZ     575.5538
      XXYZ      57.0163   XYYZ     216.9697   YYYZ     108.2676
      XXZZ   -1458.3147   XYZZ    -176.4366   YYZZ    -574.4844
      XZZZ     587.9946   YZZZ     103.5739   ZZZZ   -2373.7266
 -----------------------------------------------------------------
 Calculating analytic gradient of the SCF energy
 Gradient of SCF Energy
            1           2           3           4           5           6
    1   0.0002530  -0.0001725   0.0023823   0.0001479   0.0000256  -0.0000238
    2  -0.0001743   0.0007140   0.0083618  -0.0000040  -0.0000064  -0.0000187
    3  -0.0004316  -0.0005695  -0.0045222   0.0001112  -0.0000214   0.0001758
            7           8           9          10          11          12
    1   0.0000638  -0.0005986   0.0005476  -0.0000747   0.0000859  -0.0000628
    2  -0.0000340   0.0002550  -0.0001305  -0.0007669  -0.0002702  -0.0001446
    3  -0.0000103  -0.0007701   0.0000954   0.0006026  -0.0001721   0.0001322
           13          14          15          16          17          18
    1  -0.0000359  -0.0016266  -0.0000657  -0.0000564   0.0000184   0.0000137
    2  -0.0001695  -0.0081798  -0.0000887   0.0000391  -0.0000437   0.0000557
    3   0.0007277   0.0054340  -0.0000739   0.0000420  -0.0000309   0.0000235
           19          20          21          22
    1  -0.0001713  -0.0000078  -0.0003212  -0.0003211
    2  -0.0001181   0.0000335   0.0005958   0.0000944
    3  -0.0000159  -0.0000228  -0.0006595  -0.0000440
 Max gradient component =       8.362E-03
 RMS gradient           =       1.743E-03
 Gradient time:  CPU 232.67 s  wall 39.01 s
 Geometry Optimization Parameters
   NAtoms,    NIC,     NZ,  NCons,   NDum,   NFix, NCnnct, MaxDiis
       22     163      22       0       0       0       0       0

 Cartesian Hessian Update
 Hessian updated using BFGS update


** GEOMETRY OPTIMIZATION IN DELOCALIZED INTERNAL COORDINATES **
   Searching for a Minimum

   Optimization Cycle:   7

                       Coordinates (Angstroms)
     ATOM                X               Y               Z
      1  C         0.0092054279    0.0452937517   -0.0033176124
      2  C        -0.0305777589   -0.1616571080    1.3825022852
      3  Cl        1.4519319305   -0.3948816990    2.2805675689
      4  C        -1.2219426706   -0.1948272454    2.0918362325
      5  H        -1.2177752356   -0.3631287112    3.1594364669
      6  C        -2.4242680046   -0.0173255427    1.4210330266
      7  Cl       -3.8998162550   -0.0762949480    2.3479357511
      8  C        -2.4433247680    0.2066718587    0.0393949823
      9  Cl       -3.9485616283    0.4428750110   -0.7911616405
     10  C        -1.2229585934    0.2393902480   -0.6526744797
     11  Cl       -1.2388472065    0.5772222705   -2.3673998647
     12  C         1.2941804728    0.0166440845   -0.7569772955
     13  C         2.3068793141    0.9624638861   -0.5315681679
     14  Cl        2.0622920914    2.2237481462    0.6443739226
     15  C         3.5070574922    0.8840876193   -1.2487351969
     16  Cl        4.7889928428    2.0458112054   -0.9971106737
     17  C         3.7035788173   -0.1288847955   -2.1825641020
     18  H         4.6395840250   -0.1709708778   -2.7244260456
     19  C         2.7035856992   -1.0688872479   -2.4048425320
     20  H         2.8591761298   -1.8589303363   -3.1293454986
     21  C         1.5096675169   -0.9925455175   -1.7001285983
     22  H         0.7281573336   -1.7222430225   -1.8717127952
   Point Group: c1    Number of degrees of freedom:    60


   Energy is  -3221.123395281

 Hessian updated using BFGS update

 60 Hessian modes will be used to form the next step
  Hessian Eigenvalues:
     0.015438    0.017561    0.019090    0.020902    0.020952    0.022699
     0.023146    0.023616    0.023839    0.023883    0.024091    0.024100
     0.024114    0.024117    0.024137    0.024140    0.024145    0.024326
     0.028239    0.069385    0.159996    0.160011    0.160044    0.160294
     0.220731    0.221725    0.227956    0.236135    0.236540    0.249532
     0.249981    0.249990    0.250066    0.250289    0.250472    0.253785
     0.289973    0.293374    0.301008    0.301042    0.301326    0.301439
     0.318350    0.355010    0.356665    0.356666    0.356681    0.379863
     0.413885    0.426234    0.431444    0.457048    0.461842    0.468782
     0.471768    0.478081    0.478254    0.479057    0.482526    0.610107

 Minimum search - taking simple RFO step
 Searching for Lamda that Minimizes Along All modes
 Value Taken    Lamda =  -0.00440701
 Calculated Step too Large.  Step scaled by  0.674208
 Step Taken.  Stepsize is  0.300000

                             Maximum     Tolerance    Cnvgd?
         Gradient           0.006805      0.000300      NO
         Displacement       0.194616      0.001200      NO
         Energy change     -0.003708      0.000001      NO


 New Cartesian Coordinates Obtained by Inverse Iteration

 Displacement from previous Coordinates is:  0.513472
 ----------------------------------------------------------------
             Standard Nuclear Orientation (Angstroms)
    I     Atom           X                Y                Z
 ----------------------------------------------------------------
    1      C       0.0075033311     0.0435047733    -0.0037073070
    2      C      -0.0324148707    -0.2026282685     1.3748540021
    3      Cl      1.4512376804    -0.4845537407     2.2587048473
    4      C      -1.2231416851    -0.2363981235     2.0848582084
    5      H      -1.2223466734    -0.4338893858     3.1474597546
    6      C      -2.4225373278    -0.0193581543     1.4196547516
    7      Cl     -3.8990466155    -0.0767890268     2.3459501527
    8      C      -2.4397431539     0.2436952941     0.0453421627
    9      Cl     -3.9425499412     0.5312205905    -0.7743078628
   10      C      -1.2190924581     0.2756899872    -0.6475302390
   11      Cl     -1.2205406958     0.6576231544    -2.3523011755
   12      C       1.2928829194     0.0149283876    -0.7587939358
   13      C       2.2863818258     0.9858737060    -0.5620037359
   14      Cl      2.0136298108     2.2790312709     0.5750821144
   15      C       3.4888573189     0.9076749276    -1.2744628852
   16      Cl      4.7495872985     2.0989392518    -1.0570271293
   17      C       3.7048717673    -0.1310761855    -2.1756843851
   18      H       4.6425938230    -0.1737485636    -2.7145500358
   19      C       2.7226550957    -1.0952773968    -2.3700811120
   20      H       2.8945199093    -1.9042473988    -3.0695935472
   21      C       1.5259277684    -1.0192808912    -1.6689082371
   22      H       0.7569818452    -1.7673031783    -1.8178386732
 ----------------------------------------------------------------
 Nuclear Repulsion Energy =        2073.42598627 hartrees
 There are       89 alpha and       89 beta electrons
 Applying Cartesian multipole field
    Component          Value
    ---------          -----
     (2,0,0)        1.00000E-12
     (0,2,0)        2.00000E-11
     (0,0,2)       -3.00000E-11
 Nucleus-field energy     =    -0.0000000318 hartrees
 Requested basis set is 6-311++G(d,p)
 There are 170 shells and 472 basis functions
 A cutoff of  1.0D-15 yielded  10975 shell pairs
 There are     92803 function pairs (     99823 Cartesian)
 Smallest overlap matrix eigenvalue = 2.16E-07
 Linear dependence detected in AO basis
 Number of orthogonalized atomic orbitals = 467
 Maximum deviation from orthogonality = 3.675E-10
 Guess from superposition of atomic densities
 Warning:  Energy on first SCF cycle will be non-variational
 SAD guess density has 178.000000 electrons

 -----------------------------------------------------------------------
  General SCF calculation program by
  Eric Jon Sundstrom, Paul Horn, Yuezhi Mao, Dmitri Zuev, Alec White,
  David Stuck, Shaama M.S., Shane Yost, Joonho Lee, David Small,
  Daniel Levine, Susi Lehtola, Hugh Burton, Evgeny Epifanovsky,
  Bang C. Huynh
 -----------------------------------------------------------------------
 Exchange:     0.2000 Hartree-Fock + 0.0800 Slater + 0.7200 B88
 Correlation:  0.1900 VWN1RPA + 0.8100 LYP
 Using SG-1 standard quadrature grid
 using 6 threads for integral computing
 -------------------------------------------------------
 OpenMP Integral computing Module                
 Release: version 2.0, May 2017, Q-Chem Inc. Pleasanton 
 -------------------------------------------------------
 A restricted SCF calculation will be
 performed using DIIS
 SCF converges when DIIS error is below 1.0e-08
 ---------------------------------------
  Cycle       Energy         DIIS error
 ---------------------------------------
    1   -3225.3672749339      2.83e-02  
    2   -3220.9899619776      2.18e-03  
    3   -3220.8803646191      2.83e-03  
    4   -3221.1143066778      6.06e-04  
    5   -3221.1236497182      2.73e-04  
    6   -3221.1255800819      8.94e-05  
    7   -3221.1257794453      2.30e-05  
    8   -3221.1257893906      1.32e-05  
    9   -3221.1257941928      2.79e-06  
   10   -3221.1257944022      9.62e-07  
   11   -3221.1257944262      2.08e-07  
   12   -3221.1257944274      1.04e-07  
   13   -3221.1257944276      4.10e-08  
   14   -3221.1257944276      1.36e-08  
   15   -3221.1257944276      5.34e-09  Convergence criterion met
 ---------------------------------------
 SCF time:   CPU 762.98s  wall 134.00s 
 SCF   energy in the final basis set =    -3221.1257944276
 Total energy in the final basis set =    -3221.1257944276

 --------------------------------------------------------------

                    Orbital Energies (a.u.)
 --------------------------------------------------------------

 Alpha MOs
 -- Occupied --
********-101.5794-101.5788-101.5742-101.5693-101.5693 -10.2820 -10.2790
-10.2785 -10.2739 -10.2674 -10.2643 -10.2400 -10.2290 -10.2227 -10.2107
-10.2080 -10.2062  -9.4944  -9.4941  -9.4936  -9.4892  -9.4843  -9.4839
 -7.2593  -7.2591  -7.2583  -7.2540  -7.2493  -7.2492  -7.2489  -7.2487
 -7.2484  -7.2484  -7.2480  -7.2477  -7.2440  -7.2434  -7.2390  -7.2387
 -7.2385  -7.2380  -0.9616  -0.9362  -0.9105  -0.9061  -0.8746  -0.8735
 -0.8610  -0.8379  -0.8007  -0.7584  -0.7536  -0.7452  -0.6642  -0.6405
 -0.6271  -0.6160  -0.5520  -0.5490  -0.5277  -0.5149  -0.4961  -0.4823
 -0.4702  -0.4643  -0.4596  -0.4573  -0.4397  -0.4336  -0.4212  -0.4060
 -0.3997  -0.3942  -0.3887  -0.3659  -0.3594  -0.3581  -0.3528  -0.3440
 -0.3421  -0.3355  -0.3267  -0.3215  -0.3195  -0.2876  -0.2718  -0.2679
 -0.2652
 -- Virtual --
 -0.0692  -0.0596  -0.0482  -0.0433  -0.0408  -0.0212  -0.0106  -0.0012
  0.0028   0.0095   0.0120   0.0191   0.0248   0.0261   0.0334   0.0400
  0.0464   0.0507   0.0555   0.0572   0.0646   0.0666   0.0705   0.0747
  0.0814   0.0838   0.0873   0.0895   0.0905   0.0964   0.0989   0.1042
  0.1051   0.1091   0.1108   0.1145   0.1157   0.1192   0.1232   0.1256
  0.1280   0.1293   0.1334   0.1352   0.1390   0.1419   0.1483   0.1495
  0.1535   0.1596   0.1642   0.1680   0.1710   0.1772   0.1792   0.1843
  0.1872   0.1882   0.1902   0.1963   0.2028   0.2107   0.2153   0.2197
  0.2208   0.2280   0.2292   0.2341   0.2353   0.2388   0.2437   0.2495
  0.2532   0.2536   0.2569   0.2618   0.2624   0.2649   0.2663   0.2717
  0.2756   0.2839   0.2851   0.2907   0.2919   0.2964   0.3031   0.3061
  0.3078   0.3167   0.3204   0.3284   0.3393   0.3422   0.3496   0.3559
  0.3953   0.4110   0.4262   0.4300   0.4365   0.4409   0.4472   0.4591
  0.4603   0.4627   0.4651   0.4760   0.4797   0.4835   0.4885   0.4932
  0.5012   0.5037   0.5089   0.5160   0.5288   0.5359   0.5428   0.5484
  0.5567   0.5668   0.5718   0.5748   0.5897   0.5910   0.5983   0.6053
  0.6086   0.6128   0.6203   0.6235   0.6267   0.6382   0.6427   0.6517
  0.6618   0.6668   0.6684   0.6872   0.6919   0.6986   0.7056   0.7094
  0.7233   0.7359   0.7764   0.7891   0.7962   0.8042   0.8124   0.8224
  0.8264   0.8326   0.8386   0.8398   0.8416   0.8434   0.8440   0.8542
  0.8573   0.8581   0.8601   0.8624   0.8717   0.8777   0.8834   0.8885
  0.8917   0.9019   0.9065   0.9073   0.9178   0.9201   0.9217   0.9333
  0.9449   0.9488   0.9493   0.9605   0.9625   0.9643   0.9711   0.9757
  0.9813   0.9935   0.9980   1.0025   1.0142   1.0204   1.0432   1.0530
  1.0557   1.0653   1.1042   1.1131   1.1418   1.1511   1.1665   1.1772
  1.2152   1.2247   1.2373   1.2411   1.2538   1.2578   1.2668   1.2821
  1.2893   1.2953   1.3058   1.3147   1.3320   1.3525   1.3697   1.3773
  1.4161   1.4400   1.4603   1.4871   1.5051   1.5122   1.5431   1.5507
  1.5622   1.5741   1.5924   1.6063   1.6182   1.6479   1.6644   1.6740
  1.7116   1.7434   1.7603   1.7615   1.7822   1.8010   1.8089   1.8229
  1.8324   1.8549   1.8697   1.8765   1.8928   1.9041   1.9198   1.9278
  1.9395   1.9566   1.9788   1.9945   2.0152   2.0536   2.0581   2.0722
  2.1206   2.1704   2.1840   2.2124   2.2301   2.2507   2.2556   2.2620
  2.2665   2.2799   2.2939   2.2960   2.3020   2.3107   2.3292   2.3364
  2.3807   2.4080   2.4142   2.4384   2.4461   2.4466   2.4515   2.4701
  2.4877   2.5092   2.5251   2.5462   2.5607   2.5711   2.5972   2.6086
  2.6281   2.6556   2.6577   2.6790   2.6989   2.7033   2.7343   2.7408
  2.7516   2.7581   2.7772   2.7851   2.7871   2.8116   2.8201   2.8343
  2.8628   2.9071   2.9489   2.9780   3.0563   3.0738   3.0802   3.1148
  3.1288   3.1509   3.1774   3.2079   3.2240   3.2303   3.2529   3.3521
  3.3808   3.3994   3.4867   3.5211   3.6223   3.6721   3.7192   3.7586
  3.8866   3.9503   4.0204   4.0490   4.1002   4.3477   4.7956   4.8269
  9.7434   9.7790   9.7967   9.8150   9.8201   9.8623  23.3264  23.5165
 23.8128  23.8336  23.8867  23.8938  23.9380  23.9507  24.0222  24.0630
 24.0890  24.1522  25.7770  25.8144  25.8396  25.9128  25.9294  25.9671
 26.1007  26.1311  26.1629  26.2141  26.2930  26.4151  26.4922  26.5909
 26.6652  26.7370  26.8585  26.9688 215.7348 215.7726 215.7935 215.8150
215.8224 215.8754
 --------------------------------------------------------------

          Ground-State Mulliken Net Atomic Charges

     Atom                 Charge (a.u.)
  ----------------------------------------
      1 C                    -0.423784
      2 C                    -0.504682
      3 Cl                    0.361104
      4 C                    -0.220405
      5 H                     0.230515
      6 C                    -0.512962
      7 Cl                    0.550342
      8 C                     0.786289
      9 Cl                    0.601716
     10 C                    -1.159751
     11 Cl                    0.585724
     12 C                     0.213748
     13 C                    -0.764635
     14 Cl                    0.429647
     15 C                     0.372892
     16 Cl                    0.514839
     17 C                    -0.699054
     18 H                     0.203510
     19 C                    -0.600217
     20 H                     0.179843
     21 C                    -0.331533
     22 H                     0.186852
  ----------------------------------------
  Sum of atomic charges =     0.000000

 -----------------------------------------------------------------
                    Cartesian Multipole Moments
 -----------------------------------------------------------------
    Charge (ESU x 10^10)
                -0.0000
    Dipole Moment (Debye)
         X       0.4966      Y      -2.1365      Z      -0.7972
       Tot       2.3338
    Quadrupole Moments (Debye-Ang)
        XX    -147.2064     XY      -4.6502     YY    -145.5111
        XZ      -6.3561     YZ       4.1773     ZZ    -137.9907
    Octopole Moments (Debye-Ang^2)
       XXX     -92.7396    XXY     -75.0677    XYY     -37.4571
       YYY    -184.2209    XXZ      -7.2895    XYZ      12.5180
       YYZ      10.4593    XZZ     -22.8431    YZZ     -70.7033
       ZZZ      40.8229
    Hexadecapole Moments (Debye-Ang^3)
      XXXX   -6702.0823   XXXY    -469.2341   XXYY   -1334.9825
      XYYY    -417.5927   YYYY   -1126.1008   XXXZ     596.3661
      XXYZ      67.1733   XYYZ     223.5978   YYYZ     141.7230
      XXZZ   -1447.8276   XYZZ    -171.5432   YYZZ    -580.9165
      XZZZ     612.5421   YZZZ     130.6922   ZZZZ   -2356.4396
 -----------------------------------------------------------------
 Calculating analytic gradient of the SCF energy
 Gradient of SCF Energy
            1           2           3           4           5           6
    1  -0.0002919  -0.0002097   0.0016041   0.0001782  -0.0000417   0.0001195
    2   0.0000202   0.0005365   0.0053639  -0.0000322   0.0000083  -0.0000522
    3  -0.0002546  -0.0006139  -0.0027731   0.0000411  -0.0000116  -0.0001049
            7           8           9          10          11          12
    1  -0.0000956  -0.0005787   0.0001393   0.0002658   0.0004191   0.0002427
    2   0.0000342   0.0000853  -0.0001513  -0.0007521  -0.0000708  -0.0001211
    3  -0.0000815  -0.0001382   0.0003150   0.0002969  -0.0001962  -0.0001284
           13          14          15          16          17          18
    1  -0.0000582  -0.0009050  -0.0000896  -0.0000407  -0.0000903   0.0000198
    2  -0.0004730  -0.0048268   0.0000077   0.0000225  -0.0001072   0.0000335
    3   0.0004829   0.0035586   0.0000738   0.0000101  -0.0000424   0.0000204
           19          20          21          22
    1   0.0000206   0.0000389  -0.0003840  -0.0002626
    2  -0.0000366   0.0000447   0.0003760   0.0000903
    3  -0.0000385  -0.0000035  -0.0003923  -0.0000192
 Max gradient component =       5.364E-03
 RMS gradient           =       1.096E-03
 Gradient time:  CPU 231.50 s  wall 38.81 s
 Geometry Optimization Parameters
   NAtoms,    NIC,     NZ,  NCons,   NDum,   NFix, NCnnct, MaxDiis
       22     163      22       0       0       0       0       0

 Cartesian Hessian Update
 Hessian updated using BFGS update


** GEOMETRY OPTIMIZATION IN DELOCALIZED INTERNAL COORDINATES **
   Searching for a Minimum

   Optimization Cycle:   8

                       Coordinates (Angstroms)
     ATOM                X               Y               Z
      1  C         0.0075033311    0.0435047733   -0.0037073070
      2  C        -0.0324148707   -0.2026282685    1.3748540021
      3  Cl        1.4512376804   -0.4845537407    2.2587048473
      4  C        -1.2231416851   -0.2363981235    2.0848582084
      5  H        -1.2223466734   -0.4338893858    3.1474597546
      6  C        -2.4225373278   -0.0193581543    1.4196547516
      7  Cl       -3.8990466155   -0.0767890268    2.3459501527
      8  C        -2.4397431539    0.2436952941    0.0453421627
      9  Cl       -3.9425499412    0.5312205905   -0.7743078628
     10  C        -1.2190924581    0.2756899872   -0.6475302390
     11  Cl       -1.2205406958    0.6576231544   -2.3523011755
     12  C         1.2928829194    0.0149283876   -0.7587939358
     13  C         2.2863818258    0.9858737060   -0.5620037359
     14  Cl        2.0136298108    2.2790312709    0.5750821144
     15  C         3.4888573189    0.9076749276   -1.2744628852
     16  Cl        4.7495872985    2.0989392518   -1.0570271293
     17  C         3.7048717673   -0.1310761855   -2.1756843851
     18  H         4.6425938230   -0.1737485636   -2.7145500358
     19  C         2.7226550957   -1.0952773968   -2.3700811120
     20  H         2.8945199093   -1.9042473988   -3.0695935472
     21  C         1.5259277684   -1.0192808912   -1.6689082371
     22  H         0.7569818452   -1.7673031783   -1.8178386732
   Point Group: c1    Number of degrees of freedom:    60


   Energy is  -3221.125794428

 Hessian updated using BFGS update

 60 Hessian modes will be used to form the next step
  Hessian Eigenvalues:
     0.011347    0.017579    0.018723    0.020815    0.020948    0.021866
     0.022741    0.023612    0.023837    0.023885    0.024091    0.024102
     0.024115    0.024115    0.024137    0.024139    0.024144    0.024226
     0.028312    0.068813    0.159996    0.160013    0.160046    0.160277
     0.220708    0.221701    0.228034    0.236134    0.236567    0.249512
     0.249978    0.249989    0.250137    0.250279    0.251201    0.253965
     0.289973    0.293296    0.300989    0.301045    0.301284    0.301446
     0.318735    0.355014    0.356665    0.356666    0.356681    0.379896
     0.413888    0.426233    0.431442    0.457097    0.461843    0.468873
     0.471778    0.478244    0.478275    0.479066    0.482514    0.609868

 Minimum search - taking simple RFO step
 Searching for Lamda that Minimizes Along All modes
 Value Taken    Lamda =  -0.00272832
 Calculated Step too Large.  Step scaled by  0.696404
 Step Taken.  Stepsize is  0.300000

                             Maximum     Tolerance    Cnvgd?
         Gradient           0.004353      0.000300      NO
         Displacement       0.197326      0.001200      NO
         Energy change     -0.002399      0.000001      NO


 New Cartesian Coordinates Obtained by Inverse Iteration

 Displacement from previous Coordinates is:  0.509560
 ----------------------------------------------------------------
             Standard Nuclear Orientation (Angstroms)
    I     Atom           X                Y                Z
 ----------------------------------------------------------------
    1      C       0.0067777036     0.0392192192    -0.0027552218
    2      C      -0.0354604485    -0.2446611358     1.3679611774
    3      Cl      1.4462573897    -0.5802873085     2.2370438024
    4      C      -1.2261393674    -0.2752563077     2.0780576272
    5      H      -1.2295422383    -0.5020221260     3.1347983306
    6      C      -2.4213411734    -0.0164296190     1.4192657937
    7      Cl     -3.8981237052    -0.0724675685     2.3456446386
    8      C      -2.4342353107     0.2835560730     0.0523714267
    9      Cl     -3.9296409904     0.6224800287    -0.7619788436
   10      C      -1.2136730007     0.3108560842    -0.6402410331
   11      Cl     -1.2052927928     0.7260401505    -2.3361233237
   12      C       1.2923841932     0.0103080225    -0.7587196832
   13      C       2.2654460539     1.0061928111    -0.5916967389
   14      Cl      1.9644861478     2.3265949664     0.5081186721
   15      C       3.4694078964     0.9311468700    -1.3013964712
   16      Cl      4.7066348535     2.1524016881    -1.1188436777
   17      C       3.7058303241    -0.1302988716    -2.1709368803
   18      H       4.6443784350    -0.1710181207    -2.7085054365
   19      C       2.7428351934    -1.1188631118    -2.3361584187
   20      H       2.9310034675    -1.9446858752    -3.0114139289
   21      C       1.5443365888    -1.0461053710    -1.6367145098
   22      H       0.7898877530    -1.8130694682    -1.7626615681
 ----------------------------------------------------------------
 Nuclear Repulsion Energy =        2072.51676072 hartrees
 There are       89 alpha and       89 beta electrons
 Applying Cartesian multipole field
    Component          Value
    ---------          -----
     (2,0,0)        1.00000E-12
     (0,2,0)        2.00000E-11
     (0,0,2)       -3.00000E-11
 Nucleus-field energy     =    -0.0000000303 hartrees
 Requested basis set is 6-311++G(d,p)
 There are 170 shells and 472 basis functions
 A cutoff of  1.0D-15 yielded  10977 shell pairs
 There are     92849 function pairs (     99876 Cartesian)
 Smallest overlap matrix eigenvalue = 2.11E-07
 Linear dependence detected in AO basis
 Number of orthogonalized atomic orbitals = 467
 Maximum deviation from orthogonality = 2.378E-10
 Guess from superposition of atomic densities
 Warning:  Energy on first SCF cycle will be non-variational
 SAD guess density has 178.000000 electrons

 -----------------------------------------------------------------------
  General SCF calculation program by
  Eric Jon Sundstrom, Paul Horn, Yuezhi Mao, Dmitri Zuev, Alec White,
  David Stuck, Shaama M.S., Shane Yost, Joonho Lee, David Small,
  Daniel Levine, Susi Lehtola, Hugh Burton, Evgeny Epifanovsky,
  Bang C. Huynh
 -----------------------------------------------------------------------
 Exchange:     0.2000 Hartree-Fock + 0.0800 Slater + 0.7200 B88
 Correlation:  0.1900 VWN1RPA + 0.8100 LYP
 Using SG-1 standard quadrature grid
 using 6 threads for integral computing
 -------------------------------------------------------
 OpenMP Integral computing Module                
 Release: version 2.0, May 2017, Q-Chem Inc. Pleasanton 
 -------------------------------------------------------
 A restricted SCF calculation will be
 performed using DIIS
 SCF converges when DIIS error is below 1.0e-08
 ---------------------------------------
  Cycle       Energy         DIIS error
 ---------------------------------------
    1   -3225.3627118048      2.82e-02  
    2   -3220.9914668573      2.18e-03  
    3   -3220.8818217224      2.83e-03  
    4   -3221.1156393969      6.10e-04  
    5   -3221.1251200309      2.75e-04  
    6   -3221.1270774725      8.95e-05  
    7   -3221.1272761960      2.41e-05  
    8   -3221.1272875363      1.34e-05  
    9   -3221.1272924944      2.76e-06  
   10   -3221.1272926974      9.68e-07  
   11   -3221.1272927216      2.06e-07  
   12   -3221.1272927226      9.65e-08  
   13   -3221.1272927229      3.70e-08  
   14   -3221.1272927231      1.03e-08  
   15   -3221.1272927231      5.98e-09  Convergence criterion met
 ---------------------------------------
 SCF time:   CPU 763.10s  wall 134.00s 
 SCF   energy in the final basis set =    -3221.1272927231
 Total energy in the final basis set =    -3221.1272927231

 --------------------------------------------------------------

                    Orbital Energies (a.u.)
 --------------------------------------------------------------

 Alpha MOs
 -- Occupied --
********-101.5794-101.5787-101.5749-101.5698-101.5694 -10.2817 -10.2790
-10.2785 -10.2739 -10.2673 -10.2644 -10.2396 -10.2288 -10.2228 -10.2107
-10.2080 -10.2063  -9.4944  -9.4940  -9.4935  -9.4898  -9.4847  -9.4840
 -7.2593  -7.2590  -7.2582  -7.2546  -7.2496  -7.2492  -7.2488  -7.2488
 -7.2484  -7.2484  -7.2479  -7.2476  -7.2446  -7.2440  -7.2395  -7.2389
 -7.2388  -7.2381  -0.9615  -0.9360  -0.9105  -0.9061  -0.8749  -0.8732
 -0.8610  -0.8380  -0.8006  -0.7584  -0.7536  -0.7452  -0.6641  -0.6401
 -0.6275  -0.6160  -0.5520  -0.5489  -0.5277  -0.5153  -0.4960  -0.4823
 -0.4703  -0.4641  -0.4595  -0.4573  -0.4395  -0.4337  -0.4212  -0.4052
 -0.3992  -0.3947  -0.3883  -0.3648  -0.3592  -0.3578  -0.3528  -0.3441
 -0.3421  -0.3366  -0.3273  -0.3216  -0.3206  -0.2859  -0.2727  -0.2677
 -0.2660
 -- Virtual --
 -0.0672  -0.0597  -0.0481  -0.0436  -0.0426  -0.0213  -0.0107  -0.0013
  0.0026   0.0097   0.0117   0.0193   0.0246   0.0260   0.0333   0.0397
  0.0462   0.0511   0.0558   0.0573   0.0643   0.0659   0.0704   0.0748
  0.0813   0.0838   0.0873   0.0889   0.0908   0.0961   0.0986   0.1038
  0.1049   0.1092   0.1114   0.1142   0.1161   0.1190   0.1228   0.1256
  0.1273   0.1295   0.1327   0.1348   0.1392   0.1419   0.1482   0.1489
  0.1533   0.1600   0.1641   0.1681   0.1711   0.1768   0.1793   0.1845
  0.1865   0.1880   0.1908   0.1970   0.2019   0.2108   0.2142   0.2202
  0.2204   0.2287   0.2292   0.2321   0.2355   0.2381   0.2440   0.2500
  0.2511   0.2544   0.2569   0.2627   0.2640   0.2644   0.2666   0.2706
  0.2762   0.2828   0.2850   0.2912   0.2919   0.2955   0.3024   0.3057
  0.3073   0.3177   0.3199   0.3265   0.3386   0.3411   0.3508   0.3554
  0.3947   0.4116   0.4268   0.4298   0.4368   0.4417   0.4475   0.4581
  0.4606   0.4620   0.4650   0.4759   0.4795   0.4832   0.4882   0.4926
  0.5028   0.5059   0.5127   0.5162   0.5283   0.5354   0.5430   0.5481
  0.5572   0.5679   0.5735   0.5766   0.5883   0.5908   0.6017   0.6045
  0.6076   0.6127   0.6205   0.6255   0.6274   0.6402   0.6457   0.6521
  0.6583   0.6649   0.6723   0.6852   0.6929   0.6992   0.7030   0.7097
  0.7242   0.7348   0.7760   0.7885   0.7972   0.8030   0.8139   0.8222
  0.8268   0.8340   0.8389   0.8398   0.8424   0.8431   0.8443   0.8529
  0.8571   0.8577   0.8609   0.8630   0.8712   0.8759   0.8878   0.8890
  0.8920   0.8974   0.9048   0.9081   0.9181   0.9197   0.9214   0.9336
  0.9441   0.9485   0.9500   0.9598   0.9636   0.9642   0.9714   0.9781
  0.9825   0.9936   0.9984   1.0006   1.0193   1.0209   1.0427   1.0519
  1.0547   1.0643   1.1070   1.1123   1.1458   1.1535   1.1703   1.1785
  1.2193   1.2252   1.2372   1.2419   1.2546   1.2589   1.2655   1.2800
  1.2874   1.2949   1.3082   1.3167   1.3319   1.3499   1.3704   1.3775
  1.4170   1.4386   1.4582   1.4834   1.5032   1.5134   1.5466   1.5518
  1.5624   1.5756   1.5918   1.6066   1.6175   1.6491   1.6642   1.6716
  1.7127   1.7441   1.7574   1.7620   1.7814   1.8006   1.8084   1.8230
  1.8298   1.8514   1.8688   1.8754   1.8903   1.9047   1.9214   1.9293
  1.9401   1.9583   1.9820   1.9981   2.0150   2.0535   2.0576   2.0713
  2.1196   2.1707   2.1852   2.2095   2.2292   2.2521   2.2561   2.2593
  2.2663   2.2797   2.2958   2.3007   2.3034   2.3108   2.3240   2.3397
  2.3813   2.4058   2.4155   2.4398   2.4457   2.4480   2.4545   2.4717
  2.4838   2.5102   2.5233   2.5471   2.5601   2.5662   2.5930   2.6105
  2.6234   2.6570   2.6604   2.6831   2.6991   2.7045   2.7326   2.7391
  2.7516   2.7581   2.7764   2.7829   2.7869   2.8163   2.8219   2.8350
  2.8581   2.9050   2.9529   2.9794   3.0581   3.0774   3.0829   3.1144
  3.1304   3.1498   3.1782   3.2081   3.2225   3.2324   3.2533   3.3524
  3.3827   3.3993   3.4900   3.5212   3.6223   3.6758   3.7205   3.7592
  3.8877   3.9511   4.0209   4.0490   4.1003   4.3410   4.7970   4.8261
  9.7464   9.7803   9.7958   9.8122   9.8197   9.8584  23.3284  23.5165
 23.8136  23.8342  23.8867  23.8938  23.9380  23.9517  24.0222  24.0647
 24.0912  24.1528  25.7755  25.8138  25.8391  25.9242  25.9302  25.9574
 26.0999  26.1352  26.1639  26.2359  26.2660  26.4169  26.4922  26.5910
 26.6681  26.7352  26.8452  26.9795 215.7380 215.7741 215.7923 215.8109
215.8240 215.8702
 --------------------------------------------------------------

          Ground-State Mulliken Net Atomic Charges

     Atom                 Charge (a.u.)
  ----------------------------------------
      1 C                    -0.404177
      2 C                    -0.524548
      3 Cl                    0.373053
      4 C                    -0.242179
      5 H                     0.230787
      6 C                    -0.464102
      7 Cl                    0.552757
      8 C                     0.801718
      9 Cl                    0.597434
     10 C                    -1.190042
     11 Cl                    0.604793
     12 C                     0.176105
     13 C                    -0.882085
     14 Cl                    0.455683
     15 C                     0.433148
     16 Cl                    0.517248
     17 C                    -0.659230
     18 H                     0.205139
     19 C                    -0.634696
     20 H                     0.179286
     21 C                    -0.313359
     22 H                     0.187271
  ----------------------------------------
  Sum of atomic charges =     0.000000

 -----------------------------------------------------------------
                    Cartesian Multipole Moments
 -----------------------------------------------------------------
    Charge (ESU x 10^10)
                -0.0000
    Dipole Moment (Debye)
         X       0.5243      Y      -2.2075      Z      -0.7590
       Tot       2.3924
    Quadrupole Moments (Debye-Ang)
        XX    -146.9961     XY      -4.7134     YY    -145.3477
        XZ      -6.3035     YZ       4.0758     ZZ    -138.2748
    Octopole Moments (Debye-Ang^2)
       XXX     -89.1249    XXY     -77.3986    XYY     -36.3841
       YYY    -190.3269    XXZ      -6.0219    XYZ      12.8067
       YYZ      11.7570    XZZ     -22.6109    YZZ     -72.8079
       ZZZ      45.9018
    Hexadecapole Moments (Debye-Ang^3)
      XXXX   -6639.4905   XXXY    -453.0458   XXYY   -1333.9908
      XYYY    -398.6645   YYYY   -1189.9794   XXXZ     617.1473
      XXYZ      76.9025   XYYZ     230.3108   YYYZ     174.3437
      XXZZ   -1436.0247   XYZZ    -165.6414   YYZZ    -588.3552
      XZZZ     636.8860   YZZZ     157.8101   ZZZZ   -2342.0484
 -----------------------------------------------------------------
 Calculating analytic gradient of the SCF energy
 Gradient of SCF Energy
            1           2           3           4           5           6
    1  -0.0005920  -0.0002028   0.0011004   0.0002166  -0.0000435   0.0001246
    2   0.0001766   0.0003202   0.0032397  -0.0000685  -0.0000041   0.0000083
    3  -0.0001819  -0.0003164  -0.0016202   0.0001157  -0.0000083  -0.0001310
            7           8           9          10          11          12
    1  -0.0000657  -0.0001883   0.0001820   0.0001995   0.0001179   0.0003865
    2  -0.0000558  -0.0000322  -0.0000772  -0.0004457  -0.0000772  -0.0001381
    3   0.0000948  -0.0001201  -0.0001230   0.0001177   0.0000238  -0.0002110
           13          14          15          16          17          18
    1  -0.0001302  -0.0004586  -0.0000859  -0.0000376  -0.0000724   0.0000168
    2  -0.0006117  -0.0025915   0.0001308   0.0000061  -0.0001499   0.0000278
    3   0.0002713   0.0022024   0.0001700  -0.0000204  -0.0000460   0.0000227
           19          20          21          22
    1   0.0001002   0.0000499  -0.0003865  -0.0002309
    2   0.0000049   0.0000411   0.0002404   0.0000562
    3  -0.0000458   0.0000120  -0.0001641  -0.0000422
 Max gradient component =       3.240E-03
 RMS gradient           =       6.552E-04
 Gradient time:  CPU 231.28 s  wall 38.79 s
 Geometry Optimization Parameters
   NAtoms,    NIC,     NZ,  NCons,   NDum,   NFix, NCnnct, MaxDiis
       22     163      22       0       0       0       0       0

 Cartesian Hessian Update
 Hessian updated using BFGS update


** GEOMETRY OPTIMIZATION IN DELOCALIZED INTERNAL COORDINATES **
   Searching for a Minimum

   Optimization Cycle:   9

                       Coordinates (Angstroms)
     ATOM                X               Y               Z
      1  C         0.0067777036    0.0392192192   -0.0027552218
      2  C        -0.0354604485   -0.2446611358    1.3679611774
      3  Cl        1.4462573897   -0.5802873085    2.2370438024
      4  C        -1.2261393674   -0.2752563077    2.0780576272
      5  H        -1.2295422383   -0.5020221260    3.1347983306
      6  C        -2.4213411734   -0.0164296190    1.4192657937
      7  Cl       -3.8981237052   -0.0724675685    2.3456446386
      8  C        -2.4342353107    0.2835560730    0.0523714267
      9  Cl       -3.9296409904    0.6224800287   -0.7619788436
     10  C        -1.2136730007    0.3108560842   -0.6402410331
     11  Cl       -1.2052927928    0.7260401505   -2.3361233237
     12  C         1.2923841932    0.0103080225   -0.7587196832
     13  C         2.2654460539    1.0061928111   -0.5916967389
     14  Cl        1.9644861478    2.3265949664    0.5081186721
     15  C         3.4694078964    0.9311468700   -1.3013964712
     16  Cl        4.7066348535    2.1524016881   -1.1188436777
     17  C         3.7058303241   -0.1302988716   -2.1709368803
     18  H         4.6443784350   -0.1710181207   -2.7085054365
     19  C         2.7428351934   -1.1188631118   -2.3361584187
     20  H         2.9310034675   -1.9446858752   -3.0114139289
     21  C         1.5443365888   -1.0461053710   -1.6367145098
     22  H         0.7898877530   -1.8130694682   -1.7626615681
   Point Group: c1    Number of degrees of freedom:    60


   Energy is  -3221.127292723

 Hessian updated using BFGS update

 60 Hessian modes will be used to form the next step
  Hessian Eigenvalues:
     0.008025    0.017661    0.018669    0.020748    0.020946    0.021593
     0.022768    0.023619    0.023836    0.023905    0.024091    0.024104
     0.024115    0.024115    0.024137    0.024140    0.024144    0.024243
     0.028316    0.068555    0.159996    0.160005    0.160047    0.160261
     0.220629    0.221611    0.228034    0.236137    0.236578    0.249486
     0.249910    0.249989    0.250147    0.250457    0.251712    0.254384
     0.289990    0.293278    0.301036    0.301081    0.301253    0.301442
     0.318761    0.355047    0.356665    0.356666    0.356681    0.380116
     0.413902    0.426339    0.431453    0.457059    0.461842    0.468962
     0.471781    0.478260    0.478365    0.479125    0.482534    0.609195

 Minimum search - taking simple RFO step
 Searching for Lamda that Minimizes Along All modes
 Value Taken    Lamda =  -0.00151626
 Calculated Step too Large.  Step scaled by  0.761663
 Step Taken.  Stepsize is  0.300000

                             Maximum     Tolerance    Cnvgd?
         Gradient           0.002643      0.000300      NO
         Displacement       0.197212      0.001200      NO
         Energy change     -0.001498      0.000001      NO


 New Cartesian Coordinates Obtained by Inverse Iteration

 Displacement from previous Coordinates is:  0.536637
 ----------------------------------------------------------------
             Standard Nuclear Orientation (Angstroms)
    I     Atom           X                Y                Z
 ----------------------------------------------------------------
    1      C       0.0058248570     0.0268422321    -0.0030688086
    2      C      -0.0406142525    -0.2924206789     1.3591209759
    3      Cl      1.4362432628    -0.6836444053     2.2132358274
    4      C      -1.2309854464    -0.3136209017     2.0701412771
    5      H      -1.2391027340    -0.5666361142     3.1208859734
    6      C      -2.4201900084    -0.0086909473     1.4197834883
    7      Cl     -3.8972991949    -0.0510796021     2.3463264971
    8      C      -2.4278068613     0.3258073610     0.0612298483
    9      Cl     -3.9164064743     0.7227787693    -0.7397458658
   10      C      -1.2075287211     0.3411052860    -0.6330068645
   11      Cl     -1.1855559629     0.7893551818    -2.3196965021
   12      C       1.2922343786    -0.0003493716    -0.7585331820
   13      C       2.2413376388     1.0222488263    -0.6215159995
   14      Cl      1.9083236252     2.3651363226     0.4424695753
   15      C       3.4464484750     0.9554707828    -1.3297098541
   16      Cl      4.6550098000     2.2096594300    -1.1818547808
   17      C       3.7070129975    -0.1251213689    -2.1684334181
   18      H       4.6458956310    -0.1596329660    -2.7058498558
   19      C       2.7677100513    -1.1406838488    -2.3030176045
   20      H       2.9750917541    -1.9813312117    -2.9540120479
   21      C       1.5680530270    -1.0764567380    -1.6040367666
   22      H       0.8325211301    -1.8651050076    -1.7055961795
 ----------------------------------------------------------------
 Nuclear Repulsion Energy =        2072.19860060 hartrees
 There are       89 alpha and       89 beta electrons
 Applying Cartesian multipole field
    Component          Value
    ---------          -----
     (2,0,0)        1.00000E-12
     (0,2,0)        2.00000E-11
     (0,0,2)       -3.00000E-11
 Nucleus-field energy     =    -0.0000000288 hartrees
 Requested basis set is 6-311++G(d,p)
 There are 170 shells and 472 basis functions
 A cutoff of  1.0D-15 yielded  10970 shell pairs
 There are     92757 function pairs (     99765 Cartesian)
 Smallest overlap matrix eigenvalue = 2.05E-07
 Linear dependence detected in AO basis
 Number of orthogonalized atomic orbitals = 467
 Maximum deviation from orthogonality = 3.699E-10
 Guess from superposition of atomic densities
 Warning:  Energy on first SCF cycle will be non-variational
 SAD guess density has 178.000000 electrons

 -----------------------------------------------------------------------
  General SCF calculation program by
  Eric Jon Sundstrom, Paul Horn, Yuezhi Mao, Dmitri Zuev, Alec White,
  David Stuck, Shaama M.S., Shane Yost, Joonho Lee, David Small,
  Daniel Levine, Susi Lehtola, Hugh Burton, Evgeny Epifanovsky,
  Bang C. Huynh
 -----------------------------------------------------------------------
 Exchange:     0.2000 Hartree-Fock + 0.0800 Slater + 0.7200 B88
 Correlation:  0.1900 VWN1RPA + 0.8100 LYP
 Using SG-1 standard quadrature grid
 using 6 threads for integral computing
 -------------------------------------------------------
 OpenMP Integral computing Module                
 Release: version 2.0, May 2017, Q-Chem Inc. Pleasanton 
 -------------------------------------------------------
 A restricted SCF calculation will be
 performed using DIIS
 SCF converges when DIIS error is below 1.0e-08
 ---------------------------------------
  Cycle       Energy         DIIS error
 ---------------------------------------
    1   -3225.3598118908      2.82e-02  
    2   -3220.9923142079      2.18e-03  
    3   -3220.8824752167      2.83e-03  
    4   -3221.1163710729      6.14e-04  
    5   -3221.1259935701      2.76e-04  
    6   -3221.1279753674      8.96e-05  
    7   -3221.1281736168      2.48e-05  
    8   -3221.1281859963      1.35e-05  
    9   -3221.1281910243      2.74e-06  
   10   -3221.1281912240      9.76e-07  
   11   -3221.1281912490      2.07e-07  
   12   -3221.1281912500      9.50e-08  
   13   -3221.1281912502      3.52e-08  
   14   -3221.1281912502      7.18e-09  Convergence criterion met
 ---------------------------------------
 SCF time:   CPU 720.43s  wall 126.00s 
 SCF   energy in the final basis set =    -3221.1281912502
 Total energy in the final basis set =    -3221.1281912502

 --------------------------------------------------------------

                    Orbital Energies (a.u.)
 --------------------------------------------------------------

 Alpha MOs
 -- Occupied --
********-101.5793-101.5786-101.5755-101.5702-101.5694 -10.2816 -10.2790
-10.2785 -10.2739 -10.2672 -10.2644 -10.2392 -10.2286 -10.2228 -10.2107
-10.2080 -10.2064  -9.4943  -9.4939  -9.4934  -9.4903  -9.4850  -9.4840
 -7.2592  -7.2589  -7.2582  -7.2551  -7.2499  -7.2492  -7.2489  -7.2488
 -7.2484  -7.2483  -7.2478  -7.2475  -7.2451  -7.2445  -7.2398  -7.2392
 -7.2389  -7.2382  -0.9614  -0.9359  -0.9106  -0.9060  -0.8752  -0.8729
 -0.8610  -0.8380  -0.8005  -0.7584  -0.7536  -0.7453  -0.6640  -0.6398
 -0.6278  -0.6159  -0.5520  -0.5488  -0.5277  -0.5157  -0.4959  -0.4822
 -0.4703  -0.4640  -0.4593  -0.4573  -0.4393  -0.4338  -0.4212  -0.4046
 -0.3987  -0.3951  -0.3881  -0.3639  -0.3591  -0.3573  -0.3530  -0.3442
 -0.3422  -0.3375  -0.3279  -0.3216  -0.3210  -0.2841  -0.2737  -0.2677
 -0.2667
 -- Virtual --
 -0.0651  -0.0597  -0.0482  -0.0448  -0.0433  -0.0215  -0.0108  -0.0013
  0.0024   0.0099   0.0116   0.0194   0.0243   0.0260   0.0333   0.0395
  0.0460   0.0514   0.0562   0.0575   0.0639   0.0651   0.0704   0.0750
  0.0811   0.0839   0.0874   0.0884   0.0912   0.0958   0.0983   0.1031
  0.1048   0.1091   0.1121   0.1139   0.1166   0.1190   0.1224   0.1256
  0.1265   0.1299   0.1321   0.1344   0.1394   0.1421   0.1480   0.1484
  0.1529   0.1599   0.1643   0.1681   0.1712   0.1766   0.1799   0.1842
  0.1859   0.1877   0.1919   0.1978   0.2009   0.2106   0.2132   0.2198
  0.2200   0.2279   0.2293   0.2303   0.2365   0.2379   0.2444   0.2500
  0.2503   0.2535   0.2573   0.2628   0.2644   0.2668   0.2671   0.2704
  0.2770   0.2809   0.2851   0.2904   0.2928   0.2954   0.3006   0.3056
  0.3082   0.3175   0.3225   0.3248   0.3378   0.3401   0.3532   0.3555
  0.3941   0.4125   0.4279   0.4300   0.4369   0.4426   0.4483   0.4557
  0.4615   0.4617   0.4651   0.4755   0.4793   0.4831   0.4885   0.4922
  0.5041   0.5082   0.5143   0.5164   0.5278   0.5352   0.5430   0.5479
  0.5584   0.5682   0.5748   0.5789   0.5860   0.5912   0.6013   0.6058
  0.6074   0.6120   0.6208   0.6267   0.6283   0.6417   0.6487   0.6509
  0.6576   0.6635   0.6759   0.6823   0.6925   0.6994   0.7011   0.7116
  0.7251   0.7332   0.7756   0.7881   0.7981   0.8033   0.8148   0.8220
  0.8273   0.8351   0.8386   0.8389   0.8428   0.8443   0.8458   0.8505
  0.8564   0.8583   0.8607   0.8637   0.8702   0.8754   0.8882   0.8907
  0.8936   0.8946   0.9049   0.9080   0.9170   0.9218   0.9225   0.9328
  0.9435   0.9485   0.9504   0.9590   0.9630   0.9664   0.9710   0.9797
  0.9843   0.9927   0.9957   1.0036   1.0204   1.0245   1.0439   1.0513
  1.0551   1.0638   1.1086   1.1100   1.1499   1.1551   1.1779   1.1797
  1.2180   1.2306   1.2369   1.2438   1.2555   1.2598   1.2649   1.2776
  1.2858   1.2950   1.3097   1.3152   1.3352   1.3462   1.3717   1.3776
  1.4152   1.4397   1.4574   1.4800   1.4997   1.5152   1.5483   1.5540
  1.5647   1.5768   1.5914   1.6080   1.6161   1.6499   1.6648   1.6688
  1.7140   1.7455   1.7545   1.7630   1.7804   1.7990   1.8088   1.8231
  1.8277   1.8483   1.8683   1.8746   1.8878   1.9055   1.9224   1.9301
  1.9402   1.9597   1.9850   2.0014   2.0150   2.0537   2.0571   2.0706
  2.1193   2.1711   2.1861   2.2066   2.2285   2.2514   2.2554   2.2578
  2.2663   2.2801   2.2953   2.3031   2.3084   2.3121   2.3211   2.3430
  2.3811   2.4021   2.4192   2.4389   2.4434   2.4469   2.4599   2.4737
  2.4835   2.5124   2.5227   2.5478   2.5585   2.5604   2.5890   2.6117
  2.6224   2.6586   2.6627   2.6870   2.6995   2.7051   2.7312   2.7381
  2.7518   2.7576   2.7748   2.7814   2.7858   2.8188   2.8283   2.8355
  2.8533   2.9027   2.9568   2.9796   3.0603   3.0812   3.0863   3.1143
  3.1324   3.1472   3.1790   3.2081   3.2209   3.2339   3.2556   3.3524
  3.3845   3.3995   3.4938   3.5217   3.6226   3.6798   3.7223   3.7598
  3.8891   3.9516   4.0212   4.0492   4.1007   4.3356   4.7984   4.8242
  9.7493   9.7818   9.7954   9.8091   9.8251   9.8504  23.3307  23.5169
 23.8144  23.8345  23.8864  23.8940  23.9380  23.9522  24.0222  24.0660
 24.0934  24.1535  25.7744  25.8124  25.8388  25.9112  25.9378  25.9655
 26.1008  26.1354  26.1633  26.2356  26.2721  26.4145  26.4928  26.5917
 26.6676  26.7281  26.8416  26.9970 215.7410 215.7759 215.7916 215.8083
215.8306 215.8600
 --------------------------------------------------------------

          Ground-State Mulliken Net Atomic Charges

     Atom                 Charge (a.u.)
  ----------------------------------------
      1 C                    -0.403737
      2 C                    -0.518908
      3 Cl                    0.392937
      4 C                    -0.298769
      5 H                     0.230773
      6 C                    -0.389513
      7 Cl                    0.555114
      8 C                     0.821471
      9 Cl                    0.593645
     10 C                    -1.244086
     11 Cl                    0.623604
     12 C                     0.138675
     13 C                    -1.031592
     14 Cl                    0.487279
     15 C                     0.533292
     16 Cl                    0.518467
     17 C                    -0.608548
     18 H                     0.206672
     19 C                    -0.669734
     20 H                     0.178787
     21 C                    -0.303195
     22 H                     0.187363
  ----------------------------------------
  Sum of atomic charges =     0.000000

 -----------------------------------------------------------------
                    Cartesian Multipole Moments
 -----------------------------------------------------------------
    Charge (ESU x 10^10)
                -0.0000
    Dipole Moment (Debye)
         X       0.5581      Y      -2.2735      Z      -0.7181
       Tot       2.4487
    Quadrupole Moments (Debye-Ang)
        XX    -146.7218     XY      -4.7655     YY    -145.2009
        XZ      -6.2768     YZ       3.9854     ZZ    -138.5714
    Octopole Moments (Debye-Ang^2)
       XXX     -85.0499    XXY     -79.6578    XYY     -35.1599
       YYY    -196.5620    XXZ      -4.8203    XYZ      13.0550
       YYZ      12.9956    XZZ     -22.0022    YZZ     -74.7796
       ZZZ      50.6431
    Hexadecapole Moments (Debye-Ang^3)
      XXXX   -6566.4973   XXXY    -431.4643   XXYY   -1331.9381
      XYYY    -374.3409   YYYY   -1257.5947   XXXZ     639.6196
      XXYZ      86.5054   XYYZ     237.9639   YYYZ     205.7838
      XXZZ   -1422.7658   XYZZ    -157.5871   YYZZ    -596.7126
      XZZZ     663.3284   YZZZ     184.4620   ZZZZ   -2328.3336
 -----------------------------------------------------------------
 Calculating analytic gradient of the SCF energy
 Gradient of SCF Energy
            1           2           3           4           5           6
    1  -0.0005882  -0.0001460   0.0007760   0.0002078  -0.0000444   0.0000273
    2   0.0001977   0.0002460   0.0019588  -0.0000344   0.0000198   0.0000220
    3  -0.0001797  -0.0000969  -0.0010592   0.0000143  -0.0000104  -0.0003360
            7           8           9          10          11          12
    1  -0.0001062  -0.0002002  -0.0001060   0.0003527   0.0002591   0.0003554
    2   0.0000044  -0.0002220  -0.0000077  -0.0003421  -0.0000146  -0.0000831
    3  -0.0000513   0.0003115   0.0001701  -0.0001719   0.0000397  -0.0002011
           13          14          15          16          17          18
    1  -0.0001543  -0.0002213  -0.0000821  -0.0000266  -0.0000635   0.0000154
    2  -0.0005863  -0.0013703   0.0001704  -0.0000059  -0.0001517   0.0000203
    3   0.0000943   0.0014285   0.0001504  -0.0000068  -0.0000549   0.0000256
           19          20          21          22
    1   0.0001113   0.0000492  -0.0003358  -0.0000797
    2   0.0000356   0.0000220   0.0001045   0.0000165
    3  -0.0000292   0.0000207  -0.0000442  -0.0000134
 Max gradient component =       1.959E-03
 RMS gradient           =       4.187E-04
 Gradient time:  CPU 231.00 s  wall 38.72 s
 Geometry Optimization Parameters
   NAtoms,    NIC,     NZ,  NCons,   NDum,   NFix, NCnnct, MaxDiis
       22     163      22       0       0       0       0       0

 Cartesian Hessian Update
 Hessian updated using BFGS update


** GEOMETRY OPTIMIZATION IN DELOCALIZED INTERNAL COORDINATES **
   Searching for a Minimum

   Optimization Cycle:  10

                       Coordinates (Angstroms)
     ATOM                X               Y               Z
      1  C         0.0058248570    0.0268422321   -0.0030688086
      2  C        -0.0406142525   -0.2924206789    1.3591209759
      3  Cl        1.4362432628   -0.6836444053    2.2132358274
      4  C        -1.2309854464   -0.3136209017    2.0701412771
      5  H        -1.2391027340   -0.5666361142    3.1208859734
      6  C        -2.4201900084   -0.0086909473    1.4197834883
      7  Cl       -3.8972991949   -0.0510796021    2.3463264971
      8  C        -2.4278068613    0.3258073610    0.0612298483
      9  Cl       -3.9164064743    0.7227787693   -0.7397458658
     10  C        -1.2075287211    0.3411052860   -0.6330068645
     11  Cl       -1.1855559629    0.7893551818   -2.3196965021
     12  C         1.2922343786   -0.0003493716   -0.7585331820
     13  C         2.2413376388    1.0222488263   -0.6215159995
     14  Cl        1.9083236252    2.3651363226    0.4424695753
     15  C         3.4464484750    0.9554707828   -1.3297098541
     16  Cl        4.6550098000    2.2096594300   -1.1818547808
     17  C         3.7070129975   -0.1251213689   -2.1684334181
     18  H         4.6458956310   -0.1596329660   -2.7058498558
     19  C         2.7677100513   -1.1406838488   -2.3030176045
     20  H         2.9750917541   -1.9813312117   -2.9540120479
     21  C         1.5680530270   -1.0764567380   -1.6040367666
     22  H         0.8325211301   -1.8651050076   -1.7055961795
   Point Group: c1    Number of degrees of freedom:    60


   Energy is  -3221.128191250

 Hessian updated using BFGS update

 60 Hessian modes will be used to form the next step
  Hessian Eigenvalues:
     0.005136    0.017678    0.018591    0.020709    0.020946    0.021483
     0.022762    0.023620    0.023838    0.023909    0.024090    0.024104
     0.024115    0.024116    0.024138    0.024143    0.024144    0.024254
     0.028443    0.068317    0.159994    0.159997    0.160047    0.160278
     0.220511    0.221515    0.227915    0.236173    0.236588    0.249435
     0.249763    0.249991    0.250110    0.250414    0.252526    0.255404
     0.289993    0.293094    0.301035    0.301080    0.301256    0.301439
     0.318986    0.355068    0.356665    0.356665    0.356681    0.380223
     0.413893    0.426352    0.431454    0.457247    0.461844    0.469118
     0.471785    0.478253    0.478751    0.479300    0.482547    0.608454

 Minimum search - taking simple RFO step
 Searching for Lamda that Minimizes Along All modes
 Value Taken    Lamda =  -0.00088103
 Calculated Step too Large.  Step scaled by  0.792779
 Step Taken.  Stepsize is  0.300000

                             Maximum     Tolerance    Cnvgd?
         Gradient           0.001674      0.000300      NO
         Displacement       0.203022      0.001200      NO
         Energy change     -0.000899      0.000001      NO


 New Cartesian Coordinates Obtained by Inverse Iteration

 Displacement from previous Coordinates is:  0.512070
 ----------------------------------------------------------------
             Standard Nuclear Orientation (Angstroms)
    I     Atom           X                Y                Z
 ----------------------------------------------------------------
    1      C       0.0070464638     0.0140878413    -0.0000843903
    2      C      -0.0471870853    -0.3392360815     1.3530984460
    3      Cl      1.4195718937    -0.7864839378     2.1971420985
    4      C      -1.2383823681    -0.3492635631     2.0633034474
    5      H      -1.2533718931    -0.6280698208     3.1074618992
    6      C      -2.4194011179     0.0015024141     1.4208924337
    7      Cl     -3.8969341702    -0.0290307659     2.3471668262
    8      C      -2.4183615031     0.3680654600     0.0702982994
    9      Cl     -3.8949653759     0.8152234197    -0.7263528715
   10      C      -1.1980518510     0.3701016527    -0.6229434542
   11      Cl     -1.1650676826     0.8437862965    -2.3019161415
   12      C       1.2943658021    -0.0118253537    -0.7545903572
   13      C       2.2199487489     1.0351367855    -0.6479961174
   14      Cl      1.8552152379     2.3993095727     0.3781591084
   15      C       3.4244967601     0.9773297028    -1.3577861925
   16      Cl      4.6033195223     2.2633151429    -1.2474818842
   17      C       3.7070927481    -0.1189117974    -2.1686377529
   18      H       4.6443856566    -0.1459651385    -2.7092534215
   19      C       2.7909441441    -1.1588814181    -2.2726020099
   20      H       3.0150136261    -2.0111564043    -2.9027147501
   21      C       1.5921590681    -1.1039700900    -1.5708536880
   22      H       0.8743803478    -1.9114328875    -1.6491937947
 ----------------------------------------------------------------
 Nuclear Repulsion Energy =        2072.01555795 hartrees
 There are       89 alpha and       89 beta electrons
 Applying Cartesian multipole field
    Component          Value
    ---------          -----
     (2,0,0)        1.00000E-12
     (0,2,0)        2.00000E-11
     (0,0,2)       -3.00000E-11
 Nucleus-field energy     =    -0.0000000275 hartrees
 Requested basis set is 6-311++G(d,p)
 There are 170 shells and 472 basis functions
 A cutoff of  1.0D-15 yielded  10975 shell pairs
 There are     92769 function pairs (     99773 Cartesian)
 Smallest overlap matrix eigenvalue = 1.98E-07
 Linear dependence detected in AO basis
 Number of orthogonalized atomic orbitals = 467
 Maximum deviation from orthogonality = 1.651E-10
 Guess from superposition of atomic densities
 Warning:  Energy on first SCF cycle will be non-variational
 SAD guess density has 178.000000 electrons

 -----------------------------------------------------------------------
  General SCF calculation program by
  Eric Jon Sundstrom, Paul Horn, Yuezhi Mao, Dmitri Zuev, Alec White,
  David Stuck, Shaama M.S., Shane Yost, Joonho Lee, David Small,
  Daniel Levine, Susi Lehtola, Hugh Burton, Evgeny Epifanovsky,
  Bang C. Huynh
 -----------------------------------------------------------------------
 Exchange:     0.2000 Hartree-Fock + 0.0800 Slater + 0.7200 B88
 Correlation:  0.1900 VWN1RPA + 0.8100 LYP
 Using SG-1 standard quadrature grid
 using 6 threads for integral computing
 -------------------------------------------------------
 OpenMP Integral computing Module                
 Release: version 2.0, May 2017, Q-Chem Inc. Pleasanton 
 -------------------------------------------------------
 A restricted SCF calculation will be
 performed using DIIS
 SCF converges when DIIS error is below 1.0e-08
 ---------------------------------------
  Cycle       Energy         DIIS error
 ---------------------------------------
    1   -3225.3585559709      2.82e-02  
    2   -3220.9928193147      2.19e-03  
    3   -3220.8828815744      2.83e-03  
    4   -3221.1167723650      6.18e-04  
    5   -3221.1265133143      2.78e-04  
    6   -3221.1285185779      8.97e-05  
    7   -3221.1287165889      2.55e-05  
    8   -3221.1287298537      1.35e-05  
    9   -3221.1287349158      2.74e-06  
   10   -3221.1287351138      9.84e-07  
   11   -3221.1287351391      2.12e-07  
   12   -3221.1287351403      9.95e-08  
   13   -3221.1287351406      3.77e-08  
   14   -3221.1287351407      1.14e-08  
   15   -3221.1287351407      5.87e-09  Convergence criterion met
 ---------------------------------------
 SCF time:   CPU 763.32s  wall 135.00s 
 SCF   energy in the final basis set =    -3221.1287351407
 Total energy in the final basis set =    -3221.1287351407

 --------------------------------------------------------------

                    Orbital Energies (a.u.)
 --------------------------------------------------------------

 Alpha MOs
 -- Occupied --
********-101.5792-101.5785-101.5759-101.5704-101.5695 -10.2813 -10.2790
-10.2785 -10.2740 -10.2671 -10.2645 -10.2390 -10.2285 -10.2228 -10.2107
-10.2079 -10.2064  -9.4943  -9.4938  -9.4932  -9.4907  -9.4853  -9.4841
 -7.2592  -7.2589  -7.2580  -7.2555  -7.2501  -7.2492  -7.2489  -7.2487
 -7.2484  -7.2481  -7.2478  -7.2474  -7.2455  -7.2449  -7.2400  -7.2395
 -7.2389  -7.2382  -0.9614  -0.9359  -0.9107  -0.9059  -0.8754  -0.8727
 -0.8609  -0.8380  -0.8004  -0.7584  -0.7536  -0.7453  -0.6639  -0.6395
 -0.6280  -0.6159  -0.5521  -0.5488  -0.5278  -0.5160  -0.4958  -0.4821
 -0.4704  -0.4639  -0.4592  -0.4574  -0.4392  -0.4339  -0.4212  -0.4042
 -0.3983  -0.3956  -0.3878  -0.3633  -0.3590  -0.3570  -0.3531  -0.3444
 -0.3423  -0.3382  -0.3284  -0.3216  -0.3212  -0.2824  -0.2748  -0.2680
 -0.2668
 -- Virtual --
 -0.0633  -0.0597  -0.0489  -0.0459  -0.0434  -0.0215  -0.0109  -0.0013
  0.0023   0.0101   0.0114   0.0196   0.0241   0.0259   0.0331   0.0393
  0.0459   0.0517   0.0565   0.0580   0.0634   0.0645   0.0704   0.0750
  0.0809   0.0840   0.0874   0.0881   0.0916   0.0956   0.0981   0.1024
  0.1047   0.1090   0.1126   0.1139   0.1171   0.1191   0.1220   0.1254
  0.1260   0.1302   0.1316   0.1342   0.1396   0.1424   0.1478   0.1480
  0.1524   0.1597   0.1646   0.1681   0.1712   0.1766   0.1806   0.1835
  0.1859   0.1877   0.1929   0.1986   0.2002   0.2099   0.2125   0.2183
  0.2195   0.2263   0.2291   0.2308   0.2373   0.2381   0.2446   0.2498
  0.2502   0.2522   0.2574   0.2622   0.2648   0.2669   0.2675   0.2719
  0.2777   0.2802   0.2854   0.2895   0.2925   0.2969   0.2999   0.3050
  0.3096   0.3183   0.3233   0.3258   0.3369   0.3396   0.3542   0.3576
  0.3936   0.4135   0.4287   0.4307   0.4369   0.4432   0.4498   0.4535
  0.4616   0.4624   0.4649   0.4738   0.4797   0.4834   0.4888   0.4920
  0.5054   0.5098   0.5143   0.5171   0.5280   0.5351   0.5431   0.5478
  0.5608   0.5680   0.5759   0.5805   0.5836   0.5914   0.5997   0.6057
  0.6092   0.6114   0.6214   0.6274   0.6298   0.6424   0.6471   0.6513
  0.6591   0.6650   0.6793   0.6801   0.6910   0.6980   0.6999   0.7165
  0.7262   0.7316   0.7753   0.7880   0.7997   0.8035   0.8153   0.8222
  0.8274   0.8363   0.8368   0.8393   0.8427   0.8464   0.8469   0.8486
  0.8550   0.8591   0.8608   0.8643   0.8696   0.8755   0.8871   0.8915
  0.8944   0.8964   0.9046   0.9073   0.9163   0.9231   0.9243   0.9303
  0.9439   0.9488   0.9506   0.9579   0.9626   0.9686   0.9702   0.9783
  0.9846   0.9905   0.9968   1.0063   1.0208   1.0269   1.0464   1.0510
  1.0562   1.0630   1.1066   1.1101   1.1527   1.1560   1.1800   1.1866
  1.2167   1.2364   1.2378   1.2461   1.2566   1.2612   1.2666   1.2755
  1.2849   1.2958   1.3097   1.3119   1.3410   1.3437   1.3728   1.3778
  1.4136   1.4426   1.4571   1.4774   1.4956   1.5165   1.5488   1.5545
  1.5695   1.5779   1.5906   1.6096   1.6166   1.6504   1.6649   1.6677
  1.7151   1.7468   1.7521   1.7637   1.7798   1.7969   1.8105   1.8229
  1.8258   1.8470   1.8682   1.8747   1.8856   1.9063   1.9229   1.9305
  1.9397   1.9606   1.9874   2.0040   2.0155   2.0545   2.0564   2.0699
  2.1192   2.1713   2.1863   2.2050   2.2282   2.2497   2.2537   2.2574
  2.2669   2.2802   2.2914   2.3026   2.3114   2.3160   2.3233   2.3457
  2.3808   2.4002   2.4228   2.4364   2.4403   2.4463   2.4657   2.4750
  2.4846   2.5150   2.5229   2.5458   2.5551   2.5573   2.5859   2.6100
  2.6265   2.6604   2.6647   2.6900   2.6998   2.7054   2.7303   2.7380
  2.7517   2.7561   2.7733   2.7806   2.7848   2.8204   2.8347   2.8357
  2.8500   2.9005   2.9603   2.9790   3.0619   3.0840   3.0898   3.1147
  3.1344   3.1439   3.1797   3.2080   3.2197   3.2345   3.2605   3.3524
  3.3859   3.4003   3.4977   3.5225   3.6230   3.6838   3.7243   3.7606
  3.8902   3.9520   4.0216   4.0496   4.1014   4.3320   4.7997   4.8218
  9.7521   9.7834   9.7940   9.8085   9.8324   9.8450  23.3332  23.5176
 23.8144  23.8355  23.8861  23.8945  23.9379  23.9527  24.0222  24.0666
 24.0952  24.1542  25.7736  25.8090  25.8387  25.8910  25.9436  25.9776
 26.0984  26.1361  26.1639  26.2242  26.2989  26.4062  26.4931  26.5933
 26.6638  26.7199  26.8444  27.0193 215.7439 215.7778 215.7902 215.8082
215.8398 215.8523
 --------------------------------------------------------------

          Ground-State Mulliken Net Atomic Charges

     Atom                 Charge (a.u.)
  ----------------------------------------
      1 C                    -0.414455
      2 C                    -0.503357
      3 Cl                    0.409899
      4 C                    -0.355943
      5 H                     0.230681
      6 C                    -0.296662
      7 Cl                    0.556764
      8 C                     0.838301
      9 Cl                    0.590168
     10 C                    -1.339798
     11 Cl                    0.639134
     12 C                     0.124978
     13 C                    -1.191015
     14 Cl                    0.500893
     15 C                     0.653320
     16 Cl                    0.521357
     17 C                    -0.547568
     18 H                     0.208248
     19 C                    -0.703378
     20 H                     0.178444
     21 C                    -0.287124
     22 H                     0.187111
  ----------------------------------------
  Sum of atomic charges =     0.000000

 -----------------------------------------------------------------
                    Cartesian Multipole Moments
 -----------------------------------------------------------------
    Charge (ESU x 10^10)
                 0.0000
    Dipole Moment (Debye)
         X       0.5865      Y      -2.3284      Z      -0.6822
       Tot       2.4961
    Quadrupole Moments (Debye-Ang)
        XX    -146.4808     XY      -4.7991     YY    -145.0832
        XZ      -6.2393     YZ       3.8970     ZZ    -138.8189
    Octopole Moments (Debye-Ang^2)
       XXX     -81.3765    XXY     -81.6487    XYY     -34.0973
       YYY    -201.9745    XXZ      -3.7192    XYZ      13.2946
       YYZ      14.2496    XZZ     -21.4997    YZZ     -76.4861
       ZZZ      54.9680
    Hexadecapole Moments (Debye-Ang^3)
      XXXX   -6491.7330   XXXY    -410.3152   XXYY   -1329.1848
      XYYY    -351.4063   YYYY   -1324.3503   XXXZ     661.7412
      XXYZ      95.6767   XYYZ     245.4950   YYYZ     236.0967
      XXZZ   -1408.8820   XYZZ    -149.7427   YYZZ    -606.1795
      XZZZ     688.6762   YZZZ     210.9544   ZZZZ   -2319.9375
 -----------------------------------------------------------------
 Calculating analytic gradient of the SCF energy
 Gradient of SCF Energy
            1           2           3           4           5           6
    1  -0.0006230  -0.0000330   0.0004926   0.0002405  -0.0000246   0.0000083
    2   0.0001657   0.0001618   0.0011235  -0.0000557   0.0000072   0.0000662
    3  -0.0002941   0.0001798  -0.0006405   0.0000754   0.0000036  -0.0001977
            7           8           9          10          11          12
    1  -0.0000093   0.0000236   0.0001156   0.0001591  -0.0000902   0.0003882
    2  -0.0000896  -0.0001458   0.0000655  -0.0000498  -0.0000827   0.0000009
    3   0.0000983   0.0001629  -0.0002243  -0.0001339   0.0001143  -0.0002136
           13          14          15          16          17          18
    1  -0.0002194  -0.0001545  -0.0000639  -0.0000160  -0.0000680   0.0000016
    2  -0.0005427  -0.0008454   0.0001455  -0.0000047  -0.0001578   0.0000232
    3   0.0001042   0.0008636   0.0000861   0.0000190  -0.0000489  -0.0000008
           19          20          21          22
    1   0.0001297   0.0000321  -0.0002883  -0.0000010
    2   0.0000889   0.0000082   0.0001079   0.0000096
    3  -0.0000050  -0.0000009   0.0000379   0.0000145
 Max gradient component =       1.124E-03
 RMS gradient           =       2.757E-04
 Gradient time:  CPU 230.75 s  wall 38.68 s
 Geometry Optimization Parameters
   NAtoms,    NIC,     NZ,  NCons,   NDum,   NFix, NCnnct, MaxDiis
       22     163      22       0       0       0       0       0

 Cartesian Hessian Update
 Hessian updated using BFGS update


** GEOMETRY OPTIMIZATION IN DELOCALIZED INTERNAL COORDINATES **
   Searching for a Minimum

   Optimization Cycle:  11

                       Coordinates (Angstroms)
     ATOM                X               Y               Z
      1  C         0.0070464638    0.0140878413   -0.0000843903
      2  C        -0.0471870853   -0.3392360815    1.3530984460
      3  Cl        1.4195718937   -0.7864839378    2.1971420985
      4  C        -1.2383823681   -0.3492635631    2.0633034474
      5  H        -1.2533718931   -0.6280698208    3.1074618992
      6  C        -2.4194011179    0.0015024141    1.4208924337
      7  Cl       -3.8969341702   -0.0290307659    2.3471668262
      8  C        -2.4183615031    0.3680654600    0.0702982994
      9  Cl       -3.8949653759    0.8152234197   -0.7263528715
     10  C        -1.1980518510    0.3701016527   -0.6229434542
     11  Cl       -1.1650676826    0.8437862965   -2.3019161415
     12  C         1.2943658021   -0.0118253537   -0.7545903572
     13  C         2.2199487489    1.0351367855   -0.6479961174
     14  Cl        1.8552152379    2.3993095727    0.3781591084
     15  C         3.4244967601    0.9773297028   -1.3577861925
     16  Cl        4.6033195223    2.2633151429   -1.2474818842
     17  C         3.7070927481   -0.1189117974   -2.1686377529
     18  H         4.6443856566   -0.1459651385   -2.7092534215
     19  C         2.7909441441   -1.1588814181   -2.2726020099
     20  H         3.0150136261   -2.0111564043   -2.9027147501
     21  C         1.5921590681   -1.1039700900   -1.5708536880
     22  H         0.8743803478   -1.9114328875   -1.6491937947
   Point Group: c1    Number of degrees of freedom:    60


   Energy is  -3221.128735141

 Hessian updated using BFGS update

 60 Hessian modes will be used to form the next step
  Hessian Eigenvalues:
     0.003062    0.017679    0.018542    0.020722    0.020946    0.021424
     0.022761    0.023641    0.023838    0.023909    0.024090    0.024112
     0.024115    0.024119    0.024140    0.024143    0.024148    0.024249
     0.028568    0.067846    0.159986    0.159997    0.160047    0.160278
     0.220329    0.221381    0.227809    0.236184    0.236589    0.249354
     0.249606    0.249992    0.250064    0.250378    0.252787    0.258865
     0.289996    0.292916    0.301042    0.301135    0.301253    0.301442
     0.319439    0.355101    0.356665    0.356666    0.356681    0.380844
     0.414011    0.426651    0.431468    0.457256    0.461881    0.469450
     0.471781    0.478243    0.478773    0.479775    0.482732    0.609462

 Minimum search - taking simple RFO step
 Searching for Lamda that Minimizes Along All modes
 Value Taken    Lamda =  -0.00054188
 Calculated Step too Large.  Step scaled by  0.781842
 Step Taken.  Stepsize is  0.300000

                             Maximum     Tolerance    Cnvgd?
         Gradient           0.001024      0.000300      NO
         Displacement       0.202306      0.001200      NO
         Energy change     -0.000544      0.000001      NO


 New Cartesian Coordinates Obtained by Inverse Iteration

 Displacement from previous Coordinates is:  0.517144
 ----------------------------------------------------------------
             Standard Nuclear Orientation (Angstroms)
    I     Atom           X                Y                Z
 ----------------------------------------------------------------
    1      C       0.0089611286     0.0008140768     0.0036117987
    2      C      -0.0553032534    -0.3863571917     1.3464834110
    3      Cl      1.3989478142    -0.8861785820     2.1828616470
    4      C      -1.2479442310    -0.3862446930     2.0549636497
    5      H      -1.2708962312    -0.6898804662     3.0920494736
    6      C      -2.4192701040     0.0090377442     1.4210273419
    7      Cl     -3.8982820176    -0.0059803894     2.3451472763
    8      C      -2.4082502483     0.4077188779     0.0798689870
    9      Cl     -3.8745966344     0.9050458149    -0.7056896856
   10      C      -1.1871075221     0.3976217185    -0.6120507506
   11      Cl     -1.1375822532     0.9045566587    -2.2806636385
   12      C       1.2974605685    -0.0228750271    -0.7494072449
   13      C       2.1991234681     1.0476243274    -0.6751512350
   14      Cl      1.8037683909     2.4328602080     0.3111350131
   15      C       3.4025234407     0.9978685173    -1.3874594950
   16      Cl      4.5502839962     2.3145027718    -1.3183400668
   17      C       3.7072133969    -0.1131809633    -2.1695478350
   18      H       4.6425011853    -0.1332904133    -2.7139295696
   19      C       2.8146455637    -1.1761019991    -2.2416771995
   20      H       3.0551199861    -2.0392225175    -2.8506756248
   21      C       1.6174791556    -1.1299246856    -1.5363012842
   22      H       0.9174213728    -1.9547827577    -1.5911392358
 ----------------------------------------------------------------
 Nuclear Repulsion Energy =        2072.03760624 hartrees
 There are       89 alpha and       89 beta electrons
 Applying Cartesian multipole field
    Component          Value
    ---------          -----
     (2,0,0)        1.00000E-12
     (0,2,0)        2.00000E-11
     (0,0,2)       -3.00000E-11
 Nucleus-field energy     =    -0.0000000261 hartrees
 Requested basis set is 6-311++G(d,p)
 There are 170 shells and 472 basis functions
 A cutoff of  1.0D-15 yielded  10983 shell pairs
 There are     92846 function pairs (     99857 Cartesian)
 Smallest overlap matrix eigenvalue = 1.89E-07
 Linear dependence detected in AO basis
 Number of orthogonalized atomic orbitals = 467
 Maximum deviation from orthogonality = 6.149E-10
 Guess from superposition of atomic densities
 Warning:  Energy on first SCF cycle will be non-variational
 SAD guess density has 178.000000 electrons

 -----------------------------------------------------------------------
  General SCF calculation program by
  Eric Jon Sundstrom, Paul Horn, Yuezhi Mao, Dmitri Zuev, Alec White,
  David Stuck, Shaama M.S., Shane Yost, Joonho Lee, David Small,
  Daniel Levine, Susi Lehtola, Hugh Burton, Evgeny Epifanovsky,
  Bang C. Huynh
 -----------------------------------------------------------------------
 Exchange:     0.2000 Hartree-Fock + 0.0800 Slater + 0.7200 B88
 Correlation:  0.1900 VWN1RPA + 0.8100 LYP
 Using SG-1 standard quadrature grid
 using 6 threads for integral computing
 -------------------------------------------------------
 OpenMP Integral computing Module                
 Release: version 2.0, May 2017, Q-Chem Inc. Pleasanton 
 -------------------------------------------------------
 A restricted SCF calculation will be
 performed using DIIS
 SCF converges when DIIS error is below 1.0e-08
 ---------------------------------------
  Cycle       Energy         DIIS error
 ---------------------------------------
    1   -3225.3571372679      2.82e-02  
    2   -3220.9931151682      2.19e-03  
    3   -3220.8829527135      2.83e-03  
    4   -3221.1169560618      6.21e-04  
    5   -3221.1268187768      2.79e-04  
    6   -3221.1288429034      8.97e-05  
    7   -3221.1290404967      2.56e-05  
    8   -3221.1290539377      1.35e-05  
    9   -3221.1290590090      2.75e-06  
   10   -3221.1290592084      9.95e-07  
   11   -3221.1290592344      2.20e-07  
   12   -3221.1290592354      1.08e-07  
   13   -3221.1290592358      4.10e-08  
   14   -3221.1290592359      1.41e-08  
   15   -3221.1290592359      5.20e-09  Convergence criterion met
 ---------------------------------------
 SCF time:   CPU 761.99s  wall 134.00s 
 SCF   energy in the final basis set =    -3221.1290592359
 Total energy in the final basis set =    -3221.1290592359

 --------------------------------------------------------------

                    Orbital Energies (a.u.)
 --------------------------------------------------------------

 Alpha MOs
 -- Occupied --
********-101.5792-101.5783-101.5763-101.5706-101.5695 -10.2812 -10.2789
-10.2784 -10.2741 -10.2671 -10.2645 -10.2388 -10.2284 -10.2228 -10.2107
-10.2079 -10.2065  -9.4943  -9.4938  -9.4931  -9.4910  -9.4854  -9.4841
 -7.2592  -7.2588  -7.2579  -7.2558  -7.2502  -7.2491  -7.2490  -7.2486
 -7.2483  -7.2479  -7.2477  -7.2472  -7.2458  -7.2452  -7.2401  -7.2396
 -7.2389  -7.2383  -0.9614  -0.9358  -0.9108  -0.9058  -0.8756  -0.8725
 -0.8610  -0.8380  -0.8004  -0.7583  -0.7536  -0.7454  -0.6639  -0.6394
 -0.6282  -0.6158  -0.5521  -0.5487  -0.5278  -0.5161  -0.4958  -0.4821
 -0.4703  -0.4639  -0.4591  -0.4574  -0.4391  -0.4339  -0.4211  -0.4039
 -0.3979  -0.3960  -0.3877  -0.3629  -0.3590  -0.3566  -0.3533  -0.3445
 -0.3424  -0.3386  -0.3287  -0.3215  -0.3212  -0.2808  -0.2759  -0.2684
 -0.2668
 -- Virtual --
 -0.0619  -0.0594  -0.0501  -0.0463  -0.0434  -0.0216  -0.0110  -0.0012
  0.0021   0.0103   0.0113   0.0198   0.0240   0.0259   0.0330   0.0392
  0.0458   0.0519   0.0566   0.0588   0.0627   0.0642   0.0704   0.0750
  0.0808   0.0841   0.0869   0.0882   0.0919   0.0955   0.0979   0.1018
  0.1047   0.1089   0.1127   0.1142   0.1175   0.1193   0.1216   0.1253
  0.1257   0.1305   0.1311   0.1340   0.1398   0.1428   0.1476   0.1477
  0.1519   0.1594   0.1648   0.1680   0.1711   0.1766   0.1814   0.1826
  0.1858   0.1881   0.1937   0.1989   0.2001   0.2091   0.2114   0.2162
  0.2194   0.2260   0.2288   0.2315   0.2377   0.2386   0.2449   0.2497
  0.2501   0.2509   0.2571   0.2618   0.2652   0.2668   0.2673   0.2725
  0.2782   0.2814   0.2858   0.2885   0.2918   0.2982   0.3002   0.3045
  0.3111   0.3194   0.3224   0.3288   0.3362   0.3394   0.3543   0.3604
  0.3932   0.4143   0.4293   0.4315   0.4373   0.4435   0.4508   0.4530
  0.4619   0.4637   0.4645   0.4717   0.4806   0.4838   0.4889   0.4922
  0.5065   0.5102   0.5131   0.5184   0.5281   0.5355   0.5431   0.5479
  0.5642   0.5680   0.5764   0.5812   0.5821   0.5904   0.5997   0.6051
  0.6099   0.6117   0.6224   0.6280   0.6317   0.6419   0.6452   0.6520
  0.6584   0.6692   0.6793   0.6824   0.6888   0.6962   0.6986   0.7240
  0.7276   0.7303   0.7750   0.7883   0.8010   0.8045   0.8158   0.8223
  0.8277   0.8351   0.8375   0.8399   0.8428   0.8466   0.8472   0.8494
  0.8533   0.8584   0.8620   0.8656   0.8688   0.8754   0.8845   0.8930
  0.8946   0.8987   0.9040   0.9059   0.9168   0.9243   0.9259   0.9273
  0.9448   0.9487   0.9505   0.9562   0.9627   0.9684   0.9709   0.9746
  0.9845   0.9901   0.9985   1.0082   1.0215   1.0282   1.0487   1.0508
  1.0569   1.0622   1.1042   1.1106   1.1539   1.1576   1.1800   1.1921
  1.2170   1.2364   1.2426   1.2479   1.2567   1.2627   1.2714   1.2760
  1.2839   1.2972   1.3069   1.3115   1.3424   1.3476   1.3737   1.3789
  1.4126   1.4460   1.4568   1.4761   1.4912   1.5174   1.5491   1.5542
  1.5739   1.5789   1.5897   1.6094   1.6212   1.6511   1.6631   1.6697
  1.7158   1.7480   1.7508   1.7643   1.7787   1.7945   1.8134   1.8224
  1.8246   1.8474   1.8678   1.8758   1.8838   1.9070   1.9234   1.9306
  1.9391   1.9605   1.9893   2.0063   2.0164   2.0550   2.0569   2.0698
  2.1196   2.1714   2.1861   2.2047   2.2282   2.2479   2.2511   2.2565
  2.2676   2.2802   2.2871   2.3026   2.3108   2.3217   2.3260   2.3477
  2.3802   2.4005   2.4260   2.4314   2.4390   2.4463   2.4703   2.4752
  2.4869   2.5170   2.5239   2.5389   2.5539   2.5560   2.5838   2.6085
  2.6312   2.6611   2.6663   2.6920   2.6995   2.7055   2.7297   2.7384
  2.7511   2.7539   2.7726   2.7798   2.7844   2.8213   2.8356   2.8366
  2.8520   2.8986   2.9630   2.9781   3.0635   3.0860   3.0928   3.1161
  3.1353   3.1409   3.1799   3.2077   3.2187   3.2348   3.2672   3.3523
  3.3872   3.4011   3.5013   3.5233   3.6238   3.6875   3.7263   3.7614
  3.8918   3.9520   4.0217   4.0502   4.1022   4.3294   4.8009   4.8192
  9.7539   9.7847   9.7937   9.8091   9.8362   9.8473  23.3360  23.5183
 23.8145  23.8362  23.8854  23.8952  23.9381  23.9526  24.0222  24.0669
 24.0968  24.1546  25.7733  25.8033  25.8380  25.8752  25.9484  25.9845
 26.0987  26.1347  26.1635  26.2188  26.3246  26.3936  26.4938  26.5952
 26.6584  26.7135  26.8468  27.0414 215.7457 215.7793 215.7899 215.8090
215.8460 215.8527
 --------------------------------------------------------------

          Ground-State Mulliken Net Atomic Charges

     Atom                 Charge (a.u.)
  ----------------------------------------
      1 C                    -0.437922
      2 C                    -0.480215
      3 Cl                    0.422673
      4 C                    -0.387368
      5 H                     0.230597
      6 C                    -0.201595
      7 Cl                    0.558462
      8 C                     0.842927
      9 Cl                    0.589218
     10 C                    -1.429241
     11 Cl                    0.640496
     12 C                     0.113694
     13 C                    -1.337810
     14 Cl                    0.500351
     15 C                     0.765225
     16 Cl                    0.525584
     17 C                    -0.483286
     18 H                     0.209747
     19 C                    -0.735442
     20 H                     0.178203
     21 C                    -0.271141
     22 H                     0.186843
  ----------------------------------------
  Sum of atomic charges =     0.000000

 -----------------------------------------------------------------
                    Cartesian Multipole Moments
 -----------------------------------------------------------------
    Charge (ESU x 10^10)
                 0.0000
    Dipole Moment (Debye)
         X       0.6135      Y      -2.3802      Z      -0.6448
       Tot       2.5412
    Quadrupole Moments (Debye-Ang)
        XX    -146.2115     XY      -4.8327     YY    -144.9769
        XZ      -6.2091     YZ       3.8190     ZZ    -139.0930
    Octopole Moments (Debye-Ang^2)
       XXX     -78.0159    XXY     -83.6320    XYY     -33.0631
       YYY    -207.4173    XXZ      -2.5226    XYZ      13.5097
       YYZ      15.5076    XZZ     -20.9091    YZZ     -78.1556
       ZZZ      59.1995
    Hexadecapole Moments (Debye-Ang^3)
      XXXX   -6416.5736   XXXY    -389.7504   XXYY   -1327.0345
      XYYY    -328.9929   YYYY   -1394.1992   XXXZ     685.8731
      XXYZ     105.4803   XYYZ     253.7740   YYYZ     266.8367
      XXZZ   -1395.4413   XYZZ    -141.7589   YYZZ    -616.1489
      XZZZ     716.2093   YZZZ     238.4916   ZZZZ   -2311.6919
 -----------------------------------------------------------------
 Calculating analytic gradient of the SCF energy
 Gradient of SCF Energy
            1           2           3           4           5           6
    1  -0.0005346   0.0001842   0.0002251   0.0002228  -0.0000275  -0.0000472
    2   0.0000409   0.0001875   0.0005688  -0.0000141   0.0000120   0.0000863
    3  -0.0002574   0.0000757  -0.0003448  -0.0000252   0.0000006  -0.0003356
            7           8           9          10          11          12
    1  -0.0000474  -0.0001478  -0.0000623   0.0002891   0.0001569   0.0003213
    2   0.0000137  -0.0001486   0.0000370  -0.0000765  -0.0000833  -0.0000536
    3  -0.0000611   0.0004776   0.0001105  -0.0001553   0.0000501  -0.0001863
           13          14          15          16          17          18
    1  -0.0002218  -0.0000979  -0.0000054  -0.0000299  -0.0000822  -0.0000096
    2  -0.0003426  -0.0004242   0.0000513   0.0000259  -0.0001132   0.0000165
    3   0.0000715   0.0005239  -0.0000215   0.0000749  -0.0000104  -0.0000194
           19          20          21          22
    1   0.0001020   0.0000074  -0.0001811  -0.0000141
    2   0.0000985   0.0000037   0.0000826   0.0000313
    3   0.0000012  -0.0000203   0.0000471   0.0000041
 Max gradient component =       5.688E-04
 RMS gradient           =       1.911E-04
 Gradient time:  CPU 230.72 s  wall 38.68 s
 Geometry Optimization Parameters
   NAtoms,    NIC,     NZ,  NCons,   NDum,   NFix, NCnnct, MaxDiis
       22     163      22       0       0       0       0       0

 Cartesian Hessian Update
 Hessian updated using BFGS update


** GEOMETRY OPTIMIZATION IN DELOCALIZED INTERNAL COORDINATES **
   Searching for a Minimum

   Optimization Cycle:  12

                       Coordinates (Angstroms)
     ATOM                X               Y               Z
      1  C         0.0089611286    0.0008140768    0.0036117987
      2  C        -0.0553032534   -0.3863571917    1.3464834110
      3  Cl        1.3989478142   -0.8861785820    2.1828616470
      4  C        -1.2479442310   -0.3862446930    2.0549636497
      5  H        -1.2708962312   -0.6898804662    3.0920494736
      6  C        -2.4192701040    0.0090377442    1.4210273419
      7  Cl       -3.8982820176   -0.0059803894    2.3451472763
      8  C        -2.4082502483    0.4077188779    0.0798689870
      9  Cl       -3.8745966344    0.9050458149   -0.7056896856
     10  C        -1.1871075221    0.3976217185   -0.6120507506
     11  Cl       -1.1375822532    0.9045566587   -2.2806636385
     12  C         1.2974605685   -0.0228750271   -0.7494072449
     13  C         2.1991234681    1.0476243274   -0.6751512350
     14  Cl        1.8037683909    2.4328602080    0.3111350131
     15  C         3.4025234407    0.9978685173   -1.3874594950
     16  Cl        4.5502839962    2.3145027718   -1.3183400668
     17  C         3.7072133969   -0.1131809633   -2.1695478350
     18  H         4.6425011853   -0.1332904133   -2.7139295696
     19  C         2.8146455637   -1.1761019991   -2.2416771995
     20  H         3.0551199861   -2.0392225175   -2.8506756248
     21  C         1.6174791556   -1.1299246856   -1.5363012842
     22  H         0.9174213728   -1.9547827577   -1.5911392358
   Point Group: c1    Number of degrees of freedom:    60


   Energy is  -3221.129059236

 Hessian updated using BFGS update

 60 Hessian modes will be used to form the next step
  Hessian Eigenvalues:
     0.002064    0.017741    0.018514    0.020754    0.020946    0.021431
     0.022756    0.023641    0.023837    0.023923    0.024092    0.024111
     0.024116    0.024117    0.024140    0.024144    0.024145    0.024280
     0.028582    0.067286    0.159978    0.159998    0.160047    0.160277
     0.220068    0.221269    0.227885    0.236201    0.236603    0.249536
     0.249728    0.250003    0.250144    0.250424    0.253026    0.261490
     0.289995    0.293270    0.301043    0.301156    0.301252    0.301444
     0.319911    0.355162    0.356665    0.356666    0.356681    0.381322
     0.413839    0.426683    0.431484    0.457335    0.461895    0.469806
     0.471813    0.478234    0.478830    0.480673    0.483090    0.610385

 Minimum search - taking simple RFO step
 Searching for Lamda that Minimizes Along All modes
 Value Taken    Lamda =  -0.00026881
 Calculated Step too Large.  Step scaled by  0.899434
 Step Taken.  Stepsize is  0.300000

                             Maximum     Tolerance    Cnvgd?
         Gradient           0.000612      0.000300      NO
         Displacement       0.201039      0.001200      NO
         Energy change     -0.000324      0.000001      NO


 New Cartesian Coordinates Obtained by Inverse Iteration

 Displacement from previous Coordinates is:  0.503877
 ----------------------------------------------------------------
             Standard Nuclear Orientation (Angstroms)
    I     Atom           X                Y                Z
 ----------------------------------------------------------------
    1      C       0.0125000061    -0.0046677599     0.0101589532
    2      C      -0.0638316433    -0.4286242643     1.3409374572
    3      Cl      1.3762475553    -0.9794430623     2.1708935964
    4      C      -1.2591060625    -0.4240934196     2.0457306753
    5      H      -1.2912084642    -0.7557172669     3.0740037156
    6      C      -2.4201858736     0.0118572601     1.4201862355
    7      Cl     -3.9013904632     0.0006139022     2.3408240909
    8      C      -2.3972096577     0.4453592479     0.0894868650
    9      Cl     -3.8509902488     0.9852004796    -0.6911008749
   10      C      -1.1744506289     0.4300105663    -0.5981714719
   11      Cl     -1.1108158578     0.9714692039    -2.2551985821
   12      C       1.3014986314    -0.0278190858    -0.7422133931
   13      C       2.1821748409     1.0620966359    -0.7024072949
   14      Cl      1.7603579080     2.4690116851     0.2414433873
   15      C       3.3833852416     1.0159094271    -1.4187698910
   16      Cl      4.5030709744     2.3581013585    -1.3966354044
   17      C       3.7066372158    -0.1103559194    -2.1709543982
   18      H       4.6392996171    -0.1270223073    -2.7199386384
   19      C       2.8349142149    -1.1921580183    -2.2091526992
   20      H       3.0890078271    -2.0666008207    -2.7960718336
   21      C       1.6402990849    -1.1500443017    -1.4991226317
   22      H       0.9560127547    -1.9894525107    -1.5288121299
 ----------------------------------------------------------------
 Nuclear Repulsion Energy =        2071.91856062 hartrees
 There are       89 alpha and       89 beta electrons
 Applying Cartesian multipole field
    Component          Value
    ---------          -----
     (2,0,0)        1.00000E-12
     (0,2,0)        2.00000E-11
     (0,0,2)       -3.00000E-11
 Nucleus-field energy     =    -0.0000000247 hartrees
 Requested basis set is 6-311++G(d,p)
 There are 170 shells and 472 basis functions
 A cutoff of  1.0D-15 yielded  10990 shell pairs
 There are     92876 function pairs (     99884 Cartesian)
 Smallest overlap matrix eigenvalue = 1.80E-07
 Linear dependence detected in AO basis
 Number of orthogonalized atomic orbitals = 467
 Maximum deviation from orthogonality = 5.711E-10
 Guess from superposition of atomic densities
 Warning:  Energy on first SCF cycle will be non-variational
 SAD guess density has 178.000000 electrons

 -----------------------------------------------------------------------
  General SCF calculation program by
  Eric Jon Sundstrom, Paul Horn, Yuezhi Mao, Dmitri Zuev, Alec White,
  David Stuck, Shaama M.S., Shane Yost, Joonho Lee, David Small,
  Daniel Levine, Susi Lehtola, Hugh Burton, Evgeny Epifanovsky,
  Bang C. Huynh
 -----------------------------------------------------------------------
 Exchange:     0.2000 Hartree-Fock + 0.0800 Slater + 0.7200 B88
 Correlation:  0.1900 VWN1RPA + 0.8100 LYP
 Using SG-1 standard quadrature grid
 using 6 threads for integral computing
 -------------------------------------------------------
 OpenMP Integral computing Module                
 Release: version 2.0, May 2017, Q-Chem Inc. Pleasanton 
 -------------------------------------------------------
 A restricted SCF calculation will be
 performed using DIIS
 SCF converges when DIIS error is below 1.0e-08
 ---------------------------------------
  Cycle       Energy         DIIS error
 ---------------------------------------
    1   -3225.3553724052      2.82e-02  
    2   -3220.9932854955      2.19e-03  
    3   -3220.8829040087      2.84e-03  
    4   -3221.1169837664      6.24e-04  
    5   -3221.1269578905      2.80e-04  
    6   -3221.1290013401      8.96e-05  
    7   -3221.1291984916      2.56e-05  
    8   -3221.1292119262      1.36e-05  
    9   -3221.1292170030      2.76e-06  
   10   -3221.1292172041      1.01e-06  
   11   -3221.1292172308      2.28e-07  
   12   -3221.1292172319      1.16e-07  
   13   -3221.1292172320      4.30e-08  
   14   -3221.1292172324      1.52e-08  
   15   -3221.1292172321      4.84e-09  Convergence criterion met
 ---------------------------------------
 SCF time:   CPU 762.03s  wall 134.00s 
 SCF   energy in the final basis set =    -3221.1292172321
 Total energy in the final basis set =    -3221.1292172321

 --------------------------------------------------------------

                    Orbital Energies (a.u.)
 --------------------------------------------------------------

 Alpha MOs
 -- Occupied --
********-101.5791-101.5781-101.5766-101.5707-101.5695 -10.2811 -10.2790
-10.2784 -10.2742 -10.2671 -10.2645 -10.2388 -10.2285 -10.2228 -10.2107
-10.2079 -10.2065  -9.4943  -9.4938  -9.4929  -9.4913  -9.4855  -9.4841
 -7.2592  -7.2588  -7.2577  -7.2561  -7.2503  -7.2492  -7.2490  -7.2486
 -7.2484  -7.2477  -7.2477  -7.2470  -7.2461  -7.2455  -7.2402  -7.2396
 -7.2389  -7.2383  -0.9613  -0.9357  -0.9109  -0.9058  -0.8759  -0.8723
 -0.8610  -0.8380  -0.8003  -0.7582  -0.7536  -0.7454  -0.6638  -0.6394
 -0.6283  -0.6157  -0.5522  -0.5487  -0.5278  -0.5162  -0.4958  -0.4821
 -0.4703  -0.4639  -0.4590  -0.4574  -0.4390  -0.4340  -0.4211  -0.4037
 -0.3976  -0.3964  -0.3876  -0.3628  -0.3590  -0.3564  -0.3533  -0.3446
 -0.3424  -0.3389  -0.3289  -0.3215  -0.3213  -0.2792  -0.2772  -0.2688
 -0.2667
 -- Virtual --
 -0.0614  -0.0588  -0.0511  -0.0464  -0.0434  -0.0216  -0.0110  -0.0013
  0.0019   0.0105   0.0112   0.0200   0.0238   0.0259   0.0329   0.0391
  0.0457   0.0521   0.0565   0.0599   0.0619   0.0640   0.0705   0.0749
  0.0807   0.0843   0.0863   0.0886   0.0922   0.0955   0.0977   0.1014
  0.1047   0.1088   0.1123   0.1147   0.1178   0.1196   0.1212   0.1252
  0.1257   0.1304   0.1308   0.1339   0.1398   0.1434   0.1473   0.1475
  0.1513   0.1593   0.1650   0.1679   0.1710   0.1767   0.1812   0.1824
  0.1859   0.1887   0.1946   0.1987   0.2007   0.2080   0.2100   0.2151
  0.2194   0.2264   0.2286   0.2319   0.2374   0.2397   0.2452   0.2494
  0.2498   0.2506   0.2565   0.2615   0.2648   0.2665   0.2679   0.2727
  0.2784   0.2832   0.2865   0.2874   0.2913   0.2982   0.3006   0.3041
  0.3125   0.3198   0.3222   0.3308   0.3359   0.3393   0.3544   0.3620
  0.3930   0.4146   0.4298   0.4320   0.4381   0.4435   0.4498   0.4547
  0.4620   0.4636   0.4649   0.4702   0.4813   0.4838   0.4891   0.4925
  0.5078   0.5104   0.5123   0.5188   0.5277   0.5358   0.5431   0.5477
  0.5665   0.5697   0.5764   0.5799   0.5812   0.5890   0.6010   0.6045
  0.6098   0.6121   0.6232   0.6281   0.6338   0.6403   0.6448   0.6527
  0.6576   0.6714   0.6795   0.6842   0.6868   0.6950   0.6974   0.7260
  0.7301   0.7333   0.7748   0.7887   0.8004   0.8067   0.8163   0.8224
  0.8280   0.8344   0.8386   0.8403   0.8426   0.8446   0.8473   0.8516
  0.8528   0.8571   0.8639   0.8671   0.8679   0.8752   0.8819   0.8933
  0.8957   0.9005   0.9033   0.9037   0.9184   0.9234   0.9260   0.9279
  0.9460   0.9481   0.9508   0.9541   0.9631   0.9676   0.9708   0.9720
  0.9854   0.9898   0.9993   1.0090   1.0225   1.0284   1.0495   1.0508
  1.0563   1.0627   1.1025   1.1111   1.1541   1.1586   1.1796   1.1935
  1.2179   1.2364   1.2449   1.2492   1.2557   1.2635   1.2728   1.2817
  1.2834   1.2982   1.3050   1.3122   1.3418   1.3526   1.3741   1.3800
  1.4118   1.4476   1.4576   1.4759   1.4880   1.5178   1.5493   1.5537
  1.5759   1.5798   1.5891   1.6084   1.6261   1.6521   1.6613   1.6725
  1.7162   1.7481   1.7508   1.7646   1.7778   1.7920   1.8168   1.8219
  1.8232   1.8485   1.8669   1.8775   1.8825   1.9076   1.9235   1.9306
  1.9386   1.9600   1.9902   2.0077   2.0174   2.0541   2.0586   2.0702
  2.1199   2.1711   2.1863   2.2050   2.2284   2.2472   2.2487   2.2554
  2.2686   2.2797   2.2845   2.3025   2.3106   2.3239   2.3281   2.3488
  2.3803   2.4023   2.4239   2.4300   2.4388   2.4467   2.4727   2.4752
  2.4902   2.5169   2.5239   2.5324   2.5530   2.5561   2.5830   2.6076
  2.6342   2.6606   2.6675   2.6936   2.6991   2.7054   2.7293   2.7390
  2.7500   2.7520   2.7723   2.7795   2.7844   2.8219   2.8344   2.8355
  2.8566   2.8972   2.9645   2.9775   3.0641   3.0869   3.0945   3.1177
  3.1335   3.1408   3.1798   3.2075   3.2182   3.2350   3.2726   3.3523
  3.3881   3.4015   3.5037   3.5240   3.6245   3.6899   3.7276   3.7620
  3.8927   3.9519   4.0218   4.0508   4.1027   4.3281   4.8016   4.8174
  9.7553   9.7855   9.7930   9.8097   9.8361   9.8542  23.3382  23.5191
 23.8137  23.8371  23.8850  23.8958  23.9380  23.9525  24.0221  24.0667
 24.0975  24.1547  25.7735  25.7980  25.8371  25.8679  25.9508  25.9866
 26.0967  26.1352  26.1632  26.2181  26.3424  26.3812  26.4934  26.5959
 26.6537  26.7114  26.8478  27.0550 215.7471 215.7801 215.7892 215.8096
215.8454 215.8606
 --------------------------------------------------------------

          Ground-State Mulliken Net Atomic Charges

     Atom                 Charge (a.u.)
  ----------------------------------------
      1 C                    -0.456548
      2 C                    -0.455889
      3 Cl                    0.435310
      4 C                    -0.385732
      5 H                     0.230980
      6 C                    -0.122946
      7 Cl                    0.559934
      8 C                     0.828973
      9 Cl                    0.589335
     10 C                    -1.507684
     11 Cl                    0.635019
     12 C                     0.093902
     13 C                    -1.425303
     14 Cl                    0.490126
     15 C                     0.836625
     16 Cl                    0.530339
     17 C                    -0.430390
     18 H                     0.210920
     19 C                    -0.752280
     20 H                     0.178142
     21 C                    -0.269155
     22 H                     0.186324
  ----------------------------------------
  Sum of atomic charges =     0.000000

 -----------------------------------------------------------------
                    Cartesian Multipole Moments
 -----------------------------------------------------------------
    Charge (ESU x 10^10)
                 0.0000
    Dipole Moment (Debye)
         X       0.6339      Y      -2.4283      Z      -0.6063
       Tot       2.5819
    Quadrupole Moments (Debye-Ang)
        XX    -145.9914     XY      -4.8752     YY    -144.8788
        XZ      -6.1463     YZ       3.7342     ZZ    -139.3715
    Octopole Moments (Debye-Ang^2)
       XXX     -75.2161    XXY     -85.5987    XYY     -32.2164
       YYY    -212.4446    XXZ      -1.1769    XYZ      13.7780
       YYZ      16.9068    XZZ     -20.6240    YZZ     -79.6990
       ZZZ      63.6775
    Hexadecapole Moments (Debye-Ang^3)
      XXXX   -6349.4481   XXXY    -373.5611   XXYY   -1326.2082
      XYYY    -311.7450   YYYY   -1464.6282   XXXZ     710.7001
      XXYZ     115.9478   XYYZ     262.0428   YYYZ     299.4818
      XXZZ   -1383.2178   XYZZ    -135.1394   YYZZ    -626.4632
      XZZZ     744.0757   YZZZ     268.4426   ZZZZ   -2305.3314
 -----------------------------------------------------------------
 Calculating analytic gradient of the SCF energy
 Gradient of SCF Energy
            1           2           3           4           5           6
    1  -0.0004250   0.0002593   0.0000581   0.0001348  -0.0000126  -0.0000054
    2   0.0000534   0.0001027   0.0000790  -0.0000156  -0.0000233   0.0000752
    3  -0.0001614   0.0000258  -0.0000017   0.0000327   0.0000102  -0.0001015
            7           8           9          10          11          12
    1   0.0000228  -0.0000269   0.0001064   0.0001391   0.0000408   0.0001695
    2  -0.0000582   0.0000110   0.0000273   0.0000839  -0.0001219  -0.0000763
    3   0.0000749   0.0001692  -0.0001460   0.0000010   0.0000527  -0.0002118
           13          14          15          16          17          18
    1  -0.0002066  -0.0001570   0.0001006  -0.0000388  -0.0000733  -0.0000135
    2  -0.0001732  -0.0001517  -0.0000529   0.0000398  -0.0000298   0.0000050
    3   0.0000850   0.0002240  -0.0000432   0.0000202   0.0000052  -0.0000268
           19          20          21          22
    1   0.0000785  -0.0000122  -0.0000778  -0.0000606
    2   0.0000890   0.0000065   0.0001192   0.0000109
    3  -0.0000033  -0.0000328   0.0000378  -0.0000104
 Max gradient component =       4.250E-04
 RMS gradient           =       1.084E-04
 Gradient time:  CPU 231.14 s  wall 38.77 s
 Geometry Optimization Parameters
   NAtoms,    NIC,     NZ,  NCons,   NDum,   NFix, NCnnct, MaxDiis
       22     163      22       0       0       0       0       0

 Cartesian Hessian Update
 Hessian updated using BFGS update


** GEOMETRY OPTIMIZATION IN DELOCALIZED INTERNAL COORDINATES **
   Searching for a Minimum

   Optimization Cycle:  13

                       Coordinates (Angstroms)
     ATOM                X               Y               Z
      1  C         0.0125000061   -0.0046677599    0.0101589532
      2  C        -0.0638316433   -0.4286242643    1.3409374572
      3  Cl        1.3762475553   -0.9794430623    2.1708935964
      4  C        -1.2591060625   -0.4240934196    2.0457306753
      5  H        -1.2912084642   -0.7557172669    3.0740037156
      6  C        -2.4201858736    0.0118572601    1.4201862355
      7  Cl       -3.9013904632    0.0006139022    2.3408240909
      8  C        -2.3972096577    0.4453592479    0.0894868650
      9  Cl       -3.8509902488    0.9852004796   -0.6911008749
     10  C        -1.1744506289    0.4300105663   -0.5981714719
     11  Cl       -1.1108158578    0.9714692039   -2.2551985821
     12  C         1.3014986314   -0.0278190858   -0.7422133931
     13  C         2.1821748409    1.0620966359   -0.7024072949
     14  Cl        1.7603579080    2.4690116851    0.2414433873
     15  C         3.3833852416    1.0159094271   -1.4187698910
     16  Cl        4.5030709744    2.3581013585   -1.3966354044
     17  C         3.7066372158   -0.1103559194   -2.1709543982
     18  H         4.6392996171   -0.1270223073   -2.7199386384
     19  C         2.8349142149   -1.1921580183   -2.2091526992
     20  H         3.0890078271   -2.0666008207   -2.7960718336
     21  C         1.6402990849   -1.1500443017   -1.4991226317
     22  H         0.9560127547   -1.9894525107   -1.5288121299
   Point Group: c1    Number of degrees of freedom:    60


   Energy is  -3221.129217232

 Hessian updated using BFGS update

 60 Hessian modes will be used to form the next step
  Hessian Eigenvalues:
     0.001785    0.017706    0.018417    0.020759    0.020947    0.021425
     0.022754    0.023638    0.023837    0.023914    0.024092    0.024110
     0.024116    0.024119    0.024138    0.024144    0.024156    0.024305
     0.028702    0.066562    0.159969    0.159997    0.160046    0.160280
     0.219348    0.221083    0.228520    0.236215    0.236584    0.249498
     0.249989    0.249996    0.250249    0.251031    0.252855    0.265535
     0.290051    0.293275    0.301043    0.301162    0.301254    0.301443
     0.320061    0.355178    0.356665    0.356666    0.356683    0.381403
     0.413606    0.426754    0.431488    0.457492    0.461922    0.470028
     0.471735    0.478248    0.478685    0.481193    0.483695    0.609228

 Minimum search - taking simple RFO step
 Searching for Lamda that Minimizes Along All modes
 Value Taken    Lamda =  -0.00004438
 Step Taken.  Stepsize is  0.140272

                             Maximum     Tolerance    Cnvgd?
         Gradient           0.000626      0.000300      NO
         Displacement       0.090979      0.001200      NO
         Energy change     -0.000158      0.000001      NO


 New Cartesian Coordinates Obtained by Inverse Iteration

 Displacement from previous Coordinates is:  0.235930
 ----------------------------------------------------------------
             Standard Nuclear Orientation (Angstroms)
    I     Atom           X                Y                Z
 ----------------------------------------------------------------
    1      C       0.0142569563    -0.0034806178     0.0135708339
    2      C      -0.0682597058    -0.4457380065     1.3376769233
    3      Cl      1.3656651612    -1.0179238664     2.1639552432
    4      C      -1.2651732915    -0.4434570333     2.0400987238
    5      H      -1.3011607721    -0.7888569009     3.0636888939
    6      C      -2.4220072805     0.0083669359     1.4186231854
    7      Cl     -3.9051966364    -0.0039879928     2.3359829091
    8      C      -2.3935693592     0.4596363364     0.0940005299
    9      Cl     -3.8437238904     1.0180190241    -0.6802526825
   10      C      -1.1694460484     0.4462288766    -0.5912639914
   11      Cl     -1.0986559057     1.0095539688    -2.2407424247
   12      C       1.3035966226    -0.0258250677    -0.7387415093
   13      C       2.1764977317     1.0714959319    -0.7169533079
   14      Cl      1.7477675525     2.4896550059     0.2065863701
   15      C       3.3763497589     1.0236519351    -1.4353818806
   16      Cl      4.4865529944     2.3738733773    -1.4355197931
   17      C       3.7066344686    -0.1109142210    -2.1718111194
   18      H       4.6383680017    -0.1285488596    -2.7223349515
   19      C       2.8430460244    -1.1996514825    -2.1924528513
   20      H       3.1024214463    -2.0805873526    -2.7671969156
   21      C       1.6499124942    -1.1563283828    -1.4801106120
   22      H       0.9723406496    -2.0015505784    -1.4963058401
 ----------------------------------------------------------------
 Nuclear Repulsion Energy =        2071.57140822 hartrees
 There are       89 alpha and       89 beta electrons
 Applying Cartesian multipole field
    Component          Value
    ---------          -----
     (2,0,0)        1.00000E-12
     (0,2,0)        2.00000E-11
     (0,0,2)       -3.00000E-11
 Nucleus-field energy     =    -0.0000000240 hartrees
 Requested basis set is 6-311++G(d,p)
 There are 170 shells and 472 basis functions
 A cutoff of  1.0D-15 yielded  10989 shell pairs
 There are     92869 function pairs (     99874 Cartesian)
 Smallest overlap matrix eigenvalue = 1.78E-07
 Linear dependence detected in AO basis
 Number of orthogonalized atomic orbitals = 467
 Maximum deviation from orthogonality = 1.428E-09
 Guess from superposition of atomic densities
 Warning:  Energy on first SCF cycle will be non-variational
 SAD guess density has 178.000000 electrons

 -----------------------------------------------------------------------
  General SCF calculation program by
  Eric Jon Sundstrom, Paul Horn, Yuezhi Mao, Dmitri Zuev, Alec White,
  David Stuck, Shaama M.S., Shane Yost, Joonho Lee, David Small,
  Daniel Levine, Susi Lehtola, Hugh Burton, Evgeny Epifanovsky,
  Bang C. Huynh
 -----------------------------------------------------------------------
 Exchange:     0.2000 Hartree-Fock + 0.0800 Slater + 0.7200 B88
 Correlation:  0.1900 VWN1RPA + 0.8100 LYP
 Using SG-1 standard quadrature grid
 using 6 threads for integral computing
 -------------------------------------------------------
 OpenMP Integral computing Module                
 Release: version 2.0, May 2017, Q-Chem Inc. Pleasanton 
 -------------------------------------------------------
 A restricted SCF calculation will be
 performed using DIIS
 SCF converges when DIIS error is below 1.0e-08
 ---------------------------------------
  Cycle       Energy         DIIS error
 ---------------------------------------
    1   -3225.3541281337      2.82e-02  
    2   -3220.9933377388      2.19e-03  
    3   -3220.8827691199      2.84e-03  
    4   -3221.1169472371      6.25e-04  
    5   -3221.1269796787      2.80e-04  
    6   -3221.1290282212      8.95e-05  
    7   -3221.1292250000      2.53e-05  
    8   -3221.1292380152      1.36e-05  
    9   -3221.1292430859      2.77e-06  
   10   -3221.1292432889      1.01e-06  
   11   -3221.1292433158      2.33e-07  
   12   -3221.1292433172      1.19e-07  
   13   -3221.1292433176      4.35e-08  
   14   -3221.1292433177      1.54e-08  
   15   -3221.1292433175      4.74e-09  Convergence criterion met
 ---------------------------------------
 SCF time:   CPU 762.40s  wall 134.00s 
 SCF   energy in the final basis set =    -3221.1292433175
 Total energy in the final basis set =    -3221.1292433175

 --------------------------------------------------------------

                    Orbital Energies (a.u.)
 --------------------------------------------------------------

 Alpha MOs
 -- Occupied --
********-101.5791-101.5780-101.5766-101.5707-101.5695 -10.2811 -10.2790
-10.2784 -10.2743 -10.2672 -10.2645 -10.2389 -10.2286 -10.2228 -10.2107
-10.2079 -10.2065  -9.4943  -9.4937  -9.4928  -9.4913  -9.4855  -9.4841
 -7.2592  -7.2588  -7.2576  -7.2562  -7.2503  -7.2492  -7.2489  -7.2486
 -7.2484  -7.2477  -7.2476  -7.2469  -7.2462  -7.2455  -7.2403  -7.2397
 -7.2389  -7.2382  -0.9613  -0.9357  -0.9110  -0.9057  -0.8759  -0.8721
 -0.8610  -0.8380  -0.8004  -0.7582  -0.7536  -0.7454  -0.6638  -0.6394
 -0.6282  -0.6156  -0.5522  -0.5487  -0.5278  -0.5162  -0.4958  -0.4821
 -0.4703  -0.4639  -0.4590  -0.4574  -0.4390  -0.4340  -0.4211  -0.4036
 -0.3977  -0.3964  -0.3876  -0.3627  -0.3590  -0.3564  -0.3532  -0.3447
 -0.3424  -0.3389  -0.3289  -0.3214  -0.3212  -0.2786  -0.2778  -0.2688
 -0.2667
 -- Virtual --
 -0.0614  -0.0586  -0.0514  -0.0465  -0.0434  -0.0217  -0.0111  -0.0013
  0.0018   0.0106   0.0111   0.0201   0.0238   0.0259   0.0328   0.0391
  0.0456   0.0521   0.0563   0.0604   0.0616   0.0640   0.0705   0.0748
  0.0807   0.0844   0.0860   0.0888   0.0922   0.0955   0.0975   0.1013
  0.1048   0.1087   0.1121   0.1148   0.1179   0.1198   0.1211   0.1252
  0.1258   0.1302   0.1308   0.1338   0.1398   0.1436   0.1472   0.1475
  0.1510   0.1593   0.1650   0.1679   0.1709   0.1768   0.1808   0.1824
  0.1860   0.1889   0.1952   0.1986   0.2010   0.2076   0.2093   0.2148
  0.2194   0.2266   0.2285   0.2320   0.2371   0.2402   0.2454   0.2492
  0.2496   0.2507   0.2563   0.2614   0.2645   0.2664   0.2683   0.2728
  0.2784   0.2839   0.2867   0.2868   0.2912   0.2979   0.3007   0.3037
  0.3129   0.3198   0.3222   0.3314   0.3359   0.3392   0.3545   0.3623
  0.3930   0.4145   0.4299   0.4321   0.4388   0.4434   0.4492   0.4553
  0.4618   0.4632   0.4651   0.4701   0.4814   0.4837   0.4892   0.4929
  0.5084   0.5106   0.5125   0.5187   0.5272   0.5355   0.5429   0.5475
  0.5666   0.5710   0.5760   0.5790   0.5806   0.5887   0.6017   0.6041
  0.6098   0.6120   0.6232   0.6281   0.6343   0.6396   0.6450   0.6530
  0.6572   0.6718   0.6794   0.6831   0.6873   0.6947   0.6971   0.7259
  0.7304   0.7350   0.7746   0.7891   0.7999   0.8078   0.8163   0.8223
  0.8285   0.8344   0.8389   0.8403   0.8422   0.8441   0.8473   0.8515
  0.8536   0.8568   0.8647   0.8669   0.8683   0.8749   0.8806   0.8930
  0.8963   0.9008   0.9027   0.9034   0.9193   0.9225   0.9266   0.9282
  0.9467   0.9481   0.9510   0.9534   0.9633   0.9670   0.9702   0.9715
  0.9863   0.9898   0.9992   1.0088   1.0229   1.0282   1.0491   1.0505
  1.0561   1.0630   1.1021   1.1112   1.1540   1.1591   1.1792   1.1933
  1.2178   1.2364   1.2450   1.2495   1.2553   1.2637   1.2732   1.2824
  1.2833   1.2984   1.3047   1.3128   1.3416   1.3540   1.3736   1.3803
  1.4113   1.4476   1.4586   1.4760   1.4873   1.5176   1.5496   1.5536
  1.5759   1.5798   1.5890   1.6080   1.6267   1.6527   1.6605   1.6734
  1.7163   1.7478   1.7512   1.7644   1.7770   1.7908   1.8182   1.8217
  1.8229   1.8488   1.8661   1.8781   1.8821   1.9076   1.9236   1.9304
  1.9384   1.9594   1.9903   2.0081   2.0180   2.0537   2.0592   2.0705
  2.1201   2.1709   2.1864   2.2052   2.2285   2.2472   2.2480   2.2546
  2.2688   2.2795   2.2842   2.3024   2.3106   2.3237   2.3285   2.3488
  2.3806   2.4031   2.4206   2.4310   2.4392   2.4470   2.4727   2.4754
  2.4920   2.5159   2.5218   2.5319   2.5526   2.5565   2.5829   2.6075
  2.6345   2.6600   2.6677   2.6942   2.6988   2.7054   2.7292   2.7391
  2.7496   2.7510   2.7722   2.7794   2.7843   2.8220   2.8339   2.8353
  2.8576   2.8968   2.9646   2.9773   3.0641   3.0870   3.0947   3.1180
  3.1323   3.1411   3.1794   3.2074   3.2178   3.2351   3.2735   3.3522
  3.3885   3.4012   3.5040   3.5242   3.6248   3.6902   3.7275   3.7620
  3.8929   3.9518   4.0216   4.0510   4.1026   4.3281   4.8015   4.8169
  9.7552   9.7855   9.7932   9.8098   9.8359   9.8554  23.3385  23.5191
 23.8132  23.8372  23.8845  23.8959  23.9381  23.9520  24.0221  24.0666
 24.0974  24.1545  25.7738  25.7971  25.8368  25.8668  25.9507  25.9866
 26.0975  26.1339  26.1624  26.2176  26.3434  26.3798  26.4931  26.5957
 26.6524  26.7117  26.8469  27.0565 215.7470 215.7802 215.7894 215.8095
215.8451 215.8622
 --------------------------------------------------------------

          Ground-State Mulliken Net Atomic Charges

     Atom                 Charge (a.u.)
  ----------------------------------------
      1 C                    -0.460248
      2 C                    -0.443045
      3 Cl                    0.442778
      4 C                    -0.375899
      5 H                     0.231291
      6 C                    -0.097638
      7 Cl                    0.560564
      8 C                     0.812577
      9 Cl                    0.590451
     10 C                    -1.519647
     11 Cl                    0.628743
     12 C                     0.076427
     13 C                    -1.428942
     14 Cl                    0.487107
     15 C                     0.839539
     16 Cl                    0.532331
     17 C                    -0.418693
     18 H                     0.211186
     19 C                    -0.751111
     20 H                     0.178191
     21 C                    -0.281772
     22 H                     0.185810
  ----------------------------------------
  Sum of atomic charges =     0.000000

 -----------------------------------------------------------------
                    Cartesian Multipole Moments
 -----------------------------------------------------------------
    Charge (ESU x 10^10)
                -0.0000
    Dipole Moment (Debye)
         X       0.6406      Y      -2.4513      Z      -0.5838
       Tot       2.6000
    Quadrupole Moments (Debye-Ang)
        XX    -145.8982     XY      -4.9068     YY    -144.8291
        XZ      -6.1074     YZ       3.6963     ZZ    -139.5301
    Octopole Moments (Debye-Ang^2)
       XXX     -74.2831    XXY     -86.5663    XYY     -31.8737
       YYY    -214.8145    XXZ      -0.3955    XYZ      13.9178
       YYZ      17.6256    XZZ     -20.5756    YZZ     -80.4107
       ZZZ      65.9501
    Hexadecapole Moments (Debye-Ang^3)
      XXXX   -6328.2586   XXXY    -369.1899   XXYY   -1327.6904
      XYYY    -306.7249   YYYY   -1497.9490   XXXZ     723.4075
      XXYZ     121.4193   XYYZ     266.2547   YYYZ     315.5946
      XXZZ   -1379.4153   XYZZ    -132.9109   YYZZ    -630.9525
      XZZZ     758.3237   YZZZ     283.3884   ZZZZ   -2300.7339
 -----------------------------------------------------------------
 Calculating analytic gradient of the SCF energy
 Gradient of SCF Energy
            1           2           3           4           5           6
    1  -0.0001610   0.0002012  -0.0001002   0.0000540  -0.0000134   0.0000207
    2  -0.0001501   0.0001544  -0.0000520   0.0000054  -0.0000197   0.0000342
    3   0.0001459  -0.0001001   0.0000030  -0.0000281   0.0000035  -0.0001293
            7           8           9          10          11          12
    1  -0.0000209  -0.0000920  -0.0000199   0.0001038   0.0001326  -0.0000140
    2   0.0000152  -0.0000266  -0.0000074  -0.0000132  -0.0000457  -0.0001133
    3  -0.0000218   0.0002126   0.0000937  -0.0000054  -0.0000027  -0.0001715
           13          14          15          16          17          18
    1  -0.0000060  -0.0000011   0.0000523  -0.0000400  -0.0000547  -0.0000071
    2   0.0000822  -0.0000058   0.0000022   0.0000121   0.0000165   0.0000007
    3  -0.0000346   0.0000821  -0.0000488   0.0000214   0.0000328  -0.0000115
           19          20          21          22
    1   0.0000171  -0.0000112  -0.0000061  -0.0000342
    2   0.0000542   0.0000113   0.0000516  -0.0000062
    3  -0.0000090  -0.0000245   0.0000118  -0.0000195
 Max gradient component =       2.126E-04
 RMS gradient           =       7.309E-05
 Gradient time:  CPU 230.84 s  wall 38.70 s
 Geometry Optimization Parameters
   NAtoms,    NIC,     NZ,  NCons,   NDum,   NFix, NCnnct, MaxDiis
       22     163      22       0       0       0       0       0

 Cartesian Hessian Update
 Hessian updated using BFGS update


** GEOMETRY OPTIMIZATION IN DELOCALIZED INTERNAL COORDINATES **
   Searching for a Minimum

   Optimization Cycle:  14

                       Coordinates (Angstroms)
     ATOM                X               Y               Z
      1  C         0.0142569563   -0.0034806178    0.0135708339
      2  C        -0.0682597058   -0.4457380065    1.3376769233
      3  Cl        1.3656651612   -1.0179238664    2.1639552432
      4  C        -1.2651732915   -0.4434570333    2.0400987238
      5  H        -1.3011607721   -0.7888569009    3.0636888939
      6  C        -2.4220072805    0.0083669359    1.4186231854
      7  Cl       -3.9051966364   -0.0039879928    2.3359829091
      8  C        -2.3935693592    0.4596363364    0.0940005299
      9  Cl       -3.8437238904    1.0180190241   -0.6802526825
     10  C        -1.1694460484    0.4462288766   -0.5912639914
     11  Cl       -1.0986559057    1.0095539688   -2.2407424247
     12  C         1.3035966226   -0.0258250677   -0.7387415093
     13  C         2.1764977317    1.0714959319   -0.7169533079
     14  Cl        1.7477675525    2.4896550059    0.2065863701
     15  C         3.3763497589    1.0236519351   -1.4353818806
     16  Cl        4.4865529944    2.3738733773   -1.4355197931
     17  C         3.7066344686   -0.1109142210   -2.1718111194
     18  H         4.6383680017   -0.1285488596   -2.7223349515
     19  C         2.8430460244   -1.1996514825   -2.1924528513
     20  H         3.1024214463   -2.0805873526   -2.7671969156
     21  C         1.6499124942   -1.1563283828   -1.4801106120
     22  H         0.9723406496   -2.0015505784   -1.4963058401
   Point Group: c1    Number of degrees of freedom:    60


   Energy is  -3221.129243318

 Hessian updated using BFGS update

 60 Hessian modes will be used to form the next step
  Hessian Eigenvalues:
     0.001602    0.017264    0.018284    0.020691    0.020962    0.021442
     0.022848    0.023638    0.023831    0.023862    0.024093    0.024111
     0.024117    0.024127    0.024136    0.024145    0.024150    0.024344
     0.028859    0.067100    0.159937    0.159995    0.160036    0.160301
     0.217110    0.220867    0.227758    0.236203    0.236550    0.246607
     0.249603    0.250018    0.250058    0.250360    0.252769    0.268672
     0.289855    0.294858    0.301053    0.301194    0.301351    0.301451
     0.321542    0.355216    0.356664    0.356665    0.356682    0.382342
     0.414690    0.427037    0.431491    0.457377    0.462465    0.470938
     0.471622    0.478242    0.478413    0.481634    0.486391    0.604959

 Minimum search - taking simple RFO step
 Searching for Lamda that Minimizes Along All modes
 Value Taken    Lamda =  -0.00000427
 Step Taken.  Stepsize is  0.030142

                             Maximum     Tolerance    Cnvgd?
         Gradient           0.000399      0.000300      NO
         Displacement       0.017839      0.001200      NO
         Energy change     -0.000026      0.000001      NO


 New Cartesian Coordinates Obtained by Inverse Iteration

 Displacement from previous Coordinates is:  0.055805
 ----------------------------------------------------------------
             Standard Nuclear Orientation (Angstroms)
    I     Atom           X                Y                Z
 ----------------------------------------------------------------
    1      C       0.0148972582     0.0003360065     0.0144135667
    2      C      -0.0686830134    -0.4476590144     1.3367122214
    3      Cl      1.3651214701    -1.0224832859     2.1621332728
    4      C      -1.2660549790    -0.4482983775     2.0384174853
    5      H      -1.3024178497    -0.7977260965     3.0606197751
    6      C      -2.4225617623     0.0055402852     1.4179106618
    7      Cl     -3.9062290437    -0.0114387683     2.3343914864
    8      C      -2.3932383009     0.4620964338     0.0948377012
    9      Cl     -3.8430134687     1.0221355328    -0.6790391504
   10      C      -1.1687111670     0.4520741462    -0.5894956052
   11      Cl     -1.0981485770     1.0211058579    -2.2370134790
   12      C       1.3041215182    -0.0231893604    -0.7378185447
   13      C       2.1765370117     1.0744076064    -0.7201523513
   14      Cl      1.7460960687     2.4958975020     0.1972221835
   15      C       3.3763181339     1.0243711287    -1.4385966160
   16      Cl      4.4863837559     2.3747417645    -1.4441371598
   17      C       3.7068550291    -0.1126128239    -2.1712906833
   18      H       4.6384499809    -0.1317314621    -2.7219997263
   19      C       2.8435352564    -1.2016645097    -2.1880711532
   20      H       3.1029695982    -2.0845076783    -2.7598430579
   21      C       1.6506295077    -1.1561325404    -1.4755048857
   22      H       0.9733605451    -2.0016313167    -1.4885802083
 ----------------------------------------------------------------
 Nuclear Repulsion Energy =        2071.37961829 hartrees
 There are       89 alpha and       89 beta electrons
 Applying Cartesian multipole field
    Component          Value
    ---------          -----
     (2,0,0)        1.00000E-12
     (0,2,0)        2.00000E-11
     (0,0,2)       -3.00000E-11
 Nucleus-field energy     =    -0.0000000239 hartrees
 Requested basis set is 6-311++G(d,p)
 There are 170 shells and 472 basis functions
 A cutoff of  1.0D-15 yielded  10989 shell pairs
 There are     92874 function pairs (     99879 Cartesian)
 Smallest overlap matrix eigenvalue = 1.77E-07
 Linear dependence detected in AO basis
 Number of orthogonalized atomic orbitals = 467
 Maximum deviation from orthogonality = 4.306E-10
 Guess from superposition of atomic densities
 Warning:  Energy on first SCF cycle will be non-variational
 SAD guess density has 178.000000 electrons

 -----------------------------------------------------------------------
  General SCF calculation program by
  Eric Jon Sundstrom, Paul Horn, Yuezhi Mao, Dmitri Zuev, Alec White,
  David Stuck, Shaama M.S., Shane Yost, Joonho Lee, David Small,
  Daniel Levine, Susi Lehtola, Hugh Burton, Evgeny Epifanovsky,
  Bang C. Huynh
 -----------------------------------------------------------------------
 Exchange:     0.2000 Hartree-Fock + 0.0800 Slater + 0.7200 B88
 Correlation:  0.1900 VWN1RPA + 0.8100 LYP
 Using SG-1 standard quadrature grid
 using 6 threads for integral computing
 -------------------------------------------------------
 OpenMP Integral computing Module                
 Release: version 2.0, May 2017, Q-Chem Inc. Pleasanton 
 -------------------------------------------------------
 A restricted SCF calculation will be
 performed using DIIS
 SCF converges when DIIS error is below 1.0e-08
 ---------------------------------------
  Cycle       Energy         DIIS error
 ---------------------------------------
    1   -3225.3532509362      2.82e-02  
    2   -3220.9933626888      2.18e-03  
    3   -3220.8827597725      2.84e-03  
    4   -3221.1169355434      6.26e-04  
    5   -3221.1269798343      2.81e-04  
    6   -3221.1290309525      8.95e-05  
    7   -3221.1292276276      2.54e-05  
    8   -3221.1292407159      1.36e-05  
    9   -3221.1292457916      2.77e-06  
   10   -3221.1292459945      1.01e-06  
   11   -3221.1292460213      2.33e-07  
   12   -3221.1292460224      1.20e-07  
   13   -3221.1292460229      4.36e-08  
   14   -3221.1292460230      1.54e-08  
   15   -3221.1292460228      4.72e-09  Convergence criterion met
 ---------------------------------------
 SCF time:   CPU 761.77s  wall 134.00s 
 SCF   energy in the final basis set =    -3221.1292460228
 Total energy in the final basis set =    -3221.1292460228

 --------------------------------------------------------------

                    Orbital Energies (a.u.)
 --------------------------------------------------------------

 Alpha MOs
 -- Occupied --
********-101.5791-101.5780-101.5767-101.5707-101.5695 -10.2811 -10.2790
-10.2784 -10.2743 -10.2672 -10.2645 -10.2390 -10.2286 -10.2229 -10.2107
-10.2079 -10.2065  -9.4943  -9.4937  -9.4928  -9.4914  -9.4855  -9.4841
 -7.2592  -7.2588  -7.2576  -7.2562  -7.2503  -7.2492  -7.2489  -7.2486
 -7.2484  -7.2477  -7.2476  -7.2469  -7.2462  -7.2455  -7.2403  -7.2397
 -7.2389  -7.2382  -0.9613  -0.9357  -0.9109  -0.9057  -0.8759  -0.8721
 -0.8610  -0.8380  -0.8004  -0.7582  -0.7536  -0.7454  -0.6638  -0.6394
 -0.6282  -0.6157  -0.5522  -0.5486  -0.5278  -0.5162  -0.4958  -0.4821
 -0.4703  -0.4639  -0.4590  -0.4574  -0.4390  -0.4340  -0.4211  -0.4035
 -0.3977  -0.3964  -0.3876  -0.3628  -0.3590  -0.3564  -0.3532  -0.3447
 -0.3424  -0.3389  -0.3289  -0.3214  -0.3212  -0.2784  -0.2780  -0.2689
 -0.2667
 -- Virtual --
 -0.0614  -0.0586  -0.0514  -0.0465  -0.0434  -0.0217  -0.0111  -0.0014
  0.0018   0.0106   0.0111   0.0202   0.0238   0.0259   0.0328   0.0391
  0.0456   0.0521   0.0563   0.0606   0.0615   0.0640   0.0705   0.0748
  0.0807   0.0844   0.0860   0.0889   0.0922   0.0955   0.0975   0.1013
  0.1048   0.1086   0.1121   0.1149   0.1179   0.1198   0.1211   0.1252
  0.1258   0.1301   0.1308   0.1338   0.1398   0.1437   0.1473   0.1474
  0.1510   0.1593   0.1649   0.1679   0.1709   0.1769   0.1807   0.1823
  0.1860   0.1889   0.1953   0.1986   0.2010   0.2075   0.2091   0.2147
  0.2195   0.2267   0.2285   0.2319   0.2369   0.2403   0.2455   0.2492
  0.2496   0.2507   0.2562   0.2613   0.2645   0.2664   0.2684   0.2728
  0.2784   0.2840   0.2866   0.2869   0.2912   0.2977   0.3006   0.3035
  0.3128   0.3198   0.3222   0.3315   0.3360   0.3392   0.3546   0.3623
  0.3930   0.4144   0.4298   0.4321   0.4389   0.4434   0.4491   0.4554
  0.4618   0.4631   0.4650   0.4701   0.4814   0.4837   0.4891   0.4929
  0.5086   0.5107   0.5126   0.5186   0.5272   0.5353   0.5429   0.5473
  0.5666   0.5712   0.5758   0.5790   0.5805   0.5886   0.6018   0.6040
  0.6099   0.6119   0.6231   0.6280   0.6344   0.6394   0.6451   0.6531
  0.6570   0.6718   0.6792   0.6828   0.6874   0.6946   0.6970   0.7259
  0.7307   0.7352   0.7745   0.7892   0.7997   0.8080   0.8163   0.8223
  0.8286   0.8343   0.8390   0.8403   0.8421   0.8440   0.8474   0.8514
  0.8537   0.8569   0.8647   0.8668   0.8683   0.8749   0.8804   0.8930
  0.8964   0.9006   0.9026   0.9034   0.9194   0.9223   0.9268   0.9282
  0.9469   0.9482   0.9512   0.9533   0.9635   0.9669   0.9702   0.9713
  0.9866   0.9898   0.9991   1.0086   1.0229   1.0281   1.0490   1.0504
  1.0560   1.0630   1.1020   1.1112   1.1541   1.1590   1.1793   1.1932
  1.2176   1.2364   1.2450   1.2497   1.2551   1.2637   1.2734   1.2823
  1.2834   1.2984   1.3049   1.3129   1.3416   1.3543   1.3734   1.3801
  1.4110   1.4475   1.4591   1.4760   1.4874   1.5176   1.5496   1.5534
  1.5759   1.5798   1.5890   1.6079   1.6267   1.6528   1.6603   1.6734
  1.7163   1.7476   1.7512   1.7642   1.7768   1.7905   1.8184   1.8217
  1.8228   1.8488   1.8659   1.8782   1.8819   1.9076   1.9236   1.9305
  1.9383   1.9594   1.9902   2.0081   2.0182   2.0536   2.0593   2.0705
  2.1200   2.1709   2.1865   2.2052   2.2285   2.2472   2.2480   2.2545
  2.2689   2.2795   2.2841   2.3023   2.3106   2.3236   2.3285   2.3487
  2.3808   2.4033   2.4197   2.4313   2.4393   2.4470   2.4726   2.4754
  2.4924   2.5155   2.5212   2.5319   2.5524   2.5564   2.5830   2.6074
  2.6343   2.6598   2.6677   2.6944   2.6987   2.7054   2.7292   2.7391
  2.7495   2.7508   2.7722   2.7793   2.7844   2.8220   2.8339   2.8353
  2.8577   2.8968   2.9645   2.9773   3.0639   3.0870   3.0946   3.1178
  3.1323   3.1411   3.1792   3.2073   3.2177   3.2350   3.2736   3.3522
  3.3886   3.4009   3.5039   3.5241   3.6248   3.6902   3.7275   3.7619
  3.8927   3.9518   4.0216   4.0510   4.1026   4.3281   4.8013   4.8169
  9.7553   9.7855   9.7930   9.8098   9.8360   9.8555  23.3386  23.5190
 23.8128  23.8372  23.8847  23.8958  23.9378  23.9519  24.0220  24.0665
 24.0972  24.1544  25.7739  25.7970  25.8367  25.8667  25.9505  25.9866
 26.0971  26.1340  26.1619  26.2175  26.3431  26.3800  26.4927  26.5954
 26.6519  26.7121  26.8467  27.0563 215.7471 215.7802 215.7892 215.8095
215.8452 215.8622
 --------------------------------------------------------------

          Ground-State Mulliken Net Atomic Charges

     Atom                 Charge (a.u.)
  ----------------------------------------
      1 C                    -0.453655
      2 C                    -0.446741
      3 Cl                    0.444582
      4 C                    -0.373296
      5 H                     0.231477
      6 C                    -0.095086
      7 Cl                    0.560735
      8 C                     0.806300
      9 Cl                    0.590600
     10 C                    -1.518495
     11 Cl                    0.628099
     12 C                     0.075028
     13 C                    -1.424570
     14 Cl                    0.485432
     15 C                     0.835116
     16 Cl                    0.532963
     17 C                    -0.417644
     18 H                     0.211224
     19 C                    -0.749633
     20 H                     0.178235
     21 C                    -0.286244
     22 H                     0.185572
  ----------------------------------------
  Sum of atomic charges =     0.000000

 -----------------------------------------------------------------
                    Cartesian Multipole Moments
 -----------------------------------------------------------------
    Charge (ESU x 10^10)
                -0.0000
    Dipole Moment (Debye)
         X       0.6397      Y      -2.4564      Z      -0.5788
       Tot       2.6035
    Quadrupole Moments (Debye-Ang)
        XX    -145.8947     XY      -4.9195     YY    -144.8191
        XZ      -6.0892     YZ       3.6865     ZZ    -139.5676
    Octopole Moments (Debye-Ang^2)
       XXX     -74.2125    XXY     -86.8037    XYY     -31.8540
       YYY    -215.2951    XXZ      -0.1803    XYZ      13.9673
       YYZ      17.8141    XZZ     -20.6493    YZZ     -80.5685
       ZZZ      66.5415
    Hexadecapole Moments (Debye-Ang^3)
      XXXX   -6328.1037   XXXY    -369.6223   XXYY   -1328.6791
      XYYY    -307.1644   YYYY   -1504.4708   XXXZ     725.9332
      XXYZ     122.7611   XYYZ     266.9871   YYYZ     319.6290
      XXZZ   -1379.1865   XYZZ    -132.9021   YYZZ    -631.6364
      XZZZ     761.1168   YZZZ     287.1336   ZZZZ   -2299.0111
 -----------------------------------------------------------------
 Calculating analytic gradient of the SCF energy
 Gradient of SCF Energy
            1           2           3           4           5           6
    1   0.0000097   0.0000881   0.0000152  -0.0000123   0.0000061   0.0000263
    2   0.0000654   0.0000207  -0.0000946   0.0000018  -0.0000215  -0.0000026
    3   0.0000578  -0.0000423   0.0000695   0.0000061   0.0000009   0.0000171
            7           8           9          10          11          12
    1   0.0000071  -0.0000176   0.0000063  -0.0000041  -0.0000016  -0.0000157
    2  -0.0000197   0.0000074   0.0000046   0.0000296  -0.0000150  -0.0000620
    3   0.0000253  -0.0000017   0.0000044  -0.0000158  -0.0000139  -0.0000328
           13          14          15          16          17          18
    1  -0.0000112  -0.0000728   0.0000161   0.0000015  -0.0000035  -0.0000075
    2   0.0000364  -0.0000566   0.0000264  -0.0000112   0.0000050   0.0000044
    3   0.0000050   0.0000264  -0.0000030  -0.0000136  -0.0000134  -0.0000151
           19          20          21          22
    1   0.0000091  -0.0000077  -0.0000095  -0.0000219
    2   0.0000116   0.0000115   0.0000561   0.0000025
    3  -0.0000251  -0.0000184   0.0000016  -0.0000191
 Max gradient component =       9.459E-05
 RMS gradient           =       3.005E-05
 Gradient time:  CPU 230.54 s  wall 38.65 s
 Geometry Optimization Parameters
   NAtoms,    NIC,     NZ,  NCons,   NDum,   NFix, NCnnct, MaxDiis
       22     163      22       0       0       0       0       0

 Cartesian Hessian Update
 Hessian updated using BFGS update


** GEOMETRY OPTIMIZATION IN DELOCALIZED INTERNAL COORDINATES **
   Searching for a Minimum

   Optimization Cycle:  15

                       Coordinates (Angstroms)
     ATOM                X               Y               Z
      1  C         0.0148972582    0.0003360065    0.0144135667
      2  C        -0.0686830134   -0.4476590144    1.3367122214
      3  Cl        1.3651214701   -1.0224832859    2.1621332728
      4  C        -1.2660549790   -0.4482983775    2.0384174853
      5  H        -1.3024178497   -0.7977260965    3.0606197751
      6  C        -2.4225617623    0.0055402852    1.4179106618
      7  Cl       -3.9062290437   -0.0114387683    2.3343914864
      8  C        -2.3932383009    0.4620964338    0.0948377012
      9  Cl       -3.8430134687    1.0221355328   -0.6790391504
     10  C        -1.1687111670    0.4520741462   -0.5894956052
     11  Cl       -1.0981485770    1.0211058579   -2.2370134790
     12  C         1.3041215182   -0.0231893604   -0.7378185447
     13  C         2.1765370117    1.0744076064   -0.7201523513
     14  Cl        1.7460960687    2.4958975020    0.1972221835
     15  C         3.3763181339    1.0243711287   -1.4385966160
     16  Cl        4.4863837559    2.3747417645   -1.4441371598
     17  C         3.7068550291   -0.1126128239   -2.1712906833
     18  H         4.6384499809   -0.1317314621   -2.7219997263
     19  C         2.8435352564   -1.2016645097   -2.1880711532
     20  H         3.1029695982   -2.0845076783   -2.7598430579
     21  C         1.6506295077   -1.1561325404   -1.4755048857
     22  H         0.9733605451   -2.0016313167   -1.4885802083
   Point Group: c1    Number of degrees of freedom:    60


   Energy is  -3221.129246023

 Hessian updated using BFGS update

 60 Hessian modes will be used to form the next step
  Hessian Eigenvalues:
     0.001695    0.015509    0.018243    0.020433    0.021171    0.021465
     0.022207    0.023650    0.023771    0.023870    0.024092    0.024106
     0.024112    0.024125    0.024135    0.024146    0.024150    0.024319
     0.030379    0.068780    0.159564    0.159991    0.160026    0.160310
     0.193738    0.220593    0.225012    0.235735    0.236516    0.240188
     0.249695    0.250020    0.250310    0.251512    0.254805    0.274990
     0.289840    0.299357    0.301010    0.301228    0.301294    0.302221
     0.326067    0.355187    0.356663    0.356667    0.356681    0.380458
     0.415872    0.427028    0.431896    0.456713    0.462687    0.470918
     0.472660    0.478229    0.478573    0.483067    0.495195    0.599561

 Minimum search - taking simple RFO step
 Searching for Lamda that Minimizes Along All modes
 Value Taken    Lamda =  -0.00000101
 Step Taken.  Stepsize is  0.005141

                             Maximum     Tolerance    Cnvgd?
         Gradient           0.000181      0.000300     YES
         Displacement       0.002546      0.001200      NO
         Energy change     -0.000003      0.000001      NO


 New Cartesian Coordinates Obtained by Inverse Iteration

 Displacement from previous Coordinates is:  0.017726
 ----------------------------------------------------------------
             Standard Nuclear Orientation (Angstroms)
    I     Atom           X                Y                Z
 ----------------------------------------------------------------
    1      C       0.0148923592     0.0015868198     0.0146034631
    2      C      -0.0688787293    -0.4470437616     1.3366304074
    3      Cl      1.3654704929    -1.0203221210     2.1619082972
    4      C      -1.2663839629    -0.4494235426     2.0380600274
    5      H      -1.3025537004    -0.7994453574     3.0600631677
    6      C      -2.4231336320     0.0036523527     1.4175014664
    7      Cl     -3.9070818836    -0.0152500521     2.3334637395
    8      C      -2.3936252294     0.4614870878     0.0948470766
    9      Cl     -3.8435806513     1.0212679399    -0.6789145743
   10      C      -1.1688979841     0.4530796871    -0.5891117531
   11      Cl     -1.0982566698     1.0245444913    -2.2357527638
   12      C       1.3042180361    -0.0216870614    -0.7376076885
   13      C       2.1773672703     1.0754358615    -0.7207784343
   14      Cl      1.7487662629     2.4980915192     0.1956059181
   15      C       3.3770172967     1.0241103960    -1.4392790682
   16      Cl      4.4880216640     2.3737435931    -1.4454046745
   17      C       3.7068595438    -0.1134551748    -2.1713480272
   18      H       4.6384126423    -0.1333756270    -2.7220962087
   19      C       2.8429416315    -1.2020284238    -2.1873105862
   20      H       3.1018104751    -2.0854085533    -2.7585045613
   21      C       1.6502128038    -1.1553490794    -1.4745758723
   22      H       0.9726189367    -2.0005799643    -1.4868836182
 ----------------------------------------------------------------
 Nuclear Repulsion Energy =        2071.27101051 hartrees
 There are       89 alpha and       89 beta electrons
 Applying Cartesian multipole field
    Component          Value
    ---------          -----
     (2,0,0)        1.00000E-12
     (0,2,0)        2.00000E-11
     (0,0,2)       -3.00000E-11
 Nucleus-field energy     =    -0.0000000238 hartrees
 Requested basis set is 6-311++G(d,p)
 There are 170 shells and 472 basis functions
 A cutoff of  1.0D-15 yielded  10988 shell pairs
 There are     92873 function pairs (     99878 Cartesian)
 Smallest overlap matrix eigenvalue = 1.77E-07
 Linear dependence detected in AO basis
 Number of orthogonalized atomic orbitals = 467
 Maximum deviation from orthogonality = 3.642E-10
 Guess from superposition of atomic densities
 Warning:  Energy on first SCF cycle will be non-variational
 SAD guess density has 178.000000 electrons

 -----------------------------------------------------------------------
  General SCF calculation program by
  Eric Jon Sundstrom, Paul Horn, Yuezhi Mao, Dmitri Zuev, Alec White,
  David Stuck, Shaama M.S., Shane Yost, Joonho Lee, David Small,
  Daniel Levine, Susi Lehtola, Hugh Burton, Evgeny Epifanovsky,
  Bang C. Huynh
 -----------------------------------------------------------------------
 Exchange:     0.2000 Hartree-Fock + 0.0800 Slater + 0.7200 B88
 Correlation:  0.1900 VWN1RPA + 0.8100 LYP
 Using SG-1 standard quadrature grid
 using 6 threads for integral computing
 -------------------------------------------------------
 OpenMP Integral computing Module                
 Release: version 2.0, May 2017, Q-Chem Inc. Pleasanton 
 -------------------------------------------------------
 A restricted SCF calculation will be
 performed using DIIS
 SCF converges when DIIS error is below 1.0e-08
 ---------------------------------------
  Cycle       Energy         DIIS error
 ---------------------------------------
    1   -3225.3533573869      2.82e-02  
    2   -3220.9933692236      2.18e-03  
    3   -3220.8827516232      2.84e-03  
    4   -3221.1169314807      6.26e-04  
    5   -3221.1269813742      2.81e-04  
    6   -3221.1290315757      8.95e-05  
    7   -3221.1292282901      2.54e-05  
    8   -3221.1292413517      1.36e-05  
    9   -3221.1292464276      2.77e-06  
   10   -3221.1292466305      1.01e-06  
   11   -3221.1292466573      2.33e-07  
   12   -3221.1292466585      1.20e-07  
   13   -3221.1292466590      4.36e-08  
   14   -3221.1292466591      1.54e-08  
   15   -3221.1292466592      4.72e-09  Convergence criterion met
 ---------------------------------------
 SCF time:   CPU 761.68s  wall 135.00s 
 SCF   energy in the final basis set =    -3221.1292466592
 Total energy in the final basis set =    -3221.1292466592

 --------------------------------------------------------------

                    Orbital Energies (a.u.)
 --------------------------------------------------------------

 Alpha MOs
 -- Occupied --
********-101.5791-101.5780-101.5766-101.5707-101.5695 -10.2811 -10.2790
-10.2784 -10.2743 -10.2672 -10.2645 -10.2390 -10.2286 -10.2229 -10.2107
-10.2079 -10.2065  -9.4943  -9.4937  -9.4928  -9.4913  -9.4855  -9.4841
 -7.2592  -7.2588  -7.2576  -7.2562  -7.2503  -7.2492  -7.2489  -7.2486
 -7.2484  -7.2477  -7.2476  -7.2469  -7.2462  -7.2455  -7.2403  -7.2397
 -7.2389  -7.2382  -0.9613  -0.9357  -0.9109  -0.9057  -0.8759  -0.8721
 -0.8610  -0.8380  -0.8004  -0.7582  -0.7536  -0.7454  -0.6638  -0.6394
 -0.6282  -0.6157  -0.5523  -0.5486  -0.5279  -0.5162  -0.4958  -0.4821
 -0.4703  -0.4639  -0.4590  -0.4574  -0.4390  -0.4340  -0.4211  -0.4035
 -0.3977  -0.3964  -0.3876  -0.3627  -0.3590  -0.3564  -0.3532  -0.3447
 -0.3424  -0.3389  -0.3289  -0.3214  -0.3212  -0.2784  -0.2780  -0.2689
 -0.2667
 -- Virtual --
 -0.0614  -0.0586  -0.0515  -0.0465  -0.0434  -0.0217  -0.0111  -0.0013
  0.0018   0.0106   0.0111   0.0202   0.0238   0.0259   0.0328   0.0391
  0.0455   0.0521   0.0563   0.0606   0.0615   0.0640   0.0705   0.0748
  0.0807   0.0844   0.0859   0.0889   0.0922   0.0955   0.0975   0.1013
  0.1048   0.1086   0.1121   0.1149   0.1179   0.1198   0.1210   0.1252
  0.1258   0.1300   0.1308   0.1338   0.1399   0.1437   0.1473   0.1474
  0.1510   0.1594   0.1649   0.1679   0.1709   0.1769   0.1807   0.1823
  0.1860   0.1888   0.1953   0.1986   0.2010   0.2075   0.2091   0.2147
  0.2195   0.2267   0.2285   0.2319   0.2369   0.2404   0.2455   0.2491
  0.2496   0.2507   0.2562   0.2613   0.2645   0.2664   0.2684   0.2728
  0.2784   0.2840   0.2866   0.2869   0.2912   0.2977   0.3006   0.3034
  0.3127   0.3198   0.3222   0.3314   0.3360   0.3392   0.3546   0.3623
  0.3930   0.4145   0.4298   0.4321   0.4389   0.4434   0.4491   0.4554
  0.4617   0.4631   0.4650   0.4701   0.4814   0.4837   0.4891   0.4929
  0.5086   0.5107   0.5126   0.5187   0.5271   0.5352   0.5430   0.5473
  0.5666   0.5712   0.5758   0.5790   0.5804   0.5885   0.6018   0.6040
  0.6099   0.6118   0.6230   0.6280   0.6343   0.6394   0.6451   0.6531
  0.6570   0.6718   0.6792   0.6828   0.6874   0.6946   0.6971   0.7259
  0.7308   0.7352   0.7745   0.7893   0.7998   0.8081   0.8162   0.8223
  0.8287   0.8343   0.8390   0.8403   0.8421   0.8440   0.8474   0.8515
  0.8537   0.8569   0.8646   0.8669   0.8683   0.8749   0.8804   0.8930
  0.8964   0.9007   0.9025   0.9035   0.9194   0.9223   0.9268   0.9282
  0.9470   0.9483   0.9513   0.9533   0.9635   0.9668   0.9702   0.9713
  0.9866   0.9898   0.9990   1.0085   1.0229   1.0281   1.0490   1.0504
  1.0560   1.0629   1.1020   1.1112   1.1541   1.1591   1.1793   1.1931
  1.2176   1.2364   1.2449   1.2497   1.2551   1.2637   1.2734   1.2822
  1.2834   1.2985   1.3049   1.3129   1.3416   1.3543   1.3731   1.3801
  1.4111   1.4476   1.4592   1.4760   1.4875   1.5176   1.5496   1.5534
  1.5758   1.5798   1.5890   1.6079   1.6265   1.6528   1.6603   1.6734
  1.7163   1.7475   1.7512   1.7641   1.7767   1.7904   1.8184   1.8216
  1.8229   1.8488   1.8659   1.8782   1.8819   1.9076   1.9236   1.9304
  1.9383   1.9594   1.9902   2.0081   2.0183   2.0536   2.0593   2.0706
  2.1201   2.1709   2.1865   2.2052   2.2285   2.2473   2.2479   2.2545
  2.2689   2.2795   2.2841   2.3023   2.3106   2.3235   2.3284   2.3487
  2.3809   2.4033   2.4196   2.4313   2.4394   2.4469   2.4724   2.4755
  2.4923   2.5154   2.5211   2.5319   2.5524   2.5564   2.5830   2.6074
  2.6341   2.6598   2.6677   2.6944   2.6987   2.7054   2.7292   2.7391
  2.7495   2.7507   2.7722   2.7793   2.7844   2.8220   2.8339   2.8353
  2.8577   2.8968   2.9645   2.9772   3.0638   3.0870   3.0946   3.1178
  3.1322   3.1410   3.1792   3.2073   3.2177   3.2350   3.2737   3.3522
  3.3887   3.4009   3.5039   3.5242   3.6248   3.6902   3.7274   3.7619
  3.8926   3.9518   4.0216   4.0511   4.1026   4.3281   4.8013   4.8168
  9.7552   9.7855   9.7930   9.8099   9.8360   9.8554  23.3387  23.5189
 23.8128  23.8372  23.8847  23.8958  23.9378  23.9519  24.0220  24.0665
 24.0972  24.1544  25.7739  25.7971  25.8367  25.8667  25.9504  25.9866
 26.0971  26.1339  26.1619  26.2174  26.3428  26.3799  26.4926  26.5954
 26.6518  26.7122  26.8466  27.0559 215.7470 215.7802 215.7892 215.8096
215.8451 215.8622
 --------------------------------------------------------------

          Ground-State Mulliken Net Atomic Charges

     Atom                 Charge (a.u.)
  ----------------------------------------
      1 C                    -0.450759
      2 C                    -0.449103
      3 Cl                    0.445009
      4 C                    -0.371784
      5 H                     0.231534
      6 C                    -0.095547
      7 Cl                    0.560787
      8 C                     0.804494
      9 Cl                    0.590585
     10 C                    -1.515799
     11 Cl                    0.628037
     12 C                     0.074370
     13 C                    -1.417671
     14 Cl                    0.485491
     15 C                     0.829525
     16 Cl                    0.533308
     17 C                    -0.419244
     18 H                     0.211201
     19 C                    -0.748777
     20 H                     0.178238
     21 C                    -0.289372
     22 H                     0.185481
  ----------------------------------------
  Sum of atomic charges =     0.000000

 -----------------------------------------------------------------
                    Cartesian Multipole Moments
 -----------------------------------------------------------------
    Charge (ESU x 10^10)
                 0.0000
    Dipole Moment (Debye)
         X       0.6382      Y      -2.4577      Z      -0.5771
       Tot       2.6039
    Quadrupole Moments (Debye-Ang)
        XX    -145.9033     XY      -4.9228     YY    -144.8156
        XZ      -6.0844     YZ       3.6853     ZZ    -139.5745
    Octopole Moments (Debye-Ang^2)
       XXX     -74.3541    XXY     -86.8555    XYY     -31.8829
       YYY    -215.3775    XXZ      -0.1144    XYZ      13.9841
       YYZ      17.8485    XZZ     -20.7036    YZZ     -80.5995
       ZZZ      66.6547
    Hexadecapole Moments (Debye-Ang^3)
      XXXX   -6331.2821   XXXY    -370.8213   XXYY   -1329.2990
      XYYY    -308.3051   YYYY   -1505.0098   XXXZ     726.3925
      XXYZ     123.0377   XYYZ     267.1035   YYYZ     320.3306
      XXZZ   -1379.6251   XYZZ    -133.2654   YYZZ    -631.5679
      XZZZ     761.5300   YZZZ     287.7713   ZZZZ   -2298.2886
 -----------------------------------------------------------------
 Calculating analytic gradient of the SCF energy
 Gradient of SCF Energy
            1           2           3           4           5           6
    1   0.0000265   0.0000125  -0.0000242  -0.0000101   0.0000096   0.0000198
    2  -0.0000467   0.0000324  -0.0000467  -0.0000083  -0.0000185  -0.0000275
    3   0.0000609  -0.0000387   0.0000014   0.0000070   0.0000017   0.0000343
            7           8           9          10          11          12
    1   0.0000069   0.0000177   0.0000055  -0.0000154  -0.0000117  -0.0000373
    2  -0.0000160   0.0000116   0.0000064  -0.0000059   0.0000034  -0.0000164
    3   0.0000281  -0.0000246   0.0000072   0.0000128   0.0000103  -0.0000132
           13          14          15          16          17          18
    1   0.0000499   0.0000212  -0.0000173  -0.0000085  -0.0000102  -0.0000073
    2   0.0000617  -0.0000127   0.0000285  -0.0000028   0.0000007   0.0000109
    3  -0.0000230  -0.0000027   0.0000126   0.0000064  -0.0000128  -0.0000123
           19          20          21          22
    1  -0.0000035  -0.0000073  -0.0000073  -0.0000094
    2   0.0000104   0.0000138   0.0000149   0.0000067
    3  -0.0000172  -0.0000174  -0.0000034  -0.0000173
 Max gradient component =       6.174E-05
 RMS gradient           =       2.166E-05
 Gradient time:  CPU 230.42 s  wall 38.68 s
 Geometry Optimization Parameters
   NAtoms,    NIC,     NZ,  NCons,   NDum,   NFix, NCnnct, MaxDiis
       22     163      22       0       0       0       0       0

 Cartesian Hessian Update
 Hessian updated using BFGS update


** GEOMETRY OPTIMIZATION IN DELOCALIZED INTERNAL COORDINATES **
   Searching for a Minimum

   Optimization Cycle:  16

                       Coordinates (Angstroms)
     ATOM                X               Y               Z
      1  C         0.0148923592    0.0015868198    0.0146034631
      2  C        -0.0688787293   -0.4470437616    1.3366304074
      3  Cl        1.3654704929   -1.0203221210    2.1619082972
      4  C        -1.2663839629   -0.4494235426    2.0380600274
      5  H        -1.3025537004   -0.7994453574    3.0600631677
      6  C        -2.4231336320    0.0036523527    1.4175014664
      7  Cl       -3.9070818836   -0.0152500521    2.3334637395
      8  C        -2.3936252294    0.4614870878    0.0948470766
      9  Cl       -3.8435806513    1.0212679399   -0.6789145743
     10  C        -1.1688979841    0.4530796871   -0.5891117531
     11  Cl       -1.0982566698    1.0245444913   -2.2357527638
     12  C         1.3042180361   -0.0216870614   -0.7376076885
     13  C         2.1773672703    1.0754358615   -0.7207784343
     14  Cl        1.7487662629    2.4980915192    0.1956059181
     15  C         3.3770172967    1.0241103960   -1.4392790682
     16  Cl        4.4880216640    2.3737435931   -1.4454046745
     17  C         3.7068595438   -0.1134551748   -2.1713480272
     18  H         4.6384126423   -0.1333756270   -2.7220962087
     19  C         2.8429416315   -1.2020284238   -2.1873105862
     20  H         3.1018104751   -2.0854085533   -2.7585045613
     21  C         1.6502128038   -1.1553490794   -1.4745758723
     22  H         0.9726189367   -2.0005799643   -1.4868836182
   Point Group: c1    Number of degrees of freedom:    60


   Energy is  -3221.129246659

 Hessian updated using BFGS update

 60 Hessian modes will be used to form the next step
  Hessian Eigenvalues:
     0.001745    0.013333    0.018299    0.019611    0.021138    0.021230
     0.021838    0.023674    0.023826    0.023904    0.024091    0.024105
     0.024123    0.024125    0.024140    0.024148    0.024203    0.024308
     0.029634    0.081521    0.159375    0.159994    0.160022    0.160310
     0.187116    0.219959    0.221706    0.235903    0.236695    0.241231
     0.249676    0.250076    0.250313    0.252871    0.258798    0.270687
     0.289835    0.300326    0.301102    0.301268    0.301454    0.303637
     0.324273    0.355245    0.356666    0.356669    0.356682    0.381762
     0.420448    0.427540    0.432861    0.455919    0.465866    0.471342
     0.474034    0.478213    0.479552    0.487352    0.492553    0.599461

 Minimum search - taking simple RFO step
 Searching for Lamda that Minimizes Along All modes
 Value Taken    Lamda =   0.00000000
 Step Taken.  Stepsize is  0.004616

                             Maximum     Tolerance    Cnvgd?
         Gradient           0.000053      0.000300     YES
         Displacement       0.002837      0.001200      NO
         Energy change     -0.000001      0.000001     YES

 Final energy is   -3221.1292466592345     


 ******************************
 **  OPTIMIZATION CONVERGED  **
 ******************************

                       Coordinates (Angstroms)
     ATOM                X               Y               Z
      1  C         0.0148923592    0.0015868198    0.0146034631
      2  C        -0.0688787293   -0.4470437616    1.3366304074
      3  Cl        1.3654704929   -1.0203221210    2.1619082972
      4  C        -1.2663839629   -0.4494235426    2.0380600274
      5  H        -1.3025537004   -0.7994453574    3.0600631677
      6  C        -2.4231336320    0.0036523527    1.4175014664
      7  Cl       -3.9070818836   -0.0152500521    2.3334637395
      8  C        -2.3936252294    0.4614870878    0.0948470766
      9  Cl       -3.8435806513    1.0212679399   -0.6789145743
     10  C        -1.1688979841    0.4530796871   -0.5891117531
     11  Cl       -1.0982566698    1.0245444913   -2.2357527638
     12  C         1.3042180361   -0.0216870614   -0.7376076885
     13  C         2.1773672703    1.0754358615   -0.7207784343
     14  Cl        1.7487662629    2.4980915192    0.1956059181
     15  C         3.3770172967    1.0241103960   -1.4392790682
     16  Cl        4.4880216640    2.3737435931   -1.4454046745
     17  C         3.7068595438   -0.1134551748   -2.1713480272
     18  H         4.6384126423   -0.1333756270   -2.7220962087
     19  C         2.8429416315   -1.2020284238   -2.1873105862
     20  H         3.1018104751   -2.0854085533   -2.7585045613
     21  C         1.6502128038   -1.1553490794   -1.4745758723
     22  H         0.9726189367   -2.0005799643   -1.4868836182

Z-matrix Print:
$molecule
0 1
Cl
C  1 1.745683
C  2 1.399299 1 120.658896
C  3 1.392399 2 120.199924 1 -179.741533 0
H  4 1.082364 3 119.107149 2 179.888364 0
C  4 1.389820 3 119.913199 2 -0.080834 0
H  6 1.083345 4 119.748664 3 179.945433 0
C  6 1.390242 4 120.073157 3 0.063768 0
H  8 1.083374 6 120.302791 4 179.811198 0
C  8 1.395716 6 120.707232 4 0.035339 0
C  10 1.492891 8 119.525301 6 179.810042 0
C  11 1.398586 10 121.534330 8 89.665916 0
C  12 1.387814 11 122.004583 10 -178.966615 0
H  13 1.080886 12 120.485258 11 -179.849691 0
C  13 1.388683 12 119.494605 11 0.085709 0
C  15 1.399964 13 120.752633 12 0.006325 0
C  16 1.402793 15 118.495331 13 -0.044123 0
Cl 16 1.736212 15 120.589793 13 179.761875 0
Cl 15 1.743974 13 118.069823 12 -179.984589 0
Cl 17 1.744416 16 119.579638 15 -179.707528 0
Cl 3 1.748107 2 121.221599 1 0.090906 0
Cl 12 1.751311 11 120.091708 10 1.404788 0
$end


 --------------------------------------------------------------

                    Orbital Energies (a.u.)
 --------------------------------------------------------------

 Alpha MOs
 -- Occupied --
********-101.5791-101.5780-101.5766-101.5707-101.5695 -10.2811 -10.2790
-10.2784 -10.2743 -10.2672 -10.2645 -10.2390 -10.2286 -10.2229 -10.2107
-10.2079 -10.2065  -9.4943  -9.4937  -9.4928  -9.4913  -9.4855  -9.4841
 -7.2592  -7.2588  -7.2576  -7.2562  -7.2503  -7.2492  -7.2489  -7.2486
 -7.2484  -7.2477  -7.2476  -7.2469  -7.2462  -7.2455  -7.2403  -7.2397
 -7.2389  -7.2382  -0.9613  -0.9357  -0.9109  -0.9057  -0.8759  -0.8721
 -0.8610  -0.8380  -0.8004  -0.7582  -0.7536  -0.7454  -0.6638  -0.6394
 -0.6282  -0.6157  -0.5523  -0.5486  -0.5279  -0.5162  -0.4958  -0.4821
 -0.4703  -0.4639  -0.4590  -0.4574  -0.4390  -0.4340  -0.4211  -0.4035
 -0.3977  -0.3964  -0.3876  -0.3627  -0.3590  -0.3564  -0.3532  -0.3447
 -0.3424  -0.3389  -0.3289  -0.3214  -0.3212  -0.2784  -0.2780  -0.2689
 -0.2667
 -- Virtual --
 -0.0614  -0.0586  -0.0515  -0.0465  -0.0434  -0.0217  -0.0111  -0.0013
  0.0018   0.0106   0.0111   0.0202   0.0238   0.0259   0.0328   0.0391
  0.0455   0.0521   0.0563   0.0606   0.0615   0.0640   0.0705   0.0748
  0.0807   0.0844   0.0859   0.0889   0.0922   0.0955   0.0975   0.1013
  0.1048   0.1086   0.1121   0.1149   0.1179   0.1198   0.1210   0.1252
  0.1258   0.1300   0.1308   0.1338   0.1399   0.1437   0.1473   0.1474
  0.1510   0.1594   0.1649   0.1679   0.1709   0.1769   0.1807   0.1823
  0.1860   0.1888   0.1953   0.1986   0.2010   0.2075   0.2091   0.2147
  0.2195   0.2267   0.2285   0.2319   0.2369   0.2404   0.2455   0.2491
  0.2496   0.2507   0.2562   0.2613   0.2645   0.2664   0.2684   0.2728
  0.2784   0.2840   0.2866   0.2869   0.2912   0.2977   0.3006   0.3034
  0.3127   0.3198   0.3222   0.3314   0.3360   0.3392   0.3546   0.3623
  0.3930   0.4145   0.4298   0.4321   0.4389   0.4434   0.4491   0.4554
  0.4617   0.4631   0.4650   0.4701   0.4814   0.4837   0.4891   0.4929
  0.5086   0.5107   0.5126   0.5187   0.5271   0.5352   0.5430   0.5473
  0.5666   0.5712   0.5758   0.5790   0.5804   0.5885   0.6018   0.6040
  0.6099   0.6118   0.6230   0.6280   0.6343   0.6394   0.6451   0.6531
  0.6570   0.6718   0.6792   0.6828   0.6874   0.6946   0.6971   0.7259
  0.7308   0.7352   0.7745   0.7893   0.7998   0.8081   0.8162   0.8223
  0.8287   0.8343   0.8390   0.8403   0.8421   0.8440   0.8474   0.8515
  0.8537   0.8569   0.8646   0.8669   0.8683   0.8749   0.8804   0.8930
  0.8964   0.9007   0.9025   0.9035   0.9194   0.9223   0.9268   0.9282
  0.9470   0.9483   0.9513   0.9533   0.9635   0.9668   0.9702   0.9713
  0.9866   0.9898   0.9990   1.0085   1.0229   1.0281   1.0490   1.0504
  1.0560   1.0629   1.1020   1.1112   1.1541   1.1591   1.1793   1.1931
  1.2176   1.2364   1.2449   1.2497   1.2551   1.2637   1.2734   1.2822
  1.2834   1.2985   1.3049   1.3129   1.3416   1.3543   1.3731   1.3801
  1.4111   1.4476   1.4592   1.4760   1.4875   1.5176   1.5496   1.5534
  1.5758   1.5798   1.5890   1.6079   1.6265   1.6528   1.6603   1.6734
  1.7163   1.7475   1.7512   1.7641   1.7767   1.7904   1.8184   1.8216
  1.8229   1.8488   1.8659   1.8782   1.8819   1.9076   1.9236   1.9304
  1.9383   1.9594   1.9902   2.0081   2.0183   2.0536   2.0593   2.0706
  2.1201   2.1709   2.1865   2.2052   2.2285   2.2473   2.2479   2.2545
  2.2689   2.2795   2.2841   2.3023   2.3106   2.3235   2.3284   2.3487
  2.3809   2.4033   2.4196   2.4313   2.4394   2.4469   2.4724   2.4755
  2.4923   2.5154   2.5211   2.5319   2.5524   2.5564   2.5830   2.6074
  2.6341   2.6598   2.6677   2.6944   2.6987   2.7054   2.7292   2.7391
  2.7495   2.7507   2.7722   2.7793   2.7844   2.8220   2.8339   2.8353
  2.8577   2.8968   2.9645   2.9772   3.0638   3.0870   3.0946   3.1178
  3.1322   3.1410   3.1792   3.2073   3.2177   3.2350   3.2737   3.3522
  3.3887   3.4009   3.5039   3.5242   3.6248   3.6902   3.7274   3.7619
  3.8926   3.9518   4.0216   4.0511   4.1026   4.3281   4.8013   4.8168
  9.7552   9.7855   9.7930   9.8099   9.8360   9.8554  23.3387  23.5189
 23.8128  23.8372  23.8847  23.8958  23.9378  23.9519  24.0220  24.0665
 24.0972  24.1544  25.7739  25.7971  25.8367  25.8667  25.9504  25.9866
 26.0971  26.1339  26.1619  26.2174  26.3428  26.3799  26.4926  26.5954
 26.6518  26.7122  26.8466  27.0559 215.7470 215.7802 215.7892 215.8096
215.8451 215.8622
 --------------------------------------------------------------

          Ground-State Mulliken Net Atomic Charges

     Atom                 Charge (a.u.)
  ----------------------------------------
      1 C                    -0.450759
      2 C                    -0.449103
      3 Cl                    0.445009
      4 C                    -0.371784
      5 H                     0.231534
      6 C                    -0.095547
      7 Cl                    0.560787
      8 C                     0.804494
      9 Cl                    0.590585
     10 C                    -1.515799
     11 Cl                    0.628037
     12 C                     0.074370
     13 C                    -1.417671
     14 Cl                    0.485491
     15 C                     0.829525
     16 Cl                    0.533308
     17 C                    -0.419244
     18 H                     0.211201
     19 C                    -0.748777
     20 H                     0.178238
     21 C                    -0.289372
     22 H                     0.185481
  ----------------------------------------
  Sum of atomic charges =     0.000000

 -----------------------------------------------------------------
                    Cartesian Multipole Moments
 -----------------------------------------------------------------
    Charge (ESU x 10^10)
                 0.0000
    Dipole Moment (Debye)
         X       0.6382      Y      -2.4577      Z      -0.5771
       Tot       2.6039
    Quadrupole Moments (Debye-Ang)
        XX    -145.9033     XY      -4.9228     YY    -144.8156
        XZ      -6.0844     YZ       3.6853     ZZ    -139.5745
    Octopole Moments (Debye-Ang^2)
       XXX     -74.3541    XXY     -86.8555    XYY     -31.8829
       YYY    -215.3775    XXZ      -0.1144    XYZ      13.9841
       YYZ      17.8485    XZZ     -20.7036    YZZ     -80.5995
       ZZZ      66.6547
    Hexadecapole Moments (Debye-Ang^3)
      XXXX   -6331.2821   XXXY    -370.8213   XXYY   -1329.2990
      XYYY    -308.3051   YYYY   -1505.0098   XXXZ     726.3925
      XXYZ     123.0377   XYYZ     267.1035   YYYZ     320.3306
      XXZZ   -1379.6251   XYZZ    -133.2654   YYZZ    -631.5679
      XZZZ     761.5300   YZZZ     287.7713   ZZZZ   -2298.2886
 -----------------------------------------------------------------
Archival summary:
1\1\february\OPT\ProcedureUnspecified\BasisUnspecified\l6124\taweetha\ThuMar505:16:572020ThuMar505:16:572020\0\\#,OPT,ProcedureUnspecified,BasisUnspecified,\\0,1\Cl\C,1,1.74568\C,2,1.3993,1,120.659\C,3,1.3924,2,120.2,1,-179.742,0\H,4,1.08236,3,119.107,2,179.888,0\C,4,1.38982,3,119.913,2,-0.0808343,0\H,6,1.08334,4,119.749,3,179.945,0\C,6,1.39024,4,120.073,3,0.0637685,0\H,8,1.08337,6,120.303,4,179.811,0\C,8,1.39572,6,120.707,4,0.0353388,0\C,10,1.49289,8,119.525,6,179.81,0\C,11,1.39859,10,121.534,8,89.6659,0\C,12,1.38781,11,122.005,10,-178.967,0\H,13,1.08089,12,120.485,11,-179.85,0\C,13,1.38868,12,119.495,11,0.0857091,0\C,15,1.39996,13,120.753,12,0.00632506,0\C,16,1.40279,15,118.495,13,-0.0441229,0\Cl,16,1.73621,15,120.59,13,179.762,0\Cl,15,1.74397,13,118.07,12,-179.985,0\Cl,17,1.74442,16,119.58,15,-179.708,0\Cl,3,1.74811,2,121.222,1,0.0909064,0\Cl,12,1.75131,11,120.092,10,1.40479,0\\\@

 Total job time:  2782.22s(wall), 15914.31s(cpu) 
 Thu Mar  5 05:16:57 2020

        *************************************************************
        *                                                           *
        *  Thank you very much for using Q-Chem.  Have a nice day.  *
        *                                                           *
        *************************************************************


 
User input: 2 of 2 
 
                  Welcome to Q-Chem
     A Quantum Leap Into The Future Of Chemistry


 Q-Chem 5.2 (devel), Q-Chem, Inc., Pleasanton, CA (2019)

 Yihan Shao,  Zhengting Gan,  E. Epifanovsky,  A. T. B. Gilbert,  M. Wormit,  
 J. Kussmann,  A. W. Lange,  A. Behn,  Jia Deng,  Xintian Feng,  D. Ghosh,  
 M. Goldey,  P. R. Horn,  L. D. Jacobson,  I. Kaliman,  T. Kus,  A. Landau,  
 Jie Liu,  E. I. Proynov,  R. M. Richard,  R. P. Steele,  E. J. Sundstrom,  
 H. L. Woodcock III,  P. M. Zimmerman,  D. Zuev,  B. Albrecht,  E. Alguire,  
 S. A. Baeppler,  D. Barton,  Z. Benda,  Y. A. Bernard,  E. J. Berquist,  
 K. B. Bravaya,  H. Burton,  D. Casanova,  Chun-Min Chang,  Yunqing Chen,  
 A. Chien,  K. D. Closser,  M. P. Coons,  S. Coriani,  S. Dasgupta,  
 A. L. Dempwolff,  M. Diedenhofen,  Hainam Do,  R. G. Edgar,  Po-Tung Fang,  
 S. Faraji,  S. Fatehi,  Qingguo Feng,  K. D. Fenk,  J. Fosso-Tande,  
 J. Gayvert,  Qinghui Ge,  A. Ghysels,  G. Gidofalvi,  J. Gomes,  
 J. Gonthier,  A. Gunina,  D. Hait,  M. W. D. Hanson-Heine,  
 P. H. P. Harbach,  A. W. Hauser,  M. F. Herbst,  J. E. Herr,  
 E. G. Hohenstein,  Z. C. Holden,  Kerwin Hui,  B. C. Huynh,  T.-C. Jagau,  
 Hyunjun Ji,  B. Kaduk,  K. Khistyaev,  Jaehoon Kim,  P. Klunzinger,  K. Koh,  
 D. Kosenkov,  L. Koulias,  T. Kowalczyk,  C. M. Krauter,  A. Kunitsa,  
 Ka Un Lao,  A. Laurent,  K. V. Lawler,  Joonho Lee,  D. Lefrancois,  
 S. Lehtola,  D. S. Levine,  Yi-Pei Li,  You-Sheng Lin,  Fenglai Liu,  
 E. Livshits,  A. Luenser,  P. Manohar,  E. Mansoor,  S. F. Manzer,  
 Shan-Ping Mao,  Yuezhi Mao,  N. Mardirossian,  A. V. Marenich,  
 T. Markovich,  L. A. Martinez-Martinez,  S. A. Maurer,  N. J. Mayhall,  
 S. C. McKenzie,  J.-M. Mewes,  P. Morgante,  A. F. Morrison,  
 J. W. Mullinax,  K. Nanda,  T. S. Nguyen-Beck,  R. Olivares-Amaya,  
 J. A. Parkhill,  Zheng Pei,  T. M. Perrine,  F. Plasser,  P. Pokhilko,  
 S. Prager,  A. Prociuk,  E. Ramos,  D. R. Rehn,  F. Rob,  M. Scheurer,  
 M. Schneider,  N. Sergueev,  S. M. Sharada,  S. Sharma,  D. W. Small,  
 T. Stauch,  T. Stein,  Yu-Chuan Su,  A. J. W. Thom,  A. Tkatchenko,  
 T. Tsuchimochi,  N. M. Tubman,  L. Vogt,  M. L. Vidal,  O. Vydrov,  
 M. A. Watson,  J. Wenzel,  M. de Wergifosse,  T. A. Wesolowski,  A. White,  
 J. Witte,  A. Yamada,  Jun Yang,  K. Yao,  S. Yeganeh,  S. R. Yost,  
 Zhi-Qiang You,  A. Zech,  Igor Ying Zhang,  Xing Zhang,  Yan Zhao,  
 Ying Zhu,  B. R. Brooks,  G. K. L. Chan,  C. J. Cramer,  M. S. Gordon,  
 W. J. Hehre,  A. Klamt,  M. W. Schmidt,  C. D. Sherrill,  D. G. Truhlar,  
 A. Aspuru-Guzik,  R. Baer,  A. T. Bell,  N. A. Besley,  Jeng-Da Chai,  
 A. E. DePrince, III,  R. A. DiStasio Jr.,  A. Dreuw,  B. D. Dunietz,  
 T. R. Furlani,  Chao-Ping Hsu,  Yousung Jung,  Jing Kong,  D. S. Lambrecht,  
 WanZhen Liang,  C. Ochsenfeld,  V. A. Rassolov,  L. V. Slipchenko,  
 J. E. Subotnik,  T. Van Voorhis,  J. M. Herbert,  A. I. Krylov,  
 P. M. W. Gill,  M. Head-Gordon

 Contributors to earlier versions of Q-Chem not listed above: 
 R. D. Adamson,  B. Austin,  J. Baker,  G. J. O. Beran,  K. Brandhorst,  
 S. T. Brown,  E. F. C. Byrd,  A. K. Chakraborty,  C.-L. Cheng,  
 Siu Hung Chien,  D. M. Chipman,  D. L. Crittenden,  H. Dachsel,  
 R. J. Doerksen,  A. D. Dutoi,  L. Fusti-Molnar,  W. A. Goddard III,  
 A. Golubeva-Zadorozhnaya,  S. R. Gwaltney,  G. Hawkins,  A. Heyden,  
 S. Hirata,  G. Kedziora,  F. J. Keil,  C. Kelley,  Jihan Kim,  R. A. King,  
 R. Z. Khaliullin,  P. P. Korambath,  W. Kurlancheek,  A. M. Lee,  M. S. Lee,  
 S. V. Levchenko,  Ching Yeh Lin,  D. Liotard,  R. C. Lochan,  I. Lotan,  
 P. E. Maslen,  N. Nair,  D. P. O'Neill,  D. Neuhauser,  E. Neuscamman,  
 C. M. Oana,  R. Olson,  B. Peters,  R. Peverati,  P. A. Pieniazek,  
 Y. M. Rhee,  J. Ritchie,  M. A. Rohrdanz,  E. Rosta,  N. J. Russ,  
 H. F. Schaefer III,  N. E. Schultz,  N. Shenvi,  A. C. Simmonett,  A. Sodt,  
 D. Stuck,  K. S. Thanthiriwatte,  V. Vanovschi,  Tao Wang,  A. Warshel,  
 C. F. Williams,  Q. Wu,  X. Xu,  W. Zhang

 Please cite Q-Chem as follows:
 Y. Shao et al., Mol. Phys. 113, 184-215 (2015)
 DOI: 10.1080/00268976.2014.952696

 Q-Chem 5.2.1 for Intel X86 EM64T Linux

 Parts of Q-Chem use Armadillo 8.300.2 (Tropical Shenanigans).
 http://arma.sourceforge.net/

 Q-Chem begins on Thu Mar  5 05:16:57 2020  

Host: 
0

     Scratch files written to /scratch/taweetham/qchem12351//
NAlpha2: 178
NElect   178
Mult     1
The previous job contains 0 fragments, simply inherited here

 Q-Chem warning in module libgen/rem_setup.C, line 2168:

 Setting Thresh to 1e-14


Checking the input file for inconsistencies... 	...done.

--------------------------------------------------------------
User input:
--------------------------------------------------------------

$MOLECULE
READ
$END

$REM
   JOB_TYPE 	FREQUENCY
   BASIS 	6-311++G**
   METHOD	B3LYP
   SCF_GUESS_ALWAYS     TRUE
   SYM_IGNORE   TRUE
   S2THRESH     15
   THRESH       15
   MEM_TOTAL    10000
$END

--------------------------------------------------------------
 ----------------------------------------------------------------
             Standard Nuclear Orientation (Angstroms)
    I     Atom           X                Y                Z
 ----------------------------------------------------------------
    1      C       0.0148923592     0.0015868198     0.0146034631
    2      C      -0.0688787293    -0.4470437616     1.3366304074
    3      Cl      1.3654704929    -1.0203221210     2.1619082972
    4      C      -1.2663839629    -0.4494235426     2.0380600274
    5      H      -1.3025537004    -0.7994453574     3.0600631677
    6      C      -2.4231336320     0.0036523527     1.4175014664
    7      Cl     -3.9070818836    -0.0152500521     2.3334637395
    8      C      -2.3936252294     0.4614870878     0.0948470766
    9      Cl     -3.8435806513     1.0212679399    -0.6789145743
   10      C      -1.1688979841     0.4530796871    -0.5891117531
   11      Cl     -1.0982566698     1.0245444913    -2.2357527638
   12      C       1.3042180361    -0.0216870614    -0.7376076885
   13      C       2.1773672703     1.0754358615    -0.7207784343
   14      Cl      1.7487662629     2.4980915192     0.1956059181
   15      C       3.3770172967     1.0241103960    -1.4392790682
   16      Cl      4.4880216640     2.3737435931    -1.4454046745
   17      C       3.7068595438    -0.1134551748    -2.1713480272
   18      H       4.6384126423    -0.1333756270    -2.7220962087
   19      C       2.8429416315    -1.2020284238    -2.1873105862
   20      H       3.1018104751    -2.0854085533    -2.7585045613
   21      C       1.6502128038    -1.1553490794    -1.4745758723
   22      H       0.9726189367    -2.0005799643    -1.4868836182
 ----------------------------------------------------------------
 Nuclear Repulsion Energy =        2071.27101051 hartrees
 There are       89 alpha and       89 beta electrons
 Requested basis set is 6-311++G(d,p)
 There are 170 shells and 472 basis functions

 Total QAlloc Memory Limit  10000 MB
 Mega-Array Size       188 MB
 MEM_STATIC part       192 MB
 A cutoff of  1.0D-15 yielded  10988 shell pairs
 There are     92873 function pairs (     99878 Cartesian)
 Smallest overlap matrix eigenvalue = 1.77E-07
 Linear dependence detected in AO basis
 Number of orthogonalized atomic orbitals = 467
 Maximum deviation from orthogonality = 3.524E-10
 Guess from superposition of atomic densities
 Warning:  Energy on first SCF cycle will be non-variational
 SAD guess density has 178.000000 electrons

 -----------------------------------------------------------------------
  General SCF calculation program by
  Eric Jon Sundstrom, Paul Horn, Yuezhi Mao, Dmitri Zuev, Alec White,
  David Stuck, Shaama M.S., Shane Yost, Joonho Lee, David Small,
  Daniel Levine, Susi Lehtola, Hugh Burton, Evgeny Epifanovsky,
  Bang C. Huynh
 -----------------------------------------------------------------------
 Exchange:     0.2000 Hartree-Fock + 0.0800 Slater + 0.7200 B88
 Correlation:  0.1900 VWN1RPA + 0.8100 LYP
 Using SG-1 standard quadrature grid
 using 6 threads for integral computing
 -------------------------------------------------------
 OpenMP Integral computing Module                
 Release: version 2.0, May 2017, Q-Chem Inc. Pleasanton 
 -------------------------------------------------------
 A restricted SCF calculation will be
 performed using DIIS
 SCF converges when DIIS error is below 1.0e-08
 ---------------------------------------
  Cycle       Energy         DIIS error
 ---------------------------------------
    1   -3225.3533573879      2.82e-02  
    2   -3220.9933692244      2.18e-03  
    3   -3220.8827516233      2.84e-03  
    4   -3221.1169314813      6.26e-04  
    5   -3221.1269813750      2.81e-04  
    6   -3221.1290315766      8.95e-05  
    7   -3221.1292282907      2.54e-05  
    8   -3221.1292413524      1.36e-05  
    9   -3221.1292464286      2.77e-06  
   10   -3221.1292466313      1.01e-06  
   11   -3221.1292466582      2.33e-07  
   12   -3221.1292466595      1.20e-07  
   13   -3221.1292466596      4.36e-08  
   14   -3221.1292466598      1.54e-08  
   15   -3221.1292466599      4.72e-09  Convergence criterion met
 ---------------------------------------
 SCF time:   CPU 761.06s  wall 134.00s 
 SCF   energy in the final basis set =    -3221.1292466599
 Total energy in the final basis set =    -3221.1292466599

 --------------------------------------------------------------

                    Orbital Energies (a.u.)
 --------------------------------------------------------------

 Alpha MOs
 -- Occupied --
********-101.5791-101.5780-101.5766-101.5707-101.5695 -10.2811 -10.2790
-10.2784 -10.2743 -10.2672 -10.2645 -10.2390 -10.2286 -10.2229 -10.2107
-10.2079 -10.2065  -9.4943  -9.4937  -9.4928  -9.4913  -9.4855  -9.4841
 -7.2592  -7.2588  -7.2576  -7.2562  -7.2503  -7.2492  -7.2489  -7.2486
 -7.2484  -7.2477  -7.2476  -7.2469  -7.2462  -7.2455  -7.2403  -7.2397
 -7.2389  -7.2382  -0.9613  -0.9357  -0.9109  -0.9057  -0.8759  -0.8721
 -0.8610  -0.8380  -0.8004  -0.7582  -0.7536  -0.7454  -0.6638  -0.6394
 -0.6282  -0.6157  -0.5523  -0.5486  -0.5279  -0.5162  -0.4958  -0.4821
 -0.4703  -0.4639  -0.4590  -0.4574  -0.4390  -0.4340  -0.4211  -0.4035
 -0.3977  -0.3964  -0.3876  -0.3627  -0.3590  -0.3564  -0.3532  -0.3447
 -0.3424  -0.3389  -0.3289  -0.3214  -0.3212  -0.2784  -0.2780  -0.2689
 -0.2667
 -- Virtual --
 -0.0614  -0.0586  -0.0515  -0.0465  -0.0434  -0.0217  -0.0111  -0.0013
  0.0018   0.0106   0.0111   0.0202   0.0238   0.0259   0.0328   0.0391
  0.0455   0.0521   0.0563   0.0606   0.0615   0.0640   0.0705   0.0748
  0.0807   0.0844   0.0859   0.0889   0.0922   0.0955   0.0975   0.1013
  0.1048   0.1086   0.1121   0.1149   0.1179   0.1198   0.1210   0.1252
  0.1258   0.1300   0.1308   0.1338   0.1399   0.1437   0.1473   0.1474
  0.1510   0.1594   0.1649   0.1679   0.1709   0.1769   0.1807   0.1823
  0.1860   0.1888   0.1953   0.1986   0.2010   0.2075   0.2091   0.2147
  0.2195   0.2267   0.2285   0.2319   0.2369   0.2404   0.2455   0.2491
  0.2496   0.2507   0.2562   0.2613   0.2645   0.2664   0.2684   0.2728
  0.2784   0.2840   0.2866   0.2869   0.2912   0.2977   0.3006   0.3034
  0.3127   0.3198   0.3222   0.3314   0.3360   0.3392   0.3546   0.3623
  0.3930   0.4145   0.4298   0.4321   0.4389   0.4434   0.4491   0.4554
  0.4617   0.4631   0.4650   0.4701   0.4814   0.4837   0.4891   0.4929
  0.5086   0.5107   0.5126   0.5187   0.5271   0.5352   0.5430   0.5473
  0.5666   0.5712   0.5758   0.5790   0.5804   0.5885   0.6018   0.6040
  0.6099   0.6118   0.6230   0.6280   0.6343   0.6394   0.6451   0.6531
  0.6570   0.6718   0.6792   0.6828   0.6874   0.6946   0.6971   0.7259
  0.7308   0.7352   0.7745   0.7893   0.7998   0.8081   0.8162   0.8223
  0.8287   0.8343   0.8390   0.8403   0.8421   0.8440   0.8474   0.8515
  0.8537   0.8569   0.8646   0.8669   0.8683   0.8749   0.8804   0.8930
  0.8964   0.9007   0.9025   0.9035   0.9194   0.9223   0.9268   0.9282
  0.9470   0.9483   0.9513   0.9533   0.9635   0.9668   0.9702   0.9713
  0.9866   0.9898   0.9990   1.0085   1.0229   1.0281   1.0490   1.0504
  1.0560   1.0629   1.1020   1.1112   1.1541   1.1591   1.1793   1.1931
  1.2176   1.2364   1.2449   1.2497   1.2551   1.2637   1.2734   1.2822
  1.2834   1.2985   1.3049   1.3129   1.3416   1.3543   1.3731   1.3801
  1.4111   1.4476   1.4592   1.4760   1.4875   1.5176   1.5496   1.5534
  1.5758   1.5798   1.5890   1.6079   1.6265   1.6528   1.6603   1.6734
  1.7163   1.7475   1.7512   1.7641   1.7767   1.7904   1.8184   1.8216
  1.8229   1.8488   1.8659   1.8782   1.8819   1.9076   1.9236   1.9304
  1.9383   1.9594   1.9902   2.0081   2.0183   2.0536   2.0593   2.0706
  2.1201   2.1709   2.1865   2.2052   2.2285   2.2473   2.2479   2.2545
  2.2689   2.2795   2.2841   2.3023   2.3106   2.3235   2.3284   2.3487
  2.3809   2.4033   2.4196   2.4313   2.4394   2.4469   2.4724   2.4755
  2.4923   2.5154   2.5211   2.5319   2.5524   2.5564   2.5830   2.6074
  2.6341   2.6598   2.6677   2.6944   2.6987   2.7054   2.7292   2.7391
  2.7495   2.7507   2.7722   2.7793   2.7844   2.8220   2.8339   2.8353
  2.8577   2.8968   2.9645   2.9772   3.0638   3.0870   3.0946   3.1178
  3.1322   3.1410   3.1792   3.2073   3.2177   3.2350   3.2737   3.3522
  3.3887   3.4009   3.5039   3.5242   3.6248   3.6902   3.7274   3.7619
  3.8926   3.9518   4.0216   4.0511   4.1026   4.3281   4.8013   4.8168
  9.7552   9.7855   9.7930   9.8099   9.8360   9.8554  23.3387  23.5189
 23.8128  23.8372  23.8847  23.8958  23.9378  23.9519  24.0220  24.0665
 24.0972  24.1544  25.7739  25.7971  25.8367  25.8667  25.9504  25.9866
 26.0971  26.1339  26.1619  26.2174  26.3428  26.3799  26.4926  26.5954
 26.6518  26.7122  26.8466  27.0559 215.7470 215.7802 215.7892 215.8096
215.8451 215.8622
 --------------------------------------------------------------

          Ground-State Mulliken Net Atomic Charges

     Atom                 Charge (a.u.)
  ----------------------------------------
      1 C                    -0.450759
      2 C                    -0.449103
      3 Cl                    0.445008
      4 C                    -0.371784
      5 H                     0.231534
      6 C                    -0.095547
      7 Cl                    0.560787
      8 C                     0.804494
      9 Cl                    0.590585
     10 C                    -1.515799
     11 Cl                    0.628037
     12 C                     0.074370
     13 C                    -1.417671
     14 Cl                    0.485491
     15 C                     0.829525
     16 Cl                    0.533308
     17 C                    -0.419244
     18 H                     0.211201
     19 C                    -0.748777
     20 H                     0.178238
     21 C                    -0.289372
     22 H                     0.185481
  ----------------------------------------
  Sum of atomic charges =     0.000000

 -----------------------------------------------------------------
                    Cartesian Multipole Moments
 -----------------------------------------------------------------
    Charge (ESU x 10^10)
                 0.0000
    Dipole Moment (Debye)
         X       0.6382      Y      -2.4577      Z      -0.5771
       Tot       2.6039
    Quadrupole Moments (Debye-Ang)
        XX    -145.9033     XY      -4.9228     YY    -144.8156
        XZ      -6.0844     YZ       3.6853     ZZ    -139.5745
    Octopole Moments (Debye-Ang^2)
       XXX     -74.3541    XXY     -86.8555    XYY     -31.8829
       YYY    -215.3775    XXZ      -0.1144    XYZ      13.9841
       YYZ      17.8485    XZZ     -20.7036    YZZ     -80.5995
       ZZZ      66.6547
    Hexadecapole Moments (Debye-Ang^3)
      XXXX   -6331.2821   XXXY    -370.8213   XXYY   -1329.2990
      XYYY    -308.3051   YYYY   -1505.0098   XXXZ     726.3925
      XXYZ     123.0377   XYYZ     267.1035   YYYZ     320.3306
      XXZZ   -1379.6251   XYZZ    -133.2654   YYZZ    -631.5679
      XZZZ     761.5300   YZZZ     287.7713   ZZZZ   -2298.2886
 -----------------------------------------------------------------
 Calculating MO derivatives via CPSCF
    1     0    69    0.0176389  
    2     0    69    0.0053269  
    3     0    69    0.0006198  
    4     0    69    0.0000484  
    5    65     4    0.0000031  
    6    69     0    0.0000002  Converged
 Time for AOints: 1664.8 s (CPU) 280.9 s (wall)
 ------------------------------------------------------------------------------
                     AOints        : Timing summary (seconds)
 ------------------------------------------------------------------------------
     job step          cpu (% of tot)      sys (% of tot)     wall (% of tot)
 ------------------------------------------------------------------------------
  AOints            0.1665E+04 ( 9.3)   0.3600E-04 ( 5.1)   0.2809E+03 ( 9.2)
 ------------------------------------------------------------------------------
   Grand Totals     0.1790E+05          0.7020E-03          0.3043E+04
 ------------------------------------------------------------------------------
 Polarizability Matrix (a.u.)
            1           2           3
    1-272.4091289  -0.0725872  33.1404184
    2  -0.0725872-174.4509065   8.3478046
    3  33.1404184   8.3478046-202.4504739
 Calculating analytic Hessian of the SCF energy

 Direct stationary perturbation theory relativistic correction:

 rels  =       4.761539987478
 relv  =     -18.401735599956
 rel2e =       5.096028853836
 E_rel =      -8.544166758642

 Hessian of the SCF Energy
            1           2           3           4           5           6
    1   0.6107151  -0.0752115  -0.0457659  -0.1090465  -0.0084116   0.0523800
    2  -0.0752115   0.2317394  -0.1341790   0.0114051  -0.0847982   0.0646637
    3  -0.0457659  -0.1341790   0.5797565  -0.0026061   0.0758211  -0.2721043
    4  -0.1090465   0.0114051  -0.0026061   0.5389483  -0.0517550  -0.0921738
    5  -0.0084116  -0.0847982   0.0758211  -0.0517550   0.1748352  -0.1313756
    6   0.0523800   0.0646637  -0.2721043  -0.0921738  -0.1313756   0.5452725
    7  -0.0110133   0.0062364  -0.0098552  -0.1190229   0.0342298  -0.0443744
    8   0.0137454  -0.0018624   0.0089709   0.0334909  -0.0374587   0.0222779
    9  -0.0301098   0.0131099  -0.0164650  -0.0438747   0.0223930  -0.0630576
   10   0.0271932  -0.0275748   0.0661321  -0.2608650   0.0139864   0.0745280
   11  -0.0130509   0.0098276  -0.0029305  -0.0064635  -0.0658994   0.0248232
   12   0.0248094   0.0060441  -0.0243881   0.1352914   0.0122355  -0.1724192
   13  -0.0041476   0.0011255   0.0021124   0.0019550  -0.0088473   0.0256816
   14   0.0010155   0.0044836   0.0010315   0.0008822   0.0029898  -0.0007476
   15   0.0025104   0.0009055   0.0009912  -0.0017683   0.0049289  -0.0101212
   16  -0.0129293   0.0120465  -0.0264445  -0.0615292   0.0040440   0.0280928
   17   0.0114369  -0.0097738   0.0212125   0.0235041   0.0088341  -0.0246545
   18  -0.0254078   0.0209400  -0.0450628  -0.0279620  -0.0126641   0.0590496
   19  -0.0009674  -0.0004909   0.0019694   0.0022316   0.0021103  -0.0047925
   20  -0.0003337  -0.0006060  -0.0007290   0.0009843   0.0035442   0.0023963
   21   0.0009830  -0.0006323  -0.0000639  -0.0016093   0.0017018   0.0006527
   22  -0.0492779   0.0194280  -0.0250362  -0.0203606  -0.0066640   0.0313930
   23   0.0031382   0.0079652  -0.0123720  -0.0074538  -0.0033171   0.0110660
   24   0.0224108  -0.0224133   0.0547985   0.0321740   0.0105873  -0.0508931
   25   0.0001734  -0.0010607   0.0049448   0.0001398  -0.0001399   0.0002105
   26   0.0000994   0.0035244   0.0004444  -0.0001397  -0.0005717  -0.0003942
   27   0.0016766   0.0011652  -0.0005992  -0.0000168  -0.0003365   0.0003727
   28  -0.2422860   0.0475397  -0.0289045   0.0362189   0.0211099  -0.0798682
   29   0.0669676  -0.0816738   0.0303486   0.0021755  -0.0035676   0.0280750
   30  -0.0853548   0.0415173  -0.1275963  -0.0242190   0.0158955  -0.0249215
   31   0.0028860   0.0078615  -0.0212497  -0.0031737   0.0011561   0.0009979
   32   0.0017550  -0.0021105   0.0175834   0.0022749   0.0034974  -0.0005212
   33  -0.0032057   0.0141505  -0.0331139  -0.0021973   0.0004194   0.0042343
   34  -0.1802389   0.0002503   0.0603818   0.0005656  -0.0025839   0.0134234
   35   0.0015621  -0.0775227  -0.0010095  -0.0094342   0.0040730   0.0042455
   36   0.0607521  -0.0006853  -0.1128932   0.0268743   0.0015938  -0.0172685
   37  -0.0216693  -0.0206439   0.0045201  -0.0018671   0.0001056  -0.0028454
   38  -0.0070821   0.0044242   0.0045793   0.0026636  -0.0006995  -0.0005909
   39   0.0112053   0.0127254   0.0029379   0.0018190  -0.0016091  -0.0004146
   40  -0.0020331  -0.0022451  -0.0013262   0.0001195  -0.0008908  -0.0006406
   41   0.0022715  -0.0016155  -0.0009450  -0.0016330  -0.0007632  -0.0000929
   42   0.0009127   0.0016200  -0.0020908  -0.0000760   0.0008288  -0.0000645
   43   0.0005201  -0.0030625   0.0015815  -0.0005882   0.0001379   0.0004014
   44  -0.0038677  -0.0018548  -0.0015178   0.0002405  -0.0000787  -0.0003156
   45   0.0011718  -0.0020058   0.0041379  -0.0005805   0.0000259  -0.0000425
   46   0.0000194  -0.0012908  -0.0005102  -0.0005423   0.0002643  -0.0003905
   47   0.0004318  -0.0004405  -0.0005382  -0.0003126   0.0001784  -0.0003064
   48   0.0002993   0.0004521   0.0002377   0.0000925   0.0000172   0.0001781
   49   0.0003032  -0.0001005  -0.0009151  -0.0002682   0.0002116  -0.0002293
   50  -0.0003109  -0.0014819   0.0000985  -0.0000679   0.0002568   0.0000025
   51  -0.0010386   0.0000222  -0.0006935   0.0004136  -0.0001317   0.0000786
   52  -0.0001407   0.0001340  -0.0001083   0.0000192  -0.0000180  -0.0000430
   53   0.0000738   0.0000361   0.0001758  -0.0000330   0.0000209  -0.0000179
   54  -0.0001324   0.0001459  -0.0002807   0.0000532  -0.0000551   0.0000210
   55   0.0034576   0.0003956   0.0020395  -0.0009437   0.0001946   0.0000474
   56   0.0000509  -0.0025775  -0.0042861   0.0008989  -0.0003124   0.0002094
   57   0.0018119  -0.0045969   0.0033612  -0.0002356   0.0003917   0.0004454
   58   0.0000653   0.0009412   0.0004291  -0.0002564   0.0000516  -0.0000584
   59  -0.0000832   0.0000624   0.0000437   0.0000268  -0.0000119  -0.0000048
   60  -0.0000587  -0.0005661  -0.0001746   0.0002227  -0.0001358   0.0001909
   61  -0.0113583   0.0229850   0.0200648  -0.0024480   0.0019458  -0.0019089
   62   0.0063793   0.0040903  -0.0039534  -0.0011832  -0.0010080   0.0016216
   63   0.0124766  -0.0134330  -0.0086825  -0.0002306  -0.0002632   0.0009772
   64  -0.0002251   0.0013346  -0.0014513   0.0007196  -0.0002362   0.0001657
   65  -0.0005755   0.0001621   0.0021512  -0.0000719   0.0002562  -0.0003595
   66  -0.0023254   0.0010488  -0.0020134   0.0006076  -0.0002659  -0.0001642
            7           8           9          10          11          12
    1  -0.0110133   0.0137454  -0.0301098   0.0271932  -0.0130509   0.0248094
    2   0.0062364  -0.0018624   0.0131099  -0.0275748   0.0098276   0.0060441
    3  -0.0098552   0.0089709  -0.0164650   0.0661321  -0.0029305  -0.0243881
    4  -0.1190229   0.0334909  -0.0438747  -0.2608650  -0.0064635   0.1352914
    5   0.0342298  -0.0374587   0.0223930   0.0139864  -0.0658994   0.0122355
    6  -0.0443744   0.0222779  -0.0630576   0.0745280   0.0248232  -0.1724192
    7   0.1693067  -0.0551217   0.0701695  -0.0400642   0.0160950  -0.0207866
    8  -0.0551217   0.0359384  -0.0372656   0.0084245   0.0014642   0.0039193
    9   0.0701695  -0.0372656   0.0803803   0.0021264  -0.0007218   0.0052689
   10  -0.0400642   0.0084245   0.0021264   0.6448777  -0.0935064  -0.0382459
   11   0.0160950   0.0014642  -0.0007218  -0.0935064   0.2046416  -0.1908773
   12  -0.0207866   0.0039193   0.0052689  -0.0382459  -0.1908773   0.6870156
   13   0.0003737  -0.0008125   0.0005012  -0.0528472   0.0003224   0.0104240
   14  -0.0002451  -0.0021404  -0.0012278   0.0001775  -0.0667120   0.0959447
   15  -0.0011213  -0.0009306   0.0008077   0.0104605   0.0960204  -0.3139785
   16   0.0013881  -0.0000237   0.0016002  -0.2483659   0.0794497  -0.1146390
   17  -0.0011379   0.0041364   0.0012884   0.0579134  -0.0889612   0.0591945
   18   0.0049688   0.0005208  -0.0003448  -0.0532632   0.0466252  -0.1588535
   19  -0.0017641   0.0003871   0.0000036  -0.0426062   0.0014217   0.0233518
   20   0.0003317   0.0000101  -0.0000256   0.0089503   0.0042776  -0.0045598
   21   0.0001450  -0.0000581   0.0001535   0.0019714  -0.0002388   0.0040123
   22   0.0005307  -0.0000656  -0.0007039   0.0332884   0.0023971  -0.0225998
   23   0.0002464  -0.0006113  -0.0004121   0.0190459  -0.0024940   0.0129009
   24  -0.0014146  -0.0001979   0.0009058  -0.0699957   0.0223413  -0.0175528
   25  -0.0014141   0.0005188  -0.0008443   0.0026153   0.0001662  -0.0000054
   26   0.0005443  -0.0004327   0.0002152  -0.0011599   0.0030847   0.0024101
   27  -0.0008930   0.0002119  -0.0003524   0.0038745   0.0016219  -0.0032352
   28   0.0010154  -0.0009485   0.0046730  -0.0654684   0.0122880   0.0030972
   29   0.0001510   0.0034114   0.0009092   0.0128251  -0.0022614  -0.0009190
   30   0.0011305   0.0017682  -0.0018254   0.0031225  -0.0005453   0.0000880
   31  -0.0001224   0.0003825  -0.0009883   0.0009029  -0.0003738  -0.0000067
   32   0.0003001  -0.0001938   0.0006962  -0.0005301  -0.0010289   0.0005835
   33  -0.0007902   0.0006623  -0.0012758   0.0000588   0.0005715  -0.0025163
   34  -0.0018646   0.0003766  -0.0026468   0.0016920   0.0015055  -0.0013535
   35  -0.0010616  -0.0021844   0.0006939   0.0011924   0.0039463   0.0038969
   36   0.0029524  -0.0008395  -0.0020211  -0.0007999   0.0030817  -0.0031443
   37   0.0010752  -0.0004447  -0.0001574  -0.0002938   0.0005540   0.0005634
   38  -0.0005831  -0.0002847  -0.0002795   0.0000484   0.0001044  -0.0010299
   39   0.0002063   0.0011934  -0.0011840  -0.0000332  -0.0003631  -0.0008297
   40  -0.0000350   0.0000394   0.0000584   0.0001693   0.0001230  -0.0002725
   41   0.0001376   0.0002576  -0.0000365   0.0002787  -0.0001366   0.0002760
   42   0.0003110   0.0001027   0.0002305  -0.0002788  -0.0000512   0.0002626
   43   0.0001802   0.0002073  -0.0001869   0.0000986   0.0000886   0.0000451
   44   0.0003056  -0.0001446  -0.0000812   0.0000444   0.0002070  -0.0001149
   45  -0.0001679  -0.0002610   0.0001223   0.0000718   0.0000685   0.0002121
   46   0.0001143  -0.0001099   0.0001358  -0.0000013   0.0000507   0.0001328
   47   0.0000582  -0.0000472   0.0001651  -0.0000661  -0.0000131   0.0001134
   48  -0.0000549   0.0000368  -0.0000668   0.0000025  -0.0000399  -0.0000040
   49  -0.0000355  -0.0000708   0.0003501   0.0000589  -0.0000943   0.0001415
   50  -0.0000335   0.0001294   0.0001121   0.0000216   0.0000125   0.0000310
   51  -0.0000353   0.0001164   0.0000798  -0.0000569   0.0000292  -0.0001206
   52  -0.0000007   0.0000069  -0.0000024  -0.0000013   0.0000245  -0.0000103
   53   0.0000132   0.0000010   0.0000217  -0.0000030  -0.0000089   0.0000102
   54  -0.0000163   0.0000188  -0.0000301  -0.0000009   0.0000411  -0.0000043
   55   0.0002208  -0.0002516  -0.0004420  -0.0000406  -0.0001666   0.0001152
   56  -0.0002990  -0.0000022  -0.0002517   0.0000141   0.0003153  -0.0000068
   57  -0.0003013  -0.0000312   0.0001371   0.0000340  -0.0001768   0.0001733
   58   0.0000707   0.0000042   0.0000210  -0.0000147  -0.0000788   0.0000044
   59   0.0000237  -0.0000094   0.0000097   0.0000054   0.0000027  -0.0000094
   60  -0.0001127   0.0000499  -0.0001218  -0.0000001   0.0000378  -0.0000399
   61   0.0012739   0.0001288   0.0003903  -0.0002774  -0.0008111   0.0000649
   62  -0.0002809   0.0000856   0.0007419  -0.0000528  -0.0002826   0.0000008
   63   0.0002364  -0.0002738  -0.0012853   0.0002600   0.0005224   0.0002728
   64  -0.0002134   0.0001363  -0.0000722  -0.0000553   0.0000563  -0.0001208
   65   0.0000899  -0.0000622  -0.0000545  -0.0000355  -0.0000836  -0.0000431
   66  -0.0001966   0.0000089  -0.0000561   0.0000345   0.0001601  -0.0002192
           13          14          15          16          17          18
    1  -0.0041476   0.0010155   0.0025104  -0.0129293   0.0114369  -0.0254078
    2   0.0011255   0.0044836   0.0009055   0.0120465  -0.0097738   0.0209400
    3   0.0021124   0.0010315   0.0009912  -0.0264445   0.0212125  -0.0450628
    4   0.0019550   0.0008822  -0.0017683  -0.0615292   0.0235041  -0.0279620
    5  -0.0088473   0.0029898   0.0049289   0.0040440   0.0088341  -0.0126641
    6   0.0256816  -0.0007476  -0.0101212   0.0280928  -0.0246545   0.0590496
    7   0.0003737  -0.0002451  -0.0011213   0.0013881  -0.0011379   0.0049688
    8  -0.0008125  -0.0021404  -0.0009306  -0.0000237   0.0041364   0.0005208
    9   0.0005012  -0.0012278   0.0008077   0.0016002   0.0012884  -0.0003448
   10  -0.0528472   0.0001775   0.0104605  -0.2483659   0.0579134  -0.0532632
   11   0.0003224  -0.0667120   0.0960204   0.0794497  -0.0889612   0.0466252
   12   0.0104240   0.0959447  -0.3139785  -0.1146390   0.0591945  -0.1588535
   13   0.0563712  -0.0024884  -0.0118547   0.0027000   0.0087356  -0.0249677
   14  -0.0024884   0.0600902  -0.1044776  -0.0008305  -0.0000975   0.0091661
   15  -0.0118547  -0.1044776   0.3286286   0.0023721   0.0034732  -0.0084744
   16   0.0027000  -0.0008305   0.0023721   0.5343877  -0.0957569   0.0259375
   17   0.0087356  -0.0000975   0.0034732  -0.0957569   0.1862073  -0.1541376
   18  -0.0249677   0.0091661  -0.0084744   0.0259375  -0.1541376   0.5373813
   19   0.0003885  -0.0008915   0.0008920  -0.1297230   0.0017649   0.0578659
   20  -0.0002335  -0.0022028  -0.0013629   0.0030608  -0.0252655   0.0052450
   21  -0.0010221  -0.0009850   0.0008659   0.0543501   0.0059915  -0.0712707
   22  -0.0031899   0.0021759  -0.0013456  -0.0955409   0.0166571  -0.0234772
   23   0.0018626   0.0041135   0.0016615  -0.0039177  -0.0827582   0.0807858
   24  -0.0005510   0.0015107   0.0011174   0.0354263   0.0688702  -0.2717023
   25  -0.0005553   0.0001828  -0.0000241  -0.0162033   0.0072013  -0.0094852
   26   0.0006289   0.0001207   0.0001304   0.0143761  -0.0029724   0.0083899
   27  -0.0013028   0.0004041  -0.0000704  -0.0302433   0.0125586  -0.0157792
   28  -0.0012491   0.0000499  -0.0000347   0.0293829  -0.0321614   0.0772321
   29   0.0001053  -0.0009125  -0.0005232  -0.0129848   0.0081035  -0.0050098
   30  -0.0001907  -0.0005182   0.0004376   0.0212816   0.0068167  -0.0281823
   31   0.0000885  -0.0000350  -0.0000220  -0.0033475   0.0018006  -0.0009547
   32  -0.0000354  -0.0000183  -0.0000314   0.0005048   0.0035045   0.0003108
   33   0.0000180  -0.0000720   0.0000525   0.0028376  -0.0005762   0.0037856
   34   0.0004303  -0.0000096  -0.0002713  -0.0008793  -0.0000451  -0.0001173
   35  -0.0004798   0.0002435   0.0002366   0.0002254  -0.0011533  -0.0000363
   36   0.0009700  -0.0000304  -0.0001764  -0.0003339   0.0001311  -0.0011584
   37  -0.0000799   0.0001115   0.0001039   0.0002747  -0.0001630  -0.0001481
   38   0.0002395   0.0001005  -0.0000994  -0.0001461   0.0001303   0.0001723
   39   0.0002007   0.0000612  -0.0000529  -0.0000791   0.0001691   0.0004096
   40   0.0000401  -0.0000230  -0.0000174  -0.0000003   0.0001052   0.0000830
   41  -0.0001173  -0.0000820   0.0000230  -0.0000383   0.0001091  -0.0000911
   42  -0.0000499  -0.0000453   0.0000046   0.0000487  -0.0001559   0.0000608
   43  -0.0000159   0.0000028   0.0000161  -0.0002548  -0.0001304   0.0002057
   44   0.0000478  -0.0000117   0.0000153  -0.0003208  -0.0000570   0.0002162
   45  -0.0000593   0.0000289   0.0000202  -0.0000196  -0.0001588  -0.0000484
   46  -0.0000434  -0.0000037   0.0000132   0.0002255   0.0000239  -0.0002437
   47  -0.0000362  -0.0000000   0.0000072   0.0002182   0.0000132  -0.0001971
   48   0.0000023  -0.0000082  -0.0000043  -0.0000332   0.0000402   0.0000286
   49  -0.0000454   0.0000035  -0.0000004   0.0001457   0.0000761  -0.0001036
   50  -0.0000180  -0.0000170  -0.0000122   0.0000711   0.0000068  -0.0000566
   51   0.0000432  -0.0000133  -0.0000090  -0.0000471   0.0000741   0.0000570
   52   0.0000019  -0.0000004  -0.0000014   0.0000144  -0.0000046  -0.0000129
   53  -0.0000034  -0.0000015   0.0000014   0.0000002  -0.0000196  -0.0000160
   54   0.0000035  -0.0000020  -0.0000027  -0.0000046  -0.0000110   0.0000075
   55  -0.0000511   0.0000131   0.0000350   0.0000139  -0.0000732   0.0000102
   56   0.0000518   0.0000011  -0.0000285   0.0000156  -0.0000383  -0.0000272
   57  -0.0000636  -0.0000050  -0.0000117   0.0000294  -0.0000972  -0.0000176
   58  -0.0000154   0.0000019   0.0000136   0.0000342   0.0000245  -0.0000358
   59   0.0000040  -0.0000004  -0.0000010  -0.0000204   0.0000025   0.0000244
   60   0.0000161   0.0000020  -0.0000022  -0.0000375  -0.0000156   0.0000195
   61  -0.0001430  -0.0000813   0.0000565   0.0002511   0.0002139  -0.0001608
   62  -0.0000487   0.0000509   0.0000608  -0.0000352   0.0000626  -0.0000852
   63   0.0000474   0.0000012   0.0000020  -0.0001239  -0.0000133   0.0001707
   64   0.0000342  -0.0000082  -0.0000120  -0.0000430   0.0000137   0.0000371
   65  -0.0000029   0.0000022   0.0000025   0.0000668  -0.0000143  -0.0000742
   66   0.0000415  -0.0000179  -0.0000242   0.0000290   0.0000018  -0.0000764
           19          20          21          22          23          24
    1  -0.0009674  -0.0003337   0.0009830  -0.0492779   0.0031382   0.0224108
    2  -0.0004909  -0.0006060  -0.0006323   0.0194280   0.0079652  -0.0224133
    3   0.0019694  -0.0007290  -0.0000639  -0.0250362  -0.0123720   0.0547985
    4   0.0022316   0.0009843  -0.0016093  -0.0203606  -0.0074538   0.0321740
    5   0.0021103   0.0035442   0.0017018  -0.0066640  -0.0033171   0.0105873
    6  -0.0047925   0.0023963   0.0006527   0.0313930   0.0110660  -0.0508931
    7  -0.0017641   0.0003317   0.0001450   0.0005307   0.0002464  -0.0014146
    8   0.0003871   0.0000101  -0.0000581  -0.0000656  -0.0006113  -0.0001979
    9   0.0000036  -0.0000256   0.0001535  -0.0007039  -0.0004121   0.0009058
   10  -0.0426062   0.0089503   0.0019714   0.0332884   0.0190459  -0.0699957
   11   0.0014217   0.0042776  -0.0002388   0.0023971  -0.0024940   0.0223413
   12   0.0233518  -0.0045598   0.0040123  -0.0225998   0.0129009  -0.0175528
   13   0.0003885  -0.0002335  -0.0010221  -0.0031899   0.0018626  -0.0005510
   14  -0.0008915  -0.0022028  -0.0009850   0.0021759   0.0041135   0.0015107
   15   0.0008920  -0.0013629   0.0008659  -0.0013456   0.0016615   0.0011174
   16  -0.1297230   0.0030608   0.0543501  -0.0955409  -0.0039177   0.0354263
   17   0.0017649  -0.0252655   0.0059915   0.0166571  -0.0827582   0.0688702
   18   0.0578659   0.0052450  -0.0712707  -0.0234772   0.0807858  -0.2717023
   19   0.1848169  -0.0051668  -0.0867462  -0.0165777   0.0004428   0.0100468
   20  -0.0051668   0.0165735  -0.0109835  -0.0070754   0.0025191   0.0055815
   21  -0.0867462  -0.0109835   0.0931333   0.0315221   0.0012239  -0.0187469
   22  -0.0165777  -0.0070754   0.0315221   0.5259891  -0.0648683  -0.0566886
   23   0.0004428   0.0025191   0.0012239  -0.0648683   0.1683058  -0.1392892
   24   0.0100468   0.0055815  -0.0187469  -0.0566886  -0.1392892   0.5361448
   25   0.0030551  -0.0019468   0.0031423  -0.1288046   0.0379343  -0.0480297
   26   0.0002777  -0.0013920   0.0010820   0.0379707  -0.0374867   0.0241029
   27  -0.0031398   0.0023246  -0.0059995  -0.0479520   0.0240525  -0.0631582
   28   0.0016790   0.0018671  -0.0042033  -0.2441091   0.0188733   0.0551908
   29   0.0005400   0.0026172   0.0026707  -0.0021079  -0.0609377   0.0179523
   30  -0.0003577   0.0018960  -0.0014534   0.1133435   0.0052420  -0.1360967
   31  -0.0002272  -0.0003663   0.0012375  -0.0012900  -0.0074050   0.0233939
   32  -0.0001652   0.0000568   0.0002145   0.0000320   0.0003996   0.0083247
   33   0.0006765   0.0003232  -0.0012571   0.0029323   0.0127928  -0.0341396
   34   0.0007683  -0.0000593  -0.0004256  -0.0008695   0.0024614  -0.0024651
   35  -0.0000365  -0.0000998  -0.0001136   0.0017377   0.0044603   0.0022920
   36  -0.0002676  -0.0001228   0.0002929  -0.0019371   0.0024139  -0.0003031
   37  -0.0002801   0.0000111   0.0001803  -0.0001305   0.0005935   0.0003690
   38   0.0003310  -0.0000364  -0.0002270   0.0001916  -0.0003114   0.0001884
   39   0.0003171   0.0000160  -0.0001916   0.0002446  -0.0005347  -0.0004229
   40  -0.0000827  -0.0000127   0.0000454   0.0004669   0.0000984  -0.0000741
   41  -0.0001664   0.0000045   0.0001065  -0.0000071  -0.0000218  -0.0000464
   42  -0.0000341   0.0000071   0.0000199  -0.0000454   0.0001421  -0.0002077
   43   0.0002409   0.0000024  -0.0001607  -0.0001003   0.0002320   0.0000132
   44   0.0002074   0.0000159  -0.0001358  -0.0002029   0.0003161  -0.0001320
   45  -0.0000661  -0.0000061   0.0000496   0.0001448   0.0000462   0.0002432
   46  -0.0002901  -0.0000109   0.0001888   0.0001768  -0.0000385   0.0002017
   47  -0.0002440  -0.0000029   0.0001613   0.0001378  -0.0000727   0.0001538
   48   0.0000543   0.0000003  -0.0000372  -0.0000713  -0.0000523  -0.0000398
   49  -0.0001128  -0.0000018   0.0000627   0.0000430  -0.0000642  -0.0000951
   50  -0.0000688  -0.0000090   0.0000496   0.0000881  -0.0000168   0.0000565
   51   0.0000584   0.0000066  -0.0000462  -0.0000518  -0.0000769  -0.0000311
   52  -0.0000189  -0.0000006   0.0000104   0.0000157  -0.0000155   0.0000073
   53  -0.0000083   0.0000019   0.0000080   0.0000117   0.0000254   0.0000236
   54   0.0000021  -0.0000012  -0.0000061  -0.0000091  -0.0000043  -0.0000158
   55   0.0000134   0.0000151   0.0000003  -0.0000302   0.0001167   0.0001429
   56   0.0000801   0.0000023  -0.0000566  -0.0000452   0.0001004  -0.0000799
   57   0.0000090   0.0000077   0.0000202   0.0002009   0.0003178   0.0002409
   58  -0.0000704  -0.0000010   0.0000415   0.0000202  -0.0000611   0.0000162
   59   0.0000179  -0.0000013  -0.0000100  -0.0000114  -0.0000157  -0.0000129
   60   0.0000497   0.0000031  -0.0000348  -0.0000045   0.0000616  -0.0000042
   61  -0.0005129  -0.0000119   0.0003225  -0.0001171  -0.0011748  -0.0000279
   62  -0.0002477  -0.0000116   0.0001592   0.0000439  -0.0000325   0.0000438
   63   0.0001783  -0.0000201  -0.0001267   0.0001256   0.0000934  -0.0001242
   64   0.0000401  -0.0000022  -0.0000357  -0.0001337  -0.0000450  -0.0000497
   65  -0.0000948   0.0000044   0.0000721   0.0001736  -0.0001291   0.0001426
   66  -0.0000710   0.0000036   0.0000335   0.0000154  -0.0000590  -0.0000108
           25          26          27          28          29          30
    1   0.0001734   0.0000994   0.0016766  -0.2422860   0.0669676  -0.0853548
    2  -0.0010607   0.0035244   0.0011652   0.0475397  -0.0816738   0.0415173
    3   0.0049448   0.0004444  -0.0005992  -0.0289045   0.0303486  -0.1275963
    4   0.0001398  -0.0001397  -0.0000168   0.0362189   0.0021755  -0.0242190
    5  -0.0001399  -0.0005717  -0.0003365   0.0211099  -0.0035676   0.0158955
    6   0.0002105  -0.0003942   0.0003727  -0.0798682   0.0280750  -0.0249215
    7  -0.0014141   0.0005443  -0.0008930   0.0010154   0.0001510   0.0011305
    8   0.0005188  -0.0004327   0.0002119  -0.0009485   0.0034114   0.0017682
    9  -0.0008443   0.0002152  -0.0003524   0.0046730   0.0009092  -0.0018254
   10   0.0026153  -0.0011599   0.0038745  -0.0654684   0.0128251   0.0031225
   11   0.0001662   0.0030847   0.0016219   0.0122880  -0.0022614  -0.0005453
   12  -0.0000054   0.0024101  -0.0032352   0.0030972  -0.0009190   0.0000880
   13  -0.0005553   0.0006289  -0.0013028  -0.0012491   0.0001053  -0.0001907
   14   0.0001828   0.0001207   0.0004041   0.0000499  -0.0009125  -0.0005182
   15  -0.0000241   0.0001304  -0.0000704  -0.0000347  -0.0005232   0.0004376
   16  -0.0162033   0.0143761  -0.0302433   0.0293829  -0.0129848   0.0212816
   17   0.0072013  -0.0029724   0.0125586  -0.0321614   0.0081035   0.0068167
   18  -0.0094852   0.0083899  -0.0157792   0.0772321  -0.0050098  -0.0281823
   19   0.0030551   0.0002777  -0.0031398   0.0016790   0.0005400  -0.0003577
   20  -0.0019468  -0.0013920   0.0023246   0.0018671   0.0026172   0.0018960
   21   0.0031423   0.0010820  -0.0059995  -0.0042033   0.0026707  -0.0014534
   22  -0.1288046   0.0379707  -0.0479520  -0.2441091  -0.0021079   0.1133435
   23   0.0379343  -0.0374867   0.0240525   0.0188733  -0.0609377   0.0052420
   24  -0.0480297   0.0241029  -0.0631582   0.0551908   0.0179523  -0.1360967
   25   0.1832129  -0.0579585   0.0678897  -0.0358776   0.0141129  -0.0180021
   26  -0.0579585   0.0363802  -0.0399688   0.0072232  -0.0001851   0.0039084
   27   0.0678897  -0.0399688   0.0863871   0.0016953   0.0000985   0.0018613
   28  -0.0358776   0.0072232   0.0016953   0.5885636  -0.0854397  -0.0291968
   29   0.0141129  -0.0001851   0.0000985  -0.0854397   0.1715347  -0.1132522
   30  -0.0180021   0.0039084   0.0018613  -0.0291968  -0.1132522   0.4515929
   31  -0.0053584  -0.0019456   0.0081324  -0.0383073   0.0020192   0.0041894
   32   0.0005093  -0.0002441  -0.0019892   0.0007032  -0.0375210   0.0418439
   33   0.0011642  -0.0005288   0.0003191   0.0070213   0.0406939  -0.1413579
   34  -0.0003711  -0.0000760   0.0004532  -0.0304404   0.0047033   0.0089426
   35   0.0004087   0.0001614  -0.0000646   0.0087846   0.0033678  -0.0042648
   36  -0.0013441   0.0003181   0.0001051  -0.0054292  -0.0030749   0.0130307
   37  -0.0001323   0.0000841   0.0000320   0.0006483  -0.0007848   0.0020149
   38   0.0006472  -0.0000816   0.0000542   0.0022332  -0.0012428  -0.0018648
   39   0.0003462  -0.0001564   0.0000757   0.0000289   0.0017569  -0.0023740
   40  -0.0000140  -0.0000155  -0.0000379  -0.0003096  -0.0014383  -0.0004011
   41  -0.0002177   0.0000173  -0.0000471  -0.0005138  -0.0007400   0.0006568
   42  -0.0001501   0.0000047   0.0000019  -0.0009391  -0.0000832   0.0005483
   43   0.0002789  -0.0001103   0.0000045   0.0000914   0.0001953  -0.0000373
   44   0.0002228  -0.0000633   0.0000966  -0.0001096  -0.0003665   0.0004132
   45   0.0000496   0.0000133  -0.0000515   0.0007823  -0.0000807  -0.0004893
   46  -0.0002368   0.0000797  -0.0000678   0.0001134  -0.0002805   0.0005433
   47  -0.0002240   0.0000696  -0.0000637   0.0000348  -0.0000603   0.0004019
   48   0.0000462  -0.0000104   0.0000236   0.0000401   0.0000202  -0.0001878
   49  -0.0001913   0.0000418  -0.0000092  -0.0000465  -0.0000267   0.0005322
   50  -0.0000567  -0.0000010  -0.0000348   0.0001381   0.0002194   0.0000029
   51   0.0000325  -0.0000284   0.0000397  -0.0000792   0.0001190  -0.0000075
   52  -0.0000178   0.0000071  -0.0000095   0.0000243  -0.0000180   0.0000615
   53  -0.0000026  -0.0000047  -0.0000022   0.0000159  -0.0000232  -0.0000236
   54  -0.0000091   0.0000042  -0.0000069  -0.0000297   0.0000115   0.0000507
   55   0.0001077   0.0000123  -0.0000258   0.0000370  -0.0004238  -0.0000312
   56  -0.0000688   0.0000267   0.0000288  -0.0002893   0.0003658  -0.0002399
   57   0.0001124  -0.0000357  -0.0000319   0.0006388   0.0001199  -0.0012415
   58  -0.0000646   0.0000140  -0.0000224   0.0000044  -0.0001155   0.0003406
   59   0.0000271  -0.0000020   0.0000056  -0.0000542   0.0000239  -0.0001095
   60   0.0000270  -0.0000122   0.0000100   0.0000863   0.0000355  -0.0000988
   61  -0.0003328   0.0000493  -0.0000357   0.0003696  -0.0004341   0.0021408
   62  -0.0002468   0.0000397  -0.0000918  -0.0019389  -0.0000826   0.0008825
   63   0.0000578   0.0000694   0.0001404  -0.0016683   0.0002644  -0.0026395
   64  -0.0000090  -0.0000031  -0.0000021  -0.0000563   0.0002578   0.0001454
   65  -0.0000092   0.0000126  -0.0000236   0.0005934  -0.0000683  -0.0004277
   66  -0.0001289   0.0000419  -0.0000522  -0.0001309  -0.0001349   0.0008619
           31          32          33          34          35          36
    1   0.0028860   0.0017550  -0.0032057  -0.1802389   0.0015621   0.0607521
    2   0.0078615  -0.0021105   0.0141505   0.0002503  -0.0775227  -0.0006853
    3  -0.0212497   0.0175834  -0.0331139   0.0603818  -0.0010095  -0.1128932
    4  -0.0031737   0.0022749  -0.0021973   0.0005656  -0.0094342   0.0268743
    5   0.0011561   0.0034974   0.0004194  -0.0025839   0.0040730   0.0015938
    6   0.0009979  -0.0005212   0.0042343   0.0134234   0.0042455  -0.0172685
    7  -0.0001224   0.0003001  -0.0007902  -0.0018646  -0.0010616   0.0029524
    8   0.0003825  -0.0001938   0.0006623   0.0003766  -0.0021844  -0.0008395
    9  -0.0009883   0.0006962  -0.0012758  -0.0026468   0.0006939  -0.0020211
   10   0.0009029  -0.0005301   0.0000588   0.0016920   0.0011924  -0.0007999
   11  -0.0003738  -0.0010289   0.0005715   0.0015055   0.0039463   0.0030817
   12  -0.0000067   0.0005835  -0.0025163  -0.0013535   0.0038969  -0.0031443
   13   0.0000885  -0.0000354   0.0000180   0.0004303  -0.0004798   0.0009700
   14  -0.0000350  -0.0000183  -0.0000720  -0.0000096   0.0002435  -0.0000304
   15  -0.0000220  -0.0000314   0.0000525  -0.0002713   0.0002366  -0.0001764
   16  -0.0033475   0.0005048   0.0028376  -0.0008793   0.0002254  -0.0003339
   17   0.0018006   0.0035045  -0.0005762  -0.0000451  -0.0011533   0.0001311
   18  -0.0009547   0.0003108   0.0037856  -0.0001173  -0.0000363  -0.0011584
   19  -0.0002272  -0.0001652   0.0006765   0.0007683  -0.0000365  -0.0002676
   20  -0.0003663   0.0000568   0.0003232  -0.0000593  -0.0000998  -0.0001228
   21   0.0012375   0.0002145  -0.0012571  -0.0004256  -0.0001136   0.0002929
   22  -0.0012900   0.0000320   0.0029323  -0.0008695   0.0017377  -0.0019371
   23  -0.0074050   0.0003996   0.0127928   0.0024614   0.0044603   0.0024139
   24   0.0233939   0.0083247  -0.0341396  -0.0024651   0.0022920  -0.0003031
   25  -0.0053584   0.0005093   0.0011642  -0.0003711   0.0004087  -0.0013441
   26  -0.0019456  -0.0002441  -0.0005288  -0.0000760   0.0001614   0.0003181
   27   0.0081324  -0.0019892   0.0003191   0.0004532  -0.0000646   0.0001051
   28  -0.0383073   0.0007032   0.0070213  -0.0304404   0.0087846  -0.0054292
   29   0.0020192  -0.0375210   0.0406939   0.0047033   0.0033678  -0.0030749
   30   0.0041894   0.0418439  -0.1413579   0.0089426  -0.0042648   0.0130307
   31   0.0521460  -0.0055046  -0.0088281  -0.0029293   0.0010864  -0.0034571
   32  -0.0055046   0.0363700  -0.0678293  -0.0008026  -0.0023761   0.0010870
   33  -0.0088281  -0.0678293   0.2059331   0.0025103  -0.0008599  -0.0020267
   34  -0.0029293  -0.0008026   0.0025103   0.5334360   0.0715927  -0.1716703
   35   0.0010864  -0.0023761  -0.0008599   0.0715927   0.5621325   0.1417816
   36  -0.0034571   0.0010870  -0.0020267  -0.1716703   0.1417816   0.3437050
   37  -0.0010344  -0.0004576  -0.0012068  -0.1758395  -0.0729829   0.0318088
   38   0.0009348  -0.0004037   0.0004273  -0.1241749  -0.2045376   0.0028180
   39  -0.0012716  -0.0002782   0.0006379   0.0076667  -0.0269547  -0.0771100
   40  -0.0000071  -0.0001406   0.0001911   0.0062170  -0.0089640  -0.0056833
   41   0.0001049   0.0003501  -0.0000838   0.0086346  -0.0340062  -0.0228356
   42   0.0001351  -0.0000372   0.0000756   0.0027073  -0.0125605  -0.0035714
   43   0.0004491   0.0001773   0.0000013  -0.0350521  -0.0569986  -0.0038527
   44   0.0000664  -0.0000803  -0.0002653  -0.0123062   0.0315803   0.0195971
   45  -0.0000787  -0.0002273  -0.0001537   0.0173642   0.0454441   0.0166479
   46  -0.0000752   0.0000684  -0.0002029  -0.0005686   0.0035677   0.0043327
   47  -0.0000609   0.0000335  -0.0000852  -0.0003257   0.0021835  -0.0006943
   48  -0.0000220   0.0000483   0.0000349   0.0024887  -0.0029643   0.0011971
   49  -0.0001689   0.0000874  -0.0001153  -0.0038686  -0.0131334  -0.0054905
   50  -0.0002125   0.0002991   0.0000668  -0.0125866  -0.0579176  -0.0188759
   51   0.0003030   0.0000015   0.0001068  -0.0054124  -0.0186235  -0.0085937
   52  -0.0000131   0.0000140  -0.0000281   0.0001922  -0.0000615  -0.0007758
   53   0.0000090   0.0000075   0.0000132  -0.0000159  -0.0012407  -0.0000540
   54  -0.0000201   0.0000117  -0.0000238  -0.0007513  -0.0000371  -0.0006665
   55   0.0004975  -0.0003867  -0.0001298   0.0028086   0.0670365   0.0343148
   56  -0.0000393  -0.0003890   0.0002405   0.0287485   0.0247267  -0.0079713
   57  -0.0002278   0.0001586   0.0002921   0.0161567  -0.0302230  -0.0166002
   58  -0.0000066   0.0000831  -0.0001536  -0.0025724  -0.0012454   0.0046847
   59   0.0000349  -0.0000289   0.0000555  -0.0012515   0.0026381  -0.0011660
   60  -0.0000306  -0.0000017  -0.0000198   0.0047013  -0.0011504   0.0033137
   61  -0.0009634   0.0015148  -0.0005614  -0.1177607  -0.0002720   0.0329854
   62   0.0005000  -0.0001126  -0.0002831   0.0522230  -0.2425476  -0.1166995
   63  -0.0013150   0.0000395   0.0007122   0.0581595  -0.0861757  -0.1352048
   64   0.0000549  -0.0000016   0.0000075   0.0071463   0.0074784   0.0013669
   65  -0.0000135  -0.0000112   0.0001669  -0.0162574  -0.0159266   0.0002254
   66   0.0000825   0.0000120  -0.0002993  -0.0098422  -0.0135514   0.0024446
           37          38          39          40          41          42
    1  -0.0216693  -0.0070821   0.0112053  -0.0020331   0.0022715   0.0009127
    2  -0.0206439   0.0044242   0.0127254  -0.0022451  -0.0016155   0.0016200
    3   0.0045201   0.0045793   0.0029379  -0.0013262  -0.0009450  -0.0020908
    4  -0.0018671   0.0026636   0.0018190   0.0001195  -0.0016330  -0.0000760
    5   0.0001056  -0.0006995  -0.0016091  -0.0008908  -0.0007632   0.0008288
    6  -0.0028454  -0.0005909  -0.0004146  -0.0006406  -0.0000929  -0.0000645
    7   0.0010752  -0.0005831   0.0002063  -0.0000350   0.0001376   0.0003110
    8  -0.0004447  -0.0002847   0.0011934   0.0000394   0.0002576   0.0001027
    9  -0.0001574  -0.0002795  -0.0011840   0.0000584  -0.0000365   0.0002305
   10  -0.0002938   0.0000484  -0.0000332   0.0001693   0.0002787  -0.0002788
   11   0.0005540   0.0001044  -0.0003631   0.0001230  -0.0001366  -0.0000512
   12   0.0005634  -0.0010299  -0.0008297  -0.0002725   0.0002760   0.0002626
   13  -0.0000799   0.0002395   0.0002007   0.0000401  -0.0001173  -0.0000499
   14   0.0001115   0.0001005   0.0000612  -0.0000230  -0.0000820  -0.0000453
   15   0.0001039  -0.0000994  -0.0000529  -0.0000174   0.0000230   0.0000046
   16   0.0002747  -0.0001461  -0.0000791  -0.0000003  -0.0000383   0.0000487
   17  -0.0001630   0.0001303   0.0001691   0.0001052   0.0001091  -0.0001559
   18  -0.0001481   0.0001723   0.0004096   0.0000830  -0.0000911   0.0000608
   19  -0.0002801   0.0003310   0.0003171  -0.0000827  -0.0001664  -0.0000341
   20   0.0000111  -0.0000364   0.0000160  -0.0000127   0.0000045   0.0000071
   21   0.0001803  -0.0002270  -0.0001916   0.0000454   0.0001065   0.0000199
   22  -0.0001305   0.0001916   0.0002446   0.0004669  -0.0000071  -0.0000454
   23   0.0005935  -0.0003114  -0.0005347   0.0000984  -0.0000218   0.0001421
   24   0.0003690   0.0001884  -0.0004229  -0.0000741  -0.0000464  -0.0002077
   25  -0.0001323   0.0006472   0.0003462  -0.0000140  -0.0002177  -0.0001501
   26   0.0000841  -0.0000816  -0.0001564  -0.0000155   0.0000173   0.0000047
   27   0.0000320   0.0000542   0.0000757  -0.0000379  -0.0000471   0.0000019
   28   0.0006483   0.0022332   0.0000289  -0.0003096  -0.0005138  -0.0009391
   29  -0.0007848  -0.0012428   0.0017569  -0.0014383  -0.0007400  -0.0000832
   30   0.0020149  -0.0018648  -0.0023740  -0.0004011   0.0006568   0.0005483
   31  -0.0010344   0.0009348  -0.0012716  -0.0000071   0.0001049   0.0001351
   32  -0.0004576  -0.0004037  -0.0002782  -0.0001406   0.0003501  -0.0000372
   33  -0.0012068   0.0004273   0.0006379   0.0001911  -0.0000838   0.0000756
   34  -0.1758395  -0.1241749   0.0076667   0.0062170   0.0086346   0.0027073
   35  -0.0729829  -0.2045376  -0.0269547  -0.0089640  -0.0340062  -0.0125605
   36   0.0318088   0.0028180  -0.0771100  -0.0056833  -0.0228356  -0.0035714
   37   0.5013125   0.1016347  -0.1722571  -0.0440139   0.0222626   0.0221777
   38   0.1016347   0.4628901   0.1047179   0.0196791  -0.1159578  -0.0552847
   39  -0.1722571   0.1047179   0.2663232   0.0211598  -0.0566638  -0.0611442
   40  -0.0440139   0.0196791   0.0211598   0.0527929  -0.0295216  -0.0372375
   41   0.0222626  -0.1159578  -0.0566638  -0.0295216   0.1655568   0.0895275
   42   0.0221777  -0.0552847  -0.0611442  -0.0372375   0.0895275   0.0749180
   43  -0.2358845   0.0265662   0.1147365  -0.0054874   0.0039784   0.0068059
   44  -0.0254102  -0.0904024  -0.0000711   0.0236770  -0.0168179  -0.0229972
   45   0.0905767  -0.0302051  -0.1252591   0.0160324  -0.0115451  -0.0117741
   46  -0.0224038  -0.0296642   0.0006678  -0.0048118  -0.0013773   0.0015819
   47  -0.0102639  -0.0127837  -0.0014301   0.0035536   0.0030761  -0.0001345
   48   0.0098267   0.0098161   0.0019113   0.0039357   0.0026852  -0.0019354
   49   0.0047953   0.0251297   0.0124892  -0.0028581   0.0006056   0.0043561
   50   0.0685120   0.0246292  -0.0307652  -0.0038354   0.0035974   0.0019803
   51   0.0331597  -0.0055089  -0.0160762   0.0022547  -0.0006223   0.0025742
   52   0.0020755  -0.0000404   0.0020499   0.0001090  -0.0000505   0.0000027
   53  -0.0007822  -0.0023187  -0.0033226   0.0010692  -0.0006269  -0.0009850
   54   0.0016511  -0.0037560   0.0028593   0.0005407  -0.0003465  -0.0003238
   55  -0.0534111  -0.0253879   0.0165294   0.0004876   0.0008619  -0.0003428
   56  -0.0250026  -0.0119881   0.0106788   0.0009236  -0.0014899  -0.0008895
   57   0.0166236   0.0108871  -0.0085678  -0.0002924  -0.0008561  -0.0009575
   58  -0.0011434  -0.0006853  -0.0000040  -0.0000214   0.0001976  -0.0002556
   59  -0.0005892   0.0000145   0.0006423   0.0001718  -0.0000594   0.0001668
   60   0.0000465   0.0006918  -0.0002952  -0.0002643   0.0001513  -0.0003955
   61   0.0464136   0.0070714  -0.0188536  -0.0009974  -0.0063932   0.0000769
   62  -0.0372972  -0.0505254  -0.0059842  -0.0020109   0.0004980  -0.0007155
   63  -0.0401852  -0.0320370   0.0160320   0.0021515   0.0018385   0.0039444
   64   0.0015840   0.0003921   0.0028349   0.0002694   0.0007030   0.0002931
   65   0.0009504  -0.0007220  -0.0038282  -0.0003423  -0.0011496  -0.0004404
   66   0.0031424  -0.0034704   0.0027367  -0.0002056  -0.0010524  -0.0001757
           43          44          45          46          47          48
    1   0.0005201  -0.0038677   0.0011718   0.0000194   0.0004318   0.0002993
    2  -0.0030625  -0.0018548  -0.0020058  -0.0012908  -0.0004405   0.0004521
    3   0.0015815  -0.0015178   0.0041379  -0.0005102  -0.0005382   0.0002377
    4  -0.0005882   0.0002405  -0.0005805  -0.0005423  -0.0003126   0.0000925
    5   0.0001379  -0.0000787   0.0000259   0.0002643   0.0001784   0.0000172
    6   0.0004014  -0.0003156  -0.0000425  -0.0003905  -0.0003064   0.0001781
    7   0.0001802   0.0003056  -0.0001679   0.0001143   0.0000582  -0.0000549
    8   0.0002073  -0.0001446  -0.0002610  -0.0001099  -0.0000472   0.0000368
    9  -0.0001869  -0.0000812   0.0001223   0.0001358   0.0001651  -0.0000668
   10   0.0000986   0.0000444   0.0000718  -0.0000013  -0.0000661   0.0000025
   11   0.0000886   0.0002070   0.0000685   0.0000507  -0.0000131  -0.0000399
   12   0.0000451  -0.0001149   0.0002121   0.0001328   0.0001134  -0.0000040
   13  -0.0000159   0.0000478  -0.0000593  -0.0000434  -0.0000362   0.0000023
   14   0.0000028  -0.0000117   0.0000289  -0.0000037  -0.0000000  -0.0000082
   15   0.0000161   0.0000153   0.0000202   0.0000132   0.0000072  -0.0000043
   16  -0.0002548  -0.0003208  -0.0000196   0.0002255   0.0002182  -0.0000332
   17  -0.0001304  -0.0000570  -0.0001588   0.0000239   0.0000132   0.0000402
   18   0.0002057   0.0002162  -0.0000484  -0.0002437  -0.0001971   0.0000286
   19   0.0002409   0.0002074  -0.0000661  -0.0002901  -0.0002440   0.0000543
   20   0.0000024   0.0000159  -0.0000061  -0.0000109  -0.0000029   0.0000003
   21  -0.0001607  -0.0001358   0.0000496   0.0001888   0.0001613  -0.0000372
   22  -0.0001003  -0.0002029   0.0001448   0.0001768   0.0001378  -0.0000713
   23   0.0002320   0.0003161   0.0000462  -0.0000385  -0.0000727  -0.0000523
   24   0.0000132  -0.0001320   0.0002432   0.0002017   0.0001538  -0.0000398
   25   0.0002789   0.0002228   0.0000496  -0.0002368  -0.0002240   0.0000462
   26  -0.0001103  -0.0000633   0.0000133   0.0000797   0.0000696  -0.0000104
   27   0.0000045   0.0000966  -0.0000515  -0.0000678  -0.0000637   0.0000236
   28   0.0000914  -0.0001096   0.0007823   0.0001134   0.0000348   0.0000401
   29   0.0001953  -0.0003665  -0.0000807  -0.0002805  -0.0000603   0.0000202
   30  -0.0000373   0.0004132  -0.0004893   0.0005433   0.0004019  -0.0001878
   31   0.0004491   0.0000664  -0.0000787  -0.0000752  -0.0000609  -0.0000220
   32   0.0001773  -0.0000803  -0.0002273   0.0000684   0.0000335   0.0000483
   33   0.0000013  -0.0002653  -0.0001537  -0.0002029  -0.0000852   0.0000349
   34  -0.0350521  -0.0123062   0.0173642  -0.0005686  -0.0003257   0.0024887
   35  -0.0569986   0.0315803   0.0454441   0.0035677   0.0021835  -0.0029643
   36  -0.0038527   0.0195971   0.0166479   0.0043327  -0.0006943   0.0011971
   37  -0.2358845  -0.0254102   0.0905767  -0.0224038  -0.0102639   0.0098267
   38   0.0265662  -0.0904024  -0.0302051  -0.0296642  -0.0127837   0.0098161
   39   0.1147365  -0.0000711  -0.1252591   0.0006678  -0.0014301   0.0019113
   40  -0.0054874   0.0236770   0.0160324  -0.0048118   0.0035536   0.0039357
   41   0.0039784  -0.0168179  -0.0115451  -0.0013773   0.0030761   0.0026852
   42   0.0068059  -0.0229972  -0.0117741   0.0015819  -0.0001345  -0.0019354
   43   0.4633057   0.0301425  -0.1868969  -0.0821206  -0.0621125   0.0051177
   44   0.0301425   0.4870286   0.1578842  -0.0589779  -0.1089573  -0.0061058
   45  -0.1868969   0.1578842   0.2988676   0.0065912  -0.0043199  -0.0279261
   46  -0.0821206  -0.0589779   0.0065912   0.1108704   0.0966124  -0.0119900
   47  -0.0621125  -0.1089573  -0.0043199   0.0966124   0.1530548   0.0105398
   48   0.0051177  -0.0061058  -0.0279261  -0.0119900   0.0105398   0.0225958
   49  -0.1178775   0.0655568   0.0646082  -0.0023904  -0.0292059  -0.0098552
   50   0.0119708  -0.2334206  -0.0890373  -0.0094733  -0.0351990  -0.0133501
   51   0.0392201  -0.1204033  -0.1404765  -0.0005002  -0.0018766   0.0039092
   52  -0.0036701  -0.0024629   0.0027374   0.0003480  -0.0000570  -0.0017822
   53   0.0223884   0.0010349  -0.0139888   0.0013382   0.0002118   0.0005894
   54   0.0145398   0.0005369  -0.0051837  -0.0011432   0.0013548  -0.0013524
   55   0.0460287  -0.0377409  -0.0405350   0.0030250   0.0051459   0.0033319
   56   0.0060858  -0.0504001  -0.0308247   0.0004601   0.0008404  -0.0020243
   57  -0.0196040  -0.0053870   0.0157930   0.0011173  -0.0047368   0.0016590
   58  -0.0000230  -0.0037528   0.0021818  -0.0002483  -0.0010873  -0.0003058
   59  -0.0039613  -0.0004220  -0.0011607  -0.0002339  -0.0010645  -0.0004214
   60   0.0020724  -0.0012610   0.0050030   0.0000959   0.0000682   0.0000867
   61  -0.0297252   0.0236450   0.0257657  -0.0010818  -0.0021494  -0.0008283
   62   0.0233544  -0.0170439  -0.0194766  -0.0010542  -0.0009845   0.0005145
   63   0.0257481  -0.0196864  -0.0287982  -0.0002970   0.0011529  -0.0000341
   64  -0.0003939   0.0009966   0.0003245  -0.0000783  -0.0000477  -0.0002950
   65   0.0008477  -0.0000612  -0.0002136   0.0000497  -0.0000357   0.0002164
   66   0.0002299  -0.0002846  -0.0008937  -0.0002569   0.0002643  -0.0002741
           49          50          51          52          53          54
    1   0.0003032  -0.0003109  -0.0010386  -0.0001407   0.0000738  -0.0001324
    2  -0.0001005  -0.0014819   0.0000222   0.0001340   0.0000361   0.0001459
    3  -0.0009151   0.0000985  -0.0006935  -0.0001083   0.0001758  -0.0002807
    4  -0.0002682  -0.0000679   0.0004136   0.0000192  -0.0000330   0.0000532
    5   0.0002116   0.0002568  -0.0001317  -0.0000180   0.0000209  -0.0000551
    6  -0.0002293   0.0000025   0.0000786  -0.0000430  -0.0000179   0.0000210
    7  -0.0000355  -0.0000335  -0.0000353  -0.0000007   0.0000132  -0.0000163
    8  -0.0000708   0.0001294   0.0001164   0.0000069   0.0000010   0.0000188
    9   0.0003501   0.0001121   0.0000798  -0.0000024   0.0000217  -0.0000301
   10   0.0000589   0.0000216  -0.0000569  -0.0000013  -0.0000030  -0.0000009
   11  -0.0000943   0.0000125   0.0000292   0.0000245  -0.0000089   0.0000411
   12   0.0001415   0.0000310  -0.0001206  -0.0000103   0.0000102  -0.0000043
   13  -0.0000454  -0.0000180   0.0000432   0.0000019  -0.0000034   0.0000035
   14   0.0000035  -0.0000170  -0.0000133  -0.0000004  -0.0000015  -0.0000020
   15  -0.0000004  -0.0000122  -0.0000090  -0.0000014   0.0000014  -0.0000027
   16   0.0001457   0.0000711  -0.0000471   0.0000144   0.0000002  -0.0000046
   17   0.0000761   0.0000068   0.0000741  -0.0000046  -0.0000196  -0.0000110
   18  -0.0001036  -0.0000566   0.0000570  -0.0000129  -0.0000160   0.0000075
   19  -0.0001128  -0.0000688   0.0000584  -0.0000189  -0.0000083   0.0000021
   20  -0.0000018  -0.0000090   0.0000066  -0.0000006   0.0000019  -0.0000012
   21   0.0000627   0.0000496  -0.0000462   0.0000104   0.0000080  -0.0000061
   22   0.0000430   0.0000881  -0.0000518   0.0000157   0.0000117  -0.0000091
   23  -0.0000642  -0.0000168  -0.0000769  -0.0000155   0.0000254  -0.0000043
   24  -0.0000951   0.0000565  -0.0000311   0.0000073   0.0000236  -0.0000158
   25  -0.0001913  -0.0000567   0.0000325  -0.0000178  -0.0000026  -0.0000091
   26   0.0000418  -0.0000010  -0.0000284   0.0000071  -0.0000047   0.0000042
   27  -0.0000092  -0.0000348   0.0000397  -0.0000095  -0.0000022  -0.0000069
   28  -0.0000465   0.0001381  -0.0000792   0.0000243   0.0000159  -0.0000297
   29  -0.0000267   0.0002194   0.0001190  -0.0000180  -0.0000232   0.0000115
   30   0.0005322   0.0000029  -0.0000075   0.0000615  -0.0000236   0.0000507
   31  -0.0001689  -0.0002125   0.0003030  -0.0000131   0.0000090  -0.0000201
   32   0.0000874   0.0002991   0.0000015   0.0000140   0.0000075   0.0000117
   33  -0.0001153   0.0000668   0.0001068  -0.0000281   0.0000132  -0.0000238
   34  -0.0038686  -0.0125866  -0.0054124   0.0001922  -0.0000159  -0.0007513
   35  -0.0131334  -0.0579176  -0.0186235  -0.0000615  -0.0012407  -0.0000371
   36  -0.0054905  -0.0188759  -0.0085937  -0.0007758  -0.0000540  -0.0006665
   37   0.0047953   0.0685120   0.0331597   0.0020755  -0.0007822   0.0016511
   38   0.0251297   0.0246292  -0.0055089  -0.0000404  -0.0023187  -0.0037560
   39   0.0124892  -0.0307652  -0.0160762   0.0020499  -0.0033226   0.0028593
   40  -0.0028581  -0.0038354   0.0022547   0.0001090   0.0010692   0.0005407
   41   0.0006056   0.0035974  -0.0006223  -0.0000505  -0.0006269  -0.0003465
   42   0.0043561   0.0019803   0.0025742   0.0000027  -0.0009850  -0.0003238
   43  -0.1178775   0.0119708   0.0392201  -0.0036701   0.0223884   0.0145398
   44   0.0655568  -0.2334206  -0.1204033  -0.0024629   0.0010349   0.0005369
   45   0.0646082  -0.0890373  -0.1404765   0.0027374  -0.0139888  -0.0051837
   46  -0.0023904  -0.0094733  -0.0005002   0.0003480   0.0013382  -0.0011432
   47  -0.0292059  -0.0351990  -0.0018766  -0.0000570   0.0002118   0.0013548
   48  -0.0098552  -0.0133501   0.0039092  -0.0017822   0.0005894  -0.0013524
   49   0.6144452   0.1032821  -0.2328905  -0.2634312   0.0005162   0.1325464
   50   0.1032821   0.5807411   0.1548930   0.0029591  -0.0532423  -0.0100731
   51  -0.2328905   0.1548930   0.3381843   0.1336828  -0.0085734  -0.1177288
   52  -0.2634312   0.0029591   0.1336828   0.2753677   0.0005223  -0.1454625
   53   0.0005162  -0.0532423  -0.0085734   0.0005223   0.0531902   0.0133097
   54   0.1325464  -0.0100731  -0.1177288  -0.1454625   0.0133097   0.1156253
   55  -0.1965599  -0.0887392   0.0361254  -0.0108581  -0.0213550  -0.0015629
   56  -0.1418988  -0.2474828  -0.0062371   0.0023764   0.0052914  -0.0006490
   57   0.0110491  -0.0371284  -0.0855253   0.0096303   0.0131025   0.0043961
   58   0.0080355  -0.0172072  -0.0109725  -0.0002685   0.0012621  -0.0016647
   59   0.0074468  -0.0156632  -0.0133308   0.0007891   0.0001880   0.0015943
   60   0.0007553   0.0010139   0.0032986  -0.0018689   0.0013222  -0.0024002
   61  -0.0376975  -0.0545820   0.0005762   0.0008070  -0.0039848   0.0015787
   62  -0.0180808   0.0322298   0.0220452  -0.0042902  -0.0026394  -0.0019923
   63   0.0178157   0.0431864   0.0182939   0.0014618  -0.0022003   0.0049603
   64  -0.0022717   0.0001483   0.0052137  -0.0005541  -0.0010318  -0.0001088
   65  -0.0002817   0.0023309  -0.0018799   0.0001861   0.0001167  -0.0001015
   66   0.0049985  -0.0021601   0.0026857   0.0004612   0.0006060   0.0001057
           55          56          57          58          59          60
    1   0.0034576   0.0000509   0.0018119   0.0000653  -0.0000832  -0.0000587
    2   0.0003956  -0.0025775  -0.0045969   0.0009412   0.0000624  -0.0005661
    3   0.0020395  -0.0042861   0.0033612   0.0004291   0.0000437  -0.0001746
    4  -0.0009437   0.0008989  -0.0002356  -0.0002564   0.0000268   0.0002227
    5   0.0001946  -0.0003124   0.0003917   0.0000516  -0.0000119  -0.0001358
    6   0.0000474   0.0002094   0.0004454  -0.0000584  -0.0000048   0.0001909
    7   0.0002208  -0.0002990  -0.0003013   0.0000707   0.0000237  -0.0001127
    8  -0.0002516  -0.0000022  -0.0000312   0.0000042  -0.0000094   0.0000499
    9  -0.0004420  -0.0002517   0.0001371   0.0000210   0.0000097  -0.0001218
   10  -0.0000406   0.0000141   0.0000340  -0.0000147   0.0000054  -0.0000001
   11  -0.0001666   0.0003153  -0.0001768  -0.0000788   0.0000027   0.0000378
   12   0.0001152  -0.0000068   0.0001733   0.0000044  -0.0000094  -0.0000399
   13  -0.0000511   0.0000518  -0.0000636  -0.0000154   0.0000040   0.0000161
   14   0.0000131   0.0000011  -0.0000050   0.0000019  -0.0000004   0.0000020
   15   0.0000350  -0.0000285  -0.0000117   0.0000136  -0.0000010  -0.0000022
   16   0.0000139   0.0000156   0.0000294   0.0000342  -0.0000204  -0.0000375
   17  -0.0000732  -0.0000383  -0.0000972   0.0000245   0.0000025  -0.0000156
   18   0.0000102  -0.0000272  -0.0000176  -0.0000358   0.0000244   0.0000195
   19   0.0000134   0.0000801   0.0000090  -0.0000704   0.0000179   0.0000497
   20   0.0000151   0.0000023   0.0000077  -0.0000010  -0.0000013   0.0000031
   21   0.0000003  -0.0000566   0.0000202   0.0000415  -0.0000100  -0.0000348
   22  -0.0000302  -0.0000452   0.0002009   0.0000202  -0.0000114  -0.0000045
   23   0.0001167   0.0001004   0.0003178  -0.0000611  -0.0000157   0.0000616
   24   0.0001429  -0.0000799   0.0002409   0.0000162  -0.0000129  -0.0000042
   25   0.0001077  -0.0000688   0.0001124  -0.0000646   0.0000271   0.0000270
   26   0.0000123   0.0000267  -0.0000357   0.0000140  -0.0000020  -0.0000122
   27  -0.0000258   0.0000288  -0.0000319  -0.0000224   0.0000056   0.0000100
   28   0.0000370  -0.0002893   0.0006388   0.0000044  -0.0000542   0.0000863
   29  -0.0004238   0.0003658   0.0001199  -0.0001155   0.0000239   0.0000355
   30  -0.0000312  -0.0002399  -0.0012415   0.0003406  -0.0001095  -0.0000988
   31   0.0004975  -0.0000393  -0.0002278  -0.0000066   0.0000349  -0.0000306
   32  -0.0003867  -0.0003890   0.0001586   0.0000831  -0.0000289  -0.0000017
   33  -0.0001298   0.0002405   0.0002921  -0.0001536   0.0000555  -0.0000198
   34   0.0028086   0.0287485   0.0161567  -0.0025724  -0.0012515   0.0047013
   35   0.0670365   0.0247267  -0.0302230  -0.0012454   0.0026381  -0.0011504
   36   0.0343148  -0.0079713  -0.0166002   0.0046847  -0.0011660   0.0033137
   37  -0.0534111  -0.0250026   0.0166236  -0.0011434  -0.0005892   0.0000465
   38  -0.0253879  -0.0119881   0.0108871  -0.0006853   0.0000145   0.0006918
   39   0.0165294   0.0106788  -0.0085678  -0.0000040   0.0006423  -0.0002952
   40   0.0004876   0.0009236  -0.0002924  -0.0000214   0.0001718  -0.0002643
   41   0.0008619  -0.0014899  -0.0008561   0.0001976  -0.0000594   0.0001513
   42  -0.0003428  -0.0008895  -0.0009575  -0.0002556   0.0001668  -0.0003955
   43   0.0460287   0.0060858  -0.0196040  -0.0000230  -0.0039613   0.0020724
   44  -0.0377409  -0.0504001  -0.0053870  -0.0037528  -0.0004220  -0.0012610
   45  -0.0405350  -0.0308247   0.0157930   0.0021818  -0.0011607   0.0050030
   46   0.0030250   0.0004601   0.0011173  -0.0002483  -0.0002339   0.0000959
   47   0.0051459   0.0008404  -0.0047368  -0.0010873  -0.0010645   0.0000682
   48   0.0033319  -0.0020243   0.0016590  -0.0003058  -0.0004214   0.0000867
   49  -0.1965599  -0.1418988   0.0110491   0.0080355   0.0074468   0.0007553
   50  -0.0887392  -0.2474828  -0.0371284  -0.0172072  -0.0156632   0.0010139
   51   0.0361254  -0.0062371  -0.0855253  -0.0109725  -0.0133308   0.0032986
   52  -0.0108581   0.0023764   0.0096303  -0.0002685   0.0007891  -0.0018689
   53  -0.0213550   0.0052914   0.0131025   0.0012621   0.0001880   0.0013222
   54  -0.0015629  -0.0006490   0.0043961  -0.0016647   0.0015943  -0.0024002
   55   0.5548059   0.0779016  -0.2077953  -0.0698306   0.0511166   0.0440267
   56   0.0779016   0.6377316   0.1949857   0.0511107  -0.2418376  -0.1275999
   57  -0.2077953   0.1949857   0.3456981   0.0440136  -0.1274990  -0.1223434
   58  -0.0698306   0.0511107   0.0440136   0.0683076  -0.0530690  -0.0502684
   59   0.0511166  -0.2418376  -0.1274990  -0.0530690   0.2531513   0.1391673
   60   0.0440267  -0.1275999  -0.1223434  -0.0502684   0.1391673   0.1207039
   61  -0.2683083   0.0208021   0.1288979  -0.0018648  -0.0014691   0.0022561
   62  -0.0309658  -0.1178485  -0.0083597   0.0230650   0.0030526  -0.0134330
   63   0.1041789  -0.0383330  -0.1410247   0.0139289   0.0007739  -0.0044872
   64  -0.0114702  -0.0218771  -0.0018045  -0.0001374   0.0010791  -0.0017105
   65   0.0026799   0.0049644  -0.0008381   0.0005475  -0.0000195   0.0015711
   66   0.0099668   0.0133619   0.0041057  -0.0019341   0.0012420  -0.0022087
           61          62          63          64          65          66
    1  -0.0113583   0.0063793   0.0124766  -0.0002251  -0.0005755  -0.0023254
    2   0.0229850   0.0040903  -0.0134330   0.0013346   0.0001621   0.0010488
    3   0.0200648  -0.0039534  -0.0086825  -0.0014513   0.0021512  -0.0020134
    4  -0.0024480  -0.0011832  -0.0002306   0.0007196  -0.0000719   0.0006076
    5   0.0019458  -0.0010080  -0.0002632  -0.0002362   0.0002562  -0.0002659
    6  -0.0019089   0.0016216   0.0009772   0.0001657  -0.0003595  -0.0001642
    7   0.0012739  -0.0002809   0.0002364  -0.0002134   0.0000899  -0.0001966
    8   0.0001288   0.0000856  -0.0002738   0.0001363  -0.0000622   0.0000089
    9   0.0003903   0.0007419  -0.0012853  -0.0000722  -0.0000545  -0.0000561
   10  -0.0002774  -0.0000528   0.0002600  -0.0000553  -0.0000355   0.0000345
   11  -0.0008111  -0.0002826   0.0005224   0.0000563  -0.0000836   0.0001601
   12   0.0000649   0.0000008   0.0002728  -0.0001208  -0.0000431  -0.0002192
   13  -0.0001430  -0.0000487   0.0000474   0.0000342  -0.0000029   0.0000415
   14  -0.0000813   0.0000509   0.0000012  -0.0000082   0.0000022  -0.0000179
   15   0.0000565   0.0000608   0.0000020  -0.0000120   0.0000025  -0.0000242
   16   0.0002511  -0.0000352  -0.0001239  -0.0000430   0.0000668   0.0000290
   17   0.0002139   0.0000626  -0.0000133   0.0000137  -0.0000143   0.0000018
   18  -0.0001608  -0.0000852   0.0001707   0.0000371  -0.0000742  -0.0000764
   19  -0.0005129  -0.0002477   0.0001783   0.0000401  -0.0000948  -0.0000710
   20  -0.0000119  -0.0000116  -0.0000201  -0.0000022   0.0000044   0.0000036
   21   0.0003225   0.0001592  -0.0001267  -0.0000357   0.0000721   0.0000335
   22  -0.0001171   0.0000439   0.0001256  -0.0001337   0.0001736   0.0000154
   23  -0.0011748  -0.0000325   0.0000934  -0.0000450  -0.0001291  -0.0000590
   24  -0.0000279   0.0000438  -0.0001242  -0.0000497   0.0001426  -0.0000108
   25  -0.0003328  -0.0002468   0.0000578  -0.0000090  -0.0000092  -0.0001289
   26   0.0000493   0.0000397   0.0000694  -0.0000031   0.0000126   0.0000419
   27  -0.0000357  -0.0000918   0.0001404  -0.0000021  -0.0000236  -0.0000522
   28   0.0003696  -0.0019389  -0.0016683  -0.0000563   0.0005934  -0.0001309
   29  -0.0004341  -0.0000826   0.0002644   0.0002578  -0.0000683  -0.0001349
   30   0.0021408   0.0008825  -0.0026395   0.0001454  -0.0004277   0.0008619
   31  -0.0009634   0.0005000  -0.0013150   0.0000549  -0.0000135   0.0000825
   32   0.0015148  -0.0001126   0.0000395  -0.0000016  -0.0000112   0.0000120
   33  -0.0005614  -0.0002831   0.0007122   0.0000075   0.0001669  -0.0002993
   34  -0.1177607   0.0522230   0.0581595   0.0071463  -0.0162574  -0.0098422
   35  -0.0002720  -0.2425476  -0.0861757   0.0074784  -0.0159266  -0.0135514
   36   0.0329854  -0.1166995  -0.1352048   0.0013669   0.0002254   0.0024446
   37   0.0464136  -0.0372972  -0.0401852   0.0015840   0.0009504   0.0031424
   38   0.0070714  -0.0505254  -0.0320370   0.0003921  -0.0007220  -0.0034704
   39  -0.0188536  -0.0059842   0.0160320   0.0028349  -0.0038282   0.0027367
   40  -0.0009974  -0.0020109   0.0021515   0.0002694  -0.0003423  -0.0002056
   41  -0.0063932   0.0004980   0.0018385   0.0007030  -0.0011496  -0.0010524
   42   0.0000769  -0.0007155   0.0039444   0.0002931  -0.0004404  -0.0001757
   43  -0.0297252   0.0233544   0.0257481  -0.0003939   0.0008477   0.0002299
   44   0.0236450  -0.0170439  -0.0196864   0.0009966  -0.0000612  -0.0002846
   45   0.0257657  -0.0194766  -0.0287982   0.0003245  -0.0002136  -0.0008937
   46  -0.0010818  -0.0010542  -0.0002970  -0.0000783   0.0000497  -0.0002569
   47  -0.0021494  -0.0009845   0.0011529  -0.0000477  -0.0000357   0.0002643
   48  -0.0008283   0.0005145  -0.0000341  -0.0002950   0.0002164  -0.0002741
   49  -0.0376975  -0.0180808   0.0178157  -0.0022717  -0.0002817   0.0049985
   50  -0.0545820   0.0322298   0.0431864   0.0001483   0.0023309  -0.0021601
   51   0.0005762   0.0220452   0.0182939   0.0052137  -0.0018799   0.0026857
   52   0.0008070  -0.0042902   0.0014618  -0.0005541   0.0001861   0.0004612
   53  -0.0039848  -0.0026394  -0.0022003  -0.0010318   0.0001167   0.0006060
   54   0.0015787  -0.0019923   0.0049603  -0.0001088  -0.0001015   0.0001057
   55  -0.2683083  -0.0309658   0.1041789  -0.0114702   0.0026799   0.0099668
   56   0.0208021  -0.1178485  -0.0383330  -0.0218771   0.0049644   0.0133619
   57   0.1288979  -0.0083597  -0.1410247  -0.0018045  -0.0008381   0.0041057
   58  -0.0018648   0.0230650   0.0139289  -0.0001374   0.0005475  -0.0019341
   59  -0.0014691   0.0030526   0.0007739   0.0010791  -0.0000195   0.0012420
   60   0.0022561  -0.0134330  -0.0044872  -0.0017105   0.0015711  -0.0022087
   61   0.5870453   0.1336062  -0.1985609  -0.1625715  -0.1405969   0.0057602
   62   0.1336062   0.6196057   0.1541013  -0.1414401  -0.2265966  -0.0090977
   63  -0.1985609   0.1541013   0.3208056   0.0055518  -0.0096072  -0.0439048
   64  -0.1625715  -0.1414401   0.0055518   0.1683645   0.1520967  -0.0102779
   65  -0.1405969  -0.2265966  -0.0096072   0.1520967   0.2370305   0.0133432
   66   0.0057602  -0.0090977  -0.0439048  -0.0102779   0.0133432   0.0373991
 **********************************************************************
 **                                                                  **
 **                       VIBRATIONAL ANALYSIS                       **
 **                       --------------------                       **
 **                                                                  **
 **        VIBRATIONAL FREQUENCIES (CM**-1) AND NORMAL MODES         **
 **     FORCE CONSTANTS (mDYN/ANGSTROM) AND REDUCED MASSES (AMU)     **
 **                  INFRARED INTENSITIES (KM/MOL)                   **
 **                                                                  **
 **********************************************************************


 Mode:                 1                      2                      3
 Frequency:        26.52                  35.27                  45.85
 Force Cnst:      0.0057                 0.0154                 0.0203
 Red. Mass:      13.7967                20.9681                16.4207
 IR Active:          YES                    YES                    YES
 IR Intens:        0.255                  0.113                  0.156
 Raman Active:       YES                    YES                    YES
               X      Y      Z        X      Y      Z        X      Y      Z
 C         -0.031  0.058 -0.059   -0.002 -0.161 -0.101    0.043 -0.054  0.093
 C          0.023  0.138 -0.028    0.022 -0.116 -0.084   -0.021 -0.021  0.098
 Cl         0.067  0.238 -0.037    0.014 -0.207 -0.133   -0.070 -0.038  0.169
 C          0.043  0.133  0.005    0.060  0.025 -0.022   -0.053  0.027  0.047
 H          0.085  0.196  0.028    0.082  0.084 -0.001   -0.104  0.058  0.056
 C          0.006  0.039  0.005    0.073  0.120  0.023   -0.018  0.036 -0.013
 Cl         0.031  0.032  0.046    0.139  0.389  0.135   -0.057  0.110 -0.074
 C         -0.050 -0.049 -0.026    0.035  0.010 -0.015    0.044 -0.010 -0.027
 Cl        -0.098 -0.174 -0.027    0.042  0.088  0.029    0.089 -0.017 -0.115
 C         -0.066 -0.031 -0.056   -0.003 -0.142 -0.082    0.074 -0.051  0.030
 Cl        -0.134 -0.117 -0.090   -0.051 -0.297 -0.138    0.152 -0.095  0.017
 C         -0.048  0.058 -0.089    0.009 -0.094 -0.081    0.045 -0.052  0.098
 C          0.034 -0.010  0.031   -0.069 -0.031  0.004    0.032 -0.041  0.090
 Cl         0.142 -0.080  0.191   -0.219 -0.094  0.033    0.151 -0.154  0.322
 C          0.031 -0.022  0.026   -0.023  0.083  0.074   -0.086  0.065 -0.113
 Cl         0.147 -0.116  0.203   -0.115  0.158  0.211   -0.178  0.140 -0.255
 C         -0.062  0.040 -0.111    0.096  0.134  0.048   -0.152  0.128 -0.241
 H         -0.064  0.031 -0.114    0.129  0.218  0.100   -0.240  0.208 -0.393
 C         -0.150  0.111 -0.240    0.170  0.076 -0.044   -0.104  0.089 -0.174
 H         -0.223  0.159 -0.347    0.265  0.117 -0.065   -0.150  0.135 -0.266
 C         -0.142  0.119 -0.227    0.127 -0.040 -0.106   -0.015  0.007 -0.019
 H         -0.207  0.173 -0.321    0.190 -0.090 -0.173   -0.005 -0.001 -0.012
 TransDip  -0.007  0.009 -0.012    0.010  0.003 -0.003   -0.007  0.006 -0.009

 Mode:                 4                      5                      6
 Frequency:        73.44                  98.45                 104.58
 Force Cnst:      0.1016                 0.1298                 0.0674
 Red. Mass:      31.9870                22.7275                10.4572
 IR Active:          YES                    YES                    YES
 IR Intens:        0.013                  0.123                  0.485
 Raman Active:       YES                    YES                    YES
               X      Y      Z        X      Y      Z        X      Y      Z
 C         -0.002 -0.075 -0.032   -0.001 -0.204 -0.082   -0.047  0.030 -0.101
 C          0.020  0.026  0.003    0.046 -0.049 -0.030   -0.012  0.031 -0.100
 Cl         0.083  0.334  0.105    0.137  0.325  0.070    0.038  0.073 -0.165
 C         -0.003 -0.087 -0.037    0.060  0.014 -0.009    0.014  0.017 -0.063
 H         -0.013 -0.134 -0.054    0.079  0.139  0.035    0.046  0.018 -0.061
 C         -0.003 -0.092 -0.040    0.052 -0.035 -0.033   -0.005  0.008 -0.033
 Cl        -0.058 -0.357 -0.136    0.073  0.068  0.001    0.026 -0.008  0.018
 C          0.031  0.078  0.019    0.042 -0.061 -0.043   -0.046  0.015 -0.032
 Cl         0.140  0.621  0.207    0.054 -0.044 -0.050   -0.087  0.005  0.030
 C         -0.002 -0.085 -0.038    0.038 -0.064 -0.041   -0.063  0.034 -0.072
 Cl        -0.054 -0.352 -0.134    0.159  0.384  0.120   -0.126  0.071 -0.064
 C         -0.004 -0.075 -0.033   -0.025 -0.238 -0.100   -0.013  0.003 -0.043
 C         -0.027 -0.060 -0.008   -0.097 -0.196 -0.049    0.026 -0.029  0.035
 Cl        -0.060 -0.098  0.035   -0.280 -0.282 -0.014    0.113 -0.116  0.211
 C         -0.026 -0.016 -0.007   -0.081 -0.092 -0.013    0.051 -0.041  0.079
 Cl        -0.057  0.008  0.040   -0.186 -0.016  0.127   -0.091  0.074 -0.152
 C         -0.004  0.009 -0.036   -0.008 -0.045 -0.058    0.159 -0.121  0.253
 H         -0.005  0.040 -0.037    0.004  0.026 -0.041    0.209 -0.156  0.339
 C          0.018 -0.010 -0.058    0.047 -0.091 -0.121    0.186 -0.143  0.286
 H          0.037  0.009 -0.079    0.108 -0.050 -0.159    0.278 -0.211  0.434
 C          0.018 -0.054 -0.055    0.030 -0.197 -0.134    0.068 -0.056  0.085
 H          0.035 -0.068 -0.073    0.077 -0.233 -0.175    0.062 -0.051  0.062
 TransDip   0.002 -0.002 -0.002    0.010  0.003 -0.005    0.013 -0.008  0.016

 Mode:                 7                      8                      9
 Frequency:       159.56                 177.78                 201.63
 Force Cnst:      0.1742                 0.2192                 0.5431
 Red. Mass:      11.6143                11.7725                22.6745
 IR Active:          YES                    YES                    YES
 IR Intens:        0.137                  0.422                  0.055
 Raman Active:       YES                    YES                    YES
               X      Y      Z        X      Y      Z        X      Y      Z
 C          0.011  0.122  0.061    0.048 -0.030 -0.069   -0.042  0.073 -0.071
 C          0.079  0.242  0.093    0.016  0.134  0.006   -0.034  0.041 -0.093
 Cl         0.097 -0.113 -0.178   -0.197 -0.093  0.221   -0.216 -0.004  0.141
 C          0.123  0.419  0.163    0.046  0.320  0.057   -0.025  0.019 -0.157
 H          0.119  0.463  0.178    0.082  0.400  0.085   -0.041 -0.005 -0.169
 C          0.098  0.286  0.095    0.021  0.197  0.051   -0.027  0.020 -0.105
 Cl        -0.002 -0.163 -0.080   -0.011 -0.108 -0.009    0.320 -0.214  0.452
 C          0.066  0.204  0.062    0.017  0.104  0.027   -0.079  0.057 -0.122
 Cl         0.046 -0.034 -0.063   -0.058 -0.029  0.062   -0.012  0.094 -0.264
 C          0.050  0.160  0.052    0.010  0.040 -0.010   -0.035  0.057 -0.095
 Cl         0.096 -0.054 -0.021   -0.167  0.063 -0.015    0.195 -0.003 -0.140
 C         -0.048 -0.006  0.029    0.074 -0.096 -0.114   -0.061  0.075 -0.051
 C         -0.057 -0.019  0.030    0.084 -0.091 -0.094   -0.025  0.038  0.042
 Cl        -0.113 -0.039  0.042    0.051 -0.129 -0.088   -0.093  0.022  0.058
 C         -0.071 -0.038  0.028    0.115 -0.002 -0.057    0.001 -0.021  0.090
 Cl        -0.097 -0.033  0.038    0.019  0.092  0.021    0.006 -0.032 -0.075
 C         -0.097 -0.054  0.037    0.193  0.030 -0.067   -0.002 -0.063  0.149
 H         -0.100 -0.072  0.032    0.210  0.064 -0.038    0.045 -0.115  0.230
 C         -0.110 -0.047  0.043    0.209  0.014 -0.110   -0.081  0.005  0.019
 H         -0.120 -0.051  0.045    0.252  0.031 -0.119   -0.096  0.006  0.011
 C         -0.104 -0.026  0.047    0.164 -0.054 -0.154   -0.142  0.091 -0.101
 H         -0.129 -0.007  0.066    0.212 -0.092 -0.225   -0.235  0.167 -0.198
 TransDip  -0.000  0.010  0.007    0.016  0.011 -0.008    0.005 -0.000 -0.005

 Mode:                10                     11                     12
 Frequency:       210.55                 216.27                 222.65
 Force Cnst:      0.7756                 0.1339                 0.9540
 Red. Mass:      29.6953                 4.8601                32.6604
 IR Active:          YES                    YES                    YES
 IR Intens:        0.018                  0.340                  0.038
 Raman Active:       YES                    YES                    YES
               X      Y      Z        X      Y      Z        X      Y      Z
 C         -0.052 -0.024  0.001   -0.007  0.012 -0.016   -0.044  0.018 -0.061
 C         -0.042 -0.009 -0.004   -0.017  0.009 -0.023   -0.046  0.038 -0.069
 Cl        -0.000  0.032 -0.073   -0.023  0.012 -0.025   -0.116  0.024 -0.010
 C         -0.040 -0.010 -0.009   -0.011  0.012 -0.024   -0.029  0.055 -0.067
 H         -0.042 -0.002 -0.006   -0.012  0.009 -0.025   -0.039  0.070 -0.064
 C         -0.046 -0.011 -0.006   -0.009  0.018 -0.017    0.016  0.044 -0.098
 Cl         0.017 -0.039  0.118    0.032 -0.027  0.049    0.021  0.026 -0.103
 C         -0.053 -0.000 -0.015   -0.012  0.026 -0.018   -0.050  0.046 -0.110
 Cl        -0.023  0.029 -0.070   -0.023  0.009 -0.027   -0.470 -0.089  0.525
 C         -0.036 -0.008 -0.002   -0.006  0.026 -0.022   -0.023  0.041 -0.140
 Cl         0.117 -0.019  0.001   -0.020  0.016 -0.032    0.582 -0.050 -0.183
 C         -0.063 -0.074  0.003    0.019 -0.012  0.026    0.001 -0.001 -0.015
 C         -0.019 -0.134 -0.068   -0.059  0.053 -0.109    0.008 -0.002 -0.004
 Cl         0.551  0.116 -0.251    0.005 -0.027  0.047   -0.013 -0.014  0.002
 C         -0.060 -0.148 -0.071   -0.104  0.093 -0.190    0.009  0.014 -0.010
 Cl        -0.482  0.148  0.357    0.061 -0.038  0.066    0.032  0.002 -0.015
 C         -0.016 -0.113 -0.085   -0.126  0.109 -0.225    0.007  0.025 -0.028
 H         -0.030 -0.126 -0.107   -0.199  0.169 -0.351   -0.001  0.038 -0.042
 C         -0.048 -0.113 -0.004    0.060 -0.043  0.095    0.022  0.014 -0.013
 H         -0.077 -0.140  0.024    0.129 -0.098  0.212    0.027  0.016 -0.015
 C         -0.037 -0.098  0.025    0.160 -0.126  0.268    0.025 -0.002 -0.004
 H         -0.024 -0.109  0.055    0.309 -0.250  0.522    0.034 -0.009 -0.012
 TransDip   0.001  0.002  0.003    0.011 -0.007  0.013   -0.001 -0.002  0.006

 Mode:                13                     14                     15
 Frequency:       244.03                 282.17                 293.03
 Force Cnst:      0.5891                 0.3706                 0.3587
 Red. Mass:      16.7903                 7.8997                 7.0909
 IR Active:          YES                    YES                    YES
 IR Intens:        0.082                  0.388                  0.756
 Raman Active:       YES                    YES                    YES
               X      Y      Z        X      Y      Z        X      Y      Z
 C          0.067  0.114 -0.015    0.044  0.175  0.054    0.012  0.012  0.018
 C          0.142 -0.018 -0.042   -0.025 -0.083 -0.037   -0.052  0.006  0.001
 Cl        -0.003 -0.077  0.251   -0.002  0.051  0.006   -0.027  0.036 -0.076
 C          0.139 -0.129 -0.113   -0.072 -0.302 -0.104   -0.043 -0.022 -0.012
 H          0.064 -0.212 -0.146   -0.115 -0.614 -0.212   -0.068 -0.053 -0.024
 C          0.224 -0.040 -0.144   -0.008  0.064  0.044   -0.006  0.019 -0.030
 Cl         0.278  0.047 -0.232   -0.039  0.011  0.021    0.034 -0.015  0.028
 C          0.161  0.051 -0.087    0.070  0.372  0.150    0.026  0.047 -0.025
 Cl         0.041 -0.066  0.121   -0.009 -0.081 -0.025   -0.023 -0.008  0.010
 C          0.105  0.126 -0.111    0.072  0.364  0.147    0.035  0.046 -0.042
 Cl        -0.179  0.077 -0.191    0.008 -0.076 -0.000   -0.067  0.036 -0.080
 C         -0.031  0.078  0.016    0.008  0.025 -0.034    0.148 -0.118  0.251
 C         -0.067  0.064  0.018    0.042 -0.021 -0.089    0.205 -0.167  0.339
 Cl        -0.014  0.084  0.060   -0.031 -0.123 -0.033   -0.036  0.011 -0.061
 C         -0.108 -0.043  0.004    0.058 -0.008 -0.060    0.141 -0.110  0.227
 Cl        -0.156 -0.063  0.069    0.002  0.054  0.025   -0.018  0.022 -0.030
 C         -0.164 -0.094  0.045    0.050 -0.041 -0.015   -0.054  0.046 -0.102
 H         -0.164 -0.139  0.046    0.063 -0.102  0.006   -0.221  0.179 -0.391
 C         -0.177 -0.088  0.089   -0.001 -0.014  0.002   -0.069  0.057 -0.120
 H         -0.198 -0.120  0.130   -0.012 -0.034  0.027   -0.230  0.186 -0.393
 C         -0.151  0.008  0.095   -0.024  0.010 -0.025    0.093 -0.077  0.163
 H         -0.220  0.063  0.185   -0.034  0.018 -0.033    0.072 -0.059  0.126
 TransDip  -0.009  0.001  0.000    0.003 -0.018 -0.008   -0.012  0.009 -0.023

 Mode:                16                     17                     18
 Frequency:       329.46                 338.27                 373.90
 Force Cnst:      1.6978                 0.7453                 2.6712
 Red. Mass:      26.5479                11.0551                32.4309
 IR Active:          YES                    YES                    YES
 IR Intens:        0.221                  0.116                  0.032
 Raman Active:       YES                    YES                    YES
               X      Y      Z        X      Y      Z        X      Y      Z
 C          0.002  0.024 -0.115   -0.064 -0.312 -0.105   -0.015 -0.011  0.004
 C         -0.188  0.080 -0.127   -0.052 -0.292 -0.097   -0.111  0.040 -0.093
 Cl        -0.398  0.143 -0.190    0.021  0.047  0.022   -0.413  0.165 -0.236
 C         -0.042 -0.004  0.096   -0.004 -0.024 -0.011    0.004  0.030 -0.072
 H          0.184 -0.027  0.094   -0.014 -0.036 -0.015   -0.012  0.041 -0.076
 C         -0.008 -0.055  0.166    0.057  0.275  0.090    0.130  0.032 -0.117
 Cl        -0.132 -0.008  0.094   -0.003 -0.044 -0.019    0.458  0.002 -0.280
 C          0.262 -0.124  0.147    0.055  0.324  0.107   -0.011  0.016 -0.012
 Cl         0.521 -0.192  0.261   -0.027 -0.044 -0.027   -0.026  0.006 -0.005
 C          0.098 -0.005 -0.112   -0.001  0.016  0.010   -0.019 -0.062  0.170
 Cl         0.051  0.060 -0.188   -0.002 -0.004  0.008   -0.024 -0.194  0.559
 C          0.000  0.027 -0.049   -0.023 -0.117 -0.038   -0.017 -0.004  0.010
 C         -0.054  0.061 -0.054   -0.147  0.020  0.101    0.005 -0.016  0.012
 Cl        -0.005  0.050  0.040    0.042  0.219  0.078    0.007 -0.013 -0.012
 C         -0.059  0.012 -0.045   -0.151  0.005  0.102    0.010  0.002  0.014
 Cl        -0.036 -0.045  0.010   -0.056 -0.181 -0.054    0.017  0.020 -0.002
 C         -0.011 -0.024  0.029    0.023  0.113  0.040   -0.010  0.008 -0.001
 H          0.032 -0.038  0.102    0.063  0.315  0.105   -0.022  0.005 -0.023
 C          0.003 -0.030  0.012    0.176  0.038 -0.093   -0.013  0.007  0.009
 H          0.034 -0.054  0.063    0.265  0.092 -0.135   -0.016  0.012  0.000
 C         -0.022  0.019 -0.045    0.158 -0.048 -0.113   -0.008 -0.005  0.017
 H         -0.045  0.037 -0.034    0.219 -0.097 -0.178   -0.003 -0.010  0.016
 TransDip   0.012 -0.003  0.008    0.008 -0.001 -0.008   -0.005 -0.002  0.001

 Mode:                19                     20                     21
 Frequency:       401.41                 453.72                 495.86
 Force Cnst:      1.1973                 1.0186                 1.2160
 Red. Mass:      12.6124                 8.3978                 8.3938
 IR Active:          YES                    YES                    YES
 IR Intens:        3.956                  4.725                  2.563
 Raman Active:       YES                    YES                    YES
               X      Y      Z        X      Y      Z        X      Y      Z
 C         -0.143 -0.280 -0.034   -0.097  0.051  0.138   -0.005 -0.041  0.124
 C         -0.098 -0.311 -0.034   -0.057  0.108  0.181   -0.119 -0.190  0.089
 Cl         0.018  0.027  0.011    0.004 -0.006 -0.020   -0.001  0.022 -0.031
 C         -0.013  0.015  0.089   -0.065 -0.049  0.139   -0.100 -0.037  0.116
 H         -0.041  0.103  0.118   -0.150 -0.048  0.136   -0.213 -0.072  0.101
 C          0.077  0.239  0.094   -0.008 -0.147 -0.029    0.035  0.231  0.068
 Cl         0.050 -0.037 -0.038    0.089  0.012 -0.034    0.050 -0.028 -0.019
 C          0.029  0.119  0.048   -0.014 -0.025  0.006    0.018 -0.005 -0.022
 Cl         0.035 -0.024 -0.001    0.018  0.000 -0.006   -0.025  0.009 -0.008
 C         -0.064 -0.159 -0.080   -0.014  0.128  0.039    0.002 -0.216 -0.065
 Cl         0.002  0.040 -0.067   -0.004  0.019 -0.080   -0.016  0.036 -0.048
 C         -0.129 -0.077  0.046   -0.135 -0.099  0.080    0.097  0.188  0.213
 C         -0.071 -0.052 -0.014   -0.188 -0.068  0.021    0.097  0.125 -0.115
 Cl         0.079 -0.087 -0.084    0.092 -0.138 -0.114   -0.027 -0.093 -0.019
 C         -0.011  0.111  0.032   -0.179  0.143  0.101    0.061 -0.014 -0.191
 Cl         0.218  0.256 -0.003    0.007 -0.103 -0.046   -0.090 -0.094  0.017
 C         -0.189 -0.006  0.127    0.015  0.265  0.159    0.211 -0.071 -0.027
 H         -0.210 -0.191  0.097    0.078  0.362  0.270    0.292 -0.209  0.114
 C         -0.246 -0.006  0.138    0.095  0.250  0.054   -0.018  0.138 -0.005
 H         -0.187  0.019  0.126    0.231  0.313  0.020   -0.262  0.046  0.030
 C         -0.254 -0.090  0.082    0.017  0.024 -0.034    0.051  0.311  0.098
 H         -0.271 -0.075  0.086    0.157 -0.086 -0.191    0.006  0.351  0.086
 TransDip  -0.055 -0.016  0.029   -0.033  0.028  0.054    0.005  0.022  0.046

 Mode:                22                     23                     24
 Frequency:       501.17                 518.64                 540.23
 Force Cnst:      1.1159                 0.6717                 1.4803
 Red. Mass:       7.5406                 4.2381                 8.6087
 IR Active:          YES                    YES                    YES
 IR Intens:        5.543                  0.482                  6.670
 Raman Active:       YES                    YES                    YES
               X      Y      Z        X      Y      Z        X      Y      Z
 C          0.037 -0.073  0.161   -0.008 -0.012  0.035   -0.170  0.012  0.000
 C         -0.100  0.024  0.212   -0.026 -0.001  0.050   -0.032 -0.085  0.028
 Cl        -0.006  0.014 -0.055   -0.001  0.003 -0.009   -0.054  0.014  0.004
 C         -0.139  0.001  0.142   -0.027 -0.019  0.047    0.142 -0.084  0.325
 H         -0.272  0.093  0.170   -0.058 -0.030  0.043    0.314  0.040  0.377
 C         -0.054 -0.109 -0.085   -0.000 -0.002  0.007    0.110 -0.185  0.264
 Cl         0.062  0.000  0.000    0.018 -0.001 -0.007    0.066  0.020 -0.084
 C          0.045  0.009 -0.048    0.003  0.004  0.006   -0.107 -0.085  0.228
 Cl        -0.044  0.011 -0.006   -0.008  0.003 -0.006   -0.037  0.040 -0.087
 C          0.124  0.101  0.053    0.006 -0.004  0.005   -0.188  0.116  0.091
 Cl        -0.032  0.019 -0.060   -0.004  0.007 -0.017    0.041  0.020 -0.106
 C          0.102 -0.208  0.142    0.019 -0.022  0.041   -0.137  0.077 -0.120
 C         -0.082  0.010 -0.141    0.139 -0.112  0.222    0.024 -0.020 -0.037
 Cl        -0.023  0.119  0.086   -0.020  0.026 -0.010   -0.029  0.047  0.038
 C         -0.060  0.007 -0.188   -0.082  0.060 -0.181    0.148 -0.151  0.075
 Cl         0.058  0.081  0.018    0.014  0.001  0.019    0.005  0.033 -0.003
 C          0.095 -0.175  0.077   -0.046  0.032 -0.138    0.081 -0.057 -0.164
 H          0.252 -0.291  0.341   -0.071  0.051 -0.181   -0.014  0.007 -0.331
 C         -0.020 -0.113 -0.193    0.135 -0.120  0.199    0.054 -0.048 -0.034
 H         -0.042 -0.060 -0.290    0.278 -0.258  0.475   -0.040 -0.097 -0.004
 C          0.016 -0.152 -0.091   -0.099  0.087 -0.197    0.066  0.014  0.025
 H         -0.014 -0.131 -0.143   -0.240  0.203 -0.444    0.150 -0.057  0.111
 TransDip  -0.002 -0.072  0.023   -0.010 -0.018  0.008   -0.021 -0.049  0.063

 Mode:                25                     26                     27
 Frequency:       543.29                 586.32                 631.07
 Force Cnst:      0.8369                 1.4490                 2.1637
 Red. Mass:       4.8126                 7.1541                 9.2213
 IR Active:          YES                    YES                    YES
 IR Intens:        4.586                 25.886                  1.273
 Raman Active:       YES                    YES                    YES
               X      Y      Z        X      Y      Z        X      Y      Z
 C         -0.013  0.051  0.022    0.148  0.016 -0.064   -0.088 -0.278 -0.132
 C          0.058  0.322  0.128    0.159 -0.013 -0.134    0.051  0.170  0.012
 Cl        -0.013 -0.015 -0.008   -0.100  0.030 -0.025    0.000 -0.020  0.002
 C         -0.022 -0.210 -0.013    0.274 -0.068  0.037    0.051  0.099 -0.004
 H         -0.114 -0.767 -0.207    0.524 -0.119  0.030    0.138  0.356  0.086
 C          0.049  0.137  0.098    0.166 -0.067  0.184   -0.087 -0.455 -0.152
 Cl         0.011 -0.002 -0.015   -0.077  0.012  0.004   -0.001  0.024  0.006
 C          0.007  0.096  0.073    0.057 -0.076  0.105    0.074  0.477  0.177
 Cl        -0.009 -0.003 -0.017   -0.116  0.052 -0.079    0.006 -0.028 -0.006
 C         -0.088 -0.297 -0.096    0.063 -0.018  0.015   -0.070 -0.144 -0.064
 Cl         0.011  0.030 -0.008    0.000  0.007 -0.020    0.005  0.001  0.009
 C         -0.027 -0.040 -0.035    0.197 -0.085  0.150    0.010  0.061  0.075
 C         -0.029 -0.023 -0.012    0.028  0.025  0.057    0.051  0.031  0.033
 Cl        -0.001  0.026  0.015    0.016 -0.030 -0.024   -0.003 -0.022 -0.009
 C         -0.003 -0.015  0.020   -0.145  0.160 -0.140    0.001  0.005 -0.091
 Cl         0.014  0.017 -0.002   -0.009 -0.027  0.009   -0.006 -0.004  0.006
 C         -0.001 -0.006 -0.002   -0.053  0.007  0.182    0.054 -0.048 -0.006
 H          0.002  0.017 -0.000    0.072 -0.087  0.399    0.079 -0.141  0.040
 C          0.018 -0.028 -0.036   -0.073  0.032 -0.031   -0.058  0.056  0.021
 H          0.050 -0.012 -0.047   -0.030  0.114 -0.135   -0.196  0.004  0.041
 C          0.013 -0.067 -0.022   -0.022 -0.041  0.013    0.010  0.136  0.086
 H          0.050 -0.099 -0.001   -0.153  0.068 -0.093   -0.030  0.171  0.085
 TransDip  -0.007 -0.068  0.003    0.159 -0.001  0.036   -0.014  0.031  0.012

 Mode:                28                     29                     30
 Frequency:       652.99                 737.61                 740.54
 Force Cnst:      2.0557                 1.9210                 2.3752
 Red. Mass:       8.1826                 5.9926                 7.3511
 IR Active:          YES                    YES                    YES
 IR Intens:       29.024                 23.187                  9.410
 Raman Active:       YES                    YES                    YES
               X      Y      Z        X      Y      Z        X      Y      Z
 C          0.230 -0.125  0.116   -0.060 -0.115 -0.005    0.093  0.388  0.134
 C          0.033 -0.055  0.169    0.105  0.054  0.007   -0.067 -0.231 -0.068
 Cl        -0.068  0.030 -0.056   -0.026  0.006 -0.008    0.006  0.006  0.003
 C         -0.010 -0.024  0.140    0.106 -0.032 -0.061   -0.012  0.085  0.047
 H         -0.088  0.053  0.167    0.098 -0.119 -0.093    0.033  0.362  0.144
 C          0.051 -0.077 -0.055    0.110  0.031 -0.038   -0.046 -0.109 -0.029
 Cl        -0.036 -0.001  0.035   -0.047  0.001  0.025    0.011 -0.000 -0.005
 C          0.225  0.068 -0.039    0.040 -0.040 -0.081    0.029  0.166  0.073
 Cl        -0.107  0.029 -0.035   -0.008  0.003 -0.001   -0.001 -0.003 -0.002
 C          0.301 -0.115  0.017    0.044  0.083 -0.030   -0.049 -0.261 -0.073
 Cl        -0.029  0.016 -0.024   -0.007 -0.007  0.019    0.003  0.011 -0.003
 C          0.044  0.087 -0.165   -0.093 -0.166  0.151   -0.020 -0.074 -0.110
 C         -0.048  0.144 -0.144   -0.058 -0.139 -0.202    0.117 -0.140 -0.049
 Cl         0.011 -0.027 -0.013   -0.017  0.064  0.046   -0.015  0.054  0.031
 C          0.140 -0.055  0.281    0.149 -0.065 -0.025    0.111  0.095 -0.059
 Cl        -0.024 -0.014 -0.008   -0.007 -0.016 -0.004   -0.032 -0.043 -0.002
 C         -0.175  0.085 -0.059    0.194  0.048 -0.129    0.055  0.089  0.024
 H         -0.333  0.215 -0.329    0.013 -0.087 -0.432    0.094 -0.121  0.097
 C          0.033 -0.077  0.119   -0.027  0.223  0.234   -0.043  0.146  0.036
 H          0.174 -0.100  0.221   -0.233  0.286  0.045    0.222  0.175  0.110
 C         -0.062  0.031 -0.097   -0.160 -0.032  0.031   -0.119 -0.228 -0.023
 H         -0.059  0.027  0.095   -0.142 -0.039 -0.428    0.080 -0.391  0.044
 TransDip   0.165  0.003  0.049    0.081 -0.055 -0.119    0.096  0.008 -0.017

 Mode:                31                     32                     33
 Frequency:       744.24                 771.73                 801.27
 Force Cnst:      0.9188                 3.5045                 0.7045
 Red. Mass:       2.8153                 9.9871                 1.8625
 IR Active:          YES                    YES                    YES
 IR Intens:       31.440                  5.818                 37.883
 Raman Active:       YES                    YES                    YES
               X      Y      Z        X      Y      Z        X      Y      Z
 C         -0.002  0.105 -0.005   -0.060  0.271  0.178    0.009 -0.002  0.015
 C         -0.037 -0.023 -0.067    0.109 -0.171 -0.006    0.025  0.001 -0.024
 Cl         0.018 -0.006  0.011   -0.043  0.017 -0.012   -0.002  0.001 -0.002
 C         -0.009  0.033 -0.025    0.177  0.010  0.013    0.017  0.021 -0.066
 H          0.054  0.073 -0.010    0.121  0.149  0.057    0.051  0.014 -0.069
 C         -0.051 -0.029  0.029    0.214 -0.045 -0.147   -0.030 -0.002  0.021
 Cl         0.020  0.001 -0.015   -0.085 -0.001  0.051    0.007  0.001 -0.008
 C         -0.058  0.036  0.061    0.121  0.109 -0.137   -0.050 -0.001  0.035
 Cl         0.016 -0.005  0.003   -0.009  0.000  0.000    0.008 -0.002  0.002
 C         -0.086 -0.049 -0.008    0.023 -0.097 -0.185   -0.034 -0.010  0.044
 Cl         0.007  0.003 -0.003   -0.012 -0.008  0.046    0.002  0.005 -0.015
 C          0.126 -0.063  0.160   -0.229  0.019  0.138    0.058 -0.057  0.126
 C         -0.090  0.103 -0.133   -0.269 -0.079  0.119   -0.043  0.019 -0.048
 Cl         0.007 -0.014 -0.002    0.010 -0.016 -0.013    0.001 -0.000  0.001
 C          0.011 -0.022  0.082   -0.252 -0.230  0.044    0.036 -0.050  0.081
 Cl         0.002  0.003  0.001    0.077  0.083 -0.006    0.001  0.005 -0.004
 C         -0.054  0.006  0.002    0.096 -0.094 -0.106   -0.043  0.038 -0.094
 H         -0.252  0.239 -0.342    0.176  0.180  0.017    0.243 -0.188  0.399
 C          0.084 -0.108  0.066    0.099 -0.106 -0.113   -0.023  0.021 -0.042
 H         -0.128  0.104 -0.360   -0.133 -0.260  0.015    0.325 -0.283  0.585
 C          0.014  0.007 -0.045    0.121  0.174  0.004   -0.041  0.045 -0.074
 H         -0.309  0.272 -0.518    0.201  0.108 -0.003    0.178 -0.136  0.291
 TransDip  -0.138  0.084 -0.078   -0.013 -0.072 -0.024    0.024 -0.080  0.178

 Mode:                34                     35                     36
 Frequency:       812.73                 874.94                 887.67
 Force Cnst:      3.2374                 0.6306                 4.2789
 Red. Mass:       8.3186                 1.3981                 9.2169
 IR Active:          YES                    YES                    YES
 IR Intens:       41.232                 14.641                 32.647
 Raman Active:       YES                    YES                    YES
               X      Y      Z        X      Y      Z        X      Y      Z
 C          0.143 -0.080  0.220   -0.003  0.003  0.004   -0.197 -0.047  0.119
 C          0.275 -0.110  0.127    0.016  0.050  0.023    0.202 -0.106  0.200
 Cl        -0.065  0.030 -0.049   -0.002 -0.004 -0.002   -0.055  0.020 -0.026
 C          0.060  0.101 -0.305   -0.027 -0.158 -0.055    0.156 -0.033  0.079
 H         -0.055  0.105 -0.311    0.176  0.912  0.319   -0.308 -0.128  0.033
 C         -0.129  0.024  0.002    0.017  0.050  0.011    0.283  0.016 -0.235
 Cl         0.019  0.005 -0.025   -0.002 -0.004 -0.000   -0.066  0.001  0.037
 C         -0.191  0.002  0.111   -0.007  0.008 -0.003   -0.265  0.126 -0.214
 Cl         0.022 -0.009  0.013    0.002 -0.001  0.001    0.072 -0.025  0.032
 C         -0.002 -0.152  0.406   -0.007 -0.004  0.000   -0.242  0.063 -0.001
 Cl         0.000  0.043 -0.118    0.000  0.001 -0.000   -0.001 -0.003  0.006
 C         -0.106  0.038 -0.075    0.002  0.001  0.001    0.084  0.027  0.013
 C         -0.034 -0.054  0.059    0.003  0.001 -0.002    0.176  0.105 -0.068
 Cl        -0.000  0.003 -0.001   -0.000 -0.000 -0.000   -0.003 -0.009 -0.002
 C         -0.073 -0.033 -0.043    0.003  0.003  0.000    0.178  0.181 -0.000
 Cl         0.016  0.014  0.001   -0.001 -0.001  0.000   -0.039 -0.039  0.004
 C          0.072 -0.040  0.023   -0.003  0.001  0.002   -0.147  0.045  0.070
 H         -0.098  0.132 -0.270   -0.002  0.002  0.003   -0.069 -0.072  0.203
 C          0.017  0.005  0.029    0.002 -0.004 -0.002    0.035 -0.113 -0.078
 H         -0.250  0.129 -0.283    0.008  0.000 -0.005    0.313 -0.012 -0.113
 C          0.028  0.014  0.053    0.000 -0.003 -0.002    0.021 -0.086 -0.036
 H         -0.028  0.062 -0.116   -0.002 -0.001 -0.002   -0.120  0.020 -0.077
 TransDip  -0.042 -0.086  0.182    0.032  0.113  0.035    0.150  0.065 -0.083

 Mode:                37                     38                     39
 Frequency:       923.32                 989.71                1046.42
 Force Cnst:      0.6961                 0.7644                 5.5165
 Red. Mass:       1.3858                 1.3245                 8.5508
 IR Active:          YES                    YES                    YES
 IR Intens:        0.974                  0.118                 20.210
 Raman Active:       YES                    YES                    YES
               X      Y      Z        X      Y      Z        X      Y      Z
 C         -0.008 -0.001  0.004    0.001  0.001 -0.002    0.151 -0.001 -0.107
 C         -0.000  0.002 -0.008    0.001 -0.001  0.003   -0.060  0.030 -0.047
 Cl         0.000 -0.000  0.001   -0.000  0.000 -0.000    0.003 -0.002  0.003
 C          0.008  0.000 -0.004   -0.001 -0.001  0.001   -0.009 -0.058  0.174
 H          0.015 -0.005 -0.006   -0.006  0.002  0.002   -0.121 -0.044  0.180
 C          0.008 -0.002 -0.001   -0.001  0.001 -0.001    0.113  0.012 -0.103
 Cl        -0.001  0.000  0.000    0.000 -0.000  0.000   -0.011 -0.000  0.008
 C         -0.014  0.004 -0.004    0.002 -0.000  0.000   -0.210  0.081 -0.110
 Cl         0.003 -0.001  0.001   -0.000  0.000 -0.000    0.028 -0.011  0.014
 C         -0.017  0.008 -0.009    0.003 -0.002  0.002   -0.049 -0.035  0.131
 Cl         0.000 -0.001  0.001   -0.000  0.000 -0.000    0.001  0.003 -0.010
 C          0.024 -0.018  0.042   -0.002  0.002 -0.005    0.208  0.023 -0.094
 C          0.004  0.004 -0.005   -0.006  0.005 -0.009   -0.100  0.316  0.204
 Cl        -0.000 -0.000  0.000    0.000 -0.000  0.000    0.011 -0.036 -0.023
 C         -0.008  0.018 -0.025   -0.003  0.001 -0.003   -0.201 -0.182  0.031
 Cl         0.000 -0.002  0.002    0.001 -0.000  0.001    0.017  0.018 -0.001
 C          0.050 -0.044  0.097    0.037 -0.030  0.061    0.272 -0.002 -0.160
 H         -0.323  0.261 -0.546   -0.213  0.177 -0.369    0.313  0.152 -0.110
 C         -0.000 -0.003 -0.005   -0.059  0.049 -0.101   -0.040  0.118  0.082
 H          0.026 -0.016  0.027    0.340 -0.277  0.584   -0.072  0.101  0.081
 C         -0.057  0.046 -0.102    0.037 -0.031  0.065   -0.202 -0.225  0.003
 H          0.324 -0.270  0.561   -0.222  0.182 -0.379   -0.276 -0.176  0.105
 TransDip  -0.007  0.015 -0.027   -0.005  0.004 -0.009   -0.126  0.069  0.009

 Mode:                40                     41                     42
 Frequency:      1073.71                1121.60                1153.67
 Force Cnst:      3.7014                 2.0441                 2.2288
 Red. Mass:       5.4494                 2.7578                 2.8423
 IR Active:          YES                    YES                    YES
 IR Intens:       23.926                  6.426                 11.185
 Raman Active:       YES                    YES                    YES
               X      Y      Z        X      Y      Z        X      Y      Z
 C          0.156  0.031 -0.086    0.046 -0.016 -0.014    0.064  0.009 -0.078
 C         -0.081  0.038 -0.076   -0.121  0.059 -0.095    0.173 -0.065  0.091
 Cl         0.008 -0.003  0.006    0.013 -0.005  0.008   -0.018  0.007 -0.010
 C         -0.010 -0.050  0.149    0.012 -0.017  0.043   -0.032 -0.010  0.048
 H         -0.015 -0.049  0.154    0.253 -0.066  0.032   -0.454  0.063  0.071
 C          0.088  0.011 -0.084    0.068  0.005 -0.055   -0.093 -0.000  0.055
 Cl        -0.008 -0.000  0.006   -0.008 -0.000  0.005    0.012 -0.000 -0.007
 C         -0.174  0.068 -0.096   -0.044  0.028 -0.055   -0.056  0.004  0.020
 Cl         0.020 -0.008  0.011    0.003 -0.002  0.003    0.008 -0.003  0.003
 C         -0.013 -0.051  0.140    0.039 -0.057  0.143   -0.042  0.063 -0.152
 Cl         0.001  0.005 -0.012   -0.001  0.005 -0.014    0.002 -0.006  0.017
 C          0.080 -0.077 -0.075   -0.055  0.003  0.027    0.110 -0.013 -0.056
 C         -0.011 -0.200 -0.089   -0.002 -0.142 -0.065    0.023 -0.137 -0.080
 Cl        -0.005  0.026  0.016   -0.002  0.012  0.007   -0.004  0.015  0.009
 C         -0.059 -0.113 -0.020    0.038  0.097  0.024   -0.081 -0.078  0.010
 Cl         0.013  0.019  0.001   -0.003 -0.010 -0.003    0.009  0.009 -0.001
 C         -0.192 -0.065  0.081    0.072  0.085 -0.002    0.020  0.059  0.016
 H         -0.286 -0.394 -0.026    0.187  0.547  0.154    0.126  0.536  0.181
 C         -0.067  0.145  0.107    0.018 -0.132 -0.073   -0.022 -0.001  0.012
 H         -0.232  0.081  0.176   -0.157 -0.232 -0.019   -0.156 -0.069  0.059
 C          0.209  0.176 -0.039   -0.069  0.042  0.061   -0.026  0.041  0.031
 H          0.437  0.028 -0.233   -0.375  0.276  0.345   -0.297  0.259  0.313
 TransDip  -0.076 -0.082 -0.109   -0.018  0.044 -0.066   -0.011 -0.107  0.002

 Mode:                43                     44                     45
 Frequency:      1175.16                1187.41                1217.20
 Force Cnst:      1.2503                 1.7603                 1.3816
 Red. Mass:       1.5367                 2.1190                 1.5827
 IR Active:          YES                    YES                    YES
 IR Intens:       17.061                 40.947                  8.880
 Raman Active:       YES                    YES                    YES
               X      Y      Z        X      Y      Z        X      Y      Z
 C         -0.018 -0.017  0.017    0.033 -0.027  0.061   -0.048 -0.021  0.044
 C         -0.030  0.012 -0.011    0.025 -0.016  0.029   -0.046  0.009  0.006
 Cl         0.003 -0.001  0.001   -0.005  0.002 -0.003    0.003 -0.001  0.001
 C          0.008  0.002 -0.009    0.045 -0.028  0.053    0.011  0.011 -0.035
 H          0.137 -0.024 -0.016    0.925 -0.196  0.038    0.199 -0.025 -0.046
 C          0.008  0.000 -0.006   -0.181  0.015  0.064    0.020 -0.002 -0.008
 Cl        -0.001  0.000  0.001    0.017 -0.000 -0.010   -0.003  0.000  0.001
 C          0.007  0.002 -0.009   -0.106  0.071 -0.141    0.028 -0.006  0.003
 Cl        -0.001  0.000 -0.000    0.016 -0.007  0.011   -0.002  0.001 -0.001
 C          0.008 -0.007  0.020    0.047  0.023 -0.092   -0.005 -0.001  0.013
 Cl        -0.000  0.001 -0.002   -0.004 -0.003  0.010   -0.000  0.001 -0.002
 C         -0.005  0.047  0.022   -0.015  0.004 -0.007    0.018  0.059  0.011
 C          0.055 -0.030 -0.045   -0.006  0.010  0.011    0.094  0.026 -0.041
 Cl        -0.004  0.005  0.005    0.000 -0.001 -0.001   -0.004  0.001  0.003
 C         -0.051 -0.132 -0.033    0.008  0.015  0.003   -0.020 -0.122 -0.046
 Cl         0.008  0.012  0.001   -0.001 -0.001 -0.000    0.004  0.008  0.001
 C         -0.055 -0.013  0.026    0.004 -0.003 -0.004   -0.042  0.032  0.039
 H         -0.061 -0.005  0.033   -0.005 -0.050 -0.019    0.101  0.687  0.270
 C          0.067  0.047 -0.016   -0.002 -0.003 -0.000   -0.040  0.008  0.027
 H          0.757  0.404 -0.250   -0.021 -0.013  0.005   -0.222 -0.082  0.089
 C         -0.052 -0.002  0.029    0.004 -0.005  0.000    0.003 -0.045 -0.021
 H         -0.249  0.149  0.214    0.014 -0.013 -0.034    0.312 -0.289 -0.326
 TransDip  -0.093 -0.094 -0.012   -0.200  0.046  0.003   -0.061 -0.073 -0.005

 Mode:                46                     47                     48
 Frequency:      1268.66                1282.17                1297.66
 Force Cnst:     11.0649                 3.7270                 5.1243
 Red. Mass:      11.6683                 3.8479                 5.1649
 IR Active:          YES                    YES                    YES
 IR Intens:        0.929                  3.003                  4.696
 Raman Active:       YES                    YES                    YES
               X      Y      Z        X      Y      Z        X      Y      Z
 C         -0.206  0.167 -0.361    0.086  0.004 -0.133    0.043  0.033 -0.099
 C         -0.152 -0.085  0.323    0.137  0.007 -0.090    0.111  0.002 -0.078
 Cl        -0.005  0.001  0.001   -0.007  0.001 -0.000   -0.005  0.001  0.000
 C          0.330 -0.068  0.005   -0.021 -0.038  0.124   -0.007 -0.035  0.101
 H          0.142 -0.038  0.011   -0.485  0.040  0.153   -0.355  0.029  0.127
 C         -0.148  0.147 -0.332   -0.089  0.007  0.031   -0.085  0.012  0.017
 Cl        -0.004  0.001  0.001    0.009 -0.001 -0.003    0.007 -0.001 -0.003
 C         -0.236 -0.075  0.347   -0.039  0.031 -0.064   -0.013  0.022 -0.058
 Cl         0.000 -0.000  0.001    0.004 -0.002  0.005    0.002 -0.002  0.004
 C          0.421 -0.077 -0.015    0.053 -0.022  0.041    0.050 -0.031  0.050
 Cl         0.001 -0.001  0.002   -0.000  0.000 -0.001   -0.000  0.001 -0.002
 C          0.003  0.000  0.044   -0.124  0.195  0.183   -0.188 -0.179  0.041
 C         -0.007  0.003 -0.003   -0.120 -0.037  0.049    0.240  0.131 -0.078
 Cl         0.000 -0.001 -0.000   -0.001 -0.005 -0.002   -0.001 -0.002  0.000
 C          0.009 -0.001 -0.009    0.150 -0.040 -0.106   -0.115  0.096  0.112
 Cl        -0.000 -0.000  0.000   -0.003 -0.003  0.000   -0.001  0.001  0.001
 C         -0.001  0.003  0.004    0.000  0.085  0.041   -0.053 -0.192 -0.060
 H          0.001  0.018  0.006    0.003  0.090  0.040    0.058  0.293  0.107
 C         -0.003 -0.006 -0.004   -0.061 -0.093 -0.009    0.163  0.041 -0.075
 H          0.033  0.008 -0.011    0.380  0.125 -0.160    0.039 -0.028 -0.034
 C         -0.008 -0.000 -0.009    0.006 -0.067 -0.038   -0.158  0.105  0.138
 H          0.060 -0.056  0.005    0.302 -0.313 -0.312    0.377 -0.324 -0.357
 TransDip   0.031 -0.003 -0.004   -0.001  0.026  0.049   -0.035 -0.028  0.053

 Mode:                49                     50                     51
 Frequency:      1354.66                1430.32                1443.05
 Force Cnst:      7.7542                 3.7891                 3.8410
 Red. Mass:       7.1718                 3.1436                 3.1306
 IR Active:          YES                    YES                    YES
 IR Intens:      105.749                 82.827                 89.526
 Raman Active:       YES                    YES                    YES
               X      Y      Z        X      Y      Z        X      Y      Z
 C         -0.293  0.113 -0.133    0.082 -0.023 -0.066    0.150  0.016 -0.074
 C          0.221 -0.039 -0.018    0.022 -0.029  0.080    0.033 -0.040  0.088
 Cl        -0.011  0.002  0.001   -0.002  0.001 -0.003   -0.002  0.002 -0.004
 C         -0.034 -0.047  0.154   -0.092  0.017  0.007   -0.123  0.019  0.013
 H          0.425 -0.145  0.170    0.448 -0.089 -0.010    0.534 -0.104 -0.005
 C         -0.216  0.092 -0.137    0.039  0.025 -0.097    0.054  0.032 -0.121
 Cl         0.008 -0.003  0.005   -0.003 -0.001  0.004   -0.004 -0.001  0.004
 C          0.358 -0.026 -0.134    0.050 -0.034  0.071    0.040 -0.044  0.100
 Cl        -0.017  0.004 -0.001   -0.003  0.002 -0.003   -0.003  0.002 -0.004
 C         -0.121 -0.084  0.306   -0.116  0.028 -0.005   -0.134  0.034 -0.024
 Cl         0.002  0.006 -0.017    0.003 -0.001 -0.000    0.004 -0.001  0.001
 C          0.117 -0.048 -0.022    0.071  0.180  0.050   -0.060 -0.125 -0.020
 C         -0.002  0.009 -0.001    0.034 -0.134 -0.083   -0.091  0.055  0.078
 Cl         0.000  0.001  0.001   -0.001  0.006  0.004    0.003 -0.003 -0.003
 C         -0.013 -0.037 -0.013   -0.151  0.065  0.118    0.139  0.028 -0.068
 Cl         0.001  0.002  0.000    0.005  0.000 -0.003   -0.005 -0.003  0.001
 C         -0.001  0.031  0.017    0.068  0.036 -0.022   -0.026 -0.099 -0.032
 H         -0.027 -0.059 -0.015   -0.028 -0.423 -0.185    0.120  0.525  0.181
 C         -0.019  0.034  0.024    0.020 -0.066 -0.043   -0.066 -0.002  0.037
 H         -0.192 -0.055  0.093    0.068 -0.059 -0.067    0.351  0.220 -0.100
 C          0.053 -0.022 -0.053   -0.093 -0.009  0.049    0.015  0.081  0.029
 H         -0.214  0.193  0.273    0.336 -0.357 -0.362    0.060  0.060 -0.004
 TransDip   0.074 -0.125  0.296    0.212 -0.174 -0.098    0.278  0.120  0.005

 Mode:                52                     53                     54
 Frequency:      1486.70                1557.43                1593.72
 Force Cnst:      3.7634                14.2656                12.8211
 Red. Mass:       2.8899                 9.9820                 8.5674
 IR Active:          YES                    YES                    YES
 IR Intens:        1.941                 25.163                 38.224
 Raman Active:       YES                    YES                    YES
               X      Y      Z        X      Y      Z        X      Y      Z
 C         -0.115  0.009  0.046    0.090 -0.157  0.394    0.260 -0.016 -0.103
 C         -0.035  0.010 -0.009    0.034  0.117 -0.353   -0.303 -0.022  0.237
 Cl         0.001 -0.001  0.002   -0.003 -0.001  0.004    0.002  0.001 -0.003
 C          0.077 -0.007 -0.023    0.228 -0.117  0.201    0.433 -0.059 -0.084
 H         -0.216  0.049 -0.017   -0.341 -0.018  0.246   -0.510  0.125 -0.067
 C         -0.031 -0.017  0.067   -0.250  0.186 -0.386   -0.189  0.020  0.052
 Cl         0.001  0.000 -0.002    0.003 -0.002  0.004   -0.000  0.000 -0.000
 C          0.014  0.022 -0.070    0.026 -0.105  0.285    0.216  0.019 -0.180
 Cl         0.000 -0.001  0.002   -0.000  0.001 -0.002   -0.001 -0.001  0.003
 C          0.037 -0.017  0.028   -0.121  0.072 -0.135   -0.335  0.048  0.057
 Cl        -0.002  0.001 -0.001    0.001  0.001 -0.003    0.004 -0.001  0.001
 C          0.167  0.006 -0.093    0.020  0.017 -0.045   -0.042 -0.026  0.005
 C         -0.083 -0.082  0.009    0.006 -0.010 -0.004   -0.027  0.011  0.022
 Cl         0.003  0.003 -0.000    0.000  0.001 -0.000   -0.000  0.000  0.000
 C         -0.011  0.118  0.062   -0.015  0.014  0.018    0.043 -0.044 -0.045
 Cl        -0.001 -0.004 -0.001    0.000 -0.000 -0.000   -0.000  0.001  0.000
 C          0.061 -0.112 -0.088    0.011 -0.013 -0.014   -0.018  0.053  0.035
 H          0.176  0.321  0.051    0.022  0.027 -0.001   -0.053 -0.087 -0.011
 C         -0.150 -0.065  0.056   -0.027 -0.006  0.016    0.060 -0.010 -0.039
 H          0.561  0.300 -0.185    0.049  0.038 -0.014   -0.061 -0.077 -0.002
 C         -0.012  0.095  0.052    0.018 -0.002 -0.004   -0.062  0.034  0.053
 H          0.334 -0.152 -0.264   -0.007  0.022 -0.025    0.057 -0.063 -0.068
 TransDip   0.004  0.044  0.005   -0.024  0.057 -0.148   -0.171  0.009  0.100

 Mode:                55                     56                     57
 Frequency:      1596.67                1620.45                3182.53
 Force Cnst:      8.8470                10.1016                 6.4882
 Red. Mass:       5.8900                 6.5293                 1.0872
 IR Active:          YES                    YES                    YES
 IR Intens:       15.133                  7.793                  2.582
 Raman Active:       YES                    YES                    YES
               X      Y      Z        X      Y      Z        X      Y      Z
 C         -0.008  0.019  0.012    0.086  0.000 -0.053    0.000  0.000  0.000
 C          0.015 -0.001 -0.013   -0.037 -0.006  0.039   -0.000 -0.000  0.000
 Cl        -0.000  0.000  0.000    0.001  0.000 -0.001    0.000  0.000  0.000
 C         -0.022  0.002  0.004    0.040 -0.004 -0.010    0.000 -0.000  0.000
 H          0.026 -0.005  0.004   -0.044  0.012 -0.010   -0.000  0.000 -0.000
 C          0.010 -0.000 -0.003   -0.014 -0.000  0.008   -0.000  0.000  0.000
 Cl        -0.000 -0.000  0.000   -0.000  0.000  0.000    0.000  0.000 -0.000
 C         -0.011 -0.003  0.010    0.022  0.003 -0.021   -0.000  0.000 -0.000
 Cl         0.000  0.000 -0.000   -0.000 -0.000  0.000    0.000 -0.000  0.000
 C          0.017 -0.004 -0.004   -0.043  0.006  0.009   -0.000 -0.000  0.000
 Cl        -0.000  0.000  0.000    0.001 -0.000 -0.000    0.000  0.000 -0.000
 C         -0.062 -0.250 -0.083   -0.212  0.047  0.145    0.001 -0.001 -0.001
 C          0.143  0.138 -0.017    0.219  0.044 -0.105   -0.000 -0.000 -0.000
 Cl        -0.002  0.001  0.002   -0.002 -0.003  0.000   -0.000  0.000  0.000
 C         -0.060 -0.153 -0.037   -0.182  0.111  0.158   -0.000 -0.000 -0.000
 Cl        -0.000 -0.001 -0.000    0.001 -0.002 -0.002    0.000 -0.000 -0.000
 C          0.144  0.358  0.087    0.100 -0.087 -0.099   -0.016  0.002  0.010
 H         -0.037 -0.477 -0.207    0.171  0.158 -0.025    0.202 -0.007 -0.120
 C         -0.215 -0.246  0.007   -0.274 -0.023  0.148    0.014 -0.050 -0.032
 H          0.366  0.032 -0.197    0.259  0.269 -0.023   -0.171  0.586  0.378
 C          0.005  0.177  0.081    0.290 -0.142 -0.235    0.033  0.044  0.002
 H          0.282 -0.019 -0.171   -0.295  0.327  0.326   -0.403 -0.509 -0.010
 TransDip  -0.101 -0.069  0.024   -0.076 -0.041  0.023    0.037 -0.020 -0.030

 Mode:                58                     59                     60
 Frequency:      3196.49                3208.25                3219.95
 Force Cnst:      6.5792                 6.6456                 6.6761
 Red. Mass:       1.0929                 1.0958                 1.0929
 IR Active:          YES                    YES                    YES
 IR Intens:        3.219                  2.223                  2.698
 Raman Active:       YES                    YES                    YES
               X      Y      Z        X      Y      Z        X      Y      Z
 C         -0.000 -0.000 -0.000   -0.000  0.000  0.000    0.000 -0.000  0.001
 C          0.000 -0.000 -0.000   -0.000  0.000 -0.000   -0.004  0.000  0.001
 Cl        -0.000  0.000 -0.000    0.000 -0.000  0.000    0.000 -0.000  0.000
 C         -0.000  0.000 -0.000    0.000 -0.000  0.000    0.003  0.028 -0.083
 H          0.000 -0.000  0.000   -0.000  0.000 -0.001   -0.034 -0.323  0.942
 C         -0.000 -0.000  0.000    0.000  0.000 -0.000    0.003 -0.001  0.001
 Cl         0.000 -0.000 -0.000   -0.000  0.000  0.000   -0.000  0.000  0.000
 C         -0.000 -0.000  0.000    0.000 -0.000  0.000   -0.000 -0.000  0.000
 Cl         0.000 -0.000 -0.000   -0.000  0.000 -0.000   -0.000  0.000 -0.000
 C          0.000  0.000 -0.000   -0.000 -0.000  0.000   -0.000 -0.000  0.000
 Cl         0.000 -0.000  0.000   -0.000  0.000 -0.000   -0.000 -0.000  0.000
 C         -0.001  0.002  0.002    0.000 -0.001 -0.001   -0.000  0.000 -0.000
 C          0.001  0.000 -0.000    0.000 -0.000 -0.000    0.000 -0.000 -0.000
 Cl        -0.000 -0.000 -0.000    0.000  0.000  0.000    0.000  0.000 -0.000
 C         -0.000 -0.001 -0.000    0.000 -0.003 -0.001    0.000  0.000  0.000
 Cl         0.000  0.000 -0.000    0.000  0.000  0.000    0.000 -0.000  0.000
 C         -0.033  0.003  0.020   -0.066  0.000  0.038   -0.000 -0.000  0.000
 H          0.389 -0.011 -0.232    0.737 -0.016 -0.436    0.000 -0.000 -0.000
 C          0.014 -0.035 -0.025   -0.009  0.036  0.022   -0.000  0.000  0.000
 H         -0.126  0.413  0.270    0.110 -0.379 -0.244    0.000 -0.000 -0.000
 C         -0.041 -0.050 -0.000    0.013  0.014 -0.001    0.000  0.000 -0.000
 H          0.454  0.567  0.008   -0.129 -0.159 -0.001   -0.000 -0.000 -0.000
 TransDip  -0.017 -0.053 -0.015   -0.020  0.034  0.027   -0.002 -0.016  0.050

 STANDARD THERMODYNAMIC QUANTITIES AT   298.15 K  AND     1.00 ATM

   This Molecule has  0 Imaginary Frequencies
   Zero point vibrational energy:       76.848 kcal/mol

   Atom    1 Element C  Has Mass   12.00000
   Atom    2 Element C  Has Mass   12.00000
   Atom    3 Element Cl Has Mass   34.96885
   Atom    4 Element C  Has Mass   12.00000
   Atom    5 Element H  Has Mass    1.00783
   Atom    6 Element C  Has Mass   12.00000
   Atom    7 Element Cl Has Mass   34.96885
   Atom    8 Element C  Has Mass   12.00000
   Atom    9 Element Cl Has Mass   34.96885
   Atom   10 Element C  Has Mass   12.00000
   Atom   11 Element Cl Has Mass   34.96885
   Atom   12 Element C  Has Mass   12.00000
   Atom   13 Element C  Has Mass   12.00000
   Atom   14 Element Cl Has Mass   34.96885
   Atom   15 Element C  Has Mass   12.00000
   Atom   16 Element Cl Has Mass   34.96885
   Atom   17 Element C  Has Mass   12.00000
   Atom   18 Element H  Has Mass    1.00783
   Atom   19 Element C  Has Mass   12.00000
   Atom   20 Element H  Has Mass    1.00783
   Atom   21 Element C  Has Mass   12.00000
   Atom   22 Element H  Has Mass    1.00783
   Molecular Mass:   357.844420 amu
   Principal axes and moments of inertia in amu*Bohr^2:
                             1           2           3
    Eigenvalues --     4180.81606 11792.96754 13247.90913
          X               0.94133     0.33673     0.02266
          Y               0.12903    -0.42111     0.89778
          Z              -0.31186     0.84218     0.43985
   Rotational Symmetry Number is   1
   The Molecule is an Asymmetric Top
   Translational Enthalpy:        0.889 kcal/mol
   Rotational Enthalpy:           0.889 kcal/mol
   Vibrational Enthalpy:         85.459 kcal/mol
   gas constant (RT):             0.592 kcal/mol
   Translational Entropy:        43.518  cal/mol.K
   Rotational Entropy:           34.834  cal/mol.K
   Vibrational Entropy:          57.323  cal/mol.K

   Total Enthalpy:               87.829 kcal/mol
   Total Entropy:               135.675  cal/mol.K

 ======================================================================

 STANDARD THERMODYNAMIC QUANTITIES FOR ANHARMONIC VIBRATION -- TOSH

   Zero point vibrational energy: ************ kcal/mol

   Vibrational Enthalpy:       Infinity kcal/mol
   Vibrational Entropy:             NaN  cal/mol.K

   Total Enthalpy:             Infinity kcal/mol
   Total Entropy:                   NaN  cal/mol.K

 ======================================================================

 STANDARD THERMODYNAMIC QUANTITIES FOR ANHARMONIC VIBRATION -- VPT2

   Zero point vibrational energy: ************ kcal/mol

   Vibrational Enthalpy:       Infinity kcal/mol
   Vibrational Entropy:             NaN  cal/mol.K

   Total Enthalpy:             Infinity kcal/mol
   Total Entropy:                   NaN  cal/mol.K

 ======================================================================

Archival summary:
1\1\february\FREQ\ProcedureUnspecified\BasisUnspecified\l6124\taweetha\ThuMar506:19:212020ThuMar506:19:212020\0\\#,FREQ,ProcedureUnspecified,BasisUnspecified,\\0,1\Cl\C,1,1.74568\C,2,1.3993,1,120.659\C,3,1.3924,2,120.2,1,-179.742,0\H,4,1.08236,3,119.107,2,179.888,0\C,4,1.38982,3,119.913,2,-0.0808343,0\H,6,1.08334,4,119.749,3,179.945,0\C,6,1.39024,4,120.073,3,0.0637685,0\H,8,1.08337,6,120.303,4,179.811,0\C,8,1.39572,6,120.707,4,0.0353388,0\C,10,1.49289,8,119.525,6,179.81,0\C,11,1.39859,10,121.534,8,89.6659,0\C,12,1.38781,11,122.005,10,-178.967,0\H,13,1.08089,12,120.485,11,-179.85,0\C,13,1.38868,12,119.495,11,0.0857091,0\C,15,1.39996,13,120.753,12,0.00632506,0\C,16,1.40279,15,118.495,13,-0.0441229,0\Cl,16,1.73621,15,120.59,13,179.762,0\Cl,15,1.74397,13,118.07,12,-179.985,0\Cl,17,1.74442,16,119.58,15,-179.708,0\Cl,3,1.74811,2,121.222,1,0.0909064,0\Cl,12,1.75131,11,120.092,10,1.40479,0\\\@

 Total job time:  3743.96s(wall), 21785.98s(cpu) 
 Thu Mar  5 06:19:21 2020

        *************************************************************
        *                                                           *
        *  Thank you very much for using Q-Chem.  Have a nice day.  *
        *                                                           *
        *************************************************************
