# Supplementary material for: Quantum Chemical Investigation of Polychlorinated Dibenzodioxins, Dibenzofurans and Biphenyls: Relative Stability and Planarity Analysis
Source: Molecules. 2020 Dec 3;25(23):5697. doi: 10.3390/molecules25235697 (PMC7730433; doi:10.3390/molecules25235697)
Supplement: Supplementary file 1 [file molecules-25-05697-s001.zip › PCB/B3LYP/ClHClClHClHClHCl.out]

                  Welcome to Q-Chem
     A Quantum Leap Into The Future Of Chemistry


 Q-Chem 5.2 (devel), Q-Chem, Inc., Pleasanton, CA (2019)

 Yihan Shao,  Zhengting Gan,  E. Epifanovsky,  A. T. B. Gilbert,  M. Wormit,  
 J. Kussmann,  A. W. Lange,  A. Behn,  Jia Deng,  Xintian Feng,  D. Ghosh,  
 M. Goldey,  P. R. Horn,  L. D. Jacobson,  I. Kaliman,  T. Kus,  A. Landau,  
 Jie Liu,  E. I. Proynov,  R. M. Richard,  R. P. Steele,  E. J. Sundstrom,  
 H. L. Woodcock III,  P. M. Zimmerman,  D. Zuev,  B. Albrecht,  E. Alguire,  
 S. A. Baeppler,  D. Barton,  Z. Benda,  Y. A. Bernard,  E. J. Berquist,  
 K. B. Bravaya,  H. Burton,  D. Casanova,  Chun-Min Chang,  Yunqing Chen,  
 A. Chien,  K. D. Closser,  M. P. Coons,  S. Coriani,  S. Dasgupta,  
 A. L. Dempwolff,  M. Diedenhofen,  Hainam Do,  R. G. Edgar,  Po-Tung Fang,  
 S. Faraji,  S. Fatehi,  Qingguo Feng,  K. D. Fenk,  J. Fosso-Tande,  
 J. Gayvert,  Qinghui Ge,  A. Ghysels,  G. Gidofalvi,  J. Gomes,  
 J. Gonthier,  A. Gunina,  D. Hait,  M. W. D. Hanson-Heine,  
 P. H. P. Harbach,  A. W. Hauser,  M. F. Herbst,  J. E. Herr,  
 E. G. Hohenstein,  Z. C. Holden,  Kerwin Hui,  B. C. Huynh,  T.-C. Jagau,  
 Hyunjun Ji,  B. Kaduk,  K. Khistyaev,  Jaehoon Kim,  P. Klunzinger,  K. Koh,  
 D. Kosenkov,  L. Koulias,  T. Kowalczyk,  C. M. Krauter,  A. Kunitsa,  
 Ka Un Lao,  A. Laurent,  K. V. Lawler,  Joonho Lee,  D. Lefrancois,  
 S. Lehtola,  D. S. Levine,  Yi-Pei Li,  You-Sheng Lin,  Fenglai Liu,  
 E. Livshits,  A. Luenser,  P. Manohar,  E. Mansoor,  S. F. Manzer,  
 Shan-Ping Mao,  Yuezhi Mao,  N. Mardirossian,  A. V. Marenich,  
 T. Markovich,  L. A. Martinez-Martinez,  S. A. Maurer,  N. J. Mayhall,  
 S. C. McKenzie,  J.-M. Mewes,  P. Morgante,  A. F. Morrison,  
 J. W. Mullinax,  K. Nanda,  T. S. Nguyen-Beck,  R. Olivares-Amaya,  
 J. A. Parkhill,  Zheng Pei,  T. M. Perrine,  F. Plasser,  P. Pokhilko,  
 S. Prager,  A. Prociuk,  E. Ramos,  D. R. Rehn,  F. Rob,  M. Scheurer,  
 M. Schneider,  N. Sergueev,  S. M. Sharada,  S. Sharma,  D. W. Small,  
 T. Stauch,  T. Stein,  Yu-Chuan Su,  A. J. W. Thom,  A. Tkatchenko,  
 T. Tsuchimochi,  N. M. Tubman,  L. Vogt,  M. L. Vidal,  O. Vydrov,  
 M. A. Watson,  J. Wenzel,  M. de Wergifosse,  T. A. Wesolowski,  A. White,  
 J. Witte,  A. Yamada,  Jun Yang,  K. Yao,  S. Yeganeh,  S. R. Yost,  
 Zhi-Qiang You,  A. Zech,  Igor Ying Zhang,  Xing Zhang,  Yan Zhao,  
 Ying Zhu,  B. R. Brooks,  G. K. L. Chan,  C. J. Cramer,  M. S. Gordon,  
 W. J. Hehre,  A. Klamt,  M. W. Schmidt,  C. D. Sherrill,  D. G. Truhlar,  
 A. Aspuru-Guzik,  R. Baer,  A. T. Bell,  N. A. Besley,  Jeng-Da Chai,  
 A. E. DePrince, III,  R. A. DiStasio Jr.,  A. Dreuw,  B. D. Dunietz,  
 T. R. Furlani,  Chao-Ping Hsu,  Yousung Jung,  Jing Kong,  D. S. Lambrecht,  
 WanZhen Liang,  C. Ochsenfeld,  V. A. Rassolov,  L. V. Slipchenko,  
 J. E. Subotnik,  T. Van Voorhis,  J. M. Herbert,  A. I. Krylov,  
 P. M. W. Gill,  M. Head-Gordon

 Contributors to earlier versions of Q-Chem not listed above: 
 R. D. Adamson,  B. Austin,  J. Baker,  G. J. O. Beran,  K. Brandhorst,  
 S. T. Brown,  E. F. C. Byrd,  A. K. Chakraborty,  C.-L. Cheng,  
 Siu Hung Chien,  D. M. Chipman,  D. L. Crittenden,  H. Dachsel,  
 R. J. Doerksen,  A. D. Dutoi,  L. Fusti-Molnar,  W. A. Goddard III,  
 A. Golubeva-Zadorozhnaya,  S. R. Gwaltney,  G. Hawkins,  A. Heyden,  
 S. Hirata,  G. Kedziora,  F. J. Keil,  C. Kelley,  Jihan Kim,  R. A. King,  
 R. Z. Khaliullin,  P. P. Korambath,  W. Kurlancheek,  A. M. Lee,  M. S. Lee,  
 S. V. Levchenko,  Ching Yeh Lin,  D. Liotard,  R. C. Lochan,  I. Lotan,  
 P. E. Maslen,  N. Nair,  D. P. O'Neill,  D. Neuhauser,  E. Neuscamman,  
 C. M. Oana,  R. Olson,  B. Peters,  R. Peverati,  P. A. Pieniazek,  
 Y. M. Rhee,  J. Ritchie,  M. A. Rohrdanz,  E. Rosta,  N. J. Russ,  
 H. F. Schaefer III,  N. E. Schultz,  N. Shenvi,  A. C. Simmonett,  A. Sodt,  
 D. Stuck,  K. S. Thanthiriwatte,  V. Vanovschi,  Tao Wang,  A. Warshel,  
 C. F. Williams,  Q. Wu,  X. Xu,  W. Zhang

 Please cite Q-Chem as follows:
 Y. Shao et al., Mol. Phys. 113, 184-215 (2015)
 DOI: 10.1080/00268976.2014.952696

 Q-Chem 5.2.1 for Intel X86 EM64T Linux

 Parts of Q-Chem use Armadillo 8.300.2 (Tropical Shenanigans).
 http://arma.sourceforge.net/

 Q-Chem begins on Wed Jan 15 07:43:45 2020  

Host: 
0

     Scratch files written to /scratch/taweetham/qchem23484//
NAlpha2: 178
NElect   178
Mult     1

 Q-Chem warning in module libgen/rem_setup.C, line 2168:

 Setting Thresh to 1e-14


Checking the input file for inconsistencies... 	...done.

--------------------------------------------------------------
User input:
--------------------------------------------------------------
$MOLECULE
0 1
C 
C  1 1.394960
Cl  2 CCl 1 119.528007
C  2 1.386606 1 120.846377 3 178.766605 0
H  4 CH 2 119.698148 1 -179.612229 0
C  4 1.387279 2 120.235871 1 -0.083363 0
Cl  6 CCl 4 120.254637 2 -179.958574 0
C  6 1.387279 4 119.490737 2 0.041992 0
Cl  8 CCl 6 120.064298 4 179.568218 0
C  8 1.386606 6 120.235863 4 0.041336 0
H  10 CH 8 119.614146 6 178.681836 0
C  1 1.488550 2 120.827489 3 1.275929 0
C  12 1.394960 1 120.827496 2 44.635695 0
Cl  13 CCl 12 119.528011 1 1.275194 0
C  13 1.386606 12 120.846392 1 -179.957497 0
H  15 CH 13 119.698155 12 -179.612829 0
C  15 1.387278 13 120.235860 12 -0.083872 0
Cl  17 CCl 15 120.254633 13 -179.958492 0
C  17 1.387279 15 119.490737 13 0.041666 0
H  19 CH 17 120.064293 15 179.568399 0
C  19 1.386606 17 120.235874 15 0.041790 0
Cl  21 CCl 19 119.614152 17 178.681599 0

CH=1.08273
CCl=1.75400
$END

$REM
   JOB_TYPE	OPTIMIZATION
   BASIS	6-311++G**
   METHOD	B3LYP
   SYM_IGNORE	TRUE
   SCF_GUESS_ALWAYS     TRUE
   SYM_IGNORE   TRUE
   S2THRESH     15
   THRESH       15
$END

--------------------------------------------------------------
 ----------------------------------------------------------------
             Standard Nuclear Orientation (Angstroms)
    I     Atom           X                Y                Z
 ----------------------------------------------------------------
    1      C       0.0000000000     0.0000000000     0.0000000000
    2      C       0.0000000000     0.0000000000     1.3949600000
    3      Cl      1.5261815140     0.0000000000     2.2594170471
    4      C      -1.1901880373     0.0256249026     2.1059255403
    5      H      -1.1683702292     0.0315218534     3.1884196336
    6      C      -2.4041742747     0.0535064326     1.4351028665
    7      Cl     -3.9099833729     0.0870232313     2.3339530118
    8      C      -2.4180259722     0.0546630380     0.0478935036
    9      Cl     -3.9445745286     0.0782926128    -0.8155919614
   10      C      -1.2274122092     0.0272853135    -0.6622934626
   11      H      -1.2503451014     0.0068111236    -1.7445869269
   12      C       1.2779219872    -0.0284629571    -0.7628147595
   13      C       2.3095886281    -0.8932703637    -0.3971844912
   14      Cl      2.0841394724    -1.9836059182     0.9581225060
   15      C       3.5004827568    -0.9194878930    -1.1069450245
   16      H       4.2865586447    -1.6026019117    -0.8107285686
   17      C       3.6821124948    -0.0819958503    -2.1978886372
   18      Cl      5.1879324501    -0.1155248115    -3.0967201401
   19      C       2.6636000698     0.7822218600    -2.5724593424
   20      H       2.7980411655     1.4448431951    -3.4181323354
   21      C       1.4736782845     0.8090230106    -1.8610916159
   22      Cl      0.2100943914     1.9325319622    -2.3275671039
 ----------------------------------------------------------------
 Nuclear Repulsion Energy =        2051.01853025 hartrees
 There are       89 alpha and       89 beta electrons
 Requested basis set is 6-311++G(d,p)
 There are 170 shells and 472 basis functions

 Total QAlloc Memory Limit   2000 MB
 Mega-Array Size       188 MB
 MEM_STATIC part       192 MB
 A cutoff of  1.0D-15 yielded  10925 shell pairs
 There are     92297 function pairs (     99228 Cartesian)
 Smallest overlap matrix eigenvalue = 2.40E-07
 Linear dependence detected in AO basis
 Number of orthogonalized atomic orbitals = 467
 Maximum deviation from orthogonality = 2.294E-10

 Scale SEOQF with 1.000000e-02/1.000000e-01/1.000000e-01

 Standard Electronic Orientation quadrupole field applied
 Nucleus-field energy     =    -0.0000000526 hartrees
 Guess from superposition of atomic densities
 Warning:  Energy on first SCF cycle will be non-variational
 SAD guess density has 178.000000 electrons

 -----------------------------------------------------------------------
  General SCF calculation program by
  Eric Jon Sundstrom, Paul Horn, Yuezhi Mao, Dmitri Zuev, Alec White,
  David Stuck, Shaama M.S., Shane Yost, Joonho Lee, David Small,
  Daniel Levine, Susi Lehtola, Hugh Burton, Evgeny Epifanovsky,
  Bang C. Huynh
 -----------------------------------------------------------------------
 Exchange:     0.2000 Hartree-Fock + 0.0800 Slater + 0.7200 B88
 Correlation:  0.1900 VWN1RPA + 0.8100 LYP
 Using SG-1 standard quadrature grid
 A restricted SCF calculation will be
 performed using DIIS
 SCF converges when DIIS error is below 1.0e-08
 ---------------------------------------
  Cycle       Energy         DIIS error
 ---------------------------------------
    1   -3225.5376184563      2.86e-02  
    2   -3220.9359499756      2.24e-03  
    3   -3220.8561380909      2.74e-03  
    4   -3221.0661226092      5.11e-04  
    5   -3221.0719969397      2.54e-04  
    6   -3221.0734821134      1.10e-04  
    7   -3221.0738032501      3.10e-05  
    8   -3221.0738275027      8.78e-06  
    9   -3221.0738295113      2.58e-06  
   10   -3221.0738296789      1.01e-06  
   11   -3221.0738297060      2.66e-07  
   12   -3221.0738297079      1.09e-07  
   13   -3221.0738297081      5.00e-08  
   14   -3221.0738297083      1.25e-08  
   15   -3221.0738297084      3.84e-09  Convergence criterion met
 ---------------------------------------
 SCF time:   CPU 766.46s  wall 767.00s 
 SCF   energy in the final basis set =    -3221.0738297084
 Total energy in the final basis set =    -3221.0738297084

 --------------------------------------------------------------

                    Orbital Energies (a.u.)
 --------------------------------------------------------------

 Alpha MOs
 -- Occupied --
********-101.5804-101.5750-101.5721-101.5694-101.5658 -10.2764 -10.2743
-10.2737 -10.2713 -10.2676 -10.2671 -10.2370 -10.2318 -10.2212 -10.2207
-10.2199 -10.2192  -9.4963  -9.4947  -9.4894  -9.4866  -9.4864  -9.4830
 -7.2611  -7.2595  -7.2543  -7.2514  -7.2510  -7.2509  -7.2504  -7.2495
 -7.2490  -7.2474  -7.2443  -7.2435  -7.2415  -7.2409  -7.2407  -7.2405
 -7.2377  -7.2371  -0.9608  -0.9404  -0.9200  -0.9054  -0.8887  -0.8754
 -0.8549  -0.8362  -0.8034  -0.7717  -0.7662  -0.7389  -0.6652  -0.6516
 -0.6388  -0.6107  -0.5596  -0.5489  -0.5250  -0.5209  -0.4987  -0.4874
 -0.4715  -0.4690  -0.4660  -0.4560  -0.4513  -0.4349  -0.4273  -0.4155
 -0.4124  -0.4065  -0.3919  -0.3853  -0.3664  -0.3532  -0.3503  -0.3459
 -0.3411  -0.3341  -0.3324  -0.3228  -0.2984  -0.2943  -0.2800  -0.2626
 -0.2496
 -- Virtual --
 -0.0769  -0.0590  -0.0532  -0.0378  -0.0320  -0.0279  -0.0108  -0.0039
  0.0018   0.0061   0.0085   0.0128   0.0180   0.0253   0.0335   0.0380
  0.0435   0.0485   0.0540   0.0590   0.0612   0.0654   0.0710   0.0757
  0.0813   0.0837   0.0860   0.0910   0.0943   0.0950   0.0989   0.1021
  0.1073   0.1105   0.1111   0.1139   0.1180   0.1191   0.1215   0.1241
  0.1257   0.1275   0.1307   0.1322   0.1347   0.1422   0.1435   0.1479
  0.1511   0.1594   0.1605   0.1628   0.1711   0.1741   0.1802   0.1821
  0.1864   0.1906   0.1964   0.1986   0.2074   0.2121   0.2142   0.2160
  0.2199   0.2252   0.2310   0.2320   0.2392   0.2407   0.2443   0.2463
  0.2493   0.2550   0.2570   0.2590   0.2633   0.2642   0.2687   0.2739
  0.2790   0.2866   0.2886   0.2929   0.2988   0.3001   0.3018   0.3058
  0.3105   0.3111   0.3180   0.3226   0.3322   0.3485   0.3536   0.3750
  0.3802   0.4023   0.4046   0.4188   0.4422   0.4426   0.4465   0.4487
  0.4531   0.4537   0.4620   0.4714   0.4764   0.4785   0.4846   0.4924
  0.4943   0.5058   0.5158   0.5205   0.5321   0.5377   0.5452   0.5504
  0.5538   0.5552   0.5664   0.5794   0.5806   0.5857   0.5945   0.5973
  0.6007   0.6060   0.6162   0.6215   0.6230   0.6246   0.6366   0.6578
  0.6625   0.6687   0.6708   0.6768   0.6884   0.6912   0.6955   0.7159
  0.7266   0.7362   0.7612   0.7712   0.7841   0.7919   0.8054   0.8115
  0.8225   0.8280   0.8318   0.8377   0.8384   0.8439   0.8462   0.8479
  0.8489   0.8512   0.8562   0.8630   0.8692   0.8761   0.8810   0.8822
  0.8924   0.9035   0.9104   0.9133   0.9174   0.9202   0.9252   0.9294
  0.9398   0.9408   0.9483   0.9511   0.9525   0.9567   0.9671   0.9767
  0.9852   0.9924   0.9958   1.0018   1.0311   1.0385   1.0455   1.0620
  1.0717   1.0849   1.1042   1.1114   1.1247   1.1705   1.1719   1.1839
  1.1992   1.2161   1.2245   1.2403   1.2476   1.2576   1.2659   1.2710
  1.2865   1.2901   1.3035   1.3104   1.3276   1.3342   1.3586   1.3651
  1.3728   1.4414   1.4632   1.4972   1.5093   1.5298   1.5390   1.5549
  1.5611   1.5766   1.5877   1.5986   1.6039   1.6354   1.6612   1.6772
  1.6852   1.7213   1.7293   1.7463   1.7840   1.7949   1.8389   1.8535
  1.8665   1.8833   1.8877   1.8921   1.8981   1.9201   1.9411   1.9499
  1.9540   1.9772   1.9840   2.0169   2.0554   2.0567   2.0690   2.0764
  2.1089   2.1174   2.1444   2.1987   2.2033   2.2230   2.2393   2.2428
  2.2589   2.2690   2.2852   2.2903   2.3104   2.3189   2.3277   2.3637
  2.3666   2.3963   2.4121   2.4306   2.4417   2.4649   2.4784   2.5114
  2.5219   2.5329   2.5455   2.5508   2.5653   2.5826   2.5992   2.6097
  2.6120   2.6476   2.6581   2.6814   2.7129   2.7194   2.7282   2.7450
  2.7487   2.7551   2.7692   2.7811   2.7958   2.8130   2.8287   2.8434
  2.8823   2.9123   2.9393   2.9631   3.0497   3.0691   3.0823   3.1121
  3.1441   3.1577   3.1607   3.2030   3.2361   3.2487   3.2839   3.3454
  3.3573   3.4311   3.5054   3.5347   3.5915   3.7124   3.7217   3.7903
  3.8290   3.9095   3.9781   4.0730   4.1255   4.3937   4.8075   4.8279
  9.7483   9.7628   9.7990   9.8150   9.8311   9.8559  23.3469  23.5116
 23.8363  23.8540  23.8558  23.9041  23.9605  24.0271  24.0453  24.0598
 24.1058  24.1241  25.7190  25.7868  25.8108  25.8660  25.9203  26.0701
 26.1026  26.1199  26.1782  26.2723  26.4032  26.5166  26.5411  26.6137
 26.6526  26.7694  26.8649  26.8967 215.7393 215.7546 215.7964 215.8188
215.8322 215.8766
 --------------------------------------------------------------

          Ground-State Mulliken Net Atomic Charges

     Atom                 Charge (a.u.)
  ----------------------------------------
      1 C                    -0.336274
      2 C                    -0.338724
      3 Cl                    0.467641
      4 C                    -0.979326
      5 H                     0.222407
      6 C                    -0.075943
      7 Cl                    0.519250
      8 C                     0.586917
      9 Cl                    0.632271
     10 C                    -1.256905
     11 H                     0.216422
     12 C                    -0.520546
     13 C                    -0.194682
     14 Cl                    0.456492
     15 C                    -0.171299
     16 H                     0.229550
     17 C                     0.034654
     18 Cl                    0.475637
     19 C                    -0.463342
     20 H                     0.228254
     21 C                    -0.253887
     22 Cl                    0.521430
  ----------------------------------------
  Sum of atomic charges =     0.000000

 -----------------------------------------------------------------
                    Cartesian Multipole Moments
 -----------------------------------------------------------------
    Charge (ESU x 10^10)
                 0.0000
    Dipole Moment (Debye)
         X       1.2426      Y      -0.1041      Z      -0.4897
       Tot       1.3397
    Quadrupole Moments (Debye-Ang)
        XX    -148.4061     XY      -0.6254     YY    -147.1169
        XZ      -0.3379     YZ      -2.1015     ZZ    -141.1483
    Octopole Moments (Debye-Ang^2)
       XXX    -156.8419    XXY      -4.1686    XYY     -58.3778
       YYY       6.5774    XXZ      35.7634    XYZ      -4.8577
       YYZ      33.8677    XZZ     -63.0270    YZZ       3.3146
       ZZZ     110.9334
    Hexadecapole Moments (Debye-Ang^3)
      XXXX   -7011.9703   XXXY     193.0096   XXYY   -1317.8227
      XYYY     240.2556   YYYY    -879.3972   XXXZ    1177.9119
      XXYZ      73.5177   XYYZ     383.0093   YYYZ     249.2586
      XXZZ   -1684.8336   XYZZ      94.4808   YYZZ    -666.6147
      XZZZ    1128.4454   YZZZ     220.8016   ZZZZ   -3120.7908
 -----------------------------------------------------------------
 Calculating analytic gradient of the SCF energy
 Gradient of SCF Energy
            1           2           3           4           5           6
    1  -0.0114420  -0.0014776   0.0306402   0.0000771   0.0006448   0.0041209
    2   0.0014785  -0.0041950  -0.0742958   0.0001097  -0.0002041  -0.0001476
    3   0.0041574  -0.0039438  -0.0498776  -0.0105116   0.0005891  -0.0073149
            7           8           9          10          11          12
    1  -0.0062412   0.0059161  -0.0041006   0.0051017   0.0030659   0.0232605
    2   0.0000620   0.0006323   0.0001730   0.0059447   0.0023575   0.0001119
    3  -0.0019746   0.0101969   0.0026566  -0.0003279  -0.0041132  -0.0116075
           13          14          15          16          17          18
    1  -0.0028658  -0.0269066  -0.0127177   0.0005499   0.0054811   0.0032941
    2   0.0048438   0.0698271   0.0094271  -0.0000901   0.0011751  -0.0000970
    3   0.0032331   0.0572890  -0.0035431  -0.0000390  -0.0051012  -0.0018150
           19          20          21          22
    1  -0.0003953   0.0002010  -0.0060561  -0.0101504
    2  -0.0111011   0.0001213   0.0026365  -0.0087700
    3   0.0127797  -0.0003844   0.0016093   0.0080427
 Max gradient component =       7.430E-02
 RMS gradient           =       1.746E-02
 Gradient time:  CPU 258.44 s  wall 258.46 s
 Geometry Optimization Parameters
   NAtoms,    NIC,     NZ,  NCons,   NDum,   NFix, NCnnct, MaxDiis
       22     163      22       0       0       0       0       0


** GEOMETRY OPTIMIZATION IN DELOCALIZED INTERNAL COORDINATES **
   Searching for a Minimum

   Optimization Cycle:   1

                       Coordinates (Angstroms)
     ATOM                X               Y               Z
      1  C         0.0000000000    0.0000000000    0.0000000000
      2  C         0.0000000000    0.0000000000    1.3949600000
      3  Cl        1.5261815140    0.0000000000    2.2594170471
      4  C        -1.1901880373    0.0256249026    2.1059255403
      5  H        -1.1683702292    0.0315218534    3.1884196336
      6  C        -2.4041742747    0.0535064326    1.4351028665
      7  Cl       -3.9099833729    0.0870232313    2.3339530118
      8  C        -2.4180259722    0.0546630380    0.0478935036
      9  Cl       -3.9445745286    0.0782926128   -0.8155919614
     10  C        -1.2274122092    0.0272853135   -0.6622934626
     11  H        -1.2503451014    0.0068111236   -1.7445869269
     12  C         1.2779219872   -0.0284629571   -0.7628147595
     13  C         2.3095886281   -0.8932703637   -0.3971844912
     14  Cl        2.0841394724   -1.9836059182    0.9581225060
     15  C         3.5004827568   -0.9194878930   -1.1069450245
     16  H         4.2865586447   -1.6026019117   -0.8107285686
     17  C         3.6821124948   -0.0819958503   -2.1978886372
     18  Cl        5.1879324501   -0.1155248115   -3.0967201401
     19  C         2.6636000698    0.7822218600   -2.5724593424
     20  H         2.7980411655    1.4448431951   -3.4181323354
     21  C         1.4736782845    0.8090230106   -1.8610916159
     22  Cl        0.2100943914    1.9325319622   -2.3275671039
   Point Group: c1    Number of degrees of freedom:    60


   Energy is  -3221.073829708


 Attempting to generate delocalized internal coordinates
 Initial Hessian constructed with Jon Baker's OPTIMIZE code

 60 Hessian modes will be used to form the next step
  Hessian Eigenvalues:
     0.016296    0.017711    0.019512    0.020643    0.020929    0.022944
     0.023585    0.023588    0.023834    0.023846    0.024090    0.024090
     0.024114    0.024114    0.024135    0.024135    0.024142    0.024143
     0.064495    0.103828    0.159965    0.159994    0.159995    0.159995
     0.215299    0.229234    0.231654    0.234893    0.236942    0.240770
     0.249943    0.249988    0.249991    0.249992    0.250000    0.250000
     0.250000    0.289151    0.292804    0.301033    0.301033    0.301033
     0.301033    0.328598    0.356665    0.356665    0.356665    0.356665
     0.413127    0.418144    0.430254    0.431545    0.461421    0.462678
     0.471101    0.471220    0.478202    0.478203    0.479142    0.479142

 Minimum search - taking simple RFO step
 Searching for Lamda that Minimizes Along All modes
 Value Taken    Lamda =  -0.06558584
 Calculated Step too Large.  Step scaled by  0.493751
 Step Taken.  Stepsize is  0.300000

                             Maximum     Tolerance    Cnvgd?
         Gradient           0.072509      0.000300      NO
         Displacement       0.209465      0.001200      NO
         Energy change     *********      0.000001      NO


 New Cartesian Coordinates Obtained by Inverse Iteration

 Displacement from previous Coordinates is:  0.531165
 ----------------------------------------------------------------
             Standard Nuclear Orientation (Angstroms)
    I     Atom           X                Y                Z
 ----------------------------------------------------------------
    1      C      -0.0104001931     0.0120523429     0.0051804927
    2      C      -0.0199190563     0.0353749009     1.4068661205
    3      Cl      1.4878253381     0.0679121648     2.2892633676
    4      C      -1.2084450862     0.0506652544     2.1234545275
    5      H      -1.1843675837     0.0748028242     3.2052764205
    6      C      -2.4241674030     0.0432884788     1.4565359710
    7      Cl     -3.9142284481     0.0630407484     2.3757665358
    8      C      -2.4398898397     0.0161013234     0.0643204217
    9      Cl     -3.9558718860    -0.0124711777    -0.8142231135
   10      C      -1.2484416972    -0.0004639602    -0.6456117988
   11      H      -1.2840075909    -0.0497736389    -1.7241522738
   12      C       1.2682664688    -0.0123839930    -0.7727386501
   13      C       2.3003562613    -0.9006637524    -0.4295535314
   14      Cl      2.0874320427    -2.0128830486     0.9005466214
   15      C       3.4958554958    -0.9440647675    -1.1322635085
   16      H       4.2667115218    -1.6466466747    -0.8426696009
   17      C       3.6923112918    -0.0938150354    -2.2080314311
   18      Cl      5.1985706323    -0.1422768469    -3.1001957582
   19      C       2.6972009184     0.7995376806    -2.5752194237
   20      H       2.8526634705     1.4754017600    -3.4063698030
   21      C       1.5037103695     0.8405543144    -1.8683005024
   22      Cl      0.3260931070     2.0451099329    -2.3580913440
 ----------------------------------------------------------------
 Nuclear Repulsion Energy =        2037.44923343 hartrees
 There are       89 alpha and       89 beta electrons
 Applying Cartesian multipole field
    Component          Value
    ---------          -----
     (2,0,0)        1.00000E-12
     (0,2,0)        2.00000E-11
     (0,0,2)       -3.00000E-11
 Nucleus-field energy     =    -0.0000000527 hartrees
 Requested basis set is 6-311++G(d,p)
 There are 170 shells and 472 basis functions
 A cutoff of  1.0D-15 yielded  10892 shell pairs
 There are     92016 function pairs (     98929 Cartesian)
 Smallest overlap matrix eigenvalue = 2.55E-07
 Linear dependence detected in AO basis
 Number of orthogonalized atomic orbitals = 467
 Maximum deviation from orthogonality = 3.716E-10
 Guess from superposition of atomic densities
 Warning:  Energy on first SCF cycle will be non-variational
 SAD guess density has 178.000000 electrons

 -----------------------------------------------------------------------
  General SCF calculation program by
  Eric Jon Sundstrom, Paul Horn, Yuezhi Mao, Dmitri Zuev, Alec White,
  David Stuck, Shaama M.S., Shane Yost, Joonho Lee, David Small,
  Daniel Levine, Susi Lehtola, Hugh Burton, Evgeny Epifanovsky,
  Bang C. Huynh
 -----------------------------------------------------------------------
 Exchange:     0.2000 Hartree-Fock + 0.0800 Slater + 0.7200 B88
 Correlation:  0.1900 VWN1RPA + 0.8100 LYP
 Using SG-1 standard quadrature grid
 A restricted SCF calculation will be
 performed using DIIS
 SCF converges when DIIS error is below 1.0e-08
 ---------------------------------------
  Cycle       Energy         DIIS error
 ---------------------------------------
    1   -3225.4481298657      2.84e-02  
    2   -3220.9641620468      2.21e-03  
    3   -3220.8910240479      2.68e-03  
    4   -3221.0920809251      4.78e-04  
    5   -3221.0973732199      2.26e-04  
    6   -3221.0984782202      1.07e-04  
    7   -3221.0987851525      3.03e-05  
    8   -3221.0988084407      8.97e-06  
    9   -3221.0988105417      2.44e-06  
   10   -3221.0988106944      9.48e-07  
   11   -3221.0988107185      2.16e-07  
   12   -3221.0988107197      9.66e-08  
   13   -3221.0988107199      4.64e-08  
   14   -3221.0988107200      1.19e-08  
   15   -3221.0988107201      3.87e-09  Convergence criterion met
 ---------------------------------------
 SCF time:   CPU 765.27s  wall 765.00s 
 SCF   energy in the final basis set =    -3221.0988107201
 Total energy in the final basis set =    -3221.0988107201

 --------------------------------------------------------------

                    Orbital Energies (a.u.)
 --------------------------------------------------------------

 Alpha MOs
 -- Occupied --
********-101.5797-101.5759-101.5730-101.5699-101.5668 -10.2779 -10.2750
-10.2729 -10.2724 -10.2688 -10.2683 -10.2410 -10.2350 -10.2203 -10.2203
-10.2202 -10.2198  -9.4954  -9.4941  -9.4903  -9.4875  -9.4866  -9.4835
 -7.2603  -7.2589  -7.2552  -7.2523  -7.2512  -7.2502  -7.2496  -7.2489
 -7.2484  -7.2480  -7.2452  -7.2444  -7.2423  -7.2416  -7.2411  -7.2406
 -7.2382  -7.2376  -0.9572  -0.9405  -0.9165  -0.9038  -0.8916  -0.8775
 -0.8524  -0.8358  -0.8028  -0.7698  -0.7653  -0.7383  -0.6645  -0.6489
 -0.6374  -0.6115  -0.5589  -0.5472  -0.5245  -0.5215  -0.4985  -0.4871
 -0.4695  -0.4693  -0.4647  -0.4541  -0.4492  -0.4348  -0.4228  -0.4152
 -0.4112  -0.4061  -0.3908  -0.3856  -0.3669  -0.3513  -0.3495  -0.3458
 -0.3400  -0.3337  -0.3325  -0.3251  -0.3015  -0.2957  -0.2795  -0.2644
 -0.2572
 -- Virtual --
 -0.0774  -0.0590  -0.0534  -0.0365  -0.0326  -0.0285  -0.0105  -0.0022
  0.0023   0.0072   0.0097   0.0134   0.0171   0.0247   0.0340   0.0377
  0.0432   0.0485   0.0534   0.0590   0.0598   0.0660   0.0704   0.0758
  0.0817   0.0841   0.0859   0.0914   0.0947   0.0951   0.0988   0.1018
  0.1074   0.1099   0.1105   0.1140   0.1178   0.1187   0.1208   0.1239
  0.1255   0.1271   0.1307   0.1311   0.1332   0.1407   0.1437   0.1467
  0.1520   0.1589   0.1595   0.1622   0.1687   0.1727   0.1775   0.1803
  0.1864   0.1885   0.1951   0.1982   0.2070   0.2106   0.2143   0.2152
  0.2190   0.2241   0.2296   0.2315   0.2362   0.2395   0.2446   0.2464
  0.2481   0.2539   0.2563   0.2596   0.2628   0.2639   0.2696   0.2728
  0.2775   0.2848   0.2869   0.2921   0.2962   0.2989   0.3002   0.3055
  0.3094   0.3105   0.3145   0.3228   0.3327   0.3460   0.3532   0.3724
  0.3842   0.4018   0.4042   0.4181   0.4414   0.4434   0.4461   0.4474
  0.4507   0.4551   0.4621   0.4716   0.4759   0.4778   0.4837   0.4933
  0.4998   0.5057   0.5150   0.5183   0.5275   0.5381   0.5423   0.5507
  0.5533   0.5561   0.5649   0.5756   0.5781   0.5829   0.5934   0.5982
  0.6023   0.6053   0.6113   0.6187   0.6218   0.6286   0.6371   0.6568
  0.6606   0.6696   0.6711   0.6806   0.6887   0.6941   0.6965   0.7119
  0.7209   0.7342   0.7676   0.7877   0.7916   0.7990   0.8076   0.8141
  0.8229   0.8273   0.8337   0.8368   0.8389   0.8437   0.8458   0.8462
  0.8484   0.8515   0.8576   0.8642   0.8699   0.8779   0.8790   0.8817
  0.8965   0.9001   0.9082   0.9141   0.9178   0.9202   0.9258   0.9280
  0.9345   0.9389   0.9447   0.9484   0.9521   0.9547   0.9697   0.9743
  0.9833   0.9872   0.9921   0.9955   1.0173   1.0284   1.0383   1.0572
  1.0643   1.0765   1.0990   1.1064   1.1194   1.1640   1.1709   1.1840
  1.1947   1.2146   1.2246   1.2370   1.2392   1.2522   1.2596   1.2659
  1.2857   1.2907   1.3034   1.3058   1.3272   1.3302   1.3532   1.3590
  1.3740   1.4435   1.4603   1.4918   1.5074   1.5250   1.5372   1.5515
  1.5589   1.5694   1.5844   1.5943   1.6020   1.6272   1.6584   1.6754
  1.6848   1.7178   1.7283   1.7425   1.7803   1.8016   1.8303   1.8513
  1.8618   1.8799   1.8832   1.8910   1.8979   1.9213   1.9339   1.9449
  1.9514   1.9715   1.9791   2.0119   2.0489   2.0532   2.0655   2.0761
  2.1014   2.1154   2.1410   2.1977   2.2149   2.2229   2.2380   2.2547
  2.2603   2.2662   2.2869   2.2895   2.3018   2.3135   2.3312   2.3603
  2.3665   2.3853   2.4110   2.4263   2.4354   2.4666   2.4704   2.5088
  2.5183   2.5277   2.5403   2.5459   2.5600   2.5794   2.5945   2.6080
  2.6106   2.6440   2.6587   2.6759   2.7061   2.7133   2.7252   2.7427
  2.7436   2.7553   2.7660   2.7791   2.7931   2.8084   2.8240   2.8369
  2.8768   2.9023   2.9295   2.9610   3.0413   3.0643   3.0751   3.1043
  3.1373   3.1457   3.1518   3.1969   3.2249   3.2415   3.2748   3.3388
  3.3489   3.4255   3.5020   3.5268   3.5879   3.7070   3.7190   3.7870
  3.8247   3.9000   3.9672   4.0745   4.1234   4.3924   4.7975   4.8227
  9.7474   9.7631   9.7944   9.8059   9.8095   9.8599  23.3505  23.5041
 23.8315  23.8395  23.8529  23.8884  23.9366  24.0059  24.0440  24.0534
 24.1032  24.1142  25.7838  25.7976  25.8120  25.8661  25.9071  26.0659
 26.1027  26.1120  26.1708  26.2539  26.3938  26.4317  26.5053  26.6096
 26.6389  26.7548  26.8321  26.8641 215.7391 215.7545 215.7909 215.8053
215.8096 215.8772
 --------------------------------------------------------------

          Ground-State Mulliken Net Atomic Charges

     Atom                 Charge (a.u.)
  ----------------------------------------
      1 C                    -0.229296
      2 C                    -0.402051
      3 Cl                    0.437433
      4 C                    -0.990489
      5 H                     0.224586
      6 C                    -0.061480
      7 Cl                    0.517480
      8 C                     0.556842
      9 Cl                    0.628782
     10 C                    -1.234162
     11 H                     0.210961
     12 C                    -0.423318
     13 C                    -0.317872
     14 Cl                    0.445353
     15 C                    -0.088171
     16 H                     0.230357
     17 C                     0.071085
     18 Cl                    0.467772
     19 C                    -0.619112
     20 H                     0.227918
     21 C                    -0.162177
     22 Cl                    0.509561
  ----------------------------------------
  Sum of atomic charges =     0.000000

 -----------------------------------------------------------------
                    Cartesian Multipole Moments
 -----------------------------------------------------------------
    Charge (ESU x 10^10)
                 0.0000
    Dipole Moment (Debye)
         X       1.1672      Y      -0.1259      Z      -0.4506
       Tot       1.2575
    Quadrupole Moments (Debye-Ang)
        XX    -148.4444     XY      -0.6975     YY    -146.8289
        XZ      -0.5213     YZ      -1.7698     ZZ    -141.1332
    Octopole Moments (Debye-Ang^2)
       XXX    -159.6950    XXY      -4.6024    XYY     -57.8953
       YYY       5.2453    XXZ      35.8354    XYZ      -4.9240
       YYZ      33.7125    XZZ     -64.4752    YZZ       4.1516
       ZZZ     112.9760
    Hexadecapole Moments (Debye-Ang^3)
      XXXX   -7054.9181   XXXY     168.9801   XXYY   -1328.0024
      XYYY     210.6361   YYYY    -921.1257   XXXZ    1212.9494
      XXYZ      73.9141   XYYZ     394.1387   YYYZ     243.9332
      XXZZ   -1695.7731   XYZZ      88.0912   YYZZ    -679.9499
      XZZZ    1163.4597   YZZZ     220.3797   ZZZZ   -3159.1460
 -----------------------------------------------------------------
 Calculating analytic gradient of the SCF energy
 Gradient of SCF Energy
            1           2           3           4           5           6
    1  -0.0078169  -0.0019237   0.0182457  -0.0007668   0.0002628   0.0039255
    2  -0.0000457  -0.0032168  -0.0496756  -0.0001009  -0.0001104   0.0000370
    3   0.0033339   0.0002687  -0.0340189  -0.0059538   0.0005604  -0.0031273
            7           8           9          10          11          12
    1  -0.0041332   0.0048016  -0.0028545  -0.0002240   0.0009990   0.0142639
    2  -0.0000955   0.0006197   0.0000177   0.0029325   0.0001019  -0.0015440
    3  -0.0002527   0.0056166   0.0007166  -0.0001527  -0.0002363  -0.0063531
           13          14          15          16          17          18
    1   0.0007185  -0.0165395  -0.0085011   0.0007277   0.0037519   0.0016351
    2   0.0009654   0.0476844   0.0067728  -0.0002193   0.0003721  -0.0000748
    3   0.0034377   0.0366017  -0.0023291  -0.0001342  -0.0029761  -0.0008040
           19          20          21          22
    1  -0.0010892   0.0003955  -0.0037683  -0.0021100
    2  -0.0069387   0.0002637   0.0040942  -0.0018397
    3   0.0085334  -0.0005352  -0.0031937   0.0009983
 Max gradient component =       4.968E-02
 RMS gradient           =       1.146E-02
 Gradient time:  CPU 256.23 s  wall 256.26 s
 Geometry Optimization Parameters
   NAtoms,    NIC,     NZ,  NCons,   NDum,   NFix, NCnnct, MaxDiis
       22     163      22       0       0       0       0       0

 Cartesian Hessian Update
 Hessian updated using BFGS update


** GEOMETRY OPTIMIZATION IN DELOCALIZED INTERNAL COORDINATES **
   Searching for a Minimum

   Optimization Cycle:   2

                       Coordinates (Angstroms)
     ATOM                X               Y               Z
      1  C        -0.0104001931    0.0120523429    0.0051804927
      2  C        -0.0199190563    0.0353749009    1.4068661205
      3  Cl        1.4878253381    0.0679121648    2.2892633676
      4  C        -1.2084450862    0.0506652544    2.1234545275
      5  H        -1.1843675837    0.0748028242    3.2052764205
      6  C        -2.4241674030    0.0432884788    1.4565359710
      7  Cl       -3.9142284481    0.0630407484    2.3757665358
      8  C        -2.4398898397    0.0161013234    0.0643204217
      9  Cl       -3.9558718860   -0.0124711777   -0.8142231135
     10  C        -1.2484416972   -0.0004639602   -0.6456117988
     11  H        -1.2840075909   -0.0497736389   -1.7241522738
     12  C         1.2682664688   -0.0123839930   -0.7727386501
     13  C         2.3003562613   -0.9006637524   -0.4295535314
     14  Cl        2.0874320427   -2.0128830486    0.9005466214
     15  C         3.4958554958   -0.9440647675   -1.1322635085
     16  H         4.2667115218   -1.6466466747   -0.8426696009
     17  C         3.6923112918   -0.0938150354   -2.2080314311
     18  Cl        5.1985706323   -0.1422768469   -3.1001957582
     19  C         2.6972009184    0.7995376806   -2.5752194237
     20  H         2.8526634705    1.4754017600   -3.4063698030
     21  C         1.5037103695    0.8405543144   -1.8683005024
     22  Cl        0.3260931070    2.0451099329   -2.3580913440
   Point Group: c1    Number of degrees of freedom:    60


   Energy is  -3221.098810720

 Hessian updated using BFGS update

 56 Hessian modes will be used to form the next step
  Hessian Eigenvalues:
     0.016986    0.017734    0.019929    0.020634    0.020930    0.022945
     0.023581    0.023824    0.023845    0.024088    0.024090    0.024109
     0.024114    0.024129    0.024135    0.024140    0.024143    0.024164
     0.063961    0.089577    0.159981    0.159994    0.159995    0.160199
     0.215400    0.229147    0.231567    0.233564    0.237245    0.241096
     0.249192    0.249976    0.249991    0.249997    0.249998    0.250000
     0.284726    0.289149    0.300569    0.300830    0.305106    0.351176
     0.356642    0.360660    0.413524    0.423827    0.430262    0.453800
     0.461935    0.464279    0.470787    0.477305    0.478203    0.478906
     0.479135    0.511879

 Minimum search - taking simple RFO step
 Searching for Lamda that Minimizes Along All modes
 Value Taken    Lamda =  -0.03227348
 Calculated Step too Large.  Step scaled by  0.572887
 Step Taken.  Stepsize is  0.300000

                             Maximum     Tolerance    Cnvgd?
         Gradient           0.048960      0.000300      NO
         Displacement       0.231280      0.001200      NO
         Energy change     -0.024981      0.000001      NO


 New Cartesian Coordinates Obtained by Inverse Iteration

 Displacement from previous Coordinates is:  0.409547
 ----------------------------------------------------------------
             Standard Nuclear Orientation (Angstroms)
    I     Atom           X                Y                Z
 ----------------------------------------------------------------
    1      C       0.0081532335     0.0057102164     0.0320655880
    2      C      -0.0252816518     0.0514121327     1.4352500055
    3      Cl      1.4561011525     0.1108844534     2.3554780742
    4      C      -1.2272655471     0.0717282343     2.1315442938
    5      H      -1.2227967843     0.1110592071     3.2124984912
    6      C      -2.4327331459     0.0537767444     1.4422762622
    7      Cl     -3.9267329512     0.0839670384     2.3462751731
    8      C      -2.4260297617     0.0158631393     0.0462700743
    9      Cl     -3.9166820514    -0.0156176380    -0.8688767865
   10      C      -1.2196536983    -0.0063865994    -0.6389918833
   11      H      -1.2367189621    -0.0570352780    -1.7189603787
   12      C       1.2784963921    -0.0280740951    -0.7443957261
   13      C       2.3201062312    -0.9232605538    -0.4358448507
   14      Cl      2.1350190191    -2.0643793361     0.8692986332
   15      C       3.5084110174    -0.9598199713    -1.1553067110
   16      H       4.2821945677    -1.6667412183    -0.8880922420
   17      C       3.6786628815    -0.0917703051    -2.2234683555
   18      Cl      5.1665091021    -0.1279197867    -3.1431615611
   19      C       2.6777079977     0.8054520113    -2.5716760562
   20      H       2.8131546385     1.4884062944    -3.3994209648
   21      C       1.4993947729     0.8293526211    -1.8369406734
   22      Cl      0.2972416815     2.0217915188    -2.2960306671
 ----------------------------------------------------------------
 Nuclear Repulsion Energy =        2033.87958342 hartrees
 There are       89 alpha and       89 beta electrons
 Applying Cartesian multipole field
    Component          Value
    ---------          -----
     (2,0,0)        1.00000E-12
     (0,2,0)        2.00000E-11
     (0,0,2)       -3.00000E-11
 Nucleus-field energy     =    -0.0000000529 hartrees
 Requested basis set is 6-311++G(d,p)
 There are 170 shells and 472 basis functions
 A cutoff of  1.0D-15 yielded  10897 shell pairs
 There are     92048 function pairs (     98957 Cartesian)
 Smallest overlap matrix eigenvalue = 2.52E-07
 Linear dependence detected in AO basis
 Number of orthogonalized atomic orbitals = 467
 Maximum deviation from orthogonality = 4.350E-10
 Guess from superposition of atomic densities
 Warning:  Energy on first SCF cycle will be non-variational
 SAD guess density has 178.000000 electrons

 -----------------------------------------------------------------------
  General SCF calculation program by
  Eric Jon Sundstrom, Paul Horn, Yuezhi Mao, Dmitri Zuev, Alec White,
  David Stuck, Shaama M.S., Shane Yost, Joonho Lee, David Small,
  Daniel Levine, Susi Lehtola, Hugh Burton, Evgeny Epifanovsky,
  Bang C. Huynh
 -----------------------------------------------------------------------
 Exchange:     0.2000 Hartree-Fock + 0.0800 Slater + 0.7200 B88
 Correlation:  0.1900 VWN1RPA + 0.8100 LYP
 Using SG-1 standard quadrature grid
 A restricted SCF calculation will be
 performed using DIIS
 SCF converges when DIIS error is below 1.0e-08
 ---------------------------------------
  Cycle       Energy         DIIS error
 ---------------------------------------
    1   -3225.4222103030      2.84e-02  
    2   -3220.9793548921      2.21e-03  
    3   -3220.9069606005      2.67e-03  
    4   -3221.1063888354      4.81e-04  
    5   -3221.1116025195      2.37e-04  
    6   -3221.1128609382      1.08e-04  
    7   -3221.1131748909      2.97e-05  
    8   -3221.1131969096      8.99e-06  
    9   -3221.1131990142      2.47e-06  
   10   -3221.1131991717      9.49e-07  
   11   -3221.1131991962      2.19e-07  
   12   -3221.1131991974      1.05e-07  
   13   -3221.1131991976      4.56e-08  
   14   -3221.1131991975      1.17e-08  
   15   -3221.1131991974      3.94e-09  Convergence criterion met
 ---------------------------------------
 SCF time:   CPU 763.84s  wall 764.00s 
 SCF   energy in the final basis set =    -3221.1131991974
 Total energy in the final basis set =    -3221.1131991974

 --------------------------------------------------------------

                    Orbital Energies (a.u.)
 --------------------------------------------------------------

 Alpha MOs
 -- Occupied --
********-101.5791-101.5760-101.5734-101.5713-101.5683 -10.2775 -10.2757
-10.2733 -10.2726 -10.2691 -10.2683 -10.2407 -10.2346 -10.2207 -10.2202
-10.2199 -10.2198  -9.4947  -9.4936  -9.4905  -9.4879  -9.4874  -9.4845
 -7.2595  -7.2583  -7.2554  -7.2527  -7.2521  -7.2494  -7.2491  -7.2488
 -7.2484  -7.2480  -7.2454  -7.2446  -7.2428  -7.2421  -7.2420  -7.2415
 -7.2392  -7.2386  -0.9558  -0.9404  -0.9136  -0.9042  -0.8938  -0.8788
 -0.8506  -0.8363  -0.8028  -0.7693  -0.7644  -0.7376  -0.6633  -0.6489
 -0.6370  -0.6115  -0.5588  -0.5466  -0.5243  -0.5217  -0.4986  -0.4876
 -0.4694  -0.4691  -0.4645  -0.4533  -0.4473  -0.4345  -0.4204  -0.4150
 -0.4111  -0.4044  -0.3906  -0.3854  -0.3678  -0.3510  -0.3490  -0.3453
 -0.3395  -0.3327  -0.3316  -0.3263  -0.3072  -0.2955  -0.2788  -0.2665
 -0.2594
 -- Virtual --
 -0.0775  -0.0592  -0.0532  -0.0354  -0.0328  -0.0270  -0.0104  -0.0014
  0.0026   0.0081   0.0102   0.0139   0.0173   0.0248   0.0341   0.0376
  0.0434   0.0489   0.0532   0.0592   0.0598   0.0661   0.0701   0.0756
  0.0817   0.0843   0.0859   0.0911   0.0947   0.0956   0.0987   0.1015
  0.1076   0.1101   0.1108   0.1138   0.1183   0.1185   0.1208   0.1237
  0.1256   0.1273   0.1303   0.1309   0.1332   0.1408   0.1440   0.1467
  0.1518   0.1583   0.1589   0.1617   0.1692   0.1729   0.1766   0.1807
  0.1857   0.1879   0.1942   0.1989   0.2067   0.2110   0.2139   0.2148
  0.2184   0.2250   0.2298   0.2319   0.2361   0.2388   0.2449   0.2459
  0.2479   0.2529   0.2558   0.2597   0.2626   0.2641   0.2698   0.2721
  0.2779   0.2838   0.2862   0.2907   0.2952   0.3000   0.3010   0.3057
  0.3088   0.3104   0.3150   0.3229   0.3328   0.3450   0.3511   0.3726
  0.3862   0.4029   0.4037   0.4177   0.4411   0.4441   0.4457   0.4482
  0.4510   0.4561   0.4616   0.4737   0.4758   0.4771   0.4843   0.4925
  0.5025   0.5060   0.5146   0.5173   0.5268   0.5350   0.5405   0.5492
  0.5540   0.5572   0.5602   0.5740   0.5778   0.5830   0.5940   0.5973
  0.6014   0.6081   0.6111   0.6175   0.6227   0.6285   0.6371   0.6557
  0.6600   0.6691   0.6709   0.6782   0.6882   0.6942   0.6962   0.7107
  0.7180   0.7351   0.7706   0.7859   0.7905   0.8070   0.8096   0.8218
  0.8269   0.8286   0.8354   0.8372   0.8424   0.8427   0.8455   0.8466
  0.8495   0.8541   0.8579   0.8659   0.8705   0.8782   0.8797   0.8839
  0.8954   0.8986   0.9064   0.9146   0.9164   0.9223   0.9244   0.9315
  0.9365   0.9407   0.9469   0.9497   0.9507   0.9565   0.9698   0.9733
  0.9823   0.9900   0.9902   0.9937   1.0128   1.0230   1.0407   1.0548
  1.0604   1.0807   1.0965   1.0974   1.1215   1.1617   1.1712   1.1827
  1.1938   1.2149   1.2242   1.2342   1.2372   1.2563   1.2615   1.2654
  1.2861   1.2926   1.2979   1.3061   1.3237   1.3262   1.3488   1.3591
  1.3737   1.4439   1.4616   1.4938   1.5062   1.5235   1.5384   1.5481
  1.5548   1.5693   1.5822   1.5913   1.5981   1.6266   1.6588   1.6739
  1.6852   1.7182   1.7285   1.7441   1.7857   1.8031   1.8304   1.8508
  1.8618   1.8773   1.8808   1.8918   1.8995   1.9220   1.9328   1.9426
  1.9479   1.9717   1.9787   2.0099   2.0473   2.0518   2.0636   2.0762
  2.1008   2.1169   2.1403   2.1980   2.2232   2.2242   2.2379   2.2595
  2.2661   2.2783   2.2865   2.2943   2.3017   2.3151   2.3328   2.3417
  2.3684   2.3793   2.4128   2.4199   2.4364   2.4667   2.4734   2.5103
  2.5168   2.5246   2.5352   2.5472   2.5594   2.5778   2.5932   2.6070
  2.6126   2.6432   2.6588   2.6759   2.7073   2.7124   2.7232   2.7397
  2.7449   2.7559   2.7649   2.7777   2.7925   2.8071   2.8245   2.8397
  2.8745   2.9028   2.9323   2.9628   3.0434   3.0628   3.0745   3.1045
  3.1349   3.1420   3.1512   3.1974   3.2264   3.2388   3.2716   3.3351
  3.3472   3.4232   3.5051   3.5228   3.5895   3.7042   3.7174   3.7823
  3.8239   3.9003   3.9689   4.0776   4.1249   4.3959   4.7920   4.8199
  9.7469   9.7641   9.7937   9.7969   9.8117   9.8551  23.3529  23.5088
 23.8289  23.8384  23.8531  23.8841  23.9322  24.0014  24.0390  24.0501
 24.0976  24.1100  25.7839  25.8123  25.8653  25.8963  25.9174  26.0461
 26.0966  26.1156  26.1462  26.2530  26.3304  26.4178  26.5040  26.6046
 26.6364  26.7511  26.8193  26.8533 215.7391 215.7553 215.7898 215.7961
215.8134 215.8674
 --------------------------------------------------------------

          Ground-State Mulliken Net Atomic Charges

     Atom                 Charge (a.u.)
  ----------------------------------------
      1 C                    -0.209298
      2 C                    -0.371199
      3 Cl                    0.427917
      4 C                    -1.010776
      5 H                     0.226250
      6 C                    -0.030907
      7 Cl                    0.516780
      8 C                     0.565831
      9 Cl                    0.630166
     10 C                    -1.286594
     11 H                     0.214399
     12 C                    -0.372151
     13 C                    -0.348610
     14 Cl                    0.446710
     15 C                    -0.112491
     16 H                     0.231572
     17 C                     0.058452
     18 Cl                    0.469118
     19 C                    -0.544469
     20 H                     0.228892
     21 C                    -0.227391
     22 Cl                    0.497797
  ----------------------------------------
  Sum of atomic charges =     0.000000

 -----------------------------------------------------------------
                    Cartesian Multipole Moments
 -----------------------------------------------------------------
    Charge (ESU x 10^10)
                 0.0000
    Dipole Moment (Debye)
         X       1.1372      Y      -0.1160      Z      -0.4653
       Tot       1.2342
    Quadrupole Moments (Debye-Ang)
        XX    -148.4424     XY      -0.8080     YY    -146.5842
        XZ      -0.7107     YZ      -1.4870     ZZ    -141.1488
    Octopole Moments (Debye-Ang^2)
       XXX    -160.2257    XXY      -4.9536    XYY     -57.0814
       YYY       4.4960    XXZ      36.2607    XYZ      -4.4937
       YYZ      33.8267    XZZ     -65.2591    YZZ       5.0687
       ZZZ     113.8337
    Hexadecapole Moments (Debye-Ang^3)
      XXXX   -7023.0817   XXXY     177.8664   XXYY   -1320.9458
      XYYY     219.8962   YYYY    -930.0889   XXXZ    1205.8727
      XXYZ      70.8435   XYYZ     390.9084   YYYZ     228.7288
      XXZZ   -1692.5736   XYZZ      92.8061   YYZZ    -684.5721
      XZZZ    1156.5952   YZZZ     207.3255   ZZZZ   -3172.0155
 -----------------------------------------------------------------
 Calculating analytic gradient of the SCF energy
 Gradient of SCF Energy
            1           2           3           4           5           6
    1  -0.0036010  -0.0005164   0.0105476  -0.0002532   0.0002777   0.0016341
    2   0.0009625  -0.0017778  -0.0312050  -0.0002295  -0.0000411  -0.0003258
    3  -0.0003134   0.0019460  -0.0214709  -0.0021943   0.0002155  -0.0010464
            7           8           9          10          11          12
    1  -0.0017272   0.0023594  -0.0013940   0.0011463   0.0010691   0.0060505
    2   0.0000325   0.0005430   0.0000016   0.0043058   0.0009743  -0.0000527
    3   0.0000343   0.0023083  -0.0001559  -0.0010457  -0.0013956  -0.0042166
           13          14          15          16          17          18
    1   0.0009208  -0.0097732  -0.0033837   0.0003624   0.0026651   0.0002114
    2  -0.0004240   0.0307376   0.0027298  -0.0002161   0.0000617  -0.0000114
    3   0.0025937   0.0217828  -0.0006232  -0.0000301  -0.0017194  -0.0001256
           19          20          21          22
    1  -0.0005517   0.0000756  -0.0028522  -0.0032672
    2  -0.0033997   0.0002516   0.0014436  -0.0043608
    3   0.0040584  -0.0003312  -0.0008100   0.0025394
 Max gradient component =       3.121E-02
 RMS gradient           =       7.070E-03
 Gradient time:  CPU 256.58 s  wall 256.59 s
 Geometry Optimization Parameters
   NAtoms,    NIC,     NZ,  NCons,   NDum,   NFix, NCnnct, MaxDiis
       22     163      22       0       0       0       0       0

 Cartesian Hessian Update
 Hessian updated using BFGS update


** GEOMETRY OPTIMIZATION IN DELOCALIZED INTERNAL COORDINATES **
   Searching for a Minimum

   Optimization Cycle:   3

                       Coordinates (Angstroms)
     ATOM                X               Y               Z
      1  C         0.0081532335    0.0057102164    0.0320655880
      2  C        -0.0252816518    0.0514121327    1.4352500055
      3  Cl        1.4561011525    0.1108844534    2.3554780742
      4  C        -1.2272655471    0.0717282343    2.1315442938
      5  H        -1.2227967843    0.1110592071    3.2124984912
      6  C        -2.4327331459    0.0537767444    1.4422762622
      7  Cl       -3.9267329512    0.0839670384    2.3462751731
      8  C        -2.4260297617    0.0158631393    0.0462700743
      9  Cl       -3.9166820514   -0.0156176380   -0.8688767865
     10  C        -1.2196536983   -0.0063865994   -0.6389918833
     11  H        -1.2367189621   -0.0570352780   -1.7189603787
     12  C         1.2784963921   -0.0280740951   -0.7443957261
     13  C         2.3201062312   -0.9232605538   -0.4358448507
     14  Cl        2.1350190191   -2.0643793361    0.8692986332
     15  C         3.5084110174   -0.9598199713   -1.1553067110
     16  H         4.2821945677   -1.6667412183   -0.8880922420
     17  C         3.6786628815   -0.0917703051   -2.2234683555
     18  Cl        5.1665091021   -0.1279197867   -3.1431615611
     19  C         2.6777079977    0.8054520113   -2.5716760562
     20  H         2.8131546385    1.4884062944   -3.3994209648
     21  C         1.4993947729    0.8293526211   -1.8369406734
     22  Cl        0.2972416815    2.0217915188   -2.2960306671
   Point Group: c1    Number of degrees of freedom:    60


   Energy is  -3221.113199197

 Hessian updated using BFGS update

 58 Hessian modes will be used to form the next step
  Hessian Eigenvalues:
     0.017260    0.017745    0.019720    0.020842    0.020940    0.022945
     0.023578    0.023832    0.023846    0.024090    0.024090    0.024113
     0.024114    0.024135    0.024135    0.024142    0.024143    0.025142
     0.059822    0.087813    0.159979    0.159994    0.159997    0.160153
     0.216263    0.229032    0.232002    0.234679    0.237309    0.241048
     0.249640    0.249976    0.249995    0.249998    0.250000    0.252662
     0.284305    0.289195    0.299740    0.300910    0.301746    0.303190
     0.352682    0.356623    0.356670    0.362825    0.413438    0.423587
     0.430281    0.454298    0.463177    0.468000    0.471827    0.478166
     0.478307    0.479062    0.479192    0.511827

 Minimum search - taking simple RFO step
 Searching for Lamda that Minimizes Along All modes
 Value Taken    Lamda =  -0.01988261
 Calculated Step too Large.  Step scaled by  0.586547
 Step Taken.  Stepsize is  0.300000

                             Maximum     Tolerance    Cnvgd?
         Gradient           0.030093      0.000300      NO
         Displacement       0.197480      0.001200      NO
         Energy change     -0.014388      0.000001      NO


 New Cartesian Coordinates Obtained by Inverse Iteration

 Displacement from previous Coordinates is:  0.602208
 ----------------------------------------------------------------
             Standard Nuclear Orientation (Angstroms)
    I     Atom           X                Y                Z
 ----------------------------------------------------------------
    1      C       0.0073844270     0.0169744229     0.0318477364
    2      C      -0.0267995054     0.1016248842     1.4326221337
    3      Cl      1.4507402061     0.2026757232     2.3561229493
    4      C      -1.2293634308     0.1177718465     2.1298605643
    5      H      -1.2256927830     0.1876533756     3.2088025782
    6      C      -2.4362621469     0.0509237037     1.4436586455
    7      Cl     -3.9246226804     0.0728020107     2.3511485953
    8      C      -2.4308582860    -0.0374216552     0.0496363684
    9      Cl     -3.9174753821    -0.1399150545    -0.8612935766
   10      C      -1.2226684982    -0.0532679100    -0.6337666196
   11      H      -1.2421901476    -0.1462785997    -1.7106246627
   12      C       1.2719746625    -0.0183292046    -0.7473703486
   13      C       2.2962735604    -0.9428957734    -0.4651826013
   14      Cl      2.0936184403    -2.1056892396     0.8196300887
   15      C       3.4848444706    -0.9947101739    -1.1852433100
   16      H       4.2400880189    -1.7258065382    -0.9342479392
   17      C       3.6733429301    -0.1026392189    -2.2306956598
   18      Cl      5.1614652083    -0.1502688548    -3.1501020052
   19      C       2.7007690238     0.8341982621    -2.5539459286
   20      H       2.8567063664     1.5405992557    -3.3567620689
   21      C       1.5240945614     0.8656505502    -1.8148902994
   22      Cl      0.3818891183     2.1347470180    -2.2294149006
 ----------------------------------------------------------------
 Nuclear Repulsion Energy =        2028.88661527 hartrees
 There are       89 alpha and       89 beta electrons
 Applying Cartesian multipole field
    Component          Value
    ---------          -----
     (2,0,0)        1.00000E-12
     (0,2,0)        2.00000E-11
     (0,0,2)       -3.00000E-11
 Nucleus-field energy     =    -0.0000000513 hartrees
 Requested basis set is 6-311++G(d,p)
 There are 170 shells and 472 basis functions
 A cutoff of  1.0D-15 yielded  10894 shell pairs
 There are     92041 function pairs (     98948 Cartesian)
 Smallest overlap matrix eigenvalue = 2.51E-07
 Linear dependence detected in AO basis
 Number of orthogonalized atomic orbitals = 467
 Maximum deviation from orthogonality = 3.637E-10
 Guess from superposition of atomic densities
 Warning:  Energy on first SCF cycle will be non-variational
 SAD guess density has 178.000000 electrons

 -----------------------------------------------------------------------
  General SCF calculation program by
  Eric Jon Sundstrom, Paul Horn, Yuezhi Mao, Dmitri Zuev, Alec White,
  David Stuck, Shaama M.S., Shane Yost, Joonho Lee, David Small,
  Daniel Levine, Susi Lehtola, Hugh Burton, Evgeny Epifanovsky,
  Bang C. Huynh
 -----------------------------------------------------------------------
 Exchange:     0.2000 Hartree-Fock + 0.0800 Slater + 0.7200 B88
 Correlation:  0.1900 VWN1RPA + 0.8100 LYP
 Using SG-1 standard quadrature grid
 A restricted SCF calculation will be
 performed using DIIS
 SCF converges when DIIS error is below 1.0e-08
 ---------------------------------------
  Cycle       Energy         DIIS error
 ---------------------------------------
    1   -3225.3936705822      2.83e-02  
    2   -3220.9895715232      2.20e-03  
    3   -3220.9186578937      2.65e-03  
    4   -3221.1157224897      4.79e-04  
    5   -3221.1208582957      2.39e-04  
    6   -3221.1221519840      1.09e-04  
    7   -3221.1224684388      2.94e-05  
    8   -3221.1224900125      9.02e-06  
    9   -3221.1224921381      2.42e-06  
   10   -3221.1224922887      9.38e-07  
   11   -3221.1224923124      2.02e-07  
   12   -3221.1224923134      1.02e-07  
   13   -3221.1224923138      4.35e-08  
   14   -3221.1224923138      1.16e-08  
   15   -3221.1224923138      3.85e-09  Convergence criterion met
 ---------------------------------------
 SCF time:   CPU 760.87s  wall 761.00s 
 SCF   energy in the final basis set =    -3221.1224923138
 Total energy in the final basis set =    -3221.1224923138

 --------------------------------------------------------------

                    Orbital Energies (a.u.)
 --------------------------------------------------------------

 Alpha MOs
 -- Occupied --
********-101.5787-101.5764-101.5740-101.5722-101.5695 -10.2779 -10.2761
-10.2734 -10.2729 -10.2695 -10.2687 -10.2409 -10.2349 -10.2206 -10.2206
-10.2202 -10.2201  -9.4936  -9.4932  -9.4909  -9.4885  -9.4880  -9.4853
 -7.2584  -7.2579  -7.2558  -7.2534  -7.2527  -7.2500  -7.2484  -7.2480
 -7.2478  -7.2476  -7.2458  -7.2450  -7.2434  -7.2427  -7.2426  -7.2421
 -7.2401  -7.2395  -0.9549  -0.9407  -0.9123  -0.9027  -0.8948  -0.8799
 -0.8499  -0.8359  -0.8030  -0.7688  -0.7640  -0.7380  -0.6634  -0.6478
 -0.6369  -0.6120  -0.5591  -0.5456  -0.5243  -0.5234  -0.4983  -0.4874
 -0.4695  -0.4685  -0.4646  -0.4522  -0.4469  -0.4344  -0.4185  -0.4144
 -0.4113  -0.4030  -0.3894  -0.3852  -0.3681  -0.3500  -0.3483  -0.3452
 -0.3386  -0.3321  -0.3320  -0.3269  -0.3129  -0.2945  -0.2783  -0.2693
 -0.2605
 -- Virtual --
 -0.0766  -0.0598  -0.0532  -0.0366  -0.0338  -0.0267  -0.0103  -0.0010
  0.0029   0.0084   0.0105   0.0137   0.0162   0.0248   0.0344   0.0374
  0.0431   0.0488   0.0527   0.0588   0.0594   0.0664   0.0696   0.0757
  0.0818   0.0840   0.0861   0.0907   0.0946   0.0957   0.0986   0.1022
  0.1071   0.1095   0.1106   0.1135   0.1180   0.1182   0.1202   0.1236
  0.1255   0.1266   0.1297   0.1310   0.1322   0.1396   0.1442   0.1455
  0.1523   0.1575   0.1581   0.1613   0.1682   0.1724   0.1741   0.1797
  0.1853   0.1863   0.1936   0.1992   0.2069   0.2102   0.2143   0.2148
  0.2179   0.2234   0.2297   0.2328   0.2351   0.2378   0.2444   0.2466
  0.2491   0.2521   0.2561   0.2594   0.2624   0.2654   0.2700   0.2724
  0.2759   0.2817   0.2850   0.2897   0.2924   0.3003   0.3007   0.3063
  0.3087   0.3120   0.3126   0.3246   0.3338   0.3434   0.3509   0.3723
  0.3890   0.4027   0.4047   0.4173   0.4401   0.4437   0.4452   0.4488
  0.4490   0.4598   0.4640   0.4746   0.4773   0.4782   0.4843   0.4914
  0.4990   0.5061   0.5105   0.5149   0.5228   0.5382   0.5401   0.5489
  0.5553   0.5605   0.5620   0.5755   0.5822   0.5830   0.5935   0.5982
  0.6002   0.6055   0.6137   0.6171   0.6233   0.6336   0.6383   0.6569
  0.6591   0.6679   0.6732   0.6797   0.6864   0.6958   0.6959   0.7090
  0.7165   0.7337   0.7727   0.7855   0.7906   0.8058   0.8124   0.8230
  0.8289   0.8304   0.8335   0.8404   0.8426   0.8440   0.8449   0.8485
  0.8502   0.8540   0.8594   0.8666   0.8706   0.8772   0.8824   0.8855
  0.8927   0.9008   0.9042   0.9131   0.9184   0.9230   0.9256   0.9315
  0.9323   0.9396   0.9446   0.9486   0.9512   0.9579   0.9678   0.9728
  0.9741   0.9862   0.9913   0.9982   1.0046   1.0174   1.0336   1.0502
  1.0594   1.0781   1.0946   1.1023   1.1234   1.1588   1.1729   1.1825
  1.1917   1.2129   1.2246   1.2289   1.2345   1.2567   1.2603   1.2659
  1.2849   1.2925   1.2961   1.3060   1.3228   1.3287   1.3413   1.3574
  1.3776   1.4487   1.4640   1.4940   1.5055   1.5237   1.5395   1.5466
  1.5544   1.5672   1.5821   1.5922   1.5967   1.6230   1.6586   1.6718
  1.6876   1.7178   1.7311   1.7428   1.7862   1.8061   1.8251   1.8489
  1.8595   1.8725   1.8787   1.8955   1.9062   1.9252   1.9316   1.9423
  1.9477   1.9709   1.9769   2.0089   2.0433   2.0501   2.0608   2.0771
  2.0974   2.1188   2.1393   2.1952   2.2236   2.2264   2.2368   2.2595
  2.2653   2.2829   2.2854   2.2934   2.3014   2.3167   2.3196   2.3413
  2.3726   2.3806   2.4123   2.4191   2.4388   2.4642   2.4754   2.5099
  2.5158   2.5237   2.5339   2.5471   2.5585   2.5757   2.5898   2.6063
  2.6133   2.6453   2.6628   2.6770   2.7026   2.7119   2.7228   2.7376
  2.7445   2.7584   2.7603   2.7768   2.7914   2.8052   2.8222   2.8325
  2.8720   2.8989   2.9354   2.9664   3.0448   3.0633   3.0721   3.1010
  3.1329   3.1369   3.1484   3.1951   3.2247   3.2349   3.2681   3.3330
  3.3471   3.4238   3.5058   3.5194   3.5900   3.7016   3.7186   3.7800
  3.8233   3.9003   3.9699   4.0800   4.1224   4.3893   4.7864   4.8187
  9.7467   9.7640   9.7949   9.7975   9.8119   9.8485  23.3548  23.5105
 23.8270  23.8377  23.8540  23.8847  23.9298  24.0007  24.0372  24.0478
 24.0956  24.1085  25.7825  25.8129  25.8653  25.9070  25.9459  25.9996
 26.0917  26.1164  26.1198  26.2324  26.3213  26.4302  26.5028  26.6007
 26.6330  26.7422  26.8054  26.8483 215.7393 215.7551 215.7914 215.7981
215.8133 215.8569
 --------------------------------------------------------------

          Ground-State Mulliken Net Atomic Charges

     Atom                 Charge (a.u.)
  ----------------------------------------
      1 C                    -0.144179
      2 C                    -0.414389
      3 Cl                    0.389598
      4 C                    -0.973149
      5 H                     0.227058
      6 C                     0.001395
      7 Cl                    0.518284
      8 C                     0.478746
      9 Cl                    0.620748
     10 C                    -1.286409
     11 H                     0.215004
     12 C                    -0.301886
     13 C                    -0.414040
     14 Cl                    0.421203
     15 C                    -0.027528
     16 H                     0.232286
     17 C                     0.078178
     18 Cl                    0.470083
     19 C                    -0.618145
     20 H                     0.229523
     21 C                    -0.170955
     22 Cl                    0.468574
  ----------------------------------------
  Sum of atomic charges =     0.000000

 -----------------------------------------------------------------
                    Cartesian Multipole Moments
 -----------------------------------------------------------------
    Charge (ESU x 10^10)
                -0.0000
    Dipole Moment (Debye)
         X       1.0673      Y      -0.1287      Z      -0.4628
       Tot       1.1704
    Quadrupole Moments (Debye-Ang)
        XX    -148.3882     XY      -0.8760     YY    -146.3896
        XZ      -0.8649     YZ      -1.1580     ZZ    -141.2106
    Octopole Moments (Debye-Ang^2)
       XXX    -162.8484    XXY      -5.0087    XYY     -56.5671
       YYY       3.7486    XXZ      35.9075    XYZ      -4.7752
       YYZ      33.3346    XZZ     -66.0043    YZZ       5.5532
       ZZZ     114.4601
    Hexadecapole Moments (Debye-Ang^3)
      XXXX   -7009.3567   XXXY     148.7516   XXYY   -1324.6564
      XYYY     185.2079   YYYY    -987.5739   XXXZ    1222.8581
      XXYZ      67.0788   XYYZ     395.2110   YYYZ     210.5027
      XXZZ   -1685.6607   XYZZ      84.4325   YYZZ    -689.5944
      XZZZ    1175.9545   YZZZ     194.5667   ZZZZ   -3146.9114
 -----------------------------------------------------------------
 Calculating analytic gradient of the SCF energy
 Gradient of SCF Energy
            1           2           3           4           5           6
    1   0.0006010   0.0003341   0.0058091  -0.0002313   0.0001882  -0.0000151
    2   0.0011363  -0.0015162  -0.0215402  -0.0002778  -0.0000724   0.0000458
    3  -0.0005279   0.0012573  -0.0140404  -0.0006050  -0.0000812  -0.0007930
            7           8           9          10          11          12
    1  -0.0004273   0.0008384  -0.0004916  -0.0003743   0.0000368   0.0001693
    2  -0.0001189   0.0003640  -0.0000744   0.0023147  -0.0001320  -0.0009792
    3  -0.0003923   0.0009762   0.0002496  -0.0002727   0.0000397  -0.0007315
           13          14          15          16          17          18
    1   0.0006253  -0.0054646  -0.0005958  -0.0000429   0.0011273  -0.0000815
    2   0.0000041   0.0214316   0.0009864   0.0000210  -0.0001199   0.0001207
    3   0.0018675   0.0140056  -0.0002245   0.0000032  -0.0008430   0.0000807
           19          20          21          22
    1  -0.0002868  -0.0000036  -0.0013510  -0.0003637
    2  -0.0005006   0.0000289  -0.0005154  -0.0006066
    3   0.0011363   0.0000170  -0.0012933   0.0001716
 Max gradient component =       2.154E-02
 RMS gradient           =       4.622E-03
 Gradient time:  CPU 258.59 s  wall 258.61 s
 Geometry Optimization Parameters
   NAtoms,    NIC,     NZ,  NCons,   NDum,   NFix, NCnnct, MaxDiis
       22     163      22       0       0       0       0       0

 Cartesian Hessian Update
 Hessian updated using BFGS update


** GEOMETRY OPTIMIZATION IN DELOCALIZED INTERNAL COORDINATES **
   Searching for a Minimum

   Optimization Cycle:   4

                       Coordinates (Angstroms)
     ATOM                X               Y               Z
      1  C         0.0073844270    0.0169744229    0.0318477364
      2  C        -0.0267995054    0.1016248842    1.4326221337
      3  Cl        1.4507402061    0.2026757232    2.3561229493
      4  C        -1.2293634308    0.1177718465    2.1298605643
      5  H        -1.2256927830    0.1876533756    3.2088025782
      6  C        -2.4362621469    0.0509237037    1.4436586455
      7  Cl       -3.9246226804    0.0728020107    2.3511485953
      8  C        -2.4308582860   -0.0374216552    0.0496363684
      9  Cl       -3.9174753821   -0.1399150545   -0.8612935766
     10  C        -1.2226684982   -0.0532679100   -0.6337666196
     11  H        -1.2421901476   -0.1462785997   -1.7106246627
     12  C         1.2719746625   -0.0183292046   -0.7473703486
     13  C         2.2962735604   -0.9428957734   -0.4651826013
     14  Cl        2.0936184403   -2.1056892396    0.8196300887
     15  C         3.4848444706   -0.9947101739   -1.1852433100
     16  H         4.2400880189   -1.7258065382   -0.9342479392
     17  C         3.6733429301   -0.1026392189   -2.2306956598
     18  Cl        5.1614652083   -0.1502688548   -3.1501020052
     19  C         2.7007690238    0.8341982621   -2.5539459286
     20  H         2.8567063664    1.5405992557   -3.3567620689
     21  C         1.5240945614    0.8656505502   -1.8148902994
     22  Cl        0.3818891183    2.1347470180   -2.2294149006
   Point Group: c1    Number of degrees of freedom:    60


   Energy is  -3221.122492314

 Hessian updated using BFGS update

 60 Hessian modes will be used to form the next step
  Hessian Eigenvalues:
     0.017665    0.018246    0.019686    0.020916    0.021045    0.022941
     0.023587    0.023830    0.023844    0.024089    0.024091    0.024113
     0.024115    0.024134    0.024135    0.024142    0.024143    0.027547
     0.046378    0.076818    0.159990    0.159997    0.160039    0.160285
     0.216430    0.229364    0.232019    0.235655    0.237285    0.241077
     0.249817    0.249977    0.249996    0.250000    0.250200    0.252365
     0.288597    0.289423    0.300885    0.301028    0.301155    0.301744
     0.310361    0.353184    0.356665    0.356670    0.356737    0.365115
     0.413423    0.424243    0.430292    0.455565    0.463081    0.468186
     0.471940    0.478209    0.478972    0.479177    0.479217    0.540477

 Minimum search - taking simple RFO step
 Searching for Lamda that Minimizes Along All modes
 Value Taken    Lamda =  -0.01154398
 Calculated Step too Large.  Step scaled by  0.659439
 Step Taken.  Stepsize is  0.300000

                             Maximum     Tolerance    Cnvgd?
         Gradient           0.019859      0.000300      NO
         Displacement       0.217268      0.001200      NO
         Energy change     -0.009293      0.000001      NO


 New Cartesian Coordinates Obtained by Inverse Iteration

 Displacement from previous Coordinates is:  0.445995
 ----------------------------------------------------------------
             Standard Nuclear Orientation (Angstroms)
    I     Atom           X                Y                Z
 ----------------------------------------------------------------
    1      C       0.0125533835     0.0151783459     0.0409027410
    2      C      -0.0293157825     0.1382048176     1.4374187469
    3      Cl      1.4420995686     0.2891899539     2.3670274290
    4      C      -1.2352909663     0.1549168989     2.1286536168
    5      H      -1.2396046475     0.2550547016     3.2052602240
    6      C      -2.4379427783     0.0494113046     1.4390122874
    7      Cl     -3.9274465711     0.0762052790     2.3425636547
    8      C      -2.4251706138    -0.0749922195     0.0463667515
    9      Cl     -3.9026183557    -0.2162335381    -0.8712502787
   10      C      -1.2118387534    -0.0891969546    -0.6293398377
   11      H      -1.2222569597    -0.2017702396    -1.7051410186
   12      C       1.2778555781    -0.0148695302    -0.7361778857
   13      C       2.2870038841    -0.9641410365    -0.4848626300
   14      Cl      2.0687039884    -2.1573678775     0.7728481388
   15      C       3.4705816007    -1.0208047223    -1.2127652087
   16      H       4.2136927052    -1.7715054897    -0.9857204670
   17      C       3.6666153995    -0.1052203382    -2.2366940972
   18      Cl      5.1470712355    -0.1604781250    -3.1699477478
   19      C       2.7107628755     0.8574301075    -2.5328101697
   20      H       2.8729343581     1.5784975155    -3.3207326874
   21      C       1.5407745185     0.8903415231    -1.7820842220
   22      Cl      0.4080944662     2.1805484540    -2.1627376006
 ----------------------------------------------------------------
 Nuclear Repulsion Energy =        2025.74988383 hartrees
 There are       89 alpha and       89 beta electrons
 Applying Cartesian multipole field
    Component          Value
    ---------          -----
     (2,0,0)        1.00000E-12
     (0,2,0)        2.00000E-11
     (0,0,2)       -3.00000E-11
 Nucleus-field energy     =    -0.0000000501 hartrees
 Requested basis set is 6-311++G(d,p)
 There are 170 shells and 472 basis functions
 A cutoff of  1.0D-15 yielded  10889 shell pairs
 There are     91962 function pairs (     98858 Cartesian)
 Smallest overlap matrix eigenvalue = 2.46E-07
 Linear dependence detected in AO basis
 Number of orthogonalized atomic orbitals = 467
 Maximum deviation from orthogonality = 3.031E-10
 Guess from superposition of atomic densities
 Warning:  Energy on first SCF cycle will be non-variational
 SAD guess density has 178.000000 electrons

 -----------------------------------------------------------------------
  General SCF calculation program by
  Eric Jon Sundstrom, Paul Horn, Yuezhi Mao, Dmitri Zuev, Alec White,
  David Stuck, Shaama M.S., Shane Yost, Joonho Lee, David Small,
  Daniel Levine, Susi Lehtola, Hugh Burton, Evgeny Epifanovsky,
  Bang C. Huynh
 -----------------------------------------------------------------------
 Exchange:     0.2000 Hartree-Fock + 0.0800 Slater + 0.7200 B88
 Correlation:  0.1900 VWN1RPA + 0.8100 LYP
 Using SG-1 standard quadrature grid
 A restricted SCF calculation will be
 performed using DIIS
 SCF converges when DIIS error is below 1.0e-08
 ---------------------------------------
  Cycle       Energy         DIIS error
 ---------------------------------------
    1   -3225.3736495414      2.83e-02  
    2   -3220.9959793509      2.20e-03  
    3   -3220.9252708487      2.65e-03  
    4   -3221.1217005999      4.84e-04  
    5   -3221.1268474179      2.48e-04  
    6   -3221.1282674740      1.09e-04  
    7   -3221.1285844824      2.92e-05  
    8   -3221.1286056645      9.01e-06  
    9   -3221.1286077836      2.39e-06  
   10   -3221.1286079310      9.34e-07  
   11   -3221.1286079548      1.93e-07  
   12   -3221.1286079555      1.01e-07  
   13   -3221.1286079558      4.19e-08  
   14   -3221.1286079558      1.16e-08  
   15   -3221.1286079558      3.79e-09  Convergence criterion met
 ---------------------------------------
 SCF time:   CPU 758.56s  wall 758.00s 
 SCF   energy in the final basis set =    -3221.1286079558
 Total energy in the final basis set =    -3221.1286079558

 --------------------------------------------------------------

                    Orbital Energies (a.u.)
 --------------------------------------------------------------

 Alpha MOs
 -- Occupied --
********-101.5785-101.5765-101.5744-101.5733-101.5707 -10.2781 -10.2764
-10.2737 -10.2731 -10.2696 -10.2690 -10.2407 -10.2347 -10.2209 -10.2208
-10.2204 -10.2201  -9.4932  -9.4930  -9.4911  -9.4889  -9.4887  -9.4861
 -7.2580  -7.2578  -7.2559  -7.2538  -7.2535  -7.2509  -7.2481  -7.2478
 -7.2475  -7.2474  -7.2460  -7.2452  -7.2438  -7.2434  -7.2430  -7.2429
 -7.2409  -7.2403  -0.9543  -0.9408  -0.9110  -0.9020  -0.8955  -0.8804
 -0.8492  -0.8361  -0.8030  -0.7689  -0.7638  -0.7381  -0.6631  -0.6474
 -0.6372  -0.6122  -0.5591  -0.5448  -0.5247  -0.5243  -0.4979  -0.4874
 -0.4694  -0.4685  -0.4646  -0.4515  -0.4465  -0.4344  -0.4178  -0.4133
 -0.4115  -0.4008  -0.3887  -0.3851  -0.3683  -0.3495  -0.3477  -0.3448
 -0.3380  -0.3322  -0.3316  -0.3274  -0.3183  -0.2934  -0.2783  -0.2713
 -0.2613
 -- Virtual --
 -0.0753  -0.0600  -0.0530  -0.0382  -0.0347  -0.0265  -0.0104  -0.0010
  0.0031   0.0085   0.0104   0.0132   0.0157   0.0248   0.0345   0.0373
  0.0430   0.0488   0.0523   0.0583   0.0593   0.0663   0.0691   0.0758
  0.0818   0.0837   0.0862   0.0901   0.0944   0.0953   0.0987   0.1027
  0.1069   0.1091   0.1110   0.1132   0.1176   0.1180   0.1198   0.1237
  0.1253   0.1261   0.1294   0.1310   0.1317   0.1388   0.1439   0.1451
  0.1526   0.1568   0.1578   0.1607   0.1681   0.1724   0.1729   0.1793
  0.1839   0.1860   0.1931   0.1994   0.2071   0.2097   0.2143   0.2145
  0.2180   0.2229   0.2298   0.2334   0.2356   0.2369   0.2432   0.2468
  0.2506   0.2518   0.2565   0.2587   0.2624   0.2662   0.2697   0.2731
  0.2748   0.2800   0.2833   0.2865   0.2921   0.3008   0.3015   0.3065
  0.3091   0.3124   0.3136   0.3247   0.3350   0.3430   0.3501   0.3719
  0.3906   0.4024   0.4051   0.4172   0.4391   0.4437   0.4445   0.4483
  0.4498   0.4628   0.4664   0.4745   0.4777   0.4835   0.4851   0.4906
  0.4936   0.5039   0.5068   0.5145   0.5217   0.5396   0.5414   0.5482
  0.5559   0.5619   0.5658   0.5744   0.5839   0.5894   0.5926   0.5987
  0.5998   0.6050   0.6137   0.6184   0.6249   0.6360   0.6416   0.6565
  0.6607   0.6662   0.6742   0.6793   0.6857   0.6938   0.6970   0.7076
  0.7155   0.7333   0.7756   0.7859   0.7900   0.8069   0.8142   0.8227
  0.8301   0.8307   0.8337   0.8412   0.8431   0.8443   0.8451   0.8494
  0.8511   0.8550   0.8591   0.8623   0.8723   0.8774   0.8852   0.8860
  0.8900   0.8991   0.9043   0.9131   0.9211   0.9233   0.9249   0.9300
  0.9341   0.9394   0.9445   0.9483   0.9501   0.9527   0.9595   0.9712
  0.9749   0.9851   0.9922   1.0011   1.0047   1.0149   1.0319   1.0463
  1.0563   1.0769   1.0950   1.1077   1.1258   1.1576   1.1743   1.1824
  1.1930   1.2127   1.2249   1.2260   1.2337   1.2603   1.2624   1.2686
  1.2846   1.2900   1.2945   1.3062   1.3222   1.3273   1.3370   1.3586
  1.3798   1.4518   1.4657   1.4958   1.5046   1.5241   1.5405   1.5458
  1.5538   1.5672   1.5815   1.5924   1.5955   1.6217   1.6583   1.6704
  1.6894   1.7186   1.7319   1.7429   1.7881   1.8061   1.8232   1.8470
  1.8569   1.8689   1.8763   1.9007   1.9092   1.9263   1.9321   1.9423
  1.9480   1.9729   1.9780   2.0086   2.0406   2.0499   2.0589   2.0776
  2.0953   2.1202   2.1390   2.1938   2.2239   2.2274   2.2364   2.2584
  2.2652   2.2807   2.2820   2.2913   2.3016   2.3058   2.3232   2.3438
  2.3744   2.3830   2.4126   2.4201   2.4414   2.4641   2.4748   2.5096
  2.5154   2.5209   2.5344   2.5473   2.5581   2.5749   2.5879   2.6055
  2.6134   2.6467   2.6653   2.6777   2.7007   2.7128   2.7224   2.7355
  2.7452   2.7556   2.7613   2.7758   2.7903   2.8035   2.8209   2.8306
  2.8696   2.8974   2.9387   2.9684   3.0460   3.0643   3.0719   3.0993
  3.1315   3.1349   3.1477   3.1945   3.2254   3.2324   3.2664   3.3323
  3.3480   3.4254   3.5065   3.5189   3.5913   3.7003   3.7195   3.7786
  3.8229   3.9007   3.9712   4.0813   4.1214   4.3824   4.7849   4.8188
  9.7484   9.7639   9.7951   9.7998   9.8223   9.8378  23.3562  23.5112
 23.8276  23.8391  23.8543  23.8836  23.9295  24.0030  24.0364  24.0485
 24.0951  24.1097  25.7818  25.8129  25.8645  25.9045  25.9329  25.9701
 26.0879  26.1123  26.1220  26.2302  26.3290  26.4302  26.5027  26.5979
 26.6344  26.7382  26.8013  26.8443 215.7413 215.7549 215.7917 215.7998
215.8275 215.8426
 --------------------------------------------------------------

          Ground-State Mulliken Net Atomic Charges

     Atom                 Charge (a.u.)
  ----------------------------------------
      1 C                    -0.104428
      2 C                    -0.460306
      3 Cl                    0.349207
      4 C                    -0.905983
      5 H                     0.227620
      6 C                     0.030016
      7 Cl                    0.519861
      8 C                     0.413600
      9 Cl                    0.616954
     10 C                    -1.280839
     11 H                     0.215355
     12 C                    -0.290037
     13 C                    -0.444410
     14 Cl                    0.385235
     15 C                     0.037332
     16 H                     0.232188
     17 C                     0.093629
     18 Cl                    0.472620
     19 C                    -0.622195
     20 H                     0.230652
     21 C                    -0.170066
     22 Cl                    0.453997
  ----------------------------------------
  Sum of atomic charges =     0.000000

 -----------------------------------------------------------------
                    Cartesian Multipole Moments
 -----------------------------------------------------------------
    Charge (ESU x 10^10)
                -0.0000
    Dipole Moment (Debye)
         X       1.0318      Y      -0.1178      Z      -0.4864
       Tot       1.1468
    Quadrupole Moments (Debye-Ang)
        XX    -148.4040     XY      -0.9533     YY    -146.2031
        XZ      -1.0289     YZ      -0.8918     ZZ    -141.2568
    Octopole Moments (Debye-Ang^2)
       XXX    -163.7110    XXY      -4.8646    XYY     -55.8529
       YYY       3.2899    XXZ      35.6380    XYZ      -4.7105
       YYZ      33.1293    XZZ     -66.4031    YZZ       6.2269
       ZZZ     115.0216
    Hexadecapole Moments (Debye-Ang^3)
      XXXX   -6983.8170   XXXY     133.6929   XXYY   -1324.1398
      XYYY     167.2782   YYYY   -1029.9177   XXXZ    1229.2484
      XXYZ      62.7103   XYYZ     396.3346   YYYZ     190.0198
      XXZZ   -1677.4091   XYZZ      80.1871   YYZZ    -693.0763
      XZZZ    1184.6251   YZZZ     178.2909   ZZZZ   -3127.3396
 -----------------------------------------------------------------
 Calculating analytic gradient of the SCF energy
 Gradient of SCF Energy
            1           2           3           4           5           6
    1   0.0014938   0.0001837   0.0030880  -0.0001165   0.0000795  -0.0005167
    2   0.0003865  -0.0011733  -0.0135437  -0.0001172  -0.0000243  -0.0001206
    3  -0.0005293   0.0006516  -0.0083518  -0.0001541  -0.0000321   0.0002356
            7           8           9          10          11          12
    1   0.0002042  -0.0000608   0.0001119  -0.0001742   0.0000297  -0.0016667
    2  -0.0000064   0.0001179  -0.0000164   0.0019818  -0.0000539  -0.0003760
    3  -0.0002101  -0.0003014   0.0001887  -0.0000458  -0.0001319   0.0003911
           13          14          15          16          17          18
    1   0.0007151  -0.0029758   0.0003693  -0.0001422   0.0001843   0.0000114
    2   0.0003670   0.0133341   0.0002687   0.0000515  -0.0001228   0.0000532
    3   0.0007556   0.0087308  -0.0001872   0.0000178  -0.0000016  -0.0000379
           19          20          21          22
    1  -0.0000143  -0.0000654  -0.0001246  -0.0006139
    2   0.0002771  -0.0000906  -0.0012542   0.0000615
    3  -0.0002525   0.0001087  -0.0006540  -0.0001901
 Max gradient component =       1.354E-02
 RMS gradient           =       2.865E-03
 Gradient time:  CPU 260.84 s  wall 260.86 s
 Geometry Optimization Parameters
   NAtoms,    NIC,     NZ,  NCons,   NDum,   NFix, NCnnct, MaxDiis
       22     163      22       0       0       0       0       0

 Cartesian Hessian Update
 Hessian updated using BFGS update


** GEOMETRY OPTIMIZATION IN DELOCALIZED INTERNAL COORDINATES **
   Searching for a Minimum

   Optimization Cycle:   5

                       Coordinates (Angstroms)
     ATOM                X               Y               Z
      1  C         0.0125533835    0.0151783459    0.0409027410
      2  C        -0.0293157825    0.1382048176    1.4374187469
      3  Cl        1.4420995686    0.2891899539    2.3670274290
      4  C        -1.2352909663    0.1549168989    2.1286536168
      5  H        -1.2396046475    0.2550547016    3.2052602240
      6  C        -2.4379427783    0.0494113046    1.4390122874
      7  Cl       -3.9274465711    0.0762052790    2.3425636547
      8  C        -2.4251706138   -0.0749922195    0.0463667515
      9  Cl       -3.9026183557   -0.2162335381   -0.8712502787
     10  C        -1.2118387534   -0.0891969546   -0.6293398377
     11  H        -1.2222569597   -0.2017702396   -1.7051410186
     12  C         1.2778555781   -0.0148695302   -0.7361778857
     13  C         2.2870038841   -0.9641410365   -0.4848626300
     14  Cl        2.0687039884   -2.1573678775    0.7728481388
     15  C         3.4705816007   -1.0208047223   -1.2127652087
     16  H         4.2136927052   -1.7715054897   -0.9857204670
     17  C         3.6666153995   -0.1052203382   -2.2366940972
     18  Cl        5.1470712355   -0.1604781250   -3.1699477478
     19  C         2.7107628755    0.8574301075   -2.5328101697
     20  H         2.8729343581    1.5784975155   -3.3207326874
     21  C         1.5407745185    0.8903415231   -1.7820842220
     22  Cl        0.4080944662    2.1805484540   -2.1627376006
   Point Group: c1    Number of degrees of freedom:    60


   Energy is  -3221.128607956

 Hessian updated using BFGS update

 60 Hessian modes will be used to form the next step
  Hessian Eigenvalues:
     0.017413    0.017869    0.019498    0.020913    0.021009    0.022945
     0.023587    0.023835    0.023860    0.024088    0.024093    0.024113
     0.024115    0.024134    0.024135    0.024142    0.024149    0.027545
     0.033899    0.076863    0.159993    0.159998    0.160041    0.160284
     0.216412    0.229400    0.232008    0.236056    0.237266    0.241079
     0.249977    0.249992    0.249998    0.250032    0.250198    0.252878
     0.288645    0.289600    0.300893    0.301031    0.301291    0.301825
     0.310626    0.353094    0.356665    0.356674    0.356740    0.364977
     0.413527    0.424249    0.430293    0.455534    0.463140    0.468238
     0.472095    0.478209    0.479066    0.479200    0.479371    0.540368

 Minimum search - taking simple RFO step
 Searching for Lamda that Minimizes Along All modes
 Value Taken    Lamda =  -0.00700313
 Calculated Step too Large.  Step scaled by  0.678578
 Step Taken.  Stepsize is  0.300000

                             Maximum     Tolerance    Cnvgd?
         Gradient           0.012153      0.000300      NO
         Displacement       0.207964      0.001200      NO
         Energy change     -0.006116      0.000001      NO


 New Cartesian Coordinates Obtained by Inverse Iteration

 Displacement from previous Coordinates is:  0.527324
 ----------------------------------------------------------------
             Standard Nuclear Orientation (Angstroms)
    I     Atom           X                Y                Z
 ----------------------------------------------------------------
    1      C       0.0122319586     0.0162903214     0.0398327650
    2      C      -0.0294126145     0.1835101133     1.4303375410
    3      Cl      1.4434507841     0.3842547337     2.3525007873
    4      C      -1.2347094394     0.2003507116     2.1221500598
    5      H      -1.2416745641     0.3332876471     3.1951999849
    6      C      -2.4353206929     0.0503344232     1.4363809689
    7      Cl     -3.9246528271     0.0764705186     2.3404139029
    8      C      -2.4217646975    -0.1191355101     0.0483314489
    9      Cl     -3.8968642707    -0.3143408491    -0.8622706307
   10      C      -1.2080075053    -0.1326539129    -0.6276332920
   11      H      -1.2143473077    -0.2749538517    -1.7003709813
   12      C       1.2791475081    -0.0135770870    -0.7356051296
   13      C       2.2664941457    -0.9905096306    -0.5121797983
   14      Cl      2.0220957336    -2.2098067087     0.7185656916
   15      C       3.4483914625    -1.0511666777    -1.2417179371
   16      H       4.1771318673    -1.8221809638    -1.0373474412
   17      C       3.6626415389    -0.1075347441    -2.2369849714
   18      Cl      5.1431667972    -0.1647689727    -3.1712895611
   19      C       2.7285425946     0.8847838726    -2.5034191677
   20      H       2.9062908682     1.6264925030    -3.2685484862
   21      C       1.5593599860     0.9175468060    -1.7510300137
   22      Cl      0.4450668083     2.2357060881    -2.0855260008
 ----------------------------------------------------------------
 Nuclear Repulsion Energy =        2023.96974671 hartrees
 There are       89 alpha and       89 beta electrons
 Applying Cartesian multipole field
    Component          Value
    ---------          -----
     (2,0,0)        1.00000E-12
     (0,2,0)        2.00000E-11
     (0,0,2)       -3.00000E-11
 Nucleus-field energy     =    -0.0000000482 hartrees
 Requested basis set is 6-311++G(d,p)
 There are 170 shells and 472 basis functions
 A cutoff of  1.0D-15 yielded  10884 shell pairs
 There are     91974 function pairs (     98878 Cartesian)
 Smallest overlap matrix eigenvalue = 2.37E-07
 Linear dependence detected in AO basis
 Number of orthogonalized atomic orbitals = 467
 Maximum deviation from orthogonality = 2.303E-10
 Guess from superposition of atomic densities
 Warning:  Energy on first SCF cycle will be non-variational
 SAD guess density has 178.000000 electrons

 -----------------------------------------------------------------------
  General SCF calculation program by
  Eric Jon Sundstrom, Paul Horn, Yuezhi Mao, Dmitri Zuev, Alec White,
  David Stuck, Shaama M.S., Shane Yost, Joonho Lee, David Small,
  Daniel Levine, Susi Lehtola, Hugh Burton, Evgeny Epifanovsky,
  Bang C. Huynh
 -----------------------------------------------------------------------
 Exchange:     0.2000 Hartree-Fock + 0.0800 Slater + 0.7200 B88
 Correlation:  0.1900 VWN1RPA + 0.8100 LYP
 Using SG-1 standard quadrature grid
 A restricted SCF calculation will be
 performed using DIIS
 SCF converges when DIIS error is below 1.0e-08
 ---------------------------------------
  Cycle       Energy         DIIS error
 ---------------------------------------
    1   -3225.3624982642      2.82e-02  
    2   -3220.9998743932      2.20e-03  
    3   -3220.9290513247      2.65e-03  
    4   -3221.1253341851      4.91e-04  
    5   -3221.1305488489      2.58e-04  
    6   -3221.1321261947      1.09e-04  
    7   -3221.1324417002      2.90e-05  
    8   -3221.1324623330      8.99e-06  
    9   -3221.1324644493      2.36e-06  
   10   -3221.1324645923      9.35e-07  
   11   -3221.1324646161      1.86e-07  
   12   -3221.1324646168      1.01e-07  
   13   -3221.1324646171      4.08e-08  
   14   -3221.1324646169      1.15e-08  
   15   -3221.1324646171      3.70e-09  Convergence criterion met
 ---------------------------------------
 SCF time:   CPU 758.55s  wall 759.00s 
 SCF   energy in the final basis set =    -3221.1324646171
 Total energy in the final basis set =    -3221.1324646171

 --------------------------------------------------------------

                    Orbital Energies (a.u.)
 --------------------------------------------------------------

 Alpha MOs
 -- Occupied --
********-101.5783-101.5765-101.5746-101.5742-101.5716 -10.2778 -10.2764
-10.2739 -10.2732 -10.2696 -10.2692 -10.2400 -10.2343 -10.2210 -10.2209
-10.2206 -10.2203  -9.4930  -9.4929  -9.4910  -9.4894  -9.4891  -9.4868
 -7.2578  -7.2576  -7.2559  -7.2542  -7.2540  -7.2516  -7.2478  -7.2477
 -7.2473  -7.2472  -7.2460  -7.2452  -7.2441  -7.2439  -7.2436  -7.2433
 -7.2416  -7.2410  -0.9541  -0.9409  -0.9101  -0.9016  -0.8959  -0.8805
 -0.8487  -0.8363  -0.8029  -0.7691  -0.7638  -0.7383  -0.6629  -0.6468
 -0.6378  -0.6124  -0.5591  -0.5440  -0.5264  -0.5243  -0.4974  -0.4874
 -0.4691  -0.4686  -0.4647  -0.4509  -0.4464  -0.4345  -0.4174  -0.4121
 -0.4116  -0.3992  -0.3881  -0.3850  -0.3681  -0.3492  -0.3473  -0.3445
 -0.3373  -0.3325  -0.3312  -0.3275  -0.3227  -0.2920  -0.2783  -0.2728
 -0.2621
 -- Virtual --
 -0.0735  -0.0604  -0.0528  -0.0402  -0.0353  -0.0266  -0.0104  -0.0010
  0.0033   0.0087   0.0102   0.0126   0.0151   0.0247   0.0343   0.0376
  0.0428   0.0489   0.0520   0.0577   0.0592   0.0662   0.0686   0.0762
  0.0819   0.0834   0.0863   0.0895   0.0942   0.0948   0.0989   0.1035
  0.1065   0.1085   0.1115   0.1128   0.1170   0.1179   0.1193   0.1237
  0.1252   0.1254   0.1293   0.1312   0.1314   0.1379   0.1429   0.1451
  0.1523   0.1566   0.1577   0.1602   0.1682   0.1714   0.1731   0.1788
  0.1823   0.1856   0.1932   0.1994   0.2072   0.2090   0.2138   0.2147
  0.2186   0.2223   0.2296   0.2347   0.2356   0.2369   0.2418   0.2469
  0.2516   0.2519   0.2569   0.2583   0.2629   0.2663   0.2699   0.2733
  0.2742   0.2780   0.2791   0.2852   0.2925   0.3006   0.3024   0.3069
  0.3095   0.3125   0.3153   0.3246   0.3345   0.3429   0.3492   0.3718
  0.3915   0.4017   0.4061   0.4176   0.4379   0.4438   0.4442   0.4481
  0.4507   0.4659   0.4688   0.4744   0.4784   0.4835   0.4863   0.4891
  0.4945   0.5006   0.5062   0.5145   0.5208   0.5397   0.5425   0.5494
  0.5562   0.5627   0.5698   0.5730   0.5859   0.5901   0.5960   0.5980
  0.6047   0.6060   0.6131   0.6204   0.6263   0.6373   0.6459   0.6569
  0.6632   0.6641   0.6734   0.6805   0.6858   0.6914   0.6991   0.7051
  0.7150   0.7331   0.7775   0.7865   0.7898   0.8074   0.8164   0.8225
  0.8299   0.8318   0.8355   0.8413   0.8433   0.8441   0.8461   0.8498
  0.8523   0.8551   0.8568   0.8584   0.8737   0.8774   0.8840   0.8884
  0.8887   0.8949   0.9043   0.9146   0.9215   0.9235   0.9250   0.9269
  0.9362   0.9380   0.9414   0.9455   0.9489   0.9510   0.9617   0.9704
  0.9773   0.9829   0.9938   1.0011   1.0047   1.0148   1.0293   1.0436
  1.0535   1.0748   1.0991   1.1143   1.1299   1.1571   1.1768   1.1822
  1.1950   1.2135   1.2227   1.2263   1.2329   1.2603   1.2655   1.2729
  1.2848   1.2874   1.2945   1.3067   1.3218   1.3277   1.3342   1.3602
  1.3839   1.4548   1.4651   1.4961   1.5031   1.5263   1.5420   1.5463
  1.5535   1.5679   1.5823   1.5923   1.5950   1.6203   1.6585   1.6690
  1.6916   1.7201   1.7331   1.7432   1.7896   1.8060   1.8211   1.8442
  1.8539   1.8640   1.8734   1.9053   1.9145   1.9275   1.9333   1.9429
  1.9489   1.9764   1.9805   2.0098   2.0384   2.0505   2.0576   2.0785
  2.0943   2.1208   2.1404   2.1916   2.2245   2.2279   2.2360   2.2569
  2.2651   2.2755   2.2793   2.2896   2.2967   2.3056   2.3273   2.3457
  2.3741   2.3864   2.4126   2.4229   2.4450   2.4652   2.4729   2.5108
  2.5135   2.5166   2.5333   2.5481   2.5575   2.5749   2.5870   2.6050
  2.6132   2.6479   2.6688   2.6781   2.6999   2.7142   2.7222   2.7341
  2.7454   2.7510   2.7643   2.7750   2.7889   2.8014   2.8203   2.8287
  2.8661   2.8958   2.9430   2.9712   3.0482   3.0672   3.0725   3.0985
  3.1300   3.1338   3.1476   3.1941   3.2266   3.2319   3.2661   3.3317
  3.3492   3.4287   3.5068   3.5202   3.5937   3.7000   3.7209   3.7782
  3.8231   3.9019   3.9732   4.0821   4.1206   4.3725   4.7862   4.8202
  9.7507   9.7636   9.7961   9.7989   9.8250   9.8399  23.3574  23.5119
 23.8289  23.8415  23.8549  23.8840  23.9307  24.0070  24.0362  24.0504
 24.0950  24.1127  25.7810  25.8126  25.8627  25.9003  25.9036  25.9715
 26.0886  26.1134  26.1250  26.2264  26.3486  26.4069  26.5046  26.5958
 26.6403  26.7341  26.7973  26.8390 215.7437 215.7546 215.7925 215.7980
215.8272 215.8491
 --------------------------------------------------------------

          Ground-State Mulliken Net Atomic Charges

     Atom                 Charge (a.u.)
  ----------------------------------------
      1 C                    -0.082162
      2 C                    -0.536988
      3 Cl                    0.327123
      4 C                    -0.804762
      5 H                     0.227862
      6 C                     0.070126
      7 Cl                    0.521745
      8 C                     0.295797
      9 Cl                    0.612232
     10 C                    -1.252357
     11 H                     0.215869
     12 C                    -0.319828
     13 C                    -0.430545
     14 Cl                    0.356576
     15 C                     0.071179
     16 H                     0.231972
     17 C                     0.113285
     18 Cl                    0.476652
     19 C                    -0.585934
     20 H                     0.232058
     21 C                    -0.177928
     22 Cl                    0.438026
  ----------------------------------------
  Sum of atomic charges =     0.000000

 -----------------------------------------------------------------
                    Cartesian Multipole Moments
 -----------------------------------------------------------------
    Charge (ESU x 10^10)
                 0.0000
    Dipole Moment (Debye)
         X       1.0089      Y      -0.1053      Z      -0.5118
       Tot       1.1362
    Quadrupole Moments (Debye-Ang)
        XX    -148.4479     XY      -1.0158     YY    -145.9970
        XZ      -1.1280     YZ      -0.6407     ZZ    -141.3206
    Octopole Moments (Debye-Ang^2)
       XXX    -164.3636    XXY      -4.5929    XYY     -55.1531
       YYY       3.0990    XXZ      35.0796    XYZ      -4.7968
       YYZ      32.7362    XZZ     -66.5857    YZZ       6.7286
       ZZZ     115.2752
    Hexadecapole Moments (Debye-Ang^3)
      XXXX   -6962.4582   XXXY     111.3265   XXYY   -1325.9671
      XYYY     140.7580   YYYY   -1081.8506   XXXZ    1237.5435
      XXYZ      57.2608   XYYZ     397.9226   YYYZ     167.3218
      XXZZ   -1666.3293   XYZZ      72.9312   YYZZ    -693.8836
      XZZZ    1196.2082   YZZZ     160.3244   ZZZZ   -3085.4135
 -----------------------------------------------------------------
 Calculating analytic gradient of the SCF energy
 Gradient of SCF Energy
            1           2           3           4           5           6
    1   0.0013106   0.0000867   0.0019718   0.0000636   0.0000479  -0.0005148
    2   0.0002473  -0.0008160  -0.0088252  -0.0001152  -0.0000259   0.0000405
    3  -0.0003079  -0.0000026  -0.0048711  -0.0001057  -0.0000232   0.0003206
            7           8           9          10          11          12
    1   0.0002508  -0.0002659   0.0002113  -0.0001752   0.0000093  -0.0016551
    2  -0.0000587  -0.0000860   0.0000292   0.0013628  -0.0001074   0.0001605
    3  -0.0002290  -0.0005439   0.0002360   0.0000070  -0.0001172   0.0003810
           13          14          15          16          17          18
    1   0.0006336  -0.0017155   0.0004135  -0.0000954  -0.0001827   0.0001397
    2   0.0006949   0.0084533  -0.0000220   0.0000539  -0.0001660   0.0000546
    3   0.0000124   0.0058855  -0.0000420   0.0000670   0.0001887  -0.0000855
           19          20          21          22
    1  -0.0000419  -0.0000964   0.0001363  -0.0005320
    2   0.0004662  -0.0000552  -0.0016979   0.0004123
    3  -0.0003546   0.0000966  -0.0004961  -0.0000160
 Max gradient component =       8.825E-03
 RMS gradient           =       1.859E-03
 Gradient time:  CPU 261.03 s  wall 261.05 s
 Geometry Optimization Parameters
   NAtoms,    NIC,     NZ,  NCons,   NDum,   NFix, NCnnct, MaxDiis
       22     163      22       0       0       0       0       0

 Cartesian Hessian Update
 Hessian updated using BFGS update


** GEOMETRY OPTIMIZATION IN DELOCALIZED INTERNAL COORDINATES **
   Searching for a Minimum

   Optimization Cycle:   6

                       Coordinates (Angstroms)
     ATOM                X               Y               Z
      1  C         0.0122319586    0.0162903214    0.0398327650
      2  C        -0.0294126145    0.1835101133    1.4303375410
      3  Cl        1.4434507841    0.3842547337    2.3525007873
      4  C        -1.2347094394    0.2003507116    2.1221500598
      5  H        -1.2416745641    0.3332876471    3.1951999849
      6  C        -2.4353206929    0.0503344232    1.4363809689
      7  Cl       -3.9246528271    0.0764705186    2.3404139029
      8  C        -2.4217646975   -0.1191355101    0.0483314489
      9  Cl       -3.8968642707   -0.3143408491   -0.8622706307
     10  C        -1.2080075053   -0.1326539129   -0.6276332920
     11  H        -1.2143473077   -0.2749538517   -1.7003709813
     12  C         1.2791475081   -0.0135770870   -0.7356051296
     13  C         2.2664941457   -0.9905096306   -0.5121797983
     14  Cl        2.0220957336   -2.2098067087    0.7185656916
     15  C         3.4483914625   -1.0511666777   -1.2417179371
     16  H         4.1771318673   -1.8221809638   -1.0373474412
     17  C         3.6626415389   -0.1075347441   -2.2369849714
     18  Cl        5.1431667972   -0.1647689727   -3.1712895611
     19  C         2.7285425946    0.8847838726   -2.5034191677
     20  H         2.9062908682    1.6264925030   -3.2685484862
     21  C         1.5593599860    0.9175468060   -1.7510300137
     22  Cl        0.4450668083    2.2357060881   -2.0855260008
   Point Group: c1    Number of degrees of freedom:    60


   Energy is  -3221.132464617

 Hessian updated using BFGS update

 60 Hessian modes will be used to form the next step
  Hessian Eigenvalues:
     0.015432    0.017765    0.019033    0.020898    0.020962    0.022940
     0.023596    0.023818    0.023852    0.024087    0.024096    0.024113
     0.024116    0.024134    0.024138    0.024144    0.024146    0.025428
     0.027808    0.076219    0.159995    0.159998    0.160043    0.160285
     0.216499    0.229446    0.232012    0.236097    0.237257    0.241092
     0.249978    0.249997    0.250000    0.250062    0.250200    0.252867
     0.288713    0.289712    0.300888    0.301031    0.301272    0.301824
     0.310605    0.353011    0.356665    0.356674    0.356733    0.364807
     0.413534    0.424244    0.430296    0.455516    0.463121    0.468236
     0.472101    0.478208    0.479069    0.479210    0.479369    0.540098

 Minimum search - taking simple RFO step
 Searching for Lamda that Minimizes Along All modes
 Value Taken    Lamda =  -0.00461547
 Calculated Step too Large.  Step scaled by  0.671751
 Step Taken.  Stepsize is  0.300000

                             Maximum     Tolerance    Cnvgd?
         Gradient           0.007836      0.000300      NO
         Displacement       0.209431      0.001200      NO
         Energy change     -0.003857      0.000001      NO


 New Cartesian Coordinates Obtained by Inverse Iteration

 Displacement from previous Coordinates is:  0.518092
 ----------------------------------------------------------------
             Standard Nuclear Orientation (Angstroms)
    I     Atom           X                Y                Z
 ----------------------------------------------------------------
    1      C       0.0100328096     0.0163814432     0.0368995933
    2      C      -0.0306145472     0.2262808758     1.4204600907
    3      Cl      1.4446409244     0.4794666519     2.3287867661
    4      C      -1.2339701697     0.2435559044     2.1150632712
    5      H      -1.2425183143     0.4094202704     3.1835307800
    6      C      -2.4323940649     0.0497601215     1.4360692908
    7      Cl     -3.9207052594     0.0774972818     2.3427855550
    8      C      -2.4189999918    -0.1620793213     0.0538114173
    9      Cl     -3.8924488827    -0.4099994357    -0.8467341627
   10      C      -1.2060945886    -0.1747461252    -0.6249328486
   11      H      -1.2098173088    -0.3445557634    -1.6939539694
   12      C       1.2801101430    -0.0122479724    -0.7365439382
   13      C       2.2446800734    -1.0156879150    -0.5401471427
   14      Cl      1.9707533844    -2.2623790120     0.6583681655
   15      C       3.4263472033    -1.0785314259    -1.2692451003
   16      H       4.1397403349    -1.8695859635    -1.0886695168
   17      C       3.6619918516    -0.1073865984    -2.2335299049
   18      Cl      5.1429933033    -0.1672458011    -3.1673881247
   19      C       2.7498389234     0.9120621299    -2.4711474594
   20      H       2.9444580156     1.6720892579    -3.2140463145
   21      C       1.5794325236     0.9447298504    -1.7200383203
   22      Cl      0.4798017707     2.2816003771    -2.0196083880
 ----------------------------------------------------------------
 Nuclear Repulsion Energy =        2022.53312789 hartrees
 There are       89 alpha and       89 beta electrons
 Applying Cartesian multipole field
    Component          Value
    ---------          -----
     (2,0,0)        1.00000E-12
     (0,2,0)        2.00000E-11
     (0,0,2)       -3.00000E-11
 Nucleus-field energy     =    -0.0000000462 hartrees
 Requested basis set is 6-311++G(d,p)
 There are 170 shells and 472 basis functions
 A cutoff of  1.0D-15 yielded  10882 shell pairs
 There are     91971 function pairs (     98874 Cartesian)
 Smallest overlap matrix eigenvalue = 2.26E-07
 Linear dependence detected in AO basis
 Number of orthogonalized atomic orbitals = 467
 Maximum deviation from orthogonality = 3.477E-10
 Guess from superposition of atomic densities
 Warning:  Energy on first SCF cycle will be non-variational
 SAD guess density has 178.000000 electrons

 -----------------------------------------------------------------------
  General SCF calculation program by
  Eric Jon Sundstrom, Paul Horn, Yuezhi Mao, Dmitri Zuev, Alec White,
  David Stuck, Shaama M.S., Shane Yost, Joonho Lee, David Small,
  Daniel Levine, Susi Lehtola, Hugh Burton, Evgeny Epifanovsky,
  Bang C. Huynh
 -----------------------------------------------------------------------
 Exchange:     0.2000 Hartree-Fock + 0.0800 Slater + 0.7200 B88
 Correlation:  0.1900 VWN1RPA + 0.8100 LYP
 Using SG-1 standard quadrature grid
 A restricted SCF calculation will be
 performed using DIIS
 SCF converges when DIIS error is below 1.0e-08
 ---------------------------------------
  Cycle       Energy         DIIS error
 ---------------------------------------
    1   -3225.3548171581      2.82e-02  
    2   -3221.0023099355      2.20e-03  
    3   -3220.9312182837      2.65e-03  
    4   -3221.1276553533      4.97e-04  
    5   -3221.1329395673      2.66e-04  
    6   -3221.1346390795      1.08e-04  
    7   -3221.1349517284      2.87e-05  
    8   -3221.1349719672      8.98e-06  
    9   -3221.1349740827      2.32e-06  
   10   -3221.1349742211      9.34e-07  
   11   -3221.1349742449      1.78e-07  
   12   -3221.1349742455      9.78e-08  
   13   -3221.1349742454      3.98e-08  
   14   -3221.1349742458      1.14e-08  
   15   -3221.1349742460      3.64e-09  Convergence criterion met
 ---------------------------------------
 SCF time:   CPU 782.63s  wall 783.00s 
 SCF   energy in the final basis set =    -3221.1349742460
 Total energy in the final basis set =    -3221.1349742460

 --------------------------------------------------------------

                    Orbital Energies (a.u.)
 --------------------------------------------------------------

 Alpha MOs
 -- Occupied --
********-101.5782-101.5764-101.5750-101.5747-101.5724 -10.2776 -10.2764
-10.2739 -10.2733 -10.2695 -10.2694 -10.2394 -10.2340 -10.2211 -10.2209
-10.2206 -10.2204  -9.4930  -9.4928  -9.4910  -9.4901  -9.4892  -9.4874
 -7.2578  -7.2575  -7.2558  -7.2548  -7.2541  -7.2521  -7.2478  -7.2476
 -7.2472  -7.2472  -7.2459  -7.2451  -7.2448  -7.2443  -7.2440  -7.2434
 -7.2421  -7.2416  -0.9539  -0.9409  -0.9095  -0.9014  -0.8963  -0.8805
 -0.8483  -0.8365  -0.8028  -0.7692  -0.7638  -0.7383  -0.6627  -0.6462
 -0.6383  -0.6124  -0.5590  -0.5431  -0.5280  -0.5243  -0.4971  -0.4875
 -0.4689  -0.4687  -0.4648  -0.4504  -0.4464  -0.4347  -0.4172  -0.4123
 -0.4105  -0.3980  -0.3876  -0.3851  -0.3680  -0.3490  -0.3471  -0.3443
 -0.3369  -0.3328  -0.3309  -0.3275  -0.3261  -0.2906  -0.2783  -0.2740
 -0.2628
 -- Virtual --
 -0.0714  -0.0606  -0.0525  -0.0422  -0.0359  -0.0267  -0.0105  -0.0011
  0.0034   0.0089   0.0101   0.0122   0.0147   0.0246   0.0340   0.0380
  0.0427   0.0491   0.0517   0.0571   0.0590   0.0662   0.0682   0.0767
  0.0819   0.0831   0.0863   0.0890   0.0935   0.0945   0.0990   0.1043
  0.1060   0.1082   0.1121   0.1124   0.1164   0.1179   0.1188   0.1235
  0.1248   0.1251   0.1292   0.1312   0.1314   0.1371   0.1420   0.1452
  0.1518   0.1562   0.1582   0.1597   0.1686   0.1706   0.1737   0.1783
  0.1811   0.1848   0.1935   0.1992   0.2070   0.2081   0.2134   0.2148
  0.2191   0.2222   0.2294   0.2339   0.2363   0.2383   0.2407   0.2467
  0.2517   0.2527   0.2566   0.2582   0.2635   0.2654   0.2709   0.2715
  0.2741   0.2755   0.2781   0.2845   0.2929   0.3002   0.3024   0.3072
  0.3106   0.3124   0.3168   0.3242   0.3323   0.3434   0.3482   0.3717
  0.3918   0.4011   0.4070   0.4185   0.4365   0.4436   0.4445   0.4482
  0.4517   0.4673   0.4708   0.4739   0.4794   0.4801   0.4856   0.4899
  0.4980   0.5012   0.5060   0.5143   0.5200   0.5388   0.5437   0.5511
  0.5565   0.5631   0.5708   0.5730   0.5885   0.5893   0.5970   0.5974
  0.6064   0.6113   0.6133   0.6229   0.6273   0.6378   0.6485   0.6585
  0.6610   0.6654   0.6713   0.6819   0.6861   0.6899   0.7012   0.7024
  0.7142   0.7331   0.7780   0.7863   0.7916   0.8070   0.8188   0.8232
  0.8285   0.8348   0.8364   0.8407   0.8431   0.8438   0.8458   0.8499
  0.8528   0.8542   0.8565   0.8578   0.8741   0.8774   0.8799   0.8881
  0.8900   0.8938   0.9037   0.9122   0.9204   0.9222   0.9238   0.9265
  0.9371   0.9396   0.9404   0.9474   0.9489   0.9515   0.9640   0.9707
  0.9782   0.9816   0.9954   1.0024   1.0031   1.0154   1.0279   1.0421
  1.0507   1.0734   1.1036   1.1174   1.1350   1.1572   1.1791   1.1823
  1.1985   1.2158   1.2217   1.2263   1.2323   1.2598   1.2661   1.2757
  1.2848   1.2876   1.2947   1.3080   1.3209   1.3269   1.3330   1.3617
  1.3888   1.4554   1.4639   1.4936   1.5010   1.5291   1.5430   1.5475
  1.5532   1.5689   1.5829   1.5903   1.5948   1.6193   1.6589   1.6680
  1.6938   1.7222   1.7332   1.7439   1.7906   1.8055   1.8193   1.8414
  1.8502   1.8584   1.8698   1.9096   1.9183   1.9280   1.9351   1.9437
  1.9493   1.9803   1.9834   2.0117   2.0363   2.0515   2.0570   2.0793
  2.0934   2.1204   2.1423   2.1892   2.2255   2.2283   2.2358   2.2561
  2.2636   2.2726   2.2796   2.2891   2.2951   2.3034   2.3304   2.3461
  2.3711   2.3897   2.4130   2.4267   2.4473   2.4683   2.4698   2.5055
  2.5134   2.5163   2.5320   2.5488   2.5565   2.5742   2.5871   2.6038
  2.6139   2.6472   2.6718   2.6784   2.7000   2.7151   2.7215   2.7334
  2.7453   2.7483   2.7676   2.7741   2.7864   2.8007   2.8205   2.8287
  2.8614   2.8943   2.9467   2.9736   3.0505   3.0705   3.0742   3.0984
  3.1284   3.1331   3.1475   3.1937   3.2264   3.2329   3.2666   3.3309
  3.3500   3.4323   3.5066   3.5224   3.5965   3.7000   3.7223   3.7783
  3.8232   3.9027   3.9750   4.0825   4.1203   4.3631   4.7880   4.8210
  9.7534   9.7635   9.7963   9.7987   9.8163   9.8494  23.3590  23.5121
 23.8298  23.8433  23.8552  23.8841  23.9310  24.0098  24.0359  24.0526
 24.0951  24.1162  25.7802  25.8124  25.8620  25.8970  25.9039  25.9617
 26.0889  26.1150  26.1294  26.2236  26.3640  26.3815  26.5069  26.5950
 26.6485  26.7293  26.7909  26.8379 215.7465 215.7544 215.7923 215.7973
215.8177 215.8603
 --------------------------------------------------------------

          Ground-State Mulliken Net Atomic Charges

     Atom                 Charge (a.u.)
  ----------------------------------------
      1 C                    -0.076361
      2 C                    -0.616366
      3 Cl                    0.327389
      4 C                    -0.697614
      5 H                     0.228286
      6 C                     0.098668
      7 Cl                    0.523453
      8 C                     0.177972
      9 Cl                    0.609055
     10 C                    -1.207367
     11 H                     0.216013
     12 C                    -0.354561
     13 C                    -0.412864
     14 Cl                    0.343490
     15 C                     0.069244
     16 H                     0.231619
     17 C                     0.140150
     18 Cl                    0.480362
     19 C                    -0.549148
     20 H                     0.233687
     21 C                    -0.199729
     22 Cl                    0.434621
  ----------------------------------------
  Sum of atomic charges =     0.000000

 -----------------------------------------------------------------
                    Cartesian Multipole Moments
 -----------------------------------------------------------------
    Charge (ESU x 10^10)
                 0.0000
    Dipole Moment (Debye)
         X       0.9951      Y      -0.0896      Z      -0.5340
       Tot       1.1329
    Quadrupole Moments (Debye-Ang)
        XX    -148.5164     XY      -1.0676     YY    -145.7895
        XZ      -1.1976     YZ      -0.4212     ZZ    -141.3869
    Octopole Moments (Debye-Ang^2)
       XXX    -164.7365    XXY      -4.1786    XYY     -54.4681
       YYY       3.0671    XXZ      34.5718    XYZ      -4.8769
       YYZ      32.4313    XZZ     -66.6492    YZZ       7.1963
       ZZZ     115.6403
    Hexadecapole Moments (Debye-Ang^3)
      XXXX   -6945.6966   XXXY      88.4703   XXYY   -1328.6962
      XYYY     113.8319   YYYY   -1134.6981   XXXZ    1247.4738
      XXYZ      51.7691   XYYZ     400.1552   YYYZ     144.9208
      XXZZ   -1655.3447   XYZZ      64.9366   YYZZ    -694.3161
      XZZZ    1209.2277   YZZZ     142.4023   ZZZZ   -3041.8440
 -----------------------------------------------------------------
 Calculating analytic gradient of the SCF energy
 Gradient of SCF Energy
            1           2           3           4           5           6
    1   0.0005011  -0.0000432   0.0013276   0.0000458  -0.0000056  -0.0002413
    2  -0.0000689  -0.0006118  -0.0056512  -0.0000199  -0.0000045   0.0000159
    3   0.0000322  -0.0005408  -0.0027933  -0.0000529   0.0000029   0.0003362
            7           8           9          10          11          12
    1   0.0001550  -0.0002476   0.0001617  -0.0000545   0.0000405  -0.0008802
    2  -0.0000341  -0.0002069   0.0001107   0.0008689  -0.0000669   0.0004177
    3  -0.0001213  -0.0004385   0.0001335  -0.0000096  -0.0001573   0.0001797
           13          14          15          16          17          18
    1   0.0004844  -0.0010147   0.0002003  -0.0000497  -0.0002705   0.0001231
    2   0.0007337   0.0051973  -0.0001611   0.0000646   0.0000290   0.0000239
    3  -0.0001883   0.0039518   0.0000844   0.0000415   0.0001677  -0.0000972
           19          20          21          22
    1   0.0000013  -0.0000589   0.0001763  -0.0003510
    2   0.0002818  -0.0000426  -0.0011360   0.0002605
    3  -0.0003562   0.0000410  -0.0002508   0.0000352
 Max gradient component =       5.651E-03
 RMS gradient           =       1.176E-03
 Gradient time:  CPU 258.10 s  wall 258.11 s
 Geometry Optimization Parameters
   NAtoms,    NIC,     NZ,  NCons,   NDum,   NFix, NCnnct, MaxDiis
       22     163      22       0       0       0       0       0

 Cartesian Hessian Update
 Hessian updated using BFGS update


** GEOMETRY OPTIMIZATION IN DELOCALIZED INTERNAL COORDINATES **
   Searching for a Minimum

   Optimization Cycle:   7

                       Coordinates (Angstroms)
     ATOM                X               Y               Z
      1  C         0.0100328096    0.0163814432    0.0368995933
      2  C        -0.0306145472    0.2262808758    1.4204600907
      3  Cl        1.4446409244    0.4794666519    2.3287867661
      4  C        -1.2339701697    0.2435559044    2.1150632712
      5  H        -1.2425183143    0.4094202704    3.1835307800
      6  C        -2.4323940649    0.0497601215    1.4360692908
      7  Cl       -3.9207052594    0.0774972818    2.3427855550
      8  C        -2.4189999918   -0.1620793213    0.0538114173
      9  Cl       -3.8924488827   -0.4099994357   -0.8467341627
     10  C        -1.2060945886   -0.1747461252   -0.6249328486
     11  H        -1.2098173088   -0.3445557634   -1.6939539694
     12  C         1.2801101430   -0.0122479724   -0.7365439382
     13  C         2.2446800734   -1.0156879150   -0.5401471427
     14  Cl        1.9707533844   -2.2623790120    0.6583681655
     15  C         3.4263472033   -1.0785314259   -1.2692451003
     16  H         4.1397403349   -1.8695859635   -1.0886695168
     17  C         3.6619918516   -0.1073865984   -2.2335299049
     18  Cl        5.1429933033   -0.1672458011   -3.1673881247
     19  C         2.7498389234    0.9120621299   -2.4711474594
     20  H         2.9444580156    1.6720892579   -3.2140463145
     21  C         1.5794325236    0.9447298504   -1.7200383203
     22  Cl        0.4798017707    2.2816003771   -2.0196083880
   Point Group: c1    Number of degrees of freedom:    60


   Energy is  -3221.134974246

 Hessian updated using BFGS update

 60 Hessian modes will be used to form the next step
  Hessian Eigenvalues:
     0.011675    0.017752    0.018961    0.020861    0.020936    0.022587
     0.022970    0.023611    0.023844    0.023938    0.024091    0.024100
     0.024114    0.024116    0.024135    0.024139    0.024146    0.024256
     0.027811    0.075797    0.159995    0.159998    0.160046    0.160286
     0.216612    0.229414    0.232022    0.236062    0.237250    0.241097
     0.249978    0.249997    0.250000    0.250030    0.250200    0.252875
     0.288700    0.289616    0.300880    0.301031    0.301229    0.301735
     0.310720    0.353024    0.356666    0.356673    0.356731    0.364734
     0.413558    0.424252    0.430299    0.455497    0.463094    0.468234
     0.472100    0.478242    0.479080    0.479215    0.479368    0.539824

 Minimum search - taking simple RFO step
 Searching for Lamda that Minimizes Along All modes
 Value Taken    Lamda =  -0.00288324
 Calculated Step too Large.  Step scaled by  0.692538
 Step Taken.  Stepsize is  0.300000

                             Maximum     Tolerance    Cnvgd?
         Gradient           0.005072      0.000300      NO
         Displacement       0.210942      0.001200      NO
         Energy change     -0.002510      0.000001      NO


 New Cartesian Coordinates Obtained by Inverse Iteration

 Displacement from previous Coordinates is:  0.528190
 ----------------------------------------------------------------
             Standard Nuclear Orientation (Angstroms)
    I     Atom           X                Y                Z
 ----------------------------------------------------------------
    1      C       0.0063843214     0.0185224733     0.0311386777
    2      C      -0.0317670520     0.2699165365     1.4071866391
    3      Cl      1.4461806777     0.5756766502     2.2967175857
    4      C      -1.2321091941     0.2867699609     2.1064788325
    5      H      -1.2407491207     0.4839255343     3.1695891256
    6      C      -2.4287607962     0.0500601911     1.4373836514
    7      Cl     -3.9145708285     0.0759459257     2.3492827665
    8      C      -2.4169468752    -0.2028337198     0.0622838947
    9      Cl     -3.8888324727    -0.5099989084    -0.8228231515
   10      C      -1.2062767370    -0.2139487641    -0.6214883006
   11      H      -1.2091739302    -0.4129351001    -1.6855408093
   12      C       1.2783381790    -0.0122925160    -0.7416099274
   13      C       2.2194037106    -1.0410812020    -0.5714466243
   14      Cl      1.9139086523    -2.3141130797     0.5920470621
   15      C       3.4030688218    -1.1049881613    -1.2968942911
   16      H       4.1005626582    -1.9149186208    -1.1389959518
   17      C       3.6636523817    -0.1068117739    -2.2271171664
   18      Cl      5.1493600577    -0.1660981166    -3.1536708076
   19      C       2.7735940138     0.9378660519    -2.4369625223
   20      H       2.9877247123     1.7164995432    -3.1549766349
   21      C       1.5986687118     0.9689301662    -1.6922503670
   22      Cl      0.5155982419     2.3243057595    -1.9585419418
 ----------------------------------------------------------------
 Nuclear Repulsion Energy =        2021.49057531 hartrees
 There are       89 alpha and       89 beta electrons
 Applying Cartesian multipole field
    Component          Value
    ---------          -----
     (2,0,0)        1.00000E-12
     (0,2,0)        2.00000E-11
     (0,0,2)       -3.00000E-11
 Nucleus-field energy     =    -0.0000000441 hartrees
 Requested basis set is 6-311++G(d,p)
 There are 170 shells and 472 basis functions
 A cutoff of  1.0D-15 yielded  10886 shell pairs
 There are     92018 function pairs (     98924 Cartesian)
 Smallest overlap matrix eigenvalue = 2.13E-07
 Linear dependence detected in AO basis
 Number of orthogonalized atomic orbitals = 467
 Maximum deviation from orthogonality = 4.460E-10
 Guess from superposition of atomic densities
 Warning:  Energy on first SCF cycle will be non-variational
 SAD guess density has 178.000000 electrons

 -----------------------------------------------------------------------
  General SCF calculation program by
  Eric Jon Sundstrom, Paul Horn, Yuezhi Mao, Dmitri Zuev, Alec White,
  David Stuck, Shaama M.S., Shane Yost, Joonho Lee, David Small,
  Daniel Levine, Susi Lehtola, Hugh Burton, Evgeny Epifanovsky,
  Bang C. Huynh
 -----------------------------------------------------------------------
 Exchange:     0.2000 Hartree-Fock + 0.0800 Slater + 0.7200 B88
 Correlation:  0.1900 VWN1RPA + 0.8100 LYP
 Using SG-1 standard quadrature grid
 A restricted SCF calculation will be
 performed using DIIS
 SCF converges when DIIS error is below 1.0e-08
 ---------------------------------------
  Cycle       Energy         DIIS error
 ---------------------------------------
    1   -3225.3504661236      2.82e-02  
    2   -3221.0037335885      2.20e-03  
    3   -3220.9322730876      2.65e-03  
    4   -3221.1290669658      5.03e-04  
    5   -3221.1344197256      2.72e-04  
    6   -3221.1362213117      1.08e-04  
    7   -3221.1365308748      2.86e-05  
    8   -3221.1365507894      8.97e-06  
    9   -3221.1365529051      2.29e-06  
   10   -3221.1365530388      9.33e-07  
   11   -3221.1365530622      1.70e-07  
   12   -3221.1365530631      9.40e-08  
   13   -3221.1365530634      3.89e-08  
   14   -3221.1365530636      1.13e-08  
   15   -3221.1365530634      3.61e-09  Convergence criterion met
 ---------------------------------------
 SCF time:   CPU 760.91s  wall 761.00s 
 SCF   energy in the final basis set =    -3221.1365530634
 Total energy in the final basis set =    -3221.1365530634

 --------------------------------------------------------------

                    Orbital Energies (a.u.)
 --------------------------------------------------------------

 Alpha MOs
 -- Occupied --
********-101.5782-101.5763-101.5757-101.5747-101.5730 -10.2773 -10.2763
-10.2739 -10.2734 -10.2696 -10.2694 -10.2388 -10.2337 -10.2212 -10.2209
-10.2206 -10.2206  -9.4930  -9.4927  -9.4909  -9.4906  -9.4893  -9.4878
 -7.2577  -7.2575  -7.2557  -7.2554  -7.2542  -7.2526  -7.2478  -7.2475
 -7.2472  -7.2471  -7.2458  -7.2453  -7.2450  -7.2449  -7.2441  -7.2434
 -7.2426  -7.2421  -0.9538  -0.9410  -0.9091  -0.9013  -0.8967  -0.8804
 -0.8481  -0.8366  -0.8027  -0.7693  -0.7638  -0.7383  -0.6626  -0.6457
 -0.6389  -0.6123  -0.5589  -0.5422  -0.5295  -0.5243  -0.4969  -0.4876
 -0.4689  -0.4686  -0.4648  -0.4499  -0.4465  -0.4348  -0.4171  -0.4125
 -0.4094  -0.3971  -0.3872  -0.3851  -0.3678  -0.3489  -0.3469  -0.3442
 -0.3367  -0.3334  -0.3309  -0.3283  -0.3274  -0.2892  -0.2783  -0.2749
 -0.2634
 -- Virtual --
 -0.0692  -0.0609  -0.0522  -0.0442  -0.0363  -0.0268  -0.0106  -0.0012
  0.0036   0.0091   0.0101   0.0119   0.0142   0.0245   0.0336   0.0384
  0.0427   0.0494   0.0514   0.0564   0.0589   0.0661   0.0677   0.0773
  0.0821   0.0830   0.0861   0.0886   0.0925   0.0946   0.0990   0.1047
  0.1057   0.1081   0.1120   0.1126   0.1158   0.1178   0.1185   0.1231
  0.1244   0.1251   0.1291   0.1311   0.1317   0.1364   0.1411   0.1453
  0.1512   0.1555   0.1588   0.1597   0.1688   0.1705   0.1743   0.1778
  0.1799   0.1839   0.1938   0.1988   0.2063   0.2076   0.2130   0.2149
  0.2192   0.2230   0.2291   0.2320   0.2364   0.2386   0.2416   0.2461
  0.2520   0.2530   0.2560   0.2579   0.2638   0.2642   0.2689   0.2731
  0.2735   0.2755   0.2783   0.2840   0.2927   0.2987   0.3012   0.3076
  0.3116   0.3134   0.3174   0.3242   0.3300   0.3441   0.3477   0.3719
  0.3917   0.4005   0.4079   0.4202   0.4352   0.4434   0.4452   0.4484
  0.4525   0.4664   0.4720   0.4733   0.4782   0.4809   0.4841   0.4901
  0.4990   0.5050   0.5062   0.5142   0.5197   0.5377   0.5445   0.5515
  0.5569   0.5640   0.5695   0.5743   0.5887   0.5903   0.5967   0.5977
  0.6068   0.6133   0.6155   0.6261   0.6277   0.6381   0.6488   0.6567
  0.6604   0.6662   0.6698   0.6826   0.6861   0.6898   0.6996   0.7035
  0.7128   0.7330   0.7773   0.7855   0.7940   0.8060   0.8208   0.8236
  0.8285   0.8361   0.8370   0.8400   0.8430   0.8438   0.8455   0.8502
  0.8529   0.8551   0.8573   0.8586   0.8698   0.8765   0.8813   0.8875
  0.8907   0.8955   0.9027   0.9076   0.9184   0.9218   0.9229   0.9283
  0.9369   0.9404   0.9439   0.9490   0.9504   0.9528   0.9662   0.9724
  0.9761   0.9828   0.9952   1.0012   1.0056   1.0170   1.0268   1.0420
  1.0492   1.0723   1.1071   1.1172   1.1403   1.1590   1.1807   1.1828
  1.2019   1.2185   1.2229   1.2260   1.2319   1.2593   1.2633   1.2758
  1.2837   1.2893   1.2955   1.3103   1.3197   1.3244   1.3334   1.3624
  1.3945   1.4494   1.4654   1.4892   1.4984   1.5323   1.5442   1.5494
  1.5530   1.5703   1.5836   1.5868   1.5948   1.6185   1.6599   1.6671
  1.6962   1.7246   1.7328   1.7448   1.7912   1.8051   1.8176   1.8384
  1.8467   1.8527   1.8660   1.9127   1.9217   1.9275   1.9374   1.9443
  1.9485   1.9839   1.9858   2.0140   2.0346   2.0525   2.0570   2.0803
  2.0926   2.1198   2.1443   2.1867   2.2265   2.2290   2.2358   2.2563
  2.2606   2.2720   2.2822   2.2890   2.2944   2.3019   2.3321   2.3452
  2.3689   2.3920   2.4136   2.4308   2.4481   2.4664   2.4727   2.4973
  2.5168   2.5170   2.5315   2.5487   2.5553   2.5726   2.5885   2.6024
  2.6152   2.6450   2.6748   2.6791   2.7010   2.7152   2.7208   2.7330
  2.7447   2.7484   2.7693   2.7735   2.7834   2.8020   2.8215   2.8301
  2.8562   2.8928   2.9502   2.9757   3.0531   3.0745   3.0768   3.0991
  3.1266   3.1327   3.1474   3.1936   3.2253   3.2344   3.2678   3.3297
  3.3507   3.4365   3.5063   3.5252   3.5999   3.7000   3.7239   3.7788
  3.8233   3.9036   3.9770   4.0826   4.1204   4.3547   4.7902   4.8208
  9.7564   9.7634   9.7954   9.7992   9.8119   9.8493  23.3610  23.5126
 23.8299  23.8444  23.8555  23.8846  23.9314  24.0117  24.0354  24.0545
 24.0952  24.1198  25.7796  25.8122  25.8623  25.8959  25.9192  25.9458
 26.0896  26.1156  26.1329  26.2239  26.3410  26.3931  26.5096  26.5947
 26.6551  26.7219  26.7864  26.8447 215.7495 215.7544 215.7909 215.7970
215.8145 215.8595
 --------------------------------------------------------------

          Ground-State Mulliken Net Atomic Charges

     Atom                 Charge (a.u.)
  ----------------------------------------
      1 C                    -0.086864
      2 C                    -0.680212
      3 Cl                    0.354336
      4 C                    -0.606437
      5 H                     0.229141
      6 C                     0.114067
      7 Cl                    0.524646
      8 C                     0.060965
      9 Cl                    0.606521
     10 C                    -1.161010
     11 H                     0.216413
     12 C                    -0.385007
     13 C                    -0.390645
     14 Cl                    0.352624
     15 C                     0.021634
     16 H                     0.231508
     17 C                     0.172646
     18 Cl                    0.483998
     19 C                    -0.506153
     20 H                     0.235140
     21 C                    -0.225326
     22 Cl                    0.438014
  ----------------------------------------
  Sum of atomic charges =     0.000000

 -----------------------------------------------------------------
                    Cartesian Multipole Moments
 -----------------------------------------------------------------
    Charge (ESU x 10^10)
                 0.0000
    Dipole Moment (Debye)
         X       0.9872      Y      -0.0745      Z      -0.5504
       Tot       1.1327
    Quadrupole Moments (Debye-Ang)
        XX    -148.5821     XY      -1.1071     YY    -145.5867
        XZ      -1.2369     YZ      -0.2186     ZZ    -141.4722
    Octopole Moments (Debye-Ang^2)
       XXX    -165.0726    XXY      -3.6790    XYY     -53.8615
       YYY       3.2289    XXZ      34.0750    XYZ      -4.9821
       YYZ      32.1373    XZZ     -66.6547    YZZ       7.5549
       ZZZ     115.9990
    Hexadecapole Moments (Debye-Ang^3)
      XXXX   -6932.3629   XXXY      63.8259   XXYY   -1332.4724
      XYYY      84.7069   YYYY   -1190.3315   XXXZ    1258.5855
      XXYZ      46.0329   XYYZ     402.8983   YYYZ     122.7562
      XXZZ   -1644.1615   XYZZ      55.8329   YYZZ    -694.3237
      XZZZ    1223.6541   YZZZ     124.4772   ZZZZ   -2993.5102
 -----------------------------------------------------------------
 Calculating analytic gradient of the SCF energy
 Gradient of SCF Energy
            1           2           3           4           5           6
    1  -0.0001304  -0.0001204   0.0009715   0.0000323  -0.0000295  -0.0000291
    2  -0.0001892  -0.0003989  -0.0034025  -0.0000058  -0.0000103   0.0000427
    3   0.0001562  -0.0006886  -0.0014445   0.0000321  -0.0000027   0.0001197
            7           8           9          10          11          12
    1   0.0000287  -0.0001603   0.0000737   0.0000799   0.0000642  -0.0001446
    2  -0.0000527  -0.0001417   0.0001055   0.0005171   0.0000090   0.0005177
    3  -0.0000617  -0.0002033   0.0000700  -0.0000697  -0.0001229  -0.0000829
           13          14          15          16          17          18
    1   0.0002438  -0.0005180  -0.0000051   0.0000051  -0.0002060   0.0001006
    2   0.0005715   0.0029733  -0.0002178   0.0000634   0.0001345   0.0000049
    3  -0.0001633   0.0024875   0.0001540   0.0000146   0.0000683  -0.0000578
           19          20          21          22
    1   0.0001026  -0.0000110  -0.0001505  -0.0001976
    2   0.0000792  -0.0000175  -0.0006178   0.0000354
    3  -0.0001922   0.0000359  -0.0001443   0.0000957
 Max gradient component =       3.402E-03
 RMS gradient           =       7.012E-04
 Gradient time:  CPU 256.34 s  wall 256.35 s
 Geometry Optimization Parameters
   NAtoms,    NIC,     NZ,  NCons,   NDum,   NFix, NCnnct, MaxDiis
       22     163      22       0       0       0       0       0

 Cartesian Hessian Update
 Hessian updated using BFGS update


** GEOMETRY OPTIMIZATION IN DELOCALIZED INTERNAL COORDINATES **
   Searching for a Minimum

   Optimization Cycle:   8

                       Coordinates (Angstroms)
     ATOM                X               Y               Z
      1  C         0.0063843214    0.0185224733    0.0311386777
      2  C        -0.0317670520    0.2699165365    1.4071866391
      3  Cl        1.4461806777    0.5756766502    2.2967175857
      4  C        -1.2321091941    0.2867699609    2.1064788325
      5  H        -1.2407491207    0.4839255343    3.1695891256
      6  C        -2.4287607962    0.0500601911    1.4373836514
      7  Cl       -3.9145708285    0.0759459257    2.3492827665
      8  C        -2.4169468752   -0.2028337198    0.0622838947
      9  Cl       -3.8888324727   -0.5099989084   -0.8228231515
     10  C        -1.2062767370   -0.2139487641   -0.6214883006
     11  H        -1.2091739302   -0.4129351001   -1.6855408093
     12  C         1.2783381790   -0.0122925160   -0.7416099274
     13  C         2.2194037106   -1.0410812020   -0.5714466243
     14  Cl        1.9139086523   -2.3141130797    0.5920470621
     15  C         3.4030688218   -1.1049881613   -1.2968942911
     16  H         4.1005626582   -1.9149186208   -1.1389959518
     17  C         3.6636523817   -0.1068117739   -2.2271171664
     18  Cl        5.1493600577   -0.1660981166   -3.1536708076
     19  C         2.7735940138    0.9378660519   -2.4369625223
     20  H         2.9877247123    1.7164995432   -3.1549766349
     21  C         1.5986687118    0.9689301662   -1.6922503670
     22  Cl        0.5155982419    2.3243057595   -1.9585419418
   Point Group: c1    Number of degrees of freedom:    60


   Energy is  -3221.136553063

 Hessian updated using BFGS update

 60 Hessian modes will be used to form the next step
  Hessian Eigenvalues:
     0.008459    0.017741    0.018864    0.020805    0.020929    0.022053
     0.022956    0.023613    0.023845    0.023909    0.024091    0.024100
     0.024114    0.024116    0.024135    0.024139    0.024148    0.024226
     0.027816    0.075588    0.159995    0.159998    0.160053    0.160286
     0.216648    0.229421    0.232034    0.236047    0.237275    0.241095
     0.249981    0.249996    0.250000    0.250017    0.250201    0.252878
     0.288656    0.289520    0.300877    0.301031    0.301223    0.301701
     0.310897    0.353022    0.356666    0.356673    0.356730    0.364698
     0.413536    0.424228    0.430303    0.455491    0.463073    0.468233
     0.472117    0.478252    0.479078    0.479215    0.479375    0.539533

 Minimum search - taking simple RFO step
 Searching for Lamda that Minimizes Along All modes
 Value Taken    Lamda =  -0.00160052
 Calculated Step too Large.  Step scaled by  0.762146
 Step Taken.  Stepsize is  0.300000

                             Maximum     Tolerance    Cnvgd?
         Gradient           0.003127      0.000300      NO
         Displacement       0.211656      0.001200      NO
         Energy change     -0.001579      0.000001      NO


 New Cartesian Coordinates Obtained by Inverse Iteration

 Displacement from previous Coordinates is:  0.539504
 ----------------------------------------------------------------
             Standard Nuclear Orientation (Angstroms)
    I     Atom           X                Y                Z
 ----------------------------------------------------------------
    1      C       0.0023328505     0.0220956467     0.0241235924
    2      C      -0.0336518222     0.3134647845     1.3919230995
    3      Cl      1.4456603465     0.6726705620     2.2596520933
    4      C      -1.2306414846     0.3292741881     2.0964276009
    5      H      -1.2391649358     0.5574944072     3.1532836411
    6      C      -2.4251286552     0.0494777287     1.4394640956
    7      Cl     -3.9075710999     0.0740218555     2.3575848801
    8      C      -2.4146081743    -0.2441971802     0.0726961761
    9      Cl     -3.8833975382    -0.6134559861    -0.7940060171
   10      C      -1.2067151676    -0.2523879636    -0.6169404103
   11      H      -1.2092063634    -0.4819953620    -1.6748630599
   12      C       1.2755324769    -0.0114935495    -0.7478156914
   13      C       2.1925526135    -1.0644110543    -0.6041099924
   14      Cl      1.8528239840    -2.3628742896     0.5215649153
   15      C       3.3790947880    -1.1296714429    -1.3247828189
   16      H       4.0593358804    -1.9582892485    -1.1898681402
   17      C       3.6661623025    -0.1065147575    -2.2197844585
   18      Cl      5.1570449360    -0.1661658332    -3.1379886623
   19      C       2.7990382405     0.9624932251    -2.4014724328
   20      H       3.0335422941     1.7585401658    -3.0937326963
   21      C       1.6192542376     0.9928331235    -1.6640698121
   22      Cl      0.5549684244     2.3674898108    -1.8974961626
 ----------------------------------------------------------------
 Nuclear Repulsion Energy =        2020.79373600 hartrees
 There are       89 alpha and       89 beta electrons
 Applying Cartesian multipole field
    Component          Value
    ---------          -----
     (2,0,0)        1.00000E-12
     (0,2,0)        2.00000E-11
     (0,0,2)       -3.00000E-11
 Nucleus-field energy     =    -0.0000000418 hartrees
 Requested basis set is 6-311++G(d,p)
 There are 170 shells and 472 basis functions
 A cutoff of  1.0D-15 yielded  10886 shell pairs
 There are     91942 function pairs (     98831 Cartesian)
 Smallest overlap matrix eigenvalue = 1.98E-07
 Linear dependence detected in AO basis
 Number of orthogonalized atomic orbitals = 467
 Maximum deviation from orthogonality = 4.496E-10
 Guess from superposition of atomic densities
 Warning:  Energy on first SCF cycle will be non-variational
 SAD guess density has 178.000000 electrons

 -----------------------------------------------------------------------
  General SCF calculation program by
  Eric Jon Sundstrom, Paul Horn, Yuezhi Mao, Dmitri Zuev, Alec White,
  David Stuck, Shaama M.S., Shane Yost, Joonho Lee, David Small,
  Daniel Levine, Susi Lehtola, Hugh Burton, Evgeny Epifanovsky,
  Bang C. Huynh
 -----------------------------------------------------------------------
 Exchange:     0.2000 Hartree-Fock + 0.0800 Slater + 0.7200 B88
 Correlation:  0.1900 VWN1RPA + 0.8100 LYP
 Using SG-1 standard quadrature grid
 A restricted SCF calculation will be
 performed using DIIS
 SCF converges when DIIS error is below 1.0e-08
 ---------------------------------------
  Cycle       Energy         DIIS error
 ---------------------------------------
    1   -3225.3483720144      2.82e-02  
    2   -3221.0045006430      2.20e-03  
    3   -3220.9326062780      2.65e-03  
    4   -3221.1298529758      5.08e-04  
    5   -3221.1352814267      2.77e-04  
    6   -3221.1371748121      1.07e-04  
    7   -3221.1374811460      2.84e-05  
    8   -3221.1375007991      8.96e-06  
    9   -3221.1375029152      2.26e-06  
   10   -3221.1375030451      9.33e-07  
   11   -3221.1375030687      1.62e-07  
   12   -3221.1375030692      8.85e-08  
   13   -3221.1375030695      3.77e-08  
   14   -3221.1375030697      1.12e-08  
   15   -3221.1375030696      3.64e-09  Convergence criterion met
 ---------------------------------------
 SCF time:   CPU 758.19s  wall 758.00s 
 SCF   energy in the final basis set =    -3221.1375030696
 Total energy in the final basis set =    -3221.1375030696

 --------------------------------------------------------------

                    Orbital Energies (a.u.)
 --------------------------------------------------------------

 Alpha MOs
 -- Occupied --
********-101.5781-101.5763-101.5762-101.5748-101.5734 -10.2771 -10.2762
-10.2739 -10.2734 -10.2697 -10.2693 -10.2383 -10.2334 -10.2212 -10.2209
-10.2207 -10.2206  -9.4929  -9.4927  -9.4911  -9.4908  -9.4893  -9.4882
 -7.2577  -7.2574  -7.2559  -7.2557  -7.2542  -7.2530  -7.2477  -7.2474
 -7.2471  -7.2471  -7.2458  -7.2457  -7.2454  -7.2449  -7.2441  -7.2434
 -7.2430  -7.2425  -0.9538  -0.9410  -0.9089  -0.9012  -0.8971  -0.8803
 -0.8479  -0.8368  -0.8026  -0.7694  -0.7639  -0.7383  -0.6625  -0.6451
 -0.6395  -0.6123  -0.5588  -0.5412  -0.5309  -0.5243  -0.4968  -0.4876
 -0.4690  -0.4685  -0.4649  -0.4495  -0.4467  -0.4349  -0.4171  -0.4128
 -0.4086  -0.3966  -0.3870  -0.3851  -0.3676  -0.3488  -0.3466  -0.3442
 -0.3367  -0.3344  -0.3308  -0.3291  -0.3274  -0.2878  -0.2783  -0.2758
 -0.2639
 -- Virtual --
 -0.0670  -0.0611  -0.0521  -0.0462  -0.0365  -0.0269  -0.0108  -0.0012
  0.0037   0.0093   0.0100   0.0116   0.0139   0.0244   0.0333   0.0388
  0.0426   0.0497   0.0512   0.0557   0.0588   0.0662   0.0674   0.0777
  0.0823   0.0830   0.0859   0.0882   0.0917   0.0947   0.0989   0.1042
  0.1062   0.1082   0.1117   0.1129   0.1153   0.1175   0.1185   0.1226
  0.1240   0.1253   0.1291   0.1311   0.1319   0.1360   0.1403   0.1456
  0.1507   0.1545   0.1583   0.1611   0.1683   0.1711   0.1749   0.1773
  0.1789   0.1831   0.1940   0.1981   0.2050   0.2074   0.2127   0.2150
  0.2195   0.2240   0.2288   0.2299   0.2352   0.2387   0.2432   0.2452
  0.2518   0.2529   0.2561   0.2581   0.2630   0.2635   0.2685   0.2727
  0.2749   0.2763   0.2791   0.2834   0.2907   0.2973   0.3000   0.3081
  0.3112   0.3158   0.3186   0.3246   0.3291   0.3441   0.3486   0.3725
  0.3914   0.4000   0.4089   0.4230   0.4344   0.4431   0.4461   0.4487
  0.4533   0.4635   0.4713   0.4729   0.4777   0.4826   0.4830   0.4893
  0.5008   0.5065   0.5073   0.5141   0.5202   0.5371   0.5450   0.5507
  0.5571   0.5656   0.5686   0.5753   0.5878   0.5903   0.5966   0.5991
  0.6073   0.6147   0.6164   0.6276   0.6296   0.6388   0.6489   0.6541
  0.6601   0.6649   0.6698   0.6814   0.6882   0.6893   0.6992   0.7037
  0.7110   0.7329   0.7765   0.7847   0.7961   0.8053   0.8221   0.8250
  0.8289   0.8345   0.8361   0.8425   0.8428   0.8443   0.8457   0.8508
  0.8529   0.8567   0.8569   0.8603   0.8654   0.8745   0.8829   0.8871
  0.8918   0.8975   0.9029   0.9054   0.9158   0.9213   0.9219   0.9306
  0.9368   0.9419   0.9458   0.9497   0.9531   0.9551   0.9672   0.9734
  0.9760   0.9831   0.9939   0.9993   1.0108   1.0203   1.0261   1.0436
  1.0482   1.0713   1.1091   1.1135   1.1435   1.1650   1.1812   1.1843
  1.2053   1.2201   1.2239   1.2293   1.2318   1.2572   1.2592   1.2756
  1.2834   1.2903   1.2978   1.3127   1.3180   1.3221   1.3349   1.3622
  1.4005   1.4418   1.4676   1.4852   1.4953   1.5358   1.5451   1.5511
  1.5540   1.5722   1.5823   1.5841   1.5949   1.6183   1.6613   1.6665
  1.6987   1.7277   1.7323   1.7457   1.7919   1.8047   1.8159   1.8356
  1.8435   1.8478   1.8625   1.9152   1.9242   1.9268   1.9394   1.9447
  1.9472   1.9873   1.9881   2.0165   2.0334   2.0533   2.0573   2.0815
  2.0918   2.1192   2.1460   2.1848   2.2272   2.2297   2.2360   2.2554
  2.2586   2.2722   2.2824   2.2861   2.2971   2.3040   2.3304   2.3447
  2.3694   2.3932   2.4145   2.4331   2.4484   2.4630   2.4768   2.4911
  2.5177   2.5203   2.5316   2.5470   2.5542   2.5709   2.5913   2.6013
  2.6167   2.6421   2.6778   2.6805   2.7021   2.7147   2.7202   2.7328
  2.7449   2.7495   2.7679   2.7730   2.7815   2.8044   2.8230   2.8324
  2.8513   2.8912   2.9534   2.9770   3.0559   3.0787   3.0804   3.1006
  3.1245   3.1321   3.1473   3.1940   3.2231   3.2364   3.2697   3.3281
  3.3514   3.4412   3.5060   3.5286   3.6041   3.6998   3.7256   3.7795
  3.8236   3.9047   3.9794   4.0823   4.1207   4.3476   4.7923   4.8193
  9.7594   9.7636   9.7945   9.7981   9.8150   9.8433  23.3636  23.5135
 23.8299  23.8449  23.8559  23.8851  23.9317  24.0131  24.0348  24.0562
 24.0951  24.1233  25.7791  25.8122  25.8624  25.8901  25.9267  25.9429
 26.0893  26.1158  26.1334  26.2290  26.3206  26.4044  26.5118  26.5948
 26.6567  26.7116  26.7871  26.8613 215.7522 215.7550 215.7898 215.7957
215.8195 215.8519
 --------------------------------------------------------------

          Ground-State Mulliken Net Atomic Charges

     Atom                 Charge (a.u.)
  ----------------------------------------
      1 C                    -0.103799
      2 C                    -0.719931
      3 Cl                    0.387660
      4 C                    -0.523609
      5 H                     0.230654
      6 C                     0.118889
      7 Cl                    0.525863
      8 C                    -0.040548
      9 Cl                    0.604242
     10 C                    -1.128748
     11 H                     0.217276
     12 C                    -0.407219
     13 C                    -0.380995
     14 Cl                    0.371238
     15 C                    -0.043391
     16 H                     0.231533
     17 C                     0.211725
     18 Cl                    0.487779
     19 C                    -0.462381
     20 H                     0.236264
     21 C                    -0.257319
     22 Cl                    0.444816
  ----------------------------------------
  Sum of atomic charges =     0.000000

 -----------------------------------------------------------------
                    Cartesian Multipole Moments
 -----------------------------------------------------------------
    Charge (ESU x 10^10)
                -0.0000
    Dipole Moment (Debye)
         X       0.9822      Y      -0.0615      Z      -0.5618
       Tot       1.1332
    Quadrupole Moments (Debye-Ang)
        XX    -148.6368     XY      -1.1376     YY    -145.4000
        XZ      -1.2620     YZ      -0.0251     ZZ    -141.5668
    Octopole Moments (Debye-Ang^2)
       XXX    -165.4154    XXY      -3.1040    XYY     -53.3453
       YYY       3.4273    XXZ      33.6287    XYZ      -5.1028
       YYZ      31.8777    XZZ     -66.6226    YZZ       7.8085
       ZZZ     116.3250
    Hexadecapole Moments (Debye-Ang^3)
      XXXX   -6918.3168   XXXY      37.7165   XXYY   -1336.6980
      XYYY      54.0663   YYYY   -1249.5207   XXXZ    1270.9949
      XXYZ      40.0082   XYYZ     406.1906   YYYZ     100.3656
      XXZZ   -1632.4864   XYZZ      45.7986   YYZZ    -694.6621
      XZZZ    1239.4153   YZZZ     105.9118   ZZZZ   -2943.4181
 -----------------------------------------------------------------
 Calculating analytic gradient of the SCF energy
 Gradient of SCF Energy
            1           2           3           4           5           6
    1  -0.0004121  -0.0001642   0.0007843   0.0000468  -0.0000345   0.0000707
    2  -0.0002303  -0.0003509  -0.0019810   0.0000014  -0.0000167   0.0000112
    3   0.0001439  -0.0005428  -0.0007960   0.0000726  -0.0000103  -0.0000567
            7           8           9          10          11          12
    1  -0.0000469  -0.0001031   0.0000033   0.0001873   0.0000621   0.0002866
    2  -0.0000310   0.0000310  -0.0000088   0.0003269   0.0000624   0.0004529
    3  -0.0000058  -0.0000584   0.0000366  -0.0001086  -0.0001082  -0.0002345
           13          14          15          16          17          18
    1  -0.0000128  -0.0002823  -0.0000959   0.0000165  -0.0001099   0.0000612
    2   0.0003926   0.0016742  -0.0001830   0.0000341   0.0002038  -0.0000057
    3  -0.0000114   0.0015386   0.0001710  -0.0000227  -0.0000362  -0.0000120
           19          20          21          22
    1   0.0001665   0.0000281  -0.0003309  -0.0001208
    2  -0.0000845   0.0000128  -0.0001651  -0.0001462
    3  -0.0000797   0.0000349   0.0000239   0.0000616
 Max gradient component =       1.981E-03
 RMS gradient           =       4.294E-04
 Gradient time:  CPU 259.51 s  wall 259.52 s
 Geometry Optimization Parameters
   NAtoms,    NIC,     NZ,  NCons,   NDum,   NFix, NCnnct, MaxDiis
       22     163      22       0       0       0       0       0

 Cartesian Hessian Update
 Hessian updated using BFGS update


** GEOMETRY OPTIMIZATION IN DELOCALIZED INTERNAL COORDINATES **
   Searching for a Minimum

   Optimization Cycle:   9

                       Coordinates (Angstroms)
     ATOM                X               Y               Z
      1  C         0.0023328505    0.0220956467    0.0241235924
      2  C        -0.0336518222    0.3134647845    1.3919230995
      3  Cl        1.4456603465    0.6726705620    2.2596520933
      4  C        -1.2306414846    0.3292741881    2.0964276009
      5  H        -1.2391649358    0.5574944072    3.1532836411
      6  C        -2.4251286552    0.0494777287    1.4394640956
      7  Cl       -3.9075710999    0.0740218555    2.3575848801
      8  C        -2.4146081743   -0.2441971802    0.0726961761
      9  Cl       -3.8833975382   -0.6134559861   -0.7940060171
     10  C        -1.2067151676   -0.2523879636   -0.6169404103
     11  H        -1.2092063634   -0.4819953620   -1.6748630599
     12  C         1.2755324769   -0.0114935495   -0.7478156914
     13  C         2.1925526135   -1.0644110543   -0.6041099924
     14  Cl        1.8528239840   -2.3628742896    0.5215649153
     15  C         3.3790947880   -1.1296714429   -1.3247828189
     16  H         4.0593358804   -1.9582892485   -1.1898681402
     17  C         3.6661623025   -0.1065147575   -2.2197844585
     18  Cl        5.1570449360   -0.1661658332   -3.1379886623
     19  C         2.7990382405    0.9624932251   -2.4014724328
     20  H         3.0335422941    1.7585401658   -3.0937326963
     21  C         1.6192542376    0.9928331235   -1.6640698121
     22  Cl        0.5549684244    2.3674898108   -1.8974961626
   Point Group: c1    Number of degrees of freedom:    60


   Energy is  -3221.137503070

 Hessian updated using BFGS update

 60 Hessian modes will be used to form the next step
  Hessian Eigenvalues:
     0.005472    0.017735    0.018787    0.020767    0.020929    0.021825
     0.022953    0.023614    0.023845    0.023898    0.024091    0.024100
     0.024114    0.024116    0.024135    0.024140    0.024148    0.024235
     0.027851    0.075387    0.159994    0.159998    0.160054    0.160283
     0.216518    0.229478    0.232027    0.236078    0.237295    0.241091
     0.249977    0.249994    0.250002    0.250044    0.250204    0.252872
     0.288565    0.289531    0.300878    0.301030    0.301252    0.301707
     0.310829    0.353018    0.356666    0.356674    0.356731    0.364668
     0.413517    0.424194    0.430306    0.455482    0.463073    0.468228
     0.472124    0.478240    0.479081    0.479220    0.479376    0.539030

 Minimum search - taking simple RFO step
 Searching for Lamda that Minimizes Along All modes
 Value Taken    Lamda =  -0.00091546
 Calculated Step too Large.  Step scaled by  0.800195
 Step Taken.  Stepsize is  0.300000

                             Maximum     Tolerance    Cnvgd?
         Gradient           0.001947      0.000300      NO
         Displacement       0.214784      0.001200      NO
         Energy change     -0.000950      0.000001      NO


 New Cartesian Coordinates Obtained by Inverse Iteration

 Displacement from previous Coordinates is:  0.532103
 ----------------------------------------------------------------
             Standard Nuclear Orientation (Angstroms)
    I     Atom           X                Y                Z
 ----------------------------------------------------------------
    1      C      -0.0009325227     0.0253592307     0.0180564274
    2      C      -0.0368378571     0.3563285023     1.3766438351
    3      Cl      1.4403517573     0.7687088334     2.2238363861
    4      C      -1.2311533868     0.3708281239     2.0853139869
    5      H      -1.2407565913     0.6301767215     3.1349569229
    6      C      -2.4223393040     0.0485976921     1.4413102815
    7      Cl     -3.9020338184     0.0736545581     2.3641861683
    8      C      -2.4111107284    -0.2859132194     0.0842261594
    9      Cl     -3.8751696203    -0.7113457728    -0.7646656381
   10      C      -1.2055590659    -0.2917375991    -0.6102131007
   11      H      -1.2067242136    -0.5527861109    -1.6608433533
   12      C       1.2730109642    -0.0110860964    -0.7533174067
   13      C       2.1671568149    -1.0856807897    -0.6368829688
   14      Cl      1.7940949131    -2.4087922135     0.4490476013
   15      C       3.3562634728    -1.1520291738    -1.3534945987
   16      H       4.0195898830    -1.9976722626    -1.2415847435
   17      C       3.6683069270    -0.1067733065    -2.2140506778
   18      Cl      5.1632086567    -0.1670587025    -3.1257570744
   19      C       2.8234850711     0.9845187867    -2.3667620032
   20      H       3.0771157731     1.7964381996    -3.0334848398
   21      C       1.6400587904     1.0144723941    -1.6351956878
   22      Cl      0.5972322185     2.4101910351    -1.8315359367
 ----------------------------------------------------------------
 Nuclear Repulsion Energy =        2020.25623578 hartrees
 There are       89 alpha and       89 beta electrons
 Applying Cartesian multipole field
    Component          Value
    ---------          -----
     (2,0,0)        1.00000E-12
     (0,2,0)        2.00000E-11
     (0,0,2)       -3.00000E-11
 Nucleus-field energy     =    -0.0000000396 hartrees
 Requested basis set is 6-311++G(d,p)
 There are 170 shells and 472 basis functions
 A cutoff of  1.0D-15 yielded  10899 shell pairs
 There are     92057 function pairs (     98956 Cartesian)
 Smallest overlap matrix eigenvalue = 1.80E-07
 Linear dependence detected in AO basis
 Number of orthogonalized atomic orbitals = 467
 Maximum deviation from orthogonality = 5.702E-10
 Guess from superposition of atomic densities
 Warning:  Energy on first SCF cycle will be non-variational
 SAD guess density has 178.000000 electrons

 -----------------------------------------------------------------------
  General SCF calculation program by
  Eric Jon Sundstrom, Paul Horn, Yuezhi Mao, Dmitri Zuev, Alec White,
  David Stuck, Shaama M.S., Shane Yost, Joonho Lee, David Small,
  Daniel Levine, Susi Lehtola, Hugh Burton, Evgeny Epifanovsky,
  Bang C. Huynh
 -----------------------------------------------------------------------
 Exchange:     0.2000 Hartree-Fock + 0.0800 Slater + 0.7200 B88
 Correlation:  0.1900 VWN1RPA + 0.8100 LYP
 Using SG-1 standard quadrature grid
 A restricted SCF calculation will be
 performed using DIIS
 SCF converges when DIIS error is below 1.0e-08
 ---------------------------------------
  Cycle       Energy         DIIS error
 ---------------------------------------
    1   -3225.3478347095      2.82e-02  
    2   -3221.0049027028      2.20e-03  
    3   -3220.9326520600      2.66e-03  
    4   -3221.1302894224      5.12e-04  
    5   -3221.1357835991      2.81e-04  
    6   -3221.1377469196      1.07e-04  
    7   -3221.1380506408      2.83e-05  
    8   -3221.1380700796      8.95e-06  
    9   -3221.1380721957      2.24e-06  
   10   -3221.1380723221      9.32e-07  
   11   -3221.1380723460      1.56e-07  
   12   -3221.1380723464      8.19e-08  
   13   -3221.1380723466      3.56e-08  
   14   -3221.1380723467      1.10e-08  
   15   -3221.1380723466      3.74e-09  Convergence criterion met
 ---------------------------------------
 SCF time:   CPU 757.69s  wall 758.00s 
 SCF   energy in the final basis set =    -3221.1380723466
 Total energy in the final basis set =    -3221.1380723466

 --------------------------------------------------------------

                    Orbital Energies (a.u.)
 --------------------------------------------------------------

 Alpha MOs
 -- Occupied --
********-101.5781-101.5767-101.5762-101.5748-101.5737 -10.2769 -10.2762
-10.2740 -10.2734 -10.2697 -10.2692 -10.2378 -10.2332 -10.2211 -10.2209
-10.2208 -10.2206  -9.4928  -9.4926  -9.4915  -9.4908  -9.4893  -9.4885
 -7.2576  -7.2573  -7.2563  -7.2556  -7.2542  -7.2532  -7.2476  -7.2474
 -7.2470  -7.2470  -7.2462  -7.2458  -7.2457  -7.2449  -7.2441  -7.2435
 -7.2433  -7.2428  -0.9538  -0.9410  -0.9088  -0.9011  -0.8974  -0.8803
 -0.8478  -0.8369  -0.8025  -0.7694  -0.7639  -0.7382  -0.6624  -0.6446
 -0.6400  -0.6123  -0.5588  -0.5402  -0.5323  -0.5243  -0.4967  -0.4876
 -0.4691  -0.4684  -0.4649  -0.4491  -0.4469  -0.4350  -0.4170  -0.4131
 -0.4079  -0.3962  -0.3867  -0.3851  -0.3675  -0.3488  -0.3464  -0.3443
 -0.3369  -0.3355  -0.3305  -0.3293  -0.3274  -0.2866  -0.2784  -0.2765
 -0.2644
 -- Virtual --
 -0.0649  -0.0612  -0.0522  -0.0481  -0.0367  -0.0269  -0.0109  -0.0011
  0.0038   0.0095   0.0100   0.0114   0.0136   0.0244   0.0330   0.0392
  0.0427   0.0500   0.0511   0.0549   0.0588   0.0662   0.0672   0.0781
  0.0823   0.0834   0.0857   0.0878   0.0910   0.0949   0.0988   0.1035
  0.1065   0.1086   0.1115   0.1130   0.1149   0.1172   0.1188   0.1221
  0.1236   0.1256   0.1291   0.1311   0.1319   0.1360   0.1396   0.1459
  0.1502   0.1537   0.1578   0.1627   0.1677   0.1719   0.1754   0.1769
  0.1778   0.1825   0.1940   0.1973   0.2037   0.2073   0.2125   0.2151
  0.2201   0.2237   0.2282   0.2295   0.2340   0.2384   0.2438   0.2446
  0.2507   0.2524   0.2566   0.2590   0.2623   0.2632   0.2688   0.2722
  0.2758   0.2771   0.2810   0.2825   0.2882   0.2974   0.2986   0.3087
  0.3110   0.3151   0.3228   0.3252   0.3300   0.3435   0.3507   0.3735
  0.3910   0.3998   0.4098   0.4272   0.4343   0.4429   0.4472   0.4490
  0.4542   0.4599   0.4689   0.4731   0.4776   0.4812   0.4849   0.4880
  0.5022   0.5059   0.5097   0.5142   0.5213   0.5371   0.5448   0.5500
  0.5571   0.5657   0.5697   0.5759   0.5856   0.5911   0.5968   0.5998
  0.6089   0.6156   0.6165   0.6276   0.6329   0.6398   0.6490   0.6547
  0.6590   0.6620   0.6709   0.6804   0.6878   0.6917   0.6994   0.7038
  0.7091   0.7330   0.7756   0.7844   0.7972   0.8052   0.8228   0.8274
  0.8296   0.8341   0.8353   0.8417   0.8433   0.8451   0.8468   0.8502
  0.8541   0.8560   0.8585   0.8613   0.8619   0.8729   0.8825   0.8870
  0.8932   0.8988   0.9035   0.9057   0.9133   0.9203   0.9207   0.9322
  0.9373   0.9437   0.9468   0.9509   0.9550   0.9574   0.9670   0.9709
  0.9770   0.9831   0.9946   0.9980   1.0164   1.0242   1.0257   1.0471
  1.0473   1.0703   1.1068   1.1104   1.1442   1.1749   1.1814   1.1867
  1.2089   1.2202   1.2244   1.2320   1.2355   1.2500   1.2592   1.2762
  1.2829   1.2912   1.3016   1.3131   1.3190   1.3221   1.3364   1.3617
  1.4062   1.4357   1.4695   1.4823   1.4919   1.5389   1.5455   1.5516
  1.5568   1.5744   1.5778   1.5842   1.5951   1.6190   1.6626   1.6661
  1.7007   1.7316   1.7320   1.7466   1.7932   1.8044   1.8143   1.8330
  1.8401   1.8449   1.8598   1.9169   1.9257   1.9260   1.9407   1.9450
  1.9459   1.9898   1.9905   2.0189   2.0332   2.0539   2.0577   2.0827
  2.0909   2.1189   2.1475   2.1838   2.2277   2.2304   2.2364   2.2525
  2.2590   2.2724   2.2752   2.2859   2.3018   2.3075   2.3263   2.3462
  2.3723   2.3936   2.4156   2.4320   2.4496   2.4598   2.4794   2.4880
  2.5178   2.5228   2.5313   2.5453   2.5532   2.5697   2.5948   2.6012
  2.6182   2.6392   2.6800   2.6825   2.7030   2.7141   2.7199   2.7325
  2.7468   2.7496   2.7641   2.7725   2.7810   2.8076   2.8241   2.8339
  2.8475   2.8897   2.9563   2.9774   3.0587   3.0830   3.0842   3.1029
  3.1225   3.1307   3.1476   3.1948   3.2201   3.2388   3.2727   3.3265
  3.3523   3.4463   3.5057   3.5325   3.6089   3.6996   3.7276   3.7807
  3.8239   3.9058   3.9818   4.0818   4.1212   4.3422   4.7945   4.8168
  9.7617   9.7643   9.7943   9.7970   9.8238   9.8371  23.3668  23.5144
 23.8300  23.8449  23.8563  23.8858  23.9320  24.0140  24.0343  24.0576
 24.0950  24.1263  25.7789  25.8123  25.8625  25.8705  25.9226  25.9574
 26.0882  26.1158  26.1315  26.2366  26.3140  26.4061  26.5133  26.5949
 26.6528  26.6992  26.7904  26.8868 215.7535 215.7568 215.7897 215.7947
215.8301 215.8442
 --------------------------------------------------------------

          Ground-State Mulliken Net Atomic Charges

     Atom                 Charge (a.u.)
  ----------------------------------------
      1 C                    -0.119868
      2 C                    -0.737685
      3 Cl                    0.412210
      4 C                    -0.450371
      5 H                     0.232563
      6 C                     0.123914
      7 Cl                    0.527012
      8 C                    -0.123515
      9 Cl                    0.602753
     10 C                    -1.119494
     11 H                     0.218515
     12 C                    -0.431335
     13 C                    -0.378671
     14 Cl                    0.388371
     15 C                    -0.108297
     16 H                     0.231669
     17 C                     0.259340
     18 Cl                    0.491692
     19 C                    -0.412506
     20 H                     0.236730
     21 C                    -0.290817
     22 Cl                    0.447789
  ----------------------------------------
  Sum of atomic charges =     0.000000

 -----------------------------------------------------------------
                    Cartesian Multipole Moments
 -----------------------------------------------------------------
    Charge (ESU x 10^10)
                -0.0000
    Dipole Moment (Debye)
         X       0.9795      Y      -0.0514      Z      -0.5696
       Tot       1.1342
    Quadrupole Moments (Debye-Ang)
        XX    -148.6723     XY      -1.1636     YY    -145.2327
        XZ      -1.2839     YZ       0.1603     ZZ    -141.6682
    Octopole Moments (Debye-Ang^2)
       XXX    -165.7503    XXY      -2.5500    XYY     -52.9279
       YYY       3.4757    XXZ      33.2598    XYZ      -5.2233
       YYZ      31.6638    XZZ     -66.5657    YZZ       7.9292
       ZZZ     116.5720
    Hexadecapole Moments (Debye-Ang^3)
      XXXX   -6902.8819   XXXY      12.3421   XXYY   -1341.2882
      XYYY      24.6743   YYYY   -1310.5262   XXXZ    1284.1389
      XXYZ      33.5962   XYYZ     409.8280   YYYZ      77.4617
      XXZZ   -1620.9167   XYZZ      35.7677   YYZZ    -695.7238
      XZZZ    1255.8957   YZZZ      86.2913   ZZZZ   -2895.0843
 -----------------------------------------------------------------
 Calculating analytic gradient of the SCF energy
 Gradient of SCF Energy
            1           2           3           4           5           6
    1  -0.0005297  -0.0000887   0.0006121   0.0001126  -0.0000380   0.0000864
    2  -0.0001187  -0.0003952  -0.0011449  -0.0000099  -0.0000153  -0.0000426
    3  -0.0000211  -0.0002658  -0.0005587   0.0000706  -0.0000135  -0.0001993
            7           8           9          10          11          12
    1  -0.0000798  -0.0000667  -0.0000315   0.0002605   0.0000273   0.0004468
    2   0.0000089   0.0001590  -0.0001259   0.0002034   0.0000691   0.0003229
    3   0.0000092   0.0000952   0.0000335  -0.0000926  -0.0000983  -0.0003917
           13          14          15          16          17          18
    1  -0.0001505  -0.0002240  -0.0001220   0.0000156  -0.0000749   0.0000417
    2   0.0003180   0.0010413  -0.0000984   0.0000044   0.0002103  -0.0000086
    3   0.0002007   0.0009572   0.0001483  -0.0000543  -0.0000715   0.0000119
           19          20          21          22
    1   0.0002028   0.0000445  -0.0003658  -0.0000788
    2  -0.0001764   0.0000306   0.0000072  -0.0002390
    3   0.0000083   0.0000351   0.0001076   0.0000890
 Max gradient component =       1.145E-03
 RMS gradient           =       2.981E-04
 Gradient time:  CPU 260.25 s  wall 260.26 s
 Geometry Optimization Parameters
   NAtoms,    NIC,     NZ,  NCons,   NDum,   NFix, NCnnct, MaxDiis
       22     163      22       0       0       0       0       0

 Cartesian Hessian Update
 Hessian updated using BFGS update


** GEOMETRY OPTIMIZATION IN DELOCALIZED INTERNAL COORDINATES **
   Searching for a Minimum

   Optimization Cycle:  10

                       Coordinates (Angstroms)
     ATOM                X               Y               Z
      1  C        -0.0009325227    0.0253592307    0.0180564274
      2  C        -0.0368378571    0.3563285023    1.3766438351
      3  Cl        1.4403517573    0.7687088334    2.2238363861
      4  C        -1.2311533868    0.3708281239    2.0853139869
      5  H        -1.2407565913    0.6301767215    3.1349569229
      6  C        -2.4223393040    0.0485976921    1.4413102815
      7  Cl       -3.9020338184    0.0736545581    2.3641861683
      8  C        -2.4111107284   -0.2859132194    0.0842261594
      9  Cl       -3.8751696203   -0.7113457728   -0.7646656381
     10  C        -1.2055590659   -0.2917375991   -0.6102131007
     11  H        -1.2067242136   -0.5527861109   -1.6608433533
     12  C         1.2730109642   -0.0110860964   -0.7533174067
     13  C         2.1671568149   -1.0856807897   -0.6368829688
     14  Cl        1.7940949131   -2.4087922135    0.4490476013
     15  C         3.3562634728   -1.1520291738   -1.3534945987
     16  H         4.0195898830   -1.9976722626   -1.2415847435
     17  C         3.6683069270   -0.1067733065   -2.2140506778
     18  Cl        5.1632086567   -0.1670587025   -3.1257570744
     19  C         2.8234850711    0.9845187867   -2.3667620032
     20  H         3.0771157731    1.7964381996   -3.0334848398
     21  C         1.6400587904    1.0144723941   -1.6351956878
     22  Cl        0.5972322185    2.4101910351   -1.8315359367
   Point Group: c1    Number of degrees of freedom:    60


   Energy is  -3221.138072347

 Hessian updated using BFGS update

 60 Hessian modes will be used to form the next step
  Hessian Eigenvalues:
     0.003308    0.017730    0.018742    0.020797    0.020930    0.021710
     0.022958    0.023614    0.023848    0.023897    0.024092    0.024104
     0.024114    0.024116    0.024135    0.024141    0.024151    0.024305
     0.027851    0.075397    0.159992    0.159998    0.160048    0.160285
     0.216127    0.229481    0.232020    0.236106    0.237279    0.241087
     0.249974    0.249996    0.250003    0.250049    0.250204    0.252850
     0.288500    0.289618    0.300886    0.301031    0.301277    0.301739
     0.310532    0.353016    0.356666    0.356674    0.356732    0.364648
     0.413560    0.424152    0.430304    0.455472    0.463101    0.468237
     0.472127    0.478188    0.479097    0.479226    0.479388    0.538251

 Minimum search - taking simple RFO step
 Searching for Lamda that Minimizes Along All modes
 Value Taken    Lamda =  -0.00056317
 Calculated Step too Large.  Step scaled by  0.799296
 Step Taken.  Stepsize is  0.300000

                             Maximum     Tolerance    Cnvgd?
         Gradient           0.001274      0.000300      NO
         Displacement       0.218736      0.001200      NO
         Energy change     -0.000569      0.000001      NO


 New Cartesian Coordinates Obtained by Inverse Iteration

 Displacement from previous Coordinates is:  0.496479
 ----------------------------------------------------------------
             Standard Nuclear Orientation (Angstroms)
    I     Atom           X                Y                Z
 ----------------------------------------------------------------
    1      C      -0.0014208756     0.0264626632     0.0170891050
    2      C      -0.0418783372     0.3969274525     1.3653087333
    3      Cl      1.4281120169     0.8598163564     2.1980150967
    4      C      -1.2357768541     0.4109262503     2.0746361947
    5      H      -1.2494032111     0.7007050849     3.1162680256
    6      C      -2.4216847446     0.0489586168     1.4418076413
    7      Cl     -3.9010497004     0.0765240595     2.3652282570
    8      C      -2.4055514120    -0.3250493207     0.0953893911
    9      Cl     -3.8631056094    -0.7947444951    -0.7410880861
   10      C      -1.2002073745    -0.3311828322    -0.5997982670
   11      H      -1.1971517560    -0.6227445925    -1.6423026840
   12      C       1.2731649497    -0.0119580346    -0.7541337628
   13      C       2.1468026758    -1.1054247553    -0.6676534401
   14      Cl      1.7460156675    -2.4535925328     0.3770065607
   15      C       3.3367477197    -1.1715371639    -1.3833396974
   16      H       3.9848671120    -2.0316572257    -1.2949497750
   17      C       3.6690957592    -0.1073492736    -2.2123366177
   18      Cl      5.1644319674    -0.1679948162    -3.1234843673
   19      C       2.8440447432     1.0027871036    -2.3350838076
   20      H       3.1125249795     1.8281228662    -2.9791846634
   21      C       1.6601845528     1.0324407659    -1.6045267352
   22      Cl      0.6384958647     2.4479626536    -1.7630773626
 ----------------------------------------------------------------
 Nuclear Repulsion Energy =        2019.45925021 hartrees
 There are       89 alpha and       89 beta electrons
 Applying Cartesian multipole field
    Component          Value
    ---------          -----
     (2,0,0)        1.00000E-12
     (0,2,0)        2.00000E-11
     (0,0,2)       -3.00000E-11
 Nucleus-field energy     =    -0.0000000376 hartrees
 Requested basis set is 6-311++G(d,p)
 There are 170 shells and 472 basis functions
 A cutoff of  1.0D-15 yielded  10898 shell pairs
 There are     92000 function pairs (     98885 Cartesian)
 Smallest overlap matrix eigenvalue = 1.64E-07
 Linear dependence detected in AO basis
 Number of orthogonalized atomic orbitals = 467
 Maximum deviation from orthogonality = 4.280E-10
 Guess from superposition of atomic densities
 Warning:  Energy on first SCF cycle will be non-variational
 SAD guess density has 178.000000 electrons

 -----------------------------------------------------------------------
  General SCF calculation program by
  Eric Jon Sundstrom, Paul Horn, Yuezhi Mao, Dmitri Zuev, Alec White,
  David Stuck, Shaama M.S., Shane Yost, Joonho Lee, David Small,
  Daniel Levine, Susi Lehtola, Hugh Burton, Evgeny Epifanovsky,
  Bang C. Huynh
 -----------------------------------------------------------------------
 Exchange:     0.2000 Hartree-Fock + 0.0800 Slater + 0.7200 B88
 Correlation:  0.1900 VWN1RPA + 0.8100 LYP
 Using SG-1 standard quadrature grid
 A restricted SCF calculation will be
 performed using DIIS
 SCF converges when DIIS error is below 1.0e-08
 ---------------------------------------
  Cycle       Energy         DIIS error
 ---------------------------------------
    1   -3225.3469004207      2.82e-02  
    2   -3221.0051537679      2.20e-03  
    3   -3220.9327404587      2.66e-03  
    4   -3221.1305798846      5.14e-04  
    5   -3221.1361018123      2.83e-04  
    6   -3221.1380976460      1.07e-04  
    7   -3221.1384002785      2.83e-05  
    8   -3221.1384196035      8.95e-06  
    9   -3221.1384217188      2.22e-06  
   10   -3221.1384218425      9.30e-07  
   11   -3221.1384218663      1.51e-07  
   12   -3221.1384218669      7.55e-08  
   13   -3221.1384218670      3.21e-08  
   14   -3221.1384218668      1.05e-08  
   15   -3221.1384218669      3.98e-09  Convergence criterion met
 ---------------------------------------
 SCF time:   CPU 784.25s  wall 784.00s 
 SCF   energy in the final basis set =    -3221.1384218669
 Total energy in the final basis set =    -3221.1384218669

 --------------------------------------------------------------

                    Orbital Energies (a.u.)
 --------------------------------------------------------------

 Alpha MOs
 -- Occupied --
********-101.5779-101.5771-101.5762-101.5748-101.5740 -10.2768 -10.2763
-10.2740 -10.2734 -10.2697 -10.2692 -10.2377 -10.2331 -10.2211 -10.2208
-10.2208 -10.2206  -9.4926  -9.4926  -9.4918  -9.4907  -9.4893  -9.4887
 -7.2574  -7.2573  -7.2566  -7.2556  -7.2542  -7.2534  -7.2475  -7.2473
 -7.2470  -7.2469  -7.2465  -7.2461  -7.2456  -7.2449  -7.2441  -7.2435
 -7.2435  -7.2430  -0.9537  -0.9410  -0.9088  -0.9010  -0.8977  -0.8803
 -0.8478  -0.8369  -0.8024  -0.7694  -0.7638  -0.7383  -0.6623  -0.6442
 -0.6404  -0.6123  -0.5588  -0.5392  -0.5335  -0.5244  -0.4967  -0.4876
 -0.4691  -0.4683  -0.4650  -0.4486  -0.4472  -0.4351  -0.4169  -0.4133
 -0.4075  -0.3959  -0.3865  -0.3853  -0.3674  -0.3488  -0.3462  -0.3445
 -0.3370  -0.3362  -0.3303  -0.3293  -0.3274  -0.2855  -0.2784  -0.2772
 -0.2647
 -- Virtual --
 -0.0632  -0.0609  -0.0528  -0.0495  -0.0368  -0.0269  -0.0110  -0.0011
  0.0039   0.0097   0.0099   0.0111   0.0135   0.0243   0.0329   0.0393
  0.0427   0.0503   0.0513   0.0541   0.0587   0.0662   0.0670   0.0784
  0.0822   0.0838   0.0856   0.0875   0.0906   0.0950   0.0987   0.1030
  0.1065   0.1092   0.1112   0.1131   0.1146   0.1170   0.1192   0.1217
  0.1233   0.1258   0.1293   0.1309   0.1317   0.1363   0.1390   0.1464
  0.1497   0.1531   0.1573   0.1639   0.1671   0.1724   0.1757   0.1768
  0.1769   0.1820   0.1937   0.1966   0.2027   0.2072   0.2123   0.2151
  0.2208   0.2222   0.2278   0.2304   0.2331   0.2376   0.2432   0.2448
  0.2496   0.2518   0.2570   0.2592   0.2623   0.2633   0.2690   0.2716
  0.2766   0.2773   0.2811   0.2839   0.2873   0.2965   0.2979   0.3094
  0.3110   0.3142   0.3250   0.3264   0.3329   0.3429   0.3530   0.3748
  0.3907   0.3997   0.4106   0.4318   0.4350   0.4428   0.4481   0.4494
  0.4544   0.4569   0.4657   0.4736   0.4775   0.4801   0.4854   0.4878
  0.5016   0.5043   0.5125   0.5144   0.5228   0.5380   0.5442   0.5499
  0.5573   0.5652   0.5713   0.5763   0.5837   0.5921   0.5969   0.5990
  0.6104   0.6152   0.6173   0.6279   0.6359   0.6403   0.6480   0.6559
  0.6582   0.6606   0.6725   0.6797   0.6879   0.6929   0.6996   0.7062
  0.7088   0.7338   0.7742   0.7854   0.7968   0.8063   0.8233   0.8288
  0.8317   0.8340   0.8352   0.8402   0.8431   0.8453   0.8484   0.8491
  0.8547   0.8552   0.8596   0.8598   0.8626   0.8712   0.8816   0.8875
  0.8943   0.8995   0.9033   0.9069   0.9121   0.9188   0.9194   0.9330
  0.9379   0.9450   0.9479   0.9520   0.9551   0.9588   0.9649   0.9681
  0.9765   0.9840   0.9957   0.9984   1.0211   1.0250   1.0281   1.0448
  1.0521   1.0693   1.1002   1.1105   1.1440   1.1805   1.1833   1.1922
  1.2125   1.2195   1.2255   1.2322   1.2404   1.2446   1.2592   1.2777
  1.2819   1.2928   1.3034   1.3153   1.3231   1.3246   1.3370   1.3615
  1.4115   1.4312   1.4713   1.4805   1.4888   1.5413   1.5455   1.5519
  1.5597   1.5724   1.5779   1.5840   1.5954   1.6209   1.6637   1.6659
  1.7021   1.7319   1.7364   1.7473   1.7953   1.8042   1.8131   1.8311
  1.8372   1.8441   1.8579   1.9181   1.9250   1.9266   1.9412   1.9448
  1.9452   1.9914   1.9926   2.0208   2.0338   2.0542   2.0580   2.0837
  2.0902   2.1192   2.1494   2.1836   2.2279   2.2308   2.2370   2.2499
  2.2596   2.2660   2.2727   2.2863   2.3053   2.3099   2.3237   2.3479
  2.3764   2.3931   2.4173   2.4293   2.4485   2.4583   2.4802   2.4873
  2.5165   2.5241   2.5304   2.5447   2.5518   2.5689   2.5977   2.6023
  2.6193   2.6368   2.6809   2.6846   2.7036   2.7136   2.7199   2.7320
  2.7477   2.7496   2.7598   2.7723   2.7811   2.8114   2.8248   2.8323
  2.8464   2.8883   2.9584   2.9767   3.0611   3.0866   3.0873   3.1052
  3.1210   3.1281   3.1483   3.1957   3.2169   3.2410   3.2764   3.3251
  3.3531   3.4511   3.5053   3.5365   3.6138   3.6994   3.7294   3.7820
  3.8245   3.9068   3.9839   4.0814   4.1218   4.3386   4.7963   4.8139
  9.7627   9.7656   9.7947   9.7965   9.8329   9.8363  23.3707  23.5152
 23.8302  23.8442  23.8566  23.8867  23.9320  24.0145  24.0341  24.0584
 24.0951  24.1284  25.7789  25.8124  25.8442  25.8625  25.9241  25.9647
 26.0868  26.1160  26.1294  26.2433  26.3191  26.3988  26.5138  26.5951
 26.6462  26.6869  26.7936  26.9133 215.7539 215.7586 215.7904 215.7940
215.8404 215.8435
 --------------------------------------------------------------

          Ground-State Mulliken Net Atomic Charges

     Atom                 Charge (a.u.)
  ----------------------------------------
      1 C                    -0.121302
      2 C                    -0.741640
      3 Cl                    0.420203
      4 C                    -0.392072
      5 H                     0.234427
      6 C                     0.133756
      7 Cl                    0.528036
      8 C                    -0.182803
      9 Cl                    0.602350
     10 C                    -1.127573
     11 H                     0.219729
     12 C                    -0.450500
     13 C                    -0.383627
     14 Cl                    0.399839
     15 C                    -0.167252
     16 H                     0.232097
     17 C                     0.310048
     18 Cl                    0.495183
     19 C                    -0.366080
     20 H                     0.236450
     21 C                    -0.323326
     22 Cl                    0.444056
  ----------------------------------------
  Sum of atomic charges =     0.000000

 -----------------------------------------------------------------
                    Cartesian Multipole Moments
 -----------------------------------------------------------------
    Charge (ESU x 10^10)
                -0.0000
    Dipole Moment (Debye)
         X       0.9776      Y      -0.0436      Z      -0.5748
       Tot       1.1349
    Quadrupole Moments (Debye-Ang)
        XX    -148.6871     XY      -1.1900     YY    -145.0891
        XZ      -1.3192     YZ       0.3309     ZZ    -141.7733
    Octopole Moments (Debye-Ang^2)
       XXX    -166.0482    XXY      -2.0919    XYY     -52.6036
       YYY       3.3337    XXZ      33.0355    XYZ      -5.3122
       YYZ      31.5365    XZZ     -66.4929    YZZ       7.9602
       ZZZ     116.8363
    Hexadecapole Moments (Debye-Ang^3)
      XXXX   -6885.8807   XXXY      -9.1060   XXYY   -1345.9444
      XYYY       0.1594   YYYY   -1370.0061   XXXZ    1297.1364
      XXYZ      26.9509   XYYZ     413.5376   YYYZ      54.1413
      XXZZ   -1610.4722   XYZZ      26.9904   YYZZ    -698.0616
      XZZZ    1271.9916   YZZZ      65.6074   ZZZZ   -2855.3382
 -----------------------------------------------------------------
 Calculating analytic gradient of the SCF energy
 Gradient of SCF Energy
            1           2           3           4           5           6
    1  -0.0006195   0.0000895   0.0003217   0.0001841  -0.0000462   0.0000588
    2   0.0000469  -0.0003554  -0.0006141  -0.0000066  -0.0000083  -0.0000999
    3  -0.0002171  -0.0000414  -0.0003893   0.0000519  -0.0000122  -0.0002843
            7           8           9          10          11          12
    1  -0.0000857  -0.0000768  -0.0000184   0.0003032   0.0000041   0.0004445
    2   0.0000343   0.0001128  -0.0000781   0.0000546   0.0000853   0.0001291
    3   0.0000108   0.0002705   0.0000155  -0.0000332  -0.0000416  -0.0004914
           13          14          15          16          17          18
    1  -0.0001956  -0.0001445  -0.0001127   0.0000188  -0.0001114   0.0000395
    2   0.0002238   0.0006394  -0.0000101  -0.0000041   0.0002103  -0.0000131
    3   0.0003641   0.0005174   0.0001327  -0.0000679  -0.0000288  -0.0000026
           19          20          21          22
    1   0.0001903   0.0000352  -0.0002017  -0.0000771
    2  -0.0002244   0.0000237   0.0001015  -0.0002476
    3   0.0000208   0.0000125   0.0001291   0.0000845
 Max gradient component =       6.394E-04
 RMS gradient           =       2.218E-04
 Gradient time:  CPU 260.75 s  wall 260.76 s
 Geometry Optimization Parameters
   NAtoms,    NIC,     NZ,  NCons,   NDum,   NFix, NCnnct, MaxDiis
       22     163      22       0       0       0       0       0

 Cartesian Hessian Update
 Hessian updated using BFGS update


** GEOMETRY OPTIMIZATION IN DELOCALIZED INTERNAL COORDINATES **
   Searching for a Minimum

   Optimization Cycle:  11

                       Coordinates (Angstroms)
     ATOM                X               Y               Z
      1  C        -0.0014208756    0.0264626632    0.0170891050
      2  C        -0.0418783372    0.3969274525    1.3653087333
      3  Cl        1.4281120169    0.8598163564    2.1980150967
      4  C        -1.2357768541    0.4109262503    2.0746361947
      5  H        -1.2494032111    0.7007050849    3.1162680256
      6  C        -2.4216847446    0.0489586168    1.4418076413
      7  Cl       -3.9010497004    0.0765240595    2.3652282570
      8  C        -2.4055514120   -0.3250493207    0.0953893911
      9  Cl       -3.8631056094   -0.7947444951   -0.7410880861
     10  C        -1.2002073745   -0.3311828322   -0.5997982670
     11  H        -1.1971517560   -0.6227445925   -1.6423026840
     12  C         1.2731649497   -0.0119580346   -0.7541337628
     13  C         2.1468026758   -1.1054247553   -0.6676534401
     14  Cl        1.7460156675   -2.4535925328    0.3770065607
     15  C         3.3367477197   -1.1715371639   -1.3833396974
     16  H         3.9848671120   -2.0316572257   -1.2949497750
     17  C         3.6690957592   -0.1073492736   -2.2123366177
     18  Cl        5.1644319674   -0.1679948162   -3.1234843673
     19  C         2.8440447432    1.0027871036   -2.3350838076
     20  H         3.1125249795    1.8281228662   -2.9791846634
     21  C         1.6601845528    1.0324407659   -1.6045267352
     22  Cl        0.6384958647    2.4479626536   -1.7630773626
   Point Group: c1    Number of degrees of freedom:    60


   Energy is  -3221.138421867

 Hessian updated using BFGS update

 60 Hessian modes will be used to form the next step
  Hessian Eigenvalues:
     0.002083    0.017725    0.018669    0.020910    0.020937    0.021652
     0.022954    0.023619    0.023848    0.023884    0.024093    0.024108
     0.024115    0.024118    0.024137    0.024142    0.024159    0.024269
     0.027855    0.074143    0.159989    0.159998    0.160033    0.160288
     0.215343    0.229456    0.232030    0.236095    0.237269    0.241084
     0.249989    0.249999    0.250039    0.250086    0.250206    0.252829
     0.288693    0.289697    0.300897    0.301031    0.301266    0.301744
     0.310177    0.353016    0.356666    0.356674    0.356732    0.364678
     0.413604    0.424150    0.430304    0.455458    0.463152    0.468255
     0.472124    0.478119    0.479098    0.479226    0.479411    0.537119

 Minimum search - taking simple RFO step
 Searching for Lamda that Minimizes Along All modes
 Value Taken    Lamda =  -0.00032944
 Calculated Step too Large.  Step scaled by  0.831721
 Step Taken.  Stepsize is  0.300000

                             Maximum     Tolerance    Cnvgd?
         Gradient           0.000715      0.000300      NO
         Displacement       0.217075      0.001200      NO
         Energy change     -0.000350      0.000001      NO


 New Cartesian Coordinates Obtained by Inverse Iteration

 Displacement from previous Coordinates is:  0.489832
 ----------------------------------------------------------------
             Standard Nuclear Orientation (Angstroms)
    I     Atom           X                Y                Z
 ----------------------------------------------------------------
    1      C       0.0005768840     0.0264598326     0.0205509266
    2      C      -0.0484265407     0.4373482454     1.3567011107
    3      Cl      1.4115494644     0.9473944520     2.1791461979
    4      C      -1.2439481302     0.4521724067     2.0635129068
    5      H      -1.2640387640     0.7717774650     3.0963170774
    6      C      -2.4226533838     0.0516981796     1.4404680751
    7      Cl     -3.9033473525     0.0803791028     2.3616098713
    8      C      -2.3979896624    -0.3615352790     0.1057584534
    9      Cl     -3.8466172862    -0.8748028882    -0.7203490329
   10      C      -1.1910609265    -0.3695278031    -0.5867068021
   11      H      -1.1807401700    -0.6927346080    -1.6197888684
   12      C       1.2755877909    -0.0132821993    -0.7504895571
   13      C       2.1290562086    -1.1244125814    -0.6977259553
   14      Cl      1.7041833354    -2.4971448531     0.3052338797
   15      C       3.3180094636    -1.1900970245    -1.4156901099
   16      H       3.9513550424    -2.0632900588    -1.3518562100
   17      C       3.6681920436    -0.1087025026    -2.2142064094
   18      Cl      5.1614725066    -0.1691432560    -3.1288305676
   19      C       2.8620696535     1.0185454281    -2.3047288079
   20      H       3.1431348459     1.8561588893    -2.9272453298
   21      C       1.6800514473     1.0479777556    -1.5716275071
   22      Cl      0.6808416635     2.4831601272    -1.6902636023
 ----------------------------------------------------------------
 Nuclear Repulsion Energy =        2018.58360099 hartrees
 There are       89 alpha and       89 beta electrons
 Applying Cartesian multipole field
    Component          Value
    ---------          -----
     (2,0,0)        1.00000E-12
     (0,2,0)        2.00000E-11
     (0,0,2)       -3.00000E-11
 Nucleus-field energy     =    -0.0000000358 hartrees
 Requested basis set is 6-311++G(d,p)
 There are 170 shells and 472 basis functions
 A cutoff of  1.0D-15 yielded  10908 shell pairs
 There are     92071 function pairs (     98964 Cartesian)
 Smallest overlap matrix eigenvalue = 1.50E-07
 Linear dependence detected in AO basis
 Number of orthogonalized atomic orbitals = 467
 Maximum deviation from orthogonality = 4.249E-10
 Guess from superposition of atomic densities
 Warning:  Energy on first SCF cycle will be non-variational
 SAD guess density has 178.000000 electrons

 -----------------------------------------------------------------------
  General SCF calculation program by
  Eric Jon Sundstrom, Paul Horn, Yuezhi Mao, Dmitri Zuev, Alec White,
  David Stuck, Shaama M.S., Shane Yost, Joonho Lee, David Small,
  Daniel Levine, Susi Lehtola, Hugh Burton, Evgeny Epifanovsky,
  Bang C. Huynh
 -----------------------------------------------------------------------
 Exchange:     0.2000 Hartree-Fock + 0.0800 Slater + 0.7200 B88
 Correlation:  0.1900 VWN1RPA + 0.8100 LYP
 Using SG-1 standard quadrature grid
 A restricted SCF calculation will be
 performed using DIIS
 SCF converges when DIIS error is below 1.0e-08
 ---------------------------------------
  Cycle       Energy         DIIS error
 ---------------------------------------
    1   -3225.3449830400      2.82e-02  
    2   -3221.0053174180      2.20e-03  
    3   -3220.9328170388      2.66e-03  
    4   -3221.1307525701      5.15e-04  
    5   -3221.1362841167      2.84e-04  
    6   -3221.1382950121      1.07e-04  
    7   -3221.1385971925      2.82e-05  
    8   -3221.1386164811      8.94e-06  
    9   -3221.1386185952      2.21e-06  
   10   -3221.1386187179      9.29e-07  
   11   -3221.1386187415      1.47e-07  
   12   -3221.1386187421      7.09e-08  
   13   -3221.1386187422      2.82e-08  
   14   -3221.1386187423      9.13e-09  Convergence criterion met
 ---------------------------------------
 SCF time:   CPU 716.14s  wall 716.00s 
 SCF   energy in the final basis set =    -3221.1386187423
 Total energy in the final basis set =    -3221.1386187423

 --------------------------------------------------------------

                    Orbital Energies (a.u.)
 --------------------------------------------------------------

 Alpha MOs
 -- Occupied --
********-101.5778-101.5773-101.5762-101.5748-101.5741 -10.2767 -10.2764
-10.2740 -10.2734 -10.2697 -10.2692 -10.2377 -10.2331 -10.2210 -10.2208
-10.2208 -10.2207  -9.4926  -9.4925  -9.4920  -9.4908  -9.4893  -9.4889
 -7.2573  -7.2572  -7.2568  -7.2556  -7.2542  -7.2536  -7.2473  -7.2473
 -7.2470  -7.2468  -7.2467  -7.2463  -7.2456  -7.2449  -7.2442  -7.2437
 -7.2435  -7.2431  -0.9536  -0.9411  -0.9087  -0.9009  -0.8979  -0.8803
 -0.8478  -0.8369  -0.8024  -0.7695  -0.7638  -0.7383  -0.6622  -0.6440
 -0.6407  -0.6123  -0.5588  -0.5383  -0.5346  -0.5244  -0.4966  -0.4876
 -0.4691  -0.4683  -0.4650  -0.4482  -0.4475  -0.4352  -0.4169  -0.4134
 -0.4073  -0.3956  -0.3864  -0.3854  -0.3674  -0.3488  -0.3461  -0.3447
 -0.3370  -0.3367  -0.3301  -0.3293  -0.3274  -0.2847  -0.2784  -0.2778
 -0.2649
 -- Virtual --
 -0.0626  -0.0597  -0.0543  -0.0500  -0.0368  -0.0269  -0.0110  -0.0011
  0.0039   0.0099   0.0099   0.0108   0.0134   0.0243   0.0328   0.0393
  0.0428   0.0504   0.0517   0.0534   0.0587   0.0662   0.0670   0.0786
  0.0821   0.0841   0.0856   0.0873   0.0903   0.0951   0.0986   0.1026
  0.1064   0.1097   0.1110   0.1132   0.1144   0.1168   0.1196   0.1214
  0.1229   0.1260   0.1295   0.1306   0.1315   0.1369   0.1384   0.1468
  0.1490   0.1528   0.1569   0.1649   0.1665   0.1727   0.1757   0.1763
  0.1770   0.1817   0.1934   0.1962   0.2022   0.2072   0.2121   0.2150
  0.2207   0.2220   0.2272   0.2312   0.2328   0.2364   0.2428   0.2447
  0.2490   0.2516   0.2575   0.2587   0.2625   0.2635   0.2690   0.2711
  0.2772   0.2776   0.2801   0.2859   0.2877   0.2942   0.2979   0.3099
  0.3110   0.3139   0.3258   0.3274   0.3363   0.3425   0.3547   0.3760
  0.3905   0.3998   0.4112   0.4358   0.4360   0.4429   0.4485   0.4495
  0.4521   0.4574   0.4622   0.4741   0.4773   0.4795   0.4846   0.4892
  0.4987   0.5037   0.5142   0.5149   0.5242   0.5394   0.5434   0.5504
  0.5579   0.5651   0.5723   0.5765   0.5825   0.5930   0.5968   0.5976
  0.6110   0.6147   0.6186   0.6279   0.6384   0.6404   0.6459   0.6539
  0.6590   0.6617   0.6738   0.6793   0.6887   0.6917   0.6997   0.7064
  0.7153   0.7352   0.7726   0.7874   0.7955   0.8079   0.8237   0.8293
  0.8333   0.8340   0.8358   0.8383   0.8427   0.8452   0.8467   0.8504
  0.8538   0.8561   0.8588   0.8608   0.8639   0.8689   0.8807   0.8884
  0.8955   0.8993   0.9025   0.9078   0.9126   0.9168   0.9184   0.9333
  0.9382   0.9460   0.9489   0.9521   0.9536   0.9594   0.9627   0.9668
  0.9764   0.9843   0.9956   1.0002   1.0237   1.0252   1.0312   1.0415
  1.0568   1.0683   1.0949   1.1103   1.1438   1.1810   1.1849   1.2000
  1.2157   1.2187   1.2264   1.2325   1.2394   1.2447   1.2592   1.2793
  1.2809   1.2947   1.3023   1.3179   1.3242   1.3333   1.3382   1.3617
  1.4165   1.4272   1.4730   1.4791   1.4860   1.5430   1.5452   1.5524
  1.5621   1.5687   1.5802   1.5834   1.5956   1.6235   1.6643   1.6655
  1.7031   1.7319   1.7404   1.7482   1.7981   1.8037   1.8121   1.8302
  1.8352   1.8449   1.8568   1.9188   1.9243   1.9267   1.9414   1.9442
  1.9451   1.9925   1.9939   2.0219   2.0351   2.0544   2.0582   2.0843
  2.0902   2.1197   2.1518   2.1836   2.2278   2.2310   2.2374   2.2481
  2.2580   2.2600   2.2728   2.2865   2.3070   2.3107   2.3238   2.3489
  2.3812   2.3914   2.4197   2.4265   2.4452   2.4586   2.4797   2.4874
  2.5145   2.5246   2.5302   2.5446   2.5503   2.5682   2.5991   2.6034
  2.6197   2.6350   2.6813   2.6861   2.7039   2.7132   2.7201   2.7310
  2.7452   2.7521   2.7559   2.7723   2.7813   2.8147   2.8252   2.8288
  2.8478   2.8872   2.9599   2.9758   3.0628   3.0890   3.0895   3.1072
  3.1201   3.1250   3.1492   3.1965   3.2142   3.2428   3.2799   3.3240
  3.3540   3.4551   3.5048   3.5399   3.6182   3.6991   3.7308   3.7831
  3.8250   3.9077   3.9855   4.0810   4.1223   4.3364   4.7978   4.8113
  9.7631   9.7667   9.7951   9.7960   9.8336   9.8467  23.3743  23.5158
 23.8304  23.8432  23.8568  23.8874  23.9318  24.0147  24.0338  24.0587
 24.0950  24.1295  25.7788  25.8124  25.8220  25.8626  25.9270  25.9651
 26.0857  26.1161  26.1283  26.2496  26.3318  26.3838  26.5139  26.5954
 26.6408  26.6770  26.7955  26.9324 215.7542 215.7599 215.7910 215.7932
215.8409 215.8555
 --------------------------------------------------------------

          Ground-State Mulliken Net Atomic Charges

     Atom                 Charge (a.u.)
  ----------------------------------------
      1 C                    -0.113671
      2 C                    -0.744384
      3 Cl                    0.416913
      4 C                    -0.349569
      5 H                     0.235976
      6 C                     0.143269
      7 Cl                    0.529042
      8 C                    -0.219105
      9 Cl                    0.602322
     10 C                    -1.137284
     11 H                     0.220545
     12 C                    -0.464718
     13 C                    -0.387788
     14 Cl                    0.409195
     15 C                    -0.218392
     16 H                     0.232967
     17 C                     0.352201
     18 Cl                    0.497967
     19 C                    -0.322692
     20 H                     0.235633
     21 C                    -0.352081
     22 Cl                    0.433655
  ----------------------------------------
  Sum of atomic charges =     0.000000

 -----------------------------------------------------------------
                    Cartesian Multipole Moments
 -----------------------------------------------------------------
    Charge (ESU x 10^10)
                 0.0000
    Dipole Moment (Debye)
         X       0.9751      Y      -0.0361      Z      -0.5789
       Tot       1.1346
    Quadrupole Moments (Debye-Ang)
        XX    -148.6846     XY      -1.2175     YY    -144.9582
        XZ      -1.3725     YZ       0.4960     ZZ    -141.8889
    Octopole Moments (Debye-Ang^2)
       XXX    -166.3516    XXY      -1.6677    XYY     -52.3695
       YYY       3.2291    XXZ      32.8907    XYZ      -5.3817
       YYZ      31.4337    XZZ     -66.4299    YZZ       7.9609
       ZZZ     117.0799
    Hexadecapole Moments (Debye-Ang^3)
      XXXX   -6865.5879   XXXY     -28.5630   XXYY   -1350.4404
      XYYY     -22.0096   YYYY   -1429.9957   XXXZ    1309.8885
      XXYZ      19.9558   XYYZ     417.2820   YYYZ      29.9629
      XXZZ   -1600.3502   XYZZ      18.6886   YYZZ    -701.4363
      XZZZ    1287.8639   YZZZ      43.5250   ZZZZ   -2821.3014
 -----------------------------------------------------------------
 Calculating analytic gradient of the SCF energy
 Gradient of SCF Energy
            1           2           3           4           5           6
    1  -0.0005497   0.0002361   0.0001083   0.0001754  -0.0000342   0.0000039
    2   0.0000389  -0.0001725  -0.0002239   0.0000096  -0.0000127  -0.0000941
    3  -0.0002787   0.0000403  -0.0001589   0.0000264  -0.0000011  -0.0002657
            7           8           9          10          11          12
    1  -0.0000547  -0.0001139   0.0000060   0.0002805   0.0000184   0.0003725
    2   0.0000030   0.0000895  -0.0000328   0.0000041   0.0000589   0.0000551
    3   0.0000189   0.0002794   0.0000042  -0.0000011  -0.0000120  -0.0003703
           13          14          15          16          17          18
    1  -0.0002212  -0.0000754  -0.0000434   0.0000269  -0.0001121   0.0000461
    2   0.0001103   0.0002591   0.0000395   0.0000009   0.0001368  -0.0000119
    3   0.0003544   0.0002038   0.0000695  -0.0000437   0.0000242  -0.0000215
           19          20          21          22
    1   0.0001225   0.0000074  -0.0000966  -0.0001028
    2  -0.0001572   0.0000079   0.0000585  -0.0001669
    3   0.0000145  -0.0000080   0.0000426   0.0000831
 Max gradient component =       5.497E-04
 RMS gradient           =       1.547E-04
 Gradient time:  CPU 257.10 s  wall 257.11 s
 Geometry Optimization Parameters
   NAtoms,    NIC,     NZ,  NCons,   NDum,   NFix, NCnnct, MaxDiis
       22     163      22       0       0       0       0       0

 Cartesian Hessian Update
 Hessian updated using BFGS update


** GEOMETRY OPTIMIZATION IN DELOCALIZED INTERNAL COORDINATES **
   Searching for a Minimum

   Optimization Cycle:  12

                       Coordinates (Angstroms)
     ATOM                X               Y               Z
      1  C         0.0005768840    0.0264598326    0.0205509266
      2  C        -0.0484265407    0.4373482454    1.3567011107
      3  Cl        1.4115494644    0.9473944520    2.1791461979
      4  C        -1.2439481302    0.4521724067    2.0635129068
      5  H        -1.2640387640    0.7717774650    3.0963170774
      6  C        -2.4226533838    0.0516981796    1.4404680751
      7  Cl       -3.9033473525    0.0803791028    2.3616098713
      8  C        -2.3979896624   -0.3615352790    0.1057584534
      9  Cl       -3.8466172862   -0.8748028882   -0.7203490329
     10  C        -1.1910609265   -0.3695278031   -0.5867068021
     11  H        -1.1807401700   -0.6927346080   -1.6197888684
     12  C         1.2755877909   -0.0132821993   -0.7504895571
     13  C         2.1290562086   -1.1244125814   -0.6977259553
     14  Cl        1.7041833354   -2.4971448531    0.3052338797
     15  C         3.3180094636   -1.1900970245   -1.4156901099
     16  H         3.9513550424   -2.0632900588   -1.3518562100
     17  C         3.6681920436   -0.1087025026   -2.2142064094
     18  Cl        5.1614725066   -0.1691432560   -3.1288305676
     19  C         2.8620696535    1.0185454281   -2.3047288079
     20  H         3.1431348459    1.8561588893   -2.9272453298
     21  C         1.6800514473    1.0479777556   -1.5716275071
     22  Cl        0.6808416635    2.4831601272   -1.6902636023
   Point Group: c1    Number of degrees of freedom:    60


   Energy is  -3221.138618742

 Hessian updated using BFGS update

 60 Hessian modes will be used to form the next step
  Hessian Eigenvalues:
     0.001604    0.017721    0.018545    0.020883    0.020933    0.021709
     0.022958    0.023617    0.023850    0.023876    0.024093    0.024110
     0.024114    0.024118    0.024135    0.024145    0.024160    0.024266
     0.027849    0.072824    0.159968    0.159998    0.160018    0.160291
     0.214124    0.229483    0.232034    0.236082    0.237280    0.241062
     0.249989    0.250000    0.250031    0.250056    0.250206    0.252822
     0.288797    0.289602    0.300880    0.301030    0.301246    0.301750
     0.309819    0.353024    0.356666    0.356673    0.356731    0.364681
     0.413570    0.424161    0.430300    0.455447    0.463095    0.468254
     0.472023    0.478066    0.479052    0.479167    0.479325    0.535890

 Minimum search - taking simple RFO step
 Searching for Lamda that Minimizes Along All modes
 Value Taken    Lamda =  -0.00010644
 Step Taken.  Stepsize is  0.241482

                             Maximum     Tolerance    Cnvgd?
         Gradient           0.000410      0.000300      NO
         Displacement       0.171863      0.001200      NO
         Energy change     -0.000197      0.000001      NO


 New Cartesian Coordinates Obtained by Inverse Iteration

 Displacement from previous Coordinates is:  0.402537
 ----------------------------------------------------------------
             Standard Nuclear Orientation (Angstroms)
    I     Atom           X                Y                Z
 ----------------------------------------------------------------
    1      C       0.0034945807     0.0252439215     0.0259028647
    2      C      -0.0549031350     0.4691526088     1.3509352539
    3      Cl      1.3958118333     1.0163546672     2.1660200345
    4      C      -1.2528398062     0.4862023634     2.0538955362
    5      H      -1.2796256051     0.8309903607     3.0784445656
    6      C      -2.4245106213     0.0551193169     1.4383505150
    7      Cl     -3.9077186317     0.0869977341     2.3551271832
    8      C      -2.3906724808    -0.3908940361     0.1142955809
    9      Cl     -3.8307535147    -0.9396708298    -0.7037904889
   10      C      -1.1816384685    -0.4009552780    -0.5742174803
   11      H      -1.1640100809    -0.7503251275    -1.5987012485
   12      C       1.2787584072    -0.0148080216    -0.7449734628
   13      C       2.1160578618    -1.1392775118    -0.7221609342
   14      Cl      1.6743257328    -2.5310480661     0.2475791116
   15      C       3.3027935435    -1.2046454917    -1.4442363484
   16      H       3.9238881063    -2.0878343470    -1.4015364787
   17      C       3.6664514585    -0.1100651851    -2.2180496230
   18      Cl      5.1563723035    -0.1698078893    -3.1380656984
   19      C       2.8759111821     1.0303159135    -2.2798735387
   20      H       3.1664160420     1.8776114951    -2.8846845074
   21      C       1.6966997540     1.0594668372    -1.5426152878
   22      Cl      0.7169496720     2.5102753959    -1.6278558090
 ----------------------------------------------------------------
 Nuclear Repulsion Energy =        2017.91877465 hartrees
 There are       89 alpha and       89 beta electrons
 Applying Cartesian multipole field
    Component          Value
    ---------          -----
     (2,0,0)        1.00000E-12
     (0,2,0)        2.00000E-11
     (0,0,2)       -3.00000E-11
 Nucleus-field energy     =    -0.0000000344 hartrees
 Requested basis set is 6-311++G(d,p)
 There are 170 shells and 472 basis functions
 A cutoff of  1.0D-15 yielded  10909 shell pairs
 There are     92079 function pairs (     98978 Cartesian)
 Smallest overlap matrix eigenvalue = 1.44E-07
 Linear dependence detected in AO basis
 Number of orthogonalized atomic orbitals = 467
 Maximum deviation from orthogonality = 4.359E-10
 Guess from superposition of atomic densities
 Warning:  Energy on first SCF cycle will be non-variational
 SAD guess density has 178.000000 electrons

 -----------------------------------------------------------------------
  General SCF calculation program by
  Eric Jon Sundstrom, Paul Horn, Yuezhi Mao, Dmitri Zuev, Alec White,
  David Stuck, Shaama M.S., Shane Yost, Joonho Lee, David Small,
  Daniel Levine, Susi Lehtola, Hugh Burton, Evgeny Epifanovsky,
  Bang C. Huynh
 -----------------------------------------------------------------------
 Exchange:     0.2000 Hartree-Fock + 0.0800 Slater + 0.7200 B88
 Correlation:  0.1900 VWN1RPA + 0.8100 LYP
 Using SG-1 standard quadrature grid
 A restricted SCF calculation will be
 performed using DIIS
 SCF converges when DIIS error is below 1.0e-08
 ---------------------------------------
  Cycle       Energy         DIIS error
 ---------------------------------------
    1   -3225.3431458264      2.82e-02  
    2   -3221.0054056002      2.20e-03  
    3   -3220.9329015576      2.66e-03  
    4   -3221.1308206404      5.15e-04  
    5   -3221.1363490680      2.84e-04  
    6   -3221.1383601700      1.07e-04  
    7   -3221.1386624684      2.83e-05  
    8   -3221.1386817889      8.94e-06  
    9   -3221.1386839033      2.21e-06  
   10   -3221.1386840260      9.28e-07  
   11   -3221.1386840492      1.46e-07  
   12   -3221.1386840498      6.92e-08  
   13   -3221.1386840500      2.61e-08  
   14   -3221.1386840499      7.56e-09  Convergence criterion met
 ---------------------------------------
 SCF time:   CPU 715.45s  wall 716.00s 
 SCF   energy in the final basis set =    -3221.1386840499
 Total energy in the final basis set =    -3221.1386840499

 --------------------------------------------------------------

                    Orbital Energies (a.u.)
 --------------------------------------------------------------

 Alpha MOs
 -- Occupied --
********-101.5776-101.5774-101.5762-101.5748-101.5742 -10.2767 -10.2766
-10.2740 -10.2734 -10.2697 -10.2693 -10.2378 -10.2332 -10.2210 -10.2208
-10.2208 -10.2207  -9.4926  -9.4923  -9.4921  -9.4908  -9.4894  -9.4889
 -7.2574  -7.2571  -7.2569  -7.2556  -7.2543  -7.2536  -7.2474  -7.2472
 -7.2471  -7.2469  -7.2466  -7.2464  -7.2457  -7.2449  -7.2442  -7.2437
 -7.2435  -7.2432  -0.9536  -0.9411  -0.9086  -0.9008  -0.8980  -0.8804
 -0.8478  -0.8369  -0.8024  -0.7694  -0.7638  -0.7383  -0.6621  -0.6440
 -0.6408  -0.6123  -0.5588  -0.5378  -0.5351  -0.5244  -0.4966  -0.4876
 -0.4690  -0.4683  -0.4650  -0.4480  -0.4477  -0.4352  -0.4168  -0.4134
 -0.4072  -0.3954  -0.3863  -0.3856  -0.3674  -0.3488  -0.3460  -0.3447
 -0.3370  -0.3368  -0.3301  -0.3294  -0.3274  -0.2843  -0.2784  -0.2782
 -0.2651
 -- Virtual --
 -0.0625  -0.0586  -0.0555  -0.0502  -0.0369  -0.0269  -0.0111  -0.0011
  0.0038   0.0099   0.0100   0.0107   0.0133   0.0243   0.0328   0.0392
  0.0428   0.0504   0.0522   0.0528   0.0587   0.0661   0.0670   0.0786
  0.0820   0.0842   0.0855   0.0872   0.0902   0.0951   0.0986   0.1023
  0.1064   0.1099   0.1108   0.1133   0.1143   0.1167   0.1198   0.1213
  0.1228   0.1260   0.1297   0.1303   0.1314   0.1374   0.1380   0.1472
  0.1486   0.1527   0.1567   0.1653   0.1661   0.1728   0.1754   0.1762
  0.1770   0.1815   0.1932   0.1961   0.2020   0.2072   0.2120   0.2149
  0.2203   0.2226   0.2266   0.2313   0.2332   0.2356   0.2427   0.2445
  0.2488   0.2515   0.2578   0.2584   0.2626   0.2635   0.2690   0.2709
  0.2773   0.2779   0.2795   0.2864   0.2886   0.2928   0.2978   0.3100
  0.3110   0.3140   0.3261   0.3278   0.3379   0.3423   0.3553   0.3767
  0.3904   0.3998   0.4115   0.4363   0.4378   0.4433   0.4483   0.4489
  0.4513   0.4586   0.4598   0.4745   0.4770   0.4792   0.4843   0.4903
  0.4966   0.5035   0.5145   0.5153   0.5248   0.5403   0.5429   0.5507
  0.5583   0.5652   0.5726   0.5765   0.5820   0.5935   0.5962   0.5969
  0.6110   0.6141   0.6195   0.6276   0.6393   0.6412   0.6441   0.6532
  0.6592   0.6623   0.6742   0.6790   0.6895   0.6904   0.6997   0.7061
  0.7195   0.7365   0.7717   0.7889   0.7946   0.8090   0.8239   0.8294
  0.8328   0.8351   0.8364   0.8371   0.8425   0.8452   0.8456   0.8510
  0.8533   0.8573   0.8581   0.8613   0.8649   0.8671   0.8804   0.8886
  0.8970   0.8984   0.9021   0.9083   0.9131   0.9154   0.9178   0.9335
  0.9381   0.9474   0.9491   0.9501   0.9535   0.9591   0.9626   0.9664
  0.9764   0.9843   0.9952   1.0012   1.0239   1.0261   1.0338   1.0381
  1.0591   1.0676   1.0925   1.1101   1.1438   1.1811   1.1852   1.2036
  1.2174   1.2181   1.2268   1.2326   1.2380   1.2455   1.2591   1.2802
  1.2806   1.2961   1.3010   1.3190   1.3246   1.3345   1.3422   1.3620
  1.4203   1.4239   1.4742   1.4783   1.4847   1.5437   1.5449   1.5525
  1.5633   1.5668   1.5812   1.5829   1.5956   1.6249   1.6645   1.6652
  1.7035   1.7318   1.7418   1.7489   1.8000   1.8027   1.8116   1.8302
  1.8345   1.8459   1.8563   1.9191   1.9239   1.9267   1.9414   1.9439
  1.9450   1.9927   1.9944   2.0222   2.0357   2.0543   2.0583   2.0843
  2.0906   2.1200   2.1532   2.1836   2.2277   2.2311   2.2376   2.2473
  2.2541   2.2601   2.2727   2.2865   2.3075   2.3104   2.3249   2.3491
  2.3847   2.3892   2.4220   2.4243   2.4432   2.4588   2.4792   2.4874
  2.5133   2.5247   2.5302   2.5446   2.5493   2.5679   2.5994   2.6035
  2.6197   2.6342   2.6814   2.6866   2.7039   2.7130   2.7202   2.7304
  2.7439   2.7534   2.7540   2.7723   2.7814   2.8160   2.8251   2.8269
  2.8489   2.8867   2.9603   2.9753   3.0636   3.0897   3.0903   3.1079
  3.1200   3.1230   3.1496   3.1969   3.2129   3.2435   3.2814   3.3234
  3.3545   3.4570   3.5046   3.5413   3.6202   3.6988   3.7313   3.7835
  3.8253   3.9079   3.9859   4.0808   4.1225   4.3358   4.7983   4.8099
  9.7632   9.7671   9.7953   9.7956   9.8344   9.8517  23.3761  23.5160
 23.8305  23.8424  23.8569  23.8876  23.9314  24.0148  24.0337  24.0586
 24.0949  24.1296  25.7788  25.8124  25.8125  25.8626  25.9284  25.9634
 26.0853  26.1162  26.1281  26.2527  26.3435  26.3697  26.5137  26.5958
 26.6385  26.6726  26.7961  26.9389 215.7542 215.7603 215.7914 215.7925
215.8418 215.8610
 --------------------------------------------------------------

          Ground-State Mulliken Net Atomic Charges

     Atom                 Charge (a.u.)
  ----------------------------------------
      1 C                    -0.107894
      2 C                    -0.739859
      3 Cl                    0.412825
      4 C                    -0.337105
      5 H                     0.236586
      6 C                     0.151908
      7 Cl                    0.529468
      8 C                    -0.232453
      9 Cl                    0.602597
     10 C                    -1.145659
     11 H                     0.220751
     12 C                    -0.468066
     13 C                    -0.385979
     14 Cl                    0.418050
     15 C                    -0.254713
     16 H                     0.233961
     17 C                     0.370475
     18 Cl                    0.499071
     19 C                    -0.290653
     20 H                     0.234737
     21 C                    -0.372084
     22 Cl                    0.424039
  ----------------------------------------
  Sum of atomic charges =     0.000000

 -----------------------------------------------------------------
                    Cartesian Multipole Moments
 -----------------------------------------------------------------
    Charge (ESU x 10^10)
                -0.0000
    Dipole Moment (Debye)
         X       0.9723      Y      -0.0294      Z      -0.5820
       Tot       1.1336
    Quadrupole Moments (Debye-Ang)
        XX    -148.6698     XY      -1.2412     YY    -144.8559
        XZ      -1.4299     YZ       0.6317     ZZ    -141.9937
    Octopole Moments (Debye-Ang^2)
       XXX    -166.6124    XXY      -1.3209    XYY     -52.2314
       YYY       3.1431    XXZ      32.8036    XYZ      -5.4276
       YYZ      31.3640    XZZ     -66.3981    YZZ       7.9265
       ZZZ     117.2781
    Hexadecapole Moments (Debye-Ang^3)
      XXXX   -6847.7810   XXXY     -43.3127   XXYY   -1354.1449
      XYYY     -38.7145   YYYY   -1479.3949   XXXZ    1320.2347
      XXYZ      14.0599   XYYZ     420.3868   YYYZ       9.6343
      XXZZ   -1592.2968   XYZZ      12.0728   YYZZ    -704.6441
      XZZZ    1300.8891   YZZZ      24.5882   ZZZZ   -2796.2814
 -----------------------------------------------------------------
 Calculating analytic gradient of the SCF energy
 Gradient of SCF Energy
            1           2           3           4           5           6
    1  -0.0003127   0.0001874   0.0000118   0.0000829  -0.0000182  -0.0000089
    2   0.0000300  -0.0000339  -0.0000264   0.0000228  -0.0000020  -0.0000689
    3  -0.0001202   0.0000200  -0.0000207  -0.0000044   0.0000074  -0.0001452
            7           8           9          10          11          12
    1  -0.0000171  -0.0001078   0.0000243   0.0001613   0.0000338   0.0002039
    2  -0.0000061   0.0000139   0.0000039   0.0000271  -0.0000172   0.0000468
    3   0.0000154   0.0001659   0.0000080  -0.0000115  -0.0000089  -0.0001718
           13          14          15          16          17          18
    1  -0.0001398  -0.0000273   0.0000336   0.0000232  -0.0000846   0.0000362
    2   0.0000205   0.0000094   0.0000494   0.0000101   0.0000213  -0.0000004
    3   0.0001725   0.0000543   0.0000017  -0.0000071   0.0000364  -0.0000233
           19          20          21          22
    1   0.0000310  -0.0000126  -0.0000319  -0.0000684
    2  -0.0000478  -0.0000051   0.0000081  -0.0000556
    3   0.0000006  -0.0000221   0.0000015   0.0000516
 Max gradient component =       3.127E-04
 RMS gradient           =       7.891E-05
 Gradient time:  CPU 258.38 s  wall 258.39 s
 Geometry Optimization Parameters
   NAtoms,    NIC,     NZ,  NCons,   NDum,   NFix, NCnnct, MaxDiis
       22     163      22       0       0       0       0       0

 Cartesian Hessian Update
 Hessian updated using BFGS update


** GEOMETRY OPTIMIZATION IN DELOCALIZED INTERNAL COORDINATES **
   Searching for a Minimum

   Optimization Cycle:  13

                       Coordinates (Angstroms)
     ATOM                X               Y               Z
      1  C         0.0034945807    0.0252439215    0.0259028647
      2  C        -0.0549031350    0.4691526088    1.3509352539
      3  Cl        1.3958118333    1.0163546672    2.1660200345
      4  C        -1.2528398062    0.4862023634    2.0538955362
      5  H        -1.2796256051    0.8309903607    3.0784445656
      6  C        -2.4245106213    0.0551193169    1.4383505150
      7  Cl       -3.9077186317    0.0869977341    2.3551271832
      8  C        -2.3906724808   -0.3908940361    0.1142955809
      9  Cl       -3.8307535147   -0.9396708298   -0.7037904889
     10  C        -1.1816384685   -0.4009552780   -0.5742174803
     11  H        -1.1640100809   -0.7503251275   -1.5987012485
     12  C         1.2787584072   -0.0148080216   -0.7449734628
     13  C         2.1160578618   -1.1392775118   -0.7221609342
     14  Cl        1.6743257328   -2.5310480661    0.2475791116
     15  C         3.3027935435   -1.2046454917   -1.4442363484
     16  H         3.9238881063   -2.0878343470   -1.4015364787
     17  C         3.6664514585   -0.1100651851   -2.2180496230
     18  Cl        5.1563723035   -0.1698078893   -3.1380656984
     19  C         2.8759111821    1.0303159135   -2.2798735387
     20  H         3.1664160420    1.8776114951   -2.8846845074
     21  C         1.6966997540    1.0594668372   -1.5426152878
     22  Cl        0.7169496720    2.5102753959   -1.6278558090
   Point Group: c1    Number of degrees of freedom:    60


   Energy is  -3221.138684050

 Hessian updated using BFGS update

 60 Hessian modes will be used to form the next step
  Hessian Eigenvalues:
     0.001350    0.017724    0.018422    0.020829    0.020931    0.021716
     0.022963    0.023622    0.023850    0.023891    0.024093    0.024110
     0.024114    0.024120    0.024136    0.024144    0.024163    0.024293
     0.027867    0.072001    0.159913    0.159999    0.160014    0.160294
     0.212263    0.229484    0.232029    0.236081    0.237280    0.241038
     0.249989    0.249994    0.250005    0.250110    0.250187    0.252817
     0.288524    0.289489    0.300860    0.301028    0.301249    0.301771
     0.309331    0.353008    0.356666    0.356674    0.356729    0.364684
     0.413520    0.424164    0.430231    0.455355    0.462945    0.468260
     0.471872    0.478067    0.478719    0.479120    0.479324    0.533948

 Minimum search - taking simple RFO step
 Searching for Lamda that Minimizes Along All modes
 Value Taken    Lamda =  -0.00000846
 Step Taken.  Stepsize is  0.072018

                             Maximum     Tolerance    Cnvgd?
         Gradient           0.000184      0.000300     YES
         Displacement       0.050165      0.001200      NO
         Energy change     -0.000065      0.000001      NO


 New Cartesian Coordinates Obtained by Inverse Iteration

 Displacement from previous Coordinates is:  0.122083
 ----------------------------------------------------------------
             Standard Nuclear Orientation (Angstroms)
    I     Atom           X                Y                Z
 ----------------------------------------------------------------
    1      C       0.0046338345     0.0242911276     0.0280938907
    2      C      -0.0572310236     0.4782875173     1.3495020359
    3      Cl      1.3905133119     1.0367531169     2.1623449501
    4      C      -1.2560501173     0.4964610196     2.0510247769
    5      H      -1.2849855692     0.8491748842     3.0728085965
    6      C      -2.4254306467     0.0565003045     1.4376686894
    7      Cl     -3.9097072934     0.0899598320     2.3525539805
    8      C      -2.3883951852    -0.3995755310     0.1169989388
    9      Cl     -3.8257016987    -0.9594082002    -0.6985620065
   10      C      -1.1786326087    -0.4105408833    -0.5699865144
   11      H      -1.1589395412    -0.7672813820    -1.5918797293
   12      C       1.2798858714    -0.0155518142    -0.7428809512
   13      C       2.1126098873    -1.1436633882    -0.7296852196
   14      Cl      1.6667411716    -2.5408323221     0.2305127951
   15      C       3.2982553665    -1.2090206138    -1.4535664992
   16      H       3.9154528553    -2.0952158912    -1.4175848917
   17      C       3.6660137631    -0.1104334951    -2.2196240490
   18      Cl      5.1545898309    -0.1697404579    -3.1416762191
   19      C       2.8801967080     1.0337334628    -2.2721158129
   20      H       3.1735244748     1.8840842814    -2.8712415367
   21      C       1.7018489433     1.0625594205    -1.5335291097
   22      Cl      0.7280657992     2.5178578425    -1.6093863752
 ----------------------------------------------------------------
 Nuclear Repulsion Energy =        2017.69093493 hartrees
 There are       89 alpha and       89 beta electrons
 Applying Cartesian multipole field
    Component          Value
    ---------          -----
     (2,0,0)        1.00000E-12
     (0,2,0)        2.00000E-11
     (0,0,2)       -3.00000E-11
 Nucleus-field energy     =    -0.0000000339 hartrees
 Requested basis set is 6-311++G(d,p)
 There are 170 shells and 472 basis functions
 A cutoff of  1.0D-15 yielded  10906 shell pairs
 There are     92059 function pairs (     98955 Cartesian)
 Smallest overlap matrix eigenvalue = 1.44E-07
 Linear dependence detected in AO basis
 Number of orthogonalized atomic orbitals = 467
 Maximum deviation from orthogonality = 5.659E-10
 Guess from superposition of atomic densities
 Warning:  Energy on first SCF cycle will be non-variational
 SAD guess density has 178.000000 electrons

 -----------------------------------------------------------------------
  General SCF calculation program by
  Eric Jon Sundstrom, Paul Horn, Yuezhi Mao, Dmitri Zuev, Alec White,
  David Stuck, Shaama M.S., Shane Yost, Joonho Lee, David Small,
  Daniel Levine, Susi Lehtola, Hugh Burton, Evgeny Epifanovsky,
  Bang C. Huynh
 -----------------------------------------------------------------------
 Exchange:     0.2000 Hartree-Fock + 0.0800 Slater + 0.7200 B88
 Correlation:  0.1900 VWN1RPA + 0.8100 LYP
 Using SG-1 standard quadrature grid
 A restricted SCF calculation will be
 performed using DIIS
 SCF converges when DIIS error is below 1.0e-08
 ---------------------------------------
  Cycle       Energy         DIIS error
 ---------------------------------------
    1   -3225.3425712373      2.82e-02  
    2   -3221.0054324989      2.20e-03  
    3   -3220.9329609760      2.66e-03  
    4   -3221.1308334287      5.15e-04  
    5   -3221.1363569376      2.84e-04  
    6   -3221.1383646946      1.07e-04  
    7   -3221.1386671885      2.83e-05  
    8   -3221.1386865366      8.95e-06  
    9   -3221.1386886514      2.21e-06  
   10   -3221.1386887742      9.27e-07  
   11   -3221.1386887977      1.46e-07  
   12   -3221.1386887982      6.90e-08  
   13   -3221.1386887985      2.58e-08  
   14   -3221.1386887985      7.25e-09  Convergence criterion met
 ---------------------------------------
 SCF time:   CPU 719.77s  wall 720.00s 
 SCF   energy in the final basis set =    -3221.1386887985
 Total energy in the final basis set =    -3221.1386887985

 --------------------------------------------------------------

                    Orbital Energies (a.u.)
 --------------------------------------------------------------

 Alpha MOs
 -- Occupied --
********-101.5776-101.5775-101.5762-101.5748-101.5742 -10.2767 -10.2766
-10.2741 -10.2734 -10.2698 -10.2693 -10.2379 -10.2333 -10.2210 -10.2208
-10.2208 -10.2207  -9.4926  -9.4923  -9.4922  -9.4908  -9.4894  -9.4889
 -7.2574  -7.2570  -7.2569  -7.2557  -7.2543  -7.2536  -7.2474  -7.2471
 -7.2471  -7.2469  -7.2465  -7.2464  -7.2457  -7.2449  -7.2442  -7.2437
 -7.2435  -7.2432  -0.9536  -0.9411  -0.9086  -0.9008  -0.8980  -0.8804
 -0.8478  -0.8369  -0.8024  -0.7694  -0.7638  -0.7384  -0.6621  -0.6440
 -0.6407  -0.6123  -0.5588  -0.5377  -0.5352  -0.5244  -0.4966  -0.4876
 -0.4690  -0.4684  -0.4650  -0.4479  -0.4477  -0.4352  -0.4168  -0.4134
 -0.4073  -0.3954  -0.3863  -0.3856  -0.3675  -0.3488  -0.3460  -0.3447
 -0.3370  -0.3368  -0.3301  -0.3294  -0.3275  -0.2843  -0.2783  -0.2782
 -0.2651
 -- Virtual --
 -0.0625  -0.0585  -0.0556  -0.0502  -0.0369  -0.0269  -0.0111  -0.0011
  0.0038   0.0099   0.0100   0.0107   0.0133   0.0243   0.0328   0.0391
  0.0428   0.0504   0.0523   0.0526   0.0587   0.0661   0.0670   0.0787
  0.0820   0.0843   0.0855   0.0871   0.0902   0.0951   0.0986   0.1023
  0.1064   0.1100   0.1107   0.1133   0.1143   0.1167   0.1198   0.1213
  0.1227   0.1260   0.1298   0.1302   0.1314   0.1375   0.1379   0.1472
  0.1485   0.1527   0.1566   0.1652   0.1661   0.1729   0.1754   0.1762
  0.1770   0.1814   0.1932   0.1961   0.2020   0.2072   0.2120   0.2148
  0.2203   0.2227   0.2265   0.2313   0.2332   0.2355   0.2427   0.2444
  0.2488   0.2515   0.2578   0.2583   0.2626   0.2635   0.2690   0.2709
  0.2773   0.2780   0.2794   0.2864   0.2887   0.2926   0.2978   0.3099
  0.3110   0.3140   0.3261   0.3279   0.3381   0.3423   0.3554   0.3767
  0.3903   0.3999   0.4116   0.4364   0.4379   0.4434   0.4481   0.4488
  0.4513   0.4589   0.4593   0.4745   0.4770   0.4792   0.4843   0.4905
  0.4963   0.5034   0.5146   0.5153   0.5248   0.5404   0.5429   0.5508
  0.5584   0.5652   0.5725   0.5765   0.5819   0.5935   0.5960   0.5968
  0.6110   0.6140   0.6198   0.6275   0.6393   0.6414   0.6439   0.6531
  0.6593   0.6624   0.6742   0.6789   0.6897   0.6901   0.6998   0.7061
  0.7199   0.7367   0.7715   0.7892   0.7945   0.8091   0.8239   0.8295
  0.8326   0.8352   0.8365   0.8370   0.8425   0.8452   0.8454   0.8511
  0.8532   0.8576   0.8578   0.8613   0.8650   0.8670   0.8804   0.8885
  0.8976   0.8981   0.9021   0.9084   0.9129   0.9153   0.9178   0.9335
  0.9380   0.9478   0.9488   0.9498   0.9535   0.9590   0.9627   0.9663
  0.9764   0.9842   0.9950   1.0014   1.0239   1.0262   1.0346   1.0370
  1.0593   1.0675   1.0922   1.1101   1.1439   1.1812   1.1852   1.2039
  1.2175   1.2182   1.2268   1.2325   1.2379   1.2456   1.2590   1.2801
  1.2808   1.2963   1.3008   1.3191   1.3245   1.3344   1.3425   1.3620
  1.4213   1.4229   1.4744   1.4781   1.4845   1.5437   1.5449   1.5525
  1.5633   1.5666   1.5812   1.5827   1.5956   1.6249   1.6645   1.6651
  1.7036   1.7318   1.7419   1.7488   1.8003   1.8025   1.8115   1.8302
  1.8345   1.8461   1.8561   1.9190   1.9237   1.9267   1.9415   1.9438
  1.9449   1.9926   1.9944   2.0223   2.0358   2.0543   2.0583   2.0843
  2.0907   2.1200   2.1533   2.1836   2.2277   2.2311   2.2376   2.2472
  2.2537   2.2601   2.2726   2.2865   2.3076   2.3103   2.3252   2.3491
  2.3853   2.3887   2.4227   2.4236   2.4429   2.4588   2.4790   2.4874
  2.5131   2.5247   2.5301   2.5446   2.5492   2.5678   2.5994   2.6033
  2.6195   2.6340   2.6814   2.6865   2.7039   2.7129   2.7202   2.7304
  2.7438   2.7536   2.7537   2.7723   2.7814   2.8160   2.8250   2.8268
  2.8489   2.8866   2.9603   2.9751   3.0636   3.0897   3.0903   3.1079
  3.1200   3.1226   3.1495   3.1969   3.2127   3.2435   3.2814   3.3233
  3.3545   3.4572   3.5046   3.5413   3.6204   3.6987   3.7314   3.7835
  3.8253   3.9078   3.9858   4.0808   4.1225   4.3360   4.7982   4.8097
  9.7632   9.7672   9.7954   9.7955   9.8345   9.8521  23.3763  23.5160
 23.8305  23.8421  23.8569  23.8874  23.9312  24.0149  24.0337  24.0585
 24.0948  24.1293  25.7788  25.8114  25.8125  25.8627  25.9285  25.9630
 26.0852  26.1162  26.1281  26.2530  26.3456  26.3669  26.5136  26.5959
 26.6382  26.6721  26.7961  26.9390 215.7542 215.7604 215.7915 215.7923
215.8418 215.8615
 --------------------------------------------------------------

          Ground-State Mulliken Net Atomic Charges

     Atom                 Charge (a.u.)
  ----------------------------------------
      1 C                    -0.106473
      2 C                    -0.736544
      3 Cl                    0.412235
      4 C                    -0.339343
      5 H                     0.236602
      6 C                     0.154900
      7 Cl                    0.529452
      8 C                    -0.233431
      9 Cl                    0.602726
     10 C                    -1.149088
     11 H                     0.220720
     12 C                    -0.466963
     13 C                    -0.384412
     14 Cl                    0.420965
     15 C                    -0.264867
     16 H                     0.234277
     17 C                     0.372010
     18 Cl                    0.499076
     19 C                    -0.280877
     20 H                     0.234445
     21 C                    -0.377043
     22 Cl                    0.421633
  ----------------------------------------
  Sum of atomic charges =     0.000000

 -----------------------------------------------------------------
                    Cartesian Multipole Moments
 -----------------------------------------------------------------
    Charge (ESU x 10^10)
                 0.0000
    Dipole Moment (Debye)
         X       0.9712      Y      -0.0270      Z      -0.5829
       Tot       1.1330
    Quadrupole Moments (Debye-Ang)
        XX    -148.6604     XY      -1.2488     YY    -144.8261
        XZ      -1.4531     YZ       0.6740     ZZ    -142.0272
    Octopole Moments (Debye-Ang^2)
       XXX    -166.6897    XXY      -1.2097    XYY     -52.1970
       YYY       3.1239    XXZ      32.7756    XYZ      -5.4345
       YYZ      31.3461    XZZ     -66.3968    YZZ       7.9047
       ZZZ     117.3557
    Hexadecapole Moments (Debye-Ang^3)
      XXXX   -6842.8839   XXXY     -47.4759   XXYY   -1355.3457
      XYYY     -43.4446   YYYY   -1494.2224   XXXZ    1323.4064
      XXYZ      12.2873   XYYZ     421.3789   YYYZ       3.4556
      XXZZ   -1590.0281   XYZZ      10.0936   YYZZ    -705.6817
      XZZZ    1304.9827   YZZZ      18.8059   ZZZZ   -2789.4328
 -----------------------------------------------------------------
 Calculating analytic gradient of the SCF energy
 Gradient of SCF Energy
            1           2           3           4           5           6
    1  -0.0001100   0.0000638  -0.0000130   0.0000276  -0.0000094   0.0000076
    2   0.0000005   0.0000052   0.0000159   0.0000110   0.0000050  -0.0000258
    3  -0.0000157   0.0000214  -0.0000067  -0.0000026   0.0000020  -0.0000519
            7           8           9          10          11          12
    1  -0.0000056  -0.0000548   0.0000171   0.0000584   0.0000128   0.0000685
    2  -0.0000057  -0.0000006  -0.0000070   0.0000122  -0.0000191   0.0000020
    3   0.0000113   0.0000571   0.0000118  -0.0000104   0.0000024  -0.0000551
           13          14          15          16          17          18
    1  -0.0000452   0.0000101   0.0000185   0.0000143  -0.0000405   0.0000178
    2   0.0000090  -0.0000092   0.0000186   0.0000116  -0.0000061   0.0000034
    3   0.0000577   0.0000024  -0.0000145   0.0000056   0.0000279  -0.0000169
           19          20          21          22
    1   0.0000025  -0.0000108  -0.0000099  -0.0000198
    2   0.0000004  -0.0000070   0.0000020  -0.0000162
    3  -0.0000039  -0.0000189  -0.0000089   0.0000060
 Max gradient component =       1.100E-04
 RMS gradient           =       2.809E-05
 Gradient time:  CPU 276.70 s  wall 276.71 s
 Geometry Optimization Parameters
   NAtoms,    NIC,     NZ,  NCons,   NDum,   NFix, NCnnct, MaxDiis
       22     163      22       0       0       0       0       0

 Cartesian Hessian Update
 Hessian updated using BFGS update


** GEOMETRY OPTIMIZATION IN DELOCALIZED INTERNAL COORDINATES **
   Searching for a Minimum

   Optimization Cycle:  14

                       Coordinates (Angstroms)
     ATOM                X               Y               Z
      1  C         0.0046338345    0.0242911276    0.0280938907
      2  C        -0.0572310236    0.4782875173    1.3495020359
      3  Cl        1.3905133119    1.0367531169    2.1623449501
      4  C        -1.2560501173    0.4964610196    2.0510247769
      5  H        -1.2849855692    0.8491748842    3.0728085965
      6  C        -2.4254306467    0.0565003045    1.4376686894
      7  Cl       -3.9097072934    0.0899598320    2.3525539805
      8  C        -2.3883951852   -0.3995755310    0.1169989388
      9  Cl       -3.8257016987   -0.9594082002   -0.6985620065
     10  C        -1.1786326087   -0.4105408833   -0.5699865144
     11  H        -1.1589395412   -0.7672813820   -1.5918797293
     12  C         1.2798858714   -0.0155518142   -0.7428809512
     13  C         2.1126098873   -1.1436633882   -0.7296852196
     14  Cl        1.6667411716   -2.5408323221    0.2305127951
     15  C         3.2982553665   -1.2090206138   -1.4535664992
     16  H         3.9154528553   -2.0952158912   -1.4175848917
     17  C         3.6660137631   -0.1104334951   -2.2196240490
     18  Cl        5.1545898309   -0.1697404579   -3.1416762191
     19  C         2.8801967080    1.0337334628   -2.2721158129
     20  H         3.1735244748    1.8840842814   -2.8712415367
     21  C         1.7018489433    1.0625594205   -1.5335291097
     22  Cl        0.7280657992    2.5178578425   -1.6093863752
   Point Group: c1    Number of degrees of freedom:    60


   Energy is  -3221.138688798

 Hessian updated using BFGS update

 60 Hessian modes will be used to form the next step
  Hessian Eigenvalues:
     0.001281    0.017724    0.018350    0.020719    0.020928    0.021655
     0.022960    0.023618    0.023851    0.023877    0.024093    0.024108
     0.024115    0.024115    0.024131    0.024141    0.024159    0.024259
     0.027857    0.071916    0.159686    0.160002    0.160012    0.160264
     0.209099    0.229502    0.232007    0.236097    0.237285    0.241039
     0.249859    0.249991    0.250006    0.250082    0.250256    0.252818
     0.287056    0.289439    0.300762    0.301007    0.301250    0.301687
     0.308281    0.353046    0.356666    0.356673    0.356724    0.364664
     0.413464    0.424148    0.430035    0.455089    0.462496    0.468267
     0.471460    0.477508    0.478113    0.479101    0.479327    0.531171

 Minimum search - taking simple RFO step
 Searching for Lamda that Minimizes Along All modes
 Value Taken    Lamda =   0.00000000
 Step Taken.  Stepsize is  0.007275

                             Maximum     Tolerance    Cnvgd?
         Gradient           0.000070      0.000300     YES
         Displacement       0.004663      0.001200      NO
         Energy change     -0.000005      0.000001      NO


 New Cartesian Coordinates Obtained by Inverse Iteration

 Displacement from previous Coordinates is:  0.013449
 ----------------------------------------------------------------
             Standard Nuclear Orientation (Angstroms)
    I     Atom           X                Y                Z
 ----------------------------------------------------------------
    1      C       0.0048207035     0.0241119843     0.0283842608
    2      C      -0.0575386404     0.4792182559     1.3493674549
    3      Cl      1.3899578905     1.0387490468     2.1619976623
    4      C      -1.2564617685     0.4975914186     2.0507234368
    5      H      -1.2855742777     0.8512350997     3.0721761791
    6      C      -2.4255764980     0.0566914007     1.4376041729
    7      Cl     -3.9100216442     0.0904589556     2.3521617058
    8      C      -2.3881008316    -0.4005852617     0.1173077265
    9      Cl     -3.8250964620    -0.9617335175    -0.6979669215
   10      C      -1.1782785355    -0.4116493541    -0.5694810388
   11      H      -1.1584343586    -0.7690534732    -1.5911344399
   12      C       1.2800303356    -0.0155998341    -0.7425746227
   13      C       2.1122819868    -1.1440954724    -0.7305352565
   14      Cl      1.6660231147    -2.5416950527     0.2288764436
   15      C       3.2977327262    -1.2095234727    -1.4546949480
   16      H       3.9143947161    -2.0961212892    -1.4195249009
   17      C       3.6659836263    -0.1104723482    -2.2198726507
   18      Cl      5.1543667725    -0.1697137806    -3.1421481539
   19      C       2.8806929351     1.0341212394    -2.2712223228
   20      H       3.1743655601     1.8848861753    -2.8695906130
   21      C       1.7024226346     1.0629068118    -1.5325033737
   22      Cl      0.7292681481     2.5186712985    -1.6075600609
 ----------------------------------------------------------------
 Nuclear Repulsion Energy =        2017.66664561 hartrees
 There are       89 alpha and       89 beta electrons
 Applying Cartesian multipole field
    Component          Value
    ---------          -----
     (2,0,0)        1.00000E-12
     (0,2,0)        2.00000E-11
     (0,0,2)       -3.00000E-11
 Nucleus-field energy     =    -0.0000000339 hartrees
 Requested basis set is 6-311++G(d,p)
 There are 170 shells and 472 basis functions
 A cutoff of  1.0D-15 yielded  10908 shell pairs
 There are     92069 function pairs (     98967 Cartesian)
 Smallest overlap matrix eigenvalue = 1.44E-07
 Linear dependence detected in AO basis
 Number of orthogonalized atomic orbitals = 467
 Maximum deviation from orthogonality = 4.666E-10
 Guess from superposition of atomic densities
 Warning:  Energy on first SCF cycle will be non-variational
 SAD guess density has 178.000000 electrons

 -----------------------------------------------------------------------
  General SCF calculation program by
  Eric Jon Sundstrom, Paul Horn, Yuezhi Mao, Dmitri Zuev, Alec White,
  David Stuck, Shaama M.S., Shane Yost, Joonho Lee, David Small,
  Daniel Levine, Susi Lehtola, Hugh Burton, Evgeny Epifanovsky,
  Bang C. Huynh
 -----------------------------------------------------------------------
 Exchange:     0.2000 Hartree-Fock + 0.0800 Slater + 0.7200 B88
 Correlation:  0.1900 VWN1RPA + 0.8100 LYP
 Using SG-1 standard quadrature grid
 A restricted SCF calculation will be
 performed using DIIS
 SCF converges when DIIS error is below 1.0e-08
 ---------------------------------------
  Cycle       Energy         DIIS error
 ---------------------------------------
    1   -3225.3425096542      2.82e-02  
    2   -3221.0054345279      2.20e-03  
    3   -3220.9329568133      2.66e-03  
    4   -3221.1308310013      5.15e-04  
    5   -3221.1363558850      2.84e-04  
    6   -3221.1383648654      1.07e-04  
    7   -3221.1386673027      2.83e-05  
    8   -3221.1386866556      8.95e-06  
    9   -3221.1386887711      2.21e-06  
   10   -3221.1386888937      9.27e-07  
   11   -3221.1386889173      1.46e-07  
   12   -3221.1386889176      6.90e-08  
   13   -3221.1386889177      2.58e-08  
   14   -3221.1386889180      7.23e-09  Convergence criterion met
 ---------------------------------------
 SCF time:   CPU 751.88s  wall 752.00s 
 SCF   energy in the final basis set =    -3221.1386889180
 Total energy in the final basis set =    -3221.1386889180

 --------------------------------------------------------------

                    Orbital Energies (a.u.)
 --------------------------------------------------------------

 Alpha MOs
 -- Occupied --
********-101.5776-101.5775-101.5762-101.5748-101.5742 -10.2767 -10.2766
-10.2741 -10.2735 -10.2698 -10.2693 -10.2379 -10.2333 -10.2210 -10.2208
-10.2208 -10.2207  -9.4927  -9.4923  -9.4922  -9.4908  -9.4894  -9.4889
 -7.2574  -7.2570  -7.2569  -7.2557  -7.2543  -7.2536  -7.2474  -7.2471
 -7.2471  -7.2469  -7.2465  -7.2464  -7.2457  -7.2449  -7.2442  -7.2437
 -7.2435  -7.2432  -0.9536  -0.9411  -0.9086  -0.9008  -0.8980  -0.8804
 -0.8478  -0.8369  -0.8024  -0.7694  -0.7638  -0.7384  -0.6621  -0.6440
 -0.6407  -0.6123  -0.5588  -0.5377  -0.5352  -0.5244  -0.4967  -0.4876
 -0.4690  -0.4684  -0.4650  -0.4479  -0.4477  -0.4352  -0.4168  -0.4134
 -0.4073  -0.3953  -0.3863  -0.3856  -0.3675  -0.3488  -0.3460  -0.3447
 -0.3370  -0.3368  -0.3301  -0.3294  -0.3275  -0.2843  -0.2783  -0.2782
 -0.2651
 -- Virtual --
 -0.0625  -0.0585  -0.0557  -0.0502  -0.0369  -0.0269  -0.0111  -0.0011
  0.0038   0.0099   0.0100   0.0107   0.0133   0.0243   0.0328   0.0391
  0.0428   0.0504   0.0524   0.0526   0.0587   0.0661   0.0670   0.0787
  0.0820   0.0843   0.0855   0.0871   0.0902   0.0951   0.0986   0.1023
  0.1064   0.1100   0.1107   0.1133   0.1143   0.1167   0.1198   0.1213
  0.1227   0.1260   0.1298   0.1302   0.1314   0.1375   0.1378   0.1472
  0.1485   0.1527   0.1566   0.1652   0.1661   0.1729   0.1754   0.1762
  0.1770   0.1814   0.1932   0.1961   0.2020   0.2072   0.2120   0.2148
  0.2202   0.2227   0.2265   0.2313   0.2332   0.2355   0.2428   0.2444
  0.2488   0.2515   0.2578   0.2583   0.2626   0.2635   0.2690   0.2709
  0.2773   0.2780   0.2794   0.2864   0.2887   0.2926   0.2978   0.3099
  0.3110   0.3140   0.3261   0.3279   0.3381   0.3423   0.3554   0.3767
  0.3903   0.3999   0.4116   0.4364   0.4380   0.4434   0.4481   0.4488
  0.4513   0.4589   0.4592   0.4745   0.4770   0.4792   0.4843   0.4905
  0.4962   0.5034   0.5146   0.5153   0.5248   0.5404   0.5428   0.5508
  0.5584   0.5653   0.5725   0.5765   0.5819   0.5935   0.5959   0.5968
  0.6110   0.6140   0.6198   0.6275   0.6393   0.6414   0.6439   0.6531
  0.6593   0.6624   0.6742   0.6789   0.6897   0.6901   0.6998   0.7061
  0.7199   0.7367   0.7714   0.7892   0.7945   0.8091   0.8239   0.8295
  0.8326   0.8352   0.8365   0.8370   0.8425   0.8452   0.8454   0.8510
  0.8532   0.8576   0.8578   0.8613   0.8650   0.8670   0.8804   0.8885
  0.8976   0.8981   0.9021   0.9084   0.9129   0.9153   0.9178   0.9335
  0.9380   0.9478   0.9487   0.9498   0.9535   0.9590   0.9627   0.9663
  0.9764   0.9842   0.9950   1.0014   1.0239   1.0262   1.0347   1.0369
  1.0593   1.0675   1.0922   1.1101   1.1439   1.1812   1.1852   1.2039
  1.2175   1.2182   1.2268   1.2325   1.2379   1.2456   1.2590   1.2801
  1.2808   1.2964   1.3008   1.3191   1.3244   1.3344   1.3425   1.3620
  1.4214   1.4228   1.4745   1.4781   1.4845   1.5437   1.5449   1.5524
  1.5633   1.5666   1.5812   1.5827   1.5956   1.6249   1.6645   1.6651
  1.7036   1.7318   1.7419   1.7488   1.8003   1.8025   1.8115   1.8302
  1.8345   1.8461   1.8561   1.9190   1.9237   1.9266   1.9415   1.9438
  1.9449   1.9926   1.9944   2.0223   2.0358   2.0543   2.0583   2.0843
  2.0907   2.1200   2.1534   2.1836   2.2277   2.2311   2.2376   2.2472
  2.2537   2.2601   2.2726   2.2865   2.3076   2.3102   2.3252   2.3491
  2.3853   2.3886   2.4228   2.4236   2.4429   2.4588   2.4790   2.4874
  2.5130   2.5247   2.5301   2.5446   2.5492   2.5678   2.5994   2.6033
  2.6195   2.6340   2.6814   2.6865   2.7039   2.7129   2.7202   2.7304
  2.7438   2.7536   2.7537   2.7723   2.7815   2.8160   2.8250   2.8267
  2.8488   2.8866   2.9603   2.9751   3.0636   3.0897   3.0903   3.1079
  3.1200   3.1225   3.1495   3.1970   3.2127   3.2435   3.2814   3.3233
  3.3545   3.4572   3.5046   3.5413   3.6204   3.6987   3.7314   3.7835
  3.8253   3.9077   3.9858   4.0808   4.1225   4.3360   4.7981   4.8097
  9.7632   9.7672   9.7954   9.7955   9.8345   9.8521  23.3763  23.5160
 23.8305  23.8421  23.8569  23.8874  23.9312  24.0149  24.0337  24.0585
 24.0948  24.1292  25.7788  25.8114  25.8125  25.8627  25.9285  25.9630
 26.0852  26.1162  26.1281  26.2530  26.3457  26.3667  26.5136  26.5959
 26.6382  26.6720  26.7961  26.9390 215.7542 215.7604 215.7915 215.7923
215.8418 215.8615
 --------------------------------------------------------------

          Ground-State Mulliken Net Atomic Charges

     Atom                 Charge (a.u.)
  ----------------------------------------
      1 C                    -0.106237
      2 C                    -0.736180
      3 Cl                    0.412164
      4 C                    -0.339919
      5 H                     0.236594
      6 C                     0.155340
      7 Cl                    0.529443
      8 C                    -0.233279
      9 Cl                    0.602734
     10 C                    -1.149675
     11 H                     0.220709
     12 C                    -0.466758
     13 C                    -0.384427
     14 Cl                    0.421274
     15 C                    -0.265543
     16 H                     0.234304
     17 C                     0.371925
     18 Cl                    0.499067
     19 C                    -0.279951
     20 H                     0.234415
     21 C                    -0.377404
     22 Cl                    0.421405
  ----------------------------------------
  Sum of atomic charges =     0.000000

 -----------------------------------------------------------------
                    Cartesian Multipole Moments
 -----------------------------------------------------------------
    Charge (ESU x 10^10)
                -0.0000
    Dipole Moment (Debye)
         X       0.9712      Y      -0.0266      Z      -0.5831
       Tot       1.1331
    Quadrupole Moments (Debye-Ang)
        XX    -148.6571     XY      -1.2499     YY    -144.8231
        XZ      -1.4581     YZ       0.6791     ZZ    -142.0307
    Octopole Moments (Debye-Ang^2)
       XXX    -166.6910    XXY      -1.1946    XYY     -52.1931
       YYY       3.1259    XXZ      32.7677    XYZ      -5.4334
       YYZ      31.3428    XZZ     -66.3969    YZZ       7.8998
       ZZZ     117.3665
    Hexadecapole Moments (Debye-Ang^3)
      XXXX   -6842.3221   XXXY     -47.9210   XXYY   -1355.4666
      XYYY     -43.9541   YYYY   -1495.7766   XXXZ    1323.6961
      XXYZ      12.1121   XYYZ     421.4812   YYYZ       2.8125
      XXZZ   -1589.7765   XYZZ       9.8645   YYZZ    -705.7903
      XZZZ    1305.4249   YZZZ      18.2145   ZZZZ   -2788.7766
 -----------------------------------------------------------------
 Calculating analytic gradient of the SCF energy
 Gradient of SCF Energy
            1           2           3           4           5           6
    1  -0.0000307   0.0000172  -0.0000050   0.0000110  -0.0000031   0.0000067
    2  -0.0000108   0.0000099   0.0000171   0.0000055   0.0000066  -0.0000090
    3  -0.0000078   0.0000144  -0.0000081  -0.0000007  -0.0000013  -0.0000157
            7           8           9          10          11          12
    1  -0.0000022  -0.0000207   0.0000083   0.0000236   0.0000029   0.0000214
    2  -0.0000043  -0.0000081  -0.0000135   0.0000009  -0.0000117  -0.0000021
    3   0.0000083   0.0000189   0.0000091  -0.0000017   0.0000040  -0.0000079
           13          14          15          16          17          18
    1  -0.0000159   0.0000095   0.0000107   0.0000083  -0.0000143   0.0000062
    2   0.0000076   0.0000002   0.0000079   0.0000086  -0.0000048   0.0000041
    3   0.0000211   0.0000026  -0.0000067   0.0000064   0.0000095  -0.0000092
           19          20          21          22
    1  -0.0000052  -0.0000096  -0.0000066  -0.0000125
    2   0.0000058  -0.0000037   0.0000018  -0.0000083
    3  -0.0000067  -0.0000128  -0.0000075  -0.0000083
 Max gradient component =       3.073E-05
 RMS gradient           =       1.080E-05
 Gradient time:  CPU 258.92 s  wall 258.92 s
 Geometry Optimization Parameters
   NAtoms,    NIC,     NZ,  NCons,   NDum,   NFix, NCnnct, MaxDiis
       22     163      22       0       0       0       0       0

 Cartesian Hessian Update
 Hessian updated using BFGS update


** GEOMETRY OPTIMIZATION IN DELOCALIZED INTERNAL COORDINATES **
   Searching for a Minimum

   Optimization Cycle:  15

                       Coordinates (Angstroms)
     ATOM                X               Y               Z
      1  C         0.0048207035    0.0241119843    0.0283842608
      2  C        -0.0575386404    0.4792182559    1.3493674549
      3  Cl        1.3899578905    1.0387490468    2.1619976623
      4  C        -1.2564617685    0.4975914186    2.0507234368
      5  H        -1.2855742777    0.8512350997    3.0721761791
      6  C        -2.4255764980    0.0566914007    1.4376041729
      7  Cl       -3.9100216442    0.0904589556    2.3521617058
      8  C        -2.3881008316   -0.4005852617    0.1173077265
      9  Cl       -3.8250964620   -0.9617335175   -0.6979669215
     10  C        -1.1782785355   -0.4116493541   -0.5694810388
     11  H        -1.1584343586   -0.7690534732   -1.5911344399
     12  C         1.2800303356   -0.0155998341   -0.7425746227
     13  C         2.1122819868   -1.1440954724   -0.7305352565
     14  Cl        1.6660231147   -2.5416950527    0.2288764436
     15  C         3.2977327262   -1.2095234727   -1.4546949480
     16  H         3.9143947161   -2.0961212892   -1.4195249009
     17  C         3.6659836263   -0.1104723482   -2.2198726507
     18  Cl        5.1543667725   -0.1697137806   -3.1421481539
     19  C         2.8806929351    1.0341212394   -2.2712223228
     20  H         3.1743655601    1.8848861753   -2.8695906130
     21  C         1.7024226346    1.0629068118   -1.5325033737
     22  Cl        0.7292681481    2.5186712985   -1.6075600609
   Point Group: c1    Number of degrees of freedom:    60


   Energy is  -3221.138688918

 Hessian updated using BFGS update

 60 Hessian modes will be used to form the next step
  Hessian Eigenvalues:
     0.001424    0.017724    0.018229    0.019504    0.020928    0.021206
     0.022950    0.023508    0.023731    0.023859    0.023977    0.024095
     0.024110    0.024115    0.024126    0.024145    0.024162    0.024238
     0.028346    0.071242    0.157368    0.159996    0.160024    0.160338
     0.196213    0.229448    0.231850    0.235942    0.237255    0.241049
     0.246991    0.249991    0.250005    0.250021    0.250269    0.252850
     0.277730    0.289442    0.299133    0.300995    0.301307    0.301547
     0.307363    0.353081    0.356664    0.356672    0.356737    0.364602
     0.412888    0.424254    0.429007    0.451220    0.458606    0.468298
     0.469786    0.474327    0.478279    0.479113    0.479392    0.527595

 Minimum search - taking simple RFO step
 Searching for Lamda that Minimizes Along All modes
 Value Taken    Lamda =   0.00000000
 Step Taken.  Stepsize is  0.000625

                             Maximum     Tolerance    Cnvgd?
         Gradient           0.000023      0.000300     YES
         Displacement       0.000252      0.001200     YES
         Energy change     -0.000000      0.000001     YES

 Final energy is   -3221.1386889180176     


 ******************************
 **  OPTIMIZATION CONVERGED  **
 ******************************

                       Coordinates (Angstroms)
     ATOM                X               Y               Z
      1  C         0.0048207035    0.0241119843    0.0283842608
      2  C        -0.0575386404    0.4792182559    1.3493674549
      3  Cl        1.3899578905    1.0387490468    2.1619976623
      4  C        -1.2564617685    0.4975914186    2.0507234368
      5  H        -1.2855742777    0.8512350997    3.0721761791
      6  C        -2.4255764980    0.0566914007    1.4376041729
      7  Cl       -3.9100216442    0.0904589556    2.3521617058
      8  C        -2.3881008316   -0.4005852617    0.1173077265
      9  Cl       -3.8250964620   -0.9617335175   -0.6979669215
     10  C        -1.1782785355   -0.4116493541   -0.5694810388
     11  H        -1.1584343586   -0.7690534732   -1.5911344399
     12  C         1.2800303356   -0.0155998341   -0.7425746227
     13  C         2.1122819868   -1.1440954724   -0.7305352565
     14  Cl        1.6660231147   -2.5416950527    0.2288764436
     15  C         3.2977327262   -1.2095234727   -1.4546949480
     16  H         3.9143947161   -2.0961212892   -1.4195249009
     17  C         3.6659836263   -0.1104723482   -2.2198726507
     18  Cl        5.1543667725   -0.1697137806   -3.1421481539
     19  C         2.8806929351    1.0341212394   -2.2712223228
     20  H         3.1743655601    1.8848861753   -2.8695906130
     21  C         1.7024226346    1.0629068118   -1.5325033737
     22  Cl        0.7292681481    2.5186712985   -1.6075600609

Z-matrix Print:
$molecule
0 1
Cl
C  1 1.751767
C  2 1.389120 1 118.341732
H  3 1.081331 2 120.297918 1 0.062173 0
C  3 1.391811 2 119.892847 1 -179.817780 0
C  5 1.397744 3 119.816570 2 -0.113375 0
C  6 1.391212 5 119.487016 3 0.109028 0
H  7 1.082547 6 118.977117 5 179.897970 0
C  7 1.395369 6 121.555706 5 -0.001668 0
C  9 1.490676 7 119.696508 6 179.527637 0
C  10 1.401991 9 121.913597 7 89.408007 0
C  11 1.390991 10 122.582381 9 -179.137058 0
H  12 1.080782 11 120.524349 10 179.976438 0
C  12 1.389033 11 118.444870 10 -0.034333 0
C  14 1.388891 12 121.502158 11 0.037766 0
H  15 1.080539 14 121.057798 12 -179.964261 0
C  15 1.390677 14 118.402627 12 0.015633 0
Cl 5 1.743884 3 118.546383 2 179.815572 0
Cl 6 1.744854 5 121.633754 3 -179.911507 0
Cl 14 1.751966 12 119.254948 11 179.994618 0
Cl 11 1.752687 10 119.722045 9 1.022502 0
Cl 17 1.752970 15 117.677297 14 -179.987882 0
$end


 --------------------------------------------------------------

                    Orbital Energies (a.u.)
 --------------------------------------------------------------

 Alpha MOs
 -- Occupied --
********-101.5776-101.5775-101.5762-101.5748-101.5742 -10.2767 -10.2766
-10.2741 -10.2735 -10.2698 -10.2693 -10.2379 -10.2333 -10.2210 -10.2208
-10.2208 -10.2207  -9.4927  -9.4923  -9.4922  -9.4908  -9.4894  -9.4889
 -7.2574  -7.2570  -7.2569  -7.2557  -7.2543  -7.2536  -7.2474  -7.2471
 -7.2471  -7.2469  -7.2465  -7.2464  -7.2457  -7.2449  -7.2442  -7.2437
 -7.2435  -7.2432  -0.9536  -0.9411  -0.9086  -0.9008  -0.8980  -0.8804
 -0.8478  -0.8369  -0.8024  -0.7694  -0.7638  -0.7384  -0.6621  -0.6440
 -0.6407  -0.6123  -0.5588  -0.5377  -0.5352  -0.5244  -0.4967  -0.4876
 -0.4690  -0.4684  -0.4650  -0.4479  -0.4477  -0.4352  -0.4168  -0.4134
 -0.4073  -0.3953  -0.3863  -0.3856  -0.3675  -0.3488  -0.3460  -0.3447
 -0.3370  -0.3368  -0.3301  -0.3294  -0.3275  -0.2843  -0.2783  -0.2782
 -0.2651
 -- Virtual --
 -0.0625  -0.0585  -0.0557  -0.0502  -0.0369  -0.0269  -0.0111  -0.0011
  0.0038   0.0099   0.0100   0.0107   0.0133   0.0243   0.0328   0.0391
  0.0428   0.0504   0.0524   0.0526   0.0587   0.0661   0.0670   0.0787
  0.0820   0.0843   0.0855   0.0871   0.0902   0.0951   0.0986   0.1023
  0.1064   0.1100   0.1107   0.1133   0.1143   0.1167   0.1198   0.1213
  0.1227   0.1260   0.1298   0.1302   0.1314   0.1375   0.1378   0.1472
  0.1485   0.1527   0.1566   0.1652   0.1661   0.1729   0.1754   0.1762
  0.1770   0.1814   0.1932   0.1961   0.2020   0.2072   0.2120   0.2148
  0.2202   0.2227   0.2265   0.2313   0.2332   0.2355   0.2428   0.2444
  0.2488   0.2515   0.2578   0.2583   0.2626   0.2635   0.2690   0.2709
  0.2773   0.2780   0.2794   0.2864   0.2887   0.2926   0.2978   0.3099
  0.3110   0.3140   0.3261   0.3279   0.3381   0.3423   0.3554   0.3767
  0.3903   0.3999   0.4116   0.4364   0.4380   0.4434   0.4481   0.4488
  0.4513   0.4589   0.4592   0.4745   0.4770   0.4792   0.4843   0.4905
  0.4962   0.5034   0.5146   0.5153   0.5248   0.5404   0.5428   0.5508
  0.5584   0.5653   0.5725   0.5765   0.5819   0.5935   0.5959   0.5968
  0.6110   0.6140   0.6198   0.6275   0.6393   0.6414   0.6439   0.6531
  0.6593   0.6624   0.6742   0.6789   0.6897   0.6901   0.6998   0.7061
  0.7199   0.7367   0.7714   0.7892   0.7945   0.8091   0.8239   0.8295
  0.8326   0.8352   0.8365   0.8370   0.8425   0.8452   0.8454   0.8510
  0.8532   0.8576   0.8578   0.8613   0.8650   0.8670   0.8804   0.8885
  0.8976   0.8981   0.9021   0.9084   0.9129   0.9153   0.9178   0.9335
  0.9380   0.9478   0.9487   0.9498   0.9535   0.9590   0.9627   0.9663
  0.9764   0.9842   0.9950   1.0014   1.0239   1.0262   1.0347   1.0369
  1.0593   1.0675   1.0922   1.1101   1.1439   1.1812   1.1852   1.2039
  1.2175   1.2182   1.2268   1.2325   1.2379   1.2456   1.2590   1.2801
  1.2808   1.2964   1.3008   1.3191   1.3244   1.3344   1.3425   1.3620
  1.4214   1.4228   1.4745   1.4781   1.4845   1.5437   1.5449   1.5524
  1.5633   1.5666   1.5812   1.5827   1.5956   1.6249   1.6645   1.6651
  1.7036   1.7318   1.7419   1.7488   1.8003   1.8025   1.8115   1.8302
  1.8345   1.8461   1.8561   1.9190   1.9237   1.9266   1.9415   1.9438
  1.9449   1.9926   1.9944   2.0223   2.0358   2.0543   2.0583   2.0843
  2.0907   2.1200   2.1534   2.1836   2.2277   2.2311   2.2376   2.2472
  2.2537   2.2601   2.2726   2.2865   2.3076   2.3102   2.3252   2.3491
  2.3853   2.3886   2.4228   2.4236   2.4429   2.4588   2.4790   2.4874
  2.5130   2.5247   2.5301   2.5446   2.5492   2.5678   2.5994   2.6033
  2.6195   2.6340   2.6814   2.6865   2.7039   2.7129   2.7202   2.7304
  2.7438   2.7536   2.7537   2.7723   2.7815   2.8160   2.8250   2.8267
  2.8488   2.8866   2.9603   2.9751   3.0636   3.0897   3.0903   3.1079
  3.1200   3.1225   3.1495   3.1970   3.2127   3.2435   3.2814   3.3233
  3.3545   3.4572   3.5046   3.5413   3.6204   3.6987   3.7314   3.7835
  3.8253   3.9077   3.9858   4.0808   4.1225   4.3360   4.7981   4.8097
  9.7632   9.7672   9.7954   9.7955   9.8345   9.8521  23.3763  23.5160
 23.8305  23.8421  23.8569  23.8874  23.9312  24.0149  24.0337  24.0585
 24.0948  24.1292  25.7788  25.8114  25.8125  25.8627  25.9285  25.9630
 26.0852  26.1162  26.1281  26.2530  26.3457  26.3667  26.5136  26.5959
 26.6382  26.6720  26.7961  26.9390 215.7542 215.7604 215.7915 215.7923
215.8418 215.8615
 --------------------------------------------------------------

          Ground-State Mulliken Net Atomic Charges

     Atom                 Charge (a.u.)
  ----------------------------------------
      1 C                    -0.106237
      2 C                    -0.736180
      3 Cl                    0.412164
      4 C                    -0.339919
      5 H                     0.236594
      6 C                     0.155340
      7 Cl                    0.529443
      8 C                    -0.233279
      9 Cl                    0.602734
     10 C                    -1.149675
     11 H                     0.220709
     12 C                    -0.466758
     13 C                    -0.384427
     14 Cl                    0.421274
     15 C                    -0.265543
     16 H                     0.234304
     17 C                     0.371925
     18 Cl                    0.499067
     19 C                    -0.279951
     20 H                     0.234415
     21 C                    -0.377404
     22 Cl                    0.421405
  ----------------------------------------
  Sum of atomic charges =     0.000000

 -----------------------------------------------------------------
                    Cartesian Multipole Moments
 -----------------------------------------------------------------
    Charge (ESU x 10^10)
                -0.0000
    Dipole Moment (Debye)
         X       0.9712      Y      -0.0266      Z      -0.5831
       Tot       1.1331
    Quadrupole Moments (Debye-Ang)
        XX    -148.6571     XY      -1.2499     YY    -144.8231
        XZ      -1.4581     YZ       0.6791     ZZ    -142.0307
    Octopole Moments (Debye-Ang^2)
       XXX    -166.6910    XXY      -1.1946    XYY     -52.1931
       YYY       3.1259    XXZ      32.7677    XYZ      -5.4334
       YYZ      31.3428    XZZ     -66.3969    YZZ       7.8998
       ZZZ     117.3665
    Hexadecapole Moments (Debye-Ang^3)
      XXXX   -6842.3221   XXXY     -47.9210   XXYY   -1355.4666
      XYYY     -43.9541   YYYY   -1495.7766   XXXZ    1323.6961
      XXYZ      12.1121   XYYZ     421.4812   YYYZ       2.8125
      XXZZ   -1589.7765   XYZZ       9.8645   YYZZ    -705.7903
      XZZZ    1305.4249   YZZZ      18.2145   ZZZZ   -2788.7766
 -----------------------------------------------------------------
Archival summary:
1\1\november\OPT\ProcedureUnspecified\BasisUnspecified\l6124\taweetha\WedJan1511:57:402020WedJan1511:57:402020\0\\#,OPT,ProcedureUnspecified,BasisUnspecified,\\0,1\Cl\C,1,1.75177\C,2,1.38912,1,118.342\H,3,1.08133,2,120.298,1,0.0621726,0\C,3,1.39181,2,119.893,1,-179.818,0\C,5,1.39774,3,119.817,2,-0.113375,0\C,6,1.39121,5,119.487,3,0.109028,0\H,7,1.08255,6,118.977,5,179.898,0\C,7,1.39537,6,121.556,5,-0.00166827,0\C,9,1.49068,7,119.697,6,179.528,0\C,10,1.40199,9,121.914,7,89.408,0\C,11,1.39099,10,122.582,9,-179.137,0\H,12,1.08078,11,120.524,10,179.976,0\C,12,1.38903,11,118.445,10,-0.0343328,0\C,14,1.38889,12,121.502,11,0.0377662,0\H,15,1.08054,14,121.058,12,-179.964,0\C,15,1.39068,14,118.403,12,0.0156332,0\Cl,5,1.74388,3,118.546,2,179.816,0\Cl,6,1.74485,5,121.634,3,-179.912,0\Cl,14,1.75197,12,119.255,11,179.995,0\Cl,11,1.75269,10,119.722,9,1.0225,0\Cl,17,1.75297,15,117.677,14,-179.988,0\\\@

 Total job time:  15235.16s(wall), 15234.25s(cpu) 
 Wed Jan 15 11:57:40 2020

        *************************************************************
        *                                                           *
        *  Thank you very much for using Q-Chem.  Have a nice day.  *
        *                                                           *
        *************************************************************


 
User input: 2 of 2 
 
                  Welcome to Q-Chem
     A Quantum Leap Into The Future Of Chemistry


 Q-Chem 5.2 (devel), Q-Chem, Inc., Pleasanton, CA (2019)

 Yihan Shao,  Zhengting Gan,  E. Epifanovsky,  A. T. B. Gilbert,  M. Wormit,  
 J. Kussmann,  A. W. Lange,  A. Behn,  Jia Deng,  Xintian Feng,  D. Ghosh,  
 M. Goldey,  P. R. Horn,  L. D. Jacobson,  I. Kaliman,  T. Kus,  A. Landau,  
 Jie Liu,  E. I. Proynov,  R. M. Richard,  R. P. Steele,  E. J. Sundstrom,  
 H. L. Woodcock III,  P. M. Zimmerman,  D. Zuev,  B. Albrecht,  E. Alguire,  
 S. A. Baeppler,  D. Barton,  Z. Benda,  Y. A. Bernard,  E. J. Berquist,  
 K. B. Bravaya,  H. Burton,  D. Casanova,  Chun-Min Chang,  Yunqing Chen,  
 A. Chien,  K. D. Closser,  M. P. Coons,  S. Coriani,  S. Dasgupta,  
 A. L. Dempwolff,  M. Diedenhofen,  Hainam Do,  R. G. Edgar,  Po-Tung Fang,  
 S. Faraji,  S. Fatehi,  Qingguo Feng,  K. D. Fenk,  J. Fosso-Tande,  
 J. Gayvert,  Qinghui Ge,  A. Ghysels,  G. Gidofalvi,  J. Gomes,  
 J. Gonthier,  A. Gunina,  D. Hait,  M. W. D. Hanson-Heine,  
 P. H. P. Harbach,  A. W. Hauser,  M. F. Herbst,  J. E. Herr,  
 E. G. Hohenstein,  Z. C. Holden,  Kerwin Hui,  B. C. Huynh,  T.-C. Jagau,  
 Hyunjun Ji,  B. Kaduk,  K. Khistyaev,  Jaehoon Kim,  P. Klunzinger,  K. Koh,  
 D. Kosenkov,  L. Koulias,  T. Kowalczyk,  C. M. Krauter,  A. Kunitsa,  
 Ka Un Lao,  A. Laurent,  K. V. Lawler,  Joonho Lee,  D. Lefrancois,  
 S. Lehtola,  D. S. Levine,  Yi-Pei Li,  You-Sheng Lin,  Fenglai Liu,  
 E. Livshits,  A. Luenser,  P. Manohar,  E. Mansoor,  S. F. Manzer,  
 Shan-Ping Mao,  Yuezhi Mao,  N. Mardirossian,  A. V. Marenich,  
 T. Markovich,  L. A. Martinez-Martinez,  S. A. Maurer,  N. J. Mayhall,  
 S. C. McKenzie,  J.-M. Mewes,  P. Morgante,  A. F. Morrison,  
 J. W. Mullinax,  K. Nanda,  T. S. Nguyen-Beck,  R. Olivares-Amaya,  
 J. A. Parkhill,  Zheng Pei,  T. M. Perrine,  F. Plasser,  P. Pokhilko,  
 S. Prager,  A. Prociuk,  E. Ramos,  D. R. Rehn,  F. Rob,  M. Scheurer,  
 M. Schneider,  N. Sergueev,  S. M. Sharada,  S. Sharma,  D. W. Small,  
 T. Stauch,  T. Stein,  Yu-Chuan Su,  A. J. W. Thom,  A. Tkatchenko,  
 T. Tsuchimochi,  N. M. Tubman,  L. Vogt,  M. L. Vidal,  O. Vydrov,  
 M. A. Watson,  J. Wenzel,  M. de Wergifosse,  T. A. Wesolowski,  A. White,  
 J. Witte,  A. Yamada,  Jun Yang,  K. Yao,  S. Yeganeh,  S. R. Yost,  
 Zhi-Qiang You,  A. Zech,  Igor Ying Zhang,  Xing Zhang,  Yan Zhao,  
 Ying Zhu,  B. R. Brooks,  G. K. L. Chan,  C. J. Cramer,  M. S. Gordon,  
 W. J. Hehre,  A. Klamt,  M. W. Schmidt,  C. D. Sherrill,  D. G. Truhlar,  
 A. Aspuru-Guzik,  R. Baer,  A. T. Bell,  N. A. Besley,  Jeng-Da Chai,  
 A. E. DePrince, III,  R. A. DiStasio Jr.,  A. Dreuw,  B. D. Dunietz,  
 T. R. Furlani,  Chao-Ping Hsu,  Yousung Jung,  Jing Kong,  D. S. Lambrecht,  
 WanZhen Liang,  C. Ochsenfeld,  V. A. Rassolov,  L. V. Slipchenko,  
 J. E. Subotnik,  T. Van Voorhis,  J. M. Herbert,  A. I. Krylov,  
 P. M. W. Gill,  M. Head-Gordon

 Contributors to earlier versions of Q-Chem not listed above: 
 R. D. Adamson,  B. Austin,  J. Baker,  G. J. O. Beran,  K. Brandhorst,  
 S. T. Brown,  E. F. C. Byrd,  A. K. Chakraborty,  C.-L. Cheng,  
 Siu Hung Chien,  D. M. Chipman,  D. L. Crittenden,  H. Dachsel,  
 R. J. Doerksen,  A. D. Dutoi,  L. Fusti-Molnar,  W. A. Goddard III,  
 A. Golubeva-Zadorozhnaya,  S. R. Gwaltney,  G. Hawkins,  A. Heyden,  
 S. Hirata,  G. Kedziora,  F. J. Keil,  C. Kelley,  Jihan Kim,  R. A. King,  
 R. Z. Khaliullin,  P. P. Korambath,  W. Kurlancheek,  A. M. Lee,  M. S. Lee,  
 S. V. Levchenko,  Ching Yeh Lin,  D. Liotard,  R. C. Lochan,  I. Lotan,  
 P. E. Maslen,  N. Nair,  D. P. O'Neill,  D. Neuhauser,  E. Neuscamman,  
 C. M. Oana,  R. Olson,  B. Peters,  R. Peverati,  P. A. Pieniazek,  
 Y. M. Rhee,  J. Ritchie,  M. A. Rohrdanz,  E. Rosta,  N. J. Russ,  
 H. F. Schaefer III,  N. E. Schultz,  N. Shenvi,  A. C. Simmonett,  A. Sodt,  
 D. Stuck,  K. S. Thanthiriwatte,  V. Vanovschi,  Tao Wang,  A. Warshel,  
 C. F. Williams,  Q. Wu,  X. Xu,  W. Zhang

 Please cite Q-Chem as follows:
 Y. Shao et al., Mol. Phys. 113, 184-215 (2015)
 DOI: 10.1080/00268976.2014.952696

 Q-Chem 5.2.1 for Intel X86 EM64T Linux

 Parts of Q-Chem use Armadillo 8.300.2 (Tropical Shenanigans).
 http://arma.sourceforge.net/

 Q-Chem begins on Wed Jan 15 11:57:40 2020  

Host: 
0

     Scratch files written to /scratch/taweetham/qchem23484//
NAlpha2: 178
NElect   178
Mult     1
The previous job contains 0 fragments, simply inherited here

 Q-Chem warning in module libgen/rem_setup.C, line 2168:

 Setting Thresh to 1e-14


Checking the input file for inconsistencies... 	...done.

--------------------------------------------------------------
User input:
--------------------------------------------------------------

$MOLECULE
READ
$END

$REM
   JOB_TYPE 	FREQUENCY
   BASIS 	6-311++G**
   METHOD	B3LYP
   SCF_GUESS_ALWAYS     TRUE
   S2THRESH     15
   THRESH       15
   MEM_TOTAL    10000
$END

--------------------------------------------------------------
 ----------------------------------------------------------------
             Standard Nuclear Orientation (Angstroms)
    I     Atom           X                Y                Z
 ----------------------------------------------------------------
    1      C      -0.4692367898     0.0031244069    -0.0760873585
    2      C      -1.0961039776     0.2358726688    -1.3044491867
    3      Cl     -0.1414471458     0.5072660120    -2.7479396624
    4      C      -2.4805810380     0.2621486719    -1.4148452669
    5      H      -2.9480974923     0.4453416145    -2.3725225648
    6      C      -3.2703686504     0.0543295519    -0.2878208444
    7      Cl     -5.0045747520     0.0996560218    -0.4656067527
    8      C      -2.6662131478    -0.1823554253     0.9501878100
    9      Cl     -3.6102916107    -0.4510772230     2.3927622481
   10      C      -1.2781957398    -0.2051579925     1.0416149853
   11      H      -0.8189792963    -0.3875459839     2.0048190376
   12      C       1.0139684267    -0.0197599704     0.0711974853
   13      C       1.7419995725     1.1415715692     0.3671195507
   14      Cl      0.9026192162     2.6697941790     0.5484442598
   15      C       3.1236801174     1.1407713366     0.5250428524
   16      H       3.6509708336     2.0563535233     0.7514018375
   17      C       3.8040128243    -0.0618801527     0.3843452341
   18      Cl      5.5447865147    -0.0884504222     0.5802712931
   19      C       3.1356093230    -1.2440863305     0.0927323883
   20      H       3.6726387298    -2.1758319146    -0.0146863271
   21      C       1.7535317058    -1.2036614659    -0.0591968266
   22      Cl      0.9307225697    -2.7056484763    -0.4319347341
 ----------------------------------------------------------------
 Molecular Point Group                 C1    NOp =  1
 Largest Abelian Subgroup              C1    NOp =  1
 Nuclear Repulsion Energy =        2017.66664561 hartrees
 There are       89 alpha and       89 beta electrons
 Requested basis set is 6-311++G(d,p)
 There are 170 shells and 472 basis functions

 Total QAlloc Memory Limit  10000 MB
 Mega-Array Size       188 MB
 MEM_STATIC part       192 MB
 A cutoff of  1.0D-15 yielded  10908 shell pairs
 There are     92069 function pairs (     98967 Cartesian)
 Smallest overlap matrix eigenvalue = 1.44E-07
 Linear dependence detected in AO basis
 Number of orthogonalized atomic orbitals = 467
 Maximum deviation from orthogonality = 4.035E-10
 Guess from superposition of atomic densities
 Warning:  Energy on first SCF cycle will be non-variational
 SAD guess density has 178.000000 electrons

 -----------------------------------------------------------------------
  General SCF calculation program by
  Eric Jon Sundstrom, Paul Horn, Yuezhi Mao, Dmitri Zuev, Alec White,
  David Stuck, Shaama M.S., Shane Yost, Joonho Lee, David Small,
  Daniel Levine, Susi Lehtola, Hugh Burton, Evgeny Epifanovsky,
  Bang C. Huynh
 -----------------------------------------------------------------------
 Exchange:     0.2000 Hartree-Fock + 0.0800 Slater + 0.7200 B88
 Correlation:  0.1900 VWN1RPA + 0.8100 LYP
 Using SG-1 standard quadrature grid
 A restricted SCF calculation will be
 performed using DIIS
 SCF converges when DIIS error is below 1.0e-08
 ---------------------------------------
  Cycle       Energy         DIIS error
 ---------------------------------------
    1   -3225.3424754911      2.82e-02  
    2   -3221.0052747585      2.20e-03  
    3   -3220.9327930293      2.66e-03  
    4   -3221.1306909908      5.14e-04  
    5   -3221.1362128045      2.84e-04  
    6   -3221.1382217898      1.07e-04  
    7   -3221.1385241654      2.83e-05  
    8   -3221.1385435003      8.95e-06  
    9   -3221.1385456158      2.21e-06  
   10   -3221.1385457385      9.27e-07  
   11   -3221.1385457619      1.46e-07  
   12   -3221.1385457628      6.90e-08  
   13   -3221.1385457627      2.59e-08  
   14   -3221.1385457627      7.31e-09  Convergence criterion met
 ---------------------------------------
 SCF time:   CPU 736.56s  wall 737.00s 
 SCF   energy in the final basis set =    -3221.1385457627
 Total energy in the final basis set =    -3221.1385457627

 --------------------------------------------------------------

                    Orbital Energies (a.u.)
 --------------------------------------------------------------

 Alpha MOs
 -- Occupied --
********-101.5776-101.5775-101.5762-101.5748-101.5742 -10.2767 -10.2766
-10.2741 -10.2734 -10.2697 -10.2693 -10.2379 -10.2333 -10.2210 -10.2208
-10.2208 -10.2207  -9.4927  -9.4923  -9.4922  -9.4908  -9.4894  -9.4889
 -7.2572  -7.2570  -7.2569  -7.2555  -7.2543  -7.2537  -7.2475  -7.2471
 -7.2471  -7.2471  -7.2465  -7.2464  -7.2457  -7.2451  -7.2442  -7.2437
 -7.2435  -7.2432  -0.9536  -0.9411  -0.9086  -0.9008  -0.8980  -0.8804
 -0.8478  -0.8369  -0.8024  -0.7694  -0.7638  -0.7383  -0.6621  -0.6440
 -0.6407  -0.6123  -0.5588  -0.5377  -0.5352  -0.5244  -0.4966  -0.4876
 -0.4690  -0.4683  -0.4650  -0.4479  -0.4477  -0.4352  -0.4168  -0.4134
 -0.4073  -0.3953  -0.3863  -0.3856  -0.3674  -0.3488  -0.3460  -0.3447
 -0.3370  -0.3368  -0.3301  -0.3294  -0.3274  -0.2843  -0.2783  -0.2782
 -0.2651
 -- Virtual --
 -0.0624  -0.0585  -0.0556  -0.0502  -0.0369  -0.0269  -0.0108  -0.0010
  0.0040   0.0099   0.0100   0.0108   0.0134   0.0243   0.0331   0.0393
  0.0430   0.0505   0.0526   0.0527   0.0588   0.0661   0.0670   0.0788
  0.0822   0.0843   0.0858   0.0873   0.0901   0.0952   0.0986   0.1024
  0.1065   0.1100   0.1108   0.1134   0.1143   0.1168   0.1199   0.1214
  0.1228   0.1261   0.1299   0.1303   0.1315   0.1377   0.1378   0.1474
  0.1486   0.1529   0.1568   0.1657   0.1662   0.1729   0.1756   0.1766
  0.1773   0.1816   0.1938   0.1959   0.2022   0.2073   0.2121   0.2149
  0.2208   0.2228   0.2266   0.2312   0.2331   0.2358   0.2434   0.2445
  0.2490   0.2516   0.2580   0.2586   0.2627   0.2635   0.2689   0.2709
  0.2773   0.2782   0.2794   0.2864   0.2888   0.2927   0.2974   0.3099
  0.3107   0.3141   0.3260   0.3279   0.3384   0.3421   0.3560   0.3767
  0.3904   0.4000   0.4117   0.4363   0.4383   0.4433   0.4482   0.4488
  0.4513   0.4589   0.4594   0.4745   0.4771   0.4792   0.4844   0.4908
  0.4961   0.5033   0.5146   0.5154   0.5251   0.5405   0.5428   0.5510
  0.5585   0.5654   0.5726   0.5766   0.5820   0.5936   0.5962   0.5973
  0.6111   0.6141   0.6200   0.6275   0.6394   0.6414   0.6439   0.6531
  0.6595   0.6625   0.6744   0.6792   0.6898   0.6901   0.6998   0.7061
  0.7199   0.7367   0.7715   0.7892   0.7946   0.8091   0.8239   0.8295
  0.8326   0.8351   0.8365   0.8370   0.8425   0.8452   0.8454   0.8510
  0.8533   0.8576   0.8577   0.8614   0.8651   0.8670   0.8804   0.8885
  0.8976   0.8980   0.9021   0.9085   0.9130   0.9153   0.9178   0.9336
  0.9381   0.9479   0.9488   0.9498   0.9535   0.9590   0.9627   0.9663
  0.9764   0.9842   0.9949   1.0013   1.0240   1.0262   1.0347   1.0369
  1.0593   1.0675   1.0921   1.1101   1.1439   1.1812   1.1852   1.2039
  1.2176   1.2183   1.2269   1.2326   1.2379   1.2456   1.2590   1.2801
  1.2809   1.2964   1.3008   1.3191   1.3244   1.3345   1.3426   1.3621
  1.4216   1.4228   1.4745   1.4781   1.4845   1.5437   1.5449   1.5525
  1.5633   1.5666   1.5813   1.5827   1.5956   1.6248   1.6645   1.6651
  1.7037   1.7319   1.7419   1.7488   1.8004   1.8025   1.8115   1.8303
  1.8345   1.8462   1.8561   1.9190   1.9237   1.9266   1.9416   1.9439
  1.9449   1.9926   1.9944   2.0223   2.0358   2.0543   2.0583   2.0843
  2.0907   2.1201   2.1534   2.1836   2.2277   2.2311   2.2377   2.2472
  2.2538   2.2602   2.2727   2.2866   2.3077   2.3103   2.3253   2.3491
  2.3853   2.3887   2.4228   2.4237   2.4430   2.4589   2.4790   2.4874
  2.5131   2.5247   2.5302   2.5447   2.5492   2.5679   2.5995   2.6033
  2.6195   2.6341   2.6814   2.6866   2.7038   2.7129   2.7203   2.7303
  2.7438   2.7536   2.7537   2.7723   2.7815   2.8160   2.8251   2.8268
  2.8488   2.8866   2.9603   2.9752   3.0636   3.0898   3.0903   3.1079
  3.1200   3.1225   3.1495   3.1970   3.2127   3.2436   3.2814   3.3233
  3.3545   3.4573   3.5046   3.5413   3.6203   3.6987   3.7314   3.7835
  3.8253   3.9077   3.9858   4.0808   4.1225   4.3360   4.7981   4.8097
  9.7633   9.7673   9.7954   9.7956   9.8346   9.8521  23.3763  23.5160
 23.8305  23.8421  23.8569  23.8874  23.9312  24.0149  24.0338  24.0585
 24.0949  24.1293  25.7795  25.8117  25.8127  25.8633  25.9286  25.9634
 26.0854  26.1166  26.1283  26.2535  26.3462  26.3670  26.5140  26.5962
 26.6383  26.6722  26.7964  26.9393 215.7542 215.7604 215.7915 215.7923
215.8418 215.8614
 --------------------------------------------------------------

          Ground-State Mulliken Net Atomic Charges

     Atom                 Charge (a.u.)
  ----------------------------------------
      1 C                    -0.104796
      2 C                    -0.728740
      3 Cl                    0.411281
      4 C                    -0.341905
      5 H                     0.236668
      6 C                     0.144600
      7 Cl                    0.530575
      8 C                    -0.224977
      9 Cl                    0.601715
     10 C                    -1.156446
     11 H                     0.220991
     12 C                    -0.443654
     13 C                    -0.391841
     14 Cl                    0.422701
     15 C                    -0.266506
     16 H                     0.234192
     17 C                     0.371896
     18 Cl                    0.498733
     19 C                    -0.290076
     20 H                     0.234513
     21 C                    -0.380157
     22 Cl                    0.421234
  ----------------------------------------
  Sum of atomic charges =     0.000000

 -----------------------------------------------------------------
                    Cartesian Multipole Moments
 -----------------------------------------------------------------
    Charge (ESU x 10^10)
                -0.0000
    Dipole Moment (Debye)
         X       1.1299      Y      -0.0185      Z       0.1090
       Tot       1.1352
    Quadrupole Moments (Debye-Ang)
        XX    -147.3214     XY      -0.6854     YY    -144.7921
        XZ       3.6238     YZ      -0.1060     ZZ    -144.4463
    Octopole Moments (Debye-Ang^2)
       XXX       3.4286    XXY       2.4917    XYY       8.3162
       YYY      -0.0648    XXZ     -13.3919    XYZ       3.6583
       YYZ       0.3805    XZZ     -11.0097    YZZ       0.5377
       ZZZ      -1.8483
    Hexadecapole Moments (Debye-Ang^3)
      XXXX   -7949.0387   XXXY      -5.4840   XXYY   -1535.0396
      XYYY      -0.3907   YYYY   -1486.5179   XXXZ      20.7934
      XXYZ       4.6904   XYYZ       0.3021   YYYZ      15.0091
      XXZZ   -1557.4830   XYZZ       5.0364   YYZZ    -513.3519
      XZZZ     -25.6980   YZZZ     -13.5493   ZZZZ   -1467.4548
 -----------------------------------------------------------------
 Calculating MO derivatives via CPSCF
    1     0    69    0.0186396  
    2     0    69    0.0054707  
    3     0    69    0.0007285  
    4     0    69    0.0000676  
    5    64     5    0.0000040  
    6    69     0    0.0000002  Converged
 Time for AOints: 1221.2 s (CPU) 1221.3 s (wall)
 ------------------------------------------------------------------------------
                     AOints        : Timing summary (seconds)
 ------------------------------------------------------------------------------
     job step          cpu (% of tot)      sys (% of tot)     wall (% of tot)
 ------------------------------------------------------------------------------
  AOints            0.1221E+04 ( 9.6)   0.1100E-04 ( 3.4)   0.1221E+04 ( 9.6)
 ------------------------------------------------------------------------------
   Grand Totals     0.1273E+05          0.3210E-03          0.1273E+05
 ------------------------------------------------------------------------------
 Polarizability Matrix (a.u.)
            1           2           3
    1-302.6021735  -0.6079048   4.1030205
    2  -0.6079048-178.1901122   0.0391485
    3   4.1030205   0.0391485-176.6644393
 Calculating analytic Hessian of the SCF energy

 Direct stationary perturbation theory relativistic correction:

 rels  =       4.761634385215
 relv  =     -18.324299378954
 rel2e =       5.018542025728
 E_rel =      -8.544122968011

 Hessian of the SCF Energy
            1           2           3           4           5           6
    1   0.6466656  -0.0001757  -0.0003837  -0.1559323   0.0215110  -0.1110006
    2  -0.0001757   0.1880112  -0.0824881   0.0100149  -0.0678655   0.0342978
    3  -0.0003837  -0.0824881   0.6110984  -0.0509017   0.0343740  -0.2434256
    4  -0.1559323   0.0100149  -0.0509017   0.6042550  -0.0131477   0.0596466
    5   0.0215110  -0.0678655   0.0343740  -0.0131477   0.1326885  -0.0748337
    6  -0.1110006   0.0342978  -0.2434256   0.0596466  -0.0748337   0.5152224
    7   0.0029607  -0.0001200   0.0005809  -0.0724762  -0.0095094   0.0511209
    8  -0.0045614   0.0022721   0.0071995  -0.0093971  -0.0246045   0.0175072
    9   0.0241615   0.0071168  -0.0341814   0.0499870   0.0173887  -0.1143580
   10  -0.0177254   0.0142686  -0.0753382  -0.3230562   0.0007819   0.0015209
   11   0.0056205   0.0077767  -0.0027946   0.0129232  -0.0614986   0.0101959
   12  -0.0293052  -0.0030416   0.0234790  -0.0626399   0.0106300  -0.1130954
   13  -0.0051011  -0.0001268   0.0008046  -0.0093202   0.0051327  -0.0273875
   14  -0.0000489   0.0049217   0.0006768  -0.0002168   0.0031644   0.0006208
   15   0.0004080   0.0006761   0.0014753   0.0017292   0.0003674   0.0013747
   16   0.0017813  -0.0006922   0.0036590  -0.0384640  -0.0036246   0.0205113
   17  -0.0007875  -0.0045843   0.0127719  -0.0148537   0.0063710  -0.0068261
   18   0.0040178   0.0127574  -0.0699636   0.0796672  -0.0071479   0.0406655
   19  -0.0020106   0.0001292  -0.0004709   0.0043590  -0.0005061   0.0027385
   20  -0.0000059  -0.0007107  -0.0004173   0.0000553   0.0046980   0.0013762
   21   0.0000365  -0.0004102   0.0014180  -0.0003731   0.0013930  -0.0024288
   22  -0.0350052  -0.0138897   0.0744741  -0.0516023   0.0068407  -0.0356953
   23  -0.0036193   0.0065947  -0.0066812   0.0066842  -0.0044272   0.0039848
   24   0.0200345  -0.0064579   0.0395784  -0.0350880   0.0040561  -0.0245669
   25  -0.0020375   0.0008668  -0.0045325   0.0010247  -0.0001551   0.0008362
   26   0.0001620   0.0044677   0.0003789   0.0000137  -0.0004277  -0.0001668
   27  -0.0007507   0.0003728   0.0025975   0.0000010  -0.0001884   0.0004584
   28  -0.1815391  -0.0103855   0.0565595   0.0639940  -0.0075040   0.0387872
   29  -0.0227515  -0.0646871   0.0355900   0.0029636   0.0060636   0.0124589
   30   0.1234455   0.0354566  -0.2474974  -0.0165321   0.0126697  -0.0584440
   31   0.0099039  -0.0032522   0.0171875  -0.0013322  -0.0004248   0.0023250
   32   0.0019449   0.0031776   0.0038924  -0.0004983   0.0056370   0.0013603
   33  -0.0108690   0.0040051  -0.0171446   0.0029256   0.0013332  -0.0011643
   34  -0.2182489   0.0027411  -0.0143082  -0.0180549   0.0020937  -0.0114278
   35   0.0023335  -0.0764673   0.0002206   0.0053758   0.0032448   0.0002650
   36  -0.0154877   0.0006261  -0.0790377  -0.0277800   0.0001461   0.0015154
   37  -0.0217144  -0.0259496  -0.0077954  -0.0011733  -0.0010572   0.0028860
   38  -0.0110906   0.0051185  -0.0000343   0.0034795  -0.0009904  -0.0006638
   39  -0.0037425  -0.0026280   0.0025327   0.0000908   0.0008905  -0.0006124
   40  -0.0020131  -0.0030031  -0.0005198   0.0005958  -0.0011395  -0.0000753
   41   0.0025603  -0.0017320   0.0000402  -0.0010332  -0.0006642   0.0005813
   42   0.0002839  -0.0000051  -0.0023122  -0.0007020  -0.0006929  -0.0002959
   43   0.0016907  -0.0017540  -0.0009645  -0.0008336   0.0000237   0.0005904
   44  -0.0012334  -0.0039520  -0.0022922  -0.0005512  -0.0002540   0.0008224
   45  -0.0004512  -0.0020893   0.0052682   0.0007717   0.0001247   0.0000411
   46  -0.0000736  -0.0011372  -0.0003242  -0.0002258  -0.0000415   0.0002480
   47   0.0001544   0.0002996   0.0000325   0.0000045   0.0000413  -0.0000266
   48  -0.0000636  -0.0001304   0.0002442   0.0000458  -0.0000875   0.0001772
   49  -0.0008755  -0.0000309   0.0002006   0.0004727   0.0000835  -0.0004516
   50   0.0000050  -0.0014444  -0.0001115   0.0000430   0.0001753   0.0000257
   51  -0.0000294  -0.0000893  -0.0009724  -0.0002445   0.0000224   0.0000436
   52   0.0010001  -0.0000164   0.0001120  -0.0005002  -0.0001121   0.0005638
   53  -0.0000198   0.0002183   0.0001040   0.0000105  -0.0000059  -0.0000035
   54   0.0001341   0.0001018  -0.0003339  -0.0000721  -0.0000039   0.0000334
   55   0.0017141   0.0020156  -0.0002678  -0.0008337  -0.0002236   0.0005389
   56   0.0013520  -0.0042377  -0.0012824   0.0002443   0.0001038  -0.0007960
   57   0.0000151  -0.0014849   0.0055854   0.0009334  -0.0001209  -0.0002961
   58  -0.0000709   0.0011694   0.0000901  -0.0002283  -0.0000515   0.0002456
   59  -0.0001284   0.0002769  -0.0000234  -0.0000230   0.0000215  -0.0000276
   60  -0.0001102   0.0001405   0.0002913   0.0000410   0.0000278   0.0001976
   61  -0.0215739   0.0265596   0.0016135  -0.0011988  -0.0000657   0.0031015
   62   0.0114314   0.0040187   0.0006178  -0.0033063  -0.0008366   0.0005703
   63   0.0002472   0.0030311   0.0035484  -0.0011818  -0.0009152  -0.0007170
   64  -0.0017957   0.0027685   0.0005256   0.0005327   0.0010953   0.0003730
   65  -0.0026496  -0.0014727   0.0002264   0.0012160  -0.0006340  -0.0007224
   66  -0.0005912   0.0002435  -0.0022504  -0.0003223   0.0005691  -0.0003262
            7           8           9          10          11          12
    1   0.0029607  -0.0045614   0.0241615  -0.0177254   0.0056205  -0.0293052
    2  -0.0001200   0.0022721   0.0071168   0.0142686   0.0077767  -0.0030416
    3   0.0005809   0.0071995  -0.0341814  -0.0753382  -0.0027946   0.0234790
    4  -0.0724762  -0.0093971   0.0499870  -0.3230562   0.0129232  -0.0626399
    5  -0.0095094  -0.0246045   0.0173887   0.0007819  -0.0614986   0.0106300
    6   0.0511209   0.0175072  -0.1143580   0.0015209   0.0101959  -0.1130954
    7   0.0958227   0.0155661  -0.0831207  -0.0243348  -0.0069027   0.0367909
    8   0.0155661   0.0158651  -0.0285869  -0.0022027   0.0036019   0.0029380
    9  -0.0831207  -0.0285869   0.1632326   0.0125928   0.0030541  -0.0120636
   10  -0.0243348  -0.0022027   0.0125928   0.6769701  -0.0096467   0.0372719
   11  -0.0069027   0.0036019   0.0030541  -0.0096467   0.1431626  -0.1107708
   12   0.0367909   0.0029380  -0.0120636   0.0372719  -0.1107708   0.7086168
   13   0.0008618   0.0000822  -0.0003842  -0.1080953   0.0214356  -0.1118817
   14  -0.0001860  -0.0025066  -0.0006762   0.0212718  -0.0431108   0.0473893
   15   0.0011495  -0.0006493   0.0009632  -0.1118878   0.0474648  -0.2825219
   16  -0.0012333   0.0002647  -0.0012835  -0.1669215  -0.0228712   0.1247789
   17   0.0008861   0.0045255   0.0004840  -0.0105011  -0.0649468   0.0373985
   18  -0.0046162   0.0005268   0.0021099   0.0595160   0.0376645  -0.2600715
   19  -0.0015471  -0.0001806   0.0009680  -0.0428979   0.0003739  -0.0003832
   20  -0.0001156   0.0000260   0.0000230  -0.0039269   0.0042859  -0.0001710
   21   0.0006887   0.0000268  -0.0001269   0.0224544  -0.0003138   0.0050695
   22   0.0013231  -0.0001181   0.0004300   0.0612780   0.0028275  -0.0155415
   23  -0.0002007  -0.0004652  -0.0002083  -0.0069855   0.0055978   0.0110779
   24   0.0010474  -0.0002306   0.0005863   0.0364448   0.0109702  -0.0510565
   25  -0.0005512  -0.0001968   0.0010270  -0.0008589   0.0001820  -0.0008793
   26  -0.0002054  -0.0004637   0.0001828   0.0010865   0.0033148   0.0009482
   27   0.0010892   0.0001879  -0.0014097  -0.0057789   0.0009740  -0.0014373
   28  -0.0009562   0.0012328  -0.0063583  -0.0541488  -0.0041619   0.0229790
   29   0.0001300   0.0037632   0.0010676  -0.0042475  -0.0023035   0.0019906
   30  -0.0006029   0.0010444  -0.0017254   0.0235963   0.0019877  -0.0129585
   31  -0.0000484  -0.0002578   0.0013815  -0.0007038  -0.0001357   0.0007229
   32   0.0000036   0.0000942   0.0002153  -0.0001660  -0.0009676  -0.0002351
   33  -0.0000226   0.0002160  -0.0010171   0.0006053  -0.0002492   0.0003069
   34  -0.0016994  -0.0005262   0.0025911   0.0011827   0.0002389  -0.0013702
   35   0.0004466  -0.0022077  -0.0002615   0.0003623   0.0051408   0.0018707
   36  -0.0025473  -0.0002712  -0.0007110  -0.0017671   0.0018264  -0.0042548
   37   0.0006552  -0.0003457  -0.0010122  -0.0005696   0.0008501  -0.0001129
   38   0.0001027  -0.0002314   0.0008227   0.0003715  -0.0005957   0.0009431
   39  -0.0009113  -0.0004639  -0.0008401   0.0001880   0.0004034   0.0001607
   40  -0.0001174  -0.0000413   0.0000740   0.0002655   0.0000397   0.0002659
   41   0.0001435   0.0003008  -0.0000744  -0.0000099   0.0001120  -0.0003516
   42  -0.0001040  -0.0000802   0.0002331   0.0002697  -0.0000169  -0.0001738
   43   0.0003351   0.0001347   0.0000116  -0.0000188   0.0000385  -0.0001205
   44   0.0002095  -0.0000623  -0.0003372  -0.0000216   0.0003120  -0.0000182
   45   0.0001393   0.0000433  -0.0000610  -0.0000123  -0.0001718   0.0002135
   46   0.0000639  -0.0000118  -0.0000936  -0.0000231   0.0000870  -0.0000396
   47  -0.0000168  -0.0000050   0.0000203  -0.0000033  -0.0000228  -0.0000166
   48   0.0000200   0.0000295  -0.0001083  -0.0000095  -0.0000182  -0.0000166
   49   0.0000113  -0.0000146   0.0000792   0.0001476  -0.0000172   0.0000767
   50  -0.0000154   0.0001065   0.0000147  -0.0000101   0.0000340   0.0000192
   51   0.0001418   0.0000048   0.0000915   0.0000632   0.0000183  -0.0000508
   52  -0.0000540   0.0000422  -0.0002237  -0.0001063   0.0000444  -0.0002218
   53   0.0000047   0.0000037  -0.0000006   0.0000012  -0.0000034   0.0000036
   54  -0.0000282   0.0000009  -0.0000045  -0.0000113   0.0000036  -0.0000309
   55   0.0003129  -0.0001241  -0.0000641  -0.0000203   0.0000082  -0.0001288
   56  -0.0002468  -0.0001614   0.0002827   0.0000263   0.0002389   0.0000318
   57   0.0000553  -0.0000788   0.0000276  -0.0000083   0.0001745   0.0002954
   58   0.0000639   0.0000449  -0.0000825  -0.0000232  -0.0000660  -0.0000698
   59   0.0000089   0.0000002   0.0000181   0.0000039  -0.0000335   0.0000091
   60   0.0000234   0.0000156  -0.0001134  -0.0000077   0.0000112  -0.0000053
   61   0.0006894   0.0006063  -0.0007783  -0.0005532  -0.0007366  -0.0004312
   62   0.0001481  -0.0000969  -0.0005997  -0.0003999  -0.0000376  -0.0010298
   63  -0.0007927   0.0005778  -0.0008610   0.0000466  -0.0004766  -0.0003892
   64  -0.0000815   0.0000041   0.0000971   0.0002128  -0.0001310   0.0002406
   65  -0.0001311   0.0002457   0.0000542  -0.0000528  -0.0000583   0.0003866
   66  -0.0001013   0.0000422   0.0003371   0.0002526   0.0000620  -0.0000149
           13          14          15          16          17          18
    1  -0.0051011  -0.0000489   0.0004080   0.0017813  -0.0007875   0.0040178
    2  -0.0001268   0.0049217   0.0006761  -0.0006922  -0.0045843   0.0127574
    3   0.0008046   0.0006768   0.0014753   0.0036590   0.0127719  -0.0699636
    4  -0.0093202  -0.0002168   0.0017292  -0.0384640  -0.0148537   0.0796672
    5   0.0051327   0.0031644   0.0003674  -0.0036246   0.0063710  -0.0071479
    6  -0.0273875   0.0006208   0.0013747   0.0205113  -0.0068261   0.0406655
    7   0.0008618  -0.0001860   0.0011495  -0.0012333   0.0008861  -0.0046162
    8   0.0000822  -0.0025066  -0.0006493   0.0002647   0.0045255   0.0005268
    9  -0.0003842  -0.0006762   0.0009632  -0.0012835   0.0004840   0.0021099
   10  -0.1080953   0.0212718  -0.1118878  -0.1669215  -0.0105011   0.0595160
   11   0.0214356  -0.0431108   0.0474648  -0.0228712  -0.0649468   0.0376645
   12  -0.1118817   0.0473893  -0.2825219   0.1247789   0.0373985  -0.2600715
   13   0.1143177  -0.0224620   0.1172741   0.0094559  -0.0033132   0.0173802
   14  -0.0224620   0.0332530  -0.0523195   0.0021799   0.0025146   0.0038543
   15   0.1172741  -0.0523195   0.2969120  -0.0116250   0.0040191  -0.0175361
   16   0.0094559   0.0021799  -0.0116250   0.5160373   0.0003503  -0.0140346
   17  -0.0033132   0.0025146   0.0040191   0.0003503   0.1332238  -0.0930305
   18   0.0173802   0.0038543  -0.0175361  -0.0140346  -0.0930305   0.6089479
   19   0.0005714   0.0001145  -0.0007803  -0.1611907   0.0032663  -0.0140325
   20  -0.0002059  -0.0025585  -0.0007020   0.0024842  -0.0234542   0.0035429
   21   0.0010840  -0.0006749   0.0009034  -0.0101294   0.0035412  -0.0404325
   22  -0.0015994  -0.0005277   0.0029745  -0.1347841   0.0095495  -0.0467826
   23  -0.0003634   0.0049484   0.0011984   0.0212927  -0.0672831   0.0374218
   24   0.0021481   0.0011931  -0.0012524  -0.1098894   0.0375753  -0.2566316
   25   0.0000336   0.0000086  -0.0000476  -0.0007387   0.0000341  -0.0000125
   26  -0.0002532   0.0001778   0.0001975  -0.0045869   0.0016661   0.0068463
   27   0.0013393   0.0001882  -0.0008307   0.0246111   0.0067548  -0.0334155
   28  -0.0007008  -0.0001224   0.0007175  -0.0198671   0.0153867  -0.0814228
   29  -0.0001627  -0.0010526  -0.0002665   0.0052303   0.0075488  -0.0031980
   30   0.0008525  -0.0002763   0.0003181  -0.0269203  -0.0034603   0.0258847
   31   0.0000357   0.0000064  -0.0000387  -0.0042748  -0.0001399   0.0009246
   32   0.0000092   0.0000062   0.0000078   0.0000250   0.0049672   0.0007083
   33  -0.0000559   0.0000083  -0.0000329   0.0000193   0.0007510   0.0010985
   34  -0.0000495  -0.0000268   0.0001457  -0.0007383   0.0001738  -0.0008445
   35   0.0002320   0.0002137   0.0000018  -0.0000398  -0.0009925   0.0001201
   36  -0.0011896   0.0000118   0.0002242   0.0002252   0.0001244  -0.0016271
   37  -0.0001796   0.0000862   0.0000058   0.0002356  -0.0002089   0.0000686
   38   0.0003121   0.0001702   0.0000476  -0.0002965   0.0003742  -0.0002219
   39   0.0000286  -0.0000653   0.0000084  -0.0000137  -0.0003666   0.0001582
   40   0.0000650   0.0000136  -0.0000005   0.0000124   0.0001969  -0.0000497
   41  -0.0001074  -0.0001275  -0.0000293   0.0000210   0.0000461   0.0000109
   42  -0.0000400   0.0000074   0.0000051  -0.0000187   0.0000801   0.0002183
   43  -0.0000519  -0.0000001  -0.0000011   0.0002382   0.0000198   0.0000959
   44  -0.0000552  -0.0000106  -0.0000154  -0.0000033  -0.0001365   0.0000297
   45   0.0000637  -0.0000112  -0.0000296   0.0000161   0.0001297   0.0000930
   46  -0.0000236  -0.0000009  -0.0000026   0.0000288  -0.0000404   0.0000265
   47  -0.0000007   0.0000008   0.0000022  -0.0000002   0.0000039   0.0000077
   48  -0.0000028   0.0000062   0.0000046   0.0000003   0.0000030  -0.0000298
   49   0.0000473  -0.0000001  -0.0000061  -0.0005688   0.0000424  -0.0001948
   50   0.0000028  -0.0000089  -0.0000016   0.0000065  -0.0000108   0.0000005
   51  -0.0000137  -0.0000014  -0.0000014  -0.0000557  -0.0000007  -0.0000098
   52  -0.0000698  -0.0000017   0.0000189   0.0004751  -0.0000367   0.0001752
   53   0.0000017  -0.0000050  -0.0000016  -0.0000077  -0.0000062  -0.0000026
   54  -0.0000118  -0.0000016   0.0000040   0.0000560  -0.0000029   0.0000119
   55  -0.0000531   0.0000016  -0.0000005   0.0002397  -0.0000557   0.0000788
   56   0.0000283  -0.0000212   0.0000180  -0.0000010  -0.0000534  -0.0000829
   57   0.0000792   0.0000145  -0.0000182   0.0000131  -0.0001877   0.0000021
   58  -0.0000238   0.0000018  -0.0000019   0.0000293   0.0000268   0.0000391
   59   0.0000010   0.0000041  -0.0000025   0.0000001   0.0000038   0.0000046
   60  -0.0000029  -0.0000061   0.0000012   0.0000003   0.0000108  -0.0000291
   61  -0.0001804  -0.0000831  -0.0000259   0.0002332   0.0001539   0.0001422
   62  -0.0003008   0.0001473   0.0000079   0.0002892   0.0001374   0.0002303
   63  -0.0000822   0.0001133   0.0000343   0.0001075   0.0003606   0.0003977
   64   0.0000600  -0.0000081  -0.0000052   0.0000133  -0.0001490  -0.0001412
   65   0.0001137  -0.0001207  -0.0000210  -0.0000232   0.0000848  -0.0000396
   66  -0.0000018  -0.0000515  -0.0000054  -0.0000269  -0.0001303   0.0001633
           19          20          21          22          23          24
    1  -0.0020106  -0.0000059   0.0000365  -0.0350052  -0.0036193   0.0200345
    2   0.0001292  -0.0007107  -0.0004102  -0.0138897   0.0065947  -0.0064579
    3  -0.0004709  -0.0004173   0.0014180   0.0744741  -0.0066812   0.0395784
    4   0.0043590   0.0000553  -0.0003731  -0.0516023   0.0066842  -0.0350880
    5  -0.0005061   0.0046980   0.0013930   0.0068407  -0.0044272   0.0040561
    6   0.0027385   0.0013762  -0.0024288  -0.0356953   0.0039848  -0.0245669
    7  -0.0015471  -0.0001156   0.0006887   0.0013231  -0.0002007   0.0010474
    8  -0.0001806   0.0000260   0.0000268  -0.0001181  -0.0004652  -0.0002306
    9   0.0009680   0.0000230  -0.0001269   0.0004300  -0.0002083   0.0005863
   10  -0.0428979  -0.0039269   0.0224544   0.0612780  -0.0069855   0.0364448
   11   0.0003739   0.0042859  -0.0003138   0.0028275   0.0055978   0.0109702
   12  -0.0003832  -0.0001710   0.0050695  -0.0155415   0.0110779  -0.0510565
   13   0.0005714  -0.0002059   0.0010840  -0.0015994  -0.0003634   0.0021481
   14   0.0001145  -0.0025585  -0.0006749  -0.0005277   0.0049484   0.0011931
   15  -0.0007803  -0.0007020   0.0009034   0.0029745   0.0011984  -0.0012524
   16  -0.1611907   0.0024842  -0.0101294  -0.1347841   0.0212927  -0.1098894
   17   0.0032663  -0.0234542   0.0035412   0.0095495  -0.0672831   0.0375753
   18  -0.0140325   0.0035429  -0.0404325  -0.0467826   0.0374218  -0.2566316
   19   0.2335005  -0.0044843   0.0177858  -0.0339877   0.0005033  -0.0014865
   20  -0.0044843   0.0126680  -0.0064637   0.0051549   0.0029742   0.0008672
   21   0.0177858  -0.0064637   0.0445394  -0.0260034   0.0009796  -0.0013949
   22  -0.0339877   0.0051549  -0.0260034   0.5946593  -0.0118387   0.0496299
   23   0.0005033   0.0029742   0.0009796  -0.0118387   0.1273367  -0.0786125
   24  -0.0014865   0.0008672  -0.0013949   0.0496299  -0.0786125   0.5273341
   25   0.0019459   0.0011290  -0.0060379  -0.0732251  -0.0101569   0.0552951
   26   0.0000593  -0.0011135   0.0005306  -0.0094223  -0.0238249   0.0182854
   27  -0.0004920   0.0005146  -0.0036067   0.0514385   0.0182856  -0.1184232
   28   0.0026176  -0.0002904   0.0015167  -0.3177824  -0.0000227   0.0074525
   29   0.0007993   0.0034645   0.0015285   0.0119477  -0.0610823   0.0099266
   30  -0.0041483   0.0015713  -0.0043681  -0.0588690   0.0103665  -0.1126350
   31  -0.0011774   0.0002036  -0.0010289  -0.0103934   0.0051857  -0.0279978
   32  -0.0000624   0.0001259  -0.0000280  -0.0002054   0.0032571   0.0007626
   33   0.0003394  -0.0000350   0.0002877   0.0021302   0.0005145   0.0007893
   34   0.0012190  -0.0000370   0.0001695   0.0013364  -0.0006473   0.0032182
   35  -0.0000379  -0.0003623  -0.0001071  -0.0004782   0.0064936   0.0016358
   36   0.0001203  -0.0001069   0.0001782   0.0027658   0.0016353  -0.0020165
   37  -0.0003904  -0.0000193  -0.0000450  -0.0005973   0.0010216   0.0001131
   38   0.0006617  -0.0000565   0.0000813   0.0003306  -0.0003678   0.0002539
   39   0.0000626   0.0000460   0.0000122  -0.0001413  -0.0001364  -0.0000348
   40  -0.0000724  -0.0000071  -0.0000111   0.0005311   0.0000538  -0.0001040
   41  -0.0002242   0.0000184  -0.0000225   0.0001995  -0.0000408   0.0000525
   42  -0.0000480  -0.0000181  -0.0000048  -0.0001972   0.0000325  -0.0002071
   43  -0.0002322   0.0000011  -0.0000341   0.0000067   0.0000762  -0.0002616
   44  -0.0001876   0.0000060  -0.0000228  -0.0000282   0.0002998  -0.0001325
   45  -0.0000382  -0.0000211  -0.0000119  -0.0000526   0.0001886   0.0001150
   46  -0.0000681  -0.0000004  -0.0000093  -0.0000368   0.0001094  -0.0000374
   47   0.0000193  -0.0000008   0.0000026  -0.0000238  -0.0000378   0.0000036
   48  -0.0000016   0.0000014  -0.0000026   0.0000062   0.0000161   0.0000376
   49   0.0005899  -0.0000190   0.0000804  -0.0001859  -0.0001235   0.0006364
   50  -0.0000050  -0.0000030  -0.0000001   0.0000022   0.0000937   0.0000115
   51   0.0000482  -0.0000007  -0.0000002  -0.0000321   0.0000122   0.0000322
   52  -0.0004737   0.0000152  -0.0000644   0.0001408   0.0000823  -0.0004471
   53   0.0000083   0.0000001   0.0000006  -0.0000021  -0.0000061   0.0000077
   54  -0.0000603   0.0000016  -0.0000053   0.0000154   0.0000091  -0.0000592
   55  -0.0002350   0.0000137  -0.0000317   0.0000137   0.0000251  -0.0002650
   56   0.0001825  -0.0000125   0.0000215   0.0000448   0.0002863   0.0002020
   57   0.0000280   0.0000206   0.0000051  -0.0000348  -0.0001186   0.0001186
   58  -0.0000673   0.0000046  -0.0000081  -0.0000373  -0.0000875  -0.0000742
   59  -0.0000182   0.0000006  -0.0000015   0.0000192  -0.0000218  -0.0000263
   60  -0.0000088  -0.0000001  -0.0000038   0.0000150  -0.0000400   0.0000215
   61  -0.0003755   0.0000386  -0.0000316  -0.0005973  -0.0009795  -0.0002586
   62  -0.0006381   0.0000036  -0.0000848  -0.0002520  -0.0002899  -0.0003558
   63  -0.0001746  -0.0000487  -0.0000392  -0.0002780   0.0000330  -0.0001211
   64  -0.0000775   0.0000114  -0.0000079   0.0005442  -0.0000106  -0.0001099
   65   0.0002266   0.0000009   0.0000235  -0.0001301  -0.0000348   0.0000102
   66   0.0000344   0.0000199   0.0000119  -0.0002541   0.0000419  -0.0002132
           25          26          27          28          29          30
    1  -0.0020375   0.0001620  -0.0007507  -0.1815391  -0.0227515   0.1234455
    2   0.0008668   0.0044677   0.0003728  -0.0103855  -0.0646871   0.0354566
    3  -0.0045325   0.0003789   0.0025975   0.0565595   0.0355900  -0.2474974
    4   0.0010247   0.0000137   0.0000010   0.0639940   0.0029636  -0.0165321
    5  -0.0001551  -0.0004277  -0.0001884  -0.0075040   0.0060636   0.0126697
    6   0.0008362  -0.0001668   0.0004584   0.0387872   0.0124589  -0.0584440
    7  -0.0005512  -0.0002054   0.0010892  -0.0009562   0.0001300  -0.0006029
    8  -0.0001968  -0.0004637   0.0001879   0.0012328   0.0037632   0.0010444
    9   0.0010270   0.0001828  -0.0014097  -0.0063583   0.0010676  -0.0017254
   10  -0.0008589   0.0010865  -0.0057789  -0.0541488  -0.0042475   0.0235963
   11   0.0001820   0.0033148   0.0009740  -0.0041619  -0.0023035   0.0019877
   12  -0.0008793   0.0009482  -0.0014373   0.0229790   0.0019906  -0.0129585
   13   0.0000336  -0.0002532   0.0013393  -0.0007008  -0.0001627   0.0008525
   14   0.0000086   0.0001778   0.0001882  -0.0001224  -0.0010526  -0.0002763
   15  -0.0000476   0.0001975  -0.0008307   0.0007175  -0.0002665   0.0003181
   16  -0.0007387  -0.0045869   0.0246111  -0.0198671   0.0052303  -0.0269203
   17   0.0000341   0.0016661   0.0067548   0.0153867   0.0075488  -0.0034603
   18  -0.0000125   0.0068463  -0.0334155  -0.0814228  -0.0031980   0.0258847
   19   0.0019459   0.0000593  -0.0004920   0.0026176   0.0007993  -0.0041483
   20   0.0011290  -0.0011135   0.0005146  -0.0002904   0.0034645   0.0015713
   21  -0.0060379   0.0005306  -0.0036067   0.0015167   0.0015285  -0.0043681
   22  -0.0732251  -0.0094223   0.0514385  -0.3177824   0.0119477  -0.0588690
   23  -0.0101569  -0.0238249   0.0182856  -0.0000227  -0.0610823   0.0103665
   24   0.0552951   0.0182854  -0.1184232   0.0074525   0.0099266  -0.1126350
   25   0.0981631   0.0154878  -0.0846302  -0.0240911  -0.0068337   0.0367888
   26   0.0154878   0.0151258  -0.0295829  -0.0024250   0.0034708   0.0029611
   27  -0.0846302  -0.0295829   0.1678644   0.0134812   0.0030878  -0.0125555
   28  -0.0240911  -0.0024250   0.0134812   0.6689807  -0.0075061   0.0309060
   29  -0.0068337   0.0034708   0.0030878  -0.0075061   0.1480504  -0.1078424
   30   0.0367888   0.0029611  -0.0125555   0.0309060  -0.1078424   0.6997021
   31   0.0008702   0.0001143  -0.0005153  -0.1070602   0.0204844  -0.1082218
   32  -0.0001957  -0.0024635  -0.0006672   0.0205668  -0.0444329   0.0464265
   33   0.0012560  -0.0006482   0.0010759  -0.1101728   0.0464316  -0.2812248
   34  -0.0000348   0.0000619  -0.0003055  -0.0285924  -0.0009370   0.0046456
   35  -0.0001952   0.0000859   0.0000882  -0.0045985   0.0043547  -0.0005014
   36   0.0010911   0.0000870  -0.0003956   0.0246167  -0.0004581   0.0068153
   37  -0.0001506   0.0000477   0.0000905  -0.0002491   0.0006694  -0.0020098
   38   0.0005816   0.0001006  -0.0005549   0.0032200  -0.0010089  -0.0004497
   39   0.0000482   0.0000671  -0.0000688   0.0013606  -0.0008423  -0.0006819
   40   0.0000323  -0.0000158   0.0000182   0.0002464  -0.0013956  -0.0003639
   41  -0.0002158  -0.0000546   0.0001902  -0.0011730  -0.0005508  -0.0004680
   42   0.0000097  -0.0000024   0.0000239   0.0005751   0.0002340   0.0000984
   43  -0.0001043  -0.0000343   0.0001401  -0.0002584   0.0000542  -0.0000757
   44  -0.0000112   0.0000085   0.0000302   0.0001982   0.0001841  -0.0001026
   45  -0.0000928  -0.0000145   0.0000538  -0.0010262  -0.0000571  -0.0003533
   46  -0.0000324  -0.0000050   0.0000357  -0.0000970   0.0000027  -0.0001018
   47   0.0000025   0.0000027  -0.0000033   0.0000273   0.0000212  -0.0000116
   48   0.0000025  -0.0000015  -0.0000154  -0.0001155   0.0000460   0.0000159
   49   0.0003020   0.0000713  -0.0003845   0.0003981  -0.0000042   0.0000599
   50  -0.0000094  -0.0000308   0.0000016  -0.0000273   0.0000349  -0.0000015
   51   0.0000676   0.0000045  -0.0000555   0.0001958  -0.0000059   0.0000651
   52  -0.0002950  -0.0000631   0.0003451  -0.0005806   0.0000567  -0.0003108
   53   0.0000044   0.0000034  -0.0000057  -0.0000001  -0.0000015   0.0000041
   54  -0.0000328  -0.0000075   0.0000432  -0.0000161   0.0000058  -0.0000301
   55  -0.0001066  -0.0000179   0.0001457  -0.0002695  -0.0000395  -0.0001017
   56   0.0000418   0.0000201  -0.0000424   0.0001665   0.0000710   0.0002570
   57  -0.0000828   0.0000021   0.0000424  -0.0010399   0.0002116  -0.0002341
   58  -0.0000325  -0.0000080   0.0000352  -0.0000967   0.0000309  -0.0000971
   59  -0.0000036  -0.0000013   0.0000091   0.0000135   0.0000310   0.0000170
   60   0.0000009   0.0000072  -0.0000107  -0.0001197  -0.0000404   0.0000051
   61  -0.0001431  -0.0000746   0.0000612  -0.0001940   0.0001137  -0.0020949
   62  -0.0005666  -0.0000837   0.0005579  -0.0035024  -0.0014133   0.0001248
   63  -0.0001602  -0.0000739   0.0001157   0.0001759   0.0005839  -0.0003187
   64   0.0000300   0.0000070   0.0000250   0.0002468   0.0013952   0.0001540
   65   0.0002012   0.0000194  -0.0001982   0.0009091  -0.0005253   0.0002267
   66   0.0000858  -0.0000010  -0.0000502   0.0009457  -0.0004522   0.0001174
           31          32          33          34          35          36
    1   0.0099039   0.0019449  -0.0108690  -0.2182489   0.0023335  -0.0154877
    2  -0.0032522   0.0031776   0.0040051   0.0027411  -0.0764673   0.0006261
    3   0.0171875   0.0038924  -0.0171446  -0.0143082   0.0002206  -0.0790377
    4  -0.0013322  -0.0004983   0.0029256  -0.0180549   0.0053758  -0.0277800
    5  -0.0004248   0.0056370   0.0013332   0.0020937   0.0032448   0.0001461
    6   0.0023250   0.0013603  -0.0011643  -0.0114278   0.0002650   0.0015154
    7  -0.0000484   0.0000036  -0.0000226  -0.0016994   0.0004466  -0.0025473
    8  -0.0002578   0.0000942   0.0002160  -0.0005262  -0.0022077  -0.0002712
    9   0.0013815   0.0002153  -0.0010171   0.0025911  -0.0002615  -0.0007110
   10  -0.0007038  -0.0001660   0.0006053   0.0011827   0.0003623  -0.0017671
   11  -0.0001357  -0.0009676  -0.0002492   0.0002389   0.0051408   0.0018264
   12   0.0007229  -0.0002351   0.0003069  -0.0013702   0.0018707  -0.0042548
   13   0.0000357   0.0000092  -0.0000559  -0.0000495   0.0002320  -0.0011896
   14   0.0000064   0.0000062   0.0000083  -0.0000268   0.0002137   0.0000118
   15  -0.0000387   0.0000078  -0.0000329   0.0001457   0.0000018   0.0002242
   16  -0.0042748   0.0000250   0.0000193  -0.0007383  -0.0000398   0.0002252
   17  -0.0001399   0.0049672   0.0007510   0.0001738  -0.0009925   0.0001244
   18   0.0009246   0.0007083   0.0010985  -0.0008445   0.0001201  -0.0016271
   19  -0.0011774  -0.0000624   0.0003394   0.0012190  -0.0000379   0.0001203
   20   0.0002036   0.0001259  -0.0000350  -0.0000370  -0.0003623  -0.0001069
   21  -0.0010289  -0.0000280   0.0002877   0.0001695  -0.0001071   0.0001782
   22  -0.0103934  -0.0002054   0.0021302   0.0013364  -0.0004782   0.0027658
   23   0.0051857   0.0032571   0.0005145  -0.0006473   0.0064936   0.0016353
   24  -0.0279978   0.0007626   0.0007893   0.0032182   0.0016358  -0.0020165
   25   0.0008702  -0.0001957   0.0012560  -0.0000348  -0.0001952   0.0010911
   26   0.0001143  -0.0024635  -0.0006482   0.0000619   0.0000859   0.0000870
   27  -0.0005153  -0.0006672   0.0010759  -0.0003055   0.0000882  -0.0003956
   28  -0.1070602   0.0205668  -0.1101728  -0.0285924  -0.0045985   0.0246167
   29   0.0204844  -0.0444329   0.0464316  -0.0009370   0.0043547  -0.0004581
   30  -0.1082218   0.0464265  -0.2812248   0.0046456  -0.0005014   0.0068153
   31   0.1132129  -0.0215811   0.1144039   0.0012199  -0.0001451   0.0005029
   32  -0.0215811   0.0341597  -0.0515333   0.0003472  -0.0038521  -0.0009645
   33   0.1144039  -0.0515333   0.2963559  -0.0014503  -0.0008673   0.0006202
   34   0.0012199   0.0003472  -0.0014503   0.6446886  -0.0104284   0.0513489
   35  -0.0001451  -0.0038521  -0.0008673  -0.0104284   0.5883335   0.0755018
   36   0.0005029  -0.0009645   0.0006202   0.0513489   0.0755018   0.1876395
   37   0.0000342  -0.0008959   0.0002946  -0.1670118  -0.0526698  -0.0216348
   38  -0.0004226   0.0005263   0.0002945  -0.1115516  -0.2202110  -0.0424285
   39   0.0000662   0.0002444   0.0001590  -0.0328529  -0.0355174  -0.0701707
   40  -0.0001085   0.0001363   0.0000431   0.0047775  -0.0021372  -0.0004324
   41   0.0000876  -0.0002268  -0.0000064   0.0193751  -0.0374705  -0.0052374
   42   0.0000947  -0.0000187   0.0000013   0.0038322  -0.0077752   0.0031917
   43  -0.0000444  -0.0000843  -0.0000294  -0.0224473  -0.0683172  -0.0159149
   44  -0.0000083  -0.0002539   0.0000741  -0.0244512   0.0320557   0.0018452
   45  -0.0000586  -0.0001520  -0.0000730  -0.0077651  -0.0028315   0.0047056
   46   0.0000012  -0.0000598   0.0000038  -0.0045323   0.0015814  -0.0008398
   47  -0.0000053   0.0000050  -0.0000038   0.0011642   0.0012074  -0.0005963
   48   0.0000053   0.0000127   0.0000030  -0.0008882  -0.0005630   0.0050754
   49  -0.0001075  -0.0000194   0.0001155   0.0019385   0.0003146   0.0005408
   50   0.0000013  -0.0000008   0.0000004   0.0003298  -0.0691587  -0.0123193
   51  -0.0000029   0.0000003  -0.0000019   0.0003494  -0.0123191  -0.0034975
   52   0.0000943   0.0000253  -0.0001304  -0.0022757  -0.0000348   0.0000258
   53  -0.0000015  -0.0000121  -0.0000013   0.0000044   0.0020747   0.0005457
   54   0.0000112  -0.0000003  -0.0000102  -0.0001445   0.0005541  -0.0008326
   55  -0.0000540   0.0000966   0.0000092  -0.0234669   0.0690277   0.0090070
   56   0.0000214  -0.0002506  -0.0001475   0.0251981   0.0292838   0.0072403
   57  -0.0000555   0.0000793  -0.0000673   0.0011603   0.0118231   0.0084571
   58  -0.0000021   0.0000581   0.0000260  -0.0045231  -0.0012359  -0.0013676
   59   0.0000029   0.0000076   0.0000066  -0.0008373   0.0012885  -0.0008220
   60   0.0000094  -0.0000122   0.0000007  -0.0012654  -0.0008556   0.0049710
   61   0.0000279   0.0007499   0.0005937  -0.1697068   0.0579804  -0.0017146
   62   0.0003420   0.0007177  -0.0000510   0.1167622  -0.2261940  -0.0164852
   63   0.0002451  -0.0000984   0.0000320   0.0083701  -0.0232083  -0.0633082
   64  -0.0000938  -0.0001943  -0.0000351   0.0050167   0.0026627   0.0004397
   65  -0.0000756  -0.0002212  -0.0000922  -0.0190504  -0.0368631  -0.0099005
   66   0.0000391  -0.0000002   0.0000058  -0.0032109  -0.0072779   0.0024641
           37          38          39          40          41          42
    1  -0.0217144  -0.0110906  -0.0037425  -0.0020131   0.0025603   0.0002839
    2  -0.0259496   0.0051185  -0.0026280  -0.0030031  -0.0017320  -0.0000051
    3  -0.0077954  -0.0000343   0.0025327  -0.0005198   0.0000402  -0.0023122
    4  -0.0011733   0.0034795   0.0000908   0.0005958  -0.0010332  -0.0007020
    5  -0.0010572  -0.0009904   0.0008905  -0.0011395  -0.0006642  -0.0006929
    6   0.0028860  -0.0006638  -0.0006124  -0.0000753   0.0005813  -0.0002959
    7   0.0006552   0.0001027  -0.0009113  -0.0001174   0.0001435  -0.0001040
    8  -0.0003457  -0.0002314  -0.0004639  -0.0000413   0.0003008  -0.0000802
    9  -0.0010122   0.0008227  -0.0008401   0.0000740  -0.0000744   0.0002331
   10  -0.0005696   0.0003715   0.0001880   0.0002655  -0.0000099   0.0002697
   11   0.0008501  -0.0005957   0.0004034   0.0000397   0.0001120  -0.0000169
   12  -0.0001129   0.0009431   0.0001607   0.0002659  -0.0003516  -0.0001738
   13  -0.0001796   0.0003121   0.0000286   0.0000650  -0.0001074  -0.0000400
   14   0.0000862   0.0001702  -0.0000653   0.0000136  -0.0001275   0.0000074
   15   0.0000058   0.0000476   0.0000084  -0.0000005  -0.0000293   0.0000051
   16   0.0002356  -0.0002965  -0.0000137   0.0000124   0.0000210  -0.0000187
   17  -0.0002089   0.0003742  -0.0003666   0.0001969   0.0000461   0.0000801
   18   0.0000686  -0.0002219   0.0001582  -0.0000497   0.0000109   0.0002183
   19  -0.0003904   0.0006617   0.0000626  -0.0000724  -0.0002242  -0.0000480
   20  -0.0000193  -0.0000565   0.0000460  -0.0000071   0.0000184  -0.0000181
   21  -0.0000450   0.0000813   0.0000122  -0.0000111  -0.0000225  -0.0000048
   22  -0.0005973   0.0003306  -0.0001413   0.0005311   0.0001995  -0.0001972
   23   0.0010216  -0.0003678  -0.0001364   0.0000538  -0.0000408   0.0000325
   24   0.0001131   0.0002539  -0.0000348  -0.0001040   0.0000525  -0.0002071
   25  -0.0001506   0.0005816   0.0000482   0.0000323  -0.0002158   0.0000097
   26   0.0000477   0.0001006   0.0000671  -0.0000158  -0.0000546  -0.0000024
   27   0.0000905  -0.0005549  -0.0000688   0.0000182   0.0001902   0.0000239
   28  -0.0002491   0.0032200   0.0013606   0.0002464  -0.0011730   0.0005751
   29   0.0006694  -0.0010089  -0.0008423  -0.0013956  -0.0005508   0.0002340
   30  -0.0020098  -0.0004497  -0.0006819  -0.0003639  -0.0004680   0.0000984
   31   0.0000342  -0.0004226   0.0000662  -0.0001085   0.0000876   0.0000947
   32  -0.0008959   0.0005263   0.0002444   0.0001363  -0.0002268  -0.0000187
   33   0.0002946   0.0002945   0.0001590   0.0000431  -0.0000064   0.0000013
   34  -0.1670118  -0.1115516  -0.0328529   0.0047775   0.0193751   0.0038322
   35  -0.0526698  -0.2202110  -0.0355174  -0.0021372  -0.0374705  -0.0077752
   36  -0.0216348  -0.0424285  -0.0701707  -0.0004324  -0.0052374   0.0031917
   37   0.6036566   0.0432733   0.0632698  -0.0658510   0.0475527   0.0038250
   38   0.0432733   0.4987868   0.0728093   0.0482406  -0.1248652  -0.0119491
   39   0.0632698   0.0728093   0.1412368   0.0042722  -0.0121309  -0.0249070
   40  -0.0658510   0.0482406   0.0042722   0.0857858  -0.0777805  -0.0059559
   41   0.0475527  -0.1248652  -0.0121309  -0.0777805   0.1811809   0.0207229
   42   0.0038250  -0.0119491  -0.0249070  -0.0059559   0.0207229   0.0149334
   43  -0.3194728   0.0182327  -0.0269822  -0.0211210   0.0143807  -0.0002270
   44  -0.0453607  -0.1097754  -0.0137840   0.0384011  -0.0172579   0.0003266
   45  -0.0381378  -0.0070712  -0.0650145   0.0039843  -0.0022940   0.0047431
   46  -0.0112679  -0.0260153  -0.0063303   0.0007515  -0.0005222   0.0002548
   47   0.0029987   0.0032944   0.0005122   0.0010234   0.0008899   0.0007667
   48  -0.0009737  -0.0027582   0.0018115   0.0005886   0.0005573  -0.0025116
   49  -0.0321813   0.0263378   0.0005845  -0.0018321  -0.0006484  -0.0008587
   50   0.0877481   0.0307616   0.0142230  -0.0048190   0.0035436  -0.0006616
   51   0.0118020   0.0077795   0.0076093  -0.0016024  -0.0002688   0.0043851
   52   0.0038372   0.0026270   0.0003628  -0.0014403   0.0009971   0.0000296
   53  -0.0016714  -0.0030820  -0.0015803   0.0009326  -0.0004105   0.0000257
   54  -0.0004167  -0.0011176   0.0043862   0.0000049   0.0000390   0.0000085
   55  -0.0521361  -0.0291321  -0.0107197   0.0009641   0.0014036   0.0004248
   56  -0.0295016  -0.0152041  -0.0058776   0.0022668  -0.0020277   0.0000547
   57  -0.0112154  -0.0057788  -0.0033634   0.0006311  -0.0000277  -0.0009107
   58  -0.0008591  -0.0008513  -0.0001277   0.0001381   0.0000136   0.0000469
   59  -0.0008934   0.0001761   0.0001237   0.0000670   0.0000639   0.0000673
   60  -0.0001244   0.0001071  -0.0010281   0.0000587   0.0000347  -0.0002521
   61   0.0674519   0.0304564   0.0119349  -0.0020094  -0.0051488  -0.0015382
   62  -0.0310238  -0.0641031  -0.0158858  -0.0009217   0.0013405  -0.0006855
   63   0.0007565  -0.0098058   0.0046551  -0.0008262  -0.0009588   0.0037418
   64  -0.0020644   0.0011335  -0.0004478   0.0003997   0.0001285   0.0000428
   65   0.0053474   0.0011834  -0.0000408  -0.0001107  -0.0020675  -0.0004121
   66   0.0003657  -0.0003047   0.0039929   0.0000002  -0.0003591  -0.0000089
           43          44          45          46          47          48
    1   0.0016907  -0.0012334  -0.0004512  -0.0000736   0.0001544  -0.0000636
    2  -0.0017540  -0.0039520  -0.0020893  -0.0011372   0.0002996  -0.0001304
    3  -0.0009645  -0.0022922   0.0052682  -0.0003242   0.0000325   0.0002442
    4  -0.0008336  -0.0005512   0.0007717  -0.0002258   0.0000045   0.0000458
    5   0.0000237  -0.0002540   0.0001247  -0.0000415   0.0000413  -0.0000875
    6   0.0005904   0.0008224   0.0000411   0.0002480  -0.0000266   0.0001772
    7   0.0003351   0.0002095   0.0001393   0.0000639  -0.0000168   0.0000200
    8   0.0001347  -0.0000623   0.0000433  -0.0000118  -0.0000050   0.0000295
    9   0.0000116  -0.0003372  -0.0000610  -0.0000936   0.0000203  -0.0001083
   10  -0.0000188  -0.0000216  -0.0000123  -0.0000231  -0.0000033  -0.0000095
   11   0.0000385   0.0003120  -0.0001718   0.0000870  -0.0000228  -0.0000182
   12  -0.0001205  -0.0000182   0.0002135  -0.0000396  -0.0000166  -0.0000166
   13  -0.0000519  -0.0000552   0.0000637  -0.0000236  -0.0000007  -0.0000028
   14  -0.0000001  -0.0000106  -0.0000112  -0.0000009   0.0000008   0.0000062
   15  -0.0000011  -0.0000154  -0.0000296  -0.0000026   0.0000022   0.0000046
   16   0.0002382  -0.0000033   0.0000161   0.0000288  -0.0000002   0.0000003
   17   0.0000198  -0.0001365   0.0001297  -0.0000404   0.0000039   0.0000030
   18   0.0000959   0.0000297   0.0000930   0.0000265   0.0000077  -0.0000298
   19  -0.0002322  -0.0001876  -0.0000382  -0.0000681   0.0000193  -0.0000016
   20   0.0000011   0.0000060  -0.0000211  -0.0000004  -0.0000008   0.0000014
   21  -0.0000341  -0.0000228  -0.0000119  -0.0000093   0.0000026  -0.0000026
   22   0.0000067  -0.0000282  -0.0000526  -0.0000368  -0.0000238   0.0000062
   23   0.0000762   0.0002998   0.0001886   0.0001094  -0.0000378   0.0000161
   24  -0.0002616  -0.0001325   0.0001150  -0.0000374   0.0000036   0.0000376
   25  -0.0001043  -0.0000112  -0.0000928  -0.0000324   0.0000025   0.0000025
   26  -0.0000343   0.0000085  -0.0000145  -0.0000050   0.0000027  -0.0000015
   27   0.0001401   0.0000302   0.0000538   0.0000357  -0.0000033  -0.0000154
   28  -0.0002584   0.0001982  -0.0010262  -0.0000970   0.0000273  -0.0001155
   29   0.0000542   0.0001841  -0.0000571   0.0000027   0.0000212   0.0000460
   30  -0.0000757  -0.0001026  -0.0003533  -0.0001018  -0.0000116   0.0000159
   31  -0.0000444  -0.0000083  -0.0000586   0.0000012  -0.0000053   0.0000053
   32  -0.0000843  -0.0002539  -0.0001520  -0.0000598   0.0000050   0.0000127
   33  -0.0000294   0.0000741  -0.0000730   0.0000038  -0.0000038   0.0000030
   34  -0.0224473  -0.0244512  -0.0077651  -0.0045323   0.0011642  -0.0008882
   35  -0.0683172   0.0320557  -0.0028315   0.0015814   0.0012074  -0.0005630
   36  -0.0159149   0.0018452   0.0047056  -0.0008398  -0.0005963   0.0050754
   37  -0.3194728  -0.0453607  -0.0381378  -0.0112679   0.0029987  -0.0009737
   38   0.0182327  -0.1097754  -0.0070712  -0.0260153   0.0032944  -0.0027582
   39  -0.0269822  -0.0137840  -0.0650145  -0.0063303   0.0005122   0.0018115
   40  -0.0211210   0.0384011   0.0039843   0.0007515   0.0010234   0.0005886
   41   0.0143807  -0.0172579  -0.0022940  -0.0005222   0.0008899   0.0005573
   42  -0.0002270   0.0003266   0.0047431   0.0002548   0.0007667  -0.0025116
   43   0.6690012   0.0314911   0.0686607  -0.1236020  -0.1212158  -0.0325874
   44   0.0314911   0.7185066   0.1124961  -0.1209717  -0.2646888  -0.0561214
   45   0.0686607   0.1124961   0.1488333  -0.0324500  -0.0561261  -0.0470864
   46  -0.1236020  -0.1209717  -0.0324500   0.1298310   0.1271604   0.0354479
   47  -0.1212158  -0.2646888  -0.0561261   0.1271604   0.2783855   0.0609328
   48  -0.0325874  -0.0561214  -0.0470864   0.0354479   0.0609328   0.0384177
   49  -0.1513867   0.1159678   0.0105767   0.0100293  -0.0143596  -0.0017679
   50   0.0530152  -0.2852261  -0.0349738   0.0147375  -0.0173071  -0.0018871
   51  -0.0007725  -0.0279136  -0.0652076   0.0035217  -0.0052543   0.0021308
   52  -0.0378842   0.0026066  -0.0043805   0.0008598  -0.0006725   0.0002921
   53   0.0273638   0.0026154   0.0027981   0.0003900   0.0007985   0.0007546
   54   0.0000744  -0.0000488   0.0045206   0.0005177   0.0006592  -0.0024779
   55   0.0594786  -0.0216667   0.0019668  -0.0014680   0.0036473  -0.0001435
   56   0.0209485  -0.0512412  -0.0082539   0.0032585  -0.0023929  -0.0010788
   57   0.0097214  -0.0132325   0.0063521  -0.0002056  -0.0009915   0.0052377
   58  -0.0014058  -0.0029582  -0.0013338   0.0006260  -0.0006873  -0.0000862
   59  -0.0033432  -0.0022164  -0.0017755   0.0006835  -0.0006539  -0.0001000
   60  -0.0013920  -0.0017229   0.0049730   0.0001633  -0.0002581   0.0003029
   61  -0.0528907   0.0309463  -0.0001878  -0.0008801   0.0008650   0.0002005
   62   0.0304201  -0.0169989   0.0004019   0.0008252   0.0001020   0.0003022
   63   0.0001678   0.0005417  -0.0010185   0.0001754   0.0002988  -0.0009601
   64   0.0010015  -0.0023127  -0.0001948   0.0001394  -0.0000820   0.0000306
   65  -0.0014487  -0.0019176  -0.0003413  -0.0000292   0.0000570   0.0000843
   66  -0.0000964  -0.0004206  -0.0010597   0.0000394   0.0000497  -0.0002495
           49          50          51          52          53          54
    1  -0.0008755   0.0000050  -0.0000294   0.0010001  -0.0000198   0.0001341
    2  -0.0000309  -0.0014444  -0.0000893  -0.0000164   0.0002183   0.0001018
    3   0.0002006  -0.0001115  -0.0009724   0.0001120   0.0001040  -0.0003339
    4   0.0004727   0.0000430  -0.0002445  -0.0005002   0.0000105  -0.0000721
    5   0.0000835   0.0001753   0.0000224  -0.0001121  -0.0000059  -0.0000039
    6  -0.0004516   0.0000257   0.0000436   0.0005638  -0.0000035   0.0000334
    7   0.0000113  -0.0000154   0.0001418  -0.0000540   0.0000047  -0.0000282
    8  -0.0000146   0.0001065   0.0000048   0.0000422   0.0000037   0.0000009
    9   0.0000792   0.0000147   0.0000915  -0.0002237  -0.0000006  -0.0000045
   10   0.0001476  -0.0000101   0.0000632  -0.0001063   0.0000012  -0.0000113
   11  -0.0000172   0.0000340   0.0000183   0.0000444  -0.0000034   0.0000036
   12   0.0000767   0.0000192  -0.0000508  -0.0002218   0.0000036  -0.0000309
   13   0.0000473   0.0000028  -0.0000137  -0.0000698   0.0000017  -0.0000118
   14  -0.0000001  -0.0000089  -0.0000014  -0.0000017  -0.0000050  -0.0000016
   15  -0.0000061  -0.0000016  -0.0000014   0.0000189  -0.0000016   0.0000040
   16  -0.0005688   0.0000065  -0.0000557   0.0004751  -0.0000077   0.0000560
   17   0.0000424  -0.0000108  -0.0000007  -0.0000367  -0.0000062  -0.0000029
   18  -0.0001948   0.0000005  -0.0000098   0.0001752  -0.0000026   0.0000119
   19   0.0005899  -0.0000050   0.0000482  -0.0004737   0.0000083  -0.0000603
   20  -0.0000190  -0.0000030  -0.0000007   0.0000152   0.0000001   0.0000016
   21   0.0000804  -0.0000001  -0.0000002  -0.0000644   0.0000006  -0.0000053
   22  -0.0001859   0.0000022  -0.0000321   0.0001408  -0.0000021   0.0000154
   23  -0.0001235   0.0000937   0.0000122   0.0000823  -0.0000061   0.0000091
   24   0.0006364   0.0000115   0.0000322  -0.0004471   0.0000077  -0.0000592
   25   0.0003020  -0.0000094   0.0000676  -0.0002950   0.0000044  -0.0000328
   26   0.0000713  -0.0000308   0.0000045  -0.0000631   0.0000034  -0.0000075
   27  -0.0003845   0.0000016  -0.0000555   0.0003451  -0.0000057   0.0000432
   28   0.0003981  -0.0000273   0.0001958  -0.0005806  -0.0000001  -0.0000161
   29  -0.0000042   0.0000349  -0.0000059   0.0000567  -0.0000015   0.0000058
   30   0.0000599  -0.0000015   0.0000651  -0.0003108   0.0000041  -0.0000301
   31  -0.0001075   0.0000013  -0.0000029   0.0000943  -0.0000015   0.0000112
   32  -0.0000194  -0.0000008   0.0000003   0.0000253  -0.0000121  -0.0000003
   33   0.0001155   0.0000004  -0.0000019  -0.0001304  -0.0000013  -0.0000102
   34   0.0019385   0.0003298   0.0003494  -0.0022757   0.0000044  -0.0001445
   35   0.0003146  -0.0691587  -0.0123191  -0.0000348   0.0020747   0.0005541
   36   0.0005408  -0.0123193  -0.0034975   0.0000258   0.0005457  -0.0008326
   37  -0.0321813   0.0877481   0.0118020   0.0038372  -0.0016714  -0.0004167
   38   0.0263378   0.0307616   0.0077795   0.0026270  -0.0030820  -0.0011176
   39   0.0005845   0.0142230   0.0076093   0.0003628  -0.0015803   0.0043862
   40  -0.0018321  -0.0048190  -0.0016024  -0.0014403   0.0009326   0.0000049
   41  -0.0006484   0.0035436  -0.0002688   0.0009971  -0.0004105   0.0000390
   42  -0.0008587  -0.0006616   0.0043851   0.0000296   0.0000257   0.0000085
   43  -0.1513867   0.0530152  -0.0007725  -0.0378842   0.0273638   0.0000744
   44   0.1159678  -0.2852261  -0.0279136   0.0026066   0.0026154  -0.0000488
   45   0.0105767  -0.0349738  -0.0652076  -0.0043805   0.0027981   0.0045206
   46   0.0100293   0.0147375   0.0035217   0.0008598   0.0003900   0.0005177
   47  -0.0143596  -0.0173071  -0.0052543  -0.0006725   0.0007985   0.0006592
   48  -0.0017679  -0.0018871   0.0021308   0.0002921   0.0007546  -0.0024779
   49   0.5004986  -0.0085450   0.0416358  -0.1552542   0.0020839  -0.0148080
   50  -0.0085450   0.6385092   0.0928910   0.0020496  -0.0401906  -0.0027156
   51   0.0416358   0.0928910   0.1429493  -0.0148303  -0.0026736  -0.0257656
   52  -0.1552542   0.0020496  -0.0148303   0.2268890  -0.0033300   0.0241946
   53   0.0020839  -0.0401906  -0.0026736  -0.0033300   0.0372018   0.0040532
   54  -0.0148080  -0.0027156  -0.0257656   0.0241946   0.0040532   0.0153955
   55  -0.1490082  -0.0479584  -0.0186524  -0.0375881  -0.0260806  -0.0095891
   56  -0.1109461  -0.2800302  -0.0525172  -0.0013172   0.0034794  -0.0003512
   57  -0.0302402  -0.0453354  -0.0715867  -0.0050723  -0.0032149   0.0033390
   58   0.0101344  -0.0146843  -0.0017814   0.0007930  -0.0005895   0.0002788
   59   0.0144105  -0.0172115  -0.0019670   0.0005025   0.0007342   0.0006756
   60   0.0035031  -0.0053190   0.0021054   0.0004518   0.0005590  -0.0024762
   61  -0.0312927  -0.0868831  -0.0199750   0.0038510   0.0017816   0.0002237
   62  -0.0254445   0.0339913   0.0024098  -0.0025125  -0.0030524  -0.0016820
   63  -0.0087911  -0.0041390   0.0031666  -0.0005653  -0.0012099   0.0043481
   64  -0.0018778   0.0050165   0.0001682  -0.0014180  -0.0008845  -0.0003199
   65   0.0008623   0.0033734  -0.0001311  -0.0009520  -0.0003536  -0.0001728
   66  -0.0005864   0.0002774   0.0045717  -0.0003249  -0.0001621  -0.0000642
           55          56          57          58          59          60
    1   0.0017141   0.0013520   0.0000151  -0.0000709  -0.0001284  -0.0001102
    2   0.0020156  -0.0042377  -0.0014849   0.0011694   0.0002769   0.0001405
    3  -0.0002678  -0.0012824   0.0055854   0.0000901  -0.0000234   0.0002913
    4  -0.0008337   0.0002443   0.0009334  -0.0002283  -0.0000230   0.0000410
    5  -0.0002236   0.0001038  -0.0001209  -0.0000515   0.0000215   0.0000278
    6   0.0005389  -0.0007960  -0.0002961   0.0002456  -0.0000276   0.0001976
    7   0.0003129  -0.0002468   0.0000553   0.0000639   0.0000089   0.0000234
    8  -0.0001241  -0.0001614  -0.0000788   0.0000449   0.0000002   0.0000156
    9  -0.0000641   0.0002827   0.0000276  -0.0000825   0.0000181  -0.0001134
   10  -0.0000203   0.0000263  -0.0000083  -0.0000232   0.0000039  -0.0000077
   11   0.0000082   0.0002389   0.0001745  -0.0000660  -0.0000335   0.0000112
   12  -0.0001288   0.0000318   0.0002954  -0.0000698   0.0000091  -0.0000053
   13  -0.0000531   0.0000283   0.0000792  -0.0000238   0.0000010  -0.0000029
   14   0.0000016  -0.0000212   0.0000145   0.0000018   0.0000041  -0.0000061
   15  -0.0000005   0.0000180  -0.0000182  -0.0000019  -0.0000025   0.0000012
   16   0.0002397  -0.0000010   0.0000131   0.0000293   0.0000001   0.0000003
   17  -0.0000557  -0.0000534  -0.0001877   0.0000268   0.0000038   0.0000108
   18   0.0000788  -0.0000829   0.0000021   0.0000391   0.0000046  -0.0000291
   19  -0.0002350   0.0001825   0.0000280  -0.0000673  -0.0000182  -0.0000088
   20   0.0000137  -0.0000125   0.0000206   0.0000046   0.0000006  -0.0000001
   21  -0.0000317   0.0000215   0.0000051  -0.0000081  -0.0000015  -0.0000038
   22   0.0000137   0.0000448  -0.0000348  -0.0000373   0.0000192   0.0000150
   23   0.0000251   0.0002863  -0.0001186  -0.0000875  -0.0000218  -0.0000400
   24  -0.0002650   0.0002020   0.0001186  -0.0000742  -0.0000263   0.0000215
   25  -0.0001066   0.0000418  -0.0000828  -0.0000325  -0.0000036   0.0000009
   26  -0.0000179   0.0000201   0.0000021  -0.0000080  -0.0000013   0.0000072
   27   0.0001457  -0.0000424   0.0000424   0.0000352   0.0000091  -0.0000107
   28  -0.0002695   0.0001665  -0.0010399  -0.0000967   0.0000135  -0.0001197
   29  -0.0000395   0.0000710   0.0002116   0.0000309   0.0000310  -0.0000404
   30  -0.0001017   0.0002570  -0.0002341  -0.0000971   0.0000170   0.0000051
   31  -0.0000540   0.0000214  -0.0000555  -0.0000021   0.0000029   0.0000094
   32   0.0000966  -0.0002506   0.0000793   0.0000581   0.0000076  -0.0000122
   33   0.0000092  -0.0001475  -0.0000673   0.0000260   0.0000066   0.0000007
   34  -0.0234669   0.0251981   0.0011603  -0.0045231  -0.0008373  -0.0012654
   35   0.0690277   0.0292838   0.0118231  -0.0012359   0.0012885  -0.0008556
   36   0.0090070   0.0072403   0.0084571  -0.0013676  -0.0008220   0.0049710
   37  -0.0521361  -0.0295016  -0.0112154  -0.0008591  -0.0008934  -0.0001244
   38  -0.0291321  -0.0152041  -0.0057788  -0.0008513   0.0001761   0.0001071
   39  -0.0107197  -0.0058776  -0.0033634  -0.0001277   0.0001237  -0.0010281
   40   0.0009641   0.0022668   0.0006311   0.0001381   0.0000670   0.0000587
   41   0.0014036  -0.0020277  -0.0000277   0.0000136   0.0000639   0.0000347
   42   0.0004248   0.0000547  -0.0009107   0.0000469   0.0000673  -0.0002521
   43   0.0594786   0.0209485   0.0097214  -0.0014058  -0.0033432  -0.0013920
   44  -0.0216667  -0.0512412  -0.0132325  -0.0029582  -0.0022164  -0.0017229
   45   0.0019668  -0.0082539   0.0063521  -0.0013338  -0.0017755   0.0049730
   46  -0.0014680   0.0032585  -0.0002056   0.0006260   0.0006835   0.0001633
   47   0.0036473  -0.0023929  -0.0009915  -0.0006873  -0.0006539  -0.0002581
   48  -0.0001435  -0.0010788   0.0052377  -0.0000862  -0.0001000   0.0003029
   49  -0.1490082  -0.1109461  -0.0302402   0.0101344   0.0144105   0.0035031
   50  -0.0479584  -0.2800302  -0.0453354  -0.0146843  -0.0172115  -0.0053190
   51  -0.0186524  -0.0525172  -0.0715867  -0.0017814  -0.0019670   0.0021054
   52  -0.0375881  -0.0013172  -0.0050723   0.0007930   0.0005025   0.0004518
   53  -0.0260806   0.0034794  -0.0032149  -0.0005895   0.0007342   0.0005590
   54  -0.0095891  -0.0003512   0.0033390   0.0002788   0.0006756  -0.0024762
   55   0.6673246  -0.0539550   0.0532699  -0.1255664   0.1263128   0.0120605
   56  -0.0539550   0.7201040   0.1023134   0.1258135  -0.2718788  -0.0286408
   57   0.0532699   0.1023134   0.1450501   0.0120305  -0.0285966  -0.0368493
   58  -0.1255664   0.1258135   0.0120305   0.1319895  -0.1329180  -0.0114364
   59   0.1263128  -0.2718788  -0.0285966  -0.1329180   0.2857741   0.0322003
   60   0.0120605  -0.0286408  -0.0368493  -0.0114364   0.0322003   0.0275017
   61  -0.3187709   0.0536858  -0.0201681  -0.0115935  -0.0026166  -0.0020121
   62  -0.0098949  -0.1103982  -0.0101014   0.0265811   0.0026879   0.0030673
   63  -0.0323283  -0.0033738  -0.0638086   0.0032022  -0.0002791   0.0028979
   64  -0.0204702  -0.0373113  -0.0098184   0.0007556  -0.0012442   0.0001523
   65  -0.0134069  -0.0156737  -0.0053698   0.0003927   0.0009469   0.0007137
   66  -0.0052094  -0.0079744   0.0026183   0.0004723   0.0004900  -0.0025015
           61          62          63          64          65          66
    1  -0.0215739   0.0114314   0.0002472  -0.0017957  -0.0026496  -0.0005912
    2   0.0265596   0.0040187   0.0030311   0.0027685  -0.0014727   0.0002435
    3   0.0016135   0.0006178   0.0035484   0.0005256   0.0002264  -0.0022504
    4  -0.0011988  -0.0033063  -0.0011818   0.0005327   0.0012160  -0.0003223
    5  -0.0000657  -0.0008366  -0.0009152   0.0010953  -0.0006340   0.0005691
    6   0.0031015   0.0005703  -0.0007170   0.0003730  -0.0007224  -0.0003262
    7   0.0006894   0.0001481  -0.0007927  -0.0000815  -0.0001311  -0.0001013
    8   0.0006063  -0.0000969   0.0005778   0.0000041   0.0002457   0.0000422
    9  -0.0007783  -0.0005997  -0.0008610   0.0000971   0.0000542   0.0003371
   10  -0.0005532  -0.0003999   0.0000466   0.0002128  -0.0000528   0.0002526
   11  -0.0007366  -0.0000376  -0.0004766  -0.0001310  -0.0000583   0.0000620
   12  -0.0004312  -0.0010298  -0.0003892   0.0002406   0.0003866  -0.0000149
   13  -0.0001804  -0.0003008  -0.0000822   0.0000600   0.0001137  -0.0000018
   14  -0.0000831   0.0001473   0.0001133  -0.0000081  -0.0001207  -0.0000515
   15  -0.0000259   0.0000079   0.0000343  -0.0000052  -0.0000210  -0.0000054
   16   0.0002332   0.0002892   0.0001075   0.0000133  -0.0000232  -0.0000269
   17   0.0001539   0.0001374   0.0003606  -0.0001490   0.0000848  -0.0001303
   18   0.0001422   0.0002303   0.0003977  -0.0001412  -0.0000396   0.0001633
   19  -0.0003755  -0.0006381  -0.0001746  -0.0000775   0.0002266   0.0000344
   20   0.0000386   0.0000036  -0.0000487   0.0000114   0.0000009   0.0000199
   21  -0.0000316  -0.0000848  -0.0000392  -0.0000079   0.0000235   0.0000119
   22  -0.0005973  -0.0002520  -0.0002780   0.0005442  -0.0001301  -0.0002541
   23  -0.0009795  -0.0002899   0.0000330  -0.0000106  -0.0000348   0.0000419
   24  -0.0002586  -0.0003558  -0.0001211  -0.0001099   0.0000102  -0.0002132
   25  -0.0001431  -0.0005666  -0.0001602   0.0000300   0.0002012   0.0000858
   26  -0.0000746  -0.0000837  -0.0000739   0.0000070   0.0000194  -0.0000010
   27   0.0000612   0.0005579   0.0001157   0.0000250  -0.0001982  -0.0000502
   28  -0.0001940  -0.0035024   0.0001759   0.0002468   0.0009091   0.0009457
   29   0.0001137  -0.0014133   0.0005839   0.0013952  -0.0005253  -0.0004522
   30  -0.0020949   0.0001248  -0.0003187   0.0001540   0.0002267   0.0001174
   31   0.0000279   0.0003420   0.0002451  -0.0000938  -0.0000756   0.0000391
   32   0.0007499   0.0007177  -0.0000984  -0.0001943  -0.0002212  -0.0000002
   33   0.0005937  -0.0000510   0.0000320  -0.0000351  -0.0000922   0.0000058
   34  -0.1697068   0.1167622   0.0083701   0.0050167  -0.0190504  -0.0032109
   35   0.0579804  -0.2261940  -0.0232083   0.0026627  -0.0368631  -0.0072779
   36  -0.0017146  -0.0164852  -0.0633082   0.0004397  -0.0099005   0.0024641
   37   0.0674519  -0.0310238   0.0007565  -0.0020644   0.0053474   0.0003657
   38   0.0304564  -0.0641031  -0.0098058   0.0011335   0.0011834  -0.0003047
   39   0.0119349  -0.0158858   0.0046551  -0.0004478  -0.0000408   0.0039929
   40  -0.0020094  -0.0009217  -0.0008262   0.0003997  -0.0001107   0.0000002
   41  -0.0051488   0.0013405  -0.0009588   0.0001285  -0.0020675  -0.0003591
   42  -0.0015382  -0.0006855   0.0037418   0.0000428  -0.0004121  -0.0000089
   43  -0.0528907   0.0304201   0.0001678   0.0010015  -0.0014487  -0.0000964
   44   0.0309463  -0.0169989   0.0005417  -0.0023127  -0.0019176  -0.0004206
   45  -0.0001878   0.0004019  -0.0010185  -0.0001948  -0.0003413  -0.0010597
   46  -0.0008801   0.0008252   0.0001754   0.0001394  -0.0000292   0.0000394
   47   0.0008650   0.0001020   0.0002988  -0.0000820   0.0000570   0.0000497
   48   0.0002005   0.0003022  -0.0009601   0.0000306   0.0000843  -0.0002495
   49  -0.0312927  -0.0254445  -0.0087911  -0.0018778   0.0008623  -0.0005864
   50  -0.0868831   0.0339913  -0.0041390   0.0050165   0.0033734   0.0002774
   51  -0.0199750   0.0024098   0.0031666   0.0001682  -0.0001311   0.0045717
   52   0.0038510  -0.0025125  -0.0005653  -0.0014180  -0.0009520  -0.0003249
   53   0.0017816  -0.0030524  -0.0012099  -0.0008845  -0.0003536  -0.0001621
   54   0.0002237  -0.0016820   0.0043481  -0.0003199  -0.0001728  -0.0000642
   55  -0.3187709  -0.0098949  -0.0323283  -0.0204702  -0.0134069  -0.0052094
   56   0.0536858  -0.1103982  -0.0033738  -0.0373113  -0.0156737  -0.0079744
   57  -0.0201681  -0.0101014  -0.0638086  -0.0098184  -0.0053698   0.0026183
   58  -0.0115935   0.0265811   0.0032022   0.0007556   0.0003927   0.0004723
   59  -0.0026166   0.0026879  -0.0002791  -0.0012442   0.0009469   0.0004900
   60  -0.0020121   0.0030673   0.0028979   0.0001523   0.0007137  -0.0025015
   61   0.6044508  -0.0621813   0.0446979  -0.0647406  -0.0451684  -0.0133519
   62  -0.0621813   0.5024681   0.0632480  -0.0458549  -0.1221090  -0.0245785
   63   0.0446979   0.0632480   0.1378190  -0.0130111  -0.0242006  -0.0292137
   64  -0.0647406  -0.0458549  -0.0130111   0.0836665   0.0739601   0.0218418
   65  -0.0451684  -0.1221090  -0.0242006   0.0739601   0.1761401   0.0399169
   66  -0.0133519  -0.0245785  -0.0292137   0.0218418   0.0399169   0.0216749
 **********************************************************************
 **                                                                  **
 **                       VIBRATIONAL ANALYSIS                       **
 **                       --------------------                       **
 **                                                                  **
 **        VIBRATIONAL FREQUENCIES (CM**-1) AND NORMAL MODES         **
 **     FORCE CONSTANTS (mDYN/ANGSTROM) AND REDUCED MASSES (AMU)     **
 **                  INFRARED INTENSITIES (KM/MOL)                   **
 **                                                                  **
 **********************************************************************


 Mode:                 1                      2                      3
 Frequency:        18.20                  33.65                  39.05
 Force Cnst:      0.0039                 0.0173                 0.0190
 Red. Mass:      19.7567                25.9768                21.1712
 IR Active:          YES                    YES                    YES
 IR Intens:        0.004                  0.001                  0.001
 Raman Active:       YES                    YES                    YES
               X      Y      Z        X      Y      Z        X      Y      Z
 C          0.000  0.019  0.002    0.014  0.005 -0.157   -0.002 -0.210 -0.026
 C          0.001  0.163  0.029   -0.082  0.011 -0.104    0.008 -0.089 -0.008
 Cl        -0.000  0.337  0.061   -0.203  0.027 -0.179    0.018 -0.139 -0.011
 C          0.001  0.175  0.032   -0.094  0.011  0.013    0.010  0.105  0.019
 H          0.001  0.293  0.055   -0.173  0.021  0.053    0.016  0.240  0.041
 C          0.000  0.031  0.005   -0.003  0.002  0.075    0.002  0.155  0.023
 Cl         0.000  0.049  0.009   -0.018  0.014  0.224    0.005  0.522  0.080
 C         -0.000 -0.125 -0.024    0.097 -0.012  0.023   -0.008 -0.059 -0.013
 Cl        -0.002 -0.343 -0.066    0.228 -0.030  0.105   -0.020 -0.090 -0.027
 C         -0.000 -0.123 -0.025    0.102 -0.010 -0.095   -0.009 -0.228 -0.035
 H          0.000 -0.240 -0.047    0.183 -0.018 -0.135   -0.016 -0.339 -0.053
 C          0.000  0.001 -0.000    0.018  0.018 -0.196   -0.002 -0.158 -0.013
 C          0.033  0.020 -0.153    0.002  0.014 -0.141   -0.097 -0.095 -0.015
 Cl         0.068  0.059 -0.329    0.004  0.033 -0.294   -0.226 -0.164 -0.027
 C          0.033  0.004 -0.162   -0.021 -0.009  0.055   -0.098  0.023 -0.012
 H          0.058  0.019 -0.281   -0.037 -0.017  0.122   -0.174  0.068 -0.017
 C          0.001 -0.032 -0.009   -0.026 -0.028  0.192    0.000  0.078 -0.003
 Cl         0.001 -0.053 -0.017   -0.067 -0.076  0.550    0.003  0.231 -0.005
 C         -0.032 -0.053  0.151   -0.002 -0.011  0.067    0.098  0.020  0.008
 H         -0.058 -0.081  0.270   -0.002 -0.021  0.143    0.176  0.064  0.017
 C         -0.032 -0.036  0.151    0.020  0.012 -0.131    0.093 -0.098  0.003
 Cl        -0.070 -0.064  0.344    0.049  0.033 -0.274    0.221 -0.170  0.017
 TransDip   0.000  0.002  0.000   -0.001 -0.000  0.001    0.000  0.001  0.000

 Mode:                 4                      5                      6
 Frequency:        72.76                  94.96                 142.03
 Force Cnst:      0.0868                 0.1241                 0.3207
 Red. Mass:      27.8162                23.3556                26.9859
 IR Active:          YES                    YES                    YES
 IR Intens:        0.009                  0.004                  0.020
 Raman Active:       YES                    YES                    YES
               X      Y      Z        X      Y      Z        X      Y      Z
 C         -0.000 -0.197 -0.040    0.028  0.050 -0.263   -0.055 -0.005  0.055
 C          0.000 -0.002 -0.004   -0.047  0.039 -0.232   -0.136 -0.007  0.070
 Cl        -0.001  0.511  0.092   -0.215  0.054 -0.350   -0.393  0.014 -0.085
 C         -0.000 -0.048 -0.012   -0.062  0.021 -0.132   -0.142 -0.004  0.071
 H         -0.000  0.013  0.000   -0.124  0.014 -0.103   -0.105 -0.001  0.054
 C         -0.000 -0.090 -0.020    0.006  0.015 -0.086   -0.175  0.003  0.028
 Cl        -0.001 -0.197 -0.040   -0.006 -0.005  0.039   -0.182  0.004 -0.038
 C          0.000 -0.014 -0.005    0.091  0.023 -0.128   -0.165  0.005  0.022
 Cl         0.005  0.485  0.090    0.243  0.007 -0.041   -0.349  0.013 -0.082
 C         -0.000 -0.175 -0.036    0.089  0.042 -0.226   -0.139  0.004  0.039
 H         -0.000 -0.189 -0.039    0.151  0.046 -0.255   -0.181  0.002  0.060
 C         -0.000 -0.197 -0.037    0.022  0.040 -0.201    0.024 -0.009  0.036
 C         -0.064 -0.157 -0.039    0.005  0.007 -0.029    0.124 -0.030  0.011
 Cl        -0.174 -0.216 -0.069   -0.033 -0.063  0.404    0.381  0.104  0.043
 C         -0.068 -0.072 -0.027    0.001 -0.002  0.013    0.136 -0.034 -0.003
 H         -0.121 -0.039 -0.032   -0.012 -0.022  0.124    0.104 -0.012 -0.017
 C         -0.001 -0.036 -0.008    0.005  0.005 -0.025    0.174 -0.003  0.014
 Cl        -0.001  0.072  0.008   -0.000 -0.004  0.019    0.183 -0.007  0.029
 C          0.066 -0.076  0.002   -0.000  0.001  0.005    0.136  0.031  0.012
 H          0.120 -0.047  0.019   -0.014 -0.019  0.111    0.106  0.016 -0.007
 C          0.063 -0.161 -0.015    0.005  0.010 -0.036    0.124  0.019  0.022
 Cl         0.173 -0.228  0.003   -0.038 -0.076  0.393    0.395 -0.120  0.002
 TransDip  -0.000 -0.003 -0.001    0.002 -0.000 -0.000   -0.003 -0.000  0.003

 Mode:                 7                      8                      9
 Frequency:       155.54                 161.40                 190.41
 Force Cnst:      0.1578                 0.1559                 0.4396
 Red. Mass:      11.0690                10.1597                20.5779
 IR Active:          YES                    YES                    YES
 IR Intens:        0.182                  0.256                  0.115
 Raman Active:       YES                    YES                    YES
               X      Y      Z        X      Y      Z        X      Y      Z
 C          0.009  0.012 -0.053    0.000  0.104  0.019    0.001 -0.098 -0.016
 C          0.002  0.013 -0.053    0.002  0.273  0.050    0.001  0.047  0.011
 Cl        -0.076  0.018 -0.108    0.004 -0.105 -0.020   -0.008 -0.031 -0.009
 C         -0.004  0.010 -0.026    0.003  0.494  0.093    0.002  0.150  0.032
 H         -0.014  0.010 -0.021    0.003  0.559  0.106    0.002  0.234  0.047
 C         -0.001  0.008 -0.023    0.003  0.341  0.065    0.000  0.065  0.014
 Cl        -0.002  0.000 -0.008    0.000 -0.184 -0.036    0.001 -0.044 -0.017
 C          0.014  0.009 -0.032    0.002  0.254  0.048   -0.001 -0.033 -0.004
 Cl         0.086 -0.003  0.007    0.004 -0.050 -0.007    0.001  0.028  0.009
 C          0.008  0.015 -0.056    0.002  0.201  0.037   -0.001 -0.132 -0.023
 H          0.018  0.016 -0.061    0.003  0.118  0.021   -0.001 -0.224 -0.041
 C         -0.007 -0.018  0.102   -0.000 -0.049 -0.011    0.001 -0.150 -0.022
 C         -0.023 -0.041  0.232   -0.007 -0.047 -0.012    0.023 -0.163 -0.063
 Cl         0.002  0.010 -0.095   -0.090 -0.094 -0.023    0.327 -0.048  0.047
 C         -0.041 -0.069  0.395   -0.011 -0.016 -0.007   -0.010 -0.193 -0.111
 H         -0.037 -0.062  0.360   -0.024 -0.010 -0.004    0.005 -0.190 -0.168
 C         -0.037 -0.063  0.357   -0.002 -0.012 -0.007    0.002 -0.163 -0.025
 Cl         0.031  0.037 -0.232   -0.003  0.001  0.003   -0.000  0.504  0.088
 C         -0.043 -0.073  0.408    0.009 -0.016 -0.010    0.014 -0.222  0.048
 H         -0.040 -0.068  0.384    0.023 -0.009 -0.009   -0.000 -0.238  0.097
 C         -0.023 -0.043  0.238    0.005 -0.048 -0.012   -0.019 -0.176  0.012
 Cl         0.011  0.023 -0.095    0.082 -0.095 -0.007   -0.325 -0.030 -0.065
 TransDip  -0.001 -0.002  0.013   -0.000  0.016  0.003    0.000 -0.011 -0.002

 Mode:                10                     11                     12
 Frequency:       197.14                 200.67                 208.69
 Force Cnst:      0.6603                 0.1150                 0.5889
 Red. Mass:      28.8370                 4.8472                22.9495
 IR Active:          YES                    YES                    YES
 IR Intens:        0.185                  0.001                  0.274
 Raman Active:       YES                    YES                    YES
               X      Y      Z        X      Y      Z        X      Y      Z
 C         -0.002  0.025 -0.136    0.002  0.001  0.000   -0.143  0.020 -0.104
 C          0.002  0.030 -0.144    0.001 -0.009 -0.001   -0.118  0.021 -0.105
 Cl         0.259  0.002 -0.017   -0.003  0.006 -0.002    0.285 -0.028  0.147
 C         -0.033  0.038 -0.173    0.001 -0.007 -0.001   -0.137  0.025 -0.129
 H         -0.051  0.037 -0.167    0.001 -0.009 -0.001   -0.137  0.025 -0.133
 C          0.040  0.021 -0.106    0.002  0.002  0.001   -0.164  0.019 -0.101
 Cl        -0.035 -0.128  0.666    0.001  0.000  0.004   -0.214  0.004 -0.014
 C          0.067  0.029 -0.145    0.001  0.013  0.003   -0.114  0.020 -0.112
 Cl        -0.271  0.078 -0.397   -0.004 -0.006 -0.005    0.273 -0.026  0.127
 C          0.043  0.020 -0.102    0.001  0.021  0.005   -0.124  0.024 -0.134
 H          0.059  0.021 -0.109    0.002  0.028  0.006   -0.130  0.023 -0.133
 C         -0.002  0.015 -0.096    0.002 -0.009  0.000   -0.159  0.011 -0.072
 C         -0.007 -0.001 -0.012   -0.014 -0.041  0.159   -0.139  0.018 -0.016
 Cl         0.023  0.013  0.018    0.026  0.006 -0.091    0.244  0.246  0.067
 C         -0.017 -0.017  0.065   -0.037 -0.075  0.338   -0.159 -0.023  0.026
 H         -0.021 -0.021  0.089   -0.064 -0.117  0.572   -0.152 -0.036  0.058
 C         -0.017 -0.016  0.073    0.003 -0.011  0.002   -0.175 -0.004  0.006
 Cl        -0.007  0.015 -0.036    0.003  0.031  0.004   -0.217  0.011 -0.038
 C         -0.019 -0.018  0.091    0.041  0.047 -0.335   -0.156  0.014 -0.006
 H         -0.025 -0.026  0.134    0.067  0.090 -0.576   -0.146  0.020  0.003
 C         -0.009 -0.003 -0.001    0.018  0.017 -0.157   -0.138 -0.012 -0.040
 Cl         0.015 -0.020  0.004   -0.031 -0.020  0.085    0.238 -0.253 -0.013
 TransDip  -0.014 -0.000  0.002    0.000 -0.001  0.000   -0.013  0.002 -0.010

 Mode:                13                     14                     15
 Frequency:       229.46                 246.79                 330.12
 Force Cnst:      0.1898                 0.7497                 1.6191
 Red. Mass:       6.1182                20.8905                25.2163
 IR Active:          YES                    YES                    YES
 IR Intens:        0.022                  0.088                  0.074
 Raman Active:       YES                    YES                    YES
               X      Y      Z        X      Y      Z        X      Y      Z
 C          0.001  0.109  0.020    0.051 -0.013  0.066   -0.087  0.031 -0.166
 C         -0.001 -0.122 -0.023    0.139 -0.009  0.035    0.051  0.047 -0.268
 Cl         0.000  0.080  0.016   -0.120  0.028 -0.140    0.345  0.074 -0.391
 C         -0.001 -0.249 -0.048    0.184 -0.019  0.095   -0.005 -0.007  0.012
 H         -0.001 -0.428 -0.082    0.102 -0.026  0.138   -0.219 -0.024  0.109
 C         -0.000 -0.022 -0.005    0.291 -0.024  0.126    0.004 -0.024  0.127
 Cl         0.000  0.043  0.008    0.412 -0.001 -0.009   -0.000  0.002 -0.007
 C          0.002  0.257  0.047    0.170 -0.030  0.167   -0.158 -0.042  0.242
 Cl         0.002 -0.096 -0.018   -0.154  0.007 -0.034   -0.339 -0.087  0.466
 C          0.002  0.423  0.079    0.153 -0.026  0.152   -0.095  0.015 -0.062
 H          0.001  0.627  0.119    0.249 -0.017  0.109    0.108  0.029 -0.152
 C          0.000 -0.025 -0.005   -0.047 -0.006  0.033   -0.049  0.022 -0.120
 C          0.020 -0.045 -0.015   -0.127  0.060  0.011   -0.004 -0.019 -0.067
 Cl        -0.006 -0.076 -0.004    0.072  0.215  0.041    0.011 -0.037  0.003
 C          0.012 -0.038 -0.035   -0.159  0.028 -0.011   -0.002 -0.026  0.026
 H          0.020 -0.037 -0.059   -0.094 -0.009 -0.022   -0.042 -0.013  0.068
 C         -0.001 -0.042 -0.008   -0.242  0.004 -0.026    0.039 -0.009  0.050
 Cl        -0.001  0.067  0.012   -0.332  0.004 -0.036    0.087  0.001 -0.003
 C         -0.012 -0.048  0.019   -0.158 -0.022 -0.026   -0.003  0.016  0.034
 H         -0.019 -0.055  0.042   -0.092  0.018 -0.026   -0.043 -0.012  0.071
 C         -0.020 -0.048 -0.002   -0.126 -0.060 -0.013   -0.005  0.041 -0.058
 Cl         0.004 -0.072 -0.022    0.074 -0.212 -0.036    0.010  0.033  0.015
 TransDip   0.000  0.005  0.001    0.003 -0.002  0.009   -0.008 -0.000  0.002

 Mode:                16                     17                     18
 Frequency:       347.17                 366.28                 372.24
 Force Cnst:      0.6868                 0.9142                 2.6683
 Red. Mass:       9.6714                11.5660                32.6851
 IR Active:          YES                    YES                    YES
 IR Intens:        0.067                  0.584                  0.013
 Raman Active:       YES                    YES                    YES
               X      Y      Z        X      Y      Z        X      Y      Z
 C          0.016 -0.010  0.115    0.001 -0.433 -0.078   -0.002  0.003  0.007
 C          0.140  0.009  0.012    0.004 -0.432 -0.080    0.006  0.004  0.002
 Cl         0.019  0.033 -0.187    0.001  0.058  0.005    0.001  0.001 -0.006
 C          0.114  0.007 -0.035    0.004 -0.040 -0.008    0.005  0.000  0.000
 H          0.194  0.014 -0.074    0.006 -0.075 -0.016    0.010  0.001 -0.002
 C         -0.022  0.006 -0.099    0.001  0.436  0.079   -0.002 -0.003 -0.005
 Cl        -0.068 -0.011  0.069   -0.005 -0.065 -0.010   -0.004  0.000  0.002
 C         -0.088  0.003 -0.079   -0.001  0.404  0.074   -0.004 -0.003 -0.004
 Cl         0.071  0.001 -0.001    0.002 -0.053 -0.011    0.004  0.001 -0.002
 C         -0.119  0.003  0.003   -0.004 -0.133 -0.025   -0.005  0.001  0.003
 H         -0.208  0.003  0.045   -0.006 -0.253 -0.047   -0.010  0.002  0.006
 C         -0.034 -0.086  0.487   -0.001 -0.111 -0.005    0.006 -0.003  0.020
 C         -0.023 -0.042  0.286   -0.118 -0.023 -0.001   -0.061  0.157  0.032
 Cl         0.002  0.009 -0.030    0.019  0.114  0.021   -0.274  0.492  0.055
 C          0.022  0.032 -0.147   -0.100  0.005 -0.018    0.029  0.039  0.006
 H          0.058  0.057 -0.335   -0.153  0.040 -0.031    0.052  0.034  0.000
 C          0.015  0.042 -0.247    0.001  0.049  0.001    0.151 -0.001  0.012
 Cl        -0.036 -0.009  0.053    0.002 -0.053 -0.008    0.508 -0.008  0.058
 C          0.018  0.018 -0.149    0.101  0.001  0.011    0.029 -0.038 -0.007
 H          0.050  0.059 -0.343    0.156  0.031  0.024    0.052 -0.031 -0.009
 C         -0.028 -0.061  0.286    0.116 -0.025  0.011   -0.060 -0.160 -0.026
 Cl         0.005 -0.001 -0.032   -0.020  0.111  0.017   -0.269 -0.485 -0.123
 TransDip   0.008  0.001 -0.002   -0.000 -0.024 -0.004   -0.004  0.000 -0.001

 Mode:                19                     20                     21
 Frequency:       429.22                 436.75                 448.90
 Force Cnst:      1.4457                 0.8940                 0.4026
 Red. Mass:      13.3187                 7.9548                 3.3913
 IR Active:          YES                    YES                    YES
 IR Intens:       16.654                  3.683                  5.106
 Raman Active:       YES                    YES                    YES
               X      Y      Z        X      Y      Z        X      Y      Z
 C         -0.282  0.020 -0.094   -0.001  0.031  0.006   -0.001 -0.146 -0.027
 C         -0.202  0.028 -0.136   -0.000  0.020  0.004   -0.001 -0.151 -0.029
 Cl        -0.053 -0.020  0.107   -0.000 -0.001 -0.000   -0.000  0.009  0.002
 C         -0.148  0.037 -0.212   -0.000 -0.066 -0.014    0.001  0.192  0.036
 H         -0.248  0.023 -0.165   -0.000 -0.201 -0.040    0.002  0.603  0.114
 C          0.052  0.023 -0.102    0.001  0.079  0.014   -0.001 -0.158 -0.031
 Cl         0.333 -0.010  0.040    0.002 -0.007 -0.001    0.001  0.010  0.002
 C         -0.112  0.015 -0.059   -0.001  0.064  0.011   -0.002 -0.151 -0.029
 Cl         0.029 -0.008  0.041    0.000 -0.004 -0.001    0.000  0.008  0.002
 C         -0.180  0.011 -0.072   -0.002 -0.085 -0.016   -0.001  0.203  0.039
 H         -0.116  0.011 -0.107   -0.002 -0.228 -0.043   -0.003  0.592  0.113
 C         -0.300 -0.012  0.067   -0.002 -0.008  0.002   -0.002 -0.070 -0.013
 C         -0.170 -0.121  0.074    0.029 -0.013  0.004   -0.059 -0.034 -0.015
 Cl         0.053 -0.063 -0.014    0.127 -0.153 -0.013    0.027  0.008  0.005
 C         -0.128 -0.084 -0.060    0.016  0.326  0.058   -0.058  0.048  0.001
 H         -0.255 -0.001 -0.102   -0.171  0.434  0.057   -0.129  0.089 -0.002
 C          0.043  0.012 -0.095   -0.002  0.357  0.063   -0.000  0.083  0.015
 Cl         0.203 -0.005  0.038    0.001 -0.050 -0.008    0.002 -0.026 -0.004
 C         -0.132  0.091 -0.029   -0.021  0.327  0.058    0.056  0.047  0.016
 H         -0.265  0.023 -0.101    0.166  0.430  0.098    0.124  0.085  0.034
 C         -0.174  0.087  0.113   -0.030 -0.011 -0.005    0.057 -0.035  0.001
 Cl         0.055  0.067  0.010   -0.125 -0.148 -0.042   -0.026  0.010 -0.002
 TransDip  -0.122  0.007 -0.045   -0.001  0.061  0.011   -0.001  0.071  0.013

 Mode:                22                     23                     24
 Frequency:       510.21                 522.93                 528.79
 Force Cnst:      1.1564                 1.6095                 1.1078
 Red. Mass:       7.5398                 9.9897                 6.7246
 IR Active:          YES                    YES                    YES
 IR Intens:        3.363                 19.289                  3.820
 Raman Active:       YES                    YES                    YES
               X      Y      Z        X      Y      Z        X      Y      Z
 C         -0.027  0.025 -0.133   -0.094 -0.047  0.253    0.001 -0.002 -0.008
 C         -0.144  0.011 -0.080    0.107 -0.017  0.155   -0.003  0.371  0.065
 Cl         0.072  0.005 -0.024    0.057  0.028 -0.149   -0.001 -0.021 -0.001
 C         -0.176 -0.033  0.189    0.121 -0.030  0.130   -0.006 -0.104 -0.021
 H         -0.401 -0.043  0.297    0.176 -0.038  0.104   -0.010 -0.379 -0.072
 C          0.007 -0.056  0.295    0.016 -0.015  0.058   -0.001 -0.158 -0.028
 Cl        -0.074  0.014 -0.074   -0.064  0.001 -0.003    0.001  0.019  0.003
 C          0.211 -0.039  0.194   -0.022 -0.008  0.065    0.004  0.128  0.025
 Cl         0.010  0.023 -0.124    0.101  0.022 -0.120   -0.002 -0.009 -0.000
 C          0.237 -0.005  0.023   -0.065 -0.050  0.267    0.005  0.026 -0.001
 H          0.449  0.014 -0.073   -0.148 -0.062  0.304    0.010 -0.147 -0.036
 C         -0.077  0.003 -0.001   -0.194 -0.010  0.019    0.004 -0.211 -0.039
 C         -0.081 -0.056  0.163   -0.151 -0.034 -0.235   -0.179 -0.109 -0.160
 Cl         0.017 -0.013 -0.013    0.038 -0.039  0.011    0.013  0.060  0.020
 C         -0.061 -0.027 -0.005   -0.173 -0.065 -0.055   -0.208 -0.024  0.016
 H         -0.104 -0.011  0.028   -0.276  0.013 -0.138   -0.375  0.039  0.143
 C          0.011  0.038 -0.211   -0.074 -0.048  0.272    0.001  0.093  0.010
 Cl         0.049 -0.004  0.025    0.134  0.001 -0.008   -0.002 -0.043 -0.007
 C         -0.066  0.028  0.006   -0.165  0.078 -0.034    0.213 -0.017 -0.021
 H         -0.113 -0.002  0.032   -0.259  0.039 -0.157    0.383  0.090 -0.115
 C         -0.086 -0.001  0.170   -0.145  0.104 -0.191    0.184 -0.160  0.123
 Cl         0.016  0.015 -0.007    0.037  0.037  0.024   -0.015  0.063  0.002
 TransDip  -0.041 -0.007  0.042   -0.122 -0.015  0.068    0.003 -0.061 -0.013

 Mode:                25                     26                     27
 Frequency:       536.90                 597.24                 630.69
 Force Cnst:      0.8878                 0.8151                 1.6646
 Red. Mass:       5.2270                 3.8783                 7.1025
 IR Active:          YES                    YES                    YES
 IR Intens:        0.446                  2.983                 37.949
 Raman Active:       YES                    YES                    YES
               X      Y      Z        X      Y      Z        X      Y      Z
 C          0.001 -0.003 -0.004   -0.023  0.013 -0.066    0.135  0.017 -0.127
 C         -0.002 -0.092 -0.019   -0.100  0.011 -0.063    0.180  0.016 -0.071
 Cl        -0.000  0.006  0.003    0.017 -0.001  0.005   -0.078 -0.018  0.095
 C         -0.002  0.022  0.003   -0.121 -0.004  0.025    0.198  0.023 -0.115
 H         -0.003  0.077  0.015   -0.226 -0.010  0.074    0.298  0.037 -0.161
 C          0.000  0.041  0.008   -0.033 -0.015  0.077    0.155  0.011 -0.114
 Cl         0.000 -0.004 -0.001    0.035  0.002 -0.011   -0.127  0.001  0.000
 C          0.001 -0.024 -0.005    0.008 -0.007  0.034    0.198  0.017 -0.045
 Cl        -0.001  0.001  0.001    0.003  0.004 -0.022   -0.080 -0.018  0.094
 C          0.001 -0.006 -0.004    0.009  0.012 -0.062    0.231  0.017 -0.101
 H          0.003  0.054  0.007    0.067  0.016 -0.090    0.359  0.027 -0.160
 C          0.002  0.049  0.009    0.011 -0.028  0.152   -0.040 -0.002  0.021
 C          0.094  0.102 -0.377    0.046  0.010  0.011   -0.120 -0.024  0.049
 Cl        -0.007 -0.019  0.025   -0.010  0.007  0.008    0.023 -0.020 -0.000
 C          0.037 -0.016  0.133    0.070  0.041 -0.133   -0.126 -0.014 -0.099
 H          0.028 -0.110  0.532    0.144  0.104 -0.557   -0.149  0.057 -0.342
 C          0.000 -0.022 -0.001   -0.014 -0.063  0.349   -0.095 -0.025  0.131
 Cl        -0.001  0.010  0.002   -0.029  0.003 -0.018    0.073 -0.000  0.005
 C         -0.033  0.029 -0.131    0.071  0.008 -0.134   -0.134  0.048 -0.086
 H         -0.021  0.085 -0.555    0.146  0.098 -0.552   -0.160  0.064 -0.341
 C         -0.091 -0.040  0.390    0.049 -0.012  0.000   -0.125  0.009  0.051
 Cl         0.007 -0.010 -0.029   -0.010 -0.010  0.005    0.023  0.018  0.007
 TransDip   0.002  0.021  0.002    0.014  0.010 -0.053    0.115  0.029 -0.158

 Mode:                28                     29                     30
 Frequency:       645.81                 695.02                 731.33
 Force Cnst:      1.9158                 2.1373                 1.2641
 Red. Mass:       7.7961                 7.5097                 4.0115
 IR Active:          YES                    YES                    YES
 IR Intens:        0.553                  4.917                  0.040
 Raman Active:       YES                    YES                    YES
               X      Y      Z        X      Y      Z        X      Y      Z
 C         -0.003 -0.273 -0.049   -0.120 -0.033  0.150   -0.001  0.366  0.070
 C         -0.002  0.090  0.019   -0.189 -0.003  0.026   -0.001 -0.251 -0.047
 Cl         0.001 -0.012 -0.004    0.016  0.009 -0.048   -0.000  0.007  0.001
 C         -0.003  0.104  0.024   -0.179  0.076 -0.391    0.001  0.080  0.013
 H         -0.004  0.489  0.098   -0.165  0.073 -0.405    0.002  0.499  0.092
 C         -0.007 -0.458 -0.084    0.128  0.027 -0.150    0.001 -0.127 -0.026
 Cl         0.003  0.021  0.004   -0.047  0.003 -0.015   -0.001  0.001  0.000
 C         -0.003  0.462  0.088    0.189  0.002 -0.010    0.002  0.122  0.023
 Cl         0.002 -0.021 -0.006   -0.013 -0.008  0.044   -0.000  0.001  0.000
 C         -0.007 -0.104 -0.019    0.184 -0.078  0.407    0.000 -0.079 -0.013
 H         -0.009 -0.230 -0.042    0.176 -0.072  0.418    0.002 -0.648 -0.121
 C          0.000  0.068  0.013   -0.013  0.007 -0.033   -0.000 -0.009 -0.002
 C          0.099  0.072  0.024    0.042 -0.014  0.038   -0.058 -0.031 -0.014
 Cl        -0.005 -0.014 -0.003   -0.010  0.009 -0.001    0.003  0.001  0.001
 C          0.120  0.030  0.021    0.064  0.003 -0.005   -0.079 -0.026 -0.014
 H          0.206 -0.019  0.026    0.081  0.008 -0.056   -0.132  0.002 -0.011
 C          0.003 -0.037 -0.009    0.052 -0.004  0.021   -0.000  0.020  0.004
 Cl        -0.002  0.015  0.002   -0.031  0.001 -0.003    0.000 -0.007 -0.001
 C         -0.114  0.032 -0.006    0.063 -0.000 -0.006    0.079 -0.028  0.004
 H         -0.198 -0.013 -0.019    0.077  0.013 -0.056    0.131 -0.000  0.011
 C         -0.094  0.074 -0.000    0.041  0.002  0.041    0.058 -0.033  0.003
 Cl         0.004 -0.015 -0.002   -0.010 -0.009 -0.004   -0.003  0.001 -0.001
 TransDip  -0.003  0.023  0.007    0.071  0.001 -0.005    0.003 -0.005 -0.001

 Mode:                31                     32                     33
 Frequency:       754.60                 799.69                 807.54
 Force Cnst:      2.2355                 4.1625                 4.5469
 Red. Mass:       6.6633                11.0473                11.8341
 IR Active:          YES                    YES                    YES
 IR Intens:        4.807                 77.434                 83.622
 Raman Active:       YES                    YES                    YES
               X      Y      Z        X      Y      Z        X      Y      Z
 C         -0.015  0.010 -0.054    0.010 -0.082 -0.012   -0.222  0.008 -0.073
 C         -0.019  0.020 -0.111   -0.008  0.035  0.015    0.172  0.038 -0.183
 Cl        -0.014 -0.005  0.025    0.002 -0.002 -0.003   -0.041 -0.009  0.048
 C         -0.043  0.013 -0.069   -0.011  0.002 -0.001    0.227 -0.007  0.018
 H         -0.143  0.008 -0.024   -0.006 -0.060 -0.015    0.098 -0.012  0.083
 C          0.064 -0.005  0.026   -0.010  0.002 -0.002    0.220 -0.008  0.044
 Cl        -0.023  0.002 -0.008    0.003  0.000  0.000   -0.070  0.000  0.001
 C          0.084 -0.006  0.030    0.002  0.013 -0.006   -0.052 -0.032  0.168
 Cl        -0.012 -0.001  0.006   -0.001 -0.002  0.001    0.026  0.007 -0.035
 C          0.078  0.010 -0.056    0.004 -0.011 -0.004   -0.095 -0.001  0.021
 H          0.211  0.024 -0.118   -0.006  0.186  0.039    0.140  0.018 -0.089
 C         -0.067 -0.093  0.508    0.012  0.361  0.072   -0.250  0.036 -0.086
 C          0.038  0.044 -0.279   -0.249  0.424  0.044    0.062 -0.217 -0.007
 Cl        -0.003  0.000  0.009    0.061 -0.129 -0.016   -0.042  0.048  0.003
 C         -0.001 -0.021  0.102   -0.276 -0.118 -0.050    0.128 -0.266 -0.043
 H         -0.044 -0.080  0.436   -0.108 -0.213 -0.054   -0.095 -0.133 -0.066
 C          0.024  0.016 -0.091   -0.026 -0.038 -0.011    0.467 -0.010  0.059
 Cl        -0.005  0.001 -0.004    0.008 -0.019 -0.003   -0.135  0.001 -0.015
 C         -0.002 -0.015  0.099    0.261 -0.155  0.003    0.156  0.250  0.055
 H         -0.046 -0.080  0.450    0.117 -0.235 -0.027   -0.088  0.119 -0.023
 C          0.037  0.056 -0.276    0.235  0.389  0.097    0.088  0.252  0.082
 Cl        -0.003 -0.003  0.008   -0.054 -0.121 -0.029   -0.048 -0.060 -0.018
 TransDip   0.070 -0.002  0.010   -0.019  0.277  0.050    0.292  0.015  0.012

 Mode:                34                     35                     36
 Frequency:       869.99                 871.76                 880.00
 Force Cnst:      0.6988                 2.9652                 0.6664
 Red. Mass:       1.5670                 6.6223                 1.4605
 IR Active:          YES                    YES                    YES
 IR Intens:       27.267                  3.733                  8.081
 Raman Active:       YES                    YES                    YES
               X      Y      Z        X      Y      Z        X      Y      Z
 C         -0.026  0.001 -0.005   -0.190  0.002 -0.039    0.006 -0.029 -0.004
 C          0.012  0.007 -0.032    0.090  0.048 -0.217   -0.003  0.058  0.018
 Cl        -0.004 -0.001  0.005   -0.031 -0.008  0.039    0.001 -0.004 -0.002
 C          0.014  0.001 -0.013    0.112 -0.004 -0.093   -0.004 -0.166 -0.029
 H         -0.024  0.006  0.006   -0.153  0.100  0.055    0.005  0.912  0.173
 C          0.035 -0.001  0.009    0.254 -0.006  0.061   -0.007  0.056  0.008
 Cl        -0.008  0.000 -0.000   -0.056  0.000 -0.002    0.002 -0.004 -0.001
 C         -0.016 -0.006  0.033   -0.127 -0.049  0.243    0.004 -0.019 -0.012
 Cl         0.005  0.001 -0.006    0.038  0.009 -0.047   -0.001  0.001  0.002
 C         -0.020 -0.001  0.009   -0.154 -0.003  0.079    0.005  0.059  0.009
 H          0.007 -0.000 -0.003    0.036 -0.052 -0.018   -0.001 -0.287 -0.053
 C          0.001  0.000 -0.001    0.008  0.007 -0.046    0.000  0.001  0.002
 C         -0.001  0.009  0.038    0.023  0.109  0.015   -0.001  0.004  0.004
 Cl         0.002 -0.002 -0.003    0.014 -0.021 -0.001    0.000 -0.001 -0.000
 C          0.018  0.048 -0.100    0.042  0.199  0.098    0.002 -0.002 -0.015
 H         -0.039 -0.091  0.598    0.270  0.170 -0.291   -0.007 -0.022  0.085
 C         -0.039 -0.015  0.080   -0.208  0.011 -0.069    0.005 -0.002  0.002
 Cl         0.006  0.001 -0.006    0.040 -0.001  0.008   -0.001  0.000 -0.000
 C          0.022 -0.005 -0.139    0.039 -0.223  0.044   -0.005  0.005  0.010
 H         -0.056 -0.152  0.746    0.282 -0.031 -0.455   -0.009  0.010 -0.059
 C         -0.002 -0.023  0.043    0.022 -0.106 -0.032   -0.001  0.010 -0.001
 Cl         0.002  0.003 -0.002    0.014  0.020  0.007   -0.001 -0.002 -0.000
 TransDip  -0.030 -0.029  0.162   -0.057  0.005 -0.024    0.003  0.089  0.019

 Mode:                37                     38                     39
 Frequency:       882.91                 906.77                1033.10
 Force Cnst:      0.6277                 0.6881                 4.9887
 Red. Mass:       1.3667                 1.4204                 7.9333
 IR Active:          YES                    YES                    YES
 IR Intens:        0.477                 10.115                 48.851
 Raman Active:       YES                    YES                    YES
               X      Y      Z        X      Y      Z        X      Y      Z
 C          0.001  0.001  0.000   -0.001  0.066  0.012    0.235 -0.011  0.056
 C         -0.000 -0.006 -0.001    0.001  0.016  0.001   -0.055 -0.016  0.087
 Cl         0.000  0.000 -0.000   -0.000 -0.002  0.000    0.002  0.001 -0.005
 C         -0.000  0.018  0.003    0.001 -0.050 -0.009   -0.118  0.044 -0.230
 H         -0.000 -0.098 -0.019   -0.002  0.316  0.062   -0.311  0.031 -0.146
 C         -0.001 -0.006 -0.001    0.002  0.017  0.004    0.231 -0.016  0.075
 Cl         0.000  0.000  0.000   -0.000 -0.002 -0.000   -0.023  0.001 -0.004
 C          0.001  0.001 -0.001   -0.000  0.050  0.010   -0.166 -0.050  0.271
 Cl        -0.000 -0.000  0.000    0.000 -0.004 -0.001    0.022  0.006 -0.032
 C          0.001 -0.001 -0.001   -0.001 -0.160 -0.029   -0.126  0.021 -0.112
 H          0.000  0.007  0.001   -0.003  0.909  0.174   -0.194  0.017 -0.073
 C         -0.000  0.000  0.001   -0.000  0.002 -0.000    0.298 -0.001  0.017
 C         -0.005 -0.008  0.042   -0.002 -0.018 -0.001   -0.035  0.127  0.021
 Cl         0.000  0.001 -0.004   -0.001  0.002  0.000    0.002 -0.008 -0.001
 C          0.015  0.023 -0.130   -0.007 -0.002 -0.005   -0.128 -0.249 -0.060
 H         -0.089 -0.135  0.748   -0.030  0.005  0.015   -0.032 -0.317 -0.061
 C         -0.000 -0.002  0.008   -0.000  0.006  0.001    0.066 -0.001  0.007
 Cl         0.000  0.000 -0.001    0.000 -0.001 -0.000   -0.001  0.000 -0.000
 C         -0.012 -0.019  0.104    0.007 -0.005  0.003   -0.131  0.253  0.031
 H          0.068  0.107 -0.596    0.031  0.010 -0.013   -0.031  0.321  0.052
 C          0.004  0.007 -0.035    0.002 -0.018 -0.005   -0.034 -0.127 -0.024
 Cl        -0.000 -0.001  0.003    0.001  0.002  0.001    0.002  0.008  0.002
 TransDip  -0.001 -0.014  0.017    0.002  0.100  0.018    0.096 -0.038  0.199

 Mode:                40                     41                     42
 Frequency:      1086.28                1121.25                1145.68
 Force Cnst:      2.6715                 1.2451                 3.6420
 Red. Mass:       3.8426                 1.6810                 4.7094
 IR Active:          YES                    YES                    YES
 IR Intens:       54.205                 28.276                  6.257
 Raman Active:       YES                    YES                    YES
               X      Y      Z        X      Y      Z        X      Y      Z
 C          0.029 -0.004  0.020   -0.093  0.004 -0.021   -0.043  0.006 -0.026
 C         -0.117 -0.053  0.282   -0.053 -0.018  0.098    0.004  0.002 -0.012
 Cl         0.016  0.005 -0.028    0.006  0.002 -0.010   -0.001 -0.000  0.002
 C         -0.012  0.016 -0.085    0.043 -0.003  0.015    0.030  0.000 -0.004
 H          0.366  0.052 -0.255    0.398  0.028 -0.146    0.302  0.026 -0.134
 C          0.134 -0.004  0.016   -0.012  0.003 -0.017   -0.094  0.004 -0.019
 Cl        -0.015  0.000 -0.002    0.000 -0.000  0.001    0.011 -0.000  0.002
 C         -0.009 -0.023  0.122    0.016 -0.004  0.021   -0.034 -0.009  0.047
 Cl         0.001  0.001 -0.007   -0.001  0.000 -0.000    0.004  0.001 -0.006
 C         -0.029  0.036 -0.192    0.015  0.008 -0.042    0.032 -0.007  0.036
 H          0.250  0.068 -0.330    0.329  0.038 -0.191    0.321  0.019 -0.092
 C         -0.086  0.001 -0.010   -0.078  0.001 -0.003    0.005 -0.003  0.005
 C          0.020 -0.118 -0.019   -0.022  0.079  0.010   -0.139  0.241  0.027
 Cl        -0.003  0.010  0.001    0.002 -0.008 -0.001    0.016 -0.025 -0.002
 C          0.026  0.133  0.027    0.040 -0.061 -0.007   -0.004  0.090  0.016
 H         -0.281  0.317  0.024    0.453 -0.302  0.002   -0.342  0.312  0.016
 C          0.017  0.001  0.002   -0.048 -0.000 -0.005    0.366 -0.005  0.041
 Cl        -0.004  0.000 -0.000    0.004 -0.000  0.000   -0.038  0.001 -0.004
 C          0.027 -0.133 -0.021    0.041  0.059  0.015   -0.003 -0.089 -0.016
 H         -0.288 -0.313 -0.088    0.467  0.295  0.110   -0.358 -0.310 -0.098
 C          0.019  0.118  0.024   -0.024 -0.078 -0.018   -0.134 -0.236 -0.060
 Cl        -0.003 -0.010 -0.002    0.002  0.008  0.002    0.015  0.025  0.007
 TransDip   0.031 -0.042  0.230   -0.159 -0.012  0.059    0.078 -0.002  0.019

 Mode:                43                     44                     45
 Frequency:      1146.78                1209.46                1264.55
 Force Cnst:      2.5692                 1.3413                 1.2321
 Red. Mass:       3.3157                 1.5562                 1.3077
 IR Active:          YES                    YES                    YES
 IR Intens:       52.298                 17.009                  0.039
 Raman Active:       YES                    YES                    YES
               X      Y      Z        X      Y      Z        X      Y      Z
 C         -0.045 -0.007  0.038   -0.001  0.028  0.005   -0.025  0.012 -0.066
 C         -0.063 -0.014  0.077   -0.001 -0.004 -0.000   -0.087  0.009 -0.044
 Cl         0.008  0.002 -0.011    0.000  0.000 -0.000    0.002 -0.000  0.001
 C         -0.004 -0.017  0.090    0.000 -0.001  0.000    0.027 -0.003  0.015
 H         -0.529 -0.068  0.353    0.003  0.004  0.000    0.676  0.053 -0.286
 C          0.266 -0.006  0.023    0.000  0.000  0.000    0.015 -0.013  0.068
 Cl        -0.032  0.001 -0.004   -0.000 -0.000 -0.000   -0.003  0.000 -0.001
 C          0.147  0.036 -0.193    0.000 -0.000 -0.001    0.055 -0.002  0.008
 Cl        -0.016 -0.004  0.024   -0.000 -0.000  0.000   -0.001 -0.000  0.001
 C         -0.083  0.019 -0.095   -0.000 -0.006 -0.001   -0.014 -0.002  0.010
 H         -0.589 -0.026  0.119    0.002  0.030  0.005   -0.584 -0.053  0.272
 C         -0.063  0.002 -0.015    0.000 -0.124 -0.023    0.039 -0.001  0.015
 C         -0.051  0.084  0.010   -0.107  0.034 -0.006    0.018  0.004  0.001
 Cl         0.005 -0.009 -0.001    0.005 -0.004 -0.000   -0.000  0.000  0.000
 C          0.027  0.018  0.007    0.040  0.039  0.012   -0.013 -0.011 -0.004
 H          0.107 -0.020  0.008    0.631 -0.294  0.021   -0.079  0.024 -0.004
 C          0.081 -0.001  0.009   -0.003  0.021  0.003   -0.008  0.001 -0.001
 Cl        -0.009  0.000 -0.001    0.000  0.001  0.000    0.001 -0.000  0.000
 C          0.028 -0.019  0.000   -0.040  0.044  0.004   -0.014  0.011  0.000
 H          0.108  0.018  0.014   -0.617 -0.264 -0.119   -0.078 -0.022 -0.012
 C         -0.050 -0.082 -0.020    0.108  0.029  0.018    0.019 -0.005 -0.000
 Cl         0.005  0.009  0.002   -0.005 -0.003 -0.001   -0.000 -0.001 -0.000
 TransDip   0.228  0.006 -0.039   -0.003  0.130  0.024    0.003 -0.000 -0.006

 Mode:                46                     47                     48
 Frequency:      1270.74                1284.01                1287.27
 Force Cnst:      3.0265                11.3664                10.1212
 Red. Mass:       3.1810                11.7014                10.3667
 IR Active:          YES                    YES                    YES
 IR Intens:        7.703                  5.348                  0.992
 Raman Active:       YES                    YES                    YES
               X      Y      Z        X      Y      Z        X      Y      Z
 C         -0.182 -0.006  0.026    0.008 -0.048 -0.025    0.074 -0.085  0.446
 C         -0.170  0.003 -0.012    0.019  0.006  0.011   -0.175  0.043 -0.227
 Cl         0.006  0.001 -0.006   -0.000 -0.000  0.000   -0.008 -0.001  0.004
 C          0.119 -0.020  0.103   -0.016  0.003  0.001    0.231  0.041 -0.222
 H          0.058 -0.031  0.153   -0.015 -0.009 -0.002    0.009  0.024 -0.132
 C          0.101  0.005 -0.029   -0.005  0.001 -0.014   -0.051 -0.081  0.428
 Cl        -0.010 -0.000  0.002    0.001  0.000 -0.000    0.000  0.000 -0.002
 C         -0.077  0.026 -0.133    0.014  0.000  0.015   -0.249  0.038 -0.193
 Cl        -0.001 -0.001  0.007    0.000  0.000 -0.000   -0.005 -0.000  0.001
 C          0.024 -0.004  0.024   -0.012  0.012  0.007    0.300  0.037 -0.196
 H          0.626  0.048 -0.257   -0.027 -0.069 -0.001   -0.107 -0.006 -0.012
 C          0.188  0.007  0.024   -0.011  0.522  0.095   -0.101  0.025 -0.050
 C          0.090  0.012  0.012   -0.282 -0.258 -0.081   -0.070 -0.026 -0.005
 Cl        -0.003  0.003  0.000   -0.006  0.003 -0.000    0.001 -0.001 -0.000
 C         -0.058 -0.059 -0.017    0.278 -0.187 -0.002    0.043  0.029  0.013
 H         -0.380  0.115 -0.023    0.091 -0.085 -0.006    0.235 -0.072  0.007
 C         -0.049  0.008 -0.004    0.002  0.397  0.072    0.032  0.011  0.005
 Cl         0.006 -0.000  0.001   -0.000  0.001  0.000   -0.004  0.000 -0.000
 C         -0.067  0.054  0.002   -0.271 -0.186 -0.066    0.026 -0.043 -0.002
 H         -0.377 -0.104 -0.062   -0.037 -0.066 -0.014    0.232  0.064  0.031
 C          0.099 -0.026  0.007    0.274 -0.265 -0.015   -0.053  0.010  0.003
 Cl        -0.003 -0.003 -0.001    0.006  0.004  0.001    0.002  0.001  0.000
 TransDip   0.089 -0.005  0.003   -0.002 -0.073 -0.013    0.020  0.003 -0.025

 Mode:                49                     50                     51
 Frequency:      1359.42                1396.53                1457.54
 Force Cnst:      7.5332                 3.5570                 3.6515
 Red. Mass:       6.9186                 3.0955                 2.9173
 IR Active:          YES                    YES                    YES
 IR Intens:       38.215                 55.988                163.617
 Raman Active:       YES                    YES                    YES
               X      Y      Z        X      Y      Z        X      Y      Z
 C         -0.258 -0.044  0.232    0.001 -0.026 -0.005    0.015 -0.010  0.052
 C          0.273  0.001 -0.011   -0.000  0.002  0.001    0.012  0.016 -0.083
 Cl        -0.010 -0.000  0.002   -0.000 -0.000 -0.000   -0.000 -0.001  0.003
 C         -0.104  0.028 -0.149    0.001  0.001 -0.000   -0.108 -0.010  0.057
 H          0.060  0.051 -0.262   -0.002 -0.003  0.000    0.386  0.032 -0.175
 C         -0.162 -0.036  0.194   -0.000 -0.001 -0.000    0.073 -0.007  0.034
 Cl         0.008  0.001 -0.008    0.000  0.000  0.000   -0.004  0.000 -0.002
 C          0.365  0.000 -0.010   -0.001  0.001  0.000    0.037  0.015 -0.080
 Cl        -0.013 -0.001  0.005    0.000 -0.000 -0.000   -0.001 -0.001  0.004
 C         -0.189  0.033 -0.171    0.001  0.004  0.001   -0.121 -0.007  0.041
 H          0.166  0.075 -0.380   -0.002 -0.021 -0.002    0.400  0.040 -0.205
 C          0.072  0.008 -0.041   -0.002  0.108  0.020    0.174 -0.001  0.009
 C          0.089  0.058  0.025    0.166 -0.079  0.005   -0.092 -0.117 -0.031
 Cl        -0.001 -0.001 -0.001   -0.005  0.005  0.000    0.002  0.004  0.001
 C         -0.023 -0.055 -0.010   -0.186 -0.026 -0.026   -0.069  0.090  0.009
 H         -0.309  0.102 -0.022    0.468 -0.428 -0.022    0.437 -0.191  0.015
 C         -0.054  0.001 -0.007   -0.003  0.183  0.033    0.122 -0.002  0.013
 Cl         0.005 -0.000  0.001    0.000 -0.007 -0.001   -0.006  0.000 -0.001
 C         -0.023  0.055  0.010    0.190 -0.028  0.017   -0.064 -0.087 -0.023
 H         -0.306 -0.091 -0.056   -0.468 -0.414 -0.130    0.424  0.170  0.079
 C          0.088 -0.063  0.003   -0.166 -0.077 -0.033   -0.096  0.119  0.012
 Cl        -0.001  0.001 -0.000    0.005  0.005  0.002    0.002 -0.004 -0.001
 TransDip  -0.006  0.036 -0.195   -0.004 -0.236 -0.043    0.397  0.018 -0.098

 Mode:                52                     53                     54
 Frequency:      1495.45                1569.54                1574.23
 Force Cnst:      4.7615                14.4359                13.5027
 Red. Mass:       3.6137                 9.9460                 9.2477
 IR Active:          YES                    YES                    YES
 IR Intens:       26.698                  3.497                 76.711
 Raman Active:       YES                    YES                    YES
               X      Y      Z        X      Y      Z        X      Y      Z
 C         -0.194  0.009 -0.049   -0.037  0.082 -0.437   -0.001  0.029  0.002
 C         -0.050 -0.019  0.103    0.188 -0.058  0.302    0.001 -0.003  0.002
 Cl         0.000  0.001 -0.005   -0.004  0.000 -0.002   -0.000  0.000  0.000
 C          0.207  0.015 -0.083    0.056  0.047 -0.251    0.001 -0.002 -0.002
 H         -0.525 -0.049  0.262   -0.273  0.025 -0.123   -0.003  0.003  0.000
 C         -0.142  0.010 -0.049   -0.002 -0.088  0.467   -0.000  0.000  0.003
 Cl         0.005 -0.000  0.002   -0.001  0.001 -0.006    0.000  0.000 -0.000
 C          0.067 -0.024  0.123   -0.153  0.061 -0.318   -0.001 -0.002 -0.002
 Cl        -0.001  0.001 -0.005    0.002 -0.001  0.003    0.000 -0.000  0.000
 C          0.084  0.014 -0.074   -0.065 -0.043  0.228   -0.001 -0.005  0.001
 H         -0.444 -0.030  0.162    0.295 -0.016  0.079    0.002  0.029  0.006
 C          0.183 -0.004  0.028    0.020 -0.004  0.035    0.001 -0.368 -0.067
 C         -0.031 -0.073 -0.018    0.010 -0.007 -0.004    0.115  0.228  0.054
 Cl         0.001  0.003  0.001   -0.000  0.000  0.000   -0.004  0.000 -0.000
 C         -0.082  0.063  0.002   -0.021  0.012 -0.003    0.121 -0.295 -0.040
 H          0.280 -0.141  0.008    0.037 -0.022  0.003   -0.340 -0.060 -0.049
 C          0.093 -0.002  0.010    0.013 -0.004  0.001    0.000  0.505  0.092
 Cl        -0.003  0.000 -0.000   -0.000  0.000 -0.000    0.000 -0.006 -0.001
 C         -0.078 -0.059 -0.020   -0.019 -0.006 -0.006   -0.129 -0.294 -0.068
 H          0.272  0.128  0.056    0.031  0.021  0.010    0.352 -0.061  0.029
 C         -0.033  0.074  0.009    0.012  0.004 -0.002   -0.109  0.231  0.030
 Cl         0.001 -0.003 -0.000   -0.000 -0.000  0.000    0.004  0.000  0.000
 TransDip  -0.106 -0.023  0.125    0.058 -0.004  0.014    0.004  0.276  0.051

 Mode:                55                     56                     57
 Frequency:      1608.81                1619.12                3201.30
 Force Cnst:     11.2214                11.7555                 6.5934
 Red. Mass:       7.3585                 7.6108                 1.0920
 IR Active:          YES                    YES                    YES
 IR Intens:      112.710                  6.069                  0.146
 Raman Active:       YES                    YES                    YES
               X      Y      Z        X      Y      Z        X      Y      Z
 C          0.091  0.005 -0.027   -0.293 -0.002  0.014   -0.002 -0.000  0.002
 C         -0.161  0.007 -0.033    0.267 -0.016  0.082    0.000 -0.000  0.001
 Cl         0.001 -0.000  0.002   -0.002  0.001 -0.003    0.000  0.000 -0.000
 C          0.191  0.010 -0.059   -0.278 -0.013  0.077   -0.002  0.001 -0.004
 H         -0.186 -0.024  0.124    0.248  0.034 -0.179    0.021 -0.008  0.044
 C         -0.088 -0.006  0.033    0.124  0.006 -0.038    0.000 -0.000  0.001
 Cl        -0.001  0.000 -0.000    0.001 -0.000  0.001   -0.000 -0.000 -0.000
 C          0.149 -0.004  0.015   -0.223  0.006 -0.026    0.004  0.000 -0.001
 Cl        -0.001  0.000 -0.001    0.001 -0.000  0.001   -0.000 -0.000  0.000
 C         -0.202 -0.012  0.068    0.328  0.021 -0.116   -0.037  0.015 -0.077
 H          0.240  0.028 -0.139   -0.416 -0.045  0.231    0.423 -0.167  0.885
 C          0.181 -0.007  0.021    0.204 -0.005  0.020    0.000  0.000 -0.000
 C         -0.279 -0.058 -0.043   -0.166 -0.042 -0.027    0.000 -0.000  0.000
 Cl         0.002  0.002  0.001    0.002  0.001  0.000   -0.000  0.000  0.000
 C          0.301 -0.100  0.016    0.159 -0.052  0.009   -0.000  0.000  0.000
 H         -0.296  0.253  0.011   -0.149  0.131  0.006   -0.000 -0.000 -0.000
 C         -0.165  0.006 -0.018   -0.083  0.003 -0.009    0.000  0.000 -0.000
 Cl        -0.000  0.000 -0.000   -0.001  0.000 -0.000   -0.000 -0.000  0.000
 C          0.295  0.086  0.049    0.156  0.045  0.026   -0.000 -0.000 -0.000
 H         -0.282 -0.239 -0.077   -0.141 -0.124 -0.039   -0.000  0.000  0.000
 C         -0.279  0.071 -0.019   -0.167  0.050 -0.010    0.000  0.000  0.000
 Cl         0.002 -0.002 -0.000    0.002 -0.001 -0.000   -0.000 -0.000 -0.000
 TransDip  -0.337  0.010 -0.041   -0.079 -0.001  0.002   -0.005 -0.002  0.011

 Mode:                58                     59                     60
 Frequency:      3216.06                3223.86                3227.15
 Force Cnst:      6.6586                 6.6919                 6.7061
 Red. Mass:       1.0927                 1.0928                 1.0929
 IR Active:          YES                    YES                    YES
 IR Intens:        1.481                  2.329                  2.149
 Raman Active:       YES                    YES                    YES
               X      Y      Z        X      Y      Z        X      Y      Z
 C          0.000 -0.000  0.000    0.000 -0.000 -0.000   -0.000 -0.000  0.000
 C          0.004  0.000 -0.000    0.000  0.000 -0.000   -0.000  0.000  0.000
 Cl        -0.000 -0.000  0.000    0.000 -0.000  0.000   -0.000 -0.000 -0.000
 C         -0.038  0.015 -0.078    0.000 -0.000  0.000   -0.000  0.000 -0.000
 H          0.429 -0.169  0.882   -0.000  0.000 -0.001    0.000 -0.000  0.001
 C         -0.003 -0.000  0.002    0.000 -0.000 -0.000    0.000 -0.000  0.000
 Cl         0.000 -0.000  0.000   -0.000 -0.000 -0.000    0.000 -0.000  0.000
 C          0.000 -0.000  0.000    0.000  0.000 -0.000   -0.000 -0.000  0.000
 Cl         0.000  0.000 -0.000    0.000  0.000 -0.000    0.000 -0.000  0.000
 C          0.002 -0.001  0.004    0.000 -0.000  0.000   -0.000  0.000 -0.000
 H         -0.021  0.008 -0.044   -0.000  0.000 -0.000    0.000 -0.000  0.000
 C          0.000  0.000 -0.000   -0.000  0.001  0.000    0.000  0.000  0.000
 C         -0.000  0.000  0.000    0.000  0.000  0.000    0.004 -0.001  0.000
 Cl         0.000 -0.000 -0.000   -0.000  0.000  0.000   -0.000  0.000  0.000
 C          0.000  0.000  0.000   -0.002 -0.003 -0.001   -0.043 -0.074 -0.018
 H         -0.000 -0.001 -0.000    0.021  0.036  0.009    0.485  0.844  0.209
 C          0.000  0.000 -0.000    0.002  0.003  0.001   -0.003  0.003  0.000
 Cl         0.000  0.000 -0.000   -0.000 -0.000 -0.000    0.000 -0.000  0.000
 C          0.000 -0.000 -0.000    0.043 -0.076 -0.009   -0.001  0.004  0.000
 H         -0.001  0.001  0.000   -0.493  0.859  0.098    0.021 -0.036 -0.004
 C         -0.000 -0.000 -0.000   -0.004 -0.001 -0.001    0.000  0.000  0.000
 Cl        -0.000  0.000  0.000    0.000  0.000  0.000    0.000  0.000  0.000
 TransDip   0.018 -0.007  0.034   -0.023  0.043  0.006    0.025  0.039  0.009

 STANDARD THERMODYNAMIC QUANTITIES AT   298.15 K  AND     1.00 ATM

   This Molecule has  0 Imaginary Frequencies
   Zero point vibrational energy:       76.756 kcal/mol

   Atom    1 Element C  Has Mass   12.00000
   Atom    2 Element C  Has Mass   12.00000
   Atom    3 Element Cl Has Mass   34.96885
   Atom    4 Element C  Has Mass   12.00000
   Atom    5 Element H  Has Mass    1.00783
   Atom    6 Element C  Has Mass   12.00000
   Atom    7 Element Cl Has Mass   34.96885
   Atom    8 Element C  Has Mass   12.00000
   Atom    9 Element Cl Has Mass   34.96885
   Atom   10 Element C  Has Mass   12.00000
   Atom   11 Element H  Has Mass    1.00783
   Atom   12 Element C  Has Mass   12.00000
   Atom   13 Element C  Has Mass   12.00000
   Atom   14 Element Cl Has Mass   34.96885
   Atom   15 Element C  Has Mass   12.00000
   Atom   16 Element H  Has Mass    1.00783
   Atom   17 Element C  Has Mass   12.00000
   Atom   18 Element Cl Has Mass   34.96885
   Atom   19 Element C  Has Mass   12.00000
   Atom   20 Element H  Has Mass    1.00783
   Atom   21 Element C  Has Mass   12.00000
   Atom   22 Element Cl Has Mass   34.96885
   Molecular Mass:   357.844420 amu
   Principal axes and moments of inertia in amu*Bohr^2:
                             1           2           3
    Eigenvalues --     4243.24426 13956.89286 14006.51057
          X               0.99999    -0.00061     0.00386
          Y               0.00070     0.99973    -0.02317
          Z              -0.00385     0.02318     0.99972
   Rotational Symmetry Number is   1
   The Molecule is an Asymmetric Top
   Translational Enthalpy:        0.889 kcal/mol
   Rotational Enthalpy:           0.889 kcal/mol
   Vibrational Enthalpy:         85.437 kcal/mol
   gas constant (RT):             0.592 kcal/mol
   Translational Entropy:        43.518  cal/mol.K
   Rotational Entropy:           35.071  cal/mol.K
   Vibrational Entropy:          58.764  cal/mol.K

   Total Enthalpy:               87.807 kcal/mol
   Total Entropy:               137.353  cal/mol.K

 ======================================================================

 STANDARD THERMODYNAMIC QUANTITIES FOR ANHARMONIC VIBRATION -- TOSH

   Zero point vibrational energy: ************ kcal/mol

   Vibrational Enthalpy:       Infinity kcal/mol
   Vibrational Entropy:             NaN  cal/mol.K

   Total Enthalpy:             Infinity kcal/mol
   Total Entropy:                   NaN  cal/mol.K

 ======================================================================

 STANDARD THERMODYNAMIC QUANTITIES FOR ANHARMONIC VIBRATION -- VPT2

   Zero point vibrational energy: ************ kcal/mol

   Vibrational Enthalpy:       Infinity kcal/mol
   Vibrational Entropy:             NaN  cal/mol.K

   Total Enthalpy:             Infinity kcal/mol
   Total Entropy:                   NaN  cal/mol.K

 ======================================================================

Archival summary:
1\1\november\FREQ\ProcedureUnspecified\BasisUnspecified\l6124\taweetha\WedJan1516:13:142020WedJan1516:13:142020\0\\#,FREQ,ProcedureUnspecified,BasisUnspecified,\\0,1\Cl\C,1,1.75177\C,2,1.38912,1,118.342\H,3,1.08133,2,120.298,1,0.0621726,0\C,3,1.39181,2,119.893,1,-179.818,0\C,5,1.39774,3,119.817,2,-0.113375,0\C,6,1.39121,5,119.487,3,0.109028,0\H,7,1.08255,6,118.977,5,179.898,0\C,7,1.39537,6,121.556,5,-0.00166827,0\C,9,1.49068,7,119.697,6,179.528,0\C,10,1.40199,9,121.914,7,89.408,0\C,11,1.39099,10,122.582,9,-179.137,0\H,12,1.08078,11,120.524,10,179.976,0\C,12,1.38903,11,118.445,10,-0.0343328,0\C,14,1.38889,12,121.502,11,0.0377662,0\H,15,1.08054,14,121.058,12,-179.964,0\C,15,1.39068,14,118.403,12,0.0156332,0\Cl,5,1.74388,3,118.546,2,179.816,0\Cl,6,1.74485,5,121.634,3,-179.912,0\Cl,14,1.75197,12,119.255,11,179.995,0\Cl,11,1.75269,10,119.722,9,1.0225,0\Cl,17,1.75297,15,117.677,14,-179.988,0\\\@

 Total job time:  15333.28s(wall), 15332.61s(cpu) 
 Wed Jan 15 16:13:14 2020

        *************************************************************
        *                                                           *
        *  Thank you very much for using Q-Chem.  Have a nice day.  *
        *                                                           *
        *************************************************************
