# Supplementary material for: Quantum Chemical Investigation of Polychlorinated Dibenzodioxins, Dibenzofurans and Biphenyls: Relative Stability and Planarity Analysis
Source: Molecules. 2020 Dec 3;25(23):5697. doi: 10.3390/molecules25235697 (PMC7730433; doi:10.3390/molecules25235697)
Supplement: Supplementary file 1 [file molecules-25-05697-s001.zip › PCB/B3LYP/ClHClClHClHHClH.out]

                  Welcome to Q-Chem
     A Quantum Leap Into The Future Of Chemistry


 Q-Chem 5.2 (devel), Q-Chem, Inc., Pleasanton, CA (2019)

 Yihan Shao,  Zhengting Gan,  E. Epifanovsky,  A. T. B. Gilbert,  M. Wormit,  
 J. Kussmann,  A. W. Lange,  A. Behn,  Jia Deng,  Xintian Feng,  D. Ghosh,  
 M. Goldey,  P. R. Horn,  L. D. Jacobson,  I. Kaliman,  T. Kus,  A. Landau,  
 Jie Liu,  E. I. Proynov,  R. M. Richard,  R. P. Steele,  E. J. Sundstrom,  
 H. L. Woodcock III,  P. M. Zimmerman,  D. Zuev,  B. Albrecht,  E. Alguire,  
 S. A. Baeppler,  D. Barton,  Z. Benda,  Y. A. Bernard,  E. J. Berquist,  
 K. B. Bravaya,  H. Burton,  D. Casanova,  Chun-Min Chang,  Yunqing Chen,  
 A. Chien,  K. D. Closser,  M. P. Coons,  S. Coriani,  S. Dasgupta,  
 A. L. Dempwolff,  M. Diedenhofen,  Hainam Do,  R. G. Edgar,  Po-Tung Fang,  
 S. Faraji,  S. Fatehi,  Qingguo Feng,  K. D. Fenk,  J. Fosso-Tande,  
 J. Gayvert,  Qinghui Ge,  A. Ghysels,  G. Gidofalvi,  J. Gomes,  
 J. Gonthier,  A. Gunina,  D. Hait,  M. W. D. Hanson-Heine,  
 P. H. P. Harbach,  A. W. Hauser,  M. F. Herbst,  J. E. Herr,  
 E. G. Hohenstein,  Z. C. Holden,  Kerwin Hui,  B. C. Huynh,  T.-C. Jagau,  
 Hyunjun Ji,  B. Kaduk,  K. Khistyaev,  Jaehoon Kim,  P. Klunzinger,  K. Koh,  
 D. Kosenkov,  L. Koulias,  T. Kowalczyk,  C. M. Krauter,  A. Kunitsa,  
 Ka Un Lao,  A. Laurent,  K. V. Lawler,  Joonho Lee,  D. Lefrancois,  
 S. Lehtola,  D. S. Levine,  Yi-Pei Li,  You-Sheng Lin,  Fenglai Liu,  
 E. Livshits,  A. Luenser,  P. Manohar,  E. Mansoor,  S. F. Manzer,  
 Shan-Ping Mao,  Yuezhi Mao,  N. Mardirossian,  A. V. Marenich,  
 T. Markovich,  L. A. Martinez-Martinez,  S. A. Maurer,  N. J. Mayhall,  
 S. C. McKenzie,  J.-M. Mewes,  P. Morgante,  A. F. Morrison,  
 J. W. Mullinax,  K. Nanda,  T. S. Nguyen-Beck,  R. Olivares-Amaya,  
 J. A. Parkhill,  Zheng Pei,  T. M. Perrine,  F. Plasser,  P. Pokhilko,  
 S. Prager,  A. Prociuk,  E. Ramos,  D. R. Rehn,  F. Rob,  M. Scheurer,  
 M. Schneider,  N. Sergueev,  S. M. Sharada,  S. Sharma,  D. W. Small,  
 T. Stauch,  T. Stein,  Yu-Chuan Su,  A. J. W. Thom,  A. Tkatchenko,  
 T. Tsuchimochi,  N. M. Tubman,  L. Vogt,  M. L. Vidal,  O. Vydrov,  
 M. A. Watson,  J. Wenzel,  M. de Wergifosse,  T. A. Wesolowski,  A. White,  
 J. Witte,  A. Yamada,  Jun Yang,  K. Yao,  S. Yeganeh,  S. R. Yost,  
 Zhi-Qiang You,  A. Zech,  Igor Ying Zhang,  Xing Zhang,  Yan Zhao,  
 Ying Zhu,  B. R. Brooks,  G. K. L. Chan,  C. J. Cramer,  M. S. Gordon,  
 W. J. Hehre,  A. Klamt,  M. W. Schmidt,  C. D. Sherrill,  D. G. Truhlar,  
 A. Aspuru-Guzik,  R. Baer,  A. T. Bell,  N. A. Besley,  Jeng-Da Chai,  
 A. E. DePrince, III,  R. A. DiStasio Jr.,  A. Dreuw,  B. D. Dunietz,  
 T. R. Furlani,  Chao-Ping Hsu,  Yousung Jung,  Jing Kong,  D. S. Lambrecht,  
 WanZhen Liang,  C. Ochsenfeld,  V. A. Rassolov,  L. V. Slipchenko,  
 J. E. Subotnik,  T. Van Voorhis,  J. M. Herbert,  A. I. Krylov,  
 P. M. W. Gill,  M. Head-Gordon

 Contributors to earlier versions of Q-Chem not listed above: 
 R. D. Adamson,  B. Austin,  J. Baker,  G. J. O. Beran,  K. Brandhorst,  
 S. T. Brown,  E. F. C. Byrd,  A. K. Chakraborty,  C.-L. Cheng,  
 Siu Hung Chien,  D. M. Chipman,  D. L. Crittenden,  H. Dachsel,  
 R. J. Doerksen,  A. D. Dutoi,  L. Fusti-Molnar,  W. A. Goddard III,  
 A. Golubeva-Zadorozhnaya,  S. R. Gwaltney,  G. Hawkins,  A. Heyden,  
 S. Hirata,  G. Kedziora,  F. J. Keil,  C. Kelley,  Jihan Kim,  R. A. King,  
 R. Z. Khaliullin,  P. P. Korambath,  W. Kurlancheek,  A. M. Lee,  M. S. Lee,  
 S. V. Levchenko,  Ching Yeh Lin,  D. Liotard,  R. C. Lochan,  I. Lotan,  
 P. E. Maslen,  N. Nair,  D. P. O'Neill,  D. Neuhauser,  E. Neuscamman,  
 C. M. Oana,  R. Olson,  B. Peters,  R. Peverati,  P. A. Pieniazek,  
 Y. M. Rhee,  J. Ritchie,  M. A. Rohrdanz,  E. Rosta,  N. J. Russ,  
 H. F. Schaefer III,  N. E. Schultz,  N. Shenvi,  A. C. Simmonett,  A. Sodt,  
 D. Stuck,  K. S. Thanthiriwatte,  V. Vanovschi,  Tao Wang,  A. Warshel,  
 C. F. Williams,  Q. Wu,  X. Xu,  W. Zhang

 Please cite Q-Chem as follows:
 Y. Shao et al., Mol. Phys. 113, 184-215 (2015)
 DOI: 10.1080/00268976.2014.952696

 Q-Chem 5.2.1 for Intel X86 EM64T Linux

 Parts of Q-Chem use Armadillo 8.300.2 (Tropical Shenanigans).
 http://arma.sourceforge.net/

 Q-Chem begins on Wed Jan 15 07:50:32 2020  

Host: 
0

     Scratch files written to /scratch/taweetham/qchem23717//
NAlpha2: 162
NElect   162
Mult     1

 Q-Chem warning in module libgen/rem_setup.C, line 2168:

 Setting Thresh to 1e-14


Checking the input file for inconsistencies... 	...done.

--------------------------------------------------------------
User input:
--------------------------------------------------------------
$MOLECULE
0 1
C 
C  1 1.394960
Cl  2 CCl 1 119.528007
C  2 1.386606 1 120.846377 3 178.766605 0
H  4 CH 2 119.698148 1 -179.612229 0
C  4 1.387279 2 120.235871 1 -0.083363 0
Cl  6 CCl 4 120.254637 2 -179.958574 0
C  6 1.387279 4 119.490737 2 0.041992 0
Cl  8 CCl 6 120.064298 4 179.568218 0
C  8 1.386606 6 120.235863 4 0.041336 0
H  10 CH 8 119.614146 6 178.681836 0
C  1 1.488550 2 120.827489 3 1.275929 0
C  12 1.394960 1 120.827496 2 44.635695 0
Cl  13 CCl 12 119.528011 1 1.275194 0
C  13 1.386606 12 120.846392 1 -179.957497 0
H  15 CH 13 119.698155 12 -179.612829 0
C  15 1.387278 13 120.235860 12 -0.083872 0
H  17 CH 15 120.254633 13 -179.958492 0
C  17 1.387279 15 119.490737 13 0.041666 0
Cl  19 CCl 17 120.064293 15 179.568399 0
C  19 1.386606 17 120.235874 15 0.041790 0
H  21 CH 19 119.614152 17 178.681599 0

CH=1.08273
CCl=1.75400
$END

$REM
   JOB_TYPE	OPTIMIZATION
   BASIS	6-311++G**
   METHOD	B3LYP
   SYM_IGNORE	TRUE
   SCF_GUESS_ALWAYS     TRUE
   SYM_IGNORE   TRUE
   S2THRESH     15
   THRESH       15
$END

--------------------------------------------------------------
 ----------------------------------------------------------------
             Standard Nuclear Orientation (Angstroms)
    I     Atom           X                Y                Z
 ----------------------------------------------------------------
    1      C       0.0000000000     0.0000000000     0.0000000000
    2      C       0.0000000000     0.0000000000     1.3949600000
    3      Cl      1.5261815140     0.0000000000     2.2594170471
    4      C      -1.1901880373     0.0256249026     2.1059255403
    5      H      -1.1683702292     0.0315218534     3.1884196336
    6      C      -2.4041742747     0.0535064326     1.4351028665
    7      Cl     -3.9099833729     0.0870232313     2.3339530118
    8      C      -2.4180259722     0.0546630380     0.0478935036
    9      Cl     -3.9445745286     0.0782926128    -0.8155919614
   10      C      -1.2274122092     0.0272853135    -0.6622934626
   11      H      -1.2503451014     0.0068111236    -1.7445869269
   12      C       1.2779219872    -0.0284629571    -0.7628147595
   13      C       2.3095886281    -0.8932703637    -0.3971844912
   14      Cl      2.0841394724    -1.9836059182     0.9581225060
   15      C       3.5004827568    -0.9194878930    -1.1069450245
   16      H       4.2865586447    -1.6026019117    -0.8107285686
   17      C       3.6821124948    -0.0819958503    -2.1978886372
   18      H       4.6116429624    -0.1026930066    -2.7527300472
   19      C       2.6636000698     0.7822218600    -2.5724593424
   20      Cl      2.8813918386     1.8556545918    -3.9424319391
   21      C       1.4736782845     0.8090230106    -1.8610916159
   22      H       0.6936781770     1.5025559907    -2.1490431582
 ----------------------------------------------------------------
 Nuclear Repulsion Energy =        1737.40436369 hartrees
 There are       81 alpha and       81 beta electrons
 Requested basis set is 6-311++G(d,p)
 There are 162 shells and 449 basis functions

 Total QAlloc Memory Limit   2000 MB
 Mega-Array Size       188 MB
 MEM_STATIC part       192 MB
 A cutoff of  1.0D-15 yielded  10191 shell pairs
 There are     84617 function pairs (     90929 Cartesian)
 Smallest overlap matrix eigenvalue = 2.75E-07
 Linear dependence detected in AO basis
 Number of orthogonalized atomic orbitals = 444
 Maximum deviation from orthogonality = 5.500E-10

 Scale SEOQF with 1.000000e-01/1.000000e-01/1.000000e-01

 Standard Electronic Orientation quadrupole field applied
 Nucleus-field energy     =    -0.0000000177 hartrees
 Guess from superposition of atomic densities
 Warning:  Energy on first SCF cycle will be non-variational
 SAD guess density has 162.000000 electrons

 -----------------------------------------------------------------------
  General SCF calculation program by
  Eric Jon Sundstrom, Paul Horn, Yuezhi Mao, Dmitri Zuev, Alec White,
  David Stuck, Shaama M.S., Shane Yost, Joonho Lee, David Small,
  Daniel Levine, Susi Lehtola, Hugh Burton, Evgeny Epifanovsky,
  Bang C. Huynh
 -----------------------------------------------------------------------
 Exchange:     0.2000 Hartree-Fock + 0.0800 Slater + 0.7200 B88
 Correlation:  0.1900 VWN1RPA + 0.8100 LYP
 Using SG-1 standard quadrature grid
 A restricted SCF calculation will be
 performed using DIIS
 SCF converges when DIIS error is below 1.0e-08
 ---------------------------------------
  Cycle       Energy         DIIS error
 ---------------------------------------
    1   -2765.6807572303      2.97e-02  
    2   -2761.3218635821      2.36e-03  
    3   -2761.2480826099      2.85e-03  
    4   -2761.4551371289      5.46e-04  
    5   -2761.4615277559      2.58e-04  
    6   -2761.4629371380      1.15e-04  
    7   -2761.4632669892      2.50e-05  
    8   -2761.4632795517      1.21e-05  
    9   -2761.4632832578      2.88e-06  
   10   -2761.4632834544      9.53e-07  
   11   -2761.4632834764      2.55e-07  
   12   -2761.4632834778      8.81e-08  
   13   -2761.4632834780      3.81e-08  
   14   -2761.4632834782      1.32e-08  
   15   -2761.4632834781      4.18e-09  Convergence criterion met
 ---------------------------------------
 SCF time:   CPU 658.89s  wall 659.00s 
 SCF   energy in the final basis set =    -2761.4632834781
 Total energy in the final basis set =    -2761.4632834781

 --------------------------------------------------------------

                    Orbital Energies (a.u.)
 --------------------------------------------------------------

 Alpha MOs
 -- Occupied --
********-101.5733-101.5711-101.5638-101.5608 -10.2716 -10.2687 -10.2668
-10.2609 -10.2608 -10.2311 -10.2293 -10.2209 -10.2208 -10.2147 -10.2134
-10.2125  -9.4897  -9.4878  -9.4856  -9.4809  -9.4780  -7.2546  -7.2527
 -7.2504  -7.2453  -7.2446  -7.2438  -7.2427  -7.2423  -7.2420  -7.2404
 -7.2402  -7.2355  -7.2350  -7.2325  -7.2322  -0.9536  -0.9333  -0.9118
 -0.8862  -0.8767  -0.8616  -0.8343  -0.8105  -0.7710  -0.7574  -0.7360
 -0.6737  -0.6480  -0.6381  -0.6009  -0.5531  -0.5404  -0.5264  -0.5100
 -0.5003  -0.4804  -0.4677  -0.4652  -0.4599  -0.4510  -0.4426  -0.4262
 -0.4193  -0.4120  -0.4035  -0.3968  -0.3841  -0.3655  -0.3502  -0.3490
 -0.3398  -0.3347  -0.3301  -0.3234  -0.3066  -0.2871  -0.2810  -0.2629
 -0.2441
 -- Virtual --
 -0.0729  -0.0554  -0.0496  -0.0318  -0.0250  -0.0148  -0.0068  -0.0035
  0.0021   0.0062   0.0116   0.0201   0.0243   0.0304   0.0362   0.0395
  0.0453   0.0523   0.0566   0.0635   0.0678   0.0692   0.0727   0.0816
  0.0847   0.0911   0.0922   0.0954   0.0971   0.1010   0.1049   0.1079
  0.1101   0.1125   0.1134   0.1176   0.1229   0.1245   0.1269   0.1288
  0.1332   0.1358   0.1375   0.1402   0.1417   0.1460   0.1493   0.1525
  0.1596   0.1642   0.1704   0.1726   0.1773   0.1799   0.1841   0.1877
  0.1919   0.2001   0.2082   0.2106   0.2182   0.2199   0.2227   0.2276
  0.2278   0.2359   0.2383   0.2410   0.2473   0.2488   0.2516   0.2526
  0.2568   0.2600   0.2630   0.2717   0.2751   0.2771   0.2796   0.2856
  0.2899   0.2940   0.2957   0.3045   0.3108   0.3133   0.3180   0.3229
  0.3339   0.3347   0.3431   0.3548   0.3692   0.3986   0.4168   0.4208
  0.4341   0.4412   0.4426   0.4503   0.4541   0.4577   0.4668   0.4709
  0.4752   0.4802   0.4861   0.4998   0.5048   0.5101   0.5273   0.5303
  0.5389   0.5446   0.5528   0.5653   0.5673   0.5748   0.5788   0.5836
  0.5875   0.5896   0.6021   0.6059   0.6114   0.6141   0.6240   0.6250
  0.6322   0.6575   0.6634   0.6685   0.6732   0.6868   0.6906   0.6990
  0.7045   0.7107   0.7243   0.7328   0.7403   0.7552   0.7714   0.7895
  0.8023   0.8127   0.8172   0.8255   0.8341   0.8390   0.8414   0.8444
  0.8468   0.8477   0.8542   0.8585   0.8614   0.8682   0.8733   0.8779
  0.8853   0.8966   0.8971   0.9051   0.9116   0.9150   0.9210   0.9228
  0.9278   0.9421   0.9447   0.9465   0.9550   0.9609   0.9718   0.9798
  0.9866   0.9954   1.0065   1.0191   1.0280   1.0331   1.0411   1.0637
  1.0755   1.0931   1.1061   1.1185   1.1377   1.1688   1.1840   1.2102
  1.2198   1.2328   1.2412   1.2440   1.2576   1.2602   1.2875   1.2998
  1.3060   1.3248   1.3353   1.3439   1.3486   1.3703   1.4303   1.4540
  1.4823   1.5032   1.5079   1.5222   1.5428   1.5530   1.5645   1.5819
  1.5982   1.6097   1.6210   1.6368   1.6590   1.6877   1.6967   1.7005
  1.7063   1.7499   1.7573   1.7866   1.8149   1.8483   1.8654   1.8832
  1.8916   1.8961   1.9066   1.9127   1.9314   1.9508   1.9558   1.9709
  1.9778   1.9925   2.0173   2.0313   2.0556   2.0701   2.1061   2.1134
  2.1310   2.1536   2.1936   2.2050   2.2307   2.2378   2.2529   2.2775
  2.2865   2.3071   2.3077   2.3251   2.3308   2.3625   2.3821   2.3945
  2.4335   2.4389   2.4468   2.4777   2.4896   2.5050   2.5312   2.5407
  2.5496   2.5861   2.5878   2.5993   2.6110   2.6480   2.6502   2.6746
  2.6965   2.7041   2.7149   2.7353   2.7428   2.7557   2.7672   2.7851
  2.7896   2.7939   2.8021   2.8236   2.8393   2.8540   2.9002   2.9063
  2.9674   2.9751   3.0599   3.0764   3.0823   3.0992   3.1334   3.1562
  3.1707   3.2099   3.2652   3.2868   3.3389   3.3656   3.4128   3.4907
  3.5269   3.5517   3.6191   3.7215   3.7792   3.8229   3.8770   3.9153
  4.0436   4.1098   4.1408   4.4069   4.8088   4.8310   9.7494   9.7747
  9.8010   9.8329   9.8588  23.3777  23.5451  23.8335  23.8587  23.9006
 23.9347  23.9859  24.0201  24.0487  24.0721  24.1170  24.1493  25.7171
 25.7832  25.8258  25.8641  26.0585  26.1086  26.1291  26.1766  26.3432
 26.5040  26.5346  26.6048  26.7278  26.7798  26.8773 215.7399 215.7673
215.7984 215.8337 215.8788
 --------------------------------------------------------------

          Ground-State Mulliken Net Atomic Charges

     Atom                 Charge (a.u.)
  ----------------------------------------
      1 C                    -0.364735
      2 C                    -0.309885
      3 Cl                    0.487146
      4 C                    -0.634430
      5 H                     0.220308
      6 C                    -0.089915
      7 Cl                    0.514979
      8 C                     0.387985
      9 Cl                    0.620123
     10 C                    -1.051800
     11 H                     0.223206
     12 C                    -0.136145
     13 C                    -0.254350
     14 Cl                    0.460394
     15 C                    -0.264127
     16 H                     0.213831
     17 C                    -0.820700
     18 H                     0.175315
     19 C                     0.875411
     20 Cl                    0.446183
     21 C                    -0.901200
     22 H                     0.202407
  ----------------------------------------
  Sum of atomic charges =     0.000000

 -----------------------------------------------------------------
                    Cartesian Multipole Moments
 -----------------------------------------------------------------
    Charge (ESU x 10^10)
                -0.0000
    Dipole Moment (Debye)
         X       1.5024      Y      -0.2721      Z      -0.3896
       Tot       1.5757
    Quadrupole Moments (Debye-Ang)
        XX    -130.2870     XY      -3.3074     YY    -136.3475
        XZ      -1.2227     YZ       0.5423     ZZ    -132.2446
    Octopole Moments (Debye-Ang^2)
       XXX     -19.1930    XXY     -17.4960    XYY     -33.2226
       YYY       5.1684    XXZ       2.0932    XYZ       7.5602
       YYZ      18.9500    XZZ     -37.7465    YZZ      -7.8334
       ZZZ      74.7647
    Hexadecapole Moments (Debye-Ang^3)
      XXXX   -5384.7001   XXXY     -48.5549   XXYY   -1104.4511
      XYYY      38.4645   YYYY    -853.1445   XXXZ     879.4945
      XXYZ     160.1364   XYYZ     329.0542   YYYZ     372.1694
      XXZZ   -1445.0713   XYZZ     -12.2779   YYZZ    -675.3804
      XZZZ     976.6006   YZZZ     372.6800   ZZZZ   -3223.2936
 -----------------------------------------------------------------
 Calculating analytic gradient of the SCF energy
 Gradient of SCF Energy
            1           2           3           4           5           6
    1  -0.0115962  -0.0016879   0.0311468  -0.0006325   0.0006593   0.0046344
    2  -0.0007634  -0.0037300  -0.0743463   0.0001202  -0.0002487   0.0002643
    3   0.0079550  -0.0053904  -0.0496260  -0.0099860   0.0005552  -0.0065964
            7           8           9          10          11          12
    1  -0.0061345   0.0074855  -0.0040917   0.0008157   0.0009318   0.0104688
    2   0.0001568  -0.0003103   0.0000898  -0.0006662   0.0000985   0.0007090
    3  -0.0019742   0.0097291   0.0025562   0.0014962  -0.0003034  -0.0059968
           13          14          15          16          17          18
    1  -0.0012857  -0.0265230  -0.0045069   0.0002439  -0.0056576   0.0000476
    2   0.0076990   0.0719060   0.0031705   0.0000926   0.0006059   0.0001526
    3  -0.0017283   0.0547482  -0.0012626   0.0000930   0.0024873  -0.0002974
           19          20          21          22
    1   0.0028209  -0.0000726   0.0029392  -0.0000053
    2  -0.0000951   0.0000237  -0.0048550  -0.0000740
    3  -0.0014078   0.0000338   0.0051527  -0.0002375
 Max gradient component =       7.435E-02
 RMS gradient           =       1.688E-02
 Gradient time:  CPU 225.10 s  wall 225.12 s
 Geometry Optimization Parameters
   NAtoms,    NIC,     NZ,  NCons,   NDum,   NFix, NCnnct, MaxDiis
       22     163      22       0       0       0       0       0


** GEOMETRY OPTIMIZATION IN DELOCALIZED INTERNAL COORDINATES **
   Searching for a Minimum

   Optimization Cycle:   1

                       Coordinates (Angstroms)
     ATOM                X               Y               Z
      1  C         0.0000000000    0.0000000000    0.0000000000
      2  C         0.0000000000    0.0000000000    1.3949600000
      3  Cl        1.5261815140    0.0000000000    2.2594170471
      4  C        -1.1901880373    0.0256249026    2.1059255403
      5  H        -1.1683702292    0.0315218534    3.1884196336
      6  C        -2.4041742747    0.0535064326    1.4351028665
      7  Cl       -3.9099833729    0.0870232313    2.3339530118
      8  C        -2.4180259722    0.0546630380    0.0478935036
      9  Cl       -3.9445745286    0.0782926128   -0.8155919614
     10  C        -1.2274122092    0.0272853135   -0.6622934626
     11  H        -1.2503451014    0.0068111236   -1.7445869269
     12  C         1.2779219872   -0.0284629571   -0.7628147595
     13  C         2.3095886281   -0.8932703637   -0.3971844912
     14  Cl        2.0841394724   -1.9836059182    0.9581225060
     15  C         3.5004827568   -0.9194878930   -1.1069450245
     16  H         4.2865586447   -1.6026019117   -0.8107285686
     17  C         3.6821124948   -0.0819958503   -2.1978886372
     18  H         4.6116429624   -0.1026930066   -2.7527300472
     19  C         2.6636000698    0.7822218600   -2.5724593424
     20  Cl        2.8813918386    1.8556545918   -3.9424319391
     21  C         1.4736782845    0.8090230106   -1.8610916159
     22  H         0.6936781770    1.5025559907   -2.1490431582
   Point Group: c1    Number of degrees of freedom:    60


   Energy is  -2761.463283478


 Attempting to generate delocalized internal coordinates
 Initial Hessian constructed with Jon Baker's OPTIMIZE code

 60 Hessian modes will be used to form the next step
  Hessian Eigenvalues:
     0.016295    0.017711    0.019512    0.020642    0.020929    0.022944
     0.023584    0.023586    0.023833    0.023845    0.024090    0.024090
     0.024114    0.024114    0.024135    0.024135    0.024143    0.024143
     0.064463    0.103820    0.159965    0.159965    0.159995    0.159995
     0.160000    0.215319    0.224242    0.229845    0.232040    0.235227
     0.240769    0.246760    0.249989    0.249992    0.249992    0.250000
     0.250000    0.289174    0.292782    0.301033    0.301033    0.301033
     0.328573    0.356665    0.356665    0.356665    0.356665    0.356665
     0.413295    0.417867    0.429787    0.430319    0.461467    0.462706
     0.471068    0.471194    0.478202    0.478203    0.479142    0.479142

 Minimum search - taking simple RFO step
 Searching for Lamda that Minimizes Along All modes
 Value Taken    Lamda =  -0.05672930
 Calculated Step too Large.  Step scaled by  0.506013
 Step Taken.  Stepsize is  0.300000

                             Maximum     Tolerance    Cnvgd?
         Gradient           0.067727      0.000300      NO
         Displacement       0.212472      0.001200      NO
         Energy change     *********      0.000001      NO


 New Cartesian Coordinates Obtained by Inverse Iteration

 Displacement from previous Coordinates is:  0.376321
 ----------------------------------------------------------------
             Standard Nuclear Orientation (Angstroms)
    I     Atom           X                Y                Z
 ----------------------------------------------------------------
    1      C       0.0128446560    -0.0035026935     0.0234466491
    2      C      -0.0139820745     0.0166386204     1.4241740040
    3      Cl      1.4835782222     0.0358855907     2.3261829962
    4      C      -1.2146854508     0.0468908302     2.1196225220
    5      H      -1.2096662406     0.0664657515     3.2017989127
    6      C      -2.4193175453     0.0655638535     1.4304580825
    7      Cl     -3.9234744571     0.1066579224     2.3255392214
    8      C      -2.4134464605     0.0543116850     0.0371007215
    9      Cl     -3.9142871629     0.0683846232    -0.8671887509
   10      C      -1.2097302185     0.0199005902    -0.6523420828
   11      H      -1.2203081659    -0.0127924541    -1.7343418143
   12      C       1.2882223521    -0.0438946643    -0.7446758461
   13      C       2.3317046410    -0.9175172907    -0.4097758561
   14      Cl      2.1414614674    -2.0342212127     0.9236182799
   15      C       3.5151617181    -0.9330690700    -1.1364042833
   16      H       4.3048817185    -1.6203622537    -0.8606026747
   17      C       3.6806881463    -0.0816396364    -2.2199592695
   18      H       4.6018026690    -0.0939296435    -2.7886720594
   19      C       2.6513858410     0.7839924913    -2.5683595550
   20      Cl      2.8477704140     1.8726886828    -3.9295193514
   21      C       1.4700697611     0.8040417402    -1.8410531511
   22      H       0.6872292740     1.5015725979    -2.1110425207
 ----------------------------------------------------------------
 Nuclear Repulsion Energy =        1728.93080615 hartrees
 There are       81 alpha and       81 beta electrons
 Applying Cartesian multipole field
    Component          Value
    ---------          -----
     (2,0,0)        1.00000E-11
     (0,2,0)        2.00000E-11
     (0,0,2)       -3.00000E-11
 Nucleus-field energy     =    -0.0000000179 hartrees
 Requested basis set is 6-311++G(d,p)
 There are 162 shells and 449 basis functions
 A cutoff of  1.0D-15 yielded  10170 shell pairs
 There are     84437 function pairs (     90734 Cartesian)
 Smallest overlap matrix eigenvalue = 2.79E-07
 Linear dependence detected in AO basis
 Number of orthogonalized atomic orbitals = 444
 Maximum deviation from orthogonality = 2.722E-10
 Guess from superposition of atomic densities
 Warning:  Energy on first SCF cycle will be non-variational
 SAD guess density has 162.000000 electrons

 -----------------------------------------------------------------------
  General SCF calculation program by
  Eric Jon Sundstrom, Paul Horn, Yuezhi Mao, Dmitri Zuev, Alec White,
  David Stuck, Shaama M.S., Shane Yost, Joonho Lee, David Small,
  Daniel Levine, Susi Lehtola, Hugh Burton, Evgeny Epifanovsky,
  Bang C. Huynh
 -----------------------------------------------------------------------
 Exchange:     0.2000 Hartree-Fock + 0.0800 Slater + 0.7200 B88
 Correlation:  0.1900 VWN1RPA + 0.8100 LYP
 Using SG-1 standard quadrature grid
 A restricted SCF calculation will be
 performed using DIIS
 SCF converges when DIIS error is below 1.0e-08
 ---------------------------------------
  Cycle       Energy         DIIS error
 ---------------------------------------
    1   -2765.6094917960      2.95e-02  
    2   -2761.3468442455      2.35e-03  
    3   -2761.2761367250      2.81e-03  
    4   -2761.4785988375      5.31e-04  
    5   -2761.4845819519      2.55e-04  
    6   -2761.4859547285      1.14e-04  
    7   -2761.4862811500      2.38e-05  
    8   -2761.4862920260      1.22e-05  
    9   -2761.4862958234      2.64e-06  
   10   -2761.4862959846      9.65e-07  
   11   -2761.4862960071      2.36e-07  
   12   -2761.4862960085      9.19e-08  
   13   -2761.4862960086      4.08e-08  
   14   -2761.4862960088      1.17e-08  
   15   -2761.4862960087      4.40e-09  Convergence criterion met
 ---------------------------------------
 SCF time:   CPU 662.76s  wall 663.00s 
 SCF   energy in the final basis set =    -2761.4862960087
 Total energy in the final basis set =    -2761.4862960087

 --------------------------------------------------------------

                    Orbital Energies (a.u.)
 --------------------------------------------------------------

 Alpha MOs
 -- Occupied --
********-101.5739-101.5708-101.5651-101.5621 -10.2722 -10.2693 -10.2675
-10.2617 -10.2610 -10.2323 -10.2307 -10.2208 -10.2205 -10.2149 -10.2135
-10.2128  -9.4901  -9.4884  -9.4853  -9.4816  -9.4787  -7.2550  -7.2533
 -7.2500  -7.2462  -7.2450  -7.2442  -7.2433  -7.2432  -7.2426  -7.2400
 -7.2398  -7.2363  -7.2357  -7.2333  -7.2329  -0.9505  -0.9314  -0.9093
 -0.8884  -0.8782  -0.8584  -0.8355  -0.8101  -0.7705  -0.7547  -0.7353
 -0.6724  -0.6478  -0.6377  -0.6008  -0.5514  -0.5392  -0.5260  -0.5096
 -0.5007  -0.4806  -0.4674  -0.4642  -0.4588  -0.4495  -0.4385  -0.4266
 -0.4153  -0.4106  -0.4023  -0.3964  -0.3842  -0.3665  -0.3492  -0.3473
 -0.3389  -0.3347  -0.3302  -0.3254  -0.3069  -0.2923  -0.2810  -0.2614
 -0.2530
 -- Virtual --
 -0.0734  -0.0556  -0.0496  -0.0309  -0.0257  -0.0144  -0.0060  -0.0020
  0.0024   0.0070   0.0120   0.0205   0.0240   0.0304   0.0361   0.0397
  0.0454   0.0522   0.0565   0.0638   0.0677   0.0685   0.0724   0.0816
  0.0848   0.0902   0.0928   0.0955   0.0978   0.1011   0.1046   0.1078
  0.1099   0.1125   0.1136   0.1175   0.1225   0.1247   0.1271   0.1284
  0.1333   0.1352   0.1372   0.1400   0.1410   0.1459   0.1493   0.1519
  0.1594   0.1636   0.1692   0.1718   0.1770   0.1802   0.1835   0.1873
  0.1911   0.1999   0.2080   0.2098   0.2177   0.2197   0.2220   0.2258
  0.2272   0.2351   0.2384   0.2409   0.2460   0.2480   0.2510   0.2528
  0.2557   0.2587   0.2623   0.2714   0.2739   0.2767   0.2789   0.2838
  0.2893   0.2932   0.2964   0.3038   0.3092   0.3123   0.3174   0.3228
  0.3326   0.3342   0.3433   0.3528   0.3686   0.4003   0.4175   0.4197
  0.4326   0.4411   0.4420   0.4506   0.4541   0.4590   0.4662   0.4706
  0.4758   0.4792   0.4911   0.4994   0.5033   0.5116   0.5254   0.5295
  0.5395   0.5447   0.5515   0.5636   0.5671   0.5712   0.5766   0.5815
  0.5841   0.5886   0.6014   0.6067   0.6116   0.6132   0.6222   0.6249
  0.6316   0.6567   0.6631   0.6687   0.6736   0.6863   0.6901   0.6994
  0.7059   0.7099   0.7234   0.7323   0.7403   0.7575   0.7896   0.8018
  0.8095   0.8137   0.8183   0.8269   0.8335   0.8399   0.8424   0.8444
  0.8467   0.8474   0.8532   0.8573   0.8624   0.8687   0.8728   0.8765
  0.8862   0.8956   0.8969   0.9029   0.9076   0.9139   0.9197   0.9234
  0.9278   0.9436   0.9443   0.9487   0.9572   0.9600   0.9685   0.9803
  0.9841   0.9947   1.0022   1.0133   1.0272   1.0308   1.0354   1.0571
  1.0727   1.0924   1.1015   1.1125   1.1332   1.1655   1.1811   1.2103
  1.2184   1.2313   1.2350   1.2440   1.2553   1.2584   1.2868   1.2983
  1.3057   1.3192   1.3306   1.3318   1.3502   1.3695   1.4279   1.4528
  1.4812   1.5017   1.5059   1.5191   1.5392   1.5542   1.5621   1.5783
  1.5965   1.6065   1.6178   1.6361   1.6576   1.6874   1.6961   1.6989
  1.7051   1.7485   1.7561   1.7857   1.8119   1.8474   1.8632   1.8826
  1.8880   1.8926   1.9050   1.9104   1.9280   1.9521   1.9535   1.9707
  1.9778   1.9882   2.0127   2.0295   2.0530   2.0673   2.1057   2.1149
  2.1319   2.1500   2.1925   2.2173   2.2351   2.2457   2.2530   2.2780
  2.2883   2.3066   2.3116   2.3208   2.3290   2.3568   2.3747   2.3848
  2.4304   2.4357   2.4433   2.4748   2.4808   2.5055   2.5213   2.5382
  2.5491   2.5818   2.5867   2.5970   2.6081   2.6453   2.6480   2.6709
  2.6939   2.7027   2.7137   2.7302   2.7411   2.7538   2.7629   2.7824
  2.7874   2.7897   2.7995   2.8194   2.8405   2.8525   2.8977   2.9035
  2.9645   2.9705   3.0575   3.0703   3.0783   3.0989   3.1326   3.1500
  3.1635   3.2071   3.2614   3.2803   3.3339   3.3574   3.4087   3.4884
  3.5216   3.5454   3.6167   3.7190   3.7756   3.8205   3.8718   3.9100
  4.0434   4.1119   4.1401   4.4058   4.8035   4.8262   9.7513   9.7744
  9.7975   9.8053   9.8604  23.3796  23.5446  23.8298  23.8531  23.8892
 23.9230  23.9746  24.0078  24.0447  24.0653  24.1092  24.1420  25.7815
 25.8031  25.8280  25.8653  26.0488  26.1012  26.1307  26.1603  26.3390
 26.4088  26.5036  26.5995  26.7029  26.7685  26.8534 215.7423 215.7669
215.7942 215.8029 215.8763
 --------------------------------------------------------------

          Ground-State Mulliken Net Atomic Charges

     Atom                 Charge (a.u.)
  ----------------------------------------
      1 C                    -0.311286
      2 C                    -0.292840
      3 Cl                    0.478331
      4 C                    -0.684668
      5 H                     0.221695
      6 C                    -0.041269
      7 Cl                    0.511846
      8 C                     0.369700
      9 Cl                    0.623616
     10 C                    -1.122912
     11 H                     0.224699
     12 C                    -0.096961
     13 C                    -0.232804
     14 Cl                    0.460758
     15 C                    -0.288156
     16 H                     0.214253
     17 C                    -0.772140
     18 H                     0.175459
     19 C                     0.853875
     20 Cl                    0.446208
     21 C                    -0.941222
     22 H                     0.203819
  ----------------------------------------
  Sum of atomic charges =     0.000000

 -----------------------------------------------------------------
                    Cartesian Multipole Moments
 -----------------------------------------------------------------
    Charge (ESU x 10^10)
                 0.0000
    Dipole Moment (Debye)
         X       1.4694      Y      -0.2634      Z      -0.3968
       Tot       1.5447
    Quadrupole Moments (Debye-Ang)
        XX    -130.3036     XY      -3.3410     YY    -136.1155
        XZ      -1.6219     YZ       0.9483     ZZ    -132.1685
    Octopole Moments (Debye-Ang^2)
       XXX     -19.2513    XXY     -17.7220    XYY     -32.6454
       YYY       3.9599    XXZ       1.0291    XYZ       8.1134
       YYZ      19.1159    XZZ     -37.8282    YZZ      -7.3473
       ZZZ      75.4602
    Hexadecapole Moments (Debye-Ang^3)
      XXXX   -5380.5239   XXXY     -36.6882   XXYY   -1105.0647
      XYYY      47.9766   YYYY    -871.9449   XXXZ     866.1352
      XXYZ     159.5875   XYYZ     326.8458   YYYZ     363.8803
      XXZZ   -1441.4025   XYZZ      -8.1017   YYZZ    -682.8603
      XZZZ     966.6588   YZZZ     368.8064   ZZZZ   -3240.6721
 -----------------------------------------------------------------
 Calculating analytic gradient of the SCF energy
 Gradient of SCF Energy
            1           2           3           4           5           6
    1  -0.0077882  -0.0013903   0.0197357  -0.0007581   0.0004091   0.0036853
    2   0.0006724  -0.0019815  -0.0470785  -0.0002310  -0.0001416   0.0000339
    3   0.0034190  -0.0007042  -0.0322711  -0.0055091   0.0005018  -0.0024939
            7           8           9          10          11          12
    1  -0.0038395   0.0052695  -0.0027591   0.0001673   0.0007400   0.0050215
    2   0.0001453  -0.0001879   0.0000233  -0.0000680   0.0001711   0.0009650
    3  -0.0003663   0.0050868   0.0004799   0.0002568  -0.0001754  -0.0051775
           13          14          15          16          17          18
    1   0.0010493  -0.0173957  -0.0021296   0.0002911  -0.0033101   0.0001224
    2   0.0030825   0.0459554   0.0016605   0.0000605  -0.0000148  -0.0000278
    3  -0.0008654   0.0345729  -0.0004028  -0.0000973   0.0020496  -0.0001821
           19          20          21          22
    1   0.0016002  -0.0000985   0.0015567  -0.0001790
    2   0.0004619  -0.0001165  -0.0033152  -0.0000692
    3  -0.0013832   0.0003029   0.0031976  -0.0002391
 Max gradient component =       4.708E-02
 RMS gradient           =       1.072E-02
 Gradient time:  CPU 222.35 s  wall 222.36 s
 Geometry Optimization Parameters
   NAtoms,    NIC,     NZ,  NCons,   NDum,   NFix, NCnnct, MaxDiis
       22     163      22       0       0       0       0       0

 Cartesian Hessian Update
 Hessian updated using BFGS update


** GEOMETRY OPTIMIZATION IN DELOCALIZED INTERNAL COORDINATES **
   Searching for a Minimum

   Optimization Cycle:   2

                       Coordinates (Angstroms)
     ATOM                X               Y               Z
      1  C         0.0128446560   -0.0035026935    0.0234466491
      2  C        -0.0139820745    0.0166386204    1.4241740040
      3  Cl        1.4835782222    0.0358855907    2.3261829962
      4  C        -1.2146854508    0.0468908302    2.1196225220
      5  H        -1.2096662406    0.0664657515    3.2017989127
      6  C        -2.4193175453    0.0655638535    1.4304580825
      7  Cl       -3.9234744571    0.1066579224    2.3255392214
      8  C        -2.4134464605    0.0543116850    0.0371007215
      9  Cl       -3.9142871629    0.0683846232   -0.8671887509
     10  C        -1.2097302185    0.0199005902   -0.6523420828
     11  H        -1.2203081659   -0.0127924541   -1.7343418143
     12  C         1.2882223521   -0.0438946643   -0.7446758461
     13  C         2.3317046410   -0.9175172907   -0.4097758561
     14  Cl        2.1414614674   -2.0342212127    0.9236182799
     15  C         3.5151617181   -0.9330690700   -1.1364042833
     16  H         4.3048817185   -1.6203622537   -0.8606026747
     17  C         3.6806881463   -0.0816396364   -2.2199592695
     18  H         4.6018026690   -0.0939296435   -2.7886720594
     19  C         2.6513858410    0.7839924913   -2.5683595550
     20  Cl        2.8477704140    1.8726886828   -3.9295193514
     21  C         1.4700697611    0.8040417402   -1.8410531511
     22  H         0.6872292740    1.5015725979   -2.1110425207
   Point Group: c1    Number of degrees of freedom:    60


   Energy is  -2761.486296009

 Hessian updated using BFGS update

 56 Hessian modes will be used to form the next step
  Hessian Eigenvalues:
     0.016289    0.017711    0.019575    0.020687    0.020929    0.022944
     0.023584    0.023586    0.023834    0.023845    0.024089    0.024090
     0.024114    0.024114    0.024135    0.024136    0.024143    0.024143
     0.065232    0.113460    0.159951    0.159966    0.159991    0.159998
     0.160035    0.216053    0.224296    0.229940    0.232037    0.235212
     0.240661    0.246863    0.249975    0.249990    0.249992    0.250000
     0.252726    0.289169    0.293182    0.300750    0.301073    0.328620
     0.356658    0.356668    0.413406    0.418410    0.429791    0.430321
     0.461472    0.465326    0.470824    0.471413    0.478200    0.478973
     0.479105    0.479933

 Minimum search - taking simple RFO step
 Searching for Lamda that Minimizes Along All modes
 Value Taken    Lamda =  -0.02555764
 Calculated Step too Large.  Step scaled by  0.696209
 Step Taken.  Stepsize is  0.300000

                             Maximum     Tolerance    Cnvgd?
         Gradient           0.043196      0.000300      NO
         Displacement       0.213478      0.001200      NO
         Energy change     -0.023013      0.000001      NO


 New Cartesian Coordinates Obtained by Inverse Iteration

 Displacement from previous Coordinates is:  0.365400
 ----------------------------------------------------------------
             Standard Nuclear Orientation (Angstroms)
    I     Atom           X                Y                Z
 ----------------------------------------------------------------
    1      C       0.0268374607    -0.0094311477     0.0434481292
    2      C      -0.0205553694     0.0372089957     1.4450861303
    3      Cl      1.4536529138     0.0855758414     2.3778278679
    4      C      -1.2309871706     0.0752017852     2.1260649360
    5      H      -1.2404397481     0.1147657109     3.2069378283
    6      C      -2.4292909070     0.0775557759     1.4223094543
    7      Cl     -3.9336129278     0.1271414114     2.3076337506
    8      C      -2.4084916429     0.0436034522     0.0276712768
    9      Cl     -3.8904684848     0.0384182119    -0.9004548787
   10      C      -1.1931247463     0.0006452985    -0.6427833999
   11      H      -1.1952762583    -0.0516682618    -1.7238931500
   12      C       1.2975866485    -0.0567790230    -0.7266411218
   13      C       2.3434828474    -0.9422776066    -0.4225379149
   14      Cl      2.1753922312    -2.0899995982     0.8844418077
   15      C       3.5189202353    -0.9500975514    -1.1659980108
   16      H       4.3068352642    -1.6469776658    -0.9108186150
   17      C       3.6764572668    -0.0814791655    -2.2386963595
   18      H       4.5895092406    -0.0872189743    -2.8197758562
   19      C       2.6435817133     0.7927461412    -2.5574321251
   20      Cl      2.8268194501     1.9019982289    -3.9048456686
   21      C       1.4710630042     0.8080866614    -1.8154874612
   22      H       0.6900120837     1.5150475404    -2.0640524454
 ----------------------------------------------------------------
 Nuclear Repulsion Energy =        1722.84011783 hartrees
 There are       81 alpha and       81 beta electrons
 Applying Cartesian multipole field
    Component          Value
    ---------          -----
     (2,0,0)        1.00000E-11
     (0,2,0)        2.00000E-11
     (0,0,2)       -3.00000E-11
 Nucleus-field energy     =    -0.0000000174 hartrees
 Requested basis set is 6-311++G(d,p)
 There are 162 shells and 449 basis functions
 A cutoff of  1.0D-15 yielded  10172 shell pairs
 There are     84409 function pairs (     90697 Cartesian)
 Smallest overlap matrix eigenvalue = 2.85E-07
 Linear dependence detected in AO basis
 Number of orthogonalized atomic orbitals = 444
 Maximum deviation from orthogonality = 3.842E-10
 Guess from superposition of atomic densities
 Warning:  Energy on first SCF cycle will be non-variational
 SAD guess density has 162.000000 electrons

 -----------------------------------------------------------------------
  General SCF calculation program by
  Eric Jon Sundstrom, Paul Horn, Yuezhi Mao, Dmitri Zuev, Alec White,
  David Stuck, Shaama M.S., Shane Yost, Joonho Lee, David Small,
  Daniel Levine, Susi Lehtola, Hugh Burton, Evgeny Epifanovsky,
  Bang C. Huynh
 -----------------------------------------------------------------------
 Exchange:     0.2000 Hartree-Fock + 0.0800 Slater + 0.7200 B88
 Correlation:  0.1900 VWN1RPA + 0.8100 LYP
 Using SG-1 standard quadrature grid
 A restricted SCF calculation will be
 performed using DIIS
 SCF converges when DIIS error is below 1.0e-08
 ---------------------------------------
  Cycle       Energy         DIIS error
 ---------------------------------------
    1   -2765.5706665872      2.94e-02  
    2   -2761.3622478473      2.34e-03  
    3   -2761.2929408328      2.80e-03  
    4   -2761.4929797588      5.24e-04  
    5   -2761.4987428234      2.55e-04  
    6   -2761.5001309604      1.13e-04  
    7   -2761.5004535546      2.33e-05  
    8   -2761.5004636718      1.23e-05  
    9   -2761.5004675820      2.47e-06  
   10   -2761.5004677209      9.77e-07  
   11   -2761.5004677444      2.19e-07  
   12   -2761.5004677457      9.47e-08  
   13   -2761.5004677459      3.97e-08  
   14   -2761.5004677459      1.08e-08  
   15   -2761.5004677457      4.68e-09  Convergence criterion met
 ---------------------------------------
 SCF time:   CPU 661.88s  wall 662.00s 
 SCF   energy in the final basis set =    -2761.5004677457
 Total energy in the final basis set =    -2761.5004677457

 --------------------------------------------------------------

                    Orbital Energies (a.u.)
 --------------------------------------------------------------

 Alpha MOs
 -- Occupied --
********-101.5745-101.5705-101.5666-101.5637 -10.2723 -10.2693 -10.2679
-10.2623 -10.2611 -10.2327 -10.2313 -10.2206 -10.2202 -10.2151 -10.2137
-10.2131  -9.4904  -9.4890  -9.4850  -9.4827  -9.4798  -7.2553  -7.2539
 -7.2497  -7.2473  -7.2453  -7.2445  -7.2444  -7.2439  -7.2431  -7.2397
 -7.2395  -7.2374  -7.2368  -7.2345  -7.2340  -0.9492  -0.9305  -0.9078
 -0.8901  -0.8795  -0.8565  -0.8364  -0.8097  -0.7697  -0.7532  -0.7353
 -0.6717  -0.6477  -0.6376  -0.6005  -0.5504  -0.5383  -0.5261  -0.5097
 -0.5010  -0.4807  -0.4669  -0.4640  -0.4582  -0.4487  -0.4360  -0.4271
 -0.4133  -0.4084  -0.4017  -0.3958  -0.3843  -0.3672  -0.3487  -0.3456
 -0.3379  -0.3346  -0.3304  -0.3264  -0.3080  -0.2977  -0.2806  -0.2606
 -0.2576
 -- Virtual --
 -0.0734  -0.0558  -0.0494  -0.0305  -0.0259  -0.0142  -0.0057  -0.0008
  0.0024   0.0075   0.0118   0.0207   0.0241   0.0304   0.0360   0.0400
  0.0455   0.0521   0.0567   0.0639   0.0676   0.0681   0.0721   0.0817
  0.0851   0.0895   0.0934   0.0953   0.0983   0.1010   0.1044   0.1077
  0.1100   0.1126   0.1137   0.1173   0.1221   0.1249   0.1273   0.1280
  0.1332   0.1348   0.1370   0.1395   0.1407   0.1459   0.1487   0.1514
  0.1589   0.1634   0.1681   0.1710   0.1769   0.1805   0.1832   0.1867
  0.1907   0.1996   0.2076   0.2091   0.2172   0.2200   0.2212   0.2249
  0.2274   0.2341   0.2385   0.2412   0.2452   0.2483   0.2508   0.2534
  0.2549   0.2577   0.2622   0.2709   0.2732   0.2763   0.2784   0.2824
  0.2894   0.2928   0.2975   0.3030   0.3085   0.3116   0.3179   0.3227
  0.3314   0.3343   0.3429   0.3515   0.3687   0.4012   0.4184   0.4191
  0.4316   0.4409   0.4412   0.4510   0.4544   0.4600   0.4669   0.4707
  0.4771   0.4790   0.4931   0.4996   0.5028   0.5108   0.5207   0.5280
  0.5386   0.5446   0.5510   0.5624   0.5639   0.5679   0.5773   0.5802
  0.5845   0.5884   0.6005   0.6060   0.6099   0.6132   0.6214   0.6251
  0.6360   0.6569   0.6629   0.6694   0.6751   0.6864   0.6889   0.6986
  0.7069   0.7107   0.7223   0.7324   0.7406   0.7586   0.7904   0.8014
  0.8133   0.8211   0.8248   0.8303   0.8368   0.8395   0.8429   0.8463
  0.8476   0.8485   0.8522   0.8555   0.8635   0.8700   0.8733   0.8754
  0.8878   0.8946   0.8959   0.9009   0.9033   0.9140   0.9195   0.9231
  0.9313   0.9426   0.9456   0.9498   0.9585   0.9618   0.9667   0.9811
  0.9863   0.9904   0.9956   1.0064   1.0259   1.0290   1.0332   1.0519
  1.0742   1.0919   1.1006   1.1090   1.1316   1.1642   1.1794   1.2102
  1.2164   1.2286   1.2315   1.2439   1.2543   1.2586   1.2866   1.2966
  1.3053   1.3134   1.3246   1.3295   1.3515   1.3702   1.4261   1.4536
  1.4817   1.5006   1.5049   1.5181   1.5386   1.5544   1.5620   1.5761
  1.5953   1.6048   1.6164   1.6369   1.6576   1.6872   1.6963   1.6976
  1.7055   1.7476   1.7565   1.7861   1.8112   1.8464   1.8630   1.8821
  1.8847   1.8914   1.9049   1.9101   1.9262   1.9529   1.9546   1.9704
  1.9770   1.9859   2.0100   2.0289   2.0514   2.0652   2.1041   2.1177
  2.1330   2.1467   2.1914   2.2215   2.2349   2.2498   2.2670   2.2784
  2.2897   2.3050   2.3120   2.3223   2.3329   2.3368   2.3755   2.3809
  2.4233   2.4343   2.4433   2.4698   2.4819   2.5119   2.5190   2.5370
  2.5501   2.5772   2.5881   2.5945   2.6066   2.6439   2.6472   2.6687
  2.6936   2.7018   2.7128   2.7261   2.7400   2.7534   2.7607   2.7803
  2.7859   2.7875   2.7982   2.8175   2.8406   2.8515   2.8963   2.9031
  2.9633   2.9711   3.0567   3.0662   3.0767   3.0980   3.1338   3.1458
  3.1599   3.2086   3.2593   3.2758   3.3319   3.3529   3.4049   3.4862
  3.5171   3.5410   3.6165   3.7185   3.7740   3.8204   3.8698   3.9098
  4.0444   4.1132   4.1379   4.4033   4.7993   4.8231   9.7519   9.7740
  9.7947   9.7980   9.8553  23.3813  23.5464  23.8254  23.8491  23.8882
 23.9201  23.9699  24.0025  24.0401  24.0593  24.1032  24.1365  25.7814
 25.8265  25.8646  25.8976  26.0277  26.0951  26.1216  26.1379  26.2874
 26.3834  26.5015  26.5955  26.6932  26.7650  26.8410 215.7436 215.7666
215.7920 215.7957 215.8662
 --------------------------------------------------------------

          Ground-State Mulliken Net Atomic Charges

     Atom                 Charge (a.u.)
  ----------------------------------------
      1 C                    -0.258464
      2 C                    -0.305115
      3 Cl                    0.465168
      4 C                    -0.692082
      5 H                     0.222701
      6 C                    -0.018207
      7 Cl                    0.510228
      8 C                     0.344197
      9 Cl                    0.623776
     10 C                    -1.161583
     11 H                     0.226344
     12 C                    -0.056882
     13 C                    -0.229544
     14 Cl                    0.453401
     15 C                    -0.298383
     16 H                     0.214339
     17 C                    -0.732975
     18 H                     0.176156
     19 C                     0.833464
     20 Cl                    0.445688
     21 C                    -0.968538
     22 H                     0.206314
  ----------------------------------------
  Sum of atomic charges =     0.000000

 -----------------------------------------------------------------
                    Cartesian Multipole Moments
 -----------------------------------------------------------------
    Charge (ESU x 10^10)
                 0.0000
    Dipole Moment (Debye)
         X       1.4206      Y      -0.2579      Z      -0.4116
       Tot       1.5013
    Quadrupole Moments (Debye-Ang)
        XX    -130.2590     XY      -3.4164     YY    -135.9143
        XZ      -1.9710     YZ       1.3353     ZZ    -132.1205
    Octopole Moments (Debye-Ang^2)
       XXX     -20.5055    XXY     -18.0055    XYY     -32.2271
       YYY       2.8761    XXZ       0.1352    XYZ       8.5584
       YYZ      19.2697    XZZ     -37.6675    YZZ      -7.0073
       ZZZ      75.8277
    Hexadecapole Moments (Debye-Ang^3)
      XXXX   -5372.2454   XXXY     -33.0524   XXYY   -1106.4845
      XYYY      49.3901   YYYY    -898.8564   XXXZ     854.7458
      XXYZ     158.5865   XYYZ     324.8668   YYYZ     353.4554
      XXZZ   -1434.7600   XYZZ      -6.7469   YYZZ    -687.8902
      XZZZ     957.9036   YZZZ     363.4219   ZZZZ   -3236.5444
 -----------------------------------------------------------------
 Calculating analytic gradient of the SCF energy
 Gradient of SCF Energy
            1           2           3           4           5           6
    1  -0.0024933  -0.0001243   0.0111058  -0.0004651   0.0002277   0.0014490
    2   0.0013280  -0.0011663  -0.0295005  -0.0003495  -0.0000884  -0.0000100
    3   0.0013437   0.0005758  -0.0205588  -0.0020838   0.0001167  -0.0015397
            7           8           9          10          11          12
    1  -0.0015656   0.0023198  -0.0013718  -0.0002352   0.0002342   0.0011904
    2   0.0000657  -0.0000154  -0.0000266   0.0003308   0.0001490  -0.0002401
    3  -0.0004506   0.0026307   0.0003044  -0.0000664   0.0000082  -0.0025371
           13          14          15          16          17          18
    1   0.0011868  -0.0105114  -0.0008666   0.0000637  -0.0013699   0.0000255
    2   0.0007409   0.0292659   0.0006536   0.0000741   0.0002084   0.0000052
    3   0.0003207   0.0209301   0.0001956  -0.0000825   0.0006474  -0.0001298
           19          20          21          22
    1   0.0008575  -0.0000500   0.0004417  -0.0000489
    2   0.0003652  -0.0000880  -0.0016525  -0.0000495
    3  -0.0008763   0.0002518   0.0012173  -0.0002173
 Max gradient component =       2.950E-02
 RMS gradient           =       6.605E-03
 Gradient time:  CPU 220.21 s  wall 220.22 s
 Geometry Optimization Parameters
   NAtoms,    NIC,     NZ,  NCons,   NDum,   NFix, NCnnct, MaxDiis
       22     163      22       0       0       0       0       0

 Cartesian Hessian Update
 Hessian updated using BFGS update


** GEOMETRY OPTIMIZATION IN DELOCALIZED INTERNAL COORDINATES **
   Searching for a Minimum

   Optimization Cycle:   3

                       Coordinates (Angstroms)
     ATOM                X               Y               Z
      1  C         0.0268374607   -0.0094311477    0.0434481292
      2  C        -0.0205553694    0.0372089957    1.4450861303
      3  Cl        1.4536529138    0.0855758414    2.3778278679
      4  C        -1.2309871706    0.0752017852    2.1260649360
      5  H        -1.2404397481    0.1147657109    3.2069378283
      6  C        -2.4292909070    0.0775557759    1.4223094543
      7  Cl       -3.9336129278    0.1271414114    2.3076337506
      8  C        -2.4084916429    0.0436034522    0.0276712768
      9  Cl       -3.8904684848    0.0384182119   -0.9004548787
     10  C        -1.1931247463    0.0006452985   -0.6427833999
     11  H        -1.1952762583   -0.0516682618   -1.7238931500
     12  C         1.2975866485   -0.0567790230   -0.7266411218
     13  C         2.3434828474   -0.9422776066   -0.4225379149
     14  Cl        2.1753922312   -2.0899995982    0.8844418077
     15  C         3.5189202353   -0.9500975514   -1.1659980108
     16  H         4.3068352642   -1.6469776658   -0.9108186150
     17  C         3.6764572668   -0.0814791655   -2.2386963595
     18  H         4.5895092406   -0.0872189743   -2.8197758562
     19  C         2.6435817133    0.7927461412   -2.5574321251
     20  Cl        2.8268194501    1.9019982289   -3.9048456686
     21  C         1.4710630042    0.8080866614   -1.8154874612
     22  H         0.6900120837    1.5150475404   -2.0640524454
   Point Group: c1    Number of degrees of freedom:    60


   Energy is  -2761.500467746

 Hessian updated using BFGS update

 58 Hessian modes will be used to form the next step
  Hessian Eigenvalues:
     0.016242    0.017710    0.019532    0.020685    0.020929    0.022944
     0.023585    0.023586    0.023834    0.023845    0.024089    0.024090
     0.024114    0.024114    0.024135    0.024135    0.024143    0.024143
     0.061067    0.081852    0.159962    0.159991    0.159992    0.159998
     0.160024    0.216421    0.224279    0.229934    0.232055    0.235252
     0.240764    0.246845    0.249980    0.249990    0.249994    0.250000
     0.252040    0.289183    0.293621    0.300949    0.301033    0.301110
     0.328841    0.356664    0.356668    0.356678    0.413370    0.418747
     0.429797    0.430322    0.461423    0.465118    0.471095    0.471932
     0.478194    0.479052    0.479135    0.479648

 Minimum search - taking simple RFO step
 Searching for Lamda that Minimizes Along All modes
 Value Taken    Lamda =  -0.01513021
 Calculated Step too Large.  Step scaled by  0.712729
 Step Taken.  Stepsize is  0.300000

                             Maximum     Tolerance    Cnvgd?
         Gradient           0.026636      0.000300      NO
         Displacement       0.210121      0.001200      NO
         Energy change     -0.014172      0.000001      NO


 New Cartesian Coordinates Obtained by Inverse Iteration

 Displacement from previous Coordinates is:  0.383576
 ----------------------------------------------------------------
             Standard Nuclear Orientation (Angstroms)
    I     Atom           X                Y                Z
 ----------------------------------------------------------------
    1      C       0.0360265062    -0.0159433309     0.0576047139
    2      C      -0.0246191465     0.0635443297     1.4579114688
    3      Cl      1.4346330076     0.1483252415     2.4119902483
    4      C      -1.2412831579     0.1096210986     2.1282839781
    5      H      -1.2605467441     0.1745564638     3.2075400035
    6      C      -2.4356225074     0.0874606199     1.4164069225
    7      Cl     -3.9400870061     0.1459624599     2.2961791756
    8      C      -2.4044534530     0.0222659603     0.0214311405
    9      Cl     -3.8726576624    -0.0114839466    -0.9226403260
   10      C      -1.1811136003    -0.0280952822    -0.6354386128
   11      H      -1.1758660626    -0.1050204793    -1.7151671812
   12      C       1.3047159025    -0.0657009853    -0.7136387949
   13      C       2.3454355346    -0.9676408795    -0.4398819001
   14      Cl      2.1861647475    -2.1486838104     0.8388383695
   15      C       3.5144375472    -0.9708622582    -1.1956311427
   16      H       4.2967408422    -1.6813156917    -0.9613935122
   17      C       3.6718724994    -0.0816739625    -2.2515454884
   18      H       4.5792462627    -0.0831008642    -2.8410422753
   19      C       2.6427426593     0.8077789451    -2.5407804987
   20      Cl      2.8237104225     1.9424168254    -3.8684933961
   21      C       1.4771591745     0.8199014173    -1.7883694361
   22      H       0.7012673387     1.5397541899    -2.0141592818
 ----------------------------------------------------------------
 Nuclear Repulsion Energy =        1717.94031922 hartrees
 There are       81 alpha and       81 beta electrons
 Applying Cartesian multipole field
    Component          Value
    ---------          -----
     (2,0,0)        1.00000E-11
     (0,2,0)        2.00000E-11
     (0,0,2)       -3.00000E-11
 Nucleus-field energy     =    -0.0000000165 hartrees
 Requested basis set is 6-311++G(d,p)
 There are 162 shells and 449 basis functions
 A cutoff of  1.0D-15 yielded  10157 shell pairs
 There are     84285 function pairs (     90559 Cartesian)
 Smallest overlap matrix eigenvalue = 2.90E-07
 Linear dependence detected in AO basis
 Number of orthogonalized atomic orbitals = 444
 Maximum deviation from orthogonality = 2.376E-10
 Guess from superposition of atomic densities
 Warning:  Energy on first SCF cycle will be non-variational
 SAD guess density has 162.000000 electrons

 -----------------------------------------------------------------------
  General SCF calculation program by
  Eric Jon Sundstrom, Paul Horn, Yuezhi Mao, Dmitri Zuev, Alec White,
  David Stuck, Shaama M.S., Shane Yost, Joonho Lee, David Small,
  Daniel Levine, Susi Lehtola, Hugh Burton, Evgeny Epifanovsky,
  Bang C. Huynh
 -----------------------------------------------------------------------
 Exchange:     0.2000 Hartree-Fock + 0.0800 Slater + 0.7200 B88
 Correlation:  0.1900 VWN1RPA + 0.8100 LYP
 Using SG-1 standard quadrature grid
 A restricted SCF calculation will be
 performed using DIIS
 SCF converges when DIIS error is below 1.0e-08
 ---------------------------------------
  Cycle       Energy         DIIS error
 ---------------------------------------
    1   -2765.5441923696      2.93e-02  
    2   -2761.3713263813      2.33e-03  
    3   -2761.3026199879      2.79e-03  
    4   -2761.5015955353      5.21e-04  
    5   -2761.5072289196      2.58e-04  
    6   -2761.5086552471      1.12e-04  
    7   -2761.5089744273      2.32e-05  
    8   -2761.5089843165      1.24e-05  
    9   -2761.5089882789      2.38e-06  
   10   -2761.5089884061      9.85e-07  
   11   -2761.5089884303      2.06e-07  
   12   -2761.5089884312      9.66e-08  
   13   -2761.5089884316      3.78e-08  
   14   -2761.5089884315      1.03e-08  
   15   -2761.5089884315      4.87e-09  Convergence criterion met
 ---------------------------------------
 SCF time:   CPU 660.51s  wall 661.00s 
 SCF   energy in the final basis set =    -2761.5089884315
 Total energy in the final basis set =    -2761.5089884315

 --------------------------------------------------------------

                    Orbital Energies (a.u.)
 --------------------------------------------------------------

 Alpha MOs
 -- Occupied --
********-101.5749-101.5702-101.5680-101.5651 -10.2724 -10.2694 -10.2683
-10.2628 -10.2611 -10.2329 -10.2316 -10.2205 -10.2201 -10.2152 -10.2138
-10.2133  -9.4907  -9.4894  -9.4848  -9.4836  -9.4808  -7.2555  -7.2543
 -7.2495  -7.2483  -7.2456  -7.2455  -7.2448  -7.2443  -7.2436  -7.2395
 -7.2393  -7.2384  -7.2378  -7.2355  -7.2350  -0.9485  -0.9299  -0.9067
 -0.8910  -0.8804  -0.8551  -0.8370  -0.8095  -0.7694  -0.7522  -0.7356
 -0.6711  -0.6477  -0.6376  -0.6006  -0.5497  -0.5376  -0.5263  -0.5103
 -0.5009  -0.4808  -0.4666  -0.4639  -0.4578  -0.4480  -0.4346  -0.4276
 -0.4125  -0.4060  -0.4013  -0.3948  -0.3842  -0.3677  -0.3484  -0.3438
 -0.3369  -0.3346  -0.3307  -0.3272  -0.3114  -0.3003  -0.2805  -0.2613
 -0.2593
 -- Virtual --
 -0.0728  -0.0562  -0.0490  -0.0312  -0.0260  -0.0142  -0.0056  -0.0001
  0.0024   0.0076   0.0113   0.0206   0.0240   0.0302   0.0358   0.0405
  0.0454   0.0519   0.0566   0.0639   0.0668   0.0683   0.0717   0.0815
  0.0852   0.0888   0.0939   0.0952   0.0984   0.1008   0.1043   0.1077
  0.1099   0.1130   0.1137   0.1171   0.1215   0.1249   0.1271   0.1276
  0.1328   0.1343   0.1366   0.1388   0.1405   0.1458   0.1480   0.1509
  0.1579   0.1632   0.1672   0.1704   0.1770   0.1805   0.1830   0.1859
  0.1903   0.1991   0.2067   0.2084   0.2167   0.2203   0.2206   0.2246
  0.2284   0.2333   0.2386   0.2415   0.2447   0.2488   0.2506   0.2537
  0.2542   0.2574   0.2623   0.2702   0.2729   0.2760   0.2777   0.2814
  0.2896   0.2929   0.2987   0.3021   0.3083   0.3107   0.3188   0.3224
  0.3304   0.3345   0.3423   0.3508   0.3686   0.4019   0.4184   0.4196
  0.4311   0.4400   0.4409   0.4511   0.4548   0.4607   0.4676   0.4717
  0.4787   0.4809   0.4910   0.4992   0.5036   0.5065   0.5181   0.5280
  0.5376   0.5438   0.5519   0.5610   0.5633   0.5678   0.5779   0.5808
  0.5851   0.5886   0.5993   0.6053   0.6075   0.6142   0.6205   0.6259
  0.6407   0.6573   0.6631   0.6698   0.6762   0.6860   0.6880   0.6977
  0.7081   0.7114   0.7215   0.7329   0.7405   0.7596   0.7907   0.8006
  0.8130   0.8220   0.8256   0.8326   0.8356   0.8392   0.8434   0.8464
  0.8496   0.8513   0.8538   0.8549   0.8638   0.8709   0.8736   0.8776
  0.8898   0.8931   0.8941   0.8974   0.9036   0.9139   0.9188   0.9232
  0.9326   0.9416   0.9461   0.9503   0.9588   0.9625   0.9654   0.9734
  0.9811   0.9922   0.9955   1.0050   1.0215   1.0278   1.0332   1.0489
  1.0745   1.0908   1.1037   1.1081   1.1312   1.1641   1.1787   1.2097
  1.2137   1.2265   1.2321   1.2440   1.2545   1.2592   1.2859   1.2942
  1.3047   1.3093   1.3209   1.3297   1.3522   1.3715   1.4260   1.4547
  1.4829   1.5001   1.5046   1.5182   1.5394   1.5548   1.5623   1.5751
  1.5947   1.6038   1.6152   1.6376   1.6582   1.6869   1.6955   1.6975
  1.7066   1.7466   1.7570   1.7860   1.8117   1.8452   1.8638   1.8788
  1.8843   1.8905   1.9060   1.9108   1.9257   1.9539   1.9576   1.9698
  1.9760   1.9849   2.0073   2.0291   2.0499   2.0631   2.1012   2.1198
  2.1324   2.1442   2.1903   2.2226   2.2344   2.2503   2.2742   2.2791
  2.2897   2.3001   2.3046   2.3208   2.3262   2.3403   2.3786   2.3808
  2.4179   2.4340   2.4448   2.4679   2.4824   2.5139   2.5224   2.5361
  2.5521   2.5731   2.5890   2.5919   2.6059   2.6432   2.6479   2.6684
  2.6947   2.7017   2.7124   2.7227   2.7394   2.7525   2.7600   2.7789
  2.7841   2.7860   2.7978   2.8170   2.8383   2.8506   2.8948   2.9038
  2.9635   2.9726   3.0563   3.0637   3.0765   3.0962   3.1334   3.1432
  3.1588   3.2097   3.2574   3.2728   3.3318   3.3507   3.4030   3.4850
  3.5149   3.5390   3.6172   3.7181   3.7740   3.8202   3.8689   3.9098
  4.0450   4.1141   4.1351   4.3979   4.7970   4.8219   9.7538   9.7743
  9.7955   9.8006   9.8448  23.3826  23.5472  23.8235  23.8474  23.8869
 23.9191  23.9677  24.0007  24.0381  24.0571  24.1009  24.1348  25.7811
 25.8269  25.8650  25.9418  25.9688  26.0795  26.1015  26.1439  26.2528
 26.4133  26.4998  26.5924  26.6894  26.7616  26.8353 215.7459 215.7668
215.7921 215.8018 215.8507
 --------------------------------------------------------------

          Ground-State Mulliken Net Atomic Charges

     Atom                 Charge (a.u.)
  ----------------------------------------
      1 C                    -0.215123
      2 C                    -0.334336
      3 Cl                    0.445695
      4 C                    -0.672343
      5 H                     0.223318
      6 C                     0.003925
      7 Cl                    0.509629
      8 C                     0.303417
      9 Cl                    0.622477
     10 C                    -1.173209
     11 H                     0.227511
     12 C                    -0.019537
     13 C                    -0.243805
     14 Cl                    0.437557
     15 C                    -0.293570
     16 H                     0.214308
     17 C                    -0.702776
     18 H                     0.177129
     19 C                     0.811308
     20 Cl                    0.444738
     21 C                    -0.974768
     22 H                     0.208457
  ----------------------------------------
  Sum of atomic charges =     0.000000

 -----------------------------------------------------------------
                    Cartesian Multipole Moments
 -----------------------------------------------------------------
    Charge (ESU x 10^10)
                 0.0000
    Dipole Moment (Debye)
         X       1.3776      Y      -0.2504      Z      -0.4392
       Tot       1.4674
    Quadrupole Moments (Debye-Ang)
        XX    -130.2696     XY      -3.5274     YY    -135.7550
        XZ      -2.2684     YZ       1.7008     ZZ    -132.0625
    Octopole Moments (Debye-Ang^2)
       XXX     -21.7939    XXY     -18.3586    XYY     -31.9045
       YYY       1.9778    XXZ      -0.6181    XYZ       8.9335
       YYZ      19.3360    XZZ     -37.4596    YZZ      -6.7452
       ZZZ      75.8149
    Hexadecapole Moments (Debye-Ang^3)
      XXXX   -5366.4734   XXXY     -38.7174   XXYY   -1109.4756
      XYYY      42.0230   YYYY    -933.5665   XXXZ     848.8606
      XXYZ     157.1975   XYYZ     324.0563   YYYZ     340.7134
      XXZZ   -1426.7846   XYZZ      -8.4501   YYZZ    -691.4420
      XZZZ     953.4285   YZZZ     356.0096   ZZZZ   -3217.3450
 -----------------------------------------------------------------
 Calculating analytic gradient of the SCF energy
 Gradient of SCF Energy
            1           2           3           4           5           6
    1   0.0001731   0.0001497   0.0058329  -0.0002094   0.0000935   0.0001098
    2   0.0014598  -0.0007562  -0.0181208  -0.0002941  -0.0000617  -0.0000155
    3   0.0001220   0.0007815  -0.0123384  -0.0005862  -0.0000132  -0.0003979
            7           8           9          10          11          12
    1  -0.0002961   0.0005733  -0.0002692  -0.0002793  -0.0000262  -0.0007045
    2   0.0000135   0.0000381  -0.0000401   0.0006117   0.0000624  -0.0009012
    3  -0.0002340   0.0005597   0.0002264   0.0000466  -0.0000052  -0.0009013
           13          14          15          16          17          18
    1   0.0008996  -0.0057153  -0.0003090   0.0000031  -0.0003005  -0.0000387
    2  -0.0000467   0.0181298   0.0004330   0.0000121   0.0001189   0.0000095
    3   0.0006292   0.0123252   0.0000646  -0.0000139   0.0000956  -0.0000400
           19          20          21          22
    1   0.0001841  -0.0000089   0.0000747   0.0000636
    2   0.0000678   0.0000209  -0.0007163  -0.0000249
    3  -0.0001683   0.0000778  -0.0001355  -0.0000949
 Max gradient component =       1.813E-02
 RMS gradient           =       3.965E-03
 Gradient time:  CPU 220.45 s  wall 220.46 s
 Geometry Optimization Parameters
   NAtoms,    NIC,     NZ,  NCons,   NDum,   NFix, NCnnct, MaxDiis
       22     163      22       0       0       0       0       0

 Cartesian Hessian Update
 Hessian updated using BFGS update


** GEOMETRY OPTIMIZATION IN DELOCALIZED INTERNAL COORDINATES **
   Searching for a Minimum

   Optimization Cycle:   4

                       Coordinates (Angstroms)
     ATOM                X               Y               Z
      1  C         0.0360265062   -0.0159433309    0.0576047139
      2  C        -0.0246191465    0.0635443297    1.4579114688
      3  Cl        1.4346330076    0.1483252415    2.4119902483
      4  C        -1.2412831579    0.1096210986    2.1282839781
      5  H        -1.2605467441    0.1745564638    3.2075400035
      6  C        -2.4356225074    0.0874606199    1.4164069225
      7  Cl       -3.9400870061    0.1459624599    2.2961791756
      8  C        -2.4044534530    0.0222659603    0.0214311405
      9  Cl       -3.8726576624   -0.0114839466   -0.9226403260
     10  C        -1.1811136003   -0.0280952822   -0.6354386128
     11  H        -1.1758660626   -0.1050204793   -1.7151671812
     12  C         1.3047159025   -0.0657009853   -0.7136387949
     13  C         2.3454355346   -0.9676408795   -0.4398819001
     14  Cl        2.1861647475   -2.1486838104    0.8388383695
     15  C         3.5144375472   -0.9708622582   -1.1956311427
     16  H         4.2967408422   -1.6813156917   -0.9613935122
     17  C         3.6718724994   -0.0816739625   -2.2515454884
     18  H         4.5792462627   -0.0831008642   -2.8410422753
     19  C         2.6427426593    0.8077789451   -2.5407804987
     20  Cl        2.8237104225    1.9424168254   -3.8684933961
     21  C         1.4771591745    0.8199014173   -1.7883694361
     22  H         0.7012673387    1.5397541899   -2.0141592818
   Point Group: c1    Number of degrees of freedom:    60


   Energy is  -2761.508988431

 Hessian updated using BFGS update

 59 Hessian modes will be used to form the next step
  Hessian Eigenvalues:
     0.016073    0.017710    0.019403    0.020674    0.020929    0.022942
     0.023586    0.023589    0.023834    0.023845    0.024090    0.024090
     0.024114    0.024115    0.024134    0.024135    0.024142    0.024143
     0.045417    0.074847    0.159963    0.159991    0.159997    0.160010
     0.160031    0.216490    0.224271    0.229940    0.232081    0.235306
     0.240843    0.246850    0.249985    0.249991    0.249999    0.250004
     0.252594    0.289186    0.293710    0.301033    0.301087    0.301212
     0.329026    0.356665    0.356665    0.356670    0.356682    0.413411
     0.418867    0.429798    0.430325    0.461468    0.465057    0.471098
     0.472603    0.478198    0.479063    0.479159    0.479869

 Minimum search - taking simple RFO step
 Searching for Lamda that Minimizes Along All modes
 Value Taken    Lamda =  -0.00869617
 Calculated Step too Large.  Step scaled by  0.731907
 Step Taken.  Stepsize is  0.300000

                             Maximum     Tolerance    Cnvgd?
         Gradient           0.015931      0.000300      NO
         Displacement       0.203943      0.001200      NO
         Energy change     -0.008521      0.000001      NO


 New Cartesian Coordinates Obtained by Inverse Iteration

 Displacement from previous Coordinates is:  0.433131
 ----------------------------------------------------------------
             Standard Nuclear Orientation (Angstroms)
    I     Atom           X                Y                Z
 ----------------------------------------------------------------
    1      C       0.0408046828    -0.0223955677     0.0660310217
    2      C      -0.0262379438     0.0961430785     1.4630031937
    3      Cl      1.4262886902     0.2231670019     2.4262356526
    4      C      -1.2459577459     0.1495514618     2.1273419710
    5      H      -1.2707560542     0.2449180301     3.2041728004
    6      C      -2.4380810261     0.0948207682     1.4125757719
    7      Cl     -3.9440707773     0.1623509980     2.2873588011
    8      C      -2.4015817153    -0.0096472027     0.0196846487
    9      Cl     -3.8635389050    -0.0814157000    -0.9296040991
   10      C      -1.1739418512    -0.0658741774    -0.6298179536
   11      H      -1.1631498663    -0.1712889013    -1.7071636532
   12      C       1.3097937637    -0.0705464989    -0.7056710063
   13      C       2.3382338524    -0.9938669854    -0.4618160705
   14      Cl      2.1719622282    -2.2087574985     0.7863828950
   15      C       3.5032226014    -0.9952932996    -1.2247579572
   16      H       4.2759054440    -1.7229372767    -1.0123655100
   17      C       3.6682840224    -0.0818031611    -2.2586200163
   18      H       4.5722520414    -0.0808309379    -2.8531976672
   19      C       2.6498252389     0.8290623869    -2.5186936522
   20      Cl      2.8394187203     1.9929330513    -3.8204781479
   21      C       1.4885090594     0.8393151342    -1.7597869746
   22      H       0.7207186447     1.5744613568    -1.9628098740
 ----------------------------------------------------------------
 Nuclear Repulsion Energy =        1714.27925103 hartrees
 There are       81 alpha and       81 beta electrons
 Applying Cartesian multipole field
    Component          Value
    ---------          -----
     (2,0,0)        1.00000E-11
     (0,2,0)        2.00000E-11
     (0,0,2)       -3.00000E-11
 Nucleus-field energy     =    -0.0000000150 hartrees
 Requested basis set is 6-311++G(d,p)
 There are 162 shells and 449 basis functions
 A cutoff of  1.0D-15 yielded  10157 shell pairs
 There are     84310 function pairs (     90590 Cartesian)
 Smallest overlap matrix eigenvalue = 2.94E-07
 Linear dependence detected in AO basis
 Number of orthogonalized atomic orbitals = 445
 Maximum deviation from orthogonality = 7.523E-10
 Guess from superposition of atomic densities
 Warning:  Energy on first SCF cycle will be non-variational
 SAD guess density has 162.000000 electrons

 -----------------------------------------------------------------------
  General SCF calculation program by
  Eric Jon Sundstrom, Paul Horn, Yuezhi Mao, Dmitri Zuev, Alec White,
  David Stuck, Shaama M.S., Shane Yost, Joonho Lee, David Small,
  Daniel Levine, Susi Lehtola, Hugh Burton, Evgeny Epifanovsky,
  Bang C. Huynh
 -----------------------------------------------------------------------
 Exchange:     0.2000 Hartree-Fock + 0.0800 Slater + 0.7200 B88
 Correlation:  0.1900 VWN1RPA + 0.8100 LYP
 Using SG-1 standard quadrature grid
 A restricted SCF calculation will be
 performed using DIIS
 SCF converges when DIIS error is below 1.0e-08
 ---------------------------------------
  Cycle       Energy         DIIS error
 ---------------------------------------
    1   -2765.5253762845      2.92e-02  
    2   -2761.3767344466      2.32e-03  
    3   -2761.3085809231      2.78e-03  
    4   -2761.5067466939      5.18e-04  
    5   -2761.5122872240      2.59e-04  
    6   -2761.5137464382      1.12e-04  
    7   -2761.5140641244      2.31e-05  
    8   -2761.5140739550      1.24e-05  
    9   -2761.5140778968      2.32e-06  
   10   -2761.5140780181      9.87e-07  
   11   -2761.5140780427      1.95e-07  
   12   -2761.5140780436      9.64e-08  
   13   -2761.5140780436      3.59e-08  
   14   -2761.5140780438      9.79e-09  Convergence criterion met
 ---------------------------------------
 SCF time:   CPU 622.80s  wall 623.00s 
 SCF   energy in the final basis set =    -2761.5140780438
 Total energy in the final basis set =    -2761.5140780438

 --------------------------------------------------------------

                    Orbital Energies (a.u.)
 --------------------------------------------------------------

 Alpha MOs
 -- Occupied --
********-101.5751-101.5702-101.5691-101.5663 -10.2725 -10.2694 -10.2685
-10.2630 -10.2612 -10.2329 -10.2317 -10.2205 -10.2200 -10.2153 -10.2140
-10.2134  -9.4908  -9.4896  -9.4847  -9.4845  -9.4816  -7.2556  -7.2545
 -7.2494  -7.2492  -7.2463  -7.2457  -7.2449  -7.2445  -7.2438  -7.2394
 -7.2393  -7.2392  -7.2386  -7.2364  -7.2359  -0.9481  -0.9295  -0.9059
 -0.8915  -0.8807  -0.8541  -0.8375  -0.8094  -0.7694  -0.7517  -0.7359
 -0.6706  -0.6478  -0.6377  -0.6008  -0.5493  -0.5370  -0.5266  -0.5113
 -0.5004  -0.4811  -0.4663  -0.4639  -0.4576  -0.4475  -0.4338  -0.4279
 -0.4120  -0.4044  -0.4010  -0.3938  -0.3840  -0.3677  -0.3483  -0.3419
 -0.3359  -0.3347  -0.3311  -0.3275  -0.3159  -0.3006  -0.2808  -0.2626
 -0.2596
 -- Virtual --
 -0.0717  -0.0568  -0.0484  -0.0326  -0.0263  -0.0143  -0.0057   0.0003
  0.0022   0.0073   0.0106   0.0203   0.0239   0.0299   0.0355   0.0412
  0.0453   0.0514   0.0565   0.0638   0.0657   0.0687   0.0711   0.0810
  0.0849   0.0885   0.0941   0.0952   0.0980   0.1004   0.1044   0.1066
  0.1097   0.1130   0.1140   0.1167   0.1210   0.1245   0.1263   0.1270
  0.1317   0.1338   0.1359   0.1380   0.1388   0.1450   0.1472   0.1502
  0.1566   0.1629   0.1661   0.1685   0.1766   0.1803   0.1820   0.1836
  0.1895   0.1984   0.2048   0.2064   0.2140   0.2179   0.2215   0.2227
  0.2297   0.2333   0.2387   0.2408   0.2439   0.2490   0.2508   0.2531
  0.2538   0.2579   0.2616   0.2678   0.2720   0.2745   0.2772   0.2804
  0.2868   0.2931   0.2940   0.2998   0.3060   0.3097   0.3120   0.3212
  0.3230   0.3307   0.3351   0.3469   0.3516   0.3685   0.4027   0.4178
  0.4270   0.4309   0.4389   0.4416   0.4508   0.4552   0.4612   0.4702
  0.4740   0.4793   0.4849   0.4937   0.4995   0.5039   0.5067   0.5236
  0.5315   0.5378   0.5427   0.5539   0.5607   0.5641   0.5751   0.5789
  0.5840   0.5874   0.5908   0.5985   0.6055   0.6061   0.6170   0.6204
  0.6273   0.6484   0.6589   0.6645   0.6745   0.6773   0.6852   0.6899
  0.7000   0.7110   0.7189   0.7237   0.7368   0.7420   0.7646   0.7954
  0.8011   0.8156   0.8195   0.8271   0.8318   0.8360   0.8398   0.8428
  0.8466   0.8512   0.8520   0.8548   0.8570   0.8636   0.8716   0.8738
  0.8811   0.8910   0.8923   0.8971   0.9024   0.9123   0.9166   0.9213
  0.9239   0.9331   0.9403   0.9464   0.9477   0.9511   0.9600   0.9682
  0.9727   0.9820   0.9918   1.0000   1.0059   1.0180   1.0256   1.0339
  1.0462   1.0722   1.0934   1.1058   1.1156   1.1318   1.1658   1.1798
  1.2096   1.2124   1.2254   1.2340   1.2450   1.2548   1.2611   1.2854
  1.2917   1.3050   1.3072   1.3192   1.3325   1.3529   1.3754   1.4276
  1.4567   1.4851   1.5012   1.5045   1.5214   1.5417   1.5570   1.5643
  1.5761   1.5949   1.6039   1.6137   1.6391   1.6594   1.6865   1.6948
  1.6981   1.7098   1.7477   1.7577   1.7855   1.8133   1.8442   1.8649
  1.8740   1.8858   1.8899   1.9096   1.9133   1.9269   1.9555   1.9620
  1.9692   1.9765   1.9854   2.0052   2.0304   2.0508   2.0617   2.0975
  2.1217   2.1307   2.1422   2.1894   2.2229   2.2350   2.2511   2.2753
  2.2795   2.2854   2.2945   2.2991   2.3179   2.3297   2.3446   2.3781
  2.3852   2.4160   2.4345   2.4516   2.4676   2.4817   2.5134   2.5245
  2.5363   2.5611   2.5705   2.5892   2.5916   2.6066   2.6426   2.6513
  2.6717   2.6963   2.7036   2.7142   2.7217   2.7427   2.7507   2.7599
  2.7781   2.7818   2.7864   2.7993   2.8175   2.8366   2.8496   2.8923
  2.9050   2.9651   2.9781   3.0564   3.0632   3.0771   3.0964   3.1332
  3.1419   3.1615   3.2102   3.2569   3.2728   3.3339   3.3508   3.4018
  3.4851   3.5149   3.5413   3.6206   3.7176   3.7759   3.8214   3.8688
  3.9113   4.0454   4.1148   4.1324   4.3898   4.7966   4.8220   9.7560
  9.7755   9.7957   9.8124   9.8330  23.3839  23.5474  23.8243  23.8483
 23.8875  23.9223  23.9676  24.0019  24.0389  24.0570  24.1013  24.1346
 25.7823  25.8265  25.8641  25.9168  25.9568  26.0773  26.1070  26.1461
 26.2576  26.4115  26.4995  26.5914  26.7087  26.7756  26.8315 215.7481
215.7683 215.7919 215.8178 215.8350
 --------------------------------------------------------------

          Ground-State Mulliken Net Atomic Charges

     Atom                 Charge (a.u.)
  ----------------------------------------
      1 C                    -0.198353
      2 C                    -0.360408
      3 Cl                    0.420482
      4 C                    -0.638111
      5 H                     0.222854
      6 C                     0.092229
      7 Cl                    0.507572
      8 C                     0.331870
      9 Cl                    0.614394
     10 C                    -1.260491
     11 H                     0.226133
     12 C                     0.326525
     13 C                    -0.884060
     14 Cl                    0.426826
     15 C                    -0.208349
     16 H                     0.205770
     17 C                    -0.691508
     18 H                     0.181154
     19 C                     0.899106
     20 Cl                    0.453394
     21 C                    -0.879946
     22 H                     0.212915
  ----------------------------------------
  Sum of atomic charges =     0.000000

 -----------------------------------------------------------------
                    Cartesian Multipole Moments
 -----------------------------------------------------------------
    Charge (ESU x 10^10)
                 0.0000
    Dipole Moment (Debye)
         X       1.3496      Y      -0.2411      Z      -0.4766
       Tot       1.4514
    Quadrupole Moments (Debye-Ang)
        XX    -130.3457     XY      -3.6712     YY    -135.6192
        XZ      -2.4984     YZ       2.0367     ZZ    -131.9843
    Octopole Moments (Debye-Ang^2)
       XXX     -22.9710    XXY     -18.7363    XYY     -31.6196
       YYY       1.2548    XXZ      -1.2512    XYZ       9.2422
       YYZ      19.3411    XZZ     -37.0592    YZZ      -6.5185
       ZZZ      75.4450
    Hexadecapole Moments (Debye-Ang^3)
      XXXX   -5365.7111   XXXY     -54.2685   XXYY   -1114.5501
      XYYY      25.2657   YYYY    -976.4106   XXXZ     849.0532
      XXYZ     155.2792   XYYZ     324.4626   YYYZ     325.6768
      XXZZ   -1417.7346   XYZZ     -13.2895   YYZZ    -693.0535
      XZZZ     953.5625   YZZZ     346.2880   ZZZZ   -3180.2488
 -----------------------------------------------------------------
 Calculating analytic gradient of the SCF energy
 Gradient of SCF Energy
            1           2           3           4           5           6
    1   0.0010884   0.0000206   0.0030429  -0.0000056   0.0000306  -0.0003871
    2   0.0011794  -0.0005677  -0.0109941  -0.0001169  -0.0000387  -0.0001405
    3  -0.0003336   0.0004725  -0.0069248  -0.0001542  -0.0000349   0.0000914
            7           8           9          10          11          12
    1   0.0001377  -0.0001851   0.0001586  -0.0002936  -0.0001111  -0.0010998
    2  -0.0000011   0.0001268  -0.0000277   0.0006693  -0.0000135  -0.0009454
    3  -0.0002393  -0.0003293   0.0003168   0.0002280  -0.0000096   0.0000825
           13          14          15          16          17          18
    1   0.0004242  -0.0028442  -0.0000016  -0.0000280   0.0001901  -0.0000455
    2  -0.0001491   0.0109600   0.0003849  -0.0000231  -0.0000581   0.0000184
    3   0.0003712   0.0072646  -0.0000875   0.0000406  -0.0001017   0.0000021
           19          20          21          22
    1  -0.0002515   0.0000104   0.0000559   0.0000937
    2  -0.0000695   0.0001163  -0.0003171   0.0000072
    3   0.0002649  -0.0000860  -0.0008682   0.0000343
 Max gradient component =       1.099E-02
 RMS gradient           =       2.359E-03
 Gradient time:  CPU 221.85 s  wall 221.86 s
 Geometry Optimization Parameters
   NAtoms,    NIC,     NZ,  NCons,   NDum,   NFix, NCnnct, MaxDiis
       22     163      22       0       0       0       0       0

 Cartesian Hessian Update
 Hessian updated using BFGS update


** GEOMETRY OPTIMIZATION IN DELOCALIZED INTERNAL COORDINATES **
   Searching for a Minimum

   Optimization Cycle:   5

                       Coordinates (Angstroms)
     ATOM                X               Y               Z
      1  C         0.0408046828   -0.0223955677    0.0660310217
      2  C        -0.0262379438    0.0961430785    1.4630031937
      3  Cl        1.4262886902    0.2231670019    2.4262356526
      4  C        -1.2459577459    0.1495514618    2.1273419710
      5  H        -1.2707560542    0.2449180301    3.2041728004
      6  C        -2.4380810261    0.0948207682    1.4125757719
      7  Cl       -3.9440707773    0.1623509980    2.2873588011
      8  C        -2.4015817153   -0.0096472027    0.0196846487
      9  Cl       -3.8635389050   -0.0814157000   -0.9296040991
     10  C        -1.1739418512   -0.0658741774   -0.6298179536
     11  H        -1.1631498663   -0.1712889013   -1.7071636532
     12  C         1.3097937637   -0.0705464989   -0.7056710063
     13  C         2.3382338524   -0.9938669854   -0.4618160705
     14  Cl        2.1719622282   -2.2087574985    0.7863828950
     15  C         3.5032226014   -0.9952932996   -1.2247579572
     16  H         4.2759054440   -1.7229372767   -1.0123655100
     17  C         3.6682840224   -0.0818031611   -2.2586200163
     18  H         4.5722520414   -0.0808309379   -2.8531976672
     19  C         2.6498252389    0.8290623869   -2.5186936522
     20  Cl        2.8394187203    1.9929330513   -3.8204781479
     21  C         1.4885090594    0.8393151342   -1.7597869746
     22  H         0.7207186447    1.5744613568   -1.9628098740
   Point Group: c1    Number of degrees of freedom:    60


   Energy is  -2761.514078044

 Hessian updated using BFGS update

 60 Hessian modes will be used to form the next step
  Hessian Eigenvalues:
     0.015375    0.017705    0.019114    0.020667    0.020929    0.022936
     0.023579    0.023586    0.023834    0.023845    0.024086    0.024090
     0.024109    0.024114    0.024130    0.024136    0.024141    0.024143
     0.031301    0.074938    0.159967    0.159991    0.159998    0.160011
     0.160041    0.216495    0.224260    0.229958    0.232083    0.235329
     0.240909    0.246871    0.249985    0.249992    0.250000    0.250010
     0.252612    0.289185    0.293718    0.301034    0.301101    0.301303
     0.329026    0.356665    0.356665    0.356665    0.356670    0.356682
     0.413416    0.418923    0.429797    0.430327    0.461493    0.464982
     0.471104    0.472862    0.478228    0.479064    0.479164    0.479946

 Minimum search - taking simple RFO step
 Searching for Lamda that Minimizes Along All modes
 Value Taken    Lamda =  -0.00508596
 Calculated Step too Large.  Step scaled by  0.741554
 Step Taken.  Stepsize is  0.300000

                             Maximum     Tolerance    Cnvgd?
         Gradient           0.009390      0.000300      NO
         Displacement       0.197520      0.001200      NO
         Energy change     -0.005090      0.000001      NO


 New Cartesian Coordinates Obtained by Inverse Iteration

 Displacement from previous Coordinates is:  0.491540
 ----------------------------------------------------------------
             Standard Nuclear Orientation (Angstroms)
    I     Atom           X                Y                Z
 ----------------------------------------------------------------
    1      C       0.0412209324    -0.0283401903     0.0681885611
    2      C      -0.0261545749     0.1340437865     1.4599502139
    3      Cl      1.4264652670     0.3084487092     2.4195075918
    4      C      -1.2458077607     0.1931474708     2.1234754540
    5      H      -1.2720980212     0.3225531417     3.1967312883
    6      C      -2.4374171757     0.1003001203     1.4112665095
    7      Cl     -3.9432027419     0.1759348859     2.2858613729
    8      C      -2.4003761753    -0.0503232502     0.0223898292
    9      Cl     -3.8607028336    -0.1677727904    -0.9245758371
   10      C      -1.1716742193    -0.1105045368    -0.6257914640
   11      H      -1.1578016518    -0.2472373684    -1.6996122431
   12      C       1.3114051649    -0.0731635648    -0.7037550133
   13      C       2.3226682898    -1.0205770849    -0.4877300459
   14      Cl      2.1355828208    -2.2684487928     0.7274911453
   15      C       3.4863854239    -1.0221600305    -1.2526754510
   16      H       4.2462967333    -1.7691002684    -1.0624668970
   17      C       3.6663756516    -0.0813687239    -2.2594843760
   18      H       4.5694800724    -0.0790371671    -2.8553936628
   19      C       2.6641361539     0.8548485295    -2.4914049149
   20      Cl      2.8731933046     2.0511207124    -3.7605658258
   21      C       1.5034965286     0.8639260266    -1.7309221822
   22      H       0.7464319157     1.6157764462    -1.9124798788
 ----------------------------------------------------------------
 Nuclear Repulsion Energy =        1711.72350324 hartrees
 There are       81 alpha and       81 beta electrons
 Applying Cartesian multipole field
    Component          Value
    ---------          -----
     (2,0,0)        1.00000E-11
     (0,2,0)        2.00000E-11
     (0,0,2)       -3.00000E-11
 Nucleus-field energy     =    -0.0000000130 hartrees
 Requested basis set is 6-311++G(d,p)
 There are 162 shells and 449 basis functions
 A cutoff of  1.0D-15 yielded  10158 shell pairs
 There are     84309 function pairs (     90590 Cartesian)
 Smallest overlap matrix eigenvalue = 2.94E-07
 Linear dependence detected in AO basis
 Number of orthogonalized atomic orbitals = 445
 Maximum deviation from orthogonality = 4.638E-10
 Guess from superposition of atomic densities
 Warning:  Energy on first SCF cycle will be non-variational
 SAD guess density has 162.000000 electrons

 -----------------------------------------------------------------------
  General SCF calculation program by
  Eric Jon Sundstrom, Paul Horn, Yuezhi Mao, Dmitri Zuev, Alec White,
  David Stuck, Shaama M.S., Shane Yost, Joonho Lee, David Small,
  Daniel Levine, Susi Lehtola, Hugh Burton, Evgeny Epifanovsky,
  Bang C. Huynh
 -----------------------------------------------------------------------
 Exchange:     0.2000 Hartree-Fock + 0.0800 Slater + 0.7200 B88
 Correlation:  0.1900 VWN1RPA + 0.8100 LYP
 Using SG-1 standard quadrature grid
 A restricted SCF calculation will be
 performed using DIIS
 SCF converges when DIIS error is below 1.0e-08
 ---------------------------------------
  Cycle       Energy         DIIS error
 ---------------------------------------
    1   -2765.5121240945      2.92e-02  
    2   -2761.3798458922      2.32e-03  
    3   -2761.3121424630      2.77e-03  
    4   -2761.5097363959      5.18e-04  
    5   -2761.5152238476      2.63e-04  
    6   -2761.5167319976      1.12e-04  
    7   -2761.5170481671      2.31e-05  
    8   -2761.5170580217      1.23e-05  
    9   -2761.5170618963      2.29e-06  
   10   -2761.5170620143      9.90e-07  
   11   -2761.5170620391      1.87e-07  
   12   -2761.5170620399      9.57e-08  
   13   -2761.5170620401      3.43e-08  
   14   -2761.5170620401      9.31e-09  Convergence criterion met
 ---------------------------------------
 SCF time:   CPU 620.69s  wall 620.00s 
 SCF   energy in the final basis set =    -2761.5170620401
 Total energy in the final basis set =    -2761.5170620401

 --------------------------------------------------------------

                    Orbital Energies (a.u.)
 --------------------------------------------------------------

 Alpha MOs
 -- Occupied --
********-101.5751-101.5701-101.5701-101.5672 -10.2726 -10.2695 -10.2686
-10.2631 -10.2612 -10.2327 -10.2315 -10.2204 -10.2201 -10.2153 -10.2141
-10.2135  -9.4908  -9.4897  -9.4852  -9.4847  -9.4823  -7.2556  -7.2546
 -7.2500  -7.2494  -7.2470  -7.2457  -7.2449  -7.2446  -7.2438  -7.2400
 -7.2394  -7.2394  -7.2392  -7.2370  -7.2366  -0.9478  -0.9293  -0.9054
 -0.8918  -0.8808  -0.8532  -0.8380  -0.8093  -0.7695  -0.7514  -0.7362
 -0.6702  -0.6479  -0.6376  -0.6011  -0.5490  -0.5365  -0.5268  -0.5125
 -0.4998  -0.4814  -0.4661  -0.4638  -0.4576  -0.4471  -0.4333  -0.4281
 -0.4116  -0.4035  -0.4006  -0.3929  -0.3837  -0.3677  -0.3482  -0.3402
 -0.3351  -0.3348  -0.3315  -0.3277  -0.3201  -0.2999  -0.2813  -0.2635
 -0.2600
 -- Virtual --
 -0.0701  -0.0575  -0.0477  -0.0344  -0.0269  -0.0145  -0.0059   0.0006
  0.0022   0.0068   0.0102   0.0200   0.0238   0.0296   0.0352   0.0420
  0.0452   0.0509   0.0562   0.0637   0.0645   0.0693   0.0707   0.0805
  0.0849   0.0883   0.0942   0.0955   0.0977   0.1000   0.1046   0.1065
  0.1093   0.1128   0.1150   0.1163   0.1205   0.1241   0.1259   0.1265
  0.1312   0.1333   0.1354   0.1375   0.1384   0.1440   0.1476   0.1497
  0.1554   0.1629   0.1658   0.1682   0.1767   0.1798   0.1810   0.1837
  0.1887   0.1979   0.2040   0.2055   0.2130   0.2177   0.2224   0.2229
  0.2313   0.2345   0.2388   0.2407   0.2440   0.2486   0.2516   0.2526
  0.2535   0.2588   0.2615   0.2671   0.2707   0.2743   0.2776   0.2797
  0.2861   0.2915   0.2956   0.3005   0.3047   0.3087   0.3127   0.3201
  0.3239   0.3298   0.3363   0.3454   0.3516   0.3682   0.4035   0.4173
  0.4280   0.4309   0.4378   0.4421   0.4500   0.4559   0.4617   0.4705
  0.4739   0.4799   0.4816   0.4966   0.5016   0.5031   0.5076   0.5238
  0.5333   0.5404   0.5422   0.5547   0.5598   0.5646   0.5770   0.5794
  0.5866   0.5885   0.5910   0.5991   0.6042   0.6062   0.6196   0.6212
  0.6290   0.6497   0.6602   0.6665   0.6734   0.6777   0.6850   0.6900
  0.7000   0.7094   0.7184   0.7236   0.7350   0.7403   0.7670   0.7950
  0.7999   0.8144   0.8192   0.8279   0.8310   0.8349   0.8402   0.8427
  0.8467   0.8510   0.8534   0.8559   0.8586   0.8627   0.8715   0.8734
  0.8824   0.8886   0.8906   0.8977   0.9036   0.9105   0.9146   0.9211
  0.9255   0.9310   0.9322   0.9427   0.9467   0.9513   0.9610   0.9689
  0.9733   0.9824   0.9923   0.9997   1.0083   1.0150   1.0226   1.0348
  1.0434   1.0679   1.0967   1.1064   1.1266   1.1332   1.1681   1.1822
  1.2100   1.2126   1.2244   1.2342   1.2474   1.2540   1.2647   1.2844
  1.2894   1.3030   1.3070   1.3189   1.3341   1.3534   1.3776   1.4297
  1.4550   1.4865   1.5011   1.5043   1.5236   1.5441   1.5575   1.5662
  1.5766   1.5957   1.6036   1.6116   1.6401   1.6604   1.6857   1.6939
  1.6961   1.7128   1.7471   1.7579   1.7846   1.8156   1.8420   1.8637
  1.8693   1.8868   1.8883   1.9131   1.9149   1.9280   1.9560   1.9631
  1.9699   1.9794   1.9873   2.0042   2.0328   2.0496   2.0606   2.0933
  2.1227   2.1287   2.1404   2.1885   2.2231   2.2348   2.2522   2.2730
  2.2784   2.2835   2.2930   2.2946   2.3176   2.3340   2.3450   2.3763
  2.3907   2.4157   2.4353   2.4552   2.4667   2.4788   2.5122   2.5245
  2.5362   2.5581   2.5691   2.5879   2.5901   2.6062   2.6411   2.6542
  2.6740   2.6972   2.7038   2.7145   2.7260   2.7432   2.7484   2.7594
  2.7772   2.7802   2.7847   2.7997   2.8174   2.8295   2.8488   2.8876
  2.9057   2.9680   2.9811   3.0568   3.0647   3.0783   3.0934   3.1321
  3.1402   3.1611   3.2102   3.2558   3.2735   3.3359   3.3504   3.4006
  3.4860   3.5157   3.5418   3.6215   3.7169   3.7775   3.8219   3.8693
  3.9124   4.0455   4.1154   4.1300   4.3799   4.7973   4.8229   9.7575
  9.7757   9.7951   9.8210   9.8274  23.3845  23.5474  23.8251  23.8488
 23.8871  23.9222  23.9682  24.0034  24.0386  24.0582  24.1028  24.1353
 25.7819  25.8253  25.8627  25.8975  25.9550  26.0793  26.1106  26.1442
 26.2712  26.3846  26.4993  26.5905  26.7072  26.7658  26.8240 215.7494
215.7685 215.7910 215.8205 215.8358
 --------------------------------------------------------------

          Ground-State Mulliken Net Atomic Charges

     Atom                 Charge (a.u.)
  ----------------------------------------
      1 C                    -0.195646
      2 C                    -0.433642
      3 Cl                    0.388723
      4 C                    -0.538639
      5 H                     0.222908
      6 C                     0.137591
      7 Cl                    0.508579
      8 C                     0.229843
      9 Cl                    0.611229
     10 C                    -1.230303
     11 H                     0.225870
     12 C                     0.369198
     13 C                    -0.880298
     14 Cl                    0.397669
     15 C                    -0.181734
     16 H                     0.205688
     17 C                    -0.692034
     18 H                     0.182026
     19 C                     0.866453
     20 Cl                    0.452842
     21 C                    -0.860197
     22 H                     0.213872
  ----------------------------------------
  Sum of atomic charges =     0.000000

 -----------------------------------------------------------------
                    Cartesian Multipole Moments
 -----------------------------------------------------------------
    Charge (ESU x 10^10)
                 0.0000
    Dipole Moment (Debye)
         X       1.3292      Y      -0.2318      Z      -0.5141
       Tot       1.4439
    Quadrupole Moments (Debye-Ang)
        XX    -130.4934     XY      -3.8433     YY    -135.4980
        XZ      -2.6551     YZ       2.3421     ZZ    -131.8774
    Octopole Moments (Debye-Ang^2)
       XXX     -24.1025    XXY     -19.1771    XYY     -31.4028
       YYY       0.6764    XXZ      -1.7014    XYZ       9.4846
       YYZ      19.3021    XZZ     -36.6637    YZZ      -6.2977
       ZZZ      74.8781
    Hexadecapole Moments (Debye-Ang^3)
      XXXX   -5368.5521   XXXY     -78.8386   XXYY   -1121.4100
      XYYY      -0.2088   YYYY   -1026.7468   XXXZ     854.8646
      XXYZ     152.8264   XYYZ     326.1199   YYYZ     308.4089
      XXZZ   -1407.3680   XYZZ     -21.1152   YYZZ    -692.9417
      XZZZ     958.2813   YZZZ     334.2434   ZZZZ   -3127.4536
 -----------------------------------------------------------------
 Calculating analytic gradient of the SCF energy
 Gradient of SCF Energy
            1           2           3           4           5           6
    1   0.0010127  -0.0001921   0.0016785   0.0000837   0.0000130  -0.0004118
    2   0.0006811  -0.0003500  -0.0066755  -0.0001481  -0.0000163   0.0001426
    3  -0.0003130   0.0000275  -0.0037190  -0.0000371  -0.0000167   0.0003254
            7           8           9          10          11          12
    1   0.0002167  -0.0003126   0.0002490  -0.0002599  -0.0000601  -0.0009027
    2  -0.0000414  -0.0000847  -0.0000051   0.0006674  -0.0000658  -0.0009067
    3  -0.0001097  -0.0006059   0.0002126   0.0001860  -0.0000209   0.0003579
           13          14          15          16          17          18
    1   0.0001825  -0.0013674   0.0000965  -0.0000342   0.0003071  -0.0000295
    2   0.0002791   0.0064249   0.0002360  -0.0000309  -0.0001513   0.0000214
    3   0.0001378   0.0044793  -0.0002164   0.0000704  -0.0000801   0.0000210
           19          20          21          22
    1  -0.0004745   0.0000379   0.0001003   0.0000671
    2  -0.0000676   0.0001255  -0.0000680   0.0000334
    3   0.0003401  -0.0001451  -0.0009803   0.0000863
 Max gradient component =       6.675E-03
 RMS gradient           =       1.410E-03
 Gradient time:  CPU 221.84 s  wall 221.85 s
 Geometry Optimization Parameters
   NAtoms,    NIC,     NZ,  NCons,   NDum,   NFix, NCnnct, MaxDiis
       22     163      22       0       0       0       0       0

 Cartesian Hessian Update
 Hessian updated using BFGS update


** GEOMETRY OPTIMIZATION IN DELOCALIZED INTERNAL COORDINATES **
   Searching for a Minimum

   Optimization Cycle:   6

                       Coordinates (Angstroms)
     ATOM                X               Y               Z
      1  C         0.0412209324   -0.0283401903    0.0681885611
      2  C        -0.0261545749    0.1340437865    1.4599502139
      3  Cl        1.4264652670    0.3084487092    2.4195075918
      4  C        -1.2458077607    0.1931474708    2.1234754540
      5  H        -1.2720980212    0.3225531417    3.1967312883
      6  C        -2.4374171757    0.1003001203    1.4112665095
      7  Cl       -3.9432027419    0.1759348859    2.2858613729
      8  C        -2.4003761753   -0.0503232502    0.0223898292
      9  Cl       -3.8607028336   -0.1677727904   -0.9245758371
     10  C        -1.1716742193   -0.1105045368   -0.6257914640
     11  H        -1.1578016518   -0.2472373684   -1.6996122431
     12  C         1.3114051649   -0.0731635648   -0.7037550133
     13  C         2.3226682898   -1.0205770849   -0.4877300459
     14  Cl        2.1355828208   -2.2684487928    0.7274911453
     15  C         3.4863854239   -1.0221600305   -1.2526754510
     16  H         4.2462967333   -1.7691002684   -1.0624668970
     17  C         3.6663756516   -0.0813687239   -2.2594843760
     18  H         4.5694800724   -0.0790371671   -2.8553936628
     19  C         2.6641361539    0.8548485295   -2.4914049149
     20  Cl        2.8731933046    2.0511207124   -3.7605658258
     21  C         1.5034965286    0.8639260266   -1.7309221822
     22  H         0.7464319157    1.6157764462   -1.9124798788
   Point Group: c1    Number of degrees of freedom:    60


   Energy is  -2761.517062040

 Hessian updated using BFGS update

 60 Hessian modes will be used to form the next step
  Hessian Eigenvalues:
     0.012926    0.017701    0.018667    0.020633    0.020932    0.022894
     0.023241    0.023587    0.023822    0.023843    0.024014    0.024090
     0.024096    0.024114    0.024125    0.024136    0.024140    0.024143
     0.024345    0.075319    0.159967    0.159992    0.159999    0.160011
     0.160038    0.216503    0.224255    0.229922    0.232078    0.235335
     0.240916    0.246871    0.249984    0.249994    0.250000    0.250006
     0.252733    0.289195    0.293816    0.301034    0.301093    0.301269
     0.328966    0.356665    0.356665    0.356665    0.356669    0.356682
     0.413424    0.418931    0.429799    0.430327    0.461521    0.464921
     0.471105    0.472891    0.478227    0.479078    0.479165    0.480021

 Minimum search - taking simple RFO step
 Searching for Lamda that Minimizes Along All modes
 Value Taken    Lamda =  -0.00308276
 Calculated Step too Large.  Step scaled by  0.741222
 Step Taken.  Stepsize is  0.300000

                             Maximum     Tolerance    Cnvgd?
         Gradient           0.005648      0.000300      NO
         Displacement       0.196384      0.001200      NO
         Energy change     -0.002984      0.000001      NO


 New Cartesian Coordinates Obtained by Inverse Iteration

 Displacement from previous Coordinates is:  0.531681
 ----------------------------------------------------------------
             Standard Nuclear Orientation (Angstroms)
    I     Atom           X                Y                Z
 ----------------------------------------------------------------
    1      C       0.0386121838    -0.0314047113     0.0654551920
    2      C      -0.0250890304     0.1759406312     1.4505339442
    3      Cl      1.4318615920     0.4021375651     2.3958737126
    4      C      -1.2425933455     0.2377176193     2.1173434688
    5      H      -1.2679231677     0.4023260699     3.1857950726
    6      C      -2.4346880235     0.1007618345     1.4125369903
    7      Cl     -3.9391058103     0.1827386509     2.2896225632
    8      C      -2.4004700048    -0.0954763133     0.0295032898
    9      Cl     -3.8624151291    -0.2639541695    -0.9077577243
   10      C      -1.1730465778    -0.1568724104    -0.6219957796
   11      H      -1.1588183598    -0.3250703186    -1.6913121737
   12      C       1.3102059285    -0.0729724389    -0.7065882994
   13      C       2.3001602591    -1.0469657495    -0.5172538776
   14      Cl      2.0828014139    -2.3253269636     0.6631417468
   15      C       3.4657623830    -1.0495671444    -1.2788737888
   16      H       4.2105423820    -1.8166076959    -1.1102779905
   17      C       3.6668199627    -0.0810297110    -2.2554319583
   18      H       4.5713212172    -0.0784292701    -2.8493043544
   19      C       2.6845264559     0.8819527006    -2.4609702613
   20      Cl      2.9208545464     2.1107971814    -3.6933536982
   21      C       1.5213282829     0.8910736467    -1.7033190402
   22      H       0.7772559464     1.6602970575    -1.8653628597
 ----------------------------------------------------------------
 Nuclear Repulsion Energy =        1710.04388889 hartrees
 There are       81 alpha and       81 beta electrons
 Applying Cartesian multipole field
    Component          Value
    ---------          -----
     (2,0,0)        1.00000E-11
     (0,2,0)        2.00000E-11
     (0,0,2)       -3.00000E-11
 Nucleus-field energy     =    -0.0000000107 hartrees
 Requested basis set is 6-311++G(d,p)
 There are 162 shells and 449 basis functions
 A cutoff of  1.0D-15 yielded  10151 shell pairs
 There are     84250 function pairs (     90522 Cartesian)
 Smallest overlap matrix eigenvalue = 2.89E-07
 Linear dependence detected in AO basis
 Number of orthogonalized atomic orbitals = 445
 Maximum deviation from orthogonality = 3.902E-10
 Guess from superposition of atomic densities
 Warning:  Energy on first SCF cycle will be non-variational
 SAD guess density has 162.000000 electrons

 -----------------------------------------------------------------------
  General SCF calculation program by
  Eric Jon Sundstrom, Paul Horn, Yuezhi Mao, Dmitri Zuev, Alec White,
  David Stuck, Shaama M.S., Shane Yost, Joonho Lee, David Small,
  Daniel Levine, Susi Lehtola, Hugh Burton, Evgeny Epifanovsky,
  Bang C. Huynh
 -----------------------------------------------------------------------
 Exchange:     0.2000 Hartree-Fock + 0.0800 Slater + 0.7200 B88
 Correlation:  0.1900 VWN1RPA + 0.8100 LYP
 Using SG-1 standard quadrature grid
 A restricted SCF calculation will be
 performed using DIIS
 SCF converges when DIIS error is below 1.0e-08
 ---------------------------------------
  Cycle       Energy         DIIS error
 ---------------------------------------
    1   -2765.5035271628      2.92e-02  
    2   -2761.3816334981      2.32e-03  
    3   -2761.3143505743      2.77e-03  
    4   -2761.5114949879      5.19e-04  
    5   -2761.5169498223      2.67e-04  
    6   -2761.5185097614      1.12e-04  
    7   -2761.5188246726      2.31e-05  
    8   -2761.5188345566      1.21e-05  
    9   -2761.5188383329      2.28e-06  
   10   -2761.5188384493      9.92e-07  
   11   -2761.5188384743      1.81e-07  
   12   -2761.5188384751      9.46e-08  
   13   -2761.5188384754      3.32e-08  
   14   -2761.5188384754      8.79e-09  Convergence criterion met
 ---------------------------------------
 SCF time:   CPU 627.13s  wall 627.00s 
 SCF   energy in the final basis set =    -2761.5188384754
 Total energy in the final basis set =    -2761.5188384754

 --------------------------------------------------------------

                    Orbital Energies (a.u.)
 --------------------------------------------------------------

 Alpha MOs
 -- Occupied --
********-101.5751-101.5709-101.5701-101.5679 -10.2727 -10.2696 -10.2687
-10.2631 -10.2612 -10.2323 -10.2312 -10.2204 -10.2202 -10.2154 -10.2141
-10.2135  -9.4907  -9.4896  -9.4858  -9.4846  -9.4828  -7.2556  -7.2545
 -7.2506  -7.2493  -7.2475  -7.2456  -7.2448  -7.2445  -7.2438  -7.2406
 -7.2400  -7.2394  -7.2391  -7.2375  -7.2372  -0.9477  -0.9292  -0.9050
 -0.8920  -0.8806  -0.8525  -0.8384  -0.8092  -0.7698  -0.7511  -0.7364
 -0.6698  -0.6481  -0.6373  -0.6014  -0.5488  -0.5359  -0.5270  -0.5137
 -0.4992  -0.4817  -0.4658  -0.4638  -0.4576  -0.4468  -0.4330  -0.4283
 -0.4114  -0.4031  -0.3999  -0.3922  -0.3834  -0.3675  -0.3482  -0.3385
 -0.3353  -0.3340  -0.3318  -0.3276  -0.3237  -0.2988  -0.2819  -0.2642
 -0.2603
 -- Virtual --
 -0.0681  -0.0583  -0.0469  -0.0364  -0.0275  -0.0146  -0.0061   0.0009
  0.0022   0.0062   0.0099   0.0197   0.0237   0.0293   0.0349   0.0428
  0.0452   0.0504   0.0559   0.0632   0.0639   0.0698   0.0703   0.0800
  0.0848   0.0883   0.0941   0.0957   0.0976   0.0995   0.1048   0.1065
  0.1089   0.1125   0.1158   0.1165   0.1202   0.1236   0.1255   0.1261
  0.1307   0.1328   0.1351   0.1369   0.1381   0.1429   0.1483   0.1491
  0.1546   0.1629   0.1657   0.1681   0.1768   0.1791   0.1802   0.1841
  0.1879   0.1974   0.2033   0.2048   0.2121   0.2175   0.2229   0.2235
  0.2321   0.2361   0.2384   0.2411   0.2445   0.2483   0.2522   0.2526
  0.2534   0.2594   0.2615   0.2645   0.2705   0.2745   0.2784   0.2793
  0.2851   0.2904   0.2966   0.3014   0.3032   0.3080   0.3137   0.3191
  0.3228   0.3293   0.3374   0.3439   0.3520   0.3680   0.4046   0.4168
  0.4284   0.4308   0.4374   0.4427   0.4493   0.4565   0.4622   0.4705
  0.4735   0.4794   0.4811   0.4959   0.5030   0.5057   0.5089   0.5242
  0.5334   0.5394   0.5475   0.5547   0.5595   0.5652   0.5776   0.5799
  0.5876   0.5892   0.5928   0.6015   0.6029   0.6084   0.6222   0.6226
  0.6312   0.6502   0.6617   0.6659   0.6721   0.6773   0.6848   0.6908
  0.7000   0.7058   0.7172   0.7233   0.7343   0.7388   0.7689   0.7941
  0.7992   0.8109   0.8221   0.8284   0.8318   0.8348   0.8409   0.8427
  0.8465   0.8515   0.8545   0.8570   0.8605   0.8622   0.8713   0.8738
  0.8816   0.8873   0.8904   0.8972   0.9036   0.9089   0.9117   0.9194
  0.9251   0.9279   0.9342   0.9409   0.9470   0.9521   0.9621   0.9697
  0.9749   0.9827   0.9934   0.9980   1.0075   1.0131   1.0212   1.0357
  1.0409   1.0628   1.1013   1.1078   1.1351   1.1368   1.1707   1.1854
  1.2113   1.2142   1.2239   1.2338   1.2499   1.2526   1.2678   1.2837
  1.2871   1.3008   1.3076   1.3203   1.3356   1.3541   1.3801   1.4311
  1.4513   1.4874   1.5005   1.5039   1.5266   1.5461   1.5581   1.5682
  1.5768   1.5964   1.6037   1.6101   1.6416   1.6614   1.6850   1.6917
  1.6948   1.7154   1.7466   1.7586   1.7832   1.8179   1.8395   1.8598
  1.8659   1.8826   1.8903   1.9163   1.9176   1.9292   1.9533   1.9623
  1.9725   1.9845   1.9906   2.0054   2.0365   2.0486   2.0608   2.0894
  2.1226   2.1275   2.1391   2.1878   2.2233   2.2349   2.2534   2.2721
  2.2779   2.2846   2.2885   2.2941   2.3179   2.3372   2.3420   2.3751
  2.3966   2.4165   2.4372   2.4603   2.4648   2.4756   2.5109   2.5253
  2.5365   2.5547   2.5681   2.5860   2.5902   2.6051   2.6388   2.6576
  2.6768   2.6978   2.7028   2.7115   2.7352   2.7458   2.7471   2.7582
  2.7760   2.7795   2.7820   2.7999   2.8157   2.8272   2.8498   2.8808
  2.9059   2.9716   2.9845   3.0579   3.0680   3.0800   3.0908   3.1314
  3.1386   3.1605   3.2102   3.2548   3.2749   3.3380   3.3501   3.3998
  3.4879   3.5174   3.5429   3.6226   3.7163   3.7793   3.8227   3.8700
  3.9140   4.0457   4.1163   4.1281   4.3698   4.7988   4.8240   9.7582
  9.7759   9.7947   9.8113   9.8390  23.3851  23.5476  23.8261  23.8498
 23.8871  23.9220  23.9692  24.0048  24.0383  24.0599  24.1050  24.1367
 25.7814  25.8238  25.8626  25.9036  25.9448  26.0826  26.1172  26.1400
 26.2917  26.3541  26.5002  26.5914  26.7092  26.7526  26.8173 215.7500
215.7688 215.7903 215.8096 215.8487
 --------------------------------------------------------------

          Ground-State Mulliken Net Atomic Charges

     Atom                 Charge (a.u.)
  ----------------------------------------
      1 C                    -0.191189
      2 C                    -0.502737
      3 Cl                    0.368230
      4 C                    -0.444828
      5 H                     0.223117
      6 C                     0.180043
      7 Cl                    0.510497
      8 C                     0.123607
      9 Cl                    0.607627
     10 C                    -1.185077
     11 H                     0.225257
     12 C                     0.420855
     13 C                    -0.898362
     14 Cl                    0.377700
     15 C                    -0.183020
     16 H                     0.205751
     17 C                    -0.695731
     18 H                     0.182755
     19 C                     0.829013
     20 Cl                    0.452555
     21 C                    -0.820104
     22 H                     0.214043
  ----------------------------------------
  Sum of atomic charges =     0.000000

 -----------------------------------------------------------------
                    Cartesian Multipole Moments
 -----------------------------------------------------------------
    Charge (ESU x 10^10)
                 0.0000
    Dipole Moment (Debye)
         X       1.3143      Y      -0.2229      Z      -0.5483
       Tot       1.4414
    Quadrupole Moments (Debye-Ang)
        XX    -130.6740     XY      -4.0359     YY    -135.3815
        XZ      -2.7372     YZ       2.6108     ZZ    -131.7669
    Octopole Moments (Debye-Ang^2)
       XXX     -25.1999    XXY     -19.5995    XYY     -31.2383
       YYY       0.2880    XXZ      -1.9900    XYZ       9.6701
       YYZ      19.2538    XZZ     -36.2688    YZZ      -6.0630
       ZZZ      74.2369
    Hexadecapole Moments (Debye-Ang^3)
      XXXX   -5374.7998   XXXY    -110.6596   XXYY   -1129.6211
      XYYY     -32.7060   YYYY   -1081.9111   XXXZ     865.7080
      XXYZ     149.8363   XYYZ     329.0134   YYYZ     289.6681
      XXZZ   -1396.5216   XYZZ     -31.4106   YYZZ    -691.5945
      XZZZ     967.3562   YZZZ     320.3311   ZZZZ   -3064.0958
 -----------------------------------------------------------------
 Calculating analytic gradient of the SCF energy
 Gradient of SCF Energy
            1           2           3           4           5           6
    1   0.0006146  -0.0002435   0.0010445   0.0000895   0.0000036  -0.0002867
    2   0.0001713  -0.0001711  -0.0038393  -0.0000359   0.0000123   0.0000529
    3  -0.0001418  -0.0003702  -0.0017641  -0.0000002  -0.0000107   0.0002325
            7           8           9          10          11          12
    1   0.0001390  -0.0002321   0.0001659  -0.0001897   0.0000224  -0.0004415
    2  -0.0000126  -0.0000867   0.0000146   0.0005052  -0.0001001  -0.0004713
    3  -0.0000898  -0.0004107   0.0001301   0.0000788   0.0000346   0.0004148
           13          14          15          16          17          18
    1  -0.0000161  -0.0006269   0.0001350  -0.0000273   0.0002538  -0.0000125
    2   0.0005262   0.0033838   0.0001140  -0.0000115  -0.0001566   0.0000121
    3  -0.0000937   0.0027253  -0.0001355   0.0000664  -0.0000293   0.0000147
           19          20          21          22
    1  -0.0004349   0.0000507   0.0000001  -0.0000081
    2  -0.0000336   0.0000849   0.0000025   0.0000389
    3   0.0002156  -0.0000975  -0.0007981   0.0000290
 Max gradient component =       3.839E-03
 RMS gradient           =       7.934E-04
 Gradient time:  CPU 234.30 s  wall 234.32 s
 Geometry Optimization Parameters
   NAtoms,    NIC,     NZ,  NCons,   NDum,   NFix, NCnnct, MaxDiis
       22     163      22       0       0       0       0       0

 Cartesian Hessian Update
 Hessian updated using BFGS update


** GEOMETRY OPTIMIZATION IN DELOCALIZED INTERNAL COORDINATES **
   Searching for a Minimum

   Optimization Cycle:   7

                       Coordinates (Angstroms)
     ATOM                X               Y               Z
      1  C         0.0386121838   -0.0314047113    0.0654551920
      2  C        -0.0250890304    0.1759406312    1.4505339442
      3  Cl        1.4318615920    0.4021375651    2.3958737126
      4  C        -1.2425933455    0.2377176193    2.1173434688
      5  H        -1.2679231677    0.4023260699    3.1857950726
      6  C        -2.4346880235    0.1007618345    1.4125369903
      7  Cl       -3.9391058103    0.1827386509    2.2896225632
      8  C        -2.4004700048   -0.0954763133    0.0295032898
      9  Cl       -3.8624151291   -0.2639541695   -0.9077577243
     10  C        -1.1730465778   -0.1568724104   -0.6219957796
     11  H        -1.1588183598   -0.3250703186   -1.6913121737
     12  C         1.3102059285   -0.0729724389   -0.7065882994
     13  C         2.3001602591   -1.0469657495   -0.5172538776
     14  Cl        2.0828014139   -2.3253269636    0.6631417468
     15  C         3.4657623830   -1.0495671444   -1.2788737888
     16  H         4.2105423820   -1.8166076959   -1.1102779905
     17  C         3.6668199627   -0.0810297110   -2.2554319583
     18  H         4.5713212172   -0.0784292701   -2.8493043544
     19  C         2.6845264559    0.8819527006   -2.4609702613
     20  Cl        2.9208545464    2.1107971814   -3.6933536982
     21  C         1.5213282829    0.8910736467   -1.7033190402
     22  H         0.7772559464    1.6602970575   -1.8653628597
   Point Group: c1    Number of degrees of freedom:    60


   Energy is  -2761.518838475

 Hessian updated using BFGS update

 60 Hessian modes will be used to form the next step
  Hessian Eigenvalues:
     0.009719    0.017711    0.018427    0.020641    0.020933    0.021642
     0.022970    0.023587    0.023694    0.023841    0.023850    0.024090
     0.024095    0.024114    0.024126    0.024136    0.024140    0.024146
     0.024150    0.075394    0.159968    0.159992    0.159997    0.160010
     0.160044    0.216567    0.224272    0.229891    0.232075    0.235338
     0.240908    0.246872    0.249985    0.249993    0.249999    0.250004
     0.252732    0.289196    0.293868    0.301034    0.301072    0.301245
     0.328908    0.356665    0.356665    0.356665    0.356675    0.356682
     0.413423    0.418947    0.429800    0.430321    0.461503    0.464863
     0.471101    0.472844    0.478204    0.479075    0.479165    0.480016

 Minimum search - taking simple RFO step
 Searching for Lamda that Minimizes Along All modes
 Value Taken    Lamda =  -0.00159479
 Calculated Step too Large.  Step scaled by  0.826734
 Step Taken.  Stepsize is  0.300000

                             Maximum     Tolerance    Cnvgd?
         Gradient           0.003226      0.000300      NO
         Displacement       0.194243      0.001200      NO
         Energy change     -0.001776      0.000001      NO


 New Cartesian Coordinates Obtained by Inverse Iteration

 Displacement from previous Coordinates is:  0.565529
 ----------------------------------------------------------------
             Standard Nuclear Orientation (Angstroms)
    I     Atom           X                Y                Z
 ----------------------------------------------------------------
    1      C       0.0335905563    -0.0296788418     0.0586058636
    2      C      -0.0245546346     0.2214879868     1.4358718659
    3      Cl      1.4381271226     0.5047999223     2.3586641870
    4      C      -1.2382690746     0.2817279133     2.1091577451
    5      H      -1.2612091547     0.4805130159     3.1718326040
    6      C      -2.4310540141     0.0974539431     1.4158979040
    7      Cl     -3.9322588105     0.1787018624     2.2994206818
    8      C      -2.4015098268    -0.1432612192     0.0399568068
    9      Cl     -3.8659279201    -0.3692574911    -0.8819604116
   10      C      -1.1769972393    -0.2016575665    -0.6183328018
   11      H      -1.1646460105    -0.4006146764    -1.6824514021
   12      C       1.3067751710    -0.0700060327    -0.7131082628
   13      C       2.2725670140    -1.0716301220    -0.5490357935
   14      Cl      2.0196308669    -2.3761963223     0.5966399203
   15      C       3.4416177203    -1.0776383553    -1.3047375648
   16      H       4.1689857593    -1.8654222392    -1.1572441695
   17      C       3.6687512122    -0.0826750214    -2.2491096447
   18      H       4.5758349421    -0.0819669122    -2.8391140521
   19      C       2.7104216109     0.9089437382    -2.4280797972
   20      Cl      2.9796656083     2.1686731245    -3.6214299624
   21      C       1.5430895674     0.9206881468    -1.6755792447
   22      H       0.8152726387     1.7090812071    -1.8178602970
 ----------------------------------------------------------------
 Nuclear Repulsion Energy =        1708.98490175 hartrees
 There are       81 alpha and       81 beta electrons
 Applying Cartesian multipole field
    Component          Value
    ---------          -----
     (2,0,0)        1.00000E-11
     (0,2,0)        2.00000E-11
     (0,0,2)       -3.00000E-11
 Nucleus-field energy     =    -0.0000000081 hartrees
 Requested basis set is 6-311++G(d,p)
 There are 162 shells and 449 basis functions
 A cutoff of  1.0D-15 yielded  10148 shell pairs
 There are     84252 function pairs (     90524 Cartesian)
 Smallest overlap matrix eigenvalue = 2.79E-07
 Linear dependence detected in AO basis
 Number of orthogonalized atomic orbitals = 446
 Maximum deviation from orthogonality = 6.553E-10
 Guess from superposition of atomic densities
 Warning:  Energy on first SCF cycle will be non-variational
 SAD guess density has 162.000000 electrons

 -----------------------------------------------------------------------
  General SCF calculation program by
  Eric Jon Sundstrom, Paul Horn, Yuezhi Mao, Dmitri Zuev, Alec White,
  David Stuck, Shaama M.S., Shane Yost, Joonho Lee, David Small,
  Daniel Levine, Susi Lehtola, Hugh Burton, Evgeny Epifanovsky,
  Bang C. Huynh
 -----------------------------------------------------------------------
 Exchange:     0.2000 Hartree-Fock + 0.0800 Slater + 0.7200 B88
 Correlation:  0.1900 VWN1RPA + 0.8100 LYP
 Using SG-1 standard quadrature grid
 A restricted SCF calculation will be
 performed using DIIS
 SCF converges when DIIS error is below 1.0e-08
 ---------------------------------------
  Cycle       Energy         DIIS error
 ---------------------------------------
    1   -2765.4982693555      2.91e-02  
    2   -2761.3825865518      2.32e-03  
    3   -2761.3155729443      2.76e-03  
    4   -2761.5125137179      5.19e-04  
    5   -2761.5179583649      2.70e-04  
    6   -2761.5195774138      1.11e-04  
    7   -2761.5198905905      2.30e-05  
    8   -2761.5199005340      1.19e-05  
    9   -2761.5199041952      2.27e-06  
   10   -2761.5199043109      9.92e-07  
   11   -2761.5199043361      1.77e-07  
   12   -2761.5199043367      9.34e-08  
   13   -2761.5199043371      3.25e-08  
   14   -2761.5199043370      8.29e-09  Convergence criterion met
 ---------------------------------------
 SCF time:   CPU 625.03s  wall 625.00s 
 SCF   energy in the final basis set =    -2761.5199043370
 Total energy in the final basis set =    -2761.5199043370

 --------------------------------------------------------------

                    Orbital Energies (a.u.)
 --------------------------------------------------------------

 Alpha MOs
 -- Occupied --
********-101.5750-101.5715-101.5700-101.5684 -10.2727 -10.2696 -10.2686
-10.2630 -10.2612 -10.2320 -10.2307 -10.2204 -10.2203 -10.2153 -10.2141
-10.2135  -9.4906  -9.4896  -9.4863  -9.4846  -9.4832  -7.2555  -7.2545
 -7.2511  -7.2493  -7.2479  -7.2455  -7.2447  -7.2444  -7.2437  -7.2411
 -7.2405  -7.2394  -7.2391  -7.2380  -7.2376  -0.9475  -0.9291  -0.9048
 -0.8922  -0.8805  -0.8518  -0.8387  -0.8090  -0.7701  -0.7509  -0.7365
 -0.6694  -0.6483  -0.6369  -0.6017  -0.5487  -0.5354  -0.5271  -0.5149
 -0.4986  -0.4820  -0.4656  -0.4638  -0.4576  -0.4466  -0.4328  -0.4284
 -0.4112  -0.4031  -0.3992  -0.3917  -0.3831  -0.3673  -0.3482  -0.3372
 -0.3355  -0.3335  -0.3319  -0.3275  -0.3266  -0.2975  -0.2825  -0.2646
 -0.2607
 -- Virtual --
 -0.0659  -0.0589  -0.0461  -0.0386  -0.0281  -0.0148  -0.0062   0.0012
  0.0022   0.0056   0.0096   0.0194   0.0236   0.0291   0.0346   0.0435
  0.0453   0.0498   0.0554   0.0618   0.0639   0.0696   0.0706   0.0796
  0.0846   0.0884   0.0936   0.0954   0.0977   0.0992   0.1049   0.1063
  0.1084   0.1124   0.1157   0.1165   0.1200   0.1228   0.1240   0.1252
  0.1295   0.1318   0.1350   0.1362   0.1379   0.1418   0.1454   0.1493
  0.1534   0.1622   0.1657   0.1665   0.1749   0.1780   0.1797   0.1846
  0.1874   0.1965   0.2019   0.2041   0.2090   0.2174   0.2218   0.2238
  0.2320   0.2362   0.2375   0.2419   0.2446   0.2476   0.2516   0.2527
  0.2536   0.2591   0.2600   0.2622   0.2709   0.2747   0.2778   0.2787
  0.2836   0.2869   0.2903   0.2981   0.3022   0.3078   0.3091   0.3146
  0.3186   0.3232   0.3311   0.3395   0.3432   0.3532   0.3681   0.4138
  0.4176   0.4286   0.4304   0.4386   0.4434   0.4527   0.4571   0.4647
  0.4704   0.4733   0.4806   0.4828   0.4954   0.5039   0.5105   0.5127
  0.5247   0.5331   0.5404   0.5499   0.5545   0.5615   0.5671   0.5774
  0.5833   0.5872   0.5932   0.5973   0.6025   0.6044   0.6129   0.6247
  0.6269   0.6344   0.6527   0.6579   0.6671   0.6746   0.6755   0.6884
  0.6965   0.7025   0.7051   0.7157   0.7238   0.7344   0.7393   0.7814
  0.7934   0.7989   0.8170   0.8245   0.8308   0.8352   0.8402   0.8428
  0.8437   0.8467   0.8524   0.8548   0.8586   0.8612   0.8638   0.8702
  0.8763   0.8816   0.8879   0.8935   0.8984   0.9036   0.9095   0.9176
  0.9185   0.9255   0.9326   0.9375   0.9457   0.9514   0.9531   0.9656
  0.9727   0.9785   0.9830   0.9929   0.9972   1.0040   1.0127   1.0218
  1.0365   1.0389   1.0590   1.1053   1.1112   1.1378   1.1440   1.1733
  1.1889   1.2139   1.2174   1.2243   1.2339   1.2505   1.2531   1.2697
  1.2831   1.2858   1.3007   1.3104   1.3221   1.3365   1.3560   1.3834
  1.4309   1.4501   1.4880   1.4997   1.5033   1.5300   1.5504   1.5598
  1.5698   1.5760   1.5963   1.6048   1.6097   1.6439   1.6628   1.6849
  1.6888   1.6946   1.7185   1.7466   1.7597   1.7821   1.8197   1.8371
  1.8557   1.8630   1.8785   1.8924   1.9184   1.9217   1.9301   1.9482
  1.9630   1.9753   1.9890   1.9946   2.0107   2.0405   2.0491   2.0629
  2.0866   2.1226   2.1283   2.1387   2.1875   2.2240   2.2349   2.2546
  2.2706   2.2782   2.2849   2.2882   2.2964   2.3188   2.3324   2.3439
  2.3747   2.4018   2.4245   2.4397   2.4613   2.4655   2.4793   2.5100
  2.5328   2.5378   2.5536   2.5722   2.5863   2.5918   2.6044   2.6408
  2.6614   2.6818   2.6988   2.7016   2.7094   2.7380   2.7461   2.7508
  2.7555   2.7745   2.7789   2.7807   2.8047   2.8199   2.8332   2.8539
  2.8726   2.9054   2.9783   2.9902   3.0595   3.0731   3.0821   3.0896
  3.1315   3.1408   3.1593   3.2106   3.2548   3.2763   3.3403   3.3498
  3.4020   3.4924   3.5237   3.5441   3.6261   3.7159   3.7812   3.8236
  3.8712   3.9162   4.0458   4.1172   4.1270   4.3603   4.8005   4.8245
  9.7586   9.7766   9.7959   9.8076   9.8453  23.3860  23.5480  23.8269
 23.8521  23.8870  23.9228  23.9726  24.0075  24.0384  24.0626  24.1073
 24.1390  25.7809  25.8234  25.8628  25.9238  25.9303  26.0854  26.1270
 26.1496  26.3078  26.3500  26.5024  26.6030  26.7245  26.7546  26.8143
215.7504 215.7696 215.7915 215.8065 215.8548
 --------------------------------------------------------------

          Ground-State Mulliken Net Atomic Charges

     Atom                 Charge (a.u.)
  ----------------------------------------
      1 C                     0.231295
      2 C                    -1.036194
      3 Cl                    0.379016
      4 C                    -0.484057
      5 H                     0.223409
      6 C                     0.052523
      7 Cl                    0.512130
      8 C                     0.290653
      9 Cl                    0.596504
     10 C                    -1.071756
     11 H                     0.227698
     12 C                     0.579542
     13 C                    -0.916490
     14 Cl                    0.380285
     15 C                    -0.263561
     16 H                     0.204878
     17 C                    -0.732580
     18 H                     0.182972
     19 C                     0.845570
     20 Cl                    0.451398
     21 C                    -0.865685
     22 H                     0.212450
  ----------------------------------------
  Sum of atomic charges =     0.000000

 -----------------------------------------------------------------
                    Cartesian Multipole Moments
 -----------------------------------------------------------------
    Charge (ESU x 10^10)
                 0.0000
    Dipole Moment (Debye)
         X       1.3009      Y      -0.2154      Z      -0.5756
       Tot       1.4388
    Quadrupole Moments (Debye-Ang)
        XX    -130.9005     XY      -4.2508     YY    -135.2523
        XZ      -2.7556     YZ       2.8441     ZZ    -131.6606
    Octopole Moments (Debye-Ang^2)
       XXX     -26.3972    XXY     -20.0297    XYY     -31.1184
       YYY       0.1148    XXZ      -2.1588    XYZ       9.8469
       YYZ      19.1852    XZZ     -35.8701    YZZ      -5.8499
       ZZZ      73.5088
    Hexadecapole Moments (Debye-Ang^3)
      XXXX   -5385.2141   XXXY    -149.1728   XXYY   -1138.6114
      XYYY     -71.8081   YYYY   -1140.1007   XXXZ     880.9876
      XXYZ     146.4307   XYYZ     333.1188   YYYZ     270.0110
      XXZZ   -1385.6008   XYZZ     -44.0928   YYZZ    -689.5692
      XZZZ     980.2202   YZZZ     304.8447   ZZZZ   -2994.8446
 -----------------------------------------------------------------
 Calculating analytic gradient of the SCF energy
 Gradient of SCF Energy
            1           2           3           4           5           6
    1   0.0001430  -0.0002269   0.0006976   0.0000911  -0.0000108  -0.0001122
    2  -0.0001971   0.0000120  -0.0019685  -0.0000234   0.0000307   0.0001063
    3  -0.0000296  -0.0005447  -0.0006858   0.0000358  -0.0000126   0.0000929
            7           8           9          10          11          12
    1   0.0000428  -0.0001446   0.0000955  -0.0000780   0.0000533  -0.0000781
    2  -0.0000189  -0.0001687   0.0000727   0.0003115  -0.0001080   0.0000071
    3  -0.0000524  -0.0000880   0.0000026   0.0000022   0.0000221   0.0002147
           13          14          15          16          17          18
    1  -0.0001111  -0.0002462   0.0000980  -0.0000043   0.0001182   0.0000011
    2   0.0005453   0.0014239  -0.0000249   0.0000162  -0.0000645   0.0000108
    3  -0.0001251   0.0015291  -0.0000005   0.0000487  -0.0000128   0.0000096
           19          20          21          22
    1  -0.0001871   0.0000169  -0.0001317  -0.0000266
    2   0.0000176  -0.0000060   0.0000233   0.0000027
    3   0.0000549  -0.0000418  -0.0004032  -0.0000162
 Max gradient component =       1.968E-03
 RMS gradient           =       3.995E-04
 Gradient time:  CPU 221.25 s  wall 221.27 s
 Geometry Optimization Parameters
   NAtoms,    NIC,     NZ,  NCons,   NDum,   NFix, NCnnct, MaxDiis
       22     163      22       0       0       0       0       0

 Cartesian Hessian Update
 Hessian updated using BFGS update


** GEOMETRY OPTIMIZATION IN DELOCALIZED INTERNAL COORDINATES **
   Searching for a Minimum

   Optimization Cycle:   8

                       Coordinates (Angstroms)
     ATOM                X               Y               Z
      1  C         0.0335905563   -0.0296788418    0.0586058636
      2  C        -0.0245546346    0.2214879868    1.4358718659
      3  Cl        1.4381271226    0.5047999223    2.3586641870
      4  C        -1.2382690746    0.2817279133    2.1091577451
      5  H        -1.2612091547    0.4805130159    3.1718326040
      6  C        -2.4310540141    0.0974539431    1.4158979040
      7  Cl       -3.9322588105    0.1787018624    2.2994206818
      8  C        -2.4015098268   -0.1432612192    0.0399568068
      9  Cl       -3.8659279201   -0.3692574911   -0.8819604116
     10  C        -1.1769972393   -0.2016575665   -0.6183328018
     11  H        -1.1646460105   -0.4006146764   -1.6824514021
     12  C         1.3067751710   -0.0700060327   -0.7131082628
     13  C         2.2725670140   -1.0716301220   -0.5490357935
     14  Cl        2.0196308669   -2.3761963223    0.5966399203
     15  C         3.4416177203   -1.0776383553   -1.3047375648
     16  H         4.1689857593   -1.8654222392   -1.1572441695
     17  C         3.6687512122   -0.0826750214   -2.2491096447
     18  H         4.5758349421   -0.0819669122   -2.8391140521
     19  C         2.7104216109    0.9089437382   -2.4280797972
     20  Cl        2.9796656083    2.1686731245   -3.6214299624
     21  C         1.5430895674    0.9206881468   -1.6755792447
     22  H         0.8152726387    1.7090812071   -1.8178602970
   Point Group: c1    Number of degrees of freedom:    60


   Energy is  -2761.519904337

 Hessian updated using BFGS update

 60 Hessian modes will be used to form the next step
  Hessian Eigenvalues:
     0.006826    0.017725    0.018310    0.020662    0.020931    0.020999
     0.023016    0.023588    0.023660    0.023845    0.023851    0.024090
     0.024095    0.024114    0.024126    0.024137    0.024140    0.024146
     0.024178    0.075337    0.159968    0.159990    0.159996    0.160009
     0.160047    0.216631    0.224280    0.229952    0.232071    0.235331
     0.240908    0.246872    0.249985    0.249991    0.250002    0.250067
     0.252734    0.289189    0.293583    0.301036    0.301069    0.301250
     0.328884    0.356665    0.356665    0.356666    0.356675    0.356682
     0.413422    0.418944    0.429789    0.430329    0.461505    0.464828
     0.471079    0.472832    0.478194    0.479078    0.479165    0.480018

 Minimum search - taking simple RFO step
 Searching for Lamda that Minimizes Along All modes
 Value Taken    Lamda =  -0.00066671
 Step Taken.  Stepsize is  0.292955

                             Maximum     Tolerance    Cnvgd?
         Gradient           0.001635      0.000300      NO
         Displacement       0.187894      0.001200      NO
         Energy change     -0.001066      0.000001      NO


 New Cartesian Coordinates Obtained by Inverse Iteration

 Displacement from previous Coordinates is:  0.583786
 ----------------------------------------------------------------
             Standard Nuclear Orientation (Angstroms)
    I     Atom           X                Y                Z
 ----------------------------------------------------------------
    1      C       0.0274493582    -0.0210596447     0.0493149395
    2      C      -0.0253594860     0.2697522052     1.4183593720
    3      Cl      1.4417516632     0.6130583181     2.3139346357
    4      C      -1.2345760572     0.3239378926     2.0996604876
    5      H      -1.2550497561     0.5537669669     3.1561060520
    6      C      -2.4271092302     0.0897952395     1.4207234243
    7      Cl     -3.9237781022     0.1622941000     2.3133988672
    8      C      -2.4022885468    -0.1908317540     0.0523783638
    9      Cl     -3.8682806206    -0.4837901671    -0.8486227082
   10      C      -1.1815629361    -0.2406777874    -0.6146103093
   11      H      -1.1717320612    -0.4686474538    -1.6729722545
   12      C       1.3022373118    -0.0632741463    -0.7216051298
   13      C       2.2416370375    -1.0926975837    -0.5814972579
   14      Cl      1.9505071764    -2.4179948122     0.5315770491
   15      C       3.4141872700    -1.1058520115    -1.3311213628
   16      H       4.1217472120    -1.9149768080    -1.2041909460
   17      C       3.6709399511    -0.0877236894    -2.2431921924
   18      H       4.5809023655    -0.0918624533    -2.8287836475
   19      C       2.7401408100     0.9337856272    -2.3950098304
   20      Cl      3.0476664967     2.2225362417    -3.5471164448
   21      C       1.5683621956     0.9516218660    -1.6484871193
   22      H       0.8601110530     1.7609059147    -1.7702398142
 ----------------------------------------------------------------
 Nuclear Repulsion Energy =        1708.40703254 hartrees
 There are       81 alpha and       81 beta electrons
 Applying Cartesian multipole field
    Component          Value
    ---------          -----
     (2,0,0)        1.00000E-11
     (0,2,0)        2.00000E-11
     (0,0,2)       -3.00000E-11
 Nucleus-field energy     =    -0.0000000055 hartrees
 Requested basis set is 6-311++G(d,p)
 There are 162 shells and 449 basis functions
 A cutoff of  1.0D-15 yielded  10144 shell pairs
 There are     84190 function pairs (     90448 Cartesian)
 Smallest overlap matrix eigenvalue = 2.65E-07
 Linear dependence detected in AO basis
 Number of orthogonalized atomic orbitals = 446
 Maximum deviation from orthogonality = 6.602E-10
 Guess from superposition of atomic densities
 Warning:  Energy on first SCF cycle will be non-variational
 SAD guess density has 162.000000 electrons

 -----------------------------------------------------------------------
  General SCF calculation program by
  Eric Jon Sundstrom, Paul Horn, Yuezhi Mao, Dmitri Zuev, Alec White,
  David Stuck, Shaama M.S., Shane Yost, Joonho Lee, David Small,
  Daniel Levine, Susi Lehtola, Hugh Burton, Evgeny Epifanovsky,
  Bang C. Huynh
 -----------------------------------------------------------------------
 Exchange:     0.2000 Hartree-Fock + 0.0800 Slater + 0.7200 B88
 Correlation:  0.1900 VWN1RPA + 0.8100 LYP
 Using SG-1 standard quadrature grid
 A restricted SCF calculation will be
 performed using DIIS
 SCF converges when DIIS error is below 1.0e-08
 ---------------------------------------
  Cycle       Energy         DIIS error
 ---------------------------------------
    1   -2765.4956103956      2.91e-02  
    2   -2761.3829312283      2.32e-03  
    3   -2761.3162050776      2.76e-03  
    4   -2761.5129343667      5.21e-04  
    5   -2761.5183815592      2.74e-04  
    6   -2761.5200574242      1.11e-04  
    7   -2761.5203684195      2.30e-05  
    8   -2761.5203783917      1.18e-05  
    9   -2761.5203819304      2.26e-06  
   10   -2761.5203820452      9.94e-07  
   11   -2761.5203820708      1.74e-07  
   12   -2761.5203820715      9.26e-08  
   13   -2761.5203820718      3.21e-08  
   14   -2761.5203820718      7.97e-09  Convergence criterion met
 ---------------------------------------
 SCF time:   CPU 623.03s  wall 623.00s 
 SCF   energy in the final basis set =    -2761.5203820718
 Total energy in the final basis set =    -2761.5203820718

 --------------------------------------------------------------

                    Orbital Energies (a.u.)
 --------------------------------------------------------------

 Alpha MOs
 -- Occupied --
********-101.5749-101.5719-101.5700-101.5688 -10.2727 -10.2696 -10.2685
-10.2629 -10.2611 -10.2316 -10.2303 -10.2204 -10.2203 -10.2152 -10.2141
-10.2135  -9.4905  -9.4894  -9.4867  -9.4845  -9.4836  -7.2554  -7.2544
 -7.2515  -7.2492  -7.2483  -7.2454  -7.2446  -7.2443  -7.2436  -7.2415
 -7.2409  -7.2393  -7.2390  -7.2384  -7.2380  -0.9475  -0.9290  -0.9048
 -0.8924  -0.8803  -0.8513  -0.8391  -0.8089  -0.7704  -0.7507  -0.7365
 -0.6691  -0.6486  -0.6363  -0.6020  -0.5486  -0.5349  -0.5272  -0.5160
 -0.4981  -0.4822  -0.4654  -0.4638  -0.4576  -0.4463  -0.4327  -0.4285
 -0.4111  -0.4032  -0.3984  -0.3915  -0.3828  -0.3671  -0.3483  -0.3362
 -0.3357  -0.3336  -0.3316  -0.3287  -0.3273  -0.2963  -0.2830  -0.2648
 -0.2611
 -- Virtual --
 -0.0636  -0.0594  -0.0454  -0.0408  -0.0285  -0.0149  -0.0064   0.0014
  0.0024   0.0051   0.0095   0.0192   0.0236   0.0288   0.0344   0.0444
  0.0455   0.0492   0.0550   0.0607   0.0640   0.0691   0.0710   0.0793
  0.0844   0.0885   0.0930   0.0954   0.0976   0.0996   0.1048   0.1063
  0.1081   0.1124   0.1155   0.1168   0.1201   0.1224   0.1236   0.1248
  0.1291   0.1313   0.1350   0.1360   0.1380   0.1408   0.1448   0.1497
  0.1536   0.1620   0.1653   0.1667   0.1746   0.1774   0.1802   0.1853
  0.1872   0.1959   0.2014   0.2039   0.2082   0.2175   0.2215   0.2240
  0.2311   0.2352   0.2374   0.2415   0.2441   0.2476   0.2516   0.2533
  0.2540   0.2574   0.2603   0.2623   0.2708   0.2753   0.2788   0.2798
  0.2822   0.2877   0.2899   0.2967   0.2999   0.3061   0.3098   0.3162
  0.3190   0.3235   0.3314   0.3393   0.3423   0.3550   0.3683   0.4142
  0.4197   0.4282   0.4302   0.4395   0.4439   0.4522   0.4575   0.4640
  0.4697   0.4733   0.4805   0.4837   0.4941   0.5042   0.5118   0.5127
  0.5254   0.5328   0.5417   0.5493   0.5532   0.5618   0.5696   0.5761
  0.5826   0.5861   0.5931   0.5981   0.6029   0.6063   0.6171   0.6265
  0.6299   0.6370   0.6507   0.6550   0.6678   0.6714   0.6757   0.6900
  0.6960   0.7004   0.7055   0.7131   0.7237   0.7349   0.7397   0.7809
  0.7932   0.7980   0.8183   0.8251   0.8330   0.8363   0.8411   0.8435
  0.8442   0.8470   0.8526   0.8542   0.8590   0.8618   0.8653   0.8699
  0.8785   0.8816   0.8857   0.8912   0.8996   0.9054   0.9100   0.9155
  0.9195   0.9256   0.9325   0.9412   0.9465   0.9516   0.9538   0.9667
  0.9752   0.9803   0.9840   0.9895   0.9965   1.0009   1.0128   1.0223
  1.0366   1.0379   1.0550   1.1072   1.1153   1.1404   1.1462   1.1734
  1.1923   1.2163   1.2208   1.2275   1.2355   1.2470   1.2541   1.2636
  1.2823   1.2838   1.2998   1.3147   1.3234   1.3373   1.3565   1.3863
  1.4247   1.4493   1.4877   1.4979   1.5026   1.5332   1.5510   1.5599
  1.5707   1.5737   1.5966   1.6050   1.6106   1.6469   1.6638   1.6843
  1.6871   1.6939   1.7201   1.7461   1.7615   1.7803   1.8204   1.8340
  1.8511   1.8602   1.8721   1.8935   1.9204   1.9246   1.9302   1.9439
  1.9641   1.9779   1.9910   1.9984   2.0146   2.0422   2.0504   2.0665
  2.0852   2.1208   2.1285   2.1389   2.1871   2.2249   2.2349   2.2551
  2.2675   2.2777   2.2838   2.2886   2.3008   2.3177   2.3252   2.3475
  2.3745   2.4055   2.4269   2.4411   2.4582   2.4679   2.4821   2.5093
  2.5325   2.5381   2.5547   2.5712   2.5857   2.5939   2.6028   2.6377
  2.6650   2.6848   2.6970   2.7016   2.7080   2.7335   2.7425   2.7510
  2.7546   2.7719   2.7783   2.7799   2.8085   2.8278   2.8353   2.8607
  2.8656   2.9042   2.9821   2.9930   3.0611   3.0785   3.0831   3.0900
  3.1315   3.1393   3.1574   3.2116   3.2545   3.2775   3.3419   3.3495
  3.4027   3.4957   3.5268   3.5447   3.6275   3.7155   3.7831   3.8241
  3.8713   3.9184   4.0458   4.1182   4.1265   4.3520   4.8022   4.8240
  9.7590   9.7771   9.7959   9.8052   9.8433  23.3871  23.5488  23.8271
 23.8527  23.8864  23.9224  23.9737  24.0078  24.0385  24.0645  24.1092
 24.1415  25.7800  25.8228  25.8627  25.9116  25.9432  26.0864  26.1249
 26.1497  26.3024  26.3594  26.5052  26.6057  26.7084  26.7640  26.8167
215.7507 215.7701 215.7916 215.8047 215.8511
 --------------------------------------------------------------

          Ground-State Mulliken Net Atomic Charges

     Atom                 Charge (a.u.)
  ----------------------------------------
      1 C                     0.224757
      2 C                    -1.016645
      3 Cl                    0.393830
      4 C                    -0.451218
      5 H                     0.224578
      6 C                     0.036164
      7 Cl                    0.515054
      8 C                     0.242969
      9 Cl                    0.594533
     10 C                    -1.048137
     11 H                     0.227996
     12 C                     0.565917
     13 C                    -0.914664
     14 Cl                    0.397601
     15 C                    -0.281895
     16 H                     0.206504
     17 C                    -0.735798
     18 H                     0.183346
     19 C                     0.814500
     20 Cl                    0.451903
     21 C                    -0.843070
     22 H                     0.211774
  ----------------------------------------
  Sum of atomic charges =     0.000000

 -----------------------------------------------------------------
                    Cartesian Multipole Moments
 -----------------------------------------------------------------
    Charge (ESU x 10^10)
                -0.0000
    Dipole Moment (Debye)
         X       1.2879      Y      -0.2102      Z      -0.6004
       Tot       1.4365
    Quadrupole Moments (Debye-Ang)
        XX    -131.1366     XY      -4.4783     YY    -135.1211
        XZ      -2.7502     YZ       3.0535     ZZ    -131.5591
    Octopole Moments (Debye-Ang^2)
       XXX     -27.9043    XXY     -20.4464    XYY     -31.0017
       YYY       0.2199    XXZ      -2.2870    XYZ      10.0332
       YYZ      19.0136    XZZ     -35.5030    YZZ      -5.6706
       ZZZ      72.5998
    Hexadecapole Moments (Debye-Ang^3)
      XXXX   -5397.8115   XXXY    -193.2574   XXYY   -1147.8137
      XYYY    -116.5383   YYYY   -1199.2644   XXXZ     899.4696
      XXYZ     143.0028   XYYZ     338.1964   YYYZ     250.3731
      XXZZ   -1374.8178   XYZZ     -58.9128   YYZZ    -687.4812
      XZZZ     996.0343   YZZZ     288.7708   ZZZZ   -2924.3886
 -----------------------------------------------------------------
 Calculating analytic gradient of the SCF energy
 Gradient of SCF Energy
            1           2           3           4           5           6
    1  -0.0002499  -0.0001962   0.0005411   0.0000693  -0.0000203   0.0000309
    2  -0.0001595  -0.0001581  -0.0009151   0.0001097   0.0000293  -0.0000600
    3   0.0000296  -0.0004105  -0.0003201   0.0000098  -0.0000077  -0.0000473
            7           8           9          10          11          12
    1  -0.0000245  -0.0000437  -0.0000495   0.0000883   0.0000093   0.0001587
    2  -0.0000061  -0.0000227   0.0000754   0.0001216  -0.0000549   0.0002580
    3  -0.0000092   0.0001075  -0.0000673  -0.0000698  -0.0000389  -0.0000832
           13          14          15          16          17          18
    1  -0.0000967  -0.0000785  -0.0000006   0.0000190  -0.0000393   0.0000130
    2   0.0004486   0.0004770  -0.0000999   0.0000261   0.0000541   0.0000109
    3  -0.0000355   0.0008609   0.0001151   0.0000226  -0.0000537   0.0000205
           19          20          21          22
    1   0.0000885  -0.0000171  -0.0002129   0.0000108
    2   0.0000104  -0.0000572  -0.0000481  -0.0000395
    3  -0.0000664   0.0000016   0.0000176   0.0000246
 Max gradient component =       9.151E-04
 RMS gradient           =       2.140E-04
 Gradient time:  CPU 219.48 s  wall 219.49 s
 Geometry Optimization Parameters
   NAtoms,    NIC,     NZ,  NCons,   NDum,   NFix, NCnnct, MaxDiis
       22     163      22       0       0       0       0       0

 Cartesian Hessian Update
 Hessian updated using BFGS update


** GEOMETRY OPTIMIZATION IN DELOCALIZED INTERNAL COORDINATES **
   Searching for a Minimum

   Optimization Cycle:   9

                       Coordinates (Angstroms)
     ATOM                X               Y               Z
      1  C         0.0274493582   -0.0210596447    0.0493149395
      2  C        -0.0253594860    0.2697522052    1.4183593720
      3  Cl        1.4417516632    0.6130583181    2.3139346357
      4  C        -1.2345760572    0.3239378926    2.0996604876
      5  H        -1.2550497561    0.5537669669    3.1561060520
      6  C        -2.4271092302    0.0897952395    1.4207234243
      7  Cl       -3.9237781022    0.1622941000    2.3133988672
      8  C        -2.4022885468   -0.1908317540    0.0523783638
      9  Cl       -3.8682806206   -0.4837901671   -0.8486227082
     10  C        -1.1815629361   -0.2406777874   -0.6146103093
     11  H        -1.1717320612   -0.4686474538   -1.6729722545
     12  C         1.3022373118   -0.0632741463   -0.7216051298
     13  C         2.2416370375   -1.0926975837   -0.5814972579
     14  Cl        1.9505071764   -2.4179948122    0.5315770491
     15  C         3.4141872700   -1.1058520115   -1.3311213628
     16  H         4.1217472120   -1.9149768080   -1.2041909460
     17  C         3.6709399511   -0.0877236894   -2.2431921924
     18  H         4.5809023655   -0.0918624533   -2.8287836475
     19  C         2.7401408100    0.9337856272   -2.3950098304
     20  Cl        3.0476664967    2.2225362417   -3.5471164448
     21  C         1.5683621956    0.9516218660   -1.6484871193
     22  H         0.8601110530    1.7609059147   -1.7702398142
   Point Group: c1    Number of degrees of freedom:    60


   Energy is  -2761.520382072

 Hessian updated using BFGS update

 60 Hessian modes will be used to form the next step
  Hessian Eigenvalues:
     0.003838    0.017716    0.018268    0.020631    0.020795    0.020934
     0.023034    0.023592    0.023644    0.023845    0.023860    0.024090
     0.024096    0.024114    0.024136    0.024139    0.024142    0.024153
     0.024185    0.075304    0.159971    0.159991    0.160003    0.160013
     0.160046    0.216366    0.224276    0.230142    0.232065    0.235353
     0.240945    0.246872    0.249982    0.249988    0.250021    0.250296
     0.252752    0.289204    0.292906    0.301036    0.301103    0.301303
     0.328926    0.356664    0.356665    0.356666    0.356682    0.356691
     0.413412    0.418889    0.429851    0.430329    0.461544    0.464875
     0.471123    0.472884    0.478261    0.479096    0.479168    0.480062

 Minimum search - taking simple RFO step
 Searching for Lamda that Minimizes Along All modes
 Value Taken    Lamda =  -0.00030824
 Step Taken.  Stepsize is  0.269002

                             Maximum     Tolerance    Cnvgd?
         Gradient           0.000826      0.000300      NO
         Displacement       0.173347      0.001200      NO
         Energy change     -0.000478      0.000001      NO


 New Cartesian Coordinates Obtained by Inverse Iteration

 Displacement from previous Coordinates is:  0.554481
 ----------------------------------------------------------------
             Standard Nuclear Orientation (Angstroms)
    I     Atom           X                Y                Z
 ----------------------------------------------------------------
    1      C       0.0221244508    -0.0083453519     0.0403618970
    2      C      -0.0273614069     0.3175452307     1.4013979291
    3      Cl      1.4409324448     0.7124783559     2.2733432199
    4      C      -1.2324946144     0.3626290915     2.0903014555
    5      H      -1.2514833569     0.6185358944     3.1407500845
    6      C      -2.4234640508     0.0825013456     1.4258094385
    7      Cl     -3.9154383601     0.1421113151     2.3276442898
    8      C      -2.4012913300    -0.2352441305     0.0656137649
    9      Cl     -3.8653538458    -0.5976827919    -0.8129378767
   10      C      -1.1843613305    -0.2738404409    -0.6095822562
   11      H      -1.1756072954    -0.5299080872    -1.6614198008
   12      C       1.2977364261    -0.0536709630    -0.7301940311
   13      C       2.2106318767    -1.1087396137    -0.6128520801
   14      Cl      1.8804525390    -2.4507096635     0.4688524512
   15      C       3.3862858525    -1.1311399634    -1.3570494477
   16      H       4.0731695779    -1.9606632456    -1.2495718181
   17      C       3.6731545572    -0.0937762891    -2.2382019731
   18      H       4.5857809577    -0.1042612574    -2.8195900905
   19      C       2.7696259857     0.9551704351    -2.3647782589
   20      Cl      3.1166204512     2.2688985151    -3.4767728540
   21      C       1.5933537546     0.9806973719    -1.6248946265
   22      H       0.9048898212     1.8094803031    -1.7282252423
 ----------------------------------------------------------------
 Nuclear Repulsion Energy =        1708.15394611 hartrees
 There are       81 alpha and       81 beta electrons
 Applying Cartesian multipole field
    Component          Value
    ---------          -----
     (2,0,0)        1.00000E-11
     (0,2,0)        2.00000E-11
     (0,0,2)       -3.00000E-11
 Nucleus-field energy     =    -0.0000000031 hartrees
 Requested basis set is 6-311++G(d,p)
 There are 162 shells and 449 basis functions
 A cutoff of  1.0D-15 yielded  10153 shell pairs
 There are     84273 function pairs (     90541 Cartesian)
 Smallest overlap matrix eigenvalue = 2.50E-07
 Linear dependence detected in AO basis
 Number of orthogonalized atomic orbitals = 446
 Maximum deviation from orthogonality = 4.420E-10
 Guess from superposition of atomic densities
 Warning:  Energy on first SCF cycle will be non-variational
 SAD guess density has 162.000000 electrons

 -----------------------------------------------------------------------
  General SCF calculation program by
  Eric Jon Sundstrom, Paul Horn, Yuezhi Mao, Dmitri Zuev, Alec White,
  David Stuck, Shaama M.S., Shane Yost, Joonho Lee, David Small,
  Daniel Levine, Susi Lehtola, Hugh Burton, Evgeny Epifanovsky,
  Bang C. Huynh
 -----------------------------------------------------------------------
 Exchange:     0.2000 Hartree-Fock + 0.0800 Slater + 0.7200 B88
 Correlation:  0.1900 VWN1RPA + 0.8100 LYP
 Using SG-1 standard quadrature grid
 A restricted SCF calculation will be
 performed using DIIS
 SCF converges when DIIS error is below 1.0e-08
 ---------------------------------------
  Cycle       Energy         DIIS error
 ---------------------------------------
    1   -2765.4948850448      2.91e-02  
    2   -2761.3830355866      2.32e-03  
    3   -2761.3165530852      2.76e-03  
    4   -2761.5131001198      5.24e-04  
    5   -2761.5185585668      2.77e-04  
    6   -2761.5202885471      1.11e-04  
    7   -2761.5205971058      2.30e-05  
    8   -2761.5206070662      1.16e-05  
    9   -2761.5206104844      2.25e-06  
   10   -2761.5206105986      9.96e-07  
   11   -2761.5206106243      1.73e-07  
   12   -2761.5206106249      9.22e-08  
   13   -2761.5206106250      3.21e-08  
   14   -2761.5206106251      7.83e-09  Convergence criterion met
 ---------------------------------------
 SCF time:   CPU 623.33s  wall 624.00s 
 SCF   energy in the final basis set =    -2761.5206106251
 Total energy in the final basis set =    -2761.5206106251

 --------------------------------------------------------------

                    Orbital Energies (a.u.)
 --------------------------------------------------------------

 Alpha MOs
 -- Occupied --
********-101.5748-101.5723-101.5699-101.5691 -10.2727 -10.2695 -10.2684
-10.2627 -10.2611 -10.2312 -10.2300 -10.2204 -10.2203 -10.2151 -10.2141
-10.2135  -9.4904  -9.4893  -9.4870  -9.4844  -9.4839  -7.2553  -7.2542
 -7.2518  -7.2491  -7.2486  -7.2453  -7.2445  -7.2442  -7.2435  -7.2418
 -7.2412  -7.2392  -7.2389  -7.2386  -7.2383  -0.9474  -0.9290  -0.9047
 -0.8927  -0.8801  -0.8508  -0.8393  -0.8088  -0.7706  -0.7505  -0.7365
 -0.6688  -0.6490  -0.6357  -0.6022  -0.5486  -0.5344  -0.5273  -0.5168
 -0.4978  -0.4823  -0.4653  -0.4638  -0.4576  -0.4461  -0.4327  -0.4285
 -0.4110  -0.4033  -0.3979  -0.3913  -0.3827  -0.3670  -0.3483  -0.3364
 -0.3353  -0.3338  -0.3311  -0.3300  -0.3272  -0.2952  -0.2834  -0.2648
 -0.2614
 -- Virtual --
 -0.0616  -0.0597  -0.0449  -0.0428  -0.0288  -0.0150  -0.0065   0.0015
  0.0026   0.0047   0.0095   0.0190   0.0236   0.0286   0.0342   0.0452
  0.0458   0.0488   0.0545   0.0599   0.0642   0.0687   0.0714   0.0792
  0.0844   0.0886   0.0923   0.0956   0.0974   0.1003   0.1046   0.1063
  0.1080   0.1124   0.1153   0.1167   0.1205   0.1219   0.1232   0.1248
  0.1287   0.1310   0.1350   0.1361   0.1381   0.1402   0.1443   0.1495
  0.1545   0.1616   0.1646   0.1667   0.1742   0.1772   0.1811   0.1858
  0.1873   0.1956   0.2009   0.2037   0.2078   0.2178   0.2210   0.2238
  0.2297   0.2343   0.2370   0.2408   0.2435   0.2471   0.2515   0.2532
  0.2551   0.2576   0.2606   0.2628   0.2701   0.2753   0.2795   0.2798
  0.2835   0.2874   0.2901   0.2949   0.2975   0.3059   0.3103   0.3183
  0.3201   0.3246   0.3318   0.3386   0.3419   0.3577   0.3688   0.4143
  0.4218   0.4281   0.4310   0.4406   0.4443   0.4517   0.4578   0.4626
  0.4691   0.4734   0.4802   0.4846   0.4931   0.5049   0.5110   0.5128
  0.5260   0.5326   0.5434   0.5479   0.5529   0.5612   0.5709   0.5762
  0.5810   0.5853   0.5927   0.5975   0.6047   0.6081   0.6195   0.6289
  0.6323   0.6394   0.6488   0.6563   0.6658   0.6695   0.6771   0.6908
  0.6949   0.7002   0.7056   0.7108   0.7232   0.7354   0.7408   0.7793
  0.7931   0.7979   0.8201   0.8258   0.8345   0.8374   0.8420   0.8438
  0.8446   0.8479   0.8527   0.8538   0.8582   0.8624   0.8660   0.8703
  0.8792   0.8818   0.8822   0.8898   0.9014   0.9048   0.9115   0.9142
  0.9211   0.9287   0.9323   0.9439   0.9471   0.9516   0.9540   0.9676
  0.9771   0.9799   0.9840   0.9888   0.9968   0.9995   1.0135   1.0224
  1.0358   1.0385   1.0521   1.1085   1.1189   1.1428   1.1452   1.1719
  1.1958   1.2186   1.2221   1.2335   1.2377   1.2432   1.2550   1.2588
  1.2820   1.2821   1.2996   1.3179   1.3251   1.3388   1.3570   1.3889
  1.4186   1.4499   1.4868   1.4956   1.5021   1.5360   1.5512   1.5599
  1.5708   1.5714   1.5991   1.6041   1.6124   1.6498   1.6644   1.6830
  1.6871   1.6932   1.7222   1.7461   1.7634   1.7789   1.8196   1.8313
  1.8473   1.8584   1.8676   1.8943   1.9222   1.9264   1.9298   1.9414
  1.9654   1.9798   1.9914   2.0015   2.0184   2.0426   2.0517   2.0699
  2.0847   2.1197   2.1287   2.1392   2.1867   2.2262   2.2349   2.2548
  2.2644   2.2763   2.2842   2.2881   2.3036   2.3141   2.3223   2.3506
  2.3742   2.4079   2.4285   2.4408   2.4568   2.4678   2.4852   2.5088
  2.5318   2.5380   2.5567   2.5718   2.5847   2.5965   2.6014   2.6340
  2.6685   2.6871   2.6949   2.7021   2.7076   2.7255   2.7418   2.7508
  2.7543   2.7687   2.7779   2.7792   2.8108   2.8335   2.8369   2.8571
  2.8709   2.9029   2.9845   2.9947   3.0628   3.0818   3.0840   3.0930
  3.1305   3.1392   3.1551   3.2137   3.2547   3.2795   3.3429   3.3498
  3.4040   3.4992   3.5300   3.5448   3.6288   3.7155   3.7848   3.8248
  3.8714   3.9206   4.0459   4.1192   4.1263   4.3455   4.8037   4.8225
  9.7597   9.7776   9.7968   9.8058   9.8404  23.3888  23.5496  23.8271
 23.8529  23.8859  23.9222  23.9742  24.0081  24.0387  24.0659  24.1107
 24.1438  25.7793  25.8227  25.8625  25.8935  25.9560  26.0867  26.1198
 26.1504  26.2957  26.3682  26.5080  26.6078  26.6935  26.7717  26.8259
215.7513 215.7707 215.7928 215.8064 215.8465
 --------------------------------------------------------------

          Ground-State Mulliken Net Atomic Charges

     Atom                 Charge (a.u.)
  ----------------------------------------
      1 C                     0.215928
      2 C                    -1.000930
      3 Cl                    0.408478
      4 C                    -0.422994
      5 H                     0.226085
      6 C                     0.024445
      7 Cl                    0.517797
      8 C                     0.203536
      9 Cl                    0.593743
     10 C                    -1.035313
     11 H                     0.228442
     12 C                     0.545724
     13 C                    -0.930265
     14 Cl                    0.416802
     15 C                    -0.284586
     16 H                     0.208640
     17 C                    -0.748295
     18 H                     0.183832
     19 C                     0.794518
     20 Cl                    0.453459
     21 C                    -0.809561
     22 H                     0.210516
  ----------------------------------------
  Sum of atomic charges =     0.000000

 -----------------------------------------------------------------
                    Cartesian Multipole Moments
 -----------------------------------------------------------------
    Charge (ESU x 10^10)
                -0.0000
    Dipole Moment (Debye)
         X       1.2759      Y      -0.2093      Z      -0.6214
       Tot       1.4345
    Quadrupole Moments (Debye-Ang)
        XX    -131.3614     XY      -4.6993     YY    -134.9933
        XZ      -2.7336     YZ       3.2282     ZZ    -131.4715
    Octopole Moments (Debye-Ang^2)
       XXX     -29.5519    XXY     -20.8146    XYY     -30.9208
       YYY       0.5058    XXZ      -2.3674    XYZ      10.2070
       YYZ      18.7679    XZZ     -35.1476    YZZ      -5.5208
       ZZZ      71.6085
    Hexadecapole Moments (Debye-Ang^3)
      XXXX   -5408.2199   XXXY    -237.4073   XXYY   -1155.9503
      XYYY    -161.2156   YYYY   -1255.4898   XXXZ     918.6621
      XXYZ     139.5728   XYYZ     343.5778   YYYZ     231.9527
      XXZZ   -1364.7180   XYZZ     -74.0097   YYZZ    -686.1086
      XZZZ    1012.7622   YZZZ     273.1377   ZZZZ   -2860.8739
 -----------------------------------------------------------------
 Calculating analytic gradient of the SCF energy
 Gradient of SCF Energy
            1           2           3           4           5           6
    1  -0.0004586  -0.0001075   0.0004510   0.0000803  -0.0000281   0.0000466
    2  -0.0002092  -0.0002338  -0.0004133   0.0000111  -0.0000047   0.0000302
    3  -0.0001799  -0.0000933  -0.0002687   0.0000547  -0.0000075  -0.0001792
            7           8           9          10          11          12
    1  -0.0000587   0.0000048  -0.0000561   0.0002243   0.0000040   0.0002979
    2  -0.0000299   0.0000951  -0.0000245   0.0001002   0.0000190   0.0001900
    3   0.0000162   0.0001531  -0.0000092  -0.0001356  -0.0000244  -0.0001340
           13          14          15          16          17          18
    1  -0.0001025  -0.0001142  -0.0001155   0.0000163  -0.0000763   0.0000101
    2   0.0003663   0.0002898  -0.0001365   0.0000103   0.0001885  -0.0000099
    3   0.0001235   0.0004792   0.0001357  -0.0000036  -0.0000373   0.0000152
           19          20          21          22
    1   0.0002704  -0.0000219  -0.0002532  -0.0000131
    2  -0.0000134  -0.0000564  -0.0001468  -0.0000222
    3  -0.0001244   0.0000343   0.0001523   0.0000328
 Max gradient component =       4.792E-04
 RMS gradient           =       1.697E-04
 Gradient time:  CPU 221.26 s  wall 221.27 s
 Geometry Optimization Parameters
   NAtoms,    NIC,     NZ,  NCons,   NDum,   NFix, NCnnct, MaxDiis
       22     163      22       0       0       0       0       0

 Cartesian Hessian Update
 Hessian updated using BFGS update


** GEOMETRY OPTIMIZATION IN DELOCALIZED INTERNAL COORDINATES **
   Searching for a Minimum

   Optimization Cycle:  10

                       Coordinates (Angstroms)
     ATOM                X               Y               Z
      1  C         0.0221244508   -0.0083453519    0.0403618970
      2  C        -0.0273614069    0.3175452307    1.4013979291
      3  Cl        1.4409324448    0.7124783559    2.2733432199
      4  C        -1.2324946144    0.3626290915    2.0903014555
      5  H        -1.2514833569    0.6185358944    3.1407500845
      6  C        -2.4234640508    0.0825013456    1.4258094385
      7  Cl       -3.9154383601    0.1421113151    2.3276442898
      8  C        -2.4012913300   -0.2352441305    0.0656137649
      9  Cl       -3.8653538458   -0.5976827919   -0.8129378767
     10  C        -1.1843613305   -0.2738404409   -0.6095822562
     11  H        -1.1756072954   -0.5299080872   -1.6614198008
     12  C         1.2977364261   -0.0536709630   -0.7301940311
     13  C         2.2106318767   -1.1087396137   -0.6128520801
     14  Cl        1.8804525390   -2.4507096635    0.4688524512
     15  C         3.3862858525   -1.1311399634   -1.3570494477
     16  H         4.0731695779   -1.9606632456   -1.2495718181
     17  C         3.6731545572   -0.0937762891   -2.2382019731
     18  H         4.5857809577   -0.1042612574   -2.8195900905
     19  C         2.7696259857    0.9551704351   -2.3647782589
     20  Cl        3.1166204512    2.2688985151   -3.4767728540
     21  C         1.5933537546    0.9806973719   -1.6248946265
     22  H         0.9048898212    1.8094803031   -1.7282252423
   Point Group: c1    Number of degrees of freedom:    60


   Energy is  -2761.520610625

 Hessian updated using BFGS update

 60 Hessian modes will be used to form the next step
  Hessian Eigenvalues:
     0.001961    0.017707    0.018227    0.020667    0.020871    0.020948
     0.023065    0.023592    0.023638    0.023847    0.023866    0.024090
     0.024099    0.024116    0.024137    0.024139    0.024142    0.024150
     0.024378    0.075819    0.159966    0.159991    0.160001    0.160017
     0.160046    0.215541    0.224275    0.229892    0.232146    0.235357
     0.240938    0.246881    0.249772    0.249994    0.250000    0.250060
     0.252794    0.289315    0.292197    0.301044    0.301095    0.301280
     0.328926    0.356664    0.356665    0.356666    0.356682    0.356691
     0.413668    0.418744    0.429837    0.430365    0.461573    0.465001
     0.471136    0.472947    0.478333    0.479108    0.479163    0.480079

 Minimum search - taking simple RFO step
 Searching for Lamda that Minimizes Along All modes
 Value Taken    Lamda =  -0.00018169
 Step Taken.  Stepsize is  0.284352

                             Maximum     Tolerance    Cnvgd?
         Gradient           0.000500      0.000300      NO
         Displacement       0.186806      0.001200      NO
         Energy change     -0.000229      0.000001      NO


 New Cartesian Coordinates Obtained by Inverse Iteration

 Displacement from previous Coordinates is:  0.563902
 ----------------------------------------------------------------
             Standard Nuclear Orientation (Angstroms)
    I     Atom           X                Y                Z
 ----------------------------------------------------------------
    1      C       0.0184080310     0.0027159423     0.0340226443
    2      C      -0.0310855142     0.3657924151     1.3853330456
    3      Cl      1.4341864662     0.8096090657     2.2382000664
    4      C      -1.2334305501     0.4039843053     2.0794838936
    5      H      -1.2530797773     0.6889106999     3.1224293258
    6      C      -2.4207927373     0.0764970052     1.4301667418
    7      Cl     -3.9094496386     0.1304858057     2.3379480143
    8      C      -2.3979663285    -0.2822522600     0.0803007630
    9      Cl     -3.8567599142    -0.7101302919    -0.7771499235
   10      C      -1.1838786324    -0.3116144131    -0.6007262281
   11      H      -1.1738954281    -0.5983434397    -1.6445416929
   12      C       1.2944491103    -0.0449984418    -0.7369432360
   13      C       2.1806382359    -1.1247622004    -0.6466866539
   14      Cl      1.8132783541    -2.4846010035     0.4001193862
   15      C       3.3584997086    -1.1550405421    -1.3870993833
   16      H       4.0244632976    -2.0039749686    -1.3016863921
   17      C       3.6741086669    -0.0994014869    -2.2360285668
   18      H       4.5883004267    -0.1153326059    -2.8148646640
   19      C       2.7980540384     0.9757074397    -2.3333513105
   20      Cl      3.1834527953     2.3137615885    -3.4031431152
   21      C       1.6192400784     1.0087004807    -1.5976582769
   22      H       0.9511624157     1.8563529663    -1.6801202635
 ----------------------------------------------------------------
 Nuclear Repulsion Energy =        1707.73456124 hartrees
 There are       81 alpha and       81 beta electrons
 Applying Cartesian multipole field
    Component          Value
    ---------          -----
     (2,0,0)        1.00000E-11
     (0,2,0)        2.00000E-11
     (0,0,2)       -3.00000E-11
 Nucleus-field energy     =    -0.0000000006 hartrees
 Requested basis set is 6-311++G(d,p)
 There are 162 shells and 449 basis functions
 A cutoff of  1.0D-15 yielded  10152 shell pairs
 There are     84382 function pairs (     90674 Cartesian)
 Smallest overlap matrix eigenvalue = 2.35E-07
 Linear dependence detected in AO basis
 Number of orthogonalized atomic orbitals = 446
 Maximum deviation from orthogonality = 3.795E-10
 Guess from superposition of atomic densities
 Warning:  Energy on first SCF cycle will be non-variational
 SAD guess density has 162.000000 electrons

 -----------------------------------------------------------------------
  General SCF calculation program by
  Eric Jon Sundstrom, Paul Horn, Yuezhi Mao, Dmitri Zuev, Alec White,
  David Stuck, Shaama M.S., Shane Yost, Joonho Lee, David Small,
  Daniel Levine, Susi Lehtola, Hugh Burton, Evgeny Epifanovsky,
  Bang C. Huynh
 -----------------------------------------------------------------------
 Exchange:     0.2000 Hartree-Fock + 0.0800 Slater + 0.7200 B88
 Correlation:  0.1900 VWN1RPA + 0.8100 LYP
 Using SG-1 standard quadrature grid
 A restricted SCF calculation will be
 performed using DIIS
 SCF converges when DIIS error is below 1.0e-08
 ---------------------------------------
  Cycle       Energy         DIIS error
 ---------------------------------------
    1   -2765.4943037905      2.91e-02  
    2   -2761.3830645355      2.32e-03  
    3   -2761.3168226886      2.76e-03  
    4   -2761.5131763160      5.25e-04  
    5   -2761.5186449583      2.80e-04  
    6   -2761.5204209193      1.10e-04  
    7   -2761.5207270095      2.29e-05  
    8   -2761.5207369676      1.14e-05  
    9   -2761.5207402640      2.24e-06  
   10   -2761.5207403765      9.99e-07  
   11   -2761.5207404020      1.71e-07  
   12   -2761.5207404029      9.19e-08  
   13   -2761.5207404029      3.22e-08  
   14   -2761.5207404030      7.87e-09  Convergence criterion met
 ---------------------------------------
 SCF time:   CPU 620.39s  wall 620.00s 
 SCF   energy in the final basis set =    -2761.5207404030
 Total energy in the final basis set =    -2761.5207404030

 --------------------------------------------------------------

                    Orbital Energies (a.u.)
 --------------------------------------------------------------

 Alpha MOs
 -- Occupied --
********-101.5747-101.5725-101.5698-101.5694 -10.2727 -10.2695 -10.2683
-10.2627 -10.2611 -10.2310 -10.2298 -10.2203 -10.2202 -10.2150 -10.2141
-10.2135  -9.4903  -9.4892  -9.4873  -9.4844  -9.4841  -7.2552  -7.2541
 -7.2520  -7.2491  -7.2488  -7.2452  -7.2445  -7.2441  -7.2434  -7.2421
 -7.2415  -7.2391  -7.2389  -7.2388  -7.2385  -0.9474  -0.9290  -0.9047
 -0.8929  -0.8800  -0.8504  -0.8395  -0.8087  -0.7707  -0.7504  -0.7365
 -0.6685  -0.6494  -0.6350  -0.6024  -0.5486  -0.5340  -0.5274  -0.5175
 -0.4975  -0.4824  -0.4652  -0.4638  -0.4576  -0.4460  -0.4326  -0.4286
 -0.4108  -0.4034  -0.3974  -0.3912  -0.3826  -0.3668  -0.3483  -0.3369
 -0.3353  -0.3338  -0.3309  -0.3305  -0.3271  -0.2941  -0.2838  -0.2648
 -0.2618
 -- Virtual --
 -0.0605  -0.0587  -0.0455  -0.0439  -0.0291  -0.0150  -0.0065   0.0016
  0.0028   0.0044   0.0095   0.0189   0.0236   0.0285   0.0341   0.0458
  0.0462   0.0487   0.0541   0.0590   0.0644   0.0683   0.0717   0.0791
  0.0846   0.0885   0.0916   0.0958   0.0973   0.1010   0.1045   0.1062
  0.1080   0.1122   0.1151   0.1165   0.1210   0.1213   0.1229   0.1249
  0.1286   0.1307   0.1349   0.1363   0.1380   0.1399   0.1436   0.1491
  0.1557   0.1607   0.1642   0.1663   0.1738   0.1774   0.1821   0.1861
  0.1878   0.1953   0.2004   0.2036   0.2076   0.2181   0.2203   0.2233
  0.2281   0.2339   0.2361   0.2402   0.2424   0.2467   0.2516   0.2530
  0.2559   0.2583   0.2608   0.2633   0.2692   0.2751   0.2786   0.2805
  0.2845   0.2875   0.2909   0.2926   0.2963   0.3063   0.3101   0.3183
  0.3230   0.3270   0.3324   0.3379   0.3423   0.3610   0.3697   0.4144
  0.4229   0.4286   0.4336   0.4416   0.4448   0.4514   0.4577   0.4606
  0.4682   0.4738   0.4801   0.4854   0.4922   0.5050   0.5090   0.5131
  0.5265   0.5324   0.5446   0.5465   0.5550   0.5609   0.5703   0.5771
  0.5802   0.5843   0.5924   0.5969   0.6061   0.6101   0.6202   0.6319
  0.6348   0.6415   0.6487   0.6574   0.6622   0.6691   0.6788   0.6916
  0.6935   0.7010   0.7064   0.7103   0.7229   0.7362   0.7421   0.7766
  0.7937   0.7982   0.8223   0.8266   0.8363   0.8389   0.8428   0.8440
  0.8452   0.8490   0.8526   0.8535   0.8567   0.8625   0.8660   0.8705
  0.8762   0.8816   0.8824   0.8879   0.9025   0.9047   0.9110   0.9145
  0.9220   0.9319   0.9347   0.9457   0.9469   0.9524   0.9539   0.9682
  0.9753   0.9788   0.9834   0.9925   0.9974   1.0005   1.0143   1.0216
  1.0351   1.0397   1.0497   1.1098   1.1215   1.1412   1.1455   1.1702
  1.2003   1.2200   1.2232   1.2327   1.2383   1.2507   1.2559   1.2569
  1.2812   1.2820   1.3004   1.3192   1.3285   1.3405   1.3575   1.3916
  1.4130   1.4503   1.4857   1.4927   1.5017   1.5390   1.5517   1.5598
  1.5676   1.5716   1.6012   1.6055   1.6149   1.6526   1.6646   1.6814
  1.6879   1.6926   1.7260   1.7466   1.7655   1.7789   1.8176   1.8284
  1.8443   1.8573   1.8649   1.8951   1.9236   1.9273   1.9297   1.9397
  1.9673   1.9811   1.9914   2.0045   2.0223   2.0429   2.0526   2.0719
  2.0846   2.1192   2.1286   2.1394   2.1860   2.2277   2.2350   2.2542
  2.2613   2.2740   2.2835   2.2889   2.3025   2.3127   2.3210   2.3532
  2.3740   2.4097   2.4295   2.4402   2.4566   2.4659   2.4874   2.5089
  2.5307   2.5379   2.5575   2.5738   2.5832   2.5993   2.5999   2.6302
  2.6721   2.6885   2.6934   2.7021   2.7084   2.7197   2.7413   2.7505
  2.7533   2.7655   2.7775   2.7786   2.8124   2.8347   2.8404   2.8508
  2.8769   2.9015   2.9857   2.9956   3.0643   3.0812   3.0879   3.0971
  3.1284   3.1392   3.1532   3.2170   3.2552   3.2829   3.3437   3.3507
  3.4060   3.5032   3.5333   3.5445   3.6300   3.7156   3.7868   3.8255
  3.8714   3.9232   4.0460   4.1201   4.1263   4.3400   4.8055   4.8200
  9.7606   9.7781   9.7976   9.8102   9.8387  23.3912  23.5503  23.8269
 23.8528  23.8855  23.9221  23.9745  24.0085  24.0390  24.0669  24.1120
 24.1458  25.7789  25.8228  25.8625  25.8742  25.9616  26.0863  26.1154
 26.1509  26.2945  26.3696  26.5100  26.6087  26.6806  26.7753  26.8391
215.7523 215.7714 215.7940 215.8127 215.8435
 --------------------------------------------------------------

          Ground-State Mulliken Net Atomic Charges

     Atom                 Charge (a.u.)
  ----------------------------------------
      1 C                     0.199758
      2 C                    -0.983055
      3 Cl                    0.416522
      4 C                    -0.381383
      5 H                     0.228271
      6 C                     0.016591
      7 Cl                    0.521516
      8 C                     0.174470
      9 Cl                    0.593462
     10 C                    -1.034237
     11 H                     0.229354
     12 C                     0.491809
     13 C                    -0.943646
     14 Cl                    0.429949
     15 C                    -0.265525
     16 H                     0.210622
     17 C                    -0.761291
     18 H                     0.184862
     19 C                     0.780032
     20 Cl                    0.457163
     21 C                    -0.774470
     22 H                     0.209227
  ----------------------------------------
  Sum of atomic charges =     0.000000

 -----------------------------------------------------------------
                    Cartesian Multipole Moments
 -----------------------------------------------------------------
    Charge (ESU x 10^10)
                 0.0000
    Dipole Moment (Debye)
         X       1.2642      Y      -0.2088      Z      -0.6414
       Tot       1.4329
    Quadrupole Moments (Debye-Ang)
        XX    -131.5762     XY      -4.9076     YY    -134.8692
        XZ      -2.7425     YZ       3.4098     ZZ    -131.3913
    Octopole Moments (Debye-Ang^2)
       XXX     -31.3137    XXY     -21.1169    XYY     -30.8835
       YYY       0.7080    XXZ      -2.4847    XYZ      10.3450
       YYZ      18.5429    XZZ     -34.6436    YZZ      -5.4208
       ZZZ      70.4946
    Hexadecapole Moments (Debye-Ang^3)
      XXXX   -5416.8467   XXXY    -279.5798   XXYY   -1164.4742
      XYYY    -203.4340   YYYY   -1316.0931   XXXZ     936.9425
      XXYZ     135.3765   XYYZ     348.8109   YYYZ     211.7996
      XXZZ   -1353.7198   XYZZ     -88.7297   YYZZ    -685.5259
      XZZZ    1028.8120   YZZZ     255.5823   ZZZZ   -2797.6836
 -----------------------------------------------------------------
 Calculating analytic gradient of the SCF energy
 Gradient of SCF Energy
            1           2           3           4           5           6
    1  -0.0005881   0.0000748   0.0002653   0.0001698  -0.0000297   0.0000287
    2  -0.0001203  -0.0003597  -0.0001203   0.0000111  -0.0000138  -0.0000911
    3  -0.0003027   0.0001299  -0.0002190   0.0000193  -0.0000047  -0.0002628
            7           8           9          10          11          12
    1  -0.0000636  -0.0000340  -0.0000607   0.0003339   0.0000281   0.0003179
    2   0.0000286   0.0002204  -0.0001601   0.0000722   0.0000854   0.0001521
    3   0.0000118   0.0002130   0.0000393  -0.0000889   0.0000075  -0.0002504
           13          14          15          16          17          18
    1  -0.0001010  -0.0001623  -0.0001093   0.0000102  -0.0001304   0.0000014
    2   0.0002101   0.0002604  -0.0000828  -0.0000055   0.0001853  -0.0000165
    3   0.0002565   0.0002224   0.0001457  -0.0000324  -0.0000201   0.0000074
           19          20          21          22
    1   0.0003071  -0.0000175  -0.0001865  -0.0000539
    2  -0.0000708  -0.0000265  -0.0001367  -0.0000215
    3  -0.0000945   0.0000333   0.0002089  -0.0000196
 Max gradient component =       5.881E-04
 RMS gradient           =       1.681E-04
 Gradient time:  CPU 221.23 s  wall 221.24 s
 Geometry Optimization Parameters
   NAtoms,    NIC,     NZ,  NCons,   NDum,   NFix, NCnnct, MaxDiis
       22     163      22       0       0       0       0       0

 Cartesian Hessian Update
 Hessian updated using BFGS update


** GEOMETRY OPTIMIZATION IN DELOCALIZED INTERNAL COORDINATES **
   Searching for a Minimum

   Optimization Cycle:  11

                       Coordinates (Angstroms)
     ATOM                X               Y               Z
      1  C         0.0184080310    0.0027159423    0.0340226443
      2  C        -0.0310855142    0.3657924151    1.3853330456
      3  Cl        1.4341864662    0.8096090657    2.2382000664
      4  C        -1.2334305501    0.4039843053    2.0794838936
      5  H        -1.2530797773    0.6889106999    3.1224293258
      6  C        -2.4207927373    0.0764970052    1.4301667418
      7  Cl       -3.9094496386    0.1304858057    2.3379480143
      8  C        -2.3979663285   -0.2822522600    0.0803007630
      9  Cl       -3.8567599142   -0.7101302919   -0.7771499235
     10  C        -1.1838786324   -0.3116144131   -0.6007262281
     11  H        -1.1738954281   -0.5983434397   -1.6445416929
     12  C         1.2944491103   -0.0449984418   -0.7369432360
     13  C         2.1806382359   -1.1247622004   -0.6466866539
     14  Cl        1.8132783541   -2.4846010035    0.4001193862
     15  C         3.3584997086   -1.1550405421   -1.3870993833
     16  H         4.0244632976   -2.0039749686   -1.3016863921
     17  C         3.6741086669   -0.0994014869   -2.2360285668
     18  H         4.5883004267   -0.1153326059   -2.8148646640
     19  C         2.7980540384    0.9757074397   -2.3333513105
     20  Cl        3.1834527953    2.3137615885   -3.4031431152
     21  C         1.6192400784    1.0087004807   -1.5976582769
     22  H         0.9511624157    1.8563529663   -1.6801202635
   Point Group: c1    Number of degrees of freedom:    60


   Energy is  -2761.520740403

 Hessian updated using BFGS update

 60 Hessian modes will be used to form the next step
  Hessian Eigenvalues:
     0.001181    0.017718    0.018212    0.020669    0.020941    0.021089
     0.023026    0.023595    0.023633    0.023852    0.023878    0.024091
     0.024110    0.024121    0.024136    0.024141    0.024145    0.024184
     0.024756    0.074374    0.159940    0.159994    0.159999    0.160010
     0.160067    0.214176    0.224305    0.229818    0.232213    0.235344
     0.240919    0.246873    0.249687    0.249994    0.250026    0.250248
     0.252728    0.289162    0.292364    0.301037    0.301085    0.301229
     0.328926    0.356665    0.356665    0.356668    0.356682    0.356718
     0.413627    0.418548    0.429834    0.430351    0.461615    0.464961
     0.471112    0.472885    0.478124    0.479017    0.479157    0.480065

 Minimum search - taking simple RFO step
 Searching for Lamda that Minimizes Along All modes
 Value Taken    Lamda =  -0.00008943
 Step Taken.  Stepsize is  0.242556

                             Maximum     Tolerance    Cnvgd?
         Gradient           0.000558      0.000300      NO
         Displacement       0.160642      0.001200      NO
         Energy change     -0.000130      0.000001      NO


 New Cartesian Coordinates Obtained by Inverse Iteration

 Displacement from previous Coordinates is:  0.442573
 ----------------------------------------------------------------
             Standard Nuclear Orientation (Angstroms)
    I     Atom           X                Y                Z
 ----------------------------------------------------------------
    1      C       0.0180237760     0.0063401689     0.0336387389
    2      C      -0.0357452801     0.4033678537     1.3749305300
    3      Cl      1.4235992424     0.8840821368     2.2174288315
    4      C      -1.2378661274     0.4396039512     2.0700035341
    5      H      -1.2605947857     0.7505470209     3.1054459575
    6      C      -2.4205300638     0.0758442479     1.4317555383
    7      Cl     -3.9089138204     0.1311927153     2.3398538997
    8      C      -2.3931977479    -0.3193546914     0.0921842480
    9      Cl     -3.8461457931    -0.7881011127    -0.7533087447
   10      C      -1.1795458688    -0.3471845782    -0.5894698414
   11      H      -1.1663400180    -0.6609491630    -1.6254856941
   12      C       1.2941391040    -0.0423603023    -0.7384489910
   13      C       2.1608655151    -1.1396015315    -0.6750036683
   14      Cl      1.7705606593    -2.5154808690     0.3421440491
   15      C       3.3386567107    -1.1728333400    -1.4157150466
   16      H       3.9896682391    -2.0350382532    -1.3504068434
   17      C       3.6732895698    -0.1025257257    -2.2382622190
   18      H       4.5870871249    -0.1203756813    -2.8177104092
   19      C       2.8171288926     0.9907466972    -2.3078457064
   20      Cl      3.2278133219     2.3482820228    -3.3434428427
   21      C       1.6391439958     1.0271658348    -1.5712399523
   22      H       0.9868064582     1.8886986593    -1.6330411939
 ----------------------------------------------------------------
 Nuclear Repulsion Energy =        1707.01250375 hartrees
 There are       81 alpha and       81 beta electrons
 Applying Cartesian multipole field
    Component          Value
    ---------          -----
     (2,0,0)        1.00000E-11
     (0,2,0)        2.00000E-11
     (0,0,2)       -3.00000E-11
 Nucleus-field energy     =     0.0000000013 hartrees
 Requested basis set is 6-311++G(d,p)
 There are 162 shells and 449 basis functions
 A cutoff of  1.0D-15 yielded  10146 shell pairs
 There are     84354 function pairs (     90636 Cartesian)
 Smallest overlap matrix eigenvalue = 2.25E-07
 Linear dependence detected in AO basis
 Number of orthogonalized atomic orbitals = 446
 Maximum deviation from orthogonality = 4.419E-10
 Guess from superposition of atomic densities
 Warning:  Energy on first SCF cycle will be non-variational
 SAD guess density has 162.000000 electrons

 -----------------------------------------------------------------------
  General SCF calculation program by
  Eric Jon Sundstrom, Paul Horn, Yuezhi Mao, Dmitri Zuev, Alec White,
  David Stuck, Shaama M.S., Shane Yost, Joonho Lee, David Small,
  Daniel Levine, Susi Lehtola, Hugh Burton, Evgeny Epifanovsky,
  Bang C. Huynh
 -----------------------------------------------------------------------
 Exchange:     0.2000 Hartree-Fock + 0.0800 Slater + 0.7200 B88
 Correlation:  0.1900 VWN1RPA + 0.8100 LYP
 Using SG-1 standard quadrature grid
 A restricted SCF calculation will be
 performed using DIIS
 SCF converges when DIIS error is below 1.0e-08
 ---------------------------------------
  Cycle       Energy         DIIS error
 ---------------------------------------
    1   -2765.4931993792      2.91e-02  
    2   -2761.3830991401      2.32e-03  
    3   -2761.3170689687      2.76e-03  
    4   -2761.5132195082      5.26e-04  
    5   -2761.5186854252      2.82e-04  
    6   -2761.5204846972      1.10e-04  
    7   -2761.5207891907      2.29e-05  
    8   -2761.5207991738      1.12e-05  
    9   -2761.5208023836      2.22e-06  
   10   -2761.5208024946      1.00e-06  
   11   -2761.5208025202      1.70e-07  
   12   -2761.5208025210      9.19e-08  
   13   -2761.5208025212      3.23e-08  
   14   -2761.5208025212      8.02e-09  Convergence criterion met
 ---------------------------------------
 SCF time:   CPU 626.63s  wall 627.00s 
 SCF   energy in the final basis set =    -2761.5208025212
 Total energy in the final basis set =    -2761.5208025212

 --------------------------------------------------------------

                    Orbital Energies (a.u.)
 --------------------------------------------------------------

 Alpha MOs
 -- Occupied --
********-101.5746-101.5728-101.5698-101.5696 -10.2726 -10.2694 -10.2683
-10.2628 -10.2610 -10.2310 -10.2298 -10.2203 -10.2201 -10.2150 -10.2141
-10.2135  -9.4903  -9.4892  -9.4875  -9.4843  -9.4843  -7.2552  -7.2541
 -7.2522  -7.2490  -7.2490  -7.2452  -7.2445  -7.2440  -7.2433  -7.2423
 -7.2417  -7.2391  -7.2390  -7.2387  -7.2387  -0.9473  -0.9290  -0.9048
 -0.8931  -0.8800  -0.8502  -0.8397  -0.8086  -0.7708  -0.7503  -0.7365
 -0.6683  -0.6499  -0.6345  -0.6026  -0.5485  -0.5337  -0.5275  -0.5180
 -0.4974  -0.4824  -0.4651  -0.4638  -0.4576  -0.4459  -0.4326  -0.4287
 -0.4108  -0.4034  -0.3971  -0.3912  -0.3826  -0.3668  -0.3483  -0.3374
 -0.3356  -0.3336  -0.3312  -0.3302  -0.3271  -0.2935  -0.2840  -0.2647
 -0.2622
 -- Virtual --
 -0.0605  -0.0569  -0.0474  -0.0437  -0.0292  -0.0151  -0.0066   0.0016
  0.0029   0.0041   0.0095   0.0188   0.0236   0.0284   0.0340   0.0458
  0.0465   0.0490   0.0537   0.0584   0.0646   0.0680   0.0718   0.0790
  0.0849   0.0882   0.0914   0.0959   0.0972   0.1015   0.1044   0.1061
  0.1080   0.1120   0.1149   0.1163   0.1206   0.1216   0.1228   0.1251
  0.1286   0.1306   0.1348   0.1365   0.1377   0.1400   0.1430   0.1488
  0.1565   0.1598   0.1640   0.1656   0.1737   0.1777   0.1827   0.1862
  0.1883   0.1951   0.2001   0.2036   0.2074   0.2181   0.2198   0.2231
  0.2267   0.2337   0.2354   0.2396   0.2414   0.2466   0.2517   0.2530
  0.2561   0.2588   0.2609   0.2639   0.2684   0.2747   0.2782   0.2811
  0.2837   0.2895   0.2907   0.2914   0.2960   0.3065   0.3101   0.3179
  0.3241   0.3291   0.3326   0.3375   0.3438   0.3636   0.3707   0.4145
  0.4226   0.4292   0.4366   0.4419   0.4453   0.4515   0.4573   0.4588
  0.4674   0.4743   0.4803   0.4860   0.4915   0.5021   0.5092   0.5131
  0.5267   0.5323   0.5442   0.5464   0.5578   0.5617   0.5694   0.5768
  0.5797   0.5838   0.5917   0.5971   0.6063   0.6114   0.6203   0.6334
  0.6373   0.6429   0.6489   0.6554   0.6619   0.6685   0.6796   0.6919
  0.6922   0.7007   0.7066   0.7145   0.7235   0.7374   0.7429   0.7742
  0.7951   0.7988   0.8244   0.8270   0.8378   0.8404   0.8432   0.8440
  0.8463   0.8496   0.8520   0.8535   0.8556   0.8620   0.8659   0.8701
  0.8740   0.8815   0.8831   0.8858   0.9021   0.9061   0.9102   0.9152
  0.9229   0.9324   0.9379   0.9457   0.9471   0.9531   0.9538   0.9679
  0.9713   0.9790   0.9845   0.9945   0.9983   1.0029   1.0139   1.0214
  1.0344   1.0406   1.0480   1.1109   1.1223   1.1374   1.1475   1.1694
  1.2042   1.2199   1.2244   1.2290   1.2402   1.2557   1.2573   1.2604
  1.2806   1.2827   1.3023   1.3200   1.3315   1.3415   1.3580   1.3938
  1.4087   1.4501   1.4850   1.4901   1.5016   1.5419   1.5523   1.5600
  1.5649   1.5716   1.6005   1.6084   1.6185   1.6541   1.6645   1.6799
  1.6888   1.6922   1.7300   1.7470   1.7666   1.7812   1.8155   1.8261
  1.8426   1.8572   1.8637   1.8959   1.9240   1.9278   1.9300   1.9385
  1.9690   1.9815   1.9912   2.0064   2.0255   2.0431   2.0532   2.0722
  2.0848   2.1193   2.1288   2.1393   2.1856   2.2289   2.2350   2.2541
  2.2587   2.2718   2.2819   2.2899   2.3017   2.3126   2.3198   2.3548
  2.3740   2.4106   2.4294   2.4407   2.4564   2.4633   2.4879   2.5095
  2.5292   2.5380   2.5569   2.5750   2.5818   2.5982   2.6010   2.6279
  2.6744   2.6884   2.6930   2.7021   2.7108   2.7172   2.7402   2.7498
  2.7525   2.7632   2.7771   2.7784   2.8133   2.8328   2.8432   2.8469
  2.8797   2.9005   2.9859   2.9955   3.0655   3.0805   3.0905   3.1000
  3.1266   3.1377   3.1528   3.2198   3.2559   3.2865   3.3441   3.3517
  3.4081   3.5068   3.5357   3.5440   3.6310   3.7157   3.7884   3.8262
  3.8714   3.9253   4.0461   4.1206   4.1263   4.3368   4.8070   4.8178
  9.7614   9.7786   9.7980   9.8166   9.8386  23.3937  23.5507  23.8266
 23.8523  23.8852  23.9217  23.9745  24.0089  24.0392  24.0674  24.1126
 24.1468  25.7788  25.8228  25.8600  25.8628  25.9596  26.0860  26.1136
 26.1511  26.2963  26.3646  26.5102  26.6080  26.6735  26.7763  26.8477
215.7530 215.7719 215.7944 215.8210 215.8425
 --------------------------------------------------------------

          Ground-State Mulliken Net Atomic Charges

     Atom                 Charge (a.u.)
  ----------------------------------------
      1 C                     0.201722
      2 C                    -0.989280
      3 Cl                    0.418867
      4 C                    -0.346089
      5 H                     0.230379
      6 C                     0.018190
      7 Cl                    0.524739
      8 C                     0.154870
      9 Cl                    0.593590
     10 C                    -1.038625
     11 H                     0.230435
     12 C                     0.426769
     13 C                    -0.940262
     14 Cl                    0.434735
     15 C                    -0.237512
     16 H                     0.211517
     17 C                    -0.763209
     18 H                     0.186195
     19 C                     0.769967
     20 Cl                    0.461921
     21 C                    -0.757595
     22 H                     0.208676
  ----------------------------------------
  Sum of atomic charges =     0.000000

 -----------------------------------------------------------------
                    Cartesian Multipole Moments
 -----------------------------------------------------------------
    Charge (ESU x 10^10)
                 0.0000
    Dipole Moment (Debye)
         X       1.2554      Y      -0.2095      Z      -0.6558
       Tot       1.4318
    Quadrupole Moments (Debye-Ang)
        XX    -131.7221     XY      -5.0408     YY    -134.7840
        XZ      -2.7990     YZ       3.5663     ZZ    -131.3321
    Octopole Moments (Debye-Ang^2)
       XXX     -32.6655    XXY     -21.3066    XYY     -30.8879
       YYY       0.5942    XXZ      -2.6595    XYZ      10.4168
       YYZ      18.4459    XZZ     -34.0685    YZZ      -5.4552
       ZZZ      69.5955
    Hexadecapole Moments (Debye-Ang^3)
      XXXX   -5422.1525   XXXY    -307.0169   XXYY   -1171.7838
      XYYY    -230.6576   YYYY   -1367.0256   XXXZ     948.4312
      XXYZ     131.2299   XYYZ     352.2184   YYYZ     194.1524
      XXZZ   -1344.1552   XYZZ     -98.6108   YYZZ    -685.7591
      XZZZ    1038.8609   YZZZ     239.8595   ZZZZ   -2748.9123
 -----------------------------------------------------------------
 Calculating analytic gradient of the SCF energy
 Gradient of SCF Energy
            1           2           3           4           5           6
    1  -0.0005314   0.0002175   0.0000066   0.0002030  -0.0000346  -0.0000013
    2   0.0000342  -0.0002363   0.0000077  -0.0000221   0.0000023  -0.0001098
    3  -0.0002469   0.0001578  -0.0000905   0.0000057  -0.0000031  -0.0002760
            7           8           9          10          11          12
    1  -0.0000549  -0.0000827  -0.0000040   0.0002899   0.0000155   0.0002338
    2   0.0000526   0.0000735  -0.0000716  -0.0000346   0.0000890   0.0001499
    3   0.0000077   0.0002814   0.0000327   0.0000265  -0.0000007  -0.0003591
           13          14          15          16          17          18
    1  -0.0000837  -0.0000987  -0.0000571   0.0000151  -0.0001331  -0.0000002
    2   0.0000074   0.0002227  -0.0000288   0.0000015   0.0001285  -0.0000051
    3   0.0002469   0.0000434   0.0001027  -0.0000332   0.0000140  -0.0000057
           19          20          21          22
    1   0.0002225  -0.0000133  -0.0000776  -0.0000310
    2  -0.0001253   0.0000015  -0.0001167  -0.0000205
    3  -0.0000575   0.0000001   0.0001887  -0.0000349
 Max gradient component =       5.314E-04
 RMS gradient           =       1.415E-04
 Gradient time:  CPU 230.69 s  wall 230.70 s
 Geometry Optimization Parameters
   NAtoms,    NIC,     NZ,  NCons,   NDum,   NFix, NCnnct, MaxDiis
       22     163      22       0       0       0       0       0

 Cartesian Hessian Update
 Hessian updated using BFGS update


** GEOMETRY OPTIMIZATION IN DELOCALIZED INTERNAL COORDINATES **
   Searching for a Minimum

   Optimization Cycle:  12

                       Coordinates (Angstroms)
     ATOM                X               Y               Z
      1  C         0.0180237760    0.0063401689    0.0336387389
      2  C        -0.0357452801    0.4033678537    1.3749305300
      3  Cl        1.4235992424    0.8840821368    2.2174288315
      4  C        -1.2378661274    0.4396039512    2.0700035341
      5  H        -1.2605947857    0.7505470209    3.1054459575
      6  C        -2.4205300638    0.0758442479    1.4317555383
      7  Cl       -3.9089138204    0.1311927153    2.3398538997
      8  C        -2.3931977479   -0.3193546914    0.0921842480
      9  Cl       -3.8461457931   -0.7881011127   -0.7533087447
     10  C        -1.1795458688   -0.3471845782   -0.5894698414
     11  H        -1.1663400180   -0.6609491630   -1.6254856941
     12  C         1.2941391040   -0.0423603023   -0.7384489910
     13  C         2.1608655151   -1.1396015315   -0.6750036683
     14  Cl        1.7705606593   -2.5154808690    0.3421440491
     15  C         3.3386567107   -1.1728333400   -1.4157150466
     16  H         3.9896682391   -2.0350382532   -1.3504068434
     17  C         3.6732895698   -0.1025257257   -2.2382622190
     18  H         4.5870871249   -0.1203756813   -2.8177104092
     19  C         2.8171288926    0.9907466972   -2.3078457064
     20  Cl        3.2278133219    2.3482820228   -3.3434428427
     21  C         1.6391439958    1.0271658348   -1.5712399523
     22  H         0.9868064582    1.8886986593   -1.6330411939
   Point Group: c1    Number of degrees of freedom:    60


   Energy is  -2761.520802521

 Hessian updated using BFGS update

 60 Hessian modes will be used to form the next step
  Hessian Eigenvalues:
     0.000895    0.017715    0.017928    0.020679    0.020937    0.020977
     0.022927    0.023604    0.023614    0.023849    0.023866    0.024091
     0.024106    0.024124    0.024135    0.024140    0.024168    0.024195
     0.024483    0.068022    0.159874    0.159996    0.160000    0.160017
     0.160048    0.211647    0.224260    0.230323    0.232123    0.235338
     0.241042    0.246835    0.249898    0.249994    0.250040    0.251062
     0.252528    0.289178    0.293282    0.301029    0.301128    0.301175
     0.329146    0.356665    0.356666    0.356667    0.356682    0.356706
     0.413302    0.418578    0.429829    0.430202    0.461540    0.464222
     0.471050    0.472265    0.477567    0.478788    0.479157    0.479628

 Minimum search - taking simple RFO step
 Searching for Lamda that Minimizes Along All modes
 Value Taken    Lamda =  -0.00002910
 Step Taken.  Stepsize is  0.142656

                             Maximum     Tolerance    Cnvgd?
         Gradient           0.000350      0.000300      NO
         Displacement       0.091657      0.001200      NO
         Energy change     -0.000062      0.000001      NO


 New Cartesian Coordinates Obtained by Inverse Iteration

 Displacement from previous Coordinates is:  0.249671
 ----------------------------------------------------------------
             Standard Nuclear Orientation (Angstroms)
    I     Atom           X                Y                Z
 ----------------------------------------------------------------
    1      C       0.0196515624     0.0049048057     0.0366457977
    2      C      -0.0390871932     0.4237074265     1.3707636532
    3      Cl      1.4162023943     0.9229374041     2.2095291031
    4      C      -1.2424875698     0.4622145478     2.0639963323
    5      H      -1.2681681569     0.7888115460     3.0945520024
    6      C      -2.4215874501     0.0792730274     1.4308206930
    7      Cl     -3.9110488540     0.1365051730     2.3368544526
    8      C      -2.3895622271    -0.3377428999     0.0977346570
    9      Cl     -3.8382675165    -0.8274701127    -0.7429692846
   10      C      -1.1748444783    -0.3685476218    -0.5814865103
   11      H      -1.1582264228    -0.6998444277    -1.6120382261
   12      C       1.2957243066    -0.0438033258    -0.7358868109
   13      C       2.1526883366    -1.1496759033    -0.6909217720
   14      Cl      1.7538703917    -2.5359002228     0.3091186013
   15      C       3.3288915622    -1.1825437099    -1.4344863478
   16      H       3.9724973807    -2.0511607535    -1.3822054690
   17      C       3.6715296971    -0.1035022017    -2.2419514822
   18      H       4.5839107043    -0.1209605799    -2.8236500165
   19      C       2.8252025615     0.9986573035    -2.2929984892
   20      Cl      3.2463990973     2.3676425119    -3.3092537818
   21      C       1.6494568065     1.0350641554    -1.5531629185
   22      H       1.0051581720     1.9034999182    -1.6010000096
 ----------------------------------------------------------------
 Nuclear Repulsion Energy =        1706.40130484 hartrees
 There are       81 alpha and       81 beta electrons
 Applying Cartesian multipole field
    Component          Value
    ---------          -----
     (2,0,0)        1.00000E-11
     (0,2,0)        2.00000E-11
     (0,0,2)       -3.00000E-11
 Nucleus-field energy     =     0.0000000024 hartrees
 Requested basis set is 6-311++G(d,p)
 There are 162 shells and 449 basis functions
 A cutoff of  1.0D-15 yielded  10143 shell pairs
 There are     84322 function pairs (     90598 Cartesian)
 Smallest overlap matrix eigenvalue = 2.21E-07
 Linear dependence detected in AO basis
 Number of orthogonalized atomic orbitals = 446
 Maximum deviation from orthogonality = 3.799E-10
 Guess from superposition of atomic densities
 Warning:  Energy on first SCF cycle will be non-variational
 SAD guess density has 162.000000 electrons

 -----------------------------------------------------------------------
  General SCF calculation program by
  Eric Jon Sundstrom, Paul Horn, Yuezhi Mao, Dmitri Zuev, Alec White,
  David Stuck, Shaama M.S., Shane Yost, Joonho Lee, David Small,
  Daniel Levine, Susi Lehtola, Hugh Burton, Evgeny Epifanovsky,
  Bang C. Huynh
 -----------------------------------------------------------------------
 Exchange:     0.2000 Hartree-Fock + 0.0800 Slater + 0.7200 B88
 Correlation:  0.1900 VWN1RPA + 0.8100 LYP
 Using SG-1 standard quadrature grid
 A restricted SCF calculation will be
 performed using DIIS
 SCF converges when DIIS error is below 1.0e-08
 ---------------------------------------
  Cycle       Energy         DIIS error
 ---------------------------------------
    1   -2765.4917433892      2.91e-02  
    2   -2761.3831372572      2.32e-03  
    3   -2761.3171511107      2.75e-03  
    4   -2761.5132147024      5.27e-04  
    5   -2761.5186894320      2.83e-04  
    6   -2761.5205042066      1.10e-04  
    7   -2761.5208074917      2.29e-05  
    8   -2761.5208175135      1.12e-05  
    9   -2761.5208206901      2.22e-06  
   10   -2761.5208208004      1.00e-06  
   11   -2761.5208208262      1.70e-07  
   12   -2761.5208208270      9.21e-08  
   13   -2761.5208208271      3.25e-08  
   14   -2761.5208208272      8.16e-09  Convergence criterion met
 ---------------------------------------
 SCF time:   CPU 634.03s  wall 634.00s 
 SCF   energy in the final basis set =    -2761.5208208272
 Total energy in the final basis set =    -2761.5208208272

 --------------------------------------------------------------

                    Orbital Energies (a.u.)
 --------------------------------------------------------------

 Alpha MOs
 -- Occupied --
********-101.5746-101.5729-101.5697-101.5697 -10.2727 -10.2694 -10.2684
-10.2629 -10.2610 -10.2310 -10.2299 -10.2203 -10.2201 -10.2150 -10.2142
-10.2135  -9.4903  -9.4892  -9.4875  -9.4844  -9.4843  -7.2552  -7.2540
 -7.2523  -7.2491  -7.2490  -7.2452  -7.2445  -7.2440  -7.2433  -7.2424
 -7.2418  -7.2392  -7.2390  -7.2388  -7.2387  -0.9473  -0.9290  -0.9048
 -0.8931  -0.8801  -0.8501  -0.8397  -0.8086  -0.7708  -0.7502  -0.7365
 -0.6681  -0.6503  -0.6342  -0.6027  -0.5485  -0.5336  -0.5275  -0.5181
 -0.4973  -0.4825  -0.4651  -0.4638  -0.4575  -0.4459  -0.4325  -0.4287
 -0.4108  -0.4034  -0.3971  -0.3912  -0.3826  -0.3668  -0.3484  -0.3376
 -0.3358  -0.3335  -0.3313  -0.3300  -0.3271  -0.2932  -0.2840  -0.2647
 -0.2624
 -- Virtual --
 -0.0606  -0.0558  -0.0485  -0.0436  -0.0292  -0.0151  -0.0066   0.0016
  0.0029   0.0040   0.0096   0.0188   0.0236   0.0283   0.0339   0.0456
  0.0467   0.0493   0.0534   0.0582   0.0646   0.0679   0.0719   0.0789
  0.0852   0.0880   0.0914   0.0960   0.0973   0.1017   0.1044   0.1060
  0.1080   0.1119   0.1147   0.1162   0.1202   0.1218   0.1227   0.1252
  0.1288   0.1306   0.1348   0.1366   0.1374   0.1401   0.1427   0.1486
  0.1568   0.1593   0.1638   0.1652   0.1735   0.1779   0.1829   0.1862
  0.1885   0.1950   0.2001   0.2037   0.2073   0.2180   0.2196   0.2232
  0.2259   0.2335   0.2352   0.2393   0.2408   0.2466   0.2516   0.2531
  0.2562   0.2588   0.2612   0.2642   0.2681   0.2744   0.2779   0.2814
  0.2832   0.2897   0.2906   0.2917   0.2961   0.3064   0.3102   0.3177
  0.3244   0.3297   0.3325   0.3374   0.3450   0.3646   0.3713   0.4146
  0.4220   0.4297   0.4381   0.4418   0.4456   0.4516   0.4569   0.4578
  0.4671   0.4745   0.4807   0.4863   0.4911   0.4998   0.5095   0.5132
  0.5267   0.5321   0.5435   0.5465   0.5590   0.5631   0.5690   0.5761
  0.5791   0.5840   0.5912   0.5971   0.6062   0.6118   0.6205   0.6335
  0.6387   0.6437   0.6489   0.6538   0.6621   0.6682   0.6797   0.6910
  0.6924   0.7001   0.7068   0.7169   0.7244   0.7385   0.7433   0.7727
  0.7959   0.7995   0.8259   0.8274   0.8385   0.8407   0.8434   0.8441
  0.8472   0.8498   0.8516   0.8535   0.8553   0.8616   0.8658   0.8696
  0.8735   0.8816   0.8832   0.8848   0.9017   0.9069   0.9098   0.9154
  0.9236   0.9324   0.9394   0.9453   0.9474   0.9531   0.9537   0.9671
  0.9697   0.9792   0.9852   0.9949   0.9991   1.0046   1.0131   1.0216
  1.0344   1.0407   1.0471   1.1113   1.1219   1.1359   1.1488   1.1693
  1.2060   1.2194   1.2248   1.2277   1.2410   1.2554   1.2576   1.2649
  1.2806   1.2832   1.3038   1.3204   1.3326   1.3418   1.3583   1.3950
  1.4064   1.4498   1.4847   1.4888   1.5016   1.5437   1.5527   1.5602
  1.5634   1.5714   1.6000   1.6094   1.6209   1.6544   1.6644   1.6790
  1.6894   1.6921   1.7322   1.7471   1.7667   1.7831   1.8144   1.8250
  1.8418   1.8575   1.8633   1.8964   1.9238   1.9280   1.9303   1.9379
  1.9698   1.9814   1.9912   2.0070   2.0272   2.0430   2.0532   2.0722
  2.0852   2.1194   2.1290   2.1391   2.1854   2.2295   2.2350   2.2542
  2.2572   2.2708   2.2810   2.2902   2.3018   2.3125   2.3191   2.3554
  2.3740   2.4110   2.4291   2.4415   2.4560   2.4617   2.4878   2.5099
  2.5282   2.5381   2.5563   2.5750   2.5811   2.5969   2.6015   2.6270
  2.6753   2.6879   2.6931   2.7022   2.7131   2.7166   2.7391   2.7494
  2.7522   2.7619   2.7768   2.7783   2.8137   2.8310   2.8439   2.8459
  2.8807   2.9000   2.9859   2.9953   3.0661   3.0801   3.0914   3.1011
  3.1257   3.1363   3.1529   3.2213   3.2563   3.2881   3.3442   3.3524
  3.4092   3.5088   3.5368   3.5435   3.6316   3.7155   3.7892   3.8266
  3.8714   3.9264   4.0461   4.1208   4.1261   4.3355   4.8076   4.8165
  9.7618   9.7788   9.7980   9.8208   9.8383  23.3949  23.5508  23.8264
 23.8517  23.8849  23.9214  23.9744  24.0091  24.0393  24.0675  24.1126
 24.1469  25.7787  25.8228  25.8547  25.8627  25.9561  26.0860  26.1133
 26.1512  26.2980  26.3595  26.5098  26.6070  26.6711  26.7757  26.8502
215.7534 215.7722 215.7945 215.8263 215.8416
 --------------------------------------------------------------

          Ground-State Mulliken Net Atomic Charges

     Atom                 Charge (a.u.)
  ----------------------------------------
      1 C                     0.211944
      2 C                    -0.999267
      3 Cl                    0.420064
      4 C                    -0.329132
      5 H                     0.231636
      6 C                     0.018302
      7 Cl                    0.526596
      8 C                     0.148414
      9 Cl                    0.593735
     10 C                    -1.043585
     11 H                     0.231000
     12 C                     0.386950
     13 C                    -0.926686
     14 Cl                    0.436514
     15 C                    -0.223399
     16 H                     0.211568
     17 C                    -0.757456
     18 H                     0.187074
     19 C                     0.765284
     20 Cl                    0.465012
     21 C                    -0.763256
     22 H                     0.208687
  ----------------------------------------
  Sum of atomic charges =     0.000000

 -----------------------------------------------------------------
                    Cartesian Multipole Moments
 -----------------------------------------------------------------
    Charge (ESU x 10^10)
                -0.0000
    Dipole Moment (Debye)
         X       1.2498      Y      -0.2096      Z      -0.6641
       Tot       1.4307
    Quadrupole Moments (Debye-Ang)
        XX    -131.7918     XY      -5.0945     YY    -134.7453
        XZ      -2.8683     YZ       3.6639     ZZ    -131.2971
    Octopole Moments (Debye-Ang^2)
       XXX     -33.4236    XXY     -21.3708    XYY     -30.9328
       YYY       0.4707    XXZ      -2.8171    XYZ      10.4361
       YYZ      18.4265    XZZ     -33.6535    YZZ      -5.5114
       ZZZ      69.0564
    Hexadecapole Moments (Debye-Ang^3)
      XXXX   -5424.0177   XXXY    -318.4662   XXYY   -1176.0807
      XYYY    -242.1375   YYYY   -1397.0440   XXXZ     952.4641
      XXYZ     128.5234   XYYZ     353.4989   YYYZ     183.4737
      XXZZ   -1338.1153   XYZZ    -102.9913   YYZZ    -686.1337
      XZZZ    1042.2250   YZZZ     230.1840   ZZZZ   -2721.6810
 -----------------------------------------------------------------
 Calculating analytic gradient of the SCF energy
 Gradient of SCF Energy
            1           2           3           4           5           6
    1  -0.0002422   0.0001857  -0.0000885   0.0001069  -0.0000183  -0.0000121
    2   0.0000290  -0.0000705   0.0000225  -0.0000021   0.0000059  -0.0000581
    3  -0.0000668   0.0000547  -0.0000267  -0.0000079   0.0000014  -0.0001460
            7           8           9          10          11          12
    1  -0.0000209  -0.0000936   0.0000190   0.0001496  -0.0000036   0.0000670
    2   0.0000115   0.0000300  -0.0000180  -0.0000293   0.0000131   0.0001852
    3   0.0000156   0.0001551   0.0000124   0.0000502  -0.0000059  -0.0002026
           13          14          15          16          17          18
    1  -0.0000188  -0.0000213  -0.0000159   0.0000123  -0.0000516  -0.0000001
    2  -0.0001486   0.0001261  -0.0000075   0.0000083   0.0000539  -0.0000005
    3   0.0001105   0.0000030   0.0000366  -0.0000075   0.0000088  -0.0000078
           19          20          21          22
    1   0.0000759  -0.0000098  -0.0000213   0.0000014
    2  -0.0000780   0.0000063  -0.0000761  -0.0000031
    3  -0.0000299  -0.0000173   0.0000859  -0.0000155
 Max gradient component =       2.422E-04
 RMS gradient           =       7.578E-05
 Gradient time:  CPU 220.52 s  wall 220.52 s
 Geometry Optimization Parameters
   NAtoms,    NIC,     NZ,  NCons,   NDum,   NFix, NCnnct, MaxDiis
       22     163      22       0       0       0       0       0

 Cartesian Hessian Update
 Hessian updated using BFGS update


** GEOMETRY OPTIMIZATION IN DELOCALIZED INTERNAL COORDINATES **
   Searching for a Minimum

   Optimization Cycle:  13

                       Coordinates (Angstroms)
     ATOM                X               Y               Z
      1  C         0.0196515624    0.0049048057    0.0366457977
      2  C        -0.0390871932    0.4237074265    1.3707636532
      3  Cl        1.4162023943    0.9229374041    2.2095291031
      4  C        -1.2424875698    0.4622145478    2.0639963323
      5  H        -1.2681681569    0.7888115460    3.0945520024
      6  C        -2.4215874501    0.0792730274    1.4308206930
      7  Cl       -3.9110488540    0.1365051730    2.3368544526
      8  C        -2.3895622271   -0.3377428999    0.0977346570
      9  Cl       -3.8382675165   -0.8274701127   -0.7429692846
     10  C        -1.1748444783   -0.3685476218   -0.5814865103
     11  H        -1.1582264228   -0.6998444277   -1.6120382261
     12  C         1.2957243066   -0.0438033258   -0.7358868109
     13  C         2.1526883366   -1.1496759033   -0.6909217720
     14  Cl        1.7538703917   -2.5359002228    0.3091186013
     15  C         3.3288915622   -1.1825437099   -1.4344863478
     16  H         3.9724973807   -2.0511607535   -1.3822054690
     17  C         3.6715296971   -0.1035022017   -2.2419514822
     18  H         4.5839107043   -0.1209605799   -2.8236500165
     19  C         2.8252025615    0.9986573035   -2.2929984892
     20  Cl        3.2463990973    2.3676425119   -3.3092537818
     21  C         1.6494568065    1.0350641554   -1.5531629185
     22  H         1.0051581720    1.9034999182   -1.6010000096
   Point Group: c1    Number of degrees of freedom:    60


   Energy is  -2761.520820827

 Hessian updated using BFGS update

 60 Hessian modes will be used to form the next step
  Hessian Eigenvalues:
     0.000839    0.016702    0.017726    0.020495    0.020708    0.020944
     0.022813    0.023583    0.023626    0.023852    0.023869    0.024091
     0.024102    0.024128    0.024137    0.024144    0.024171    0.024228
     0.024483    0.063838    0.159772    0.159974    0.159999    0.160012
     0.160082    0.208731    0.224166    0.229977    0.231826    0.235333
     0.240953    0.246783    0.249437    0.249968    0.250006    0.250143
     0.252653    0.289330    0.292104    0.301027    0.301110    0.301189
     0.328687    0.356664    0.356666    0.356669    0.356683    0.356720
     0.413599    0.418713    0.429625    0.430022    0.461715    0.462512
     0.470733    0.471498    0.476584    0.478454    0.479172    0.479457

 Minimum search - taking simple RFO step
 Searching for Lamda that Minimizes Along All modes
 Value Taken    Lamda =  -0.00000341
 Step Taken.  Stepsize is  0.037448

                             Maximum     Tolerance    Cnvgd?
         Gradient           0.000186      0.000300     YES
         Displacement       0.022872      0.001200      NO
         Energy change     -0.000018      0.000001      NO


 New Cartesian Coordinates Obtained by Inverse Iteration

 Displacement from previous Coordinates is:  0.065026
 ----------------------------------------------------------------
             Standard Nuclear Orientation (Angstroms)
    I     Atom           X                Y                Z
 ----------------------------------------------------------------
    1      C       0.0208514379     0.0024422787     0.0387737857
    2      C      -0.0399446994     0.4275810367     1.3707030636
    3      Cl      1.4144501116     0.9301862743     2.2093499476
    4      C      -1.2442372387     0.4686857737     2.0624298824
    5      H      -1.2710433261     0.8000641444     3.0914287137
    6      C      -2.4222579682     0.0819805775     1.4297950950
    7      Cl     -3.9127672953     0.1421988748     2.3337871312
    8      C      -2.3883060458    -0.3414988824     0.0986063632
    9      Cl     -3.8359306160    -0.8350715768    -0.7417410146
   10      C      -1.1728815404    -0.3747842738    -0.5789619739
   11      H      -1.1549052099    -0.7108646135    -1.6079413685
   12      C       1.2967994870    -0.0458850928    -0.7338911414
   13      C       2.1522901022    -1.1530031704    -0.6946394166
   14      Cl      1.7531050832    -2.5427861449     0.3005548702
   15      C       3.3274999376    -1.1846413621    -1.4399216782
   16      H       3.9698662507    -2.0544053180    -1.3916219601
   17      C       3.6706817050    -0.1030068563    -2.2435721771
   18      H       4.5822515321    -0.1194992725    -2.8265588879
   19      C       2.8258042145     1.0006342819    -2.2890174312
   20      Cl      3.2475735606     2.3728810434    -3.3006133936
   21      C       1.6511447044     1.0357282078    -1.5475490988
   22      H       1.0078589177     1.9051301309    -1.5913951365
 ----------------------------------------------------------------
 Nuclear Repulsion Energy =        1706.16520811 hartrees
 There are       81 alpha and       81 beta electrons
 Applying Cartesian multipole field
    Component          Value
    ---------          -----
     (2,0,0)        1.00000E-11
     (0,2,0)        2.00000E-11
     (0,0,2)       -3.00000E-11
 Nucleus-field energy     =     0.0000000027 hartrees
 Requested basis set is 6-311++G(d,p)
 There are 162 shells and 449 basis functions
 A cutoff of  1.0D-15 yielded  10141 shell pairs
 There are     84317 function pairs (     90593 Cartesian)
 Smallest overlap matrix eigenvalue = 2.20E-07
 Linear dependence detected in AO basis
 Number of orthogonalized atomic orbitals = 446
 Maximum deviation from orthogonality = 7.978E-10
 Guess from superposition of atomic densities
 Warning:  Energy on first SCF cycle will be non-variational
 SAD guess density has 162.000000 electrons

 -----------------------------------------------------------------------
  General SCF calculation program by
  Eric Jon Sundstrom, Paul Horn, Yuezhi Mao, Dmitri Zuev, Alec White,
  David Stuck, Shaama M.S., Shane Yost, Joonho Lee, David Small,
  Daniel Levine, Susi Lehtola, Hugh Burton, Evgeny Epifanovsky,
  Bang C. Huynh
 -----------------------------------------------------------------------
 Exchange:     0.2000 Hartree-Fock + 0.0800 Slater + 0.7200 B88
 Correlation:  0.1900 VWN1RPA + 0.8100 LYP
 Using SG-1 standard quadrature grid
 A restricted SCF calculation will be
 performed using DIIS
 SCF converges when DIIS error is below 1.0e-08
 ---------------------------------------
  Cycle       Energy         DIIS error
 ---------------------------------------
    1   -2765.4911367826      2.91e-02  
    2   -2761.3831575364      2.32e-03  
    3   -2761.3171575041      2.75e-03  
    4   -2761.5132015358      5.27e-04  
    5   -2761.5186850796      2.83e-04  
    6   -2761.5205069168      1.10e-04  
    7   -2761.5208096746      2.29e-05  
    8   -2761.5208197035      1.12e-05  
    9   -2761.5208228777      2.22e-06  
   10   -2761.5208229879      1.00e-06  
   11   -2761.5208230138      1.70e-07  
   12   -2761.5208230144      9.21e-08  
   13   -2761.5208230146      3.25e-08  
   14   -2761.5208230144      8.20e-09  Convergence criterion met
 ---------------------------------------
 SCF time:   CPU 622.06s  wall 622.00s 
 SCF   energy in the final basis set =    -2761.5208230144
 Total energy in the final basis set =    -2761.5208230144

 --------------------------------------------------------------

                    Orbital Energies (a.u.)
 --------------------------------------------------------------

 Alpha MOs
 -- Occupied --
********-101.5746-101.5729-101.5697-101.5697 -10.2727 -10.2694 -10.2684
-10.2629 -10.2610 -10.2310 -10.2299 -10.2203 -10.2201 -10.2150 -10.2142
-10.2135  -9.4904  -9.4892  -9.4876  -9.4844  -9.4843  -7.2552  -7.2540
 -7.2523  -7.2491  -7.2490  -7.2452  -7.2445  -7.2440  -7.2433  -7.2424
 -7.2418  -7.2392  -7.2390  -7.2388  -7.2387  -0.9473  -0.9289  -0.9047
 -0.8931  -0.8801  -0.8501  -0.8397  -0.8086  -0.7709  -0.7502  -0.7365
 -0.6681  -0.6504  -0.6342  -0.6027  -0.5485  -0.5336  -0.5276  -0.5182
 -0.4974  -0.4825  -0.4651  -0.4638  -0.4575  -0.4459  -0.4325  -0.4287
 -0.4107  -0.4033  -0.3971  -0.3911  -0.3826  -0.3669  -0.3484  -0.3376
 -0.3358  -0.3335  -0.3313  -0.3300  -0.3271  -0.2931  -0.2840  -0.2647
 -0.2625
 -- Virtual --
 -0.0607  -0.0556  -0.0488  -0.0435  -0.0292  -0.0151  -0.0066   0.0015
  0.0029   0.0040   0.0096   0.0188   0.0236   0.0283   0.0339   0.0456
  0.0467   0.0494   0.0534   0.0581   0.0646   0.0679   0.0719   0.0789
  0.0853   0.0879   0.0914   0.0960   0.0973   0.1017   0.1044   0.1059
  0.1080   0.1118   0.1147   0.1161   0.1200   0.1218   0.1227   0.1252
  0.1289   0.1306   0.1348   0.1366   0.1374   0.1401   0.1427   0.1486
  0.1568   0.1592   0.1638   0.1652   0.1735   0.1780   0.1829   0.1862
  0.1885   0.1949   0.2001   0.2038   0.2072   0.2180   0.2196   0.2233
  0.2257   0.2334   0.2352   0.2392   0.2406   0.2466   0.2516   0.2531
  0.2562   0.2587   0.2612   0.2643   0.2680   0.2743   0.2779   0.2815
  0.2830   0.2895   0.2908   0.2918   0.2961   0.3063   0.3102   0.3177
  0.3244   0.3298   0.3324   0.3373   0.3453   0.3647   0.3714   0.4146
  0.4218   0.4298   0.4384   0.4418   0.4457   0.4515   0.4567   0.4575
  0.4670   0.4746   0.4808   0.4863   0.4910   0.4992   0.5095   0.5132
  0.5267   0.5321   0.5433   0.5464   0.5592   0.5636   0.5690   0.5758
  0.5789   0.5840   0.5910   0.5971   0.6060   0.6119   0.6206   0.6334
  0.6390   0.6438   0.6488   0.6535   0.6621   0.6681   0.6797   0.6906
  0.6925   0.6999   0.7069   0.7174   0.7246   0.7388   0.7434   0.7724
  0.7960   0.7996   0.8262   0.8277   0.8385   0.8407   0.8434   0.8441
  0.8474   0.8499   0.8516   0.8535   0.8552   0.8614   0.8657   0.8694
  0.8735   0.8817   0.8831   0.8847   0.9017   0.9072   0.9097   0.9154
  0.9237   0.9324   0.9397   0.9451   0.9474   0.9530   0.9537   0.9668
  0.9695   0.9793   0.9855   0.9950   0.9992   1.0051   1.0128   1.0216
  1.0344   1.0407   1.0469   1.1113   1.1216   1.1356   1.1493   1.1694
  1.2062   1.2193   1.2247   1.2276   1.2412   1.2553   1.2576   1.2658
  1.2807   1.2835   1.3041   1.3204   1.3326   1.3418   1.3583   1.3953
  1.4059   1.4498   1.4846   1.4884   1.5016   1.5442   1.5528   1.5603
  1.5631   1.5713   1.5999   1.6095   1.6213   1.6543   1.6645   1.6787
  1.6896   1.6920   1.7327   1.7470   1.7666   1.7835   1.8141   1.8248
  1.8416   1.8576   1.8632   1.8966   1.9237   1.9280   1.9305   1.9377
  1.9699   1.9814   1.9912   2.0070   2.0276   2.0430   2.0532   2.0722
  2.0853   2.1194   2.1291   2.1390   2.1854   2.2296   2.2350   2.2543
  2.2569   2.2707   2.2808   2.2903   2.3019   2.3125   2.3189   2.3555
  2.3740   2.4111   2.4290   2.4417   2.4558   2.4612   2.4878   2.5099
  2.5279   2.5381   2.5561   2.5748   2.5810   2.5965   2.6015   2.6269
  2.6754   2.6877   2.6931   2.7022   2.7135   2.7167   2.7388   2.7492
  2.7521   2.7616   2.7768   2.7783   2.8137   2.8306   2.8439   2.8457
  2.8809   2.9000   2.9859   2.9953   3.0662   3.0800   3.0914   3.1012
  3.1256   3.1358   3.1529   3.2216   3.2563   3.2883   3.3442   3.3525
  3.4094   3.5093   3.5369   3.5433   3.6318   3.7154   3.7893   3.8267
  3.8714   3.9265   4.0462   4.1209   4.1260   4.3352   4.8077   4.8162
  9.7618   9.7789   9.7980   9.8218   9.8379  23.3952  23.5509  23.8263
 23.8515  23.8848  23.9214  23.9743  24.0092  24.0394  24.0674  24.1126
 24.1469  25.7787  25.8228  25.8539  25.8627  25.9549  26.0860  26.1132
 26.1511  26.2981  26.3580  26.5095  26.6067  26.6706  26.7754  26.8503
215.7534 215.7722 215.7945 215.8275 215.8411
 --------------------------------------------------------------

          Ground-State Mulliken Net Atomic Charges

     Atom                 Charge (a.u.)
  ----------------------------------------
      1 C                     0.217833
      2 C                    -1.004890
      3 Cl                    0.420705
      4 C                    -0.326205
      5 H                     0.231982
      6 C                     0.018076
      7 Cl                    0.527099
      8 C                     0.147899
      9 Cl                    0.593766
     10 C                    -1.045597
     11 H                     0.231108
     12 C                     0.377026
     13 C                    -0.917328
     14 Cl                    0.436814
     15 C                    -0.220801
     16 H                     0.211471
     17 C                    -0.754124
     18 H                     0.187270
     19 C                     0.764944
     20 Cl                    0.465766
     21 C                    -0.771606
     22 H                     0.208792
  ----------------------------------------
  Sum of atomic charges =     0.000000

 -----------------------------------------------------------------
                    Cartesian Multipole Moments
 -----------------------------------------------------------------
    Charge (ESU x 10^10)
                -0.0000
    Dipole Moment (Debye)
         X       1.2479      Y      -0.2091      Z      -0.6668
       Tot       1.4302
    Quadrupole Moments (Debye-Ang)
        XX    -131.8014     XY      -5.0984     YY    -134.7426
        XZ      -2.9024     YZ       3.6926     ZZ    -131.2863
    Octopole Moments (Debye-Ang^2)
       XXX     -33.5790    XXY     -21.3670    XYY     -30.9679
       YYY       0.3921    XXZ      -2.8856    XYZ      10.4283
       YYZ      18.4451    XZZ     -33.5144    YZZ      -5.5358
       ZZZ      68.9159
    Hexadecapole Moments (Debye-Ang^3)
      XXXX   -5423.9458   XXXY    -319.1756   XXYY   -1177.2484
      XYYY    -242.8970   YYYY   -1404.9130   XXXZ     952.1737
      XXYZ     127.7132   XYYZ     353.4648   YYYZ     180.4775
      XXZZ   -1336.3333   XYZZ    -103.4159   YYZZ    -686.2460
      XZZZ    1041.8779   YZZZ     227.4527   ZZZZ   -2714.7081
 -----------------------------------------------------------------
 Calculating analytic gradient of the SCF energy
 Gradient of SCF Energy
            1           2           3           4           5           6
    1  -0.0000472   0.0000766  -0.0000505   0.0000164  -0.0000053   0.0000012
    2  -0.0000068  -0.0000064   0.0000280   0.0000093   0.0000123  -0.0000153
    3  -0.0000068   0.0000218   0.0000042  -0.0000065  -0.0000010  -0.0000319
            7           8           9          10          11          12
    1  -0.0000002  -0.0000363   0.0000111   0.0000495  -0.0000054  -0.0000146
    2   0.0000037  -0.0000098  -0.0000003  -0.0000042  -0.0000093   0.0000933
    3   0.0000083   0.0000466   0.0000066   0.0000144   0.0000010  -0.0000711
           13          14          15          16          17          18
    1   0.0000210   0.0000036  -0.0000176   0.0000069  -0.0000088  -0.0000019
    2  -0.0001032   0.0000716  -0.0000011   0.0000048   0.0000181  -0.0000035
    3   0.0000332  -0.0000086   0.0000116   0.0000043  -0.0000059  -0.0000052
           19          20          21          22
    1   0.0000236  -0.0000120  -0.0000092  -0.0000009
    2  -0.0000291  -0.0000032  -0.0000471  -0.0000019
    3  -0.0000105  -0.0000172   0.0000234  -0.0000107
 Max gradient component =       1.032E-04
 RMS gradient           =       2.961E-05
 Gradient time:  CPU 222.04 s  wall 222.05 s
 Geometry Optimization Parameters
   NAtoms,    NIC,     NZ,  NCons,   NDum,   NFix, NCnnct, MaxDiis
       22     163      22       0       0       0       0       0

 Cartesian Hessian Update
 Hessian updated using BFGS update


** GEOMETRY OPTIMIZATION IN DELOCALIZED INTERNAL COORDINATES **
   Searching for a Minimum

   Optimization Cycle:  14

                       Coordinates (Angstroms)
     ATOM                X               Y               Z
      1  C         0.0208514379    0.0024422787    0.0387737857
      2  C        -0.0399446994    0.4275810367    1.3707030636
      3  Cl        1.4144501116    0.9301862743    2.2093499476
      4  C        -1.2442372387    0.4686857737    2.0624298824
      5  H        -1.2710433261    0.8000641444    3.0914287137
      6  C        -2.4222579682    0.0819805775    1.4297950950
      7  Cl       -3.9127672953    0.1421988748    2.3337871312
      8  C        -2.3883060458   -0.3414988824    0.0986063632
      9  Cl       -3.8359306160   -0.8350715768   -0.7417410146
     10  C        -1.1728815404   -0.3747842738   -0.5789619739
     11  H        -1.1549052099   -0.7108646135   -1.6079413685
     12  C         1.2967994870   -0.0458850928   -0.7338911414
     13  C         2.1522901022   -1.1530031704   -0.6946394166
     14  Cl        1.7531050832   -2.5427861449    0.3005548702
     15  C         3.3274999376   -1.1846413621   -1.4399216782
     16  H         3.9698662507   -2.0544053180   -1.3916219601
     17  C         3.6706817050   -0.1030068563   -2.2435721771
     18  H         4.5822515321   -0.1194992725   -2.8265588879
     19  C         2.8258042145    1.0006342819   -2.2890174312
     20  Cl        3.2475735606    2.3728810434   -3.3006133936
     21  C         1.6511447044    1.0357282078   -1.5475490988
     22  H         1.0078589177    1.9051301309   -1.5913951365
   Point Group: c1    Number of degrees of freedom:    60


   Energy is  -2761.520823014

 Hessian updated using BFGS update

 60 Hessian modes will be used to form the next step
  Hessian Eigenvalues:
     0.000850    0.015546    0.017737    0.020271    0.020697    0.020956
     0.022691    0.023576    0.023627    0.023856    0.023869    0.024091
     0.024108    0.024129    0.024134    0.024143    0.024171    0.024276
     0.024640    0.063832    0.159470    0.159933    0.159999    0.160012
     0.160074    0.203754    0.223655    0.226229    0.231713    0.235350
     0.240066    0.244217    0.246963    0.249944    0.249996    0.250058
     0.252614    0.287469    0.289436    0.301025    0.301051    0.301207
     0.328277    0.356664    0.356666    0.356669    0.356682    0.356716
     0.413581    0.418322    0.428528    0.430066    0.458894    0.461871
     0.470452    0.471483    0.476006    0.478494    0.479170    0.479544

 Minimum search - taking simple RFO step
 Searching for Lamda that Minimizes Along All modes
 Value Taken    Lamda =   0.00000000
 Step Taken.  Stepsize is  0.004187

                             Maximum     Tolerance    Cnvgd?
         Gradient           0.000080      0.000300     YES
         Displacement       0.001820      0.001200      NO
         Energy change     -0.000002      0.000001      NO


 New Cartesian Coordinates Obtained by Inverse Iteration

 Displacement from previous Coordinates is:  0.009446
 ----------------------------------------------------------------
             Standard Nuclear Orientation (Angstroms)
    I     Atom           X                Y                Z
 ----------------------------------------------------------------
    1      C       0.0209959109     0.0017103737     0.0390601028
    2      C      -0.0400215210     0.4276964387     1.3706523719
    3      Cl      1.4146357582     0.9300512674     2.2091720729
    4      C      -1.2444179754     0.4696362254     2.0621606452
    5      H      -1.2712412557     0.8016774659     3.0909435257
    6      C      -2.4223928836     0.0828625536     1.4295235698
    7      Cl     -3.9130778675     0.1439500034     2.3331394045
    8      C      -2.3882349245    -0.3416276933     0.0985958741
    9      Cl     -3.8358020911    -0.8358224314    -0.7415278579
   10      C      -1.1727295885    -0.3756486080    -0.5787145043
   11      H      -1.1545782333    -0.7124556856    -1.6074471102
   12      C       1.2969566952    -0.0465280952    -0.7335055222
   13      C       2.1525007950    -1.1535709347    -0.6950309180
   14      Cl      1.7536009667    -2.5441212830     0.2994371212
   15      C       3.3276249066    -1.1847351086    -1.4404997726
   16      H       3.9700272411    -2.0545005827    -1.3927037642
   17      C       3.6705899373    -0.1026848120    -2.2436540935
   18      H       4.5820817705    -0.1188082347    -2.8267685671
   19      C       2.8255791934     1.0009257933    -2.2884448770
   20      Cl      3.2471329518     2.3736568545    -3.2994567566
   21      C       1.6510582259     1.0355464831    -1.5467810250
   22      H       1.0076150926     1.9048560706    -1.5901457453
 ----------------------------------------------------------------
 Nuclear Repulsion Energy =        1706.13197891 hartrees
 There are       81 alpha and       81 beta electrons
 Applying Cartesian multipole field
    Component          Value
    ---------          -----
     (2,0,0)        1.00000E-11
     (0,2,0)        2.00000E-11
     (0,0,2)       -3.00000E-11
 Nucleus-field energy     =     0.0000000028 hartrees
 Requested basis set is 6-311++G(d,p)
 There are 162 shells and 449 basis functions
 A cutoff of  1.0D-15 yielded  10141 shell pairs
 There are     84317 function pairs (     90593 Cartesian)
 Smallest overlap matrix eigenvalue = 2.20E-07
 Linear dependence detected in AO basis
 Number of orthogonalized atomic orbitals = 446
 Maximum deviation from orthogonality = 4.900E-10
 Guess from superposition of atomic densities
 Warning:  Energy on first SCF cycle will be non-variational
 SAD guess density has 162.000000 electrons

 -----------------------------------------------------------------------
  General SCF calculation program by
  Eric Jon Sundstrom, Paul Horn, Yuezhi Mao, Dmitri Zuev, Alec White,
  David Stuck, Shaama M.S., Shane Yost, Joonho Lee, David Small,
  Daniel Levine, Susi Lehtola, Hugh Burton, Evgeny Epifanovsky,
  Bang C. Huynh
 -----------------------------------------------------------------------
 Exchange:     0.2000 Hartree-Fock + 0.0800 Slater + 0.7200 B88
 Correlation:  0.1900 VWN1RPA + 0.8100 LYP
 Using SG-1 standard quadrature grid
 A restricted SCF calculation will be
 performed using DIIS
 SCF converges when DIIS error is below 1.0e-08
 ---------------------------------------
  Cycle       Energy         DIIS error
 ---------------------------------------
    1   -2765.4909027463      2.91e-02  
    2   -2761.3831659768      2.32e-03  
    3   -2761.3171550236      2.75e-03  
    4   -2761.5131939285      5.28e-04  
    5   -2761.5186825493      2.83e-04  
    6   -2761.5205073005      1.10e-04  
    7   -2761.5208098418      2.29e-05  
    8   -2761.5208198726      1.12e-05  
    9   -2761.5208230484      2.22e-06  
   10   -2761.5208231585      1.00e-06  
   11   -2761.5208231842      1.70e-07  
   12   -2761.5208231849      9.22e-08  
   13   -2761.5208231852      3.25e-08  
   14   -2761.5208231851      8.20e-09  Convergence criterion met
 ---------------------------------------
 SCF time:   CPU 621.55s  wall 622.00s 
 SCF   energy in the final basis set =    -2761.5208231851
 Total energy in the final basis set =    -2761.5208231851

 --------------------------------------------------------------

                    Orbital Energies (a.u.)
 --------------------------------------------------------------

 Alpha MOs
 -- Occupied --
********-101.5746-101.5729-101.5697-101.5697 -10.2727 -10.2694 -10.2684
-10.2629 -10.2610 -10.2310 -10.2299 -10.2204 -10.2201 -10.2150 -10.2142
-10.2135  -9.4904  -9.4892  -9.4876  -9.4844  -9.4843  -7.2552  -7.2540
 -7.2523  -7.2491  -7.2490  -7.2453  -7.2445  -7.2440  -7.2433  -7.2424
 -7.2418  -7.2392  -7.2390  -7.2388  -7.2387  -0.9473  -0.9289  -0.9047
 -0.8931  -0.8801  -0.8501  -0.8397  -0.8086  -0.7709  -0.7502  -0.7365
 -0.6681  -0.6504  -0.6342  -0.6027  -0.5485  -0.5336  -0.5276  -0.5182
 -0.4974  -0.4825  -0.4651  -0.4638  -0.4575  -0.4459  -0.4325  -0.4287
 -0.4107  -0.4033  -0.3971  -0.3911  -0.3826  -0.3669  -0.3484  -0.3376
 -0.3358  -0.3335  -0.3313  -0.3300  -0.3271  -0.2931  -0.2840  -0.2647
 -0.2625
 -- Virtual --
 -0.0607  -0.0556  -0.0488  -0.0435  -0.0292  -0.0151  -0.0066   0.0015
  0.0029   0.0039   0.0096   0.0188   0.0236   0.0283   0.0339   0.0456
  0.0467   0.0494   0.0534   0.0581   0.0646   0.0679   0.0719   0.0789
  0.0853   0.0879   0.0914   0.0959   0.0973   0.1017   0.1044   0.1059
  0.1080   0.1118   0.1147   0.1161   0.1200   0.1218   0.1227   0.1252
  0.1289   0.1306   0.1348   0.1365   0.1374   0.1401   0.1427   0.1485
  0.1568   0.1592   0.1638   0.1652   0.1734   0.1780   0.1829   0.1863
  0.1885   0.1949   0.2001   0.2038   0.2072   0.2180   0.2196   0.2233
  0.2257   0.2334   0.2352   0.2392   0.2406   0.2465   0.2516   0.2532
  0.2562   0.2587   0.2612   0.2643   0.2680   0.2743   0.2779   0.2815
  0.2830   0.2895   0.2908   0.2918   0.2961   0.3063   0.3103   0.3178
  0.3244   0.3298   0.3324   0.3373   0.3454   0.3647   0.3714   0.4146
  0.4218   0.4298   0.4384   0.4418   0.4457   0.4515   0.4567   0.4575
  0.4670   0.4746   0.4808   0.4863   0.4910   0.4992   0.5095   0.5131
  0.5267   0.5320   0.5433   0.5464   0.5593   0.5636   0.5690   0.5758
  0.5789   0.5841   0.5910   0.5971   0.6060   0.6119   0.6206   0.6334
  0.6390   0.6438   0.6488   0.6535   0.6621   0.6680   0.6797   0.6906
  0.6925   0.6999   0.7069   0.7175   0.7246   0.7388   0.7435   0.7723
  0.7960   0.7996   0.8263   0.8278   0.8385   0.8407   0.8434   0.8441
  0.8475   0.8499   0.8516   0.8535   0.8552   0.8614   0.8657   0.8694
  0.8735   0.8817   0.8830   0.8847   0.9017   0.9072   0.9096   0.9154
  0.9236   0.9324   0.9398   0.9451   0.9473   0.9530   0.9537   0.9667
  0.9695   0.9793   0.9856   0.9950   0.9991   1.0052   1.0127   1.0216
  1.0343   1.0406   1.0469   1.1113   1.1216   1.1356   1.1494   1.1694
  1.2062   1.2193   1.2247   1.2276   1.2412   1.2553   1.2576   1.2658
  1.2807   1.2835   1.3042   1.3204   1.3326   1.3418   1.3583   1.3954
  1.4059   1.4498   1.4846   1.4884   1.5016   1.5443   1.5528   1.5603
  1.5630   1.5712   1.5999   1.6095   1.6213   1.6543   1.6645   1.6787
  1.6896   1.6920   1.7328   1.7470   1.7666   1.7836   1.8141   1.8248
  1.8416   1.8575   1.8632   1.8966   1.9236   1.9280   1.9305   1.9377
  1.9699   1.9814   1.9912   2.0070   2.0277   2.0430   2.0532   2.0722
  2.0854   2.1194   2.1291   2.1390   2.1854   2.2296   2.2350   2.2543
  2.2568   2.2707   2.2808   2.2903   2.3019   2.3125   2.3189   2.3555
  2.3740   2.4111   2.4290   2.4418   2.4558   2.4612   2.4878   2.5098
  2.5279   2.5381   2.5560   2.5748   2.5810   2.5965   2.6015   2.6268
  2.6754   2.6877   2.6931   2.7022   2.7135   2.7167   2.7387   2.7492
  2.7521   2.7615   2.7768   2.7783   2.8137   2.8306   2.8439   2.8456
  2.8809   2.9000   2.9859   2.9953   3.0662   3.0800   3.0915   3.1012
  3.1256   3.1357   3.1529   3.2217   3.2563   3.2883   3.3442   3.3525
  3.4094   3.5094   3.5369   3.5433   3.6318   3.7154   3.7893   3.8267
  3.8714   3.9265   4.0462   4.1209   4.1259   4.3352   4.8077   4.8162
  9.7618   9.7789   9.7980   9.8219   9.8379  23.3952  23.5509  23.8263
 23.8515  23.8848  23.9214  23.9743  24.0093  24.0394  24.0674  24.1126
 24.1468  25.7787  25.8228  25.8538  25.8627  25.9547  26.0861  26.1132
 26.1511  26.2980  26.3579  26.5094  26.6067  26.6705  26.7753  26.8502
215.7534 215.7722 215.7945 215.8276 215.8410
 --------------------------------------------------------------

          Ground-State Mulliken Net Atomic Charges

     Atom                 Charge (a.u.)
  ----------------------------------------
      1 C                     0.219148
      2 C                    -1.007475
      3 Cl                    0.420807
      4 C                    -0.325196
      5 H                     0.232033
      6 C                     0.017381
      7 Cl                    0.527181
      8 C                     0.147888
      9 Cl                    0.593754
     10 C                    -1.044835
     11 H                     0.231101
     12 C                     0.376075
     13 C                    -0.914919
     14 Cl                    0.436853
     15 C                    -0.220868
     16 H                     0.211435
     17 C                    -0.753361
     18 H                     0.187284
     19 C                     0.764930
     20 Cl                    0.465842
     21 C                    -0.773876
     22 H                     0.208820
  ----------------------------------------
  Sum of atomic charges =     0.000000

 -----------------------------------------------------------------
                    Cartesian Multipole Moments
 -----------------------------------------------------------------
    Charge (ESU x 10^10)
                -0.0000
    Dipole Moment (Debye)
         X       1.2475      Y      -0.2085      Z      -0.6673
       Tot       1.4300
    Quadrupole Moments (Debye-Ang)
        XX    -131.7999     XY      -5.0961     YY    -134.7448
        XZ      -2.9085     YZ       3.6959     ZZ    -131.2851
    Octopole Moments (Debye-Ang^2)
       XXX     -33.5809    XXY     -21.3581    XYY     -30.9816
       YYY       0.3928    XXZ      -2.8959    XYZ      10.4208
       YYZ      18.4527    XZZ     -33.4977    YZZ      -5.5324
       ZZZ      68.9056
    Hexadecapole Moments (Debye-Ang^3)
      XXXX   -5423.9633   XXXY    -318.8337   XXYY   -1177.4427
      XYYY    -242.5835   YYYY   -1405.9545   XXXZ     951.8996
      XXYZ     127.5943   XYYZ     353.3994   YYYZ     180.1076
      XXZZ   -1336.0844   XYZZ    -103.3285   YYZZ    -686.2233
      XZZZ    1041.6317   YZZZ     227.1134   ZZZZ   -2713.5614
 -----------------------------------------------------------------
 Calculating analytic gradient of the SCF energy
 Gradient of SCF Energy
            1           2           3           4           5           6
    1   0.0000039   0.0000218  -0.0000128   0.0000003   0.0000013   0.0000001
    2  -0.0000061  -0.0000015   0.0000245   0.0000060   0.0000132   0.0000042
    3   0.0000122  -0.0000055  -0.0000016  -0.0000043  -0.0000020  -0.0000002
            7           8           9          10          11          12
    1   0.0000031  -0.0000120   0.0000039   0.0000112  -0.0000013  -0.0000173
    2   0.0000011  -0.0000049  -0.0000101  -0.0000006  -0.0000124   0.0000523
    3   0.0000061   0.0000051   0.0000081   0.0000022   0.0000057  -0.0000067
           13          14          15          16          17          18
    1   0.0000217   0.0000040  -0.0000087   0.0000041   0.0000003  -0.0000026
    2  -0.0000561   0.0000226   0.0000010   0.0000021   0.0000074  -0.0000046
    3   0.0000017   0.0000116   0.0000075   0.0000071  -0.0000078  -0.0000034
           19          20          21          22
    1   0.0000042  -0.0000100  -0.0000113  -0.0000039
    2  -0.0000115  -0.0000070  -0.0000168  -0.0000029
    3  -0.0000124  -0.0000149   0.0000026  -0.0000112
 Max gradient component =       5.610E-05
 RMS gradient           =       1.316E-05
 Gradient time:  CPU 221.84 s  wall 221.86 s
 Geometry Optimization Parameters
   NAtoms,    NIC,     NZ,  NCons,   NDum,   NFix, NCnnct, MaxDiis
       22     163      22       0       0       0       0       0

 Cartesian Hessian Update
 Hessian updated using BFGS update


** GEOMETRY OPTIMIZATION IN DELOCALIZED INTERNAL COORDINATES **
   Searching for a Minimum

   Optimization Cycle:  15

                       Coordinates (Angstroms)
     ATOM                X               Y               Z
      1  C         0.0209959109    0.0017103737    0.0390601028
      2  C        -0.0400215210    0.4276964387    1.3706523719
      3  Cl        1.4146357582    0.9300512674    2.2091720729
      4  C        -1.2444179754    0.4696362254    2.0621606452
      5  H        -1.2712412557    0.8016774659    3.0909435257
      6  C        -2.4223928836    0.0828625536    1.4295235698
      7  Cl       -3.9130778675    0.1439500034    2.3331394045
      8  C        -2.3882349245   -0.3416276933    0.0985958741
      9  Cl       -3.8358020911   -0.8358224314   -0.7415278579
     10  C        -1.1727295885   -0.3756486080   -0.5787145043
     11  H        -1.1545782333   -0.7124556856   -1.6074471102
     12  C         1.2969566952   -0.0465280952   -0.7335055222
     13  C         2.1525007950   -1.1535709347   -0.6950309180
     14  Cl        1.7536009667   -2.5441212830    0.2994371212
     15  C         3.3276249066   -1.1847351086   -1.4404997726
     16  H         3.9700272411   -2.0545005827   -1.3927037642
     17  C         3.6705899373   -0.1026848120   -2.2436540935
     18  H         4.5820817705   -0.1188082347   -2.8267685671
     19  C         2.8255791934    1.0009257933   -2.2884448770
     20  Cl        3.2471329518    2.3736568545   -3.2994567566
     21  C         1.6510582259    1.0355464831   -1.5467810250
     22  H         1.0076150926    1.9048560706   -1.5901457453
   Point Group: c1    Number of degrees of freedom:    60


   Energy is  -2761.520823185

 Hessian updated using BFGS update

 60 Hessian modes will be used to form the next step
  Hessian Eigenvalues:
     0.000903    0.014200    0.017924    0.020079    0.020764    0.021020
     0.022126    0.023604    0.023644    0.023849    0.023881    0.024027
     0.024094    0.024115    0.024133    0.024141    0.024159    0.024183
     0.025300    0.063893    0.157604    0.159900    0.159999    0.160020
     0.160074    0.179136    0.213071    0.224266    0.231901    0.235351
     0.237357    0.241818    0.247698    0.249994    0.250039    0.250527
     0.252589    0.286928    0.290507    0.301028    0.301029    0.301176
     0.329756    0.356662    0.356665    0.356671    0.356677    0.356744
     0.413212    0.418494    0.427187    0.430116    0.453831    0.463446
     0.471173    0.472402    0.475710    0.478927    0.479063    0.479819

 Minimum search - taking simple RFO step
 Searching for Lamda that Minimizes Along All modes
 Value Taken    Lamda =   0.00000000
 Step Taken.  Stepsize is  0.002048

                             Maximum     Tolerance    Cnvgd?
         Gradient           0.000027      0.000300     YES
         Displacement       0.001153      0.001200     YES
         Energy change     -0.000000      0.000001     YES

 Final energy is   -2761.5208231850811     


 ******************************
 **  OPTIMIZATION CONVERGED  **
 ******************************

                       Coordinates (Angstroms)
     ATOM                X               Y               Z
      1  C         0.0209959109    0.0017103737    0.0390601028
      2  C        -0.0400215210    0.4276964387    1.3706523719
      3  Cl        1.4146357582    0.9300512674    2.2091720729
      4  C        -1.2444179754    0.4696362254    2.0621606452
      5  H        -1.2712412557    0.8016774659    3.0909435257
      6  C        -2.4223928836    0.0828625536    1.4295235698
      7  Cl       -3.9130778675    0.1439500034    2.3331394045
      8  C        -2.3882349245   -0.3416276933    0.0985958741
      9  Cl       -3.8358020911   -0.8358224314   -0.7415278579
     10  C        -1.1727295885   -0.3756486080   -0.5787145043
     11  H        -1.1545782333   -0.7124556856   -1.6074471102
     12  C         1.2969566952   -0.0465280952   -0.7335055222
     13  C         2.1525007950   -1.1535709347   -0.6950309180
     14  Cl        1.7536009667   -2.5441212830    0.2994371212
     15  C         3.3276249066   -1.1847351086   -1.4404997726
     16  H         3.9700272411   -2.0545005827   -1.3927037642
     17  C         3.6705899373   -0.1026848120   -2.2436540935
     18  H         4.5820817705   -0.1188082347   -2.8267685671
     19  C         2.8255791934    1.0009257933   -2.2884448770
     20  Cl        3.2471329518    2.3736568545   -3.2994567566
     21  C         1.6510582259    1.0355464831   -1.5467810250
     22  H         1.0076150926    1.9048560706   -1.5901457453

Z-matrix Print:
$molecule
0 1
Cl
C  1 1.752571
C  2 1.389429 1 118.210057
H  3 1.081372 2 120.282156 1 -0.214557 0
C  3 1.391923 2 119.933825 1 179.790164 0
C  5 1.397400 3 119.775836 2 -0.233618 0
C  6 1.391891 5 119.487614 3 0.160350 0
H  7 1.082617 6 118.988730 5 179.575656 0
C  7 1.396075 6 121.652474 5 0.155259 0
C  9 1.492401 7 119.553914 6 -179.700961 0
C  10 1.399175 9 119.490114 7 84.347318 0
H  11 1.082404 10 119.600853 9 1.357217 0
C  11 1.389519 10 120.324644 9 -179.075321 0
C  13 1.390685 11 121.076810 10 0.141198 0
H  14 1.082174 13 120.414748 11 179.916232 0
C  14 1.390509 13 119.095624 11 -0.035669 0
H  16 1.082339 14 120.294760 13 179.869954 0
C  16 1.391981 14 120.008571 13 -0.021465 0
Cl 5 1.744246 3 118.559873 2 179.774083 0
Cl 6 1.745132 5 121.618249 3 -179.951233 0
Cl 18 1.755482 16 118.520867 14 179.700796 0
Cl 13 1.756201 11 119.386242 10 -179.919563 0
$end


 --------------------------------------------------------------

                    Orbital Energies (a.u.)
 --------------------------------------------------------------

 Alpha MOs
 -- Occupied --
********-101.5746-101.5729-101.5697-101.5697 -10.2727 -10.2694 -10.2684
-10.2629 -10.2610 -10.2310 -10.2299 -10.2204 -10.2201 -10.2150 -10.2142
-10.2135  -9.4904  -9.4892  -9.4876  -9.4844  -9.4843  -7.2552  -7.2540
 -7.2523  -7.2491  -7.2490  -7.2453  -7.2445  -7.2440  -7.2433  -7.2424
 -7.2418  -7.2392  -7.2390  -7.2388  -7.2387  -0.9473  -0.9289  -0.9047
 -0.8931  -0.8801  -0.8501  -0.8397  -0.8086  -0.7709  -0.7502  -0.7365
 -0.6681  -0.6504  -0.6342  -0.6027  -0.5485  -0.5336  -0.5276  -0.5182
 -0.4974  -0.4825  -0.4651  -0.4638  -0.4575  -0.4459  -0.4325  -0.4287
 -0.4107  -0.4033  -0.3971  -0.3911  -0.3826  -0.3669  -0.3484  -0.3376
 -0.3358  -0.3335  -0.3313  -0.3300  -0.3271  -0.2931  -0.2840  -0.2647
 -0.2625
 -- Virtual --
 -0.0607  -0.0556  -0.0488  -0.0435  -0.0292  -0.0151  -0.0066   0.0015
  0.0029   0.0039   0.0096   0.0188   0.0236   0.0283   0.0339   0.0456
  0.0467   0.0494   0.0534   0.0581   0.0646   0.0679   0.0719   0.0789
  0.0853   0.0879   0.0914   0.0959   0.0973   0.1017   0.1044   0.1059
  0.1080   0.1118   0.1147   0.1161   0.1200   0.1218   0.1227   0.1252
  0.1289   0.1306   0.1348   0.1365   0.1374   0.1401   0.1427   0.1485
  0.1568   0.1592   0.1638   0.1652   0.1734   0.1780   0.1829   0.1863
  0.1885   0.1949   0.2001   0.2038   0.2072   0.2180   0.2196   0.2233
  0.2257   0.2334   0.2352   0.2392   0.2406   0.2465   0.2516   0.2532
  0.2562   0.2587   0.2612   0.2643   0.2680   0.2743   0.2779   0.2815
  0.2830   0.2895   0.2908   0.2918   0.2961   0.3063   0.3103   0.3178
  0.3244   0.3298   0.3324   0.3373   0.3454   0.3647   0.3714   0.4146
  0.4218   0.4298   0.4384   0.4418   0.4457   0.4515   0.4567   0.4575
  0.4670   0.4746   0.4808   0.4863   0.4910   0.4992   0.5095   0.5131
  0.5267   0.5320   0.5433   0.5464   0.5593   0.5636   0.5690   0.5758
  0.5789   0.5841   0.5910   0.5971   0.6060   0.6119   0.6206   0.6334
  0.6390   0.6438   0.6488   0.6535   0.6621   0.6680   0.6797   0.6906
  0.6925   0.6999   0.7069   0.7175   0.7246   0.7388   0.7435   0.7723
  0.7960   0.7996   0.8263   0.8278   0.8385   0.8407   0.8434   0.8441
  0.8475   0.8499   0.8516   0.8535   0.8552   0.8614   0.8657   0.8694
  0.8735   0.8817   0.8830   0.8847   0.9017   0.9072   0.9096   0.9154
  0.9236   0.9324   0.9398   0.9451   0.9473   0.9530   0.9537   0.9667
  0.9695   0.9793   0.9856   0.9950   0.9991   1.0052   1.0127   1.0216
  1.0343   1.0406   1.0469   1.1113   1.1216   1.1356   1.1494   1.1694
  1.2062   1.2193   1.2247   1.2276   1.2412   1.2553   1.2576   1.2658
  1.2807   1.2835   1.3042   1.3204   1.3326   1.3418   1.3583   1.3954
  1.4059   1.4498   1.4846   1.4884   1.5016   1.5443   1.5528   1.5603
  1.5630   1.5712   1.5999   1.6095   1.6213   1.6543   1.6645   1.6787
  1.6896   1.6920   1.7328   1.7470   1.7666   1.7836   1.8141   1.8248
  1.8416   1.8575   1.8632   1.8966   1.9236   1.9280   1.9305   1.9377
  1.9699   1.9814   1.9912   2.0070   2.0277   2.0430   2.0532   2.0722
  2.0854   2.1194   2.1291   2.1390   2.1854   2.2296   2.2350   2.2543
  2.2568   2.2707   2.2808   2.2903   2.3019   2.3125   2.3189   2.3555
  2.3740   2.4111   2.4290   2.4418   2.4558   2.4612   2.4878   2.5098
  2.5279   2.5381   2.5560   2.5748   2.5810   2.5965   2.6015   2.6268
  2.6754   2.6877   2.6931   2.7022   2.7135   2.7167   2.7387   2.7492
  2.7521   2.7615   2.7768   2.7783   2.8137   2.8306   2.8439   2.8456
  2.8809   2.9000   2.9859   2.9953   3.0662   3.0800   3.0915   3.1012
  3.1256   3.1357   3.1529   3.2217   3.2563   3.2883   3.3442   3.3525
  3.4094   3.5094   3.5369   3.5433   3.6318   3.7154   3.7893   3.8267
  3.8714   3.9265   4.0462   4.1209   4.1259   4.3352   4.8077   4.8162
  9.7618   9.7789   9.7980   9.8219   9.8379  23.3952  23.5509  23.8263
 23.8515  23.8848  23.9214  23.9743  24.0093  24.0394  24.0674  24.1126
 24.1468  25.7787  25.8228  25.8538  25.8627  25.9547  26.0861  26.1132
 26.1511  26.2980  26.3579  26.5094  26.6067  26.6705  26.7753  26.8502
215.7534 215.7722 215.7945 215.8276 215.8410
 --------------------------------------------------------------

          Ground-State Mulliken Net Atomic Charges

     Atom                 Charge (a.u.)
  ----------------------------------------
      1 C                     0.219148
      2 C                    -1.007475
      3 Cl                    0.420807
      4 C                    -0.325196
      5 H                     0.232033
      6 C                     0.017381
      7 Cl                    0.527181
      8 C                     0.147888
      9 Cl                    0.593754
     10 C                    -1.044835
     11 H                     0.231101
     12 C                     0.376075
     13 C                    -0.914919
     14 Cl                    0.436853
     15 C                    -0.220868
     16 H                     0.211435
     17 C                    -0.753361
     18 H                     0.187284
     19 C                     0.764930
     20 Cl                    0.465842
     21 C                    -0.773876
     22 H                     0.208820
  ----------------------------------------
  Sum of atomic charges =     0.000000

 -----------------------------------------------------------------
                    Cartesian Multipole Moments
 -----------------------------------------------------------------
    Charge (ESU x 10^10)
                -0.0000
    Dipole Moment (Debye)
         X       1.2475      Y      -0.2085      Z      -0.6673
       Tot       1.4300
    Quadrupole Moments (Debye-Ang)
        XX    -131.7999     XY      -5.0961     YY    -134.7448
        XZ      -2.9085     YZ       3.6959     ZZ    -131.2851
    Octopole Moments (Debye-Ang^2)
       XXX     -33.5809    XXY     -21.3581    XYY     -30.9816
       YYY       0.3928    XXZ      -2.8959    XYZ      10.4208
       YYZ      18.4527    XZZ     -33.4977    YZZ      -5.5324
       ZZZ      68.9056
    Hexadecapole Moments (Debye-Ang^3)
      XXXX   -5423.9633   XXXY    -318.8337   XXYY   -1177.4427
      XYYY    -242.5835   YYYY   -1405.9545   XXXZ     951.8996
      XXYZ     127.5943   XYYZ     353.3994   YYYZ     180.1076
      XXZZ   -1336.0844   XYZZ    -103.3285   YYZZ    -686.2233
      XZZZ    1041.6317   YZZZ     227.1134   ZZZZ   -2713.5614
 -----------------------------------------------------------------
Archival summary:
1\1\november\OPT\ProcedureUnspecified\BasisUnspecified\l5125\taweetha\WedJan1511:25:022020WedJan1511:25:022020\0\\#,OPT,ProcedureUnspecified,BasisUnspecified,\\0,1\Cl\C,1,1.75257\C,2,1.38943,1,118.21\H,3,1.08137,2,120.282,1,-0.214557,0\C,3,1.39192,2,119.934,1,179.79,0\C,5,1.3974,3,119.776,2,-0.233618,0\C,6,1.39189,5,119.488,3,0.16035,0\H,7,1.08262,6,118.989,5,179.576,0\C,7,1.39608,6,121.652,5,0.155259,0\C,9,1.4924,7,119.554,6,-179.701,0\C,10,1.39917,9,119.49,7,84.3473,0\H,11,1.0824,10,119.601,9,1.35722,0\C,11,1.38952,10,120.325,9,-179.075,0\C,13,1.39069,11,121.077,10,0.141198,0\H,14,1.08217,13,120.415,11,179.916,0\C,14,1.39051,13,119.096,11,-0.0356687,0\H,16,1.08234,14,120.295,13,179.87,0\C,16,1.39198,14,120.009,13,-0.0214655,0\Cl,5,1.74425,3,118.56,2,179.774,0\Cl,6,1.74513,5,121.618,3,-179.951,0\Cl,18,1.75548,16,118.521,14,179.701,0\Cl,13,1.7562,11,119.386,10,-179.92,0\\\@

 Total job time:  12869.90s(wall), 12869.16s(cpu) 
 Wed Jan 15 11:25:02 2020

        *************************************************************
        *                                                           *
        *  Thank you very much for using Q-Chem.  Have a nice day.  *
        *                                                           *
        *************************************************************


 
User input: 2 of 2 
 
                  Welcome to Q-Chem
     A Quantum Leap Into The Future Of Chemistry


 Q-Chem 5.2 (devel), Q-Chem, Inc., Pleasanton, CA (2019)

 Yihan Shao,  Zhengting Gan,  E. Epifanovsky,  A. T. B. Gilbert,  M. Wormit,  
 J. Kussmann,  A. W. Lange,  A. Behn,  Jia Deng,  Xintian Feng,  D. Ghosh,  
 M. Goldey,  P. R. Horn,  L. D. Jacobson,  I. Kaliman,  T. Kus,  A. Landau,  
 Jie Liu,  E. I. Proynov,  R. M. Richard,  R. P. Steele,  E. J. Sundstrom,  
 H. L. Woodcock III,  P. M. Zimmerman,  D. Zuev,  B. Albrecht,  E. Alguire,  
 S. A. Baeppler,  D. Barton,  Z. Benda,  Y. A. Bernard,  E. J. Berquist,  
 K. B. Bravaya,  H. Burton,  D. Casanova,  Chun-Min Chang,  Yunqing Chen,  
 A. Chien,  K. D. Closser,  M. P. Coons,  S. Coriani,  S. Dasgupta,  
 A. L. Dempwolff,  M. Diedenhofen,  Hainam Do,  R. G. Edgar,  Po-Tung Fang,  
 S. Faraji,  S. Fatehi,  Qingguo Feng,  K. D. Fenk,  J. Fosso-Tande,  
 J. Gayvert,  Qinghui Ge,  A. Ghysels,  G. Gidofalvi,  J. Gomes,  
 J. Gonthier,  A. Gunina,  D. Hait,  M. W. D. Hanson-Heine,  
 P. H. P. Harbach,  A. W. Hauser,  M. F. Herbst,  J. E. Herr,  
 E. G. Hohenstein,  Z. C. Holden,  Kerwin Hui,  B. C. Huynh,  T.-C. Jagau,  
 Hyunjun Ji,  B. Kaduk,  K. Khistyaev,  Jaehoon Kim,  P. Klunzinger,  K. Koh,  
 D. Kosenkov,  L. Koulias,  T. Kowalczyk,  C. M. Krauter,  A. Kunitsa,  
 Ka Un Lao,  A. Laurent,  K. V. Lawler,  Joonho Lee,  D. Lefrancois,  
 S. Lehtola,  D. S. Levine,  Yi-Pei Li,  You-Sheng Lin,  Fenglai Liu,  
 E. Livshits,  A. Luenser,  P. Manohar,  E. Mansoor,  S. F. Manzer,  
 Shan-Ping Mao,  Yuezhi Mao,  N. Mardirossian,  A. V. Marenich,  
 T. Markovich,  L. A. Martinez-Martinez,  S. A. Maurer,  N. J. Mayhall,  
 S. C. McKenzie,  J.-M. Mewes,  P. Morgante,  A. F. Morrison,  
 J. W. Mullinax,  K. Nanda,  T. S. Nguyen-Beck,  R. Olivares-Amaya,  
 J. A. Parkhill,  Zheng Pei,  T. M. Perrine,  F. Plasser,  P. Pokhilko,  
 S. Prager,  A. Prociuk,  E. Ramos,  D. R. Rehn,  F. Rob,  M. Scheurer,  
 M. Schneider,  N. Sergueev,  S. M. Sharada,  S. Sharma,  D. W. Small,  
 T. Stauch,  T. Stein,  Yu-Chuan Su,  A. J. W. Thom,  A. Tkatchenko,  
 T. Tsuchimochi,  N. M. Tubman,  L. Vogt,  M. L. Vidal,  O. Vydrov,  
 M. A. Watson,  J. Wenzel,  M. de Wergifosse,  T. A. Wesolowski,  A. White,  
 J. Witte,  A. Yamada,  Jun Yang,  K. Yao,  S. Yeganeh,  S. R. Yost,  
 Zhi-Qiang You,  A. Zech,  Igor Ying Zhang,  Xing Zhang,  Yan Zhao,  
 Ying Zhu,  B. R. Brooks,  G. K. L. Chan,  C. J. Cramer,  M. S. Gordon,  
 W. J. Hehre,  A. Klamt,  M. W. Schmidt,  C. D. Sherrill,  D. G. Truhlar,  
 A. Aspuru-Guzik,  R. Baer,  A. T. Bell,  N. A. Besley,  Jeng-Da Chai,  
 A. E. DePrince, III,  R. A. DiStasio Jr.,  A. Dreuw,  B. D. Dunietz,  
 T. R. Furlani,  Chao-Ping Hsu,  Yousung Jung,  Jing Kong,  D. S. Lambrecht,  
 WanZhen Liang,  C. Ochsenfeld,  V. A. Rassolov,  L. V. Slipchenko,  
 J. E. Subotnik,  T. Van Voorhis,  J. M. Herbert,  A. I. Krylov,  
 P. M. W. Gill,  M. Head-Gordon

 Contributors to earlier versions of Q-Chem not listed above: 
 R. D. Adamson,  B. Austin,  J. Baker,  G. J. O. Beran,  K. Brandhorst,  
 S. T. Brown,  E. F. C. Byrd,  A. K. Chakraborty,  C.-L. Cheng,  
 Siu Hung Chien,  D. M. Chipman,  D. L. Crittenden,  H. Dachsel,  
 R. J. Doerksen,  A. D. Dutoi,  L. Fusti-Molnar,  W. A. Goddard III,  
 A. Golubeva-Zadorozhnaya,  S. R. Gwaltney,  G. Hawkins,  A. Heyden,  
 S. Hirata,  G. Kedziora,  F. J. Keil,  C. Kelley,  Jihan Kim,  R. A. King,  
 R. Z. Khaliullin,  P. P. Korambath,  W. Kurlancheek,  A. M. Lee,  M. S. Lee,  
 S. V. Levchenko,  Ching Yeh Lin,  D. Liotard,  R. C. Lochan,  I. Lotan,  
 P. E. Maslen,  N. Nair,  D. P. O'Neill,  D. Neuhauser,  E. Neuscamman,  
 C. M. Oana,  R. Olson,  B. Peters,  R. Peverati,  P. A. Pieniazek,  
 Y. M. Rhee,  J. Ritchie,  M. A. Rohrdanz,  E. Rosta,  N. J. Russ,  
 H. F. Schaefer III,  N. E. Schultz,  N. Shenvi,  A. C. Simmonett,  A. Sodt,  
 D. Stuck,  K. S. Thanthiriwatte,  V. Vanovschi,  Tao Wang,  A. Warshel,  
 C. F. Williams,  Q. Wu,  X. Xu,  W. Zhang

 Please cite Q-Chem as follows:
 Y. Shao et al., Mol. Phys. 113, 184-215 (2015)
 DOI: 10.1080/00268976.2014.952696

 Q-Chem 5.2.1 for Intel X86 EM64T Linux

 Parts of Q-Chem use Armadillo 8.300.2 (Tropical Shenanigans).
 http://arma.sourceforge.net/

 Q-Chem begins on Wed Jan 15 11:25:02 2020  

Host: 
0

     Scratch files written to /scratch/taweetham/qchem23717//
NAlpha2: 162
NElect   162
Mult     1
The previous job contains 0 fragments, simply inherited here

 Q-Chem warning in module libgen/rem_setup.C, line 2168:

 Setting Thresh to 1e-14


Checking the input file for inconsistencies... 	...done.

--------------------------------------------------------------
User input:
--------------------------------------------------------------

$MOLECULE
READ
$END

$REM
   JOB_TYPE 	FREQUENCY
   BASIS 	6-311++G**
   METHOD	B3LYP
   SCF_GUESS_ALWAYS     TRUE
   S2THRESH     15
   THRESH       15
   MEM_TOTAL    10000
$END

--------------------------------------------------------------
 ----------------------------------------------------------------
             Standard Nuclear Orientation (Angstroms)
    I     Atom           X                Y                Z
 ----------------------------------------------------------------
    1      C      -0.2156260019     0.0408357175    -0.0469346303
    2      C      -0.8284695252     0.9253457032    -0.9415798823
    3      Cl      0.1289170955     2.0936955941    -1.8303277958
    4      C      -2.2012478670     0.9028032472    -1.1548518194
    5      H      -2.6564788895     1.5945876026    -1.8502396324
    6      C      -2.9953973682    -0.0134249284    -0.4712576952
    7      Cl     -4.7152540809    -0.0063506114    -0.7618395538
    8      C      -2.4063455173    -0.9105028075     0.4237263622
    9      Cl     -3.3557819798    -2.0798369030     1.3050408367
   10      C      -1.0293396835    -0.8742794689     0.6234832053
   11      H      -0.5823381045    -1.5683186127     1.3238820266
   12      C       1.2565691620     0.0340025358     0.1977186446
   13      C       1.8613004411     0.8727936076     1.1409627637
   14      Cl      0.8894228098     1.9981701382     2.0740755970
   15      C       3.2342729009     0.8343233266     1.3669679821
   16      H       3.6751174165     1.4935398745     2.1035457810
   17      C       4.0326462489    -0.0497238812     0.6496289751
   18      H       5.1007936280    -0.0864582490     0.8193687133
   19      C       3.4396798694    -0.8874034399    -0.2888216466
   20      Cl      4.4369758710    -2.0089200869    -1.2008766087
   21      C       2.0693913328    -0.8529832366    -0.5166108933
   22      H       1.6255468305    -1.5089570979    -1.2543771670
 ----------------------------------------------------------------
 Molecular Point Group                 C1    NOp =  1
 Largest Abelian Subgroup              C1    NOp =  1
 Nuclear Repulsion Energy =        1706.13197891 hartrees
 There are       81 alpha and       81 beta electrons
 Requested basis set is 6-311++G(d,p)
 There are 162 shells and 449 basis functions

 Total QAlloc Memory Limit  10000 MB
 Mega-Array Size       188 MB
 MEM_STATIC part       192 MB
 A cutoff of  1.0D-15 yielded  10141 shell pairs
 There are     84317 function pairs (     90593 Cartesian)
 Smallest overlap matrix eigenvalue = 2.20E-07
 Linear dependence detected in AO basis
 Number of orthogonalized atomic orbitals = 446
 Maximum deviation from orthogonality = 7.501E-10
 Guess from superposition of atomic densities
 Warning:  Energy on first SCF cycle will be non-variational
 SAD guess density has 162.000000 electrons

 -----------------------------------------------------------------------
  General SCF calculation program by
  Eric Jon Sundstrom, Paul Horn, Yuezhi Mao, Dmitri Zuev, Alec White,
  David Stuck, Shaama M.S., Shane Yost, Joonho Lee, David Small,
  Daniel Levine, Susi Lehtola, Hugh Burton, Evgeny Epifanovsky,
  Bang C. Huynh
 -----------------------------------------------------------------------
 Exchange:     0.2000 Hartree-Fock + 0.0800 Slater + 0.7200 B88
 Correlation:  0.1900 VWN1RPA + 0.8100 LYP
 Using SG-1 standard quadrature grid
 A restricted SCF calculation will be
 performed using DIIS
 SCF converges when DIIS error is below 1.0e-08
 ---------------------------------------
  Cycle       Energy         DIIS error
 ---------------------------------------
    1   -2765.4908762015      2.91e-02  
    2   -2761.3829592137      2.32e-03  
    3   -2761.3169594228      2.75e-03  
    4   -2761.5129783212      5.28e-04  
    5   -2761.5184675268      2.83e-04  
    6   -2761.5202927636      1.10e-04  
    7   -2761.5205952714      2.29e-05  
    8   -2761.5206053062      1.12e-05  
    9   -2761.5206084821      2.22e-06  
   10   -2761.5206085922      1.00e-06  
   11   -2761.5206086182      1.70e-07  
   12   -2761.5206086188      9.21e-08  
   13   -2761.5206086192      3.25e-08  
   14   -2761.5206086190      8.21e-09  Convergence criterion met
 ---------------------------------------
 SCF time:   CPU 622.41s  wall 622.00s 
 SCF   energy in the final basis set =    -2761.5206086190
 Total energy in the final basis set =    -2761.5206086190

 --------------------------------------------------------------

                    Orbital Energies (a.u.)
 --------------------------------------------------------------

 Alpha MOs
 -- Occupied --
********-101.5746-101.5729-101.5697-101.5697 -10.2727 -10.2694 -10.2684
-10.2629 -10.2610 -10.2311 -10.2299 -10.2204 -10.2201 -10.2150 -10.2142
-10.2136  -9.4904  -9.4891  -9.4876  -9.4844  -9.4842  -7.2551  -7.2541
 -7.2524  -7.2492  -7.2490  -7.2453  -7.2447  -7.2439  -7.2433  -7.2423
 -7.2419  -7.2392  -7.2390  -7.2387  -7.2386  -0.9473  -0.9289  -0.9047
 -0.8931  -0.8801  -0.8501  -0.8397  -0.8086  -0.7709  -0.7502  -0.7365
 -0.6681  -0.6504  -0.6342  -0.6027  -0.5485  -0.5336  -0.5276  -0.5182
 -0.4974  -0.4825  -0.4651  -0.4638  -0.4575  -0.4459  -0.4325  -0.4287
 -0.4107  -0.4033  -0.3971  -0.3911  -0.3826  -0.3669  -0.3484  -0.3376
 -0.3358  -0.3335  -0.3313  -0.3300  -0.3271  -0.2931  -0.2840  -0.2647
 -0.2625
 -- Virtual --
 -0.0607  -0.0556  -0.0488  -0.0436  -0.0292  -0.0151  -0.0067   0.0016
  0.0029   0.0039   0.0097   0.0187   0.0236   0.0283   0.0339   0.0455
  0.0467   0.0494   0.0533   0.0583   0.0645   0.0679   0.0720   0.0788
  0.0852   0.0879   0.0915   0.0959   0.0973   0.1016   0.1044   0.1058
  0.1079   0.1118   0.1146   0.1162   0.1200   0.1218   0.1227   0.1252
  0.1288   0.1306   0.1348   0.1366   0.1374   0.1400   0.1428   0.1486
  0.1568   0.1593   0.1639   0.1652   0.1733   0.1782   0.1827   0.1862
  0.1885   0.1947   0.2001   0.2040   0.2070   0.2178   0.2197   0.2234
  0.2257   0.2333   0.2349   0.2393   0.2410   0.2464   0.2516   0.2532
  0.2561   0.2587   0.2614   0.2644   0.2677   0.2742   0.2779   0.2815
  0.2828   0.2892   0.2906   0.2918   0.2960   0.3062   0.3102   0.3177
  0.3243   0.3297   0.3324   0.3370   0.3453   0.3649   0.3713   0.4147
  0.4217   0.4298   0.4383   0.4417   0.4456   0.4513   0.4568   0.4575
  0.4669   0.4745   0.4809   0.4861   0.4908   0.4993   0.5094   0.5132
  0.5267   0.5320   0.5432   0.5463   0.5595   0.5637   0.5690   0.5757
  0.5788   0.5840   0.5910   0.5970   0.6058   0.6118   0.6206   0.6333
  0.6388   0.6437   0.6487   0.6534   0.6620   0.6678   0.6796   0.6904
  0.6924   0.7002   0.7069   0.7172   0.7244   0.7388   0.7435   0.7723
  0.7960   0.7996   0.8263   0.8277   0.8386   0.8407   0.8434   0.8441
  0.8474   0.8500   0.8517   0.8536   0.8552   0.8614   0.8657   0.8695
  0.8734   0.8817   0.8831   0.8847   0.9017   0.9072   0.9097   0.9154
  0.9236   0.9324   0.9398   0.9452   0.9473   0.9530   0.9537   0.9668
  0.9695   0.9793   0.9856   0.9950   0.9990   1.0052   1.0127   1.0216
  1.0343   1.0406   1.0469   1.1114   1.1216   1.1357   1.1495   1.1693
  1.2062   1.2193   1.2248   1.2276   1.2412   1.2553   1.2576   1.2658
  1.2807   1.2835   1.3042   1.3204   1.3326   1.3419   1.3582   1.3954
  1.4060   1.4497   1.4845   1.4884   1.5017   1.5443   1.5528   1.5603
  1.5630   1.5712   1.5999   1.6095   1.6213   1.6543   1.6644   1.6787
  1.6896   1.6920   1.7328   1.7470   1.7666   1.7836   1.8141   1.8248
  1.8415   1.8575   1.8632   1.8966   1.9236   1.9280   1.9305   1.9377
  1.9699   1.9813   1.9912   2.0070   2.0277   2.0430   2.0532   2.0722
  2.0854   2.1194   2.1291   2.1390   2.1854   2.2297   2.2350   2.2543
  2.2568   2.2706   2.2808   2.2903   2.3020   2.3126   2.3189   2.3555
  2.3740   2.4111   2.4290   2.4417   2.4558   2.4613   2.4878   2.5098
  2.5279   2.5381   2.5559   2.5748   2.5810   2.5965   2.6015   2.6268
  2.6754   2.6877   2.6931   2.7021   2.7135   2.7167   2.7387   2.7492
  2.7521   2.7615   2.7769   2.7783   2.8137   2.8306   2.8438   2.8457
  2.8810   2.9000   2.9859   2.9953   3.0662   3.0800   3.0914   3.1012
  3.1255   3.1357   3.1529   3.2217   3.2563   3.2883   3.3442   3.3526
  3.4094   3.5094   3.5369   3.5432   3.6317   3.7154   3.7893   3.8267
  3.8714   3.9266   4.0462   4.1209   4.1260   4.3352   4.8077   4.8162
  9.7619   9.7789   9.7981   9.8219   9.8379  23.3952  23.5509  23.8263
 23.8515  23.8847  23.9214  23.9743  24.0093  24.0394  24.0674  24.1126
 24.1468  25.7791  25.8224  25.8539  25.8631  25.9547  26.0863  26.1136
 26.1514  26.2985  26.3582  26.5095  26.6067  26.6705  26.7753  26.8502
215.7534 215.7723 215.7945 215.8276 215.8410
 --------------------------------------------------------------

          Ground-State Mulliken Net Atomic Charges

     Atom                 Charge (a.u.)
  ----------------------------------------
      1 C                     0.196124
      2 C                    -0.991637
      3 Cl                    0.419860
      4 C                    -0.320913
      5 H                     0.232128
      6 C                     0.011602
      7 Cl                    0.527547
      8 C                     0.155435
      9 Cl                    0.593893
     10 C                    -1.043906
     11 H                     0.231471
     12 C                     0.380928
     13 C                    -0.921720
     14 Cl                    0.438763
     15 C                    -0.222766
     16 H                     0.211228
     17 C                    -0.749070
     18 H                     0.187306
     19 C                     0.766289
     20 Cl                    0.465320
     21 C                    -0.777112
     22 H                     0.209228
  ----------------------------------------
  Sum of atomic charges =     0.000000

 -----------------------------------------------------------------
                    Cartesian Multipole Moments
 -----------------------------------------------------------------
    Charge (ESU x 10^10)
                 0.0000
    Dipole Moment (Debye)
         X       1.3809      Y       0.1234      Z       0.3548
       Tot       1.4311
    Quadrupole Moments (Debye-Ang)
        XX    -131.4478     XY       0.8241     YY    -134.4842
        XZ       6.7522     YZ      -0.6375     ZZ    -132.5089
    Octopole Moments (Debye-Ang^2)
       XXX      29.2857    XXY      29.1204    XYY     -10.6184
       YYY       0.9562    XXZ      19.4012    XYZ       7.2342
       YYZ      -0.9754    XZZ      -4.3055    YZZ       1.2248
       ZZZ      -2.6602
    Hexadecapole Moments (Debye-Ang^3)
      XXXX   -6546.8539   XXXY      64.6627   XXYY   -1406.7894
      XYYY       8.6866   YYYY   -1671.6600   XXXZ     114.8329
      XXYZ       3.1215   XYYZ     -16.7855   YYYZ      -6.2547
      XXZZ   -1308.0928   XYZZ       4.2401   YYZZ    -471.3849
      XZZZ     -18.7985   YZZZ      -1.1519   ZZZZ   -1303.2144
 -----------------------------------------------------------------
 Calculating MO derivatives via CPSCF
    1     0    69    0.0195262  
    2     0    69    0.0058781  
    3     0    69    0.0005573  
    4     0    69    0.0000402  
    5    63     6    0.0000029  
    6    69     0    0.0000002  Converged
 Time for AOints: 1039.6 s (CPU) 1039.7 s (wall)
 ------------------------------------------------------------------------------
                     AOints        : Timing summary (seconds)
 ------------------------------------------------------------------------------
     job step          cpu (% of tot)      sys (% of tot)     wall (% of tot)
 ------------------------------------------------------------------------------
  AOints            0.1040E+04 ( 9.2)   0.7000E-05 ( 2.3)   0.1040E+04 ( 9.2)
 ------------------------------------------------------------------------------
   Grand Totals     0.1126E+05          0.3030E-03          0.1126E+05
 ------------------------------------------------------------------------------
 Polarizability Matrix (a.u.)
            1           2           3
    1-273.1022987   0.9533448   6.5773541
    2   0.9533448-180.0589392   0.0041739
    3   6.5773541   0.0041739-163.4999893
 Calculating analytic Hessian of the SCF energy

 Direct stationary perturbation theory relativistic correction:

 rels  =       3.985292447769
 relv  =     -15.257166178413
 rel2e =       4.123188432328
 E_rel =      -7.148685298316

 Hessian of the SCF Energy
            1           2           3           4           5           6
    1   0.6379799   0.0388188   0.0447152  -0.1523696   0.0741852  -0.0825654
    2   0.0388188   0.4319637  -0.2184756   0.0305407  -0.1574214   0.0883639
    3   0.0447152  -0.2184756   0.3743578  -0.0426540   0.0948523  -0.1585596
    4  -0.1523696   0.0305407  -0.0426540   0.5951027  -0.0034927   0.0843879
    5   0.0741852  -0.1574214   0.0948523  -0.0034927   0.3458288  -0.1990441
    6  -0.0825654   0.0883639  -0.1585596   0.0843879  -0.1990441   0.3164727
    7   0.0027980  -0.0008545   0.0004857  -0.0743940  -0.0441736   0.0311642
    8  -0.0183374  -0.0195269   0.0181280  -0.0436611  -0.0840728   0.0465379
    9   0.0164908   0.0209027  -0.0118135   0.0301313   0.0462359  -0.0593374
   10  -0.0163786   0.0543183  -0.0529021  -0.3180553  -0.0218569  -0.0250648
   11   0.0205930   0.0235574  -0.0089756   0.0267357  -0.0901753   0.0283892
   12  -0.0227579  -0.0038108   0.0084666  -0.0673099   0.0207230  -0.0928316
   13  -0.0050597  -0.0014248  -0.0004891  -0.0088515   0.0196164  -0.0195641
   14  -0.0010639   0.0028388   0.0018057  -0.0022577   0.0035186  -0.0006517
   15  -0.0006953   0.0017129   0.0034430  -0.0000813   0.0031565   0.0004038
   16   0.0019018  -0.0025059   0.0033812  -0.0384541  -0.0188060   0.0089465
   17  -0.0029410  -0.0424348   0.0337083  -0.0631489   0.0214099  -0.0217446
   18   0.0034168   0.0337412  -0.0335452   0.0485750  -0.0147386   0.0292537
   19  -0.0018650   0.0004094  -0.0002611   0.0042886  -0.0021347   0.0017787
   20  -0.0000950   0.0005274  -0.0011646   0.0002081   0.0004293   0.0038401
   21  -0.0000858  -0.0010178   0.0002397  -0.0002646   0.0034415   0.0016005
   22  -0.0347567  -0.0589751   0.0450898  -0.0501447   0.0237722  -0.0278007
   23  -0.0185865   0.0202162  -0.0147003   0.0230769  -0.0134662   0.0097631
   24   0.0091738  -0.0211839   0.0281304  -0.0279407   0.0097746  -0.0198681
   25  -0.0020654   0.0029998  -0.0036633   0.0010045  -0.0005376   0.0006583
   26  -0.0000233   0.0036371   0.0006817   0.0001199   0.0001087  -0.0003650
   27  -0.0010369   0.0011404   0.0031293   0.0001512  -0.0004453   0.0001105
   28  -0.1820356  -0.0537797   0.0267579   0.0626040  -0.0259853   0.0310818
   29  -0.1027250  -0.1811801   0.0880603   0.0151880  -0.0297389   0.0386271
   30   0.0711361   0.0959065  -0.1339084  -0.0053745   0.0332181  -0.0186286
   31   0.0094962  -0.0124717   0.0121317  -0.0012389  -0.0023798   0.0008877
   32   0.0083306  -0.0084717   0.0127659  -0.0027612   0.0013468   0.0034668
   33  -0.0062472   0.0089950  -0.0051740   0.0012703   0.0035217   0.0029474
   34  -0.2157311  -0.0003421  -0.0239422  -0.0161807   0.0087239  -0.0083356
   35   0.0014058  -0.0800909  -0.0002227   0.0191503   0.0045006   0.0032226
   36  -0.0242248   0.0003860  -0.0800894  -0.0208657  -0.0003453  -0.0003305
   37  -0.0163974  -0.0179378  -0.0220181  -0.0012950  -0.0035563   0.0014667
   38  -0.0081604   0.0049211   0.0005869   0.0032588  -0.0016574  -0.0013904
   39  -0.0087958  -0.0030657  -0.0003831   0.0016142   0.0012722   0.0001058
   40  -0.0014881  -0.0019710  -0.0016093   0.0008101  -0.0005475  -0.0007752
   41   0.0022065  -0.0016859   0.0007061  -0.0007438  -0.0006149   0.0004026
   42   0.0018069   0.0005870  -0.0014593  -0.0010939  -0.0010422  -0.0008624
   43   0.0009474  -0.0007632  -0.0016318  -0.0007366   0.0001931   0.0004027
   44  -0.0001609   0.0005396  -0.0056322  -0.0009785  -0.0006786   0.0005914
   45  -0.0007482  -0.0048862   0.0004022   0.0002922  -0.0005847   0.0002000
   46   0.0000755  -0.0008302  -0.0009280  -0.0002502  -0.0002028   0.0001697
   47   0.0002016   0.0002256   0.0001004  -0.0000716   0.0001485  -0.0000143
   48   0.0000612  -0.0000952   0.0000529   0.0000233  -0.0002082   0.0000709
   49   0.0004801   0.0000399   0.0005872  -0.0002012  -0.0004624   0.0002220
   50  -0.0006164  -0.0009769   0.0001581   0.0001980   0.0001796  -0.0000812
   51  -0.0004003  -0.0002762  -0.0013503  -0.0002690   0.0004728   0.0004804
   52  -0.0000607  -0.0000288   0.0000360   0.0000178  -0.0000279   0.0000213
   53  -0.0000441  -0.0001904   0.0003184   0.0000580   0.0000103  -0.0000117
   54   0.0000425   0.0003112  -0.0002090  -0.0000622  -0.0000473   0.0000283
   55   0.0010751   0.0024922   0.0010049  -0.0004006  -0.0000890  -0.0001483
   56   0.0025846   0.0012524  -0.0052058  -0.0007627   0.0002768   0.0006425
   57   0.0016891  -0.0043860   0.0032553   0.0008355  -0.0006467  -0.0004969
   58   0.0001655   0.0009993   0.0007683  -0.0003688  -0.0004776   0.0003398
   59  -0.0003654  -0.0002789  -0.0002098   0.0001762   0.0002249  -0.0003901
   60  -0.0003884  -0.0002928  -0.0002148   0.0001934   0.0003130  -0.0000957
   61  -0.0276916   0.0211627   0.0140252  -0.0011527  -0.0021213   0.0029778
   62   0.0063447   0.0041508   0.0004535  -0.0016718  -0.0001763  -0.0001328
   63   0.0001275   0.0030476   0.0069107  -0.0013011   0.0003355  -0.0011106
   64   0.0009854   0.0001159   0.0011284   0.0002416   0.0003414  -0.0002649
   65  -0.0015650  -0.0015563   0.0022497   0.0008709   0.0000160  -0.0000137
   66  -0.0007110   0.0024016  -0.0016936  -0.0002642  -0.0001992   0.0004554
            7           8           9          10          11          12
    1   0.0027980  -0.0183374   0.0164908  -0.0163786   0.0205930  -0.0227579
    2  -0.0008545  -0.0195269   0.0209027   0.0543183   0.0235574  -0.0038108
    3   0.0004857   0.0181280  -0.0118135  -0.0529021  -0.0089756   0.0084666
    4  -0.0743940  -0.0436611   0.0301313  -0.3180553   0.0267357  -0.0673099
    5  -0.0441736  -0.0840728   0.0462359  -0.0218569  -0.0901753   0.0207230
    6   0.0311642   0.0465379  -0.0593374  -0.0250648   0.0283892  -0.0928316
    7   0.0974662   0.0716893  -0.0494861  -0.0244230  -0.0301271   0.0220312
    8   0.0716893   0.1114657  -0.0764649  -0.0116600  -0.0080783   0.0093425
    9  -0.0494861  -0.0764649   0.0720683   0.0058420   0.0062982  -0.0001770
   10  -0.0244230  -0.0116600   0.0058420   0.6684442   0.0177050   0.0759183
   11  -0.0301271  -0.0080783   0.0062982   0.0177050   0.4610356  -0.2967115
   12   0.0220312   0.0093425  -0.0001770   0.0759183  -0.2967115   0.4036582
   13   0.0006876   0.0005733  -0.0000638  -0.1055658   0.0770933  -0.0808646
   14  -0.0005429  -0.0006041  -0.0018739   0.0772253  -0.1649070   0.1299114
   15   0.0009762  -0.0017059  -0.0010199  -0.0809212   0.1298100  -0.1640430
   16  -0.0011053   0.0005293  -0.0014020  -0.1672223  -0.1032514   0.0742668
   17   0.0030319   0.0031993   0.0013267  -0.0542540  -0.1870324   0.1032069
   18  -0.0035474   0.0010347   0.0028472   0.0304327   0.0951382  -0.1406792
   19  -0.0015288  -0.0008642   0.0005088  -0.0423244  -0.0031343  -0.0049226
   20  -0.0006302  -0.0001415   0.0000853  -0.0204930   0.0032780  -0.0023973
   21   0.0002918   0.0000491   0.0000719   0.0105055   0.0005618   0.0057190
   22   0.0012742  -0.0003265   0.0003718   0.0601428   0.0150935  -0.0049033
   23  -0.0006944   0.0002189  -0.0004618  -0.0242249  -0.0261385   0.0285376
   24   0.0008277  -0.0004558   0.0002456   0.0299751   0.0351662  -0.0157939
   25  -0.0005711  -0.0007949   0.0007056  -0.0007073   0.0003069  -0.0009676
   26  -0.0008268  -0.0011110   0.0004805   0.0040253   0.0008874   0.0028354
   27   0.0007223   0.0004870  -0.0007531  -0.0042414   0.0021944   0.0006791
   28  -0.0008038   0.0045159  -0.0046097  -0.0537155  -0.0211621   0.0102930
   29   0.0001005   0.0009646   0.0025140  -0.0208794  -0.0121272   0.0040276
   30  -0.0008723   0.0030752   0.0006179   0.0109089   0.0038269  -0.0054031
   31  -0.0000453  -0.0010554   0.0009169  -0.0007128  -0.0005006   0.0005101
   32  -0.0000131  -0.0006337   0.0006904  -0.0005195  -0.0003498  -0.0006894
   33  -0.0000409   0.0004505  -0.0002831   0.0003851  -0.0007093  -0.0003704
   34  -0.0013425  -0.0023329   0.0017478   0.0013345   0.0001206  -0.0006527
   35   0.0018949  -0.0014485  -0.0007706   0.0008355  -0.0000324   0.0046984
   36  -0.0014798  -0.0008020  -0.0014285  -0.0014655   0.0054280   0.0009308
   37   0.0007982   0.0008316  -0.0010225  -0.0009138   0.0009855   0.0003362
   38   0.0005650  -0.0005693   0.0010348  -0.0000301  -0.0005950   0.0005563
   39  -0.0006823  -0.0004124  -0.0007377   0.0004936  -0.0006248   0.0001524
   40  -0.0001965  -0.0002123  -0.0000431   0.0003961  -0.0001794   0.0001866
   41   0.0002075   0.0005182   0.0000835  -0.0000275   0.0001863  -0.0001989
   42  -0.0000501  -0.0000961   0.0000746   0.0002735   0.0003323  -0.0001705
   43   0.0003727  -0.0000460   0.0003042   0.0001294   0.0000254   0.0000051
   44   0.0001592   0.0001915  -0.0003350  -0.0000969   0.0002408  -0.0000845
   45   0.0002119   0.0002341  -0.0001611  -0.0000466   0.0001003   0.0001909
   46   0.0000744   0.0000603  -0.0000842  -0.0000244   0.0001028   0.0000160
   47  -0.0000222  -0.0000705   0.0000322   0.0000273   0.0000105  -0.0000174
   48   0.0000189   0.0000950  -0.0000498  -0.0000433   0.0000052  -0.0000220
   49  -0.0000888   0.0002061  -0.0002041  -0.0000460   0.0001913  -0.0001249
   50  -0.0000394   0.0000503   0.0001538   0.0000336   0.0000344   0.0001391
   51   0.0001022  -0.0000998   0.0001264   0.0001178  -0.0000666  -0.0000971
   52   0.0000026   0.0000058  -0.0000066   0.0000048  -0.0000038   0.0000091
   53   0.0000001  -0.0000110   0.0000173  -0.0000001  -0.0000137   0.0000148
   54   0.0000047   0.0000310  -0.0000156  -0.0000053   0.0000230  -0.0000110
   55   0.0003010  -0.0002104  -0.0000703  -0.0000594  -0.0001092  -0.0000609
   56  -0.0002484  -0.0001684  -0.0001667  -0.0001552   0.0000682  -0.0003955
   57  -0.0000064   0.0000647  -0.0001087  -0.0001759   0.0001882   0.0004184
   58   0.0000519   0.0001863  -0.0001082  -0.0000281   0.0000149  -0.0001336
   59   0.0000178  -0.0001115   0.0001020   0.0000670   0.0000242   0.0001164
   60  -0.0000098  -0.0000738   0.0000652   0.0000178  -0.0000561   0.0000463
   61   0.0007752   0.0009873  -0.0000324  -0.0002286  -0.0004703  -0.0009032
   62   0.0006305  -0.0000194   0.0000441  -0.0000510   0.0002951   0.0000228
   63  -0.0007913   0.0005206  -0.0001502   0.0001267  -0.0002916  -0.0004949
   64  -0.0001048  -0.0000825   0.0001129  -0.0000494  -0.0000296   0.0000225
   65  -0.0001156  -0.0000420   0.0000741   0.0000173  -0.0001792   0.0001805
   66   0.0001274   0.0000610  -0.0000826  -0.0001243  -0.0000301  -0.0001630
           13          14          15          16          17          18
    1  -0.0050597  -0.0010639  -0.0006953   0.0019018  -0.0029410   0.0034168
    2  -0.0014248   0.0028388   0.0017129  -0.0025059  -0.0424348   0.0337412
    3  -0.0004891   0.0018057   0.0034430   0.0033812   0.0337083  -0.0335452
    4  -0.0088515  -0.0022577  -0.0000813  -0.0384541  -0.0631489   0.0485750
    5   0.0196164   0.0035186   0.0031565  -0.0188060   0.0214099  -0.0147386
    6  -0.0195641  -0.0006517   0.0004038   0.0089465  -0.0217446   0.0292537
    7   0.0006876  -0.0005429   0.0009762  -0.0011053   0.0030319  -0.0035474
    8   0.0005733  -0.0006041  -0.0017059   0.0005293   0.0031993   0.0010347
    9  -0.0000638  -0.0018739  -0.0010199  -0.0014020   0.0013267   0.0028472
   10  -0.1055658   0.0772253  -0.0809212  -0.1672223  -0.0542540   0.0304327
   11   0.0770933  -0.1649070   0.1298100  -0.1032514  -0.1870324   0.0951382
   12  -0.0808646   0.1299114  -0.1640430   0.0742668   0.1032069  -0.1406792
   13   0.1115934  -0.0798257   0.0862829   0.0091581  -0.0126339   0.0123130
   14  -0.0798257   0.1681974  -0.1428004   0.0090486  -0.0091191   0.0124860
   15   0.0862829  -0.1428004   0.1661290  -0.0071731   0.0087052  -0.0058040
   16   0.0091581   0.0090486  -0.0071731   0.5100113   0.0425992   0.0270382
   17  -0.0126339  -0.0091191   0.0087052   0.0425992   0.4060962  -0.2484175
   18   0.0123130   0.0124860  -0.0058040   0.0270382  -0.2484175   0.3440310
   19   0.0005866   0.0008307  -0.0001530  -0.1591691   0.0002661  -0.0228520
   20  -0.0004910  -0.0004873  -0.0019319  -0.0027722  -0.0325635   0.0080374
   21   0.0009561  -0.0017824  -0.0011275  -0.0200406   0.0085772  -0.0334940
   22  -0.0015348  -0.0028444   0.0013124  -0.1316882   0.0291920  -0.0373948
   23  -0.0021704   0.0011525   0.0032532   0.0770689  -0.1668815   0.1045103
   24   0.0008147   0.0030673   0.0024369  -0.0797145   0.0969079  -0.1628006
   25   0.0000292   0.0000305  -0.0000459  -0.0007802  -0.0003858  -0.0002746
   26  -0.0010326  -0.0004632   0.0004424  -0.0191640  -0.0193674   0.0170502
   27   0.0008814   0.0006002  -0.0001811   0.0163198   0.0201002  -0.0118319
   28  -0.0007336  -0.0004358   0.0005724  -0.0184863   0.0593091  -0.0571235
   29  -0.0005920  -0.0004069  -0.0007843   0.0181010   0.0246882  -0.0107897
   30   0.0005939  -0.0007450  -0.0003705  -0.0211375  -0.0041796   0.0094199
   31   0.0000343   0.0000323  -0.0000226  -0.0041209  -0.0014601  -0.0002656
   32   0.0000452  -0.0000056   0.0000262  -0.0007283   0.0027592   0.0019526
   33  -0.0000320   0.0000242  -0.0000179  -0.0008628   0.0019642   0.0032135
   34   0.0001084  -0.0001776   0.0000333  -0.0009717   0.0005915  -0.0005836
   35   0.0008333   0.0002662   0.0000909  -0.0000694  -0.0010869   0.0004918
   36  -0.0008457  -0.0000928   0.0001126   0.0003395   0.0001724  -0.0012868
   37  -0.0002586   0.0000576   0.0000452   0.0005016  -0.0002072  -0.0001850
   38   0.0001857   0.0001454   0.0001837  -0.0001011   0.0002676  -0.0005036
   39   0.0001689   0.0000305   0.0000747  -0.0001786   0.0000680   0.0004138
   40   0.0000759   0.0000219   0.0000199  -0.0000169   0.0000616   0.0001561
   41  -0.0000569  -0.0000716  -0.0000895   0.0000251   0.0000211   0.0001058
   42  -0.0000847  -0.0000380  -0.0000518   0.0000061  -0.0001858   0.0001754
   43   0.0000009  -0.0000252  -0.0000409  -0.0000467  -0.0000232   0.0000766
   44  -0.0001040   0.0000029   0.0000045   0.0000462  -0.0000063   0.0000697
   45   0.0000063   0.0000176  -0.0000262   0.0000730  -0.0001409  -0.0000539
   46  -0.0000247  -0.0000017  -0.0000077   0.0000418  -0.0000539   0.0000074
   47   0.0000005  -0.0000042  -0.0000062   0.0000068  -0.0000272   0.0000376
   48  -0.0000093   0.0000040   0.0000104   0.0000153   0.0000281  -0.0000309
   49  -0.0000542  -0.0000166   0.0000116   0.0001967  -0.0000505   0.0000464
   50   0.0000475  -0.0000203  -0.0000327  -0.0000774  -0.0000683  -0.0000741
   51  -0.0000005  -0.0000408  -0.0000352  -0.0000962   0.0000312   0.0000897
   52   0.0000007   0.0000005   0.0000006   0.0000167  -0.0000067   0.0000018
   53   0.0000043  -0.0000006  -0.0000004  -0.0000004  -0.0000065  -0.0000090
   54  -0.0000064  -0.0000023  -0.0000035   0.0000095  -0.0000095  -0.0000085
   55  -0.0000207   0.0000412   0.0000177  -0.0003025   0.0001811  -0.0001425
   56  -0.0001113  -0.0000331   0.0000177   0.0003819   0.0001357   0.0001851
   57   0.0000407   0.0000541   0.0000486   0.0003488  -0.0001934  -0.0000618
   58  -0.0000433  -0.0000021   0.0000018   0.0002821  -0.0000784   0.0001373
   59   0.0000342   0.0000046  -0.0000038  -0.0002507  -0.0000163  -0.0001378
   60   0.0000268  -0.0000094  -0.0000151  -0.0002050   0.0001031  -0.0000824
   61  -0.0001408  -0.0000973  -0.0001278   0.0003621  -0.0000039   0.0001988
   62  -0.0000399  -0.0000022  -0.0000403  -0.0001617   0.0000136  -0.0001694
   63  -0.0000947   0.0000335   0.0000323   0.0000021  -0.0000750   0.0003159
   64   0.0000125   0.0000024  -0.0000048  -0.0000981   0.0000123  -0.0000273
   65   0.0000489  -0.0000013  -0.0000077   0.0000715  -0.0000059   0.0000176
   66  -0.0000297   0.0000019   0.0000043   0.0000558   0.0000531  -0.0000799
           19          20          21          22          23          24
    1  -0.0018650  -0.0000950  -0.0000858  -0.0347567  -0.0185865   0.0091738
    2   0.0004094   0.0005274  -0.0010178  -0.0589751   0.0202162  -0.0211839
    3  -0.0002611  -0.0011646   0.0002397   0.0450898  -0.0147003   0.0281304
    4   0.0042886   0.0002081  -0.0002646  -0.0501447   0.0230769  -0.0279407
    5  -0.0021347   0.0004293   0.0034415   0.0237722  -0.0134662   0.0097746
    6   0.0017787   0.0038401   0.0016005  -0.0278007   0.0097631  -0.0198681
    7  -0.0015288  -0.0006302   0.0002918   0.0012742  -0.0006944   0.0008277
    8  -0.0008642  -0.0001415   0.0000491  -0.0003265   0.0002189  -0.0004558
    9   0.0005088   0.0000853   0.0000719   0.0003718  -0.0004618   0.0002456
   10  -0.0423244  -0.0204930   0.0105055   0.0601428  -0.0242249   0.0299751
   11  -0.0031343   0.0032780   0.0005618   0.0150935  -0.0261385   0.0351662
   12  -0.0049226  -0.0023973   0.0057190  -0.0049033   0.0285376  -0.0157939
   13   0.0005866  -0.0004910   0.0009561  -0.0015348  -0.0021704   0.0008147
   14   0.0008307  -0.0004873  -0.0017824  -0.0028444   0.0011525   0.0030673
   15  -0.0001530  -0.0019319  -0.0011275   0.0013124   0.0032532   0.0024369
   16  -0.1591691  -0.0027722  -0.0200406  -0.1316882   0.0770689  -0.0797145
   17   0.0002661  -0.0325635   0.0085772   0.0291920  -0.1668815   0.0969079
   18  -0.0228520   0.0080374  -0.0334940  -0.0373948   0.1045103  -0.1628006
   19   0.2300520   0.0030092   0.0334795  -0.0331300  -0.0017166  -0.0045022
   20   0.0030092   0.0295785  -0.0157890   0.0168663   0.0020925   0.0039507
   21   0.0334795  -0.0157890   0.0306558  -0.0209812   0.0008603  -0.0008373
   22  -0.0331300   0.0168663  -0.0209812   0.5867424   0.0022659   0.0762642
   23  -0.0017166   0.0020925   0.0008603   0.0022659   0.3552950  -0.2098146
   24  -0.0045022   0.0039507  -0.0008373   0.0762642  -0.2098146   0.3176230
   25   0.0019539   0.0050245  -0.0039479  -0.0756762  -0.0481327   0.0340758
   26   0.0007498  -0.0020522   0.0010978  -0.0448860  -0.0874415   0.0495622
   27  -0.0001557   0.0018352  -0.0025955   0.0313382   0.0491579  -0.0608161
   28   0.0026109  -0.0013434   0.0009174  -0.3121264  -0.0250024  -0.0198123
   29   0.0030108  -0.0008464   0.0044684   0.0240997  -0.0895511   0.0288094
   30  -0.0028682   0.0038205  -0.0001829  -0.0642545   0.0206236  -0.0914088
   31  -0.0011523   0.0006944  -0.0008191  -0.0099977   0.0198868  -0.0201288
   32  -0.0003433   0.0002561  -0.0001559  -0.0025439   0.0031380  -0.0002987
   33   0.0001176  -0.0000026   0.0001510   0.0002038   0.0034415   0.0002115
   34   0.0010725  -0.0000005   0.0002389   0.0013305  -0.0024444   0.0014563
   35   0.0000306  -0.0000471  -0.0002655  -0.0024813   0.0008182   0.0042383
   36   0.0001631  -0.0002887  -0.0001253   0.0009910   0.0048090   0.0033973
   37  -0.0005825  -0.0000069  -0.0001327  -0.0005131   0.0007264   0.0007697
   38   0.0004340  -0.0000405   0.0000681   0.0002638   0.0002179   0.0006002
   39   0.0003339  -0.0000361   0.0000558   0.0000019  -0.0004676  -0.0003428
   40  -0.0000261  -0.0000104  -0.0000139   0.0002822   0.0002525   0.0000211
   41  -0.0001807   0.0000171  -0.0000319   0.0001687  -0.0001501  -0.0000727
   42  -0.0001804   0.0000121  -0.0000324  -0.0001110   0.0001741  -0.0001500
   43   0.0000407   0.0000039   0.0000045  -0.0001385   0.0000614  -0.0000601
   44  -0.0002009   0.0000066  -0.0000406   0.0000616   0.0001423  -0.0001920
   45  -0.0001534   0.0000040  -0.0000295  -0.0001133   0.0003239   0.0003572
   46  -0.0000806   0.0000006  -0.0000164  -0.0000427   0.0001204   0.0000362
   47   0.0000049  -0.0000019   0.0000037  -0.0000314  -0.0000172  -0.0000594
   48  -0.0000094   0.0000019  -0.0000046   0.0000215  -0.0000130   0.0000309
   49  -0.0001744   0.0000024  -0.0000354   0.0000705   0.0000618  -0.0000798
   50   0.0001257  -0.0000019   0.0000353  -0.0001270   0.0000068   0.0001510
   51   0.0000616   0.0000038  -0.0000028  -0.0000632  -0.0000209  -0.0000692
   52  -0.0000184  -0.0000002  -0.0000042   0.0000141   0.0000305  -0.0000098
   53  -0.0000063  -0.0000015  -0.0000010   0.0000048   0.0000151   0.0000063
   54  -0.0000067   0.0000029  -0.0000011   0.0000027   0.0000139   0.0000046
   55   0.0003169  -0.0000193   0.0000650  -0.0001572  -0.0004043   0.0001970
   56  -0.0003369  -0.0000062  -0.0000953   0.0002729   0.0004588  -0.0001482
   57  -0.0002918   0.0000094  -0.0000378   0.0000889   0.0001224  -0.0000910
   58  -0.0003381   0.0000122  -0.0000630   0.0000887   0.0002536  -0.0002867
   59   0.0002955  -0.0000014   0.0000634  -0.0001376  -0.0002000   0.0002736
   60   0.0002240  -0.0000101   0.0000408  -0.0000348  -0.0002169   0.0001572
   61  -0.0006314   0.0000452  -0.0000767   0.0000871  -0.0002827  -0.0011156
   62  -0.0001440   0.0000075  -0.0000366   0.0002177   0.0001185  -0.0001487
   63  -0.0002418   0.0000068  -0.0000467  -0.0002519  -0.0001011  -0.0004196
   64   0.0000985  -0.0000047   0.0000223  -0.0001281  -0.0001529   0.0000431
   65  -0.0001046  -0.0000017  -0.0000109   0.0000576  -0.0000172  -0.0001538
   66  -0.0000690   0.0000097  -0.0000171   0.0002288   0.0001996   0.0000070
           25          26          27          28          29          30
    1  -0.0020654  -0.0000233  -0.0010369  -0.1820356  -0.1027250   0.0711361
    2   0.0029998   0.0036371   0.0011404  -0.0537797  -0.1811801   0.0959065
    3  -0.0036633   0.0006817   0.0031293   0.0267579   0.0880603  -0.1339084
    4   0.0010045   0.0001199   0.0001512   0.0626040   0.0151880  -0.0053745
    5  -0.0005376   0.0001087  -0.0004453  -0.0259853  -0.0297389   0.0332181
    6   0.0006583  -0.0003650   0.0001105   0.0310818   0.0386271  -0.0186286
    7  -0.0005711  -0.0008268   0.0007223  -0.0008038   0.0001005  -0.0008723
    8  -0.0007949  -0.0011110   0.0004870   0.0045159   0.0009646   0.0030752
    9   0.0007056   0.0004805  -0.0007531  -0.0046097   0.0025140   0.0006179
   10  -0.0007073   0.0040253  -0.0042414  -0.0537155  -0.0208794   0.0109089
   11   0.0003069   0.0008874   0.0021944  -0.0211621  -0.0121272   0.0038269
   12  -0.0009676   0.0028354   0.0006791   0.0102930   0.0040276  -0.0054031
   13   0.0000292  -0.0010326   0.0008814  -0.0007336  -0.0005920   0.0005939
   14   0.0000305  -0.0004632   0.0006002  -0.0004358  -0.0004069  -0.0007450
   15  -0.0000459   0.0004424  -0.0001811   0.0005724  -0.0007843  -0.0003705
   16  -0.0007802  -0.0191640   0.0163198  -0.0184863   0.0181010  -0.0211375
   17  -0.0003858  -0.0193674   0.0201002   0.0593091   0.0246882  -0.0041796
   18  -0.0002746   0.0170502  -0.0118319  -0.0571235  -0.0107897   0.0094199
   19   0.0019539   0.0007498  -0.0001557   0.0026109   0.0030108  -0.0028682
   20   0.0050245  -0.0020522   0.0018352  -0.0013434  -0.0008464   0.0038205
   21  -0.0039479   0.0010978  -0.0025955   0.0009174   0.0044684  -0.0001829
   22  -0.0756762  -0.0448860   0.0313382  -0.3121264   0.0240997  -0.0642545
   23  -0.0481327  -0.0874415   0.0491579  -0.0250024  -0.0895511   0.0206236
   24   0.0340758   0.0495622  -0.0608161  -0.0198123   0.0288094  -0.0914088
   25   0.1005220   0.0729566  -0.0500579  -0.0240100  -0.0300472   0.0220206
   26   0.0729566   0.1150497  -0.0796388  -0.0124053  -0.0084281   0.0094292
   27  -0.0500579  -0.0796388   0.0735982   0.0062363   0.0062789  -0.0003780
   28  -0.0240100  -0.0124053   0.0062363   0.6595715   0.0226599   0.0717648
   29  -0.0300472  -0.0084281   0.0062789   0.0226599   0.4575386  -0.2898110
   30   0.0220206   0.0094292  -0.0003780   0.0717648  -0.2898110   0.3997450
   31   0.0007219   0.0006613  -0.0001626  -0.1044998   0.0741578  -0.0784429
   32  -0.0005632  -0.0005056  -0.0019199   0.0754130  -0.1636657   0.1285436
   33   0.0009757  -0.0017256  -0.0009736  -0.0798912   0.1285668  -0.1647973
   34   0.0001696   0.0003264  -0.0003257  -0.0277184  -0.0064770   0.0000352
   35  -0.0009588  -0.0002681   0.0002355  -0.0218582   0.0042497  -0.0031505
   36   0.0006589   0.0001930  -0.0000859   0.0131226  -0.0006372   0.0065890
   37  -0.0003847  -0.0002040   0.0002154  -0.0011754   0.0017904  -0.0012886
   38   0.0004160   0.0002227  -0.0002400   0.0019658  -0.0002401  -0.0002946
   39   0.0003048   0.0003515  -0.0001340   0.0029900   0.0001204  -0.0011517
   40   0.0000648  -0.0000027  -0.0000166   0.0008333  -0.0005893  -0.0008668
   41  -0.0001683  -0.0001090   0.0000550  -0.0009895  -0.0000160  -0.0005584
   42  -0.0001142  -0.0001151   0.0000725  -0.0000228  -0.0000281  -0.0002287
   43   0.0000735   0.0000269  -0.0000611  -0.0000314   0.0000094   0.0002060
   44  -0.0000323  -0.0000162   0.0000430   0.0005319   0.0002924   0.0003117
   45  -0.0001198  -0.0000896   0.0000651  -0.0008714   0.0000561  -0.0005001
   46  -0.0000431  -0.0000369   0.0000277  -0.0001344   0.0000489  -0.0001029
   47  -0.0000053  -0.0000032   0.0000149   0.0000811   0.0000088  -0.0000360
   48  -0.0000072  -0.0000014  -0.0000059  -0.0001361   0.0000443   0.0000301
   49  -0.0001463  -0.0001356   0.0000879  -0.0004267   0.0003622  -0.0002772
   50   0.0000873   0.0000497  -0.0000880  -0.0000343   0.0000015   0.0000556
   51   0.0000542   0.0000315  -0.0000475   0.0001123   0.0001804   0.0002894
   52  -0.0000080  -0.0000113   0.0000084   0.0000113  -0.0000054  -0.0000116
   53  -0.0000128  -0.0000142   0.0000085  -0.0000436  -0.0000013  -0.0000109
   54   0.0000077   0.0000042  -0.0000078   0.0000423   0.0000139   0.0000096
   55   0.0001712   0.0002258  -0.0000964   0.0002260  -0.0002631  -0.0001695
   56  -0.0002093  -0.0002260   0.0002037   0.0003912   0.0001741   0.0001555
   57  -0.0002541  -0.0002169   0.0001439  -0.0010352   0.0001468  -0.0004326
   58  -0.0001628  -0.0001825   0.0001191  -0.0001726   0.0001037  -0.0001717
   59   0.0001666   0.0001774  -0.0001283   0.0002126  -0.0000998   0.0001260
   60   0.0001156   0.0001263  -0.0000768   0.0000727  -0.0000508   0.0001174
   61  -0.0001885  -0.0002275   0.0000828   0.0002786   0.0020501  -0.0008944
   62  -0.0000618  -0.0000383   0.0000373  -0.0019285  -0.0020066  -0.0002052
   63  -0.0001430  -0.0001412   0.0000909  -0.0009719   0.0001474   0.0003679
   64   0.0000332   0.0000464  -0.0000360  -0.0000546  -0.0000965   0.0000724
   65  -0.0000792  -0.0000901   0.0000680  -0.0001206   0.0003870  -0.0001056
   66   0.0000184   0.0000076  -0.0000024   0.0005099   0.0000384   0.0001945
           31          32          33          34          35          36
    1   0.0094962   0.0083306  -0.0062472  -0.2157311   0.0014058  -0.0242248
    2  -0.0124717  -0.0084717   0.0089950  -0.0003421  -0.0800909   0.0003860
    3   0.0121317   0.0127659  -0.0051740  -0.0239422  -0.0002227  -0.0800894
    4  -0.0012389  -0.0027612   0.0012703  -0.0161807   0.0191503  -0.0208657
    5  -0.0023798   0.0013468   0.0035217   0.0087239   0.0045006  -0.0003453
    6   0.0008877   0.0034668   0.0029474  -0.0083356   0.0032226  -0.0003305
    7  -0.0000453  -0.0000131  -0.0000409  -0.0013425   0.0018949  -0.0014798
    8  -0.0010554  -0.0006337   0.0004505  -0.0023329  -0.0014485  -0.0008020
    9   0.0009169   0.0006904  -0.0002831   0.0017478  -0.0007706  -0.0014285
   10  -0.0007128  -0.0005195   0.0003851   0.0013345   0.0008355  -0.0014655
   11  -0.0005006  -0.0003498  -0.0007093   0.0001206  -0.0000324   0.0054280
   12   0.0005101  -0.0006894  -0.0003704  -0.0006527   0.0046984   0.0009308
   13   0.0000343   0.0000452  -0.0000320   0.0001084   0.0008333  -0.0008457
   14   0.0000323  -0.0000056   0.0000242  -0.0001776   0.0002662  -0.0000928
   15  -0.0000226   0.0000262  -0.0000179   0.0000333   0.0000909   0.0001126
   16  -0.0041209  -0.0007283  -0.0008628  -0.0009717  -0.0000694   0.0003395
   17  -0.0014601   0.0027592   0.0019642   0.0005915  -0.0010869   0.0001724
   18  -0.0002656   0.0019526   0.0032135  -0.0005836   0.0004918  -0.0012868
   19  -0.0011523  -0.0003433   0.0001176   0.0010725   0.0000306   0.0001631
   20   0.0006944   0.0002561  -0.0000026  -0.0000005  -0.0000471  -0.0002887
   21  -0.0008191  -0.0001559   0.0001510   0.0002389  -0.0002655  -0.0001253
   22  -0.0099977  -0.0025439   0.0002038   0.0013305  -0.0024813   0.0009910
   23   0.0198868   0.0031380   0.0034415  -0.0024444   0.0008182   0.0048090
   24  -0.0201288  -0.0002987   0.0002115   0.0014563   0.0042383   0.0033973
   25   0.0007219  -0.0005632   0.0009757   0.0001696  -0.0009588   0.0006589
   26   0.0006613  -0.0005056  -0.0017256   0.0003264  -0.0002681   0.0001930
   27  -0.0001626  -0.0019199  -0.0009736  -0.0003257   0.0002355  -0.0000859
   28  -0.1044998   0.0754130  -0.0798912  -0.0277184  -0.0218582   0.0131226
   29   0.0741578  -0.1636657   0.1285668  -0.0064770   0.0042497  -0.0006372
   30  -0.0784429   0.1285436  -0.1647973   0.0000352  -0.0031505   0.0065890
   31   0.1105749  -0.0773102   0.0843378   0.0008906  -0.0001930   0.0011198
   32  -0.0773102   0.1673440  -0.1420535   0.0016129  -0.0012893  -0.0021922
   33   0.0843378  -0.1420535   0.1669062  -0.0006146  -0.0023698  -0.0019568
   34   0.0008906   0.0016129  -0.0006146   0.6336288  -0.0405333   0.0445759
   35  -0.0001930  -0.0012893  -0.0023698  -0.0405333   0.4092231   0.2184378
   36   0.0011198  -0.0021922  -0.0019568   0.0445759   0.2184378   0.3963797
   37   0.0002544  -0.0008483  -0.0003431  -0.1512739  -0.0269378  -0.0431647
   38  -0.0003306   0.0000192   0.0001777  -0.0689558  -0.1483913  -0.0954808
   39  -0.0002345   0.0000145   0.0004799  -0.0861032  -0.0878765  -0.1680897
   40  -0.0001163   0.0000926   0.0001278   0.0024449   0.0008310   0.0005523
   41   0.0000810  -0.0000477  -0.0000721   0.0175961  -0.0176634  -0.0180324
   42   0.0001109  -0.0000778  -0.0000976   0.0174668  -0.0211464  -0.0137732
   43  -0.0000859  -0.0000375  -0.0000969  -0.0153972  -0.0529335  -0.0569716
   44   0.0000462  -0.0001507   0.0000256  -0.0196862   0.0225388   0.0103033
   45   0.0000105  -0.0002004  -0.0001809  -0.0240136   0.0043289   0.0076421
   46   0.0000128  -0.0000483  -0.0000351  -0.0052068   0.0014432  -0.0006111
   47   0.0000008  -0.0000024  -0.0000056   0.0009933   0.0031791  -0.0018664
   48  -0.0000020   0.0000071   0.0000004  -0.0009460  -0.0017515   0.0033661
   49   0.0000319   0.0000766  -0.0000383   0.0005678   0.0021848   0.0032704
   50  -0.0000228  -0.0000217  -0.0000507   0.0027896  -0.0366828  -0.0323328
   51  -0.0000028   0.0000171  -0.0000856   0.0033428  -0.0324273  -0.0345603
   52  -0.0000028   0.0000026  -0.0000016   0.0005296  -0.0000261   0.0002911
   53  -0.0000032  -0.0000008  -0.0000077   0.0000741  -0.0010884  -0.0000048
   54   0.0000087  -0.0000058  -0.0000103   0.0004107  -0.0000715  -0.0010364
   55  -0.0001530  -0.0001115   0.0002447  -0.0356792   0.0582759   0.0488769
   56   0.0001702   0.0000014  -0.0002078   0.0187205   0.0179855   0.0148144
   57   0.0000171   0.0001307   0.0000002   0.0101434   0.0220161   0.0303984
   58   0.0000366   0.0000882   0.0000174  -0.0023613  -0.0029931  -0.0041220
   59  -0.0000472  -0.0000954  -0.0000120   0.0004475   0.0032238  -0.0011316
   60  -0.0000348  -0.0000719  -0.0000035  -0.0008114  -0.0017288   0.0025318
   61   0.0000062   0.0001195   0.0004901  -0.1795656   0.0503213   0.0269919
   62   0.0001011   0.0003702  -0.0000400   0.0970078  -0.1701876  -0.0885796
   63   0.0000386   0.0001221   0.0002374   0.0734791  -0.0973377  -0.1422017
   64   0.0000664   0.0000469   0.0000333   0.0093335   0.0117891   0.0127859
   65  -0.0000573   0.0000055   0.0000894  -0.0080361  -0.0076988  -0.0127251
   66   0.0000260  -0.0000716  -0.0001965  -0.0066097  -0.0086392  -0.0063902
           37          38          39          40          41          42
    1  -0.0163974  -0.0081604  -0.0087958  -0.0014881   0.0022065   0.0018069
    2  -0.0179378   0.0049211  -0.0030657  -0.0019710  -0.0016859   0.0005870
    3  -0.0220181   0.0005869  -0.0003831  -0.0016093   0.0007061  -0.0014593
    4  -0.0012950   0.0032588   0.0016142   0.0008101  -0.0007438  -0.0010939
    5  -0.0035563  -0.0016574   0.0012722  -0.0005475  -0.0006149  -0.0010422
    6   0.0014667  -0.0013904   0.0001058  -0.0007752   0.0004026  -0.0008624
    7   0.0007982   0.0005650  -0.0006823  -0.0001965   0.0002075  -0.0000501
    8   0.0008316  -0.0005693  -0.0004124  -0.0002123   0.0005182  -0.0000961
    9  -0.0010225   0.0010348  -0.0007377  -0.0000431   0.0000835   0.0000746
   10  -0.0009138  -0.0000301   0.0004936   0.0003961  -0.0000275   0.0002735
   11   0.0009855  -0.0005950  -0.0006248  -0.0001794   0.0001863   0.0003323
   12   0.0003362   0.0005563   0.0001524   0.0001866  -0.0001989  -0.0001705
   13  -0.0002586   0.0001857   0.0001689   0.0000759  -0.0000569  -0.0000847
   14   0.0000576   0.0001454   0.0000305   0.0000219  -0.0000716  -0.0000380
   15   0.0000452   0.0001837   0.0000747   0.0000199  -0.0000895  -0.0000518
   16   0.0005016  -0.0001011  -0.0001786  -0.0000169   0.0000251   0.0000061
   17  -0.0002072   0.0002676   0.0000680   0.0000616   0.0000211  -0.0001858
   18  -0.0001850  -0.0005036   0.0004138   0.0001561   0.0001058   0.0001754
   19  -0.0005825   0.0004340   0.0003339  -0.0000261  -0.0001807  -0.0001804
   20  -0.0000069  -0.0000405  -0.0000361  -0.0000104   0.0000171   0.0000121
   21  -0.0001327   0.0000681   0.0000558  -0.0000139  -0.0000319  -0.0000324
   22  -0.0005131   0.0002638   0.0000019   0.0002822   0.0001687  -0.0001110
   23   0.0007264   0.0002179  -0.0004676   0.0002525  -0.0001501   0.0001741
   24   0.0007697   0.0006002  -0.0003428   0.0000211  -0.0000727  -0.0001500
   25  -0.0003847   0.0004160   0.0003048   0.0000648  -0.0001683  -0.0001142
   26  -0.0002040   0.0002227   0.0003515  -0.0000027  -0.0001090  -0.0001151
   27   0.0002154  -0.0002400  -0.0001340  -0.0000166   0.0000550   0.0000725
   28  -0.0011754   0.0019658   0.0029900   0.0008333  -0.0009895  -0.0000228
   29   0.0017904  -0.0002401   0.0001204  -0.0005893  -0.0000160  -0.0000281
   30  -0.0012886  -0.0002946  -0.0011517  -0.0008668  -0.0005584  -0.0002287
   31   0.0002544  -0.0003306  -0.0002345  -0.0001163   0.0000810   0.0001109
   32  -0.0008483   0.0000192   0.0000145   0.0000926  -0.0000477  -0.0000778
   33  -0.0003431   0.0001777   0.0004799   0.0001278  -0.0000721  -0.0000976
   34  -0.1512739  -0.0689558  -0.0861032   0.0024449   0.0175961   0.0174668
   35  -0.0269378  -0.1483913  -0.0878765   0.0008310  -0.0176634  -0.0211464
   36  -0.0431647  -0.0954808  -0.1680897   0.0005523  -0.0180324  -0.0137732
   37   0.5878700  -0.0027802   0.0874218  -0.0734782   0.0415220   0.0310396
   38  -0.0027802   0.3251847   0.1985624   0.0419380  -0.0779689  -0.0454808
   39   0.0874218   0.1985624   0.3354288   0.0318386  -0.0458635  -0.0612564
   40  -0.0734782   0.0419380   0.0318386   0.0969331  -0.0688249  -0.0514110
   41   0.0415220  -0.0779689  -0.0458635  -0.0688249   0.1028929   0.0761901
   42   0.0310396  -0.0454808  -0.0612564  -0.0514110   0.0761901   0.0769530
   43  -0.3100328   0.0239152  -0.0248434  -0.0237874   0.0109320   0.0056800
   44  -0.0225926  -0.0884050  -0.0280075   0.0294960  -0.0077799  -0.0062617
   45  -0.0699904  -0.0195685  -0.0968397   0.0238467  -0.0097252  -0.0009966
   46  -0.0090230  -0.0191750  -0.0212926   0.0008250  -0.0006089  -0.0000775
   47   0.0025538   0.0029919   0.0005743   0.0003557  -0.0005947   0.0018955
   48   0.0002736  -0.0037116  -0.0006546   0.0008922   0.0017292  -0.0006835
   49  -0.0353623   0.0191700   0.0105394  -0.0029358   0.0009186  -0.0004836
   50   0.0582786   0.0187310   0.0206892  -0.0031313   0.0037092  -0.0012043
   51   0.0492873   0.0137481   0.0309973  -0.0044453  -0.0005149   0.0031066
   52   0.0008807   0.0022685   0.0009956  -0.0005928   0.0002032   0.0000757
   53   0.0021233   0.0017385  -0.0050672   0.0009740  -0.0003711  -0.0002556
   54   0.0008900  -0.0050042   0.0025151   0.0008249  -0.0004001  -0.0001692
   55  -0.0526803  -0.0218612  -0.0293534   0.0016827  -0.0002227   0.0000514
   56  -0.0221046  -0.0129455  -0.0091187   0.0004724   0.0001297   0.0004925
   57  -0.0304652  -0.0089495  -0.0222526   0.0008464   0.0003795   0.0002047
   58   0.0012528   0.0003951   0.0006421  -0.0006277   0.0008009   0.0007915
   59   0.0006219   0.0002495   0.0007379   0.0008298  -0.0011290  -0.0004368
   60   0.0009279   0.0006545   0.0004645   0.0007992  -0.0004391  -0.0008269
   61   0.0631004   0.0241992   0.0332380  -0.0010397  -0.0038541  -0.0046287
   62  -0.0151661  -0.0259447  -0.0383333   0.0001082   0.0012976  -0.0025777
   63  -0.0053654  -0.0318700  -0.0217670  -0.0009039  -0.0031537   0.0004966
   64  -0.0012644   0.0023966   0.0008990  -0.0000415   0.0010151   0.0009558
   65   0.0028257   0.0020717  -0.0035688   0.0000350  -0.0005685  -0.0007370
   66   0.0013126  -0.0036860   0.0029349  -0.0000268  -0.0004993  -0.0003250
           43          44          45          46          47          48
    1   0.0009474  -0.0001609  -0.0007482   0.0000755   0.0002016   0.0000612
    2  -0.0007632   0.0005396  -0.0048862  -0.0008302   0.0002256  -0.0000952
    3  -0.0016318  -0.0056322   0.0004022  -0.0009280   0.0001004   0.0000529
    4  -0.0007366  -0.0009785   0.0002922  -0.0002502  -0.0000716   0.0000233
    5   0.0001931  -0.0006786  -0.0005847  -0.0002028   0.0001485  -0.0002082
    6   0.0004027   0.0005914   0.0002000   0.0001697  -0.0000143   0.0000709
    7   0.0003727   0.0001592   0.0002119   0.0000744  -0.0000222   0.0000189
    8  -0.0000460   0.0001915   0.0002341   0.0000603  -0.0000705   0.0000950
    9   0.0003042  -0.0003350  -0.0001611  -0.0000842   0.0000322  -0.0000498
   10   0.0001294  -0.0000969  -0.0000466  -0.0000244   0.0000273  -0.0000433
   11   0.0000254   0.0002408   0.0001003   0.0001028   0.0000105   0.0000052
   12   0.0000051  -0.0000845   0.0001909   0.0000160  -0.0000174  -0.0000220
   13   0.0000009  -0.0001040   0.0000063  -0.0000247   0.0000005  -0.0000093
   14  -0.0000252   0.0000029   0.0000176  -0.0000017  -0.0000042   0.0000040
   15  -0.0000409   0.0000045  -0.0000262  -0.0000077  -0.0000062   0.0000104
   16  -0.0000467   0.0000462   0.0000730   0.0000418   0.0000068   0.0000153
   17  -0.0000232  -0.0000063  -0.0001409  -0.0000539  -0.0000272   0.0000281
   18   0.0000766   0.0000697  -0.0000539   0.0000074   0.0000376  -0.0000309
   19   0.0000407  -0.0002009  -0.0001534  -0.0000806   0.0000049  -0.0000094
   20   0.0000039   0.0000066   0.0000040   0.0000006  -0.0000019   0.0000019
   21   0.0000045  -0.0000406  -0.0000295  -0.0000164   0.0000037  -0.0000046
   22  -0.0001385   0.0000616  -0.0001133  -0.0000427  -0.0000314   0.0000215
   23   0.0000614   0.0001423   0.0003239   0.0001204  -0.0000172  -0.0000130
   24  -0.0000601  -0.0001920   0.0003572   0.0000362  -0.0000594   0.0000309
   25   0.0000735  -0.0000323  -0.0001198  -0.0000431  -0.0000053  -0.0000072
   26   0.0000269  -0.0000162  -0.0000896  -0.0000369  -0.0000032  -0.0000014
   27  -0.0000611   0.0000430   0.0000651   0.0000277   0.0000149  -0.0000059
   28  -0.0000314   0.0005319  -0.0008714  -0.0001344   0.0000811  -0.0001361
   29   0.0000094   0.0002924   0.0000561   0.0000489   0.0000088   0.0000443
   30   0.0002060   0.0003117  -0.0005001  -0.0001029  -0.0000360   0.0000301
   31  -0.0000859   0.0000462   0.0000105   0.0000128   0.0000008  -0.0000020
   32  -0.0000375  -0.0001507  -0.0002004  -0.0000483  -0.0000024   0.0000071
   33  -0.0000969   0.0000256  -0.0001809  -0.0000351  -0.0000056   0.0000004
   34  -0.0153972  -0.0196862  -0.0240136  -0.0052068   0.0009933  -0.0009460
   35  -0.0529335   0.0225388   0.0043289   0.0014432   0.0031791  -0.0017515
   36  -0.0569716   0.0103033   0.0076421  -0.0006111  -0.0018664   0.0033661
   37  -0.3100328  -0.0225926  -0.0699904  -0.0090230   0.0025538   0.0002736
   38   0.0239152  -0.0884050  -0.0195685  -0.0191750   0.0029919  -0.0037116
   39  -0.0248434  -0.0280075  -0.0968397  -0.0212926   0.0005743  -0.0006546
   40  -0.0237874   0.0294960   0.0238467   0.0008250   0.0003557   0.0008922
   41   0.0109320  -0.0077799  -0.0097252  -0.0006089  -0.0005947   0.0017292
   42   0.0056800  -0.0062617  -0.0009966  -0.0000775   0.0018955  -0.0006835
   43   0.6554663  -0.0312412   0.0703357  -0.1045606  -0.0708046  -0.0831848
   44  -0.0312412   0.4393781   0.2985302  -0.0687924  -0.1518173  -0.1282390
   45   0.0703357   0.2985302   0.4395908  -0.0812199  -0.1285925  -0.1785605
   46  -0.1045606  -0.0687924  -0.0812199   0.1083842   0.0725965   0.0879570
   47  -0.0708046  -0.1518173  -0.1285925   0.0725965   0.1539999   0.1418188
   48  -0.0831848  -0.1282390  -0.1785605   0.0879570   0.1418188   0.1820858
   49  -0.1967156   0.1079381   0.0803698   0.0110710  -0.0087332  -0.0072859
   50   0.0593553  -0.1811419  -0.1066287   0.0120590  -0.0075084  -0.0086289
   51   0.0321874  -0.0973046  -0.1510946   0.0133388  -0.0127353  -0.0061968
   52  -0.0120429  -0.0007591  -0.0037393   0.0006909  -0.0004603   0.0005215
   53   0.0202746   0.0030082   0.0034206  -0.0007895  -0.0016154   0.0025680
   54   0.0169157  -0.0006283   0.0061493   0.0001940   0.0026233  -0.0017439
   55   0.0635943  -0.0154542  -0.0048752  -0.0008934   0.0029531   0.0013240
   56   0.0236502  -0.0265862  -0.0309549   0.0027607   0.0023873  -0.0040402
   57   0.0336732  -0.0385407  -0.0219978   0.0012016  -0.0039506   0.0032239
   58  -0.0001719  -0.0000204  -0.0008314  -0.0001436   0.0000106  -0.0000207
   59  -0.0042885   0.0019106  -0.0030087   0.0008518  -0.0005780  -0.0005073
   60  -0.0050172  -0.0021650   0.0010147   0.0007912  -0.0006556  -0.0004037
   61  -0.0562282   0.0212697   0.0109327  -0.0007850   0.0004193   0.0005274
   62   0.0212953  -0.0112415  -0.0032874   0.0005767  -0.0005040   0.0007221
   63   0.0116772  -0.0031385  -0.0048810   0.0006244   0.0006655  -0.0002861
   64  -0.0006493   0.0005724   0.0006479   0.0000366  -0.0000767   0.0000087
   65   0.0004265  -0.0004317   0.0006426  -0.0000815  -0.0002071   0.0001724
   66   0.0004416   0.0006788  -0.0002888   0.0000119   0.0001730  -0.0002292
           49          50          51          52          53          54
    1   0.0004801  -0.0006164  -0.0004003  -0.0000607  -0.0000441   0.0000425
    2   0.0000399  -0.0009769  -0.0002762  -0.0000288  -0.0001904   0.0003112
    3   0.0005872   0.0001581  -0.0013503   0.0000360   0.0003184  -0.0002090
    4  -0.0002012   0.0001980  -0.0002690   0.0000178   0.0000580  -0.0000622
    5  -0.0004624   0.0001796   0.0004728  -0.0000279   0.0000103  -0.0000473
    6   0.0002220  -0.0000812   0.0004804   0.0000213  -0.0000117   0.0000283
    7  -0.0000888  -0.0000394   0.0001022   0.0000026   0.0000001   0.0000047
    8   0.0002061   0.0000503  -0.0000998   0.0000058  -0.0000110   0.0000310
    9  -0.0002041   0.0001538   0.0001264  -0.0000066   0.0000173  -0.0000156
   10  -0.0000460   0.0000336   0.0001178   0.0000048  -0.0000001  -0.0000053
   11   0.0001913   0.0000344  -0.0000666  -0.0000038  -0.0000137   0.0000230
   12  -0.0001249   0.0001391  -0.0000971   0.0000091   0.0000148  -0.0000110
   13  -0.0000542   0.0000475  -0.0000005   0.0000007   0.0000043  -0.0000064
   14  -0.0000166  -0.0000203  -0.0000408   0.0000005  -0.0000006  -0.0000023
   15   0.0000116  -0.0000327  -0.0000352   0.0000006  -0.0000004  -0.0000035
   16   0.0001967  -0.0000774  -0.0000962   0.0000167  -0.0000004   0.0000095
   17  -0.0000505  -0.0000683   0.0000312  -0.0000067  -0.0000065  -0.0000095
   18   0.0000464  -0.0000741   0.0000897   0.0000018  -0.0000090  -0.0000085
   19  -0.0001744   0.0001257   0.0000616  -0.0000184  -0.0000063  -0.0000067
   20   0.0000024  -0.0000019   0.0000038  -0.0000002  -0.0000015   0.0000029
   21  -0.0000354   0.0000353  -0.0000028  -0.0000042  -0.0000010  -0.0000011
   22   0.0000705  -0.0001270  -0.0000632   0.0000141   0.0000048   0.0000027
   23   0.0000618   0.0000068  -0.0000209   0.0000305   0.0000151   0.0000139
   24  -0.0000798   0.0001510  -0.0000692  -0.0000098   0.0000063   0.0000046
   25  -0.0001463   0.0000873   0.0000542  -0.0000080  -0.0000128   0.0000077
   26  -0.0001356   0.0000497   0.0000315  -0.0000113  -0.0000142   0.0000042
   27   0.0000879  -0.0000880  -0.0000475   0.0000084   0.0000085  -0.0000078
   28  -0.0004267  -0.0000343   0.0001123   0.0000113  -0.0000436   0.0000423
   29   0.0003622   0.0000015   0.0001804  -0.0000054  -0.0000013   0.0000139
   30  -0.0002772   0.0000556   0.0002894  -0.0000116  -0.0000109   0.0000096
   31   0.0000319  -0.0000228  -0.0000028  -0.0000028  -0.0000032   0.0000087
   32   0.0000766  -0.0000217   0.0000171   0.0000026  -0.0000008  -0.0000058
   33  -0.0000383  -0.0000507  -0.0000856  -0.0000016  -0.0000077  -0.0000103
   34   0.0005678   0.0027896   0.0033428   0.0005296   0.0000741   0.0004107
   35   0.0021848  -0.0366828  -0.0324273  -0.0000261  -0.0010884  -0.0000715
   36   0.0032704  -0.0323328  -0.0345603   0.0002911  -0.0000048  -0.0010364
   37  -0.0353623   0.0582786   0.0492873   0.0008807   0.0021233   0.0008900
   38   0.0191700   0.0187310   0.0137481   0.0022685   0.0017385  -0.0050042
   39   0.0105394   0.0206892   0.0309973   0.0009956  -0.0050672   0.0025151
   40  -0.0029358  -0.0031313  -0.0044453  -0.0005928   0.0009740   0.0008249
   41   0.0009186   0.0037092  -0.0005149   0.0002032  -0.0003711  -0.0004001
   42  -0.0004836  -0.0012043   0.0031066   0.0000757  -0.0002556  -0.0001692
   43  -0.1967156   0.0593553   0.0321874  -0.0120429   0.0202746   0.0169157
   44   0.1079381  -0.1811419  -0.0973046  -0.0007591   0.0030082  -0.0006283
   45   0.0803698  -0.1066287  -0.1510946  -0.0037393   0.0034206   0.0061493
   46   0.0110710   0.0120590   0.0133388   0.0006909  -0.0007895   0.0001940
   47  -0.0087332  -0.0075084  -0.0127353  -0.0004603  -0.0016154   0.0026233
   48  -0.0072859  -0.0086289  -0.0061968   0.0005215   0.0025680  -0.0017439
   49   0.7394553  -0.0555064   0.0621635  -0.3352490   0.0112691  -0.0465896
   50  -0.0555064   0.4012413   0.2558895   0.0094829  -0.0466906  -0.0090912
   51   0.0621635   0.2558895   0.3946708  -0.0483763  -0.0087305  -0.0535187
   52  -0.3352490   0.0094829  -0.0483763   0.3536006  -0.0124843   0.0511408
   53   0.0112691  -0.0466906  -0.0087305  -0.0124843   0.0417417   0.0144701
   54  -0.0465896  -0.0090912  -0.0535187   0.0511408   0.0144701   0.0486771
   55  -0.1613775  -0.0327318  -0.0505961  -0.0093766  -0.0189959  -0.0210780
   56  -0.0784931  -0.1584156  -0.1069836   0.0029134   0.0036229   0.0013128
   57  -0.0955397  -0.0984083  -0.1803118   0.0005024  -0.0029234   0.0000979
   58   0.0028157   0.0009902   0.0006656   0.0009511  -0.0007270  -0.0000784
   59   0.0200152  -0.0188156  -0.0190966   0.0000057  -0.0007250   0.0017369
   60   0.0193670  -0.0226983  -0.0141378   0.0006307   0.0016017  -0.0007865
   61  -0.0163497  -0.0527505  -0.0566273   0.0009673  -0.0007216  -0.0016345
   62  -0.0200949   0.0230311   0.0098408  -0.0011986   0.0003353  -0.0053470
   63  -0.0250157   0.0039252   0.0083245  -0.0020880  -0.0052790  -0.0000409
   64  -0.0055677   0.0015847  -0.0005613  -0.0003372  -0.0009533  -0.0010332
   65   0.0010646   0.0033056  -0.0019173   0.0000994   0.0002587   0.0000639
   66  -0.0009900  -0.0018759   0.0034207   0.0000023  -0.0001243   0.0000806
           55          56          57          58          59          60
    1   0.0010751   0.0025846   0.0016891   0.0001655  -0.0003654  -0.0003884
    2   0.0024922   0.0012524  -0.0043860   0.0009993  -0.0002789  -0.0002928
    3   0.0010049  -0.0052058   0.0032553   0.0007683  -0.0002098  -0.0002148
    4  -0.0004006  -0.0007627   0.0008355  -0.0003688   0.0001762   0.0001934
    5  -0.0000890   0.0002768  -0.0006467  -0.0004776   0.0002249   0.0003130
    6  -0.0001483   0.0006425  -0.0004969   0.0003398  -0.0003901  -0.0000957
    7   0.0003010  -0.0002484  -0.0000064   0.0000519   0.0000178  -0.0000098
    8  -0.0002104  -0.0001684   0.0000647   0.0001863  -0.0001115  -0.0000738
    9  -0.0000703  -0.0001667  -0.0001087  -0.0001082   0.0001020   0.0000652
   10  -0.0000594  -0.0001552  -0.0001759  -0.0000281   0.0000670   0.0000178
   11  -0.0001092   0.0000682   0.0001882   0.0000149   0.0000242  -0.0000561
   12  -0.0000609  -0.0003955   0.0004184  -0.0001336   0.0001164   0.0000463
   13  -0.0000207  -0.0001113   0.0000407  -0.0000433   0.0000342   0.0000268
   14   0.0000412  -0.0000331   0.0000541  -0.0000021   0.0000046  -0.0000094
   15   0.0000177   0.0000177   0.0000486   0.0000018  -0.0000038  -0.0000151
   16  -0.0003025   0.0003819   0.0003488   0.0002821  -0.0002507  -0.0002050
   17   0.0001811   0.0001357  -0.0001934  -0.0000784  -0.0000163   0.0001031
   18  -0.0001425   0.0001851  -0.0000618   0.0001373  -0.0001378  -0.0000824
   19   0.0003169  -0.0003369  -0.0002918  -0.0003381   0.0002955   0.0002240
   20  -0.0000193  -0.0000062   0.0000094   0.0000122  -0.0000014  -0.0000101
   21   0.0000650  -0.0000953  -0.0000378  -0.0000630   0.0000634   0.0000408
   22  -0.0001572   0.0002729   0.0000889   0.0000887  -0.0001376  -0.0000348
   23  -0.0004043   0.0004588   0.0001224   0.0002536  -0.0002000  -0.0002169
   24   0.0001970  -0.0001482  -0.0000910  -0.0002867   0.0002736   0.0001572
   25   0.0001712  -0.0002093  -0.0002541  -0.0001628   0.0001666   0.0001156
   26   0.0002258  -0.0002260  -0.0002169  -0.0001825   0.0001774   0.0001263
   27  -0.0000964   0.0002037   0.0001439   0.0001191  -0.0001283  -0.0000768
   28   0.0002260   0.0003912  -0.0010352  -0.0001726   0.0002126   0.0000727
   29  -0.0002631   0.0001741   0.0001468   0.0001037  -0.0000998  -0.0000508
   30  -0.0001695   0.0001555  -0.0004326  -0.0001717   0.0001260   0.0001174
   31  -0.0001530   0.0001702   0.0000171   0.0000366  -0.0000472  -0.0000348
   32  -0.0001115   0.0000014   0.0001307   0.0000882  -0.0000954  -0.0000719
   33   0.0002447  -0.0002078   0.0000002   0.0000174  -0.0000120  -0.0000035
   34  -0.0356792   0.0187205   0.0101434  -0.0023613   0.0004475  -0.0008114
   35   0.0582759   0.0179855   0.0220161  -0.0029931   0.0032238  -0.0017288
   36   0.0488769   0.0148144   0.0303984  -0.0041220  -0.0011316   0.0025318
   37  -0.0526803  -0.0221046  -0.0304652   0.0012528   0.0006219   0.0009279
   38  -0.0218612  -0.0129455  -0.0089495   0.0003951   0.0002495   0.0006545
   39  -0.0293534  -0.0091187  -0.0222526   0.0006421   0.0007379   0.0004645
   40   0.0016827   0.0004724   0.0008464  -0.0006277   0.0008298   0.0007992
   41  -0.0002227   0.0001297   0.0003795   0.0008009  -0.0011290  -0.0004391
   42   0.0000514   0.0004925   0.0002047   0.0007915  -0.0004368  -0.0008269
   43   0.0635943   0.0236502   0.0336732  -0.0001719  -0.0042885  -0.0050172
   44  -0.0154542  -0.0265862  -0.0385407  -0.0000204   0.0019106  -0.0021650
   45  -0.0048752  -0.0309549  -0.0219978  -0.0008314  -0.0030087   0.0010147
   46  -0.0008934   0.0027607   0.0012016  -0.0001436   0.0008518   0.0007912
   47   0.0029531   0.0023873  -0.0039506   0.0000106  -0.0005780  -0.0006556
   48   0.0013240  -0.0040402   0.0032239  -0.0000207  -0.0005073  -0.0004037
   49  -0.1613775  -0.0784931  -0.0955397   0.0028157   0.0200152   0.0193670
   50  -0.0327318  -0.1584156  -0.0984083   0.0009902  -0.0188156  -0.0226983
   51  -0.0505961  -0.1069836  -0.1803118   0.0006656  -0.0190966  -0.0141378
   52  -0.0093766   0.0029134   0.0005024   0.0009511   0.0000057   0.0006307
   53  -0.0189959   0.0036229  -0.0029234  -0.0007270  -0.0007250   0.0016017
   54  -0.0210780   0.0013128   0.0000979  -0.0000784   0.0017369  -0.0007865
   55   0.5927557   0.0042068   0.0942698  -0.0755015   0.0426089   0.0314110
   56   0.0042068   0.3357102   0.2086049   0.0428399  -0.0783811  -0.0451963
   57   0.0942698   0.2086049   0.3472730   0.0316441  -0.0451763  -0.0612303
   58  -0.0755015   0.0428399   0.0316441   0.0966819  -0.0711073  -0.0530365
   59   0.0426089  -0.0783811  -0.0451763  -0.0711073   0.1021204   0.0744872
   60   0.0314110  -0.0451963  -0.0612303  -0.0530365   0.0744872   0.0745319
   61  -0.3151441   0.0222515  -0.0262713  -0.0233368   0.0104126   0.0049888
   62  -0.0229748  -0.0885619  -0.0289041   0.0287205  -0.0069142  -0.0055146
   63  -0.0712044  -0.0203916  -0.0976489   0.0229885  -0.0091851  -0.0003343
   64  -0.0083655  -0.0192000  -0.0212635   0.0009293  -0.0005673  -0.0000287
   65   0.0024581   0.0031271   0.0005776   0.0001736  -0.0005894   0.0018934
   66   0.0003313  -0.0035246  -0.0003944   0.0007364   0.0017807  -0.0007626
           61          62          63          64          65          66
    1  -0.0276916   0.0063447   0.0001275   0.0009854  -0.0015650  -0.0007110
    2   0.0211627   0.0041508   0.0030476   0.0001159  -0.0015563   0.0024016
    3   0.0140252   0.0004535   0.0069107   0.0011284   0.0022497  -0.0016936
    4  -0.0011527  -0.0016718  -0.0013011   0.0002416   0.0008709  -0.0002642
    5  -0.0021213  -0.0001763   0.0003355   0.0003414   0.0000160  -0.0001992
    6   0.0029778  -0.0001328  -0.0011106  -0.0002649  -0.0000137   0.0004554
    7   0.0007752   0.0006305  -0.0007913  -0.0001048  -0.0001156   0.0001274
    8   0.0009873  -0.0000194   0.0005206  -0.0000825  -0.0000420   0.0000610
    9  -0.0000324   0.0000441  -0.0001502   0.0001129   0.0000741  -0.0000826
   10  -0.0002286  -0.0000510   0.0001267  -0.0000494   0.0000173  -0.0001243
   11  -0.0004703   0.0002951  -0.0002916  -0.0000296  -0.0001792  -0.0000301
   12  -0.0009032   0.0000228  -0.0004949   0.0000225   0.0001805  -0.0001630
   13  -0.0001408  -0.0000399  -0.0000947   0.0000125   0.0000489  -0.0000297
   14  -0.0000973  -0.0000022   0.0000335   0.0000024  -0.0000013   0.0000019
   15  -0.0001278  -0.0000403   0.0000323  -0.0000048  -0.0000077   0.0000043
   16   0.0003621  -0.0001617   0.0000021  -0.0000981   0.0000715   0.0000558
   17  -0.0000039   0.0000136  -0.0000750   0.0000123  -0.0000059   0.0000531
   18   0.0001988  -0.0001694   0.0003159  -0.0000273   0.0000176  -0.0000799
   19  -0.0006314  -0.0001440  -0.0002418   0.0000985  -0.0001046  -0.0000690
   20   0.0000452   0.0000075   0.0000068  -0.0000047  -0.0000017   0.0000097
   21  -0.0000767  -0.0000366  -0.0000467   0.0000223  -0.0000109  -0.0000171
   22   0.0000871   0.0002177  -0.0002519  -0.0001281   0.0000576   0.0002288
   23  -0.0002827   0.0001185  -0.0001011  -0.0001529  -0.0000172   0.0001996
   24  -0.0011156  -0.0001487  -0.0004196   0.0000431  -0.0001538   0.0000070
   25  -0.0001885  -0.0000618  -0.0001430   0.0000332  -0.0000792   0.0000184
   26  -0.0002275  -0.0000383  -0.0001412   0.0000464  -0.0000901   0.0000076
   27   0.0000828   0.0000373   0.0000909  -0.0000360   0.0000680  -0.0000024
   28   0.0002786  -0.0019285  -0.0009719  -0.0000546  -0.0001206   0.0005099
   29   0.0020501  -0.0020066   0.0001474  -0.0000965   0.0003870   0.0000384
   30  -0.0008944  -0.0002052   0.0003679   0.0000724  -0.0001056   0.0001945
   31   0.0000062   0.0001011   0.0000386   0.0000664  -0.0000573   0.0000260
   32   0.0001195   0.0003702   0.0001221   0.0000469   0.0000055  -0.0000716
   33   0.0004901  -0.0000400   0.0002374   0.0000333   0.0000894  -0.0001965
   34  -0.1795656   0.0970078   0.0734791   0.0093335  -0.0080361  -0.0066097
   35   0.0503213  -0.1701876  -0.0973377   0.0117891  -0.0076988  -0.0086392
   36   0.0269919  -0.0885796  -0.1422017   0.0127859  -0.0127251  -0.0063902
   37   0.0631004  -0.0151661  -0.0053654  -0.0012644   0.0028257   0.0013126
   38   0.0241992  -0.0259447  -0.0318700   0.0023966   0.0020717  -0.0036860
   39   0.0332380  -0.0383333  -0.0217670   0.0008990  -0.0035688   0.0029349
   40  -0.0010397   0.0001082  -0.0009039  -0.0000415   0.0000350  -0.0000268
   41  -0.0038541   0.0012976  -0.0031537   0.0010151  -0.0005685  -0.0004993
   42  -0.0046287  -0.0025777   0.0004966   0.0009558  -0.0007370  -0.0003250
   43  -0.0562282   0.0212953   0.0116772  -0.0006493   0.0004265   0.0004416
   44   0.0212697  -0.0112415  -0.0031385   0.0005724  -0.0004317   0.0006788
   45   0.0109327  -0.0032874  -0.0048810   0.0006479   0.0006426  -0.0002888
   46  -0.0007850   0.0005767   0.0006244   0.0000366  -0.0000815   0.0000119
   47   0.0004193  -0.0005040   0.0006655  -0.0000767  -0.0002071   0.0001730
   48   0.0005274   0.0007221  -0.0002861   0.0000087   0.0001724  -0.0002292
   49  -0.0163497  -0.0200949  -0.0250157  -0.0055677   0.0010646  -0.0009900
   50  -0.0527505   0.0230311   0.0039252   0.0015847   0.0033056  -0.0018759
   51  -0.0566273   0.0098408   0.0083245  -0.0005613  -0.0019173   0.0034207
   52   0.0009673  -0.0011986  -0.0020880  -0.0003372   0.0000994   0.0000023
   53  -0.0007216   0.0003353  -0.0052790  -0.0009533   0.0002587  -0.0001243
   54  -0.0016345  -0.0053470  -0.0000409  -0.0010332   0.0000639   0.0000806
   55  -0.3151441  -0.0229748  -0.0712044  -0.0083655   0.0024581   0.0003313
   56   0.0222515  -0.0885619  -0.0203916  -0.0192000   0.0031271  -0.0035246
   57  -0.0262713  -0.0289041  -0.0976489  -0.0212635   0.0005776  -0.0003944
   58  -0.0233368   0.0287205   0.0229885   0.0009293   0.0001736   0.0007364
   59   0.0104126  -0.0069142  -0.0091851  -0.0005673  -0.0005894   0.0017807
   60   0.0049888  -0.0055146  -0.0003343  -0.0000287   0.0018934  -0.0007626
   61   0.6615285  -0.0225127   0.0813784  -0.1046275  -0.0701971  -0.0835219
   62  -0.0225127   0.4266565   0.2904666  -0.0689671  -0.1506941  -0.1282735
   63   0.0813784   0.2904666   0.4316855  -0.0820571  -0.1283075  -0.1790808
   64  -0.1046275  -0.0689671  -0.0820571   0.1095514   0.0722073   0.0885444
   65  -0.0701971  -0.1506941  -0.1283075   0.0722073   0.1529120   0.1415181
   66  -0.0835219  -0.1282735  -0.1790808   0.0885444   0.1415181   0.1826086
 **********************************************************************
 **                                                                  **
 **                       VIBRATIONAL ANALYSIS                       **
 **                       --------------------                       **
 **                                                                  **
 **        VIBRATIONAL FREQUENCIES (CM**-1) AND NORMAL MODES         **
 **     FORCE CONSTANTS (mDYN/ANGSTROM) AND REDUCED MASSES (AMU)     **
 **                  INFRARED INTENSITIES (KM/MOL)                   **
 **                                                                  **
 **********************************************************************


 Mode:                 1                      2                      3
 Frequency:        16.18                  38.17                  58.74
 Force Cnst:      0.0030                 0.0164                 0.0184
 Red. Mass:      19.2538                19.0497                 9.0611
 IR Active:          YES                    YES                    YES
 IR Intens:        0.013                  0.004                  0.072
 Raman Active:       YES                    YES                    YES
               X      Y      Z        X      Y      Z        X      Y      Z
 C          0.000 -0.024 -0.006    0.024 -0.148 -0.153    0.023  0.126 -0.137
 C          0.040 -0.116 -0.122    0.015 -0.068 -0.068   -0.048  0.096 -0.116
 Cl         0.086 -0.232 -0.228    0.025 -0.097 -0.094   -0.146  0.142 -0.164
 C          0.043 -0.103 -0.143   -0.007  0.058  0.063   -0.059  0.035 -0.055
 H          0.073 -0.173 -0.232   -0.019  0.146  0.159   -0.117  0.013 -0.040
 C          0.006  0.004 -0.042   -0.018  0.090  0.094    0.004  0.011 -0.013
 Cl         0.012  0.013 -0.076   -0.061  0.333  0.357   -0.010 -0.066  0.073
 C         -0.034  0.103  0.084    0.003 -0.051 -0.060    0.080  0.045 -0.030
 Cl        -0.083  0.245  0.220   -0.001 -0.071 -0.091    0.183  0.013  0.037
 C         -0.036  0.086  0.100    0.022 -0.161 -0.173    0.083  0.103 -0.096
 H         -0.067  0.160  0.192    0.030 -0.232 -0.249    0.142  0.127 -0.109
 C         -0.003 -0.023  0.019    0.017 -0.110 -0.111    0.021  0.117 -0.125
 C         -0.045 -0.122  0.133   -0.094 -0.057 -0.083   -0.008 -0.027  0.022
 Cl        -0.095 -0.248  0.236   -0.233 -0.111 -0.162   -0.017 -0.062  0.054
 C         -0.048 -0.108  0.153   -0.108  0.036  0.006   -0.037 -0.177  0.174
 H         -0.080 -0.182  0.239   -0.195  0.075  0.024   -0.060 -0.294  0.292
 C         -0.009  0.006  0.057   -0.010  0.075  0.069   -0.039 -0.193  0.191
 H         -0.011  0.017  0.071   -0.018  0.145  0.135   -0.065 -0.325  0.326
 C          0.033  0.108 -0.061    0.104  0.021  0.045   -0.009 -0.041  0.036
 Cl         0.086  0.255 -0.186    0.248  0.078  0.133   -0.021 -0.093  0.088
 C          0.036  0.093 -0.081    0.114 -0.073 -0.046    0.022  0.121 -0.129
 H          0.069  0.168 -0.167    0.201 -0.110 -0.065    0.042  0.217 -0.225
 TransDip  -0.000 -0.003  0.002   -0.002  0.001  0.000   -0.003 -0.006  0.005

 Mode:                 4                      5                      6
 Frequency:        79.13                  95.84                 145.11
 Force Cnst:      0.0924                 0.0524                 0.3239
 Red. Mass:      25.0493                 9.6901                26.1054
 IR Active:          YES                    YES                    YES
 IR Intens:        0.019                  0.567                  0.069
 Raman Active:       YES                    YES                    YES
               X      Y      Z        X      Y      Z        X      Y      Z
 C          0.026 -0.137 -0.153    0.006  0.026 -0.021   -0.032 -0.053  0.001
 C         -0.000  0.005  0.005   -0.003  0.022 -0.022   -0.117 -0.053  0.024
 Cl        -0.059  0.315  0.352   -0.022  0.022 -0.047   -0.386  0.052 -0.116
 C          0.004 -0.013 -0.019   -0.003  0.015 -0.017   -0.126 -0.049  0.037
 H         -0.002  0.029  0.028   -0.008  0.011 -0.018   -0.095 -0.028  0.039
 C          0.009 -0.045 -0.056    0.003  0.014 -0.012   -0.154 -0.025  0.000
 Cl         0.025 -0.128 -0.155    0.002  0.009 -0.006   -0.158  0.018 -0.051
 C         -0.002 -0.000 -0.005    0.012  0.018 -0.014   -0.140 -0.025 -0.011
 Cl        -0.059  0.298  0.330    0.023  0.012 -0.011   -0.301  0.041 -0.076
 C          0.020 -0.115 -0.130    0.012  0.023 -0.019   -0.114 -0.043 -0.016
 H          0.022 -0.133 -0.149    0.017  0.026 -0.019   -0.151 -0.071 -0.017
 C          0.029 -0.148 -0.166    0.009  0.046 -0.042    0.046 -0.067 -0.002
 C         -0.048 -0.110 -0.153    0.017  0.078 -0.076    0.133 -0.069 -0.022
 Cl        -0.181 -0.173 -0.222   -0.036 -0.208  0.218    0.430  0.049  0.128
 C         -0.059 -0.032 -0.094    0.052  0.257 -0.259    0.139 -0.069 -0.033
 H         -0.119  0.002 -0.088    0.069  0.336 -0.340    0.116 -0.050 -0.037
 C          0.007 -0.010 -0.047    0.054  0.272 -0.275    0.147 -0.046 -0.005
 H          0.002  0.042 -0.004    0.073  0.370 -0.376    0.149 -0.036 -0.016
 C          0.087 -0.062 -0.053    0.016  0.086 -0.085    0.144 -0.049  0.009
 Cl         0.216 -0.033  0.045   -0.034 -0.160  0.165    0.394  0.062  0.117
 C          0.092 -0.130 -0.121    0.005  0.032 -0.028    0.120 -0.073  0.012
 H          0.152 -0.163 -0.128   -0.012 -0.051  0.056    0.147 -0.096  0.014
 TransDip   0.001 -0.001 -0.004    0.005  0.016 -0.018   -0.004 -0.007 -0.001

 Mode:                 7                      8                      9
 Frequency:       162.46                 193.05                 212.57
 Force Cnst:      0.1596                 0.4247                 0.3688
 Red. Mass:      10.2639                19.3410                13.8535
 IR Active:          YES                    YES                    YES
 IR Intens:        0.210                  0.247                  0.318
 Raman Active:       YES                    YES                    YES
               X      Y      Z        X      Y      Z        X      Y      Z
 C         -0.010  0.077  0.084    0.026 -0.042  0.064   -0.104 -0.020 -0.059
 C         -0.032  0.180  0.200    0.032 -0.050  0.044   -0.119  0.002 -0.001
 Cl         0.003 -0.073 -0.098   -0.265  0.068 -0.100    0.168 -0.151  0.144
 C         -0.060  0.328  0.367    0.057 -0.095  0.056   -0.128  0.047  0.020
 H         -0.068  0.366  0.409    0.064 -0.107  0.041   -0.124  0.079  0.047
 C         -0.041  0.230  0.256    0.008 -0.052  0.027   -0.158  0.016 -0.010
 Cl         0.024 -0.114 -0.135    0.068  0.371 -0.306   -0.174  0.115 -0.151
 C         -0.029  0.171  0.190   -0.015 -0.065  0.049   -0.113 -0.016 -0.042
 Cl         0.013 -0.046 -0.055    0.245 -0.182  0.200    0.181 -0.127  0.163
 C         -0.024  0.147  0.161   -0.008 -0.024  0.035   -0.096 -0.025 -0.090
 H         -0.014  0.092  0.101   -0.016 -0.015  0.048   -0.102 -0.059 -0.121
 C          0.011 -0.039 -0.043    0.001 -0.120  0.144   -0.079  0.073 -0.149
 C          0.008 -0.043 -0.045    0.008 -0.029  0.054   -0.074 -0.010 -0.067
 Cl        -0.077 -0.083 -0.096   -0.057 -0.029 -0.013    0.136  0.073  0.055
 C          0.000 -0.030 -0.024    0.022  0.042 -0.014   -0.088 -0.076 -0.020
 H         -0.006 -0.030 -0.020    0.043  0.128 -0.104   -0.110 -0.162  0.070
 C         -0.003 -0.032 -0.023    0.019  0.026 -0.008   -0.090 -0.037 -0.035
 H         -0.004 -0.034 -0.019    0.042  0.139 -0.123   -0.112 -0.149  0.076
 C          0.010 -0.035 -0.030   -0.008 -0.109  0.128   -0.052  0.106 -0.177
 Cl         0.097 -0.005  0.014   -0.032  0.034 -0.074    0.092 -0.002  0.118
 C          0.005 -0.047 -0.048   -0.030 -0.229  0.256   -0.035  0.209 -0.301
 H          0.011 -0.050 -0.050   -0.051 -0.314  0.344   -0.015  0.299 -0.394
 TransDip  -0.001  0.009  0.012    0.015  0.001  0.004   -0.012  0.002 -0.013

 Mode:                10                     11                     12
 Frequency:       221.70                 228.15                 282.05
 Force Cnst:      0.2236                 0.2054                 0.5324
 Red. Mass:       7.7202                 6.6975                11.3590
 IR Active:          YES                    YES                    YES
 IR Intens:        0.262                  0.045                  1.173
 Raman Active:       YES                    YES                    YES
               X      Y      Z        X      Y      Z        X      Y      Z
 C          0.032 -0.001  0.106   -0.044  0.106  0.056   -0.061 -0.002 -0.018
 C          0.029 -0.112  0.013   -0.009 -0.038 -0.116    0.044  0.035 -0.030
 Cl        -0.096 -0.007  0.054    0.048  0.059  0.057    0.016  0.071 -0.059
 C          0.058 -0.173 -0.037   -0.005 -0.124 -0.227    0.075 -0.015  0.011
 H          0.061 -0.240 -0.104    0.024 -0.224 -0.347   -0.022 -0.062  0.030
 C          0.060 -0.082  0.048   -0.047  0.004 -0.079    0.175 -0.047  0.063
 Cl         0.091  0.103 -0.036   -0.086 -0.006  0.057    0.276  0.021  0.029
 C          0.017  0.005  0.169   -0.057  0.183  0.107    0.068 -0.081  0.088
 Cl        -0.117 -0.068 -0.035    0.089 -0.050 -0.063   -0.078 -0.042  0.022
 C          0.021  0.080  0.247   -0.088  0.298  0.240    0.049 -0.048  0.054
 H          0.020  0.156  0.324   -0.124  0.420  0.382    0.154 -0.004  0.029
 C          0.064  0.087 -0.056   -0.032 -0.041  0.020   -0.144 -0.024 -0.066
 C          0.052  0.006  0.014    0.005 -0.038 -0.019   -0.185 -0.005 -0.071
 Cl        -0.060 -0.018 -0.085   -0.006 -0.051 -0.034    0.035  0.092  0.106
 C          0.045 -0.037  0.066    0.007 -0.022 -0.055   -0.202 -0.071 -0.120
 H          0.034 -0.126  0.153    0.034  0.009 -0.099   -0.129 -0.103 -0.138
 C          0.047 -0.005  0.017   -0.030 -0.037 -0.062   -0.298 -0.104 -0.137
 H          0.026 -0.123  0.126   -0.017 -0.006 -0.133   -0.298 -0.140 -0.157
 C          0.068  0.155 -0.145   -0.053 -0.097  0.006   -0.263 -0.113 -0.136
 Cl        -0.025 -0.078  0.032    0.106  0.026  0.008    0.113  0.065  0.079
 C          0.088  0.272 -0.250   -0.073 -0.134  0.059   -0.256 -0.101 -0.128
 H          0.103  0.367 -0.343   -0.104 -0.167  0.105   -0.353 -0.069 -0.098
 TransDip   0.012 -0.002  0.011   -0.004  0.005 -0.003   -0.027 -0.017 -0.014

 Mode:                13                     14                     15
 Frequency:       317.01                 328.59                 335.12
 Force Cnst:      0.4137                 1.6796                 1.5712
 Red. Mass:       6.9872                26.4026                23.7454
 IR Active:          YES                    YES                    YES
 IR Intens:        0.063                  0.003                  0.101
 Raman Active:       YES                    YES                    YES
               X      Y      Z        X      Y      Z        X      Y      Z
 C         -0.003 -0.017  0.033   -0.055  0.028 -0.068    0.006 -0.019  0.151
 C          0.042  0.013  0.012    0.037  0.084 -0.099   -0.098 -0.107  0.198
 Cl        -0.009  0.045 -0.048    0.147  0.160 -0.113   -0.293 -0.310  0.206
 C          0.035  0.031 -0.001    0.013  0.003 -0.007   -0.016  0.008 -0.016
 H          0.061  0.054  0.004   -0.083 -0.038  0.012    0.118  0.057 -0.048
 C          0.001  0.025 -0.039    0.018 -0.022  0.043    0.058  0.006 -0.112
 Cl        -0.010 -0.026  0.022    0.034 -0.006  0.008    0.105  0.023  0.016
 C         -0.017  0.010 -0.052   -0.076 -0.068  0.077    0.175  0.079 -0.168
 Cl         0.047  0.024 -0.006   -0.132 -0.162  0.117    0.267  0.326 -0.223
 C         -0.037 -0.009 -0.022   -0.056  0.014 -0.020    0.103 -0.057  0.044
 H         -0.067 -0.026 -0.021    0.034  0.048 -0.043   -0.016 -0.117  0.054
 C         -0.032 -0.149  0.161   -0.060 -0.094 -0.077   -0.039 -0.012 -0.013
 C         -0.066 -0.289  0.305    0.105 -0.214 -0.118    0.039 -0.061 -0.060
 Cl        -0.000  0.070 -0.049    0.313 -0.319 -0.267    0.110 -0.131 -0.107
 C         -0.041 -0.185  0.172    0.059 -0.009  0.048    0.012 -0.035 -0.025
 H         -0.032 -0.239  0.216   -0.137  0.066  0.094    0.011 -0.043 -0.020
 C          0.021  0.208 -0.242    0.069  0.110  0.062   -0.104 -0.047 -0.052
 H          0.062  0.410 -0.457    0.085  0.043 -0.072   -0.095 -0.163 -0.142
 C          0.016  0.165 -0.201   -0.114  0.195  0.142   -0.205  0.026 -0.024
 Cl         0.008 -0.050  0.047   -0.321  0.326  0.266   -0.100  0.186  0.164
 C         -0.020 -0.008 -0.006   -0.062 -0.024 -0.008   -0.174 -0.032 -0.069
 H         -0.040 -0.001 -0.001    0.127 -0.106 -0.044   -0.191 -0.034 -0.056
 TransDip  -0.000  0.003 -0.007   -0.000 -0.001 -0.001   -0.005 -0.004 -0.008

 Mode:                16                     17                     18
 Frequency:       347.57                 430.08                 442.81
 Force Cnst:      0.6907                 0.5174                 0.4903
 Red. Mass:       9.7032                 4.7480                 4.2444
 IR Active:          YES                    YES                    YES
 IR Intens:        0.219                  5.073                  0.122
 Raman Active:       YES                    YES                    YES
               X      Y      Z        X      Y      Z        X      Y      Z
 C         -0.024  0.254  0.268    0.059 -0.029  0.047   -0.022  0.123 -0.078
 C         -0.025  0.243  0.246    0.076 -0.066 -0.006   -0.121  0.057 -0.060
 Cl         0.046 -0.000 -0.069    0.010  0.037 -0.022   -0.001 -0.060  0.053
 C          0.002  0.006  0.025    0.074 -0.125 -0.068   -0.110 -0.038 -0.066
 H         -0.004  0.005  0.027    0.147 -0.284 -0.274   -0.185 -0.158 -0.136
 C          0.019 -0.226 -0.236   -0.043  0.162  0.195   -0.009  0.011  0.099
 Cl        -0.053  0.031  0.031   -0.074 -0.022 -0.027    0.047  0.018 -0.017
 C          0.021 -0.245 -0.247   -0.012  0.117  0.136    0.042  0.016  0.075
 Cl        -0.049 -0.006  0.072    0.008  0.002 -0.019   -0.045 -0.023  0.007
 C         -0.005  0.008 -0.012    0.047 -0.169 -0.145    0.082  0.008 -0.101
 H         -0.002  0.019 -0.002    0.053 -0.388 -0.363    0.189 -0.030 -0.207
 C          0.026  0.128  0.120    0.041  0.028  0.110    0.017  0.176 -0.103
 C          0.165  0.077  0.054    0.103  0.033  0.079    0.061  0.085 -0.041
 Cl        -0.081 -0.065 -0.072   -0.048  0.007 -0.004   -0.015 -0.014 -0.007
 C          0.184 -0.020 -0.013    0.138  0.010 -0.044    0.036 -0.147  0.149
 H          0.320 -0.079 -0.041    0.269  0.015 -0.126    0.020 -0.374  0.363
 C          0.003 -0.130 -0.082   -0.019 -0.118 -0.060    0.057  0.077 -0.113
 H          0.010 -0.278 -0.160   -0.012 -0.243 -0.133    0.073  0.115 -0.205
 C         -0.110 -0.055 -0.075   -0.102 -0.049 -0.049    0.003  0.038 -0.041
 Cl         0.092  0.010  0.026    0.002  0.048  0.046    0.016 -0.007  0.001
 C         -0.132  0.063 -0.002   -0.086  0.054 -0.038   -0.042 -0.093  0.157
 H         -0.265  0.129  0.019   -0.183  0.161 -0.074   -0.106 -0.298  0.377
 TransDip   0.013  0.003  0.008    0.042 -0.048 -0.033   -0.004 -0.009 -0.005

 Mode:                19                     20                     21
 Frequency:       466.87                 486.94                 503.67
 Force Cnst:      0.7543                 0.6910                 0.6917
 Red. Mass:       5.8737                 4.9463                 4.6281
 IR Active:          YES                    YES                    YES
 IR Intens:       10.586                  4.102                  2.961
 Raman Active:       YES                    YES                    YES
               X      Y      Z        X      Y      Z        X      Y      Z
 C         -0.132  0.106  0.057    0.005  0.047  0.153   -0.011 -0.106  0.073
 C         -0.106  0.155  0.069    0.017  0.163  0.263    0.102 -0.069  0.027
 Cl        -0.039 -0.057  0.029    0.029  0.032 -0.049   -0.035  0.010 -0.010
 C         -0.041  0.023 -0.217    0.069 -0.165 -0.054    0.120  0.092 -0.050
 H         -0.011 -0.180 -0.439    0.126 -0.403 -0.327    0.255  0.170 -0.062
 C         -0.007  0.139 -0.031    0.009 -0.059  0.024   -0.003  0.144 -0.106
 Cl         0.167 -0.017  0.041   -0.075  0.011 -0.010    0.044 -0.034  0.035
 C         -0.133  0.119  0.006    0.032  0.043  0.114   -0.140  0.069 -0.094
 Cl        -0.002 -0.056  0.041    0.026  0.037 -0.038    0.015 -0.041  0.039
 C         -0.137 -0.030 -0.154    0.057 -0.103  0.006   -0.168 -0.033  0.003
 H         -0.119 -0.224 -0.360    0.087 -0.301 -0.208   -0.313 -0.072  0.056
 C         -0.084 -0.035  0.075   -0.012 -0.051 -0.073    0.003 -0.013  0.021
 C         -0.031 -0.095  0.085   -0.104  0.035 -0.135    0.058  0.194 -0.185
 Cl         0.025 -0.027 -0.034    0.051 -0.021 -0.002   -0.015 -0.005  0.018
 C          0.002  0.092 -0.056   -0.176  0.005  0.050    0.018 -0.069  0.054
 H         -0.022  0.276 -0.205   -0.299 -0.071  0.190   -0.017 -0.336  0.314
 C          0.045  0.015  0.079   -0.075  0.092  0.070    0.012 -0.043  0.011
 H          0.048  0.087  0.075   -0.100  0.119  0.228   -0.029 -0.278  0.220
 C          0.039 -0.023  0.098    0.052  0.083 -0.027    0.029  0.156 -0.170
 Cl         0.038 -0.047 -0.045    0.002 -0.041 -0.032   -0.007 -0.000  0.019
 C          0.032  0.110 -0.011    0.039 -0.071 -0.007   -0.012 -0.052  0.057
 H          0.108  0.247 -0.180    0.086 -0.190  0.069   -0.063 -0.264  0.276
 TransDip  -0.064  0.052 -0.064   -0.015 -0.056  0.030   -0.007 -0.042  0.035

 Mode:                22                     23                     24
 Frequency:       554.94                 584.78                 631.86
 Force Cnst:      1.7828                 1.5523                 1.2846
 Red. Mass:       9.8256                 7.7044                 5.4611
 IR Active:          YES                    YES                    YES
 IR Intens:       42.094                 30.625                 12.030
 Raman Active:       YES                    YES                    YES
               X      Y      Z        X      Y      Z        X      Y      Z
 C          0.083  0.001 -0.070    0.197  0.059 -0.012   -0.093 -0.127  0.105
 C          0.005  0.203  0.206    0.206 -0.011  0.023   -0.002 -0.093  0.071
 Cl        -0.032 -0.051  0.017   -0.085 -0.075  0.053    0.031  0.055 -0.043
 C          0.052  0.008 -0.080    0.226  0.103 -0.051    0.020 -0.013  0.015
 H          0.125 -0.076 -0.213    0.418  0.195 -0.087    0.076  0.012  0.005
 C          0.029 -0.053 -0.173    0.075  0.155 -0.116   -0.029  0.022 -0.011
 Cl        -0.009  0.001  0.018   -0.083 -0.024  0.007    0.025 -0.005  0.008
 C         -0.018  0.131  0.064    0.055  0.088 -0.080   -0.099 -0.018 -0.016
 Cl        -0.038 -0.055  0.029   -0.083 -0.102  0.077    0.048  0.032 -0.019
 C          0.014  0.078 -0.034    0.094  0.091 -0.064   -0.127 -0.151  0.117
 H          0.016 -0.010 -0.123    0.060  0.071 -0.061   -0.250 -0.204  0.144
 C          0.118 -0.137 -0.206    0.139  0.130 -0.107   -0.037  0.200 -0.164
 C          0.038 -0.151 -0.069   -0.030  0.013  0.083   -0.004  0.028 -0.044
 Cl        -0.121  0.148  0.117    0.052 -0.035 -0.031   -0.005  0.001 -0.005
 C          0.088 -0.169 -0.130   -0.096  0.081  0.146   -0.009 -0.147  0.057
 H          0.094 -0.128 -0.170   -0.049  0.102  0.098   -0.035 -0.175  0.098
 C          0.189 -0.096 -0.114   -0.205  0.145 -0.036    0.095  0.096 -0.131
 H          0.209 -0.007 -0.222   -0.164  0.358 -0.249    0.157  0.426 -0.451
 C          0.112 -0.128  0.026   -0.105 -0.147  0.122   -0.031 -0.218  0.247
 Cl        -0.121  0.131  0.098    0.016 -0.023 -0.034    0.009  0.011 -0.008
 C          0.165 -0.164 -0.152   -0.037 -0.020 -0.085    0.009  0.130 -0.022
 H          0.310 -0.178 -0.229   -0.123  0.063 -0.106    0.039  0.168 -0.074
 TransDip   0.144 -0.077 -0.129    0.110  0.135 -0.035   -0.102 -0.040  0.018

 Mode:                25                     26                     27
 Frequency:       652.87                 679.37                 701.08
 Force Cnst:      2.1073                 2.0385                 2.0994
 Red. Mass:       8.3913                 7.4964                 7.2496
 IR Active:          YES                    YES                    YES
 IR Intens:        6.993                  9.908                  0.645
 Raman Active:       YES                    YES                    YES
               X      Y      Z        X      Y      Z        X      Y      Z
 C          0.034 -0.238 -0.243    0.063  0.037 -0.002    0.088  0.090 -0.090
 C         -0.036  0.078  0.107   -0.015 -0.028  0.024    0.180  0.043  0.010
 Cl         0.011 -0.001 -0.017    0.029  0.014 -0.006   -0.021 -0.037  0.028
 C         -0.034  0.047  0.080   -0.045 -0.202  0.155    0.181 -0.218  0.226
 H         -0.088  0.285  0.352   -0.082 -0.261  0.125    0.184 -0.232  0.217
 C          0.032 -0.313 -0.332   -0.187 -0.078  0.096   -0.072 -0.090  0.064
 Cl         0.014  0.015  0.017    0.097 -0.001  0.014    0.020 -0.008  0.010
 C         -0.089  0.306  0.349   -0.190 -0.045 -0.059   -0.131 -0.015 -0.002
 Cl         0.013 -0.007 -0.024    0.031  0.043 -0.030    0.008  0.024 -0.020
 C         -0.022 -0.068 -0.065   -0.196  0.149 -0.144   -0.127  0.233 -0.228
 H         -0.032 -0.127 -0.116   -0.296  0.115 -0.117   -0.101  0.275 -0.210
 C          0.005  0.063  0.071    0.161 -0.098 -0.079   -0.056  0.076  0.089
 C          0.046  0.086  0.085    0.148  0.019 -0.013   -0.137  0.062 -0.013
 Cl         0.021 -0.032 -0.028   -0.010  0.026  0.024    0.018 -0.030 -0.025
 C          0.061  0.068  0.079    0.111  0.176  0.240   -0.148 -0.173 -0.177
 H          0.148  0.025  0.069    0.142  0.133  0.263   -0.136 -0.210 -0.156
 C         -0.073  0.004 -0.009   -0.132  0.107  0.032    0.043 -0.058 -0.075
 H         -0.066 -0.077 -0.069   -0.106  0.024 -0.138    0.027  0.099  0.050
 C         -0.081  0.013 -0.014   -0.077 -0.035  0.027    0.069 -0.049 -0.001
 Cl         0.026 -0.021 -0.015   -0.007 -0.012 -0.015   -0.005  0.020  0.018
 C         -0.075  0.069  0.059   -0.022 -0.191 -0.230    0.057  0.174  0.162
 H         -0.182  0.122  0.079    0.004 -0.174 -0.263   -0.008  0.247  0.141
 TransDip  -0.068  0.028  0.042   -0.080 -0.059  0.016   -0.018  0.019  0.001

 Mode:                28                     29                     30
 Frequency:       746.12                 757.20                 782.89
 Force Cnst:      1.1254                 1.3159                 3.0315
 Red. Mass:       3.4311                 3.8955                 8.3948
 IR Active:          YES                    YES                    YES
 IR Intens:        1.217                  5.878                  2.987
 Raman Active:       YES                    YES                    YES
               X      Y      Z        X      Y      Z        X      Y      Z
 C         -0.044  0.209  0.224    0.020 -0.059 -0.012    0.155  0.022  0.148
 C          0.055 -0.151 -0.167   -0.004 -0.021  0.082   -0.179 -0.158  0.035
 Cl        -0.004  0.002  0.006    0.011  0.013 -0.012    0.041  0.041 -0.027
 C          0.022  0.030  0.074    0.015 -0.037  0.018   -0.240  0.034 -0.056
 H         -0.028  0.345  0.421    0.088 -0.090 -0.080   -0.189  0.147  0.016
 C          0.019 -0.092 -0.098   -0.049  0.027  0.005   -0.174  0.000 -0.058
 Cl        -0.002 -0.000  0.001    0.017 -0.002  0.005    0.067  0.007  0.005
 C         -0.029  0.084  0.100   -0.048 -0.006 -0.043    0.022  0.105 -0.066
 Cl         0.002  0.002 -0.002    0.007  0.003 -0.001   -0.017 -0.021  0.017
 C         -0.006 -0.036 -0.062   -0.047 -0.020  0.028    0.059 -0.015  0.022
 H          0.072 -0.431 -0.501   -0.143  0.013  0.123   -0.113 -0.263 -0.109
 C         -0.012  0.024 -0.075    0.060  0.242 -0.225    0.256 -0.001  0.125
 C         -0.009 -0.079 -0.018   -0.044 -0.165  0.202   -0.082  0.174  0.105
 Cl        -0.009  0.014  0.010    0.005  0.001 -0.009    0.032 -0.036 -0.028
 C         -0.011 -0.001 -0.029    0.005  0.069 -0.081   -0.165 -0.053 -0.065
 H         -0.078  0.058 -0.043    0.076  0.280 -0.311    0.121 -0.215 -0.097
 C          0.041  0.000  0.036   -0.035 -0.092  0.076   -0.247 -0.043 -0.114
 H          0.039  0.015  0.052   -0.041 -0.108  0.113   -0.277  0.169  0.096
 C          0.016  0.029  0.004    0.025  0.084 -0.106    0.181 -0.196 -0.132
 Cl        -0.001 -0.001 -0.002   -0.002  0.003  0.002   -0.054  0.052  0.041
 C         -0.003 -0.048 -0.027    0.001 -0.042  0.072    0.244  0.006  0.045
 H          0.046 -0.152  0.033   -0.109 -0.455  0.506    0.062  0.172  0.011
 TransDip   0.019 -0.028 -0.012   -0.059 -0.042  0.027    0.006 -0.055  0.000

 Mode:                31                     32                     33
 Frequency:       829.56                 886.67                 889.97
 Force Cnst:      0.5561                 2.7948                 0.7463
 Red. Mass:       1.3715                 6.0336                 1.5992
 IR Active:          YES                    YES                    YES
 IR Intens:       28.997                 31.674                 13.296
 Raman Active:       YES                    YES                    YES
               X      Y      Z        X      Y      Z        X      Y      Z
 C         -0.000 -0.001 -0.000   -0.163  0.008 -0.042    0.025 -0.027 -0.025
 C          0.001 -0.001  0.002    0.069  0.191 -0.123   -0.017  0.024  0.071
 Cl         0.000  0.000 -0.000   -0.029 -0.033  0.022    0.004  0.001 -0.006
 C          0.001 -0.001  0.001    0.091  0.034 -0.120    0.013 -0.128 -0.121
 H          0.004 -0.002 -0.002   -0.260  0.235  0.307   -0.087  0.624  0.691
 C         -0.001  0.001 -0.000    0.249 -0.015  0.092   -0.039  0.047  0.039
 Cl         0.000 -0.000  0.000   -0.051 -0.003 -0.008    0.007 -0.002 -0.002
 C         -0.001 -0.001 -0.002   -0.131 -0.214  0.137    0.020  0.006 -0.039
 Cl         0.000  0.000 -0.000    0.038  0.041 -0.028   -0.005 -0.004  0.004
 C         -0.001 -0.001  0.002   -0.165 -0.024  0.072    0.011  0.048  0.041
 H         -0.004 -0.004  0.000    0.050 -0.209 -0.242    0.030 -0.170 -0.188
 C          0.002  0.011 -0.011    0.057  0.008 -0.001   -0.009  0.002 -0.003
 C         -0.010 -0.051  0.051    0.022  0.073  0.087   -0.003 -0.008 -0.007
 Cl         0.001  0.003 -0.003    0.010 -0.012 -0.010   -0.001  0.001  0.001
 C          0.015  0.075 -0.076    0.023  0.054  0.062    0.001 -0.005 -0.006
 H         -0.093 -0.478  0.483    0.284 -0.031 -0.016   -0.028  0.007  0.001
 C          0.015  0.074 -0.075   -0.168 -0.023 -0.056    0.022  0.001  0.007
 H         -0.095 -0.490  0.497   -0.178  0.035  0.014    0.023 -0.016 -0.008
 C         -0.009 -0.044  0.046    0.133 -0.142 -0.089   -0.021  0.023  0.010
 Cl         0.001  0.003 -0.003   -0.028  0.027  0.019    0.005 -0.004 -0.003
 C         -0.001 -0.000 -0.000    0.162  0.012 -0.029   -0.025 -0.001  0.014
 H         -0.001 -0.003  0.002    0.076 -0.248  0.249   -0.012  0.057 -0.045
 TransDip  -0.028 -0.120  0.121    0.157 -0.087  0.019   -0.056  0.084  0.059

 Mode:                34                     35                     36
 Frequency:       905.94                 910.28                 970.84
 Force Cnst:      0.7118                 0.7297                 0.7459
 Red. Mass:       1.4721                 1.4947                 1.3431
 IR Active:          YES                    YES                    YES
 IR Intens:       10.863                  7.351                  0.056
 Raman Active:       YES                    YES                    YES
               X      Y      Z        X      Y      Z        X      Y      Z
 C         -0.003 -0.028 -0.037   -0.022  0.040  0.041    0.002 -0.002 -0.000
 C          0.007 -0.007 -0.005    0.006  0.011 -0.001   -0.001  0.002 -0.001
 Cl        -0.001  0.000  0.001   -0.002 -0.002  0.000   -0.000 -0.000  0.000
 C          0.007  0.024  0.029    0.016 -0.018 -0.028   -0.002  0.000 -0.002
 H          0.045 -0.163 -0.181   -0.032  0.160  0.180   -0.006  0.001  0.001
 C          0.010 -0.004 -0.008    0.018  0.007  0.011   -0.000 -0.001  0.001
 Cl        -0.002  0.000  0.001   -0.003 -0.001 -0.001    0.000  0.000 -0.000
 C         -0.007 -0.034 -0.021   -0.025  0.009  0.044    0.002  0.001 -0.001
 Cl         0.002  0.004  0.000    0.005  0.002 -0.005   -0.000 -0.000  0.000
 C         -0.027  0.059  0.088   -0.004 -0.097 -0.085    0.002  0.003 -0.001
 H          0.060 -0.409 -0.430   -0.103  0.463  0.533    0.003  0.001 -0.005
 C          0.005  0.038 -0.043    0.014  0.039 -0.036   -0.001 -0.009  0.010
 C          0.000  0.003  0.014    0.001 -0.006  0.007   -0.003 -0.012  0.013
 Cl         0.001 -0.001 -0.001    0.000 -0.000 -0.000    0.000  0.001 -0.001
 C          0.009  0.018 -0.006   -0.002  0.013 -0.010    0.016  0.084 -0.086
 H          0.017 -0.043  0.044    0.002 -0.045  0.039   -0.096 -0.486  0.491
 C         -0.007 -0.014  0.005   -0.017 -0.007  0.007   -0.015 -0.084  0.086
 H          0.001  0.014 -0.042   -0.012  0.046 -0.008    0.095  0.476 -0.485
 C          0.005  0.033 -0.036    0.025  0.012 -0.039    0.001  0.011 -0.010
 Cl        -0.000 -0.002  0.002   -0.004  0.001  0.004   -0.000 -0.001  0.001
 C         -0.018 -0.085  0.102    0.004 -0.090  0.069    0.002  0.015 -0.016
 H          0.101  0.519 -0.506    0.110  0.415 -0.444   -0.017 -0.078  0.078
 TransDip   0.006 -0.013 -0.105    0.027  0.077  0.029    0.002 -0.004  0.006

 Mode:                37                     38                     39
 Frequency:      1039.79                1075.34                1109.02
 Force Cnst:      4.8414                 5.0789                 2.3227
 Red. Mass:       7.6003                 7.4546                 3.2053
 IR Active:          YES                    YES                    YES
 IR Intens:       64.782                 68.748                 44.294
 Raman Active:       YES                    YES                    YES
               X      Y      Z        X      Y      Z        X      Y      Z
 C          0.184 -0.032  0.034   -0.154  0.023 -0.055    0.072  0.004  0.020
 C         -0.049 -0.071  0.059    0.120  0.234 -0.187    0.072  0.121 -0.097
 Cl         0.003  0.005 -0.004   -0.016 -0.023  0.018   -0.010 -0.013  0.010
 C         -0.087  0.128 -0.128    0.072 -0.125  0.122   -0.032 -0.001 -0.005
 H         -0.206  0.073 -0.111   -0.141 -0.210  0.175   -0.362 -0.136  0.065
 C          0.183 -0.030  0.058   -0.206  0.021 -0.053   -0.036 -0.010  0.003
 Cl        -0.019  0.001 -0.004    0.022 -0.001  0.005    0.005  0.000  0.001
 C         -0.125 -0.169  0.129    0.070  0.163 -0.133   -0.026  0.017 -0.019
 Cl         0.017  0.020 -0.015   -0.008 -0.014  0.011    0.002  0.001 -0.000
 C         -0.096  0.071 -0.075    0.068 -0.166  0.161   -0.003 -0.066  0.055
 H         -0.134  0.041 -0.074   -0.072 -0.235  0.190   -0.276 -0.178  0.130
 C          0.221  0.046  0.067   -0.025  0.029  0.033    0.100 -0.019 -0.006
 C         -0.144  0.201  0.174   -0.165  0.251  0.213    0.041 -0.013 -0.003
 Cl         0.017 -0.021 -0.017    0.023 -0.029 -0.024   -0.006  0.005  0.004
 C         -0.124 -0.110 -0.130   -0.009  0.007  0.006   -0.017 -0.101 -0.102
 H         -0.195 -0.066 -0.123    0.226 -0.077 -0.038    0.296 -0.240 -0.185
 C          0.272  0.027  0.076    0.187  0.002  0.038   -0.123 -0.001 -0.024
 H          0.262  0.132  0.199    0.182  0.157  0.190   -0.127 -0.135 -0.156
 C         -0.099  0.104  0.084    0.075 -0.061 -0.045   -0.152  0.203  0.169
 Cl         0.008 -0.009 -0.007   -0.013  0.012  0.010    0.018 -0.022 -0.018
 C         -0.161 -0.162 -0.186   -0.069 -0.171 -0.183    0.070  0.023  0.038
 H         -0.320 -0.089 -0.164   -0.066 -0.190 -0.197    0.512 -0.149 -0.053
 TransDip  -0.053  0.035  0.250   -0.042  0.249 -0.083   -0.082  0.193  0.040

 Mode:                40                     41                     42
 Frequency:      1114.94                1149.13                1159.63
 Force Cnst:      1.4282                 1.9033                 1.1414
 Red. Mass:       1.9500                 2.4463                 1.4406
 IR Active:          YES                    YES                    YES
 IR Intens:       34.974                 45.540                 14.051
 Raman Active:       YES                    YES                    YES
               X      Y      Z        X      Y      Z        X      Y      Z
 C         -0.084  0.011 -0.008   -0.007 -0.027  0.030   -0.028 -0.013 -0.015
 C         -0.063 -0.101  0.077   -0.038 -0.037  0.025   -0.023 -0.020  0.017
 Cl         0.008  0.011 -0.008    0.005  0.006 -0.004    0.002  0.003 -0.002
 C          0.036 -0.007  0.012   -0.021 -0.055  0.045    0.007 -0.016  0.016
 H          0.344  0.124 -0.050   -0.562 -0.299  0.174   -0.020 -0.034  0.023
 C          0.023  0.011 -0.006    0.227 -0.000  0.037    0.045  0.004  0.004
 Cl        -0.004 -0.000 -0.000   -0.026  0.001 -0.005   -0.005 -0.000 -0.001
 C          0.029 -0.007  0.012    0.122  0.138 -0.101    0.029  0.028 -0.020
 Cl        -0.003 -0.001  0.001   -0.014 -0.017  0.013   -0.003 -0.004  0.003
 C          0.007  0.049 -0.047   -0.073  0.049 -0.058   -0.014  0.016 -0.011
 H          0.261  0.176 -0.095   -0.587 -0.154  0.051   -0.047 -0.010 -0.021
 C         -0.091 -0.015 -0.025   -0.035  0.000 -0.019   -0.021  0.022  0.017
 C         -0.081  0.103  0.084   -0.043  0.020  0.013    0.088 -0.030 -0.013
 Cl         0.008 -0.011 -0.009    0.004 -0.003 -0.002   -0.007  0.004  0.003
 C          0.048 -0.005  0.005    0.010  0.030  0.032    0.027 -0.066 -0.060
 H          0.480 -0.185 -0.088   -0.029  0.052  0.044    0.389 -0.227 -0.147
 C         -0.030 -0.019 -0.025    0.019 -0.019 -0.016   -0.052  0.061  0.050
 H         -0.019 -0.134 -0.137    0.039 -0.167 -0.155   -0.124  0.612  0.577
 C         -0.018  0.057  0.053    0.008 -0.015 -0.012    0.022 -0.002  0.002
 Cl         0.002 -0.005 -0.004   -0.001  0.002  0.001   -0.001 -0.001 -0.001
 C          0.053 -0.036 -0.029    0.013  0.000  0.006   -0.048 -0.018 -0.027
 H          0.531 -0.251 -0.129    0.085 -0.021 -0.019   -0.097 -0.001 -0.019
 TransDip  -0.101  0.043  0.154    0.208  0.059 -0.013    0.116 -0.026 -0.016

 Mode:                43                     44                     45
 Frequency:      1260.06                1269.44                1278.42
 Force Cnst:      2.5587                 1.1998                 1.8432
 Red. Mass:       2.7352                 1.2636                 1.9142
 IR Active:          YES                    YES                    YES
 IR Intens:        1.257                  1.075                  5.010
 Raman Active:       YES                    YES                    YES
               X      Y      Z        X      Y      Z        X      Y      Z
 C          0.144 -0.020  0.059   -0.038 -0.050  0.036    0.042  0.023 -0.043
 C          0.153 -0.002  0.026    0.023 -0.026  0.027    0.074 -0.020  0.035
 Cl        -0.006 -0.004  0.003    0.000  0.002 -0.002   -0.001 -0.001  0.000
 C         -0.083  0.059 -0.068    0.011 -0.015  0.015   -0.056 -0.000 -0.008
 H         -0.501 -0.110  0.014   -0.549 -0.261  0.142   -0.128 -0.032  0.002
 C         -0.073 -0.000 -0.012    0.019  0.055 -0.046   -0.021  0.037 -0.036
 Cl         0.009  0.001  0.000   -0.001 -0.001  0.001    0.003  0.000  0.000
 C         -0.014 -0.055  0.046   -0.066  0.028 -0.037    0.034 -0.037  0.040
 Cl         0.002  0.004 -0.004    0.001 -0.001  0.001    0.001  0.002 -0.001
 C          0.012  0.019 -0.018    0.018  0.003  0.002   -0.036 -0.011  0.010
 H         -0.002  0.020 -0.004    0.685  0.288 -0.145   -0.042 -0.033 -0.008
 C         -0.129 -0.020 -0.058    0.022  0.003 -0.004   -0.068  0.124  0.112
 C         -0.180 -0.025 -0.057    0.035  0.006  0.014    0.012 -0.017 -0.016
 Cl         0.005 -0.002 -0.001   -0.001  0.000  0.000   -0.002 -0.000 -0.001
 C          0.098  0.045  0.065   -0.020 -0.007 -0.010    0.056 -0.024 -0.013
 H          0.709 -0.201 -0.064   -0.109  0.030  0.007   -0.456  0.191  0.103
 C          0.032  0.030  0.035   -0.006 -0.008 -0.009   -0.000  0.022  0.022
 H          0.041  0.033  0.041   -0.009 -0.003 -0.004   -0.016  0.164  0.157
 C         -0.001 -0.048 -0.047    0.006  0.011  0.012   -0.077 -0.067 -0.082
 Cl        -0.001  0.003  0.002    0.000 -0.001 -0.000   -0.001  0.002  0.002
 C          0.005  0.022  0.026   -0.007 -0.002 -0.001    0.040 -0.037 -0.030
 H         -0.131  0.089  0.047    0.011 -0.004 -0.011    0.678 -0.318 -0.172
 TransDip  -0.033 -0.011 -0.007    0.031  0.001  0.011    0.023 -0.060 -0.031

 Mode:                46                     47                     48
 Frequency:      1286.36                1304.16                1358.54
 Force Cnst:      8.6414                 4.5667                 6.3926
 Red. Mass:       8.8636                 4.5571                 5.8788
 IR Active:          YES                    YES                    YES
 IR Intens:        3.393                  2.081                 36.626
 Raman Active:       YES                    YES                    YES
               X      Y      Z        X      Y      Z        X      Y      Z
 C         -0.028  0.298 -0.248   -0.064  0.070 -0.078   -0.235 -0.180  0.108
 C          0.197 -0.138  0.156   -0.103 -0.018  0.003    0.237  0.026  0.020
 Cl         0.005  0.002 -0.001    0.006  0.003 -0.002   -0.009 -0.002  0.000
 C         -0.224 -0.140  0.085    0.030 -0.080  0.077   -0.088  0.091 -0.096
 H         -0.068 -0.076  0.056    0.145 -0.046  0.062    0.054  0.174 -0.150
 C          0.016  0.275 -0.241    0.082  0.081 -0.059   -0.143 -0.138  0.099
 Cl         0.002 -0.000  0.001   -0.006 -0.002  0.001    0.007  0.006 -0.004
 C          0.231 -0.132  0.155   -0.035  0.019 -0.022    0.323  0.033  0.025
 Cl         0.004  0.002 -0.001    0.002 -0.002  0.002   -0.012 -0.005  0.002
 C         -0.258 -0.144  0.075   -0.027 -0.057  0.050   -0.166  0.104 -0.117
 H         -0.013 -0.018  0.045    0.215  0.029 -0.011    0.163  0.266 -0.224
 C          0.054 -0.134 -0.072    0.133  0.096  0.141    0.068  0.090  0.036
 C          0.083  0.044  0.049   -0.201 -0.091 -0.133    0.035 -0.006  0.006
 Cl         0.000  0.000  0.001   -0.001  0.002  0.002   -0.003  0.001 -0.000
 C         -0.098  0.018 -0.004    0.136 -0.064 -0.038    0.008 -0.067 -0.061
 H          0.133 -0.090 -0.052    0.201 -0.096 -0.051   -0.171  0.005 -0.034
 C         -0.014 -0.051 -0.051   -0.005  0.142  0.140   -0.052  0.063  0.052
 H         -0.010 -0.115 -0.116    0.045 -0.259 -0.248   -0.023 -0.244 -0.244
 C          0.105  0.072  0.089   -0.167 -0.012 -0.045    0.010  0.038  0.042
 Cl         0.001 -0.002 -0.002    0.001 -0.003 -0.003   -0.002 -0.002 -0.003
 C         -0.067  0.037  0.009    0.212 -0.069 -0.030    0.089 -0.077 -0.049
 H         -0.420  0.145  0.129   -0.570  0.261  0.165   -0.418  0.168  0.036
 TransDip  -0.051 -0.013  0.026   -0.019 -0.001  0.042   -0.016  0.147 -0.125

 Mode:                49                     50                     51
 Frequency:      1411.83                1479.03                1501.50
 Force Cnst:      3.9799                 3.2500                 4.1835
 Red. Mass:       3.3889                 2.5216                 3.1495
 IR Active:          YES                    YES                    YES
 IR Intens:       30.679                173.723                 36.061
 Raman Active:       YES                    YES                    YES
               X      Y      Z        X      Y      Z        X      Y      Z
 C          0.071  0.013 -0.036   -0.093  0.041 -0.036    0.141 -0.006  0.043
 C         -0.015 -0.025  0.023   -0.024 -0.075  0.061    0.038  0.053 -0.043
 Cl         0.001  0.001 -0.001    0.000  0.003 -0.003   -0.000 -0.003  0.002
 C          0.033  0.017 -0.008    0.148  0.064 -0.033   -0.145 -0.056  0.024
 H         -0.175 -0.076  0.037   -0.450 -0.195  0.100    0.356  0.165 -0.086
 C         -0.009  0.014 -0.014   -0.101  0.021 -0.036    0.098 -0.015  0.030
 Cl         0.001 -0.001  0.001    0.004 -0.001  0.002   -0.003  0.001 -0.001
 C         -0.072 -0.028  0.014    0.004 -0.074  0.066   -0.052  0.058 -0.061
 Cl         0.002  0.002 -0.002    0.001  0.003 -0.003    0.001 -0.002  0.002
 C          0.079  0.010  0.010    0.111  0.051 -0.029   -0.047 -0.042  0.028
 H         -0.202 -0.135  0.058   -0.433 -0.176  0.095    0.282  0.101 -0.033
 C         -0.182  0.133  0.108   -0.032 -0.061 -0.054   -0.162 -0.042 -0.078
 C          0.101 -0.023 -0.004   -0.014  0.068  0.062   -0.027  0.085  0.079
 Cl        -0.005  0.000 -0.001    0.001 -0.002 -0.002    0.000 -0.003 -0.003
 C         -0.041 -0.056 -0.063    0.115 -0.046 -0.024    0.182 -0.074 -0.038
 H          0.054 -0.112 -0.100   -0.382  0.165  0.091   -0.505  0.219  0.118
 C         -0.098  0.093  0.073   -0.044 -0.024 -0.032   -0.092 -0.020 -0.037
 H         -0.030 -0.546 -0.543   -0.081  0.187  0.168   -0.132  0.165  0.137
 C          0.238  0.028  0.072   -0.049  0.044  0.033    0.022  0.061  0.065
 Cl        -0.008  0.001 -0.001    0.001 -0.002 -0.002   -0.000 -0.003 -0.003
 C         -0.033 -0.107 -0.113    0.099 -0.021 -0.003    0.084 -0.041 -0.024
 H         -0.232 -0.048 -0.085   -0.313  0.155  0.099   -0.378  0.157  0.076
 TransDip  -0.022 -0.167 -0.054   -0.394 -0.005  0.150    0.050  0.179  0.049

 Mode:                52                     53                     54
 Frequency:      1568.31                1592.94                1613.63
 Force Cnst:     14.3739                 9.6888                10.6580
 Red. Mass:       9.9189                 6.4807                 6.9474
 IR Active:          YES                    YES                    YES
 IR Intens:        1.930                  9.155                  1.570
 Raman Active:       YES                    YES                    YES
               X      Y      Z        X      Y      Z        X      Y      Z
 C          0.036 -0.326  0.294    0.001  0.019  0.012   -0.223 -0.041 -0.004
 C         -0.188  0.213 -0.222    0.009 -0.003  0.001    0.264 -0.031  0.073
 Cl         0.004 -0.001  0.002   -0.000  0.000  0.000   -0.002  0.002 -0.002
 C         -0.051 -0.193  0.164   -0.009 -0.002 -0.001   -0.298 -0.090  0.030
 H          0.264 -0.076  0.112    0.009  0.008 -0.004    0.287  0.171 -0.105
 C          0.001  0.356 -0.316    0.005 -0.002  0.003    0.136  0.045 -0.017
 Cl         0.001 -0.004  0.004    0.000  0.000  0.000    0.001 -0.000  0.000
 C          0.152 -0.234  0.234   -0.011  0.001 -0.005   -0.233  0.002 -0.041
 Cl        -0.002  0.003 -0.003    0.000  0.000 -0.000    0.001 -0.001  0.001
 C          0.065  0.178 -0.146    0.011 -0.003 -0.000    0.331  0.114 -0.045
 H         -0.303  0.033 -0.078   -0.011  0.003  0.022   -0.414 -0.212  0.117
 C         -0.023  0.024 -0.027   -0.002 -0.211 -0.206   -0.050  0.016  0.002
 C         -0.003  0.003  0.008    0.126  0.135  0.157    0.133  0.010  0.035
 Cl        -0.000 -0.000 -0.001   -0.004 -0.000 -0.001   -0.001 -0.001 -0.001
 C          0.015 -0.010 -0.004    0.035 -0.154 -0.145   -0.168  0.053  0.020
 H         -0.028  0.011  0.002   -0.158 -0.091 -0.119    0.183 -0.098 -0.062
 C         -0.010  0.008  0.005   -0.018  0.313  0.305    0.083 -0.021 -0.005
 H         -0.008 -0.011 -0.014    0.083 -0.439 -0.416    0.088  0.019  0.035
 C          0.014 -0.003  0.004   -0.085 -0.182 -0.195   -0.144 -0.011 -0.038
 Cl        -0.000  0.000 -0.000    0.001  0.001  0.001    0.001  0.001  0.001
 C         -0.011 -0.004  0.001   -0.073  0.130  0.113    0.169 -0.048 -0.013
 H          0.007  0.013 -0.028    0.283 -0.015  0.039   -0.182  0.111  0.066
 TransDip  -0.043  0.002 -0.013    0.062 -0.060 -0.044    0.037 -0.000  0.016

 Mode:                55                     56                     57
 Frequency:      1625.68                3200.01                3203.03
 Force Cnst:     11.1205                 6.5706                 6.5992
 Red. Mass:       7.1417                 1.0891                 1.0917
 IR Active:          YES                    YES                    YES
 IR Intens:       13.321                  0.232                  0.095
 Raman Active:       YES                    YES                    YES
               X      Y      Z        X      Y      Z        X      Y      Z
 C          0.187  0.016  0.017   -0.000  0.000  0.000   -0.002 -0.002  0.001
 C         -0.130  0.021 -0.042    0.000  0.000 -0.000    0.000 -0.000  0.000
 Cl         0.001 -0.001  0.001    0.000 -0.000  0.000    0.000  0.000 -0.000
 C          0.128  0.038 -0.012   -0.000  0.000 -0.000   -0.002  0.003 -0.003
 H         -0.118 -0.073  0.046    0.000 -0.000  0.000    0.021 -0.031  0.032
 C         -0.055 -0.019  0.008   -0.000 -0.000  0.000    0.000 -0.000  0.000
 Cl        -0.001  0.000 -0.000    0.000 -0.000 -0.000   -0.000 -0.000  0.000
 C          0.102  0.000  0.017    0.000  0.000 -0.000    0.003  0.001 -0.000
 Cl        -0.001  0.000 -0.000    0.000  0.000 -0.000   -0.000 -0.000  0.000
 C         -0.162 -0.058  0.025   -0.000  0.000 -0.000   -0.036  0.056 -0.056
 H          0.220  0.105 -0.061    0.001 -0.002  0.002    0.412 -0.635  0.643
 C         -0.267  0.017 -0.032    0.000 -0.000 -0.000   -0.000  0.000 -0.000
 C          0.260  0.036  0.087   -0.002  0.001  0.000    0.000 -0.000  0.000
 Cl        -0.002 -0.002 -0.002    0.000 -0.000 -0.000   -0.000  0.000  0.000
 C         -0.285  0.085  0.029    0.029  0.039  0.044   -0.000  0.000  0.000
 H          0.290 -0.165 -0.108   -0.312 -0.459 -0.515   -0.000 -0.000 -0.000
 C          0.138 -0.026  0.001   -0.054 -0.000 -0.010   -0.000  0.000 -0.000
 H          0.149  0.023  0.052    0.632 -0.018  0.104    0.003 -0.000  0.000
 C         -0.252 -0.022 -0.070   -0.000  0.001  0.001    0.000 -0.000  0.000
 Cl         0.002  0.001  0.002    0.000 -0.000 -0.000   -0.000  0.000  0.000
 C          0.323 -0.094 -0.031    0.004  0.005  0.006   -0.002 -0.003 -0.003
 H         -0.382  0.212  0.137   -0.039 -0.057 -0.064    0.021  0.031  0.034
 TransDip  -0.114  0.023 -0.009   -0.006  0.010  0.010   -0.004 -0.007  0.006

 Mode:                58                     59                     60
 Frequency:      3205.20                3213.23                3218.02
 Force Cnst:      6.6101                 6.6654                 6.6657
 Red. Mass:       1.0921                 1.0957                 1.0925
 IR Active:          YES                    YES                    YES
 IR Intens:        0.047                  0.331                  1.350
 Raman Active:       YES                    YES                    YES
               X      Y      Z        X      Y      Z        X      Y      Z
 C          0.000 -0.000 -0.000   -0.000 -0.000 -0.000    0.000 -0.000  0.000
 C          0.000  0.000  0.000   -0.000 -0.000  0.000    0.004  0.001  0.000
 Cl        -0.000 -0.000  0.000    0.000  0.000 -0.000   -0.000 -0.000  0.000
 C          0.000 -0.000  0.000   -0.000  0.000 -0.000   -0.037  0.056 -0.056
 H         -0.002  0.003 -0.003    0.000 -0.001  0.001    0.419 -0.636  0.640
 C          0.000  0.000 -0.000    0.000 -0.000  0.000   -0.003 -0.002  0.001
 Cl        -0.000  0.000 -0.000   -0.000 -0.000 -0.000    0.000  0.000  0.000
 C         -0.000 -0.000  0.000    0.000  0.000 -0.000    0.000 -0.000  0.000
 Cl         0.000  0.000 -0.000   -0.000 -0.000  0.000    0.000  0.000 -0.000
 C          0.002 -0.003  0.003   -0.000  0.000 -0.000    0.002 -0.003  0.003
 H         -0.021  0.032 -0.033    0.001 -0.001  0.001   -0.020  0.031 -0.032
 C         -0.002  0.002  0.001    0.000  0.000  0.000    0.000  0.000 -0.000
 C          0.000  0.000  0.001    0.003 -0.001 -0.000   -0.000  0.000  0.000
 Cl         0.000 -0.000 -0.000   -0.000  0.000  0.000    0.000 -0.000 -0.000
 C          0.001  0.001  0.002   -0.022 -0.036 -0.040    0.000  0.000  0.000
 H         -0.013 -0.019 -0.021    0.263  0.393  0.440   -0.000 -0.000 -0.000
 C         -0.009  0.001 -0.001   -0.067  0.003 -0.010    0.000  0.000  0.000
 H          0.107 -0.004  0.017    0.746 -0.025  0.119   -0.001  0.000 -0.000
 C          0.004 -0.001  0.000    0.000  0.002  0.002    0.000  0.000  0.000
 Cl        -0.000  0.000  0.000    0.000 -0.000 -0.000   -0.000  0.000  0.000
 C         -0.036 -0.052 -0.059    0.003  0.003  0.004   -0.000 -0.000 -0.000
 H          0.408  0.598  0.674   -0.026 -0.038 -0.043    0.001  0.001  0.001
 TransDip  -0.007  0.002  0.000   -0.016 -0.004 -0.007    0.016 -0.024  0.023

 STANDARD THERMODYNAMIC QUANTITIES AT   298.15 K  AND     1.00 ATM

   This Molecule has  0 Imaginary Frequencies
   Zero point vibrational energy:       83.077 kcal/mol

   Atom    1 Element C  Has Mass   12.00000
   Atom    2 Element C  Has Mass   12.00000
   Atom    3 Element Cl Has Mass   34.96885
   Atom    4 Element C  Has Mass   12.00000
   Atom    5 Element H  Has Mass    1.00783
   Atom    6 Element C  Has Mass   12.00000
   Atom    7 Element Cl Has Mass   34.96885
   Atom    8 Element C  Has Mass   12.00000
   Atom    9 Element Cl Has Mass   34.96885
   Atom   10 Element C  Has Mass   12.00000
   Atom   11 Element H  Has Mass    1.00783
   Atom   12 Element C  Has Mass   12.00000
   Atom   13 Element C  Has Mass   12.00000
   Atom   14 Element Cl Has Mass   34.96885
   Atom   15 Element C  Has Mass   12.00000
   Atom   16 Element H  Has Mass    1.00783
   Atom   17 Element C  Has Mass   12.00000
   Atom   18 Element H  Has Mass    1.00783
   Atom   19 Element C  Has Mass   12.00000
   Atom   20 Element Cl Has Mass   34.96885
   Atom   21 Element C  Has Mass   12.00000
   Atom   22 Element H  Has Mass    1.00783
   Molecular Mass:   323.883400 amu
   Principal axes and moments of inertia in amu*Bohr^2:
                             1           2           3
    Eigenvalues --     4154.53261 11651.32813 12280.66054
          X               0.99997    -0.00041     0.00805
          Y               0.00041     1.00000    -0.00048
          Z              -0.00805     0.00048     0.99997
   Rotational Symmetry Number is   1
   The Molecule is an Asymmetric Top
   Translational Enthalpy:        0.889 kcal/mol
   Rotational Enthalpy:           0.889 kcal/mol
   Vibrational Enthalpy:         90.904 kcal/mol
   gas constant (RT):             0.592 kcal/mol
   Translational Entropy:        43.221  cal/mol.K
   Rotational Entropy:           34.740  cal/mol.K
   Vibrational Entropy:          52.557  cal/mol.K

   Total Enthalpy:               93.274 kcal/mol
   Total Entropy:               130.518  cal/mol.K

 ======================================================================

 STANDARD THERMODYNAMIC QUANTITIES FOR ANHARMONIC VIBRATION -- TOSH

   Zero point vibrational energy: ************ kcal/mol

   Vibrational Enthalpy:       Infinity kcal/mol
   Vibrational Entropy:             NaN  cal/mol.K

   Total Enthalpy:             Infinity kcal/mol
   Total Entropy:                   NaN  cal/mol.K

 ======================================================================

 STANDARD THERMODYNAMIC QUANTITIES FOR ANHARMONIC VIBRATION -- VPT2

   Zero point vibrational energy: ************ kcal/mol

   Vibrational Enthalpy:       Infinity kcal/mol
   Vibrational Entropy:             NaN  cal/mol.K

   Total Enthalpy:             Infinity kcal/mol
   Total Entropy:                   NaN  cal/mol.K

 ======================================================================

Archival summary:
1\1\november\FREQ\ProcedureUnspecified\BasisUnspecified\l5125\taweetha\WedJan1515:10:502020WedJan1515:10:502020\0\\#,FREQ,ProcedureUnspecified,BasisUnspecified,\\0,1\Cl\C,1,1.75257\C,2,1.38943,1,118.21\H,3,1.08137,2,120.282,1,-0.214557,0\C,3,1.39192,2,119.934,1,179.79,0\C,5,1.3974,3,119.776,2,-0.233618,0\C,6,1.39189,5,119.488,3,0.16035,0\H,7,1.08262,6,118.989,5,179.576,0\C,7,1.39608,6,121.652,5,0.155259,0\C,9,1.4924,7,119.554,6,-179.701,0\C,10,1.39917,9,119.49,7,84.3473,0\H,11,1.0824,10,119.601,9,1.35722,0\C,11,1.38952,10,120.325,9,-179.075,0\C,13,1.39069,11,121.077,10,0.141198,0\H,14,1.08217,13,120.415,11,179.916,0\C,14,1.39051,13,119.096,11,-0.0356687,0\H,16,1.08234,14,120.295,13,179.87,0\C,16,1.39198,14,120.009,13,-0.0214655,0\Cl,5,1.74425,3,118.56,2,179.774,0\Cl,6,1.74513,5,121.618,3,-179.951,0\Cl,18,1.75548,16,118.521,14,179.701,0\Cl,13,1.7562,11,119.386,10,-179.92,0\\\@

 Total job time:  13547.48s(wall), 13547.13s(cpu) 
 Wed Jan 15 15:10:50 2020

        *************************************************************
        *                                                           *
        *  Thank you very much for using Q-Chem.  Have a nice day.  *
        *                                                           *
        *************************************************************
