# Supplementary material for: Quantum Chemical Investigation of Polychlorinated Dibenzodioxins, Dibenzofurans and Biphenyls: Relative Stability and Planarity Analysis
Source: Molecules. 2020 Dec 3;25(23):5697. doi: 10.3390/molecules25235697 (PMC7730433; doi:10.3390/molecules25235697)
Supplement: Supplementary file 1 [file molecules-25-05697-s001.zip › PCB/B3LYP/ClHClClHClHHHCl.out]

                  Welcome to Q-Chem
     A Quantum Leap Into The Future Of Chemistry


 Q-Chem 5.2 (devel), Q-Chem, Inc., Pleasanton, CA (2019)

 Yihan Shao,  Zhengting Gan,  E. Epifanovsky,  A. T. B. Gilbert,  M. Wormit,  
 J. Kussmann,  A. W. Lange,  A. Behn,  Jia Deng,  Xintian Feng,  D. Ghosh,  
 M. Goldey,  P. R. Horn,  L. D. Jacobson,  I. Kaliman,  T. Kus,  A. Landau,  
 Jie Liu,  E. I. Proynov,  R. M. Richard,  R. P. Steele,  E. J. Sundstrom,  
 H. L. Woodcock III,  P. M. Zimmerman,  D. Zuev,  B. Albrecht,  E. Alguire,  
 S. A. Baeppler,  D. Barton,  Z. Benda,  Y. A. Bernard,  E. J. Berquist,  
 K. B. Bravaya,  H. Burton,  D. Casanova,  Chun-Min Chang,  Yunqing Chen,  
 A. Chien,  K. D. Closser,  M. P. Coons,  S. Coriani,  S. Dasgupta,  
 A. L. Dempwolff,  M. Diedenhofen,  Hainam Do,  R. G. Edgar,  Po-Tung Fang,  
 S. Faraji,  S. Fatehi,  Qingguo Feng,  K. D. Fenk,  J. Fosso-Tande,  
 J. Gayvert,  Qinghui Ge,  A. Ghysels,  G. Gidofalvi,  J. Gomes,  
 J. Gonthier,  A. Gunina,  D. Hait,  M. W. D. Hanson-Heine,  
 P. H. P. Harbach,  A. W. Hauser,  M. F. Herbst,  J. E. Herr,  
 E. G. Hohenstein,  Z. C. Holden,  Kerwin Hui,  B. C. Huynh,  T.-C. Jagau,  
 Hyunjun Ji,  B. Kaduk,  K. Khistyaev,  Jaehoon Kim,  P. Klunzinger,  K. Koh,  
 D. Kosenkov,  L. Koulias,  T. Kowalczyk,  C. M. Krauter,  A. Kunitsa,  
 Ka Un Lao,  A. Laurent,  K. V. Lawler,  Joonho Lee,  D. Lefrancois,  
 S. Lehtola,  D. S. Levine,  Yi-Pei Li,  You-Sheng Lin,  Fenglai Liu,  
 E. Livshits,  A. Luenser,  P. Manohar,  E. Mansoor,  S. F. Manzer,  
 Shan-Ping Mao,  Yuezhi Mao,  N. Mardirossian,  A. V. Marenich,  
 T. Markovich,  L. A. Martinez-Martinez,  S. A. Maurer,  N. J. Mayhall,  
 S. C. McKenzie,  J.-M. Mewes,  P. Morgante,  A. F. Morrison,  
 J. W. Mullinax,  K. Nanda,  T. S. Nguyen-Beck,  R. Olivares-Amaya,  
 J. A. Parkhill,  Zheng Pei,  T. M. Perrine,  F. Plasser,  P. Pokhilko,  
 S. Prager,  A. Prociuk,  E. Ramos,  D. R. Rehn,  F. Rob,  M. Scheurer,  
 M. Schneider,  N. Sergueev,  S. M. Sharada,  S. Sharma,  D. W. Small,  
 T. Stauch,  T. Stein,  Yu-Chuan Su,  A. J. W. Thom,  A. Tkatchenko,  
 T. Tsuchimochi,  N. M. Tubman,  L. Vogt,  M. L. Vidal,  O. Vydrov,  
 M. A. Watson,  J. Wenzel,  M. de Wergifosse,  T. A. Wesolowski,  A. White,  
 J. Witte,  A. Yamada,  Jun Yang,  K. Yao,  S. Yeganeh,  S. R. Yost,  
 Zhi-Qiang You,  A. Zech,  Igor Ying Zhang,  Xing Zhang,  Yan Zhao,  
 Ying Zhu,  B. R. Brooks,  G. K. L. Chan,  C. J. Cramer,  M. S. Gordon,  
 W. J. Hehre,  A. Klamt,  M. W. Schmidt,  C. D. Sherrill,  D. G. Truhlar,  
 A. Aspuru-Guzik,  R. Baer,  A. T. Bell,  N. A. Besley,  Jeng-Da Chai,  
 A. E. DePrince, III,  R. A. DiStasio Jr.,  A. Dreuw,  B. D. Dunietz,  
 T. R. Furlani,  Chao-Ping Hsu,  Yousung Jung,  Jing Kong,  D. S. Lambrecht,  
 WanZhen Liang,  C. Ochsenfeld,  V. A. Rassolov,  L. V. Slipchenko,  
 J. E. Subotnik,  T. Van Voorhis,  J. M. Herbert,  A. I. Krylov,  
 P. M. W. Gill,  M. Head-Gordon

 Contributors to earlier versions of Q-Chem not listed above: 
 R. D. Adamson,  B. Austin,  J. Baker,  G. J. O. Beran,  K. Brandhorst,  
 S. T. Brown,  E. F. C. Byrd,  A. K. Chakraborty,  C.-L. Cheng,  
 Siu Hung Chien,  D. M. Chipman,  D. L. Crittenden,  H. Dachsel,  
 R. J. Doerksen,  A. D. Dutoi,  L. Fusti-Molnar,  W. A. Goddard III,  
 A. Golubeva-Zadorozhnaya,  S. R. Gwaltney,  G. Hawkins,  A. Heyden,  
 S. Hirata,  G. Kedziora,  F. J. Keil,  C. Kelley,  Jihan Kim,  R. A. King,  
 R. Z. Khaliullin,  P. P. Korambath,  W. Kurlancheek,  A. M. Lee,  M. S. Lee,  
 S. V. Levchenko,  Ching Yeh Lin,  D. Liotard,  R. C. Lochan,  I. Lotan,  
 P. E. Maslen,  N. Nair,  D. P. O'Neill,  D. Neuhauser,  E. Neuscamman,  
 C. M. Oana,  R. Olson,  B. Peters,  R. Peverati,  P. A. Pieniazek,  
 Y. M. Rhee,  J. Ritchie,  M. A. Rohrdanz,  E. Rosta,  N. J. Russ,  
 H. F. Schaefer III,  N. E. Schultz,  N. Shenvi,  A. C. Simmonett,  A. Sodt,  
 D. Stuck,  K. S. Thanthiriwatte,  V. Vanovschi,  Tao Wang,  A. Warshel,  
 C. F. Williams,  Q. Wu,  X. Xu,  W. Zhang

 Please cite Q-Chem as follows:
 Y. Shao et al., Mol. Phys. 113, 184-215 (2015)
 DOI: 10.1080/00268976.2014.952696

 Q-Chem 5.2.1 for Intel X86 EM64T Linux

 Parts of Q-Chem use Armadillo 8.300.2 (Tropical Shenanigans).
 http://arma.sourceforge.net/

 Q-Chem begins on Wed Jan 15 08:04:45 2020  

Host: 
0

     Scratch files written to /scratch/taweetham/qchem23896//
NAlpha2: 162
NElect   162
Mult     1

 Q-Chem warning in module libgen/rem_setup.C, line 2168:

 Setting Thresh to 1e-14


Checking the input file for inconsistencies... 	...done.

--------------------------------------------------------------
User input:
--------------------------------------------------------------
$MOLECULE
0 1
C 
C  1 1.394960
Cl  2 CCl 1 119.528007
C  2 1.386606 1 120.846377 3 178.766605 0
H  4 CH 2 119.698148 1 -179.612229 0
C  4 1.387279 2 120.235871 1 -0.083363 0
Cl  6 CCl 4 120.254637 2 -179.958574 0
C  6 1.387279 4 119.490737 2 0.041992 0
Cl  8 CCl 6 120.064298 4 179.568218 0
C  8 1.386606 6 120.235863 4 0.041336 0
H  10 CH 8 119.614146 6 178.681836 0
C  1 1.488550 2 120.827489 3 1.275929 0
C  12 1.394960 1 120.827496 2 44.635695 0
Cl  13 CCl 12 119.528011 1 1.275194 0
C  13 1.386606 12 120.846392 1 -179.957497 0
H  15 CH 13 119.698155 12 -179.612829 0
C  15 1.387278 13 120.235860 12 -0.083872 0
H  17 CH 15 120.254633 13 -179.958492 0
C  17 1.387279 15 119.490737 13 0.041666 0
H  19 CH 17 120.064293 15 179.568399 0
C  19 1.386606 17 120.235874 15 0.041790 0
Cl  21 CCl 19 119.614152 17 178.681599 0

CH=1.08273
CCl=1.75400
$END

$REM
   JOB_TYPE	OPTIMIZATION
   BASIS	6-311++G**
   METHOD	B3LYP
   SYM_IGNORE	TRUE
   SCF_GUESS_ALWAYS     TRUE
   SYM_IGNORE   TRUE
   S2THRESH     15
   THRESH       15
$END

--------------------------------------------------------------
 ----------------------------------------------------------------
             Standard Nuclear Orientation (Angstroms)
    I     Atom           X                Y                Z
 ----------------------------------------------------------------
    1      C       0.0000000000     0.0000000000     0.0000000000
    2      C       0.0000000000     0.0000000000     1.3949600000
    3      Cl      1.5261815140     0.0000000000     2.2594170471
    4      C      -1.1901880373     0.0256249026     2.1059255403
    5      H      -1.1683702292     0.0315218534     3.1884196336
    6      C      -2.4041742747     0.0535064326     1.4351028665
    7      Cl     -3.9099833729     0.0870232313     2.3339530118
    8      C      -2.4180259722     0.0546630380     0.0478935036
    9      Cl     -3.9445745286     0.0782926128    -0.8155919614
   10      C      -1.2274122092     0.0272853135    -0.6622934626
   11      H      -1.2503451014     0.0068111236    -1.7445869269
   12      C       1.2779219872    -0.0284629571    -0.7628147595
   13      C       2.3095886281    -0.8932703637    -0.3971844912
   14      Cl      2.0841394724    -1.9836059182     0.9581225060
   15      C       3.5004827568    -0.9194878930    -1.1069450245
   16      H       4.2865586447    -1.6026019117    -0.8107285686
   17      C       3.6821124948    -0.0819958503    -2.1978886372
   18      H       4.6116429624    -0.1026930066    -2.7527300472
   19      C       2.6636000698     0.7822218600    -2.5724593424
   20      H       2.7980411655     1.4448431951    -3.4181323354
   21      C       1.4736782845     0.8090230106    -1.8610916159
   22      Cl      0.2100943914     1.9325319622    -2.3275671039
 ----------------------------------------------------------------
 Nuclear Repulsion Energy =        1798.16284840 hartrees
 There are       81 alpha and       81 beta electrons
 Requested basis set is 6-311++G(d,p)
 There are 162 shells and 449 basis functions

 Total QAlloc Memory Limit   2000 MB
 Mega-Array Size       188 MB
 MEM_STATIC part       192 MB
 A cutoff of  1.0D-15 yielded  10321 shell pairs
 There are     85764 function pairs (     92240 Cartesian)
 Smallest overlap matrix eigenvalue = 2.60E-07
 Linear dependence detected in AO basis
 Number of orthogonalized atomic orbitals = 444
 Maximum deviation from orthogonality = 2.117E-10

 Scale SEOQF with 1.000000e-01/1.000000e-01/1.000000e-01

 Standard Electronic Orientation quadrupole field applied
 Nucleus-field energy     =    -0.0000000044 hartrees
 Guess from superposition of atomic densities
 Warning:  Energy on first SCF cycle will be non-variational
 SAD guess density has 162.000000 electrons

 -----------------------------------------------------------------------
  General SCF calculation program by
  Eric Jon Sundstrom, Paul Horn, Yuezhi Mao, Dmitri Zuev, Alec White,
  David Stuck, Shaama M.S., Shane Yost, Joonho Lee, David Small,
  Daniel Levine, Susi Lehtola, Hugh Burton, Evgeny Epifanovsky,
  Bang C. Huynh
 -----------------------------------------------------------------------
 Exchange:     0.2000 Hartree-Fock + 0.0800 Slater + 0.7200 B88
 Correlation:  0.1900 VWN1RPA + 0.8100 LYP
 Using SG-1 standard quadrature grid
 A restricted SCF calculation will be
 performed using DIIS
 SCF converges when DIIS error is below 1.0e-08
 ---------------------------------------
  Cycle       Energy         DIIS error
 ---------------------------------------
    1   -2765.7069952440      2.97e-02  
    2   -2761.3023493178      2.44e-03  
    3   -2761.2085463671      3.02e-03  
    4   -2761.4480974912      4.87e-04  
    5   -2761.4537235842      1.74e-04  
    6   -2761.4543050723      8.81e-05  
    7   -2761.4544915044      1.97e-05  
    8   -2761.4544991677      8.52e-06  
    9   -2761.4545008753      2.55e-06  
   10   -2761.4545010279      9.61e-07  
   11   -2761.4545010500      2.77e-07  
   12   -2761.4545010519      1.22e-07  
   13   -2761.4545010522      4.61e-08  
   14   -2761.4545010522      1.45e-08  
   15   -2761.4545010522      4.72e-09  Convergence criterion met
 ---------------------------------------
 SCF time:   CPU 679.80s  wall 679.00s 
 SCF   energy in the final basis set =    -2761.4545010522
 Total energy in the final basis set =    -2761.4545010522

 --------------------------------------------------------------

                    Orbital Energies (a.u.)
 --------------------------------------------------------------

 Alpha MOs
 -- Occupied --
********-101.5717-101.5687-101.5614-101.5614 -10.2675 -10.2654 -10.2635
-10.2633 -10.2631 -10.2301 -10.2269 -10.2159 -10.2149 -10.2105 -10.2089
-10.2085  -9.4884  -9.4861  -9.4832  -9.4786  -9.4785  -7.2531  -7.2510
 -7.2481  -7.2432  -7.2430  -7.2429  -7.2426  -7.2410  -7.2403  -7.2381
 -7.2374  -7.2332  -7.2331  -7.2327  -7.2326  -0.9529  -0.9317  -0.9106
 -0.8876  -0.8721  -0.8531  -0.8415  -0.8033  -0.7660  -0.7582  -0.7379
 -0.6640  -0.6497  -0.6280  -0.6061  -0.5542  -0.5373  -0.5244  -0.5082
 -0.4947  -0.4803  -0.4634  -0.4628  -0.4602  -0.4473  -0.4421  -0.4247
 -0.4175  -0.4086  -0.4000  -0.3952  -0.3787  -0.3626  -0.3563  -0.3476
 -0.3414  -0.3317  -0.3272  -0.3196  -0.2997  -0.2887  -0.2736  -0.2606
 -0.2437
 -- Virtual --
 -0.0707  -0.0496  -0.0478  -0.0295  -0.0222  -0.0204  -0.0107  -0.0003
  0.0062   0.0102   0.0123   0.0200   0.0277   0.0321   0.0384   0.0415
  0.0477   0.0555   0.0584   0.0627   0.0677   0.0734   0.0790   0.0833
  0.0845   0.0859   0.0941   0.0982   0.1012   0.1039   0.1043   0.1101
  0.1144   0.1156   0.1171   0.1189   0.1229   0.1255   0.1285   0.1292
  0.1312   0.1343   0.1418   0.1428   0.1489   0.1509   0.1546   0.1618
  0.1653   0.1660   0.1697   0.1782   0.1795   0.1844   0.1900   0.1933
  0.2016   0.2033   0.2108   0.2150   0.2156   0.2217   0.2237   0.2291
  0.2302   0.2405   0.2419   0.2442   0.2468   0.2479   0.2525   0.2574
  0.2618   0.2649   0.2672   0.2683   0.2771   0.2780   0.2877   0.2909
  0.2953   0.2977   0.3035   0.3048   0.3084   0.3129   0.3169   0.3242
  0.3255   0.3286   0.3447   0.3604   0.3812   0.3961   0.4174   0.4227
  0.4258   0.4478   0.4499   0.4567   0.4590   0.4670   0.4686   0.4798
  0.4813   0.4887   0.4941   0.5073   0.5148   0.5284   0.5307   0.5325
  0.5432   0.5491   0.5541   0.5549   0.5601   0.5768   0.5816   0.5861
  0.5898   0.5955   0.6035   0.6072   0.6155   0.6186   0.6249   0.6295
  0.6328   0.6422   0.6654   0.6679   0.6729   0.6798   0.6862   0.6926
  0.7000   0.7203   0.7235   0.7387   0.7468   0.7619   0.7756   0.7865
  0.7962   0.8073   0.8193   0.8299   0.8342   0.8352   0.8413   0.8478
  0.8505   0.8538   0.8587   0.8603   0.8646   0.8769   0.8842   0.8865
  0.8981   0.9003   0.9075   0.9172   0.9211   0.9232   0.9257   0.9319
  0.9454   0.9491   0.9542   0.9555   0.9602   0.9654   0.9808   0.9860
  0.9957   1.0006   1.0018   1.0237   1.0419   1.0433   1.0543   1.0699
  1.0803   1.0941   1.1101   1.1133   1.1418   1.1792   1.2006   1.2150
  1.2330   1.2425   1.2528   1.2585   1.2656   1.2737   1.2906   1.3084
  1.3125   1.3330   1.3350   1.3598   1.3636   1.3742   1.4275   1.4669
  1.4872   1.4942   1.5162   1.5360   1.5509   1.5522   1.5663   1.5798
  1.5959   1.6043   1.6392   1.6497   1.6603   1.6855   1.6985   1.7110
  1.7413   1.7451   1.7604   1.7709   1.8461   1.8529   1.8711   1.8833
  1.8866   1.8912   1.9020   1.9101   1.9296   1.9319   1.9563   1.9654
  1.9815   1.9881   2.0190   2.0243   2.0412   2.0659   2.1092   2.1210
  2.1399   2.1869   2.2068   2.2095   2.2409   2.2443   2.2652   2.2885
  2.2928   2.3129   2.3229   2.3321   2.3532   2.3700   2.3860   2.4026
  2.4367   2.4407   2.4507   2.4805   2.4978   2.5169   2.5336   2.5491
  2.5514   2.5832   2.5891   2.6050   2.6152   2.6527   2.6531   2.6803
  2.6975   2.7180   2.7212   2.7484   2.7501   2.7525   2.7712   2.7796
  2.7886   2.7950   2.8062   2.8202   2.8350   2.8479   2.8921   2.9180
  2.9485   2.9713   3.0766   3.0801   3.0900   3.1372   3.1618   3.1738
  3.2049   3.2246   3.2538   3.2884   3.3580   3.3616   3.3979   3.4906
  3.5258   3.5401   3.6392   3.7217   3.7458   3.8301   3.9123   3.9815
  4.0280   4.0871   4.1297   4.4064   4.8151   4.8347   9.7530   9.8026
  9.8198   9.8345   9.8616  23.3747  23.5400  23.8410  23.8673  23.9034
 23.9276  23.9758  24.0357  24.0568  24.0670  24.1238  24.1579  25.7239
 25.7891  25.8688  25.9266  26.0723  26.1216  26.1646  26.2687  26.3769
 26.5176  26.5382  26.6532  26.7706  26.8566  26.8901 215.7435 215.8000
215.8239 215.8350 215.8825
 --------------------------------------------------------------

          Ground-State Mulliken Net Atomic Charges

     Atom                 Charge (a.u.)
  ----------------------------------------
      1 C                    -0.145639
      2 C                    -0.302891
      3 Cl                    0.456912
      4 C                    -1.004341
      5 H                     0.217631
      6 C                    -0.093965
      7 Cl                    0.515391
      8 C                     0.558989
      9 Cl                    0.631098
     10 C                    -1.236420
     11 H                     0.219553
     12 C                    -0.139311
     13 C                    -0.047049
     14 Cl                    0.427461
     15 C                    -0.047242
     16 H                     0.207517
     17 C                    -0.728210
     18 H                     0.165718
     19 C                    -0.177025
     20 H                     0.204418
     21 C                    -0.182464
     22 Cl                    0.499871
  ----------------------------------------
  Sum of atomic charges =     0.000000

 -----------------------------------------------------------------
                    Cartesian Multipole Moments
 -----------------------------------------------------------------
    Charge (ESU x 10^10)
                -0.0000
    Dipole Moment (Debye)
         X       2.8167      Y      -0.1459      Z      -1.4281
       Tot       3.1614
    Quadrupole Moments (Debye-Ang)
        XX    -126.9275     XY      -0.5091     YY    -136.3237
        XZ      -6.8546     YZ      -1.3775     ZZ    -126.5890
    Octopole Moments (Debye-Ang^2)
       XXX      88.5275    XXY      -5.7946    XYY       2.4200
       YYY       2.5119    XXZ     -37.4135    XYZ      -3.5295
       YYZ      -2.4953    XZZ      19.9337    YZZ       0.3313
       ZZZ     -11.6167
    Hexadecapole Moments (Debye-Ang^3)
      XXXX   -4782.8692   XXXY     168.9005   XXYY    -990.4525
      XYYY     220.8535   YYYY    -872.1136   XXXZ     430.3899
      XXYZ      82.6761   XYYZ     187.5954   YYYZ     266.0470
      XXZZ   -1143.8365   XYZZ      85.0455   YYZZ    -549.7601
      XZZZ     486.6323   YZZZ     239.3161   ZZZZ   -2385.0078
 -----------------------------------------------------------------
 Calculating analytic gradient of the SCF energy
 Gradient of SCF Energy
            1           2           3           4           5           6
    1  -0.0113629  -0.0015243   0.0307265   0.0001920   0.0006512   0.0038589
    2   0.0015028  -0.0042766  -0.0742724   0.0001195  -0.0001972  -0.0001641
    3   0.0040504  -0.0038058  -0.0498340  -0.0105615   0.0005927  -0.0071087
            7           8           9          10          11          12
    1  -0.0059943   0.0056846  -0.0038798   0.0050962   0.0029694   0.0218650
    2   0.0000591   0.0006675   0.0001723   0.0059713   0.0022705   0.0002068
    3  -0.0021326   0.0099801   0.0027622  -0.0004048  -0.0041117  -0.0108135
           13          14          15          16          17          18
    1  -0.0037849  -0.0260351  -0.0091362   0.0006560   0.0024966  -0.0000136
    2   0.0063050   0.0708075   0.0066310   0.0004915   0.0011755   0.0000430
    3   0.0021029   0.0556714  -0.0024781  -0.0007998  -0.0031210   0.0000179
           19          20          21          22
    1   0.0004814   0.0009236  -0.0055407  -0.0083299
    2  -0.0084032  -0.0004515   0.0010563  -0.0097147
    3   0.0089306  -0.0000592   0.0030901   0.0080325
 Max gradient component =       7.427E-02
 RMS gradient           =       1.724E-02
 Gradient time:  CPU 228.70 s  wall 228.71 s
 Geometry Optimization Parameters
   NAtoms,    NIC,     NZ,  NCons,   NDum,   NFix, NCnnct, MaxDiis
       22     163      22       0       0       0       0       0


** GEOMETRY OPTIMIZATION IN DELOCALIZED INTERNAL COORDINATES **
   Searching for a Minimum

   Optimization Cycle:   1

                       Coordinates (Angstroms)
     ATOM                X               Y               Z
      1  C         0.0000000000    0.0000000000    0.0000000000
      2  C         0.0000000000    0.0000000000    1.3949600000
      3  Cl        1.5261815140    0.0000000000    2.2594170471
      4  C        -1.1901880373    0.0256249026    2.1059255403
      5  H        -1.1683702292    0.0315218534    3.1884196336
      6  C        -2.4041742747    0.0535064326    1.4351028665
      7  Cl       -3.9099833729    0.0870232313    2.3339530118
      8  C        -2.4180259722    0.0546630380    0.0478935036
      9  Cl       -3.9445745286    0.0782926128   -0.8155919614
     10  C        -1.2274122092    0.0272853135   -0.6622934626
     11  H        -1.2503451014    0.0068111236   -1.7445869269
     12  C         1.2779219872   -0.0284629571   -0.7628147595
     13  C         2.3095886281   -0.8932703637   -0.3971844912
     14  Cl        2.0841394724   -1.9836059182    0.9581225060
     15  C         3.5004827568   -0.9194878930   -1.1069450245
     16  H         4.2865586447   -1.6026019117   -0.8107285686
     17  C         3.6821124948   -0.0819958503   -2.1978886372
     18  H         4.6116429624   -0.1026930066   -2.7527300472
     19  C         2.6636000698    0.7822218600   -2.5724593424
     20  H         2.7980411655    1.4448431951   -3.4181323354
     21  C         1.4736782845    0.8090230106   -1.8610916159
     22  Cl        0.2100943914    1.9325319622   -2.3275671039
   Point Group: c1    Number of degrees of freedom:    60


   Energy is  -2761.454501052


 Attempting to generate delocalized internal coordinates
 Initial Hessian constructed with Jon Baker's OPTIMIZE code

 60 Hessian modes will be used to form the next step
  Hessian Eigenvalues:
     0.016296    0.017711    0.019512    0.020643    0.020929    0.022944
     0.023585    0.023588    0.023834    0.023846    0.024090    0.024090
     0.024114    0.024114    0.024135    0.024135    0.024142    0.024143
     0.064490    0.103827    0.159965    0.159994    0.159995    0.159995
     0.160000    0.215294    0.220971    0.229292    0.231679    0.236702
     0.240769    0.249207    0.249943    0.249989    0.249992    0.250000
     0.250000    0.289150    0.292799    0.301033    0.301033    0.301033
     0.328588    0.356665    0.356665    0.356665    0.356665    0.356665
     0.412417    0.417616    0.430229    0.431094    0.461357    0.462654
     0.471075    0.471199    0.478202    0.478203    0.479142    0.479142

 Minimum search - taking simple RFO step
 Searching for Lamda that Minimizes Along All modes
 Value Taken    Lamda =  -0.06465797
 Calculated Step too Large.  Step scaled by  0.493832
 Step Taken.  Stepsize is  0.300000

                             Maximum     Tolerance    Cnvgd?
         Gradient           0.069857      0.000300      NO
         Displacement       0.202440      0.001200      NO
         Energy change     *********      0.000001      NO


 New Cartesian Coordinates Obtained by Inverse Iteration

 Displacement from previous Coordinates is:  0.528440
 ----------------------------------------------------------------
             Standard Nuclear Orientation (Angstroms)
    I     Atom           X                Y                Z
 ----------------------------------------------------------------
    1      C      -0.0098367520     0.0118315050     0.0056124079
    2      C      -0.0199898621     0.0358003618     1.4072745625
    3      Cl      1.4871946913     0.0680344775     2.2904068193
    4      C      -1.2087870135     0.0516576782     2.1234975085
    5      H      -1.1850748215     0.0762099660     3.2053153945
    6      C      -2.4242553869     0.0442081238     1.4562043850
    7      Cl     -3.9147532085     0.0646091904     2.3750954914
    8      C      -2.4394300488     0.0163742189     0.0640347986
    9      Cl     -3.9552318793    -0.0123154334    -0.8151539546
   10      C      -1.2476945704    -0.0006851664    -0.6454413798
   11      H      -1.2827414207    -0.0503080238    -1.7239768203
   12      C       1.2689385070    -0.0131366399    -0.7724399678
   13      C       2.3004280509    -0.9021088989    -0.4289200024
   14      Cl      2.0856926572    -2.0144965559     0.9025513540
   15      C       3.4953109566    -0.9443029755    -1.1332942893
   16      H       4.2647056149    -1.6481702317    -0.8417915683
   17      C       3.6953952284    -0.0950212509    -2.2102056088
   18      H       4.6266591401    -0.1252715035    -2.7617178961
   19      C       2.6974969142     0.7977900281    -2.5742605714
   20      H       2.8502647251     1.4749486624    -3.4052728837
   21      C       1.5033644061     0.8403116911    -1.8679490585
   22      Cl      0.3233127176     2.0452714119    -2.3557888885
 ----------------------------------------------------------------
 Nuclear Repulsion Energy =        1784.33407359 hartrees
 There are       81 alpha and       81 beta electrons
 Applying Cartesian multipole field
    Component          Value
    ---------          -----
     (2,0,0)        1.00000E-11
     (0,2,0)        2.00000E-11
     (0,0,2)       -3.00000E-11
 Nucleus-field energy     =    -0.0000000044 hartrees
 Requested basis set is 6-311++G(d,p)
 There are 162 shells and 449 basis functions
 A cutoff of  1.0D-15 yielded  10282 shell pairs
 There are     85437 function pairs (     91891 Cartesian)
 Smallest overlap matrix eigenvalue = 2.77E-07
 Linear dependence detected in AO basis
 Number of orthogonalized atomic orbitals = 444
 Maximum deviation from orthogonality = 2.673E-10
 Guess from superposition of atomic densities
 Warning:  Energy on first SCF cycle will be non-variational
 SAD guess density has 162.000000 electrons

 -----------------------------------------------------------------------
  General SCF calculation program by
  Eric Jon Sundstrom, Paul Horn, Yuezhi Mao, Dmitri Zuev, Alec White,
  David Stuck, Shaama M.S., Shane Yost, Joonho Lee, David Small,
  Daniel Levine, Susi Lehtola, Hugh Burton, Evgeny Epifanovsky,
  Bang C. Huynh
 -----------------------------------------------------------------------
 Exchange:     0.2000 Hartree-Fock + 0.0800 Slater + 0.7200 B88
 Correlation:  0.1900 VWN1RPA + 0.8100 LYP
 Using SG-1 standard quadrature grid
 A restricted SCF calculation will be
 performed using DIIS
 SCF converges when DIIS error is below 1.0e-08
 ---------------------------------------
  Cycle       Energy         DIIS error
 ---------------------------------------
    1   -2765.6076906060      2.95e-02  
    2   -2761.3298294141      2.41e-03  
    3   -2761.2393768700      2.99e-03  
    4   -2761.4727306510      4.86e-04  
    5   -2761.4782545272      1.83e-04  
    6   -2761.4789202840      9.40e-05  
    7   -2761.4791338214      2.14e-05  
    8   -2761.4791416844      1.13e-05  
    9   -2761.4791449140      2.57e-06  
   10   -2761.4791450717      9.09e-07  
   11   -2761.4791450910      2.38e-07  
   12   -2761.4791450921      1.04e-07  
   13   -2761.4791450924      3.92e-08  
   14   -2761.4791450925      1.21e-08  
   15   -2761.4791450925      4.32e-09  Convergence criterion met
 ---------------------------------------
 SCF time:   CPU 677.64s  wall 678.00s 
 SCF   energy in the final basis set =    -2761.4791450925
 Total energy in the final basis set =    -2761.4791450925

 --------------------------------------------------------------

                    Orbital Energies (a.u.)
 --------------------------------------------------------------

 Alpha MOs
 -- Occupied --
********-101.5727-101.5697-101.5624-101.5621 -10.2686 -10.2670 -10.2645
-10.2644 -10.2643 -10.2342 -10.2302 -10.2163 -10.2160 -10.2101 -10.2082
-10.2078  -9.4876  -9.4871  -9.4842  -9.4791  -9.4788  -7.2524  -7.2520
 -7.2490  -7.2436  -7.2434  -7.2424  -7.2420  -7.2418  -7.2412  -7.2390
 -7.2383  -7.2338  -7.2334  -7.2332  -7.2330  -0.9494  -0.9306  -0.9068
 -0.8889  -0.8742  -0.8502  -0.8422  -0.8027  -0.7649  -0.7562  -0.7374
 -0.6637  -0.6476  -0.6258  -0.6070  -0.5533  -0.5359  -0.5239  -0.5083
 -0.4948  -0.4799  -0.4634  -0.4613  -0.4584  -0.4462  -0.4383  -0.4245
 -0.4135  -0.4074  -0.3991  -0.3949  -0.3789  -0.3633  -0.3537  -0.3461
 -0.3405  -0.3318  -0.3282  -0.3219  -0.2987  -0.2947  -0.2726  -0.2618
 -0.2518
 -- Virtual --
 -0.0714  -0.0503  -0.0474  -0.0292  -0.0244  -0.0197  -0.0104   0.0016
  0.0058   0.0107   0.0136   0.0198   0.0271   0.0324   0.0387   0.0413
  0.0476   0.0549   0.0580   0.0628   0.0669   0.0727   0.0789   0.0832
  0.0846   0.0855   0.0946   0.0980   0.1009   0.1036   0.1050   0.1095
  0.1132   0.1157   0.1166   0.1181   0.1227   0.1252   0.1277   0.1302
  0.1311   0.1337   0.1408   0.1415   0.1478   0.1507   0.1532   0.1606
  0.1648   0.1653   0.1681   0.1774   0.1776   0.1834   0.1891   0.1916
  0.1997   0.2018   0.2107   0.2139   0.2149   0.2211   0.2228   0.2293
  0.2301   0.2366   0.2396   0.2433   0.2462   0.2473   0.2525   0.2570
  0.2612   0.2631   0.2670   0.2683   0.2761   0.2775   0.2849   0.2903
  0.2943   0.2979   0.3017   0.3031   0.3083   0.3130   0.3138   0.3225
  0.3246   0.3287   0.3439   0.3581   0.3787   0.3998   0.4178   0.4229
  0.4256   0.4467   0.4483   0.4559   0.4577   0.4675   0.4695   0.4779
  0.4807   0.4870   0.5014   0.5078   0.5133   0.5223   0.5269   0.5341
  0.5441   0.5484   0.5520   0.5550   0.5609   0.5750   0.5800   0.5811
  0.5864   0.5942   0.6048   0.6075   0.6131   0.6165   0.6225   0.6301
  0.6340   0.6438   0.6643   0.6668   0.6736   0.6797   0.6874   0.6954
  0.7007   0.7168   0.7223   0.7365   0.7463   0.7684   0.7874   0.7964
  0.8048   0.8084   0.8223   0.8300   0.8336   0.8350   0.8426   0.8486
  0.8492   0.8529   0.8557   0.8608   0.8655   0.8766   0.8827   0.8836
  0.9011   0.9018   0.9037   0.9133   0.9214   0.9247   0.9291   0.9302
  0.9410   0.9432   0.9521   0.9551   0.9582   0.9679   0.9798   0.9837
  0.9885   0.9954   0.9983   1.0207   1.0250   1.0361   1.0457   1.0654
  1.0728   1.0873   1.1054   1.1089   1.1345   1.1709   1.1950   1.2161
  1.2291   1.2352   1.2481   1.2560   1.2577   1.2675   1.2892   1.3071
  1.3092   1.3281   1.3364   1.3535   1.3597   1.3736   1.4301   1.4629
  1.4834   1.4898   1.5147   1.5337   1.5458   1.5530   1.5656   1.5737
  1.5915   1.6004   1.6314   1.6511   1.6576   1.6835   1.6994   1.7079
  1.7380   1.7424   1.7545   1.7650   1.8383   1.8486   1.8645   1.8808
  1.8880   1.8924   1.8994   1.9070   1.9254   1.9278   1.9531   1.9674
  1.9759   1.9822   2.0157   2.0182   2.0397   2.0571   2.1003   2.1204
  2.1386   2.1851   2.2055   2.2218   2.2405   2.2504   2.2667   2.2895
  2.2908   2.3103   2.3137   2.3311   2.3518   2.3669   2.3855   2.3914
  2.4339   2.4365   2.4393   2.4795   2.4964   2.5138   2.5255   2.5407
  2.5505   2.5788   2.5858   2.5987   2.6130   2.6453   2.6530   2.6774
  2.6949   2.7144   2.7169   2.7428   2.7472   2.7501   2.7674   2.7769
  2.7812   2.7914   2.8012   2.8159   2.8297   2.8420   2.8865   2.9074
  2.9394   2.9690   3.0708   3.0737   3.0805   3.1340   3.1496   3.1619
  3.1977   3.2108   3.2437   3.2794   3.3498   3.3534   3.3910   3.4898
  3.5215   3.5320   3.6325   3.7165   3.7420   3.8247   3.9023   3.9710
  4.0263   4.0873   4.1276   4.4046   4.8045   4.8289   9.7536   9.7975
  9.8064   9.8144   9.8654  23.3778  23.5326  23.8365  23.8496  23.8866
 23.9174  23.9582  24.0141  24.0540  24.0584  24.1144  24.1555  25.7859
 25.8033  25.8691  25.9135  26.0680  26.1093  26.1571  26.2490  26.3731
 26.4209  26.5088  26.6333  26.7567  26.8300  26.8604 215.7447 215.7944
215.8051 215.8144 215.8827
 --------------------------------------------------------------

          Ground-State Mulliken Net Atomic Charges

     Atom                 Charge (a.u.)
  ----------------------------------------
      1 C                    -0.052018
      2 C                    -0.355542
      3 Cl                    0.428560
      4 C                    -1.023106
      5 H                     0.219969
      6 C                    -0.081766
      7 Cl                    0.514011
      8 C                     0.552688
      9 Cl                    0.626169
     10 C                    -1.239187
     11 H                     0.213780
     12 C                    -0.099428
     13 C                    -0.127683
     14 Cl                    0.418271
     15 C                     0.009007
     16 H                     0.208287
     17 C                    -0.729485
     18 H                     0.166662
     19 C                    -0.231337
     20 H                     0.203653
     21 C                    -0.109114
     22 Cl                    0.487609
  ----------------------------------------
  Sum of atomic charges =     0.000000

 -----------------------------------------------------------------
                    Cartesian Multipole Moments
 -----------------------------------------------------------------
    Charge (ESU x 10^10)
                -0.0000
    Dipole Moment (Debye)
         X       2.7406      Y      -0.1842      Z      -1.3812
       Tot       3.0745
    Quadrupole Moments (Debye-Ang)
        XX    -126.8721     XY      -0.6724     YY    -136.0985
        XZ      -7.0573     YZ      -0.9766     ZZ    -126.5687
    Octopole Moments (Debye-Ang^2)
       XXX      86.9815    XXY      -6.8638    XYY       2.9305
       YYY       0.1627    XXZ     -37.8770    XYZ      -3.3118
       YYZ      -2.5833    XZZ      18.8406    YZZ       0.6167
       ZZZ      -9.7825
    Hexadecapole Moments (Debye-Ang^3)
      XXXX   -4811.6226   XXXY     138.9335   XXYY    -999.5462
      XYYY     186.7778   YYYY    -914.7339   XXXZ     459.6674
      XXYZ      84.9661   XYYZ     198.2961   YYYZ     263.8238
      XXZZ   -1151.0669   XYZZ      76.3803   YYZZ    -563.2625
      XZZZ     518.8095   YZZZ     242.3093   ZZZZ   -2421.6672
 -----------------------------------------------------------------
 Calculating analytic gradient of the SCF energy
 Gradient of SCF Energy
            1           2           3           4           5           6
    1  -0.0077090  -0.0019140   0.0181935  -0.0006962   0.0002630   0.0037453
    2  -0.0000096  -0.0032693  -0.0496003  -0.0000973  -0.0001045   0.0000192
    3   0.0031939   0.0004059  -0.0339152  -0.0059842   0.0005646  -0.0029548
            7           8           9          10          11          12
    1  -0.0039620   0.0046258  -0.0027013  -0.0001770   0.0009495   0.0133247
    2  -0.0000947   0.0006488   0.0000222   0.0029957   0.0000511  -0.0014973
    3  -0.0003587   0.0054597   0.0007869  -0.0002314  -0.0002521  -0.0058614
           13          14          15          16          17          18
    1  -0.0000169  -0.0159191  -0.0059666   0.0008011   0.0015605  -0.0001287
    2   0.0020679   0.0482140   0.0045538   0.0002452   0.0004267  -0.0000072
    3   0.0026709   0.0355423  -0.0013570  -0.0007348  -0.0015694   0.0001759
           19          20          21          22
    1  -0.0005789   0.0009528  -0.0035559  -0.0010905
    2  -0.0048384  -0.0001806   0.0029573  -0.0025029
    3   0.0057326  -0.0002729  -0.0020642   0.0010236
 Max gradient component =       4.960E-02
 RMS gradient           =       1.128E-02
 Gradient time:  CPU 225.71 s  wall 225.72 s
 Geometry Optimization Parameters
   NAtoms,    NIC,     NZ,  NCons,   NDum,   NFix, NCnnct, MaxDiis
       22     163      22       0       0       0       0       0

 Cartesian Hessian Update
 Hessian updated using BFGS update


** GEOMETRY OPTIMIZATION IN DELOCALIZED INTERNAL COORDINATES **
   Searching for a Minimum

   Optimization Cycle:   2

                       Coordinates (Angstroms)
     ATOM                X               Y               Z
      1  C        -0.0098367520    0.0118315050    0.0056124079
      2  C        -0.0199898621    0.0358003618    1.4072745625
      3  Cl        1.4871946913    0.0680344775    2.2904068193
      4  C        -1.2087870135    0.0516576782    2.1234975085
      5  H        -1.1850748215    0.0762099660    3.2053153945
      6  C        -2.4242553869    0.0442081238    1.4562043850
      7  Cl       -3.9147532085    0.0646091904    2.3750954914
      8  C        -2.4394300488    0.0163742189    0.0640347986
      9  Cl       -3.9552318793   -0.0123154334   -0.8151539546
     10  C        -1.2476945704   -0.0006851664   -0.6454413798
     11  H        -1.2827414207   -0.0503080238   -1.7239768203
     12  C         1.2689385070   -0.0131366399   -0.7724399678
     13  C         2.3004280509   -0.9021088989   -0.4289200024
     14  Cl        2.0856926572   -2.0144965559    0.9025513540
     15  C         3.4953109566   -0.9443029755   -1.1332942893
     16  H         4.2647056149   -1.6481702317   -0.8417915683
     17  C         3.6953952284   -0.0950212509   -2.2102056088
     18  H         4.6266591401   -0.1252715035   -2.7617178961
     19  C         2.6974969142    0.7977900281   -2.5742605714
     20  H         2.8502647251    1.4749486624   -3.4052728837
     21  C         1.5033644061    0.8403116911   -1.8679490585
     22  Cl        0.3233127176    2.0452714119   -2.3557888885
   Point Group: c1    Number of degrees of freedom:    60


   Energy is  -2761.479145092

 Hessian updated using BFGS update

 56 Hessian modes will be used to form the next step
  Hessian Eigenvalues:
     0.016995    0.017734    0.019937    0.020632    0.020930    0.022945
     0.023581    0.023823    0.023845    0.024089    0.024090    0.024109
     0.024114    0.024128    0.024135    0.024140    0.024143    0.024165
     0.063989    0.089238    0.159936    0.159994    0.159995    0.160000
     0.160206    0.215356    0.220770    0.229310    0.231728    0.237032
     0.241070    0.248749    0.249656    0.249980    0.249994    0.249997
     0.284439    0.289126    0.300611    0.300958    0.304575    0.350803
     0.356655    0.360364    0.413255    0.423730    0.430221    0.452791
     0.461859    0.463457    0.470824    0.477342    0.478203    0.478914
     0.479139    0.511413

 Minimum search - taking simple RFO step
 Searching for Lamda that Minimizes Along All modes
 Value Taken    Lamda =  -0.03185520
 Calculated Step too Large.  Step scaled by  0.574151
 Step Taken.  Stepsize is  0.300000

                             Maximum     Tolerance    Cnvgd?
         Gradient           0.047000      0.000300      NO
         Displacement       0.224649      0.001200      NO
         Energy change     -0.024644      0.000001      NO


 New Cartesian Coordinates Obtained by Inverse Iteration

 Displacement from previous Coordinates is:  0.405837
 ----------------------------------------------------------------
             Standard Nuclear Orientation (Angstroms)
    I     Atom           X                Y                Z
 ----------------------------------------------------------------
    1      C       0.0088969710     0.0057893849     0.0323376386
    2      C      -0.0248503361     0.0524970456     1.4354273124
    3      Cl      1.4560905752     0.1119182797     2.3560860216
    4      C      -1.2268698938     0.0731522072     2.1318387829
    5      H      -1.2223444567     0.1130982727     3.2127596387
    6      C      -2.4323040745     0.0544197967     1.4426935121
    7      Cl     -3.9265899760     0.0848313531     2.3470402455
    8      C      -2.4254901128     0.0153944117     0.0468423595
    9      Cl     -3.9164394535    -0.0171061142    -0.8684813316
   10      C      -1.2190500418    -0.0069730496    -0.6383376740
   11      H      -1.2358743583    -0.0580532585    -1.7182576775
   12      C       1.2792184237    -0.0283295043    -0.7450779767
   13      C       2.3197307128    -0.9250021238    -0.4364552132
   14      Cl      2.1314984322    -2.0668340011     0.8712236528
   15      C       3.5062335058    -0.9586252603    -1.1596836928
   16      H       4.2768589224    -1.6685638082    -0.8881980793
   17      C       3.6840057548    -0.0924775182    -2.2299356596
   18      H       4.6050199197    -0.1150357853    -2.7993442512
   19      C       2.6774069895     0.8033435263    -2.5709016399
   20      H       2.8064154581     1.4893453207    -3.3981694150
   21      C       1.4979658539     0.8304050584    -1.8374142155
   22      Cl      0.2914398303     2.0240364015    -2.2922125056
 ----------------------------------------------------------------
 Nuclear Repulsion Energy =        1780.47262258 hartrees
 There are       81 alpha and       81 beta electrons
 Applying Cartesian multipole field
    Component          Value
    ---------          -----
     (2,0,0)        1.00000E-11
     (0,2,0)        2.00000E-11
     (0,0,2)       -3.00000E-11
 Nucleus-field energy     =    -0.0000000042 hartrees
 Requested basis set is 6-311++G(d,p)
 There are 162 shells and 449 basis functions
 A cutoff of  1.0D-15 yielded  10286 shell pairs
 There are     85476 function pairs (     91927 Cartesian)
 Smallest overlap matrix eigenvalue = 2.77E-07
 Linear dependence detected in AO basis
 Number of orthogonalized atomic orbitals = 444
 Maximum deviation from orthogonality = 4.063E-10
 Guess from superposition of atomic densities
 Warning:  Energy on first SCF cycle will be non-variational
 SAD guess density has 162.000000 electrons

 -----------------------------------------------------------------------
  General SCF calculation program by
  Eric Jon Sundstrom, Paul Horn, Yuezhi Mao, Dmitri Zuev, Alec White,
  David Stuck, Shaama M.S., Shane Yost, Joonho Lee, David Small,
  Daniel Levine, Susi Lehtola, Hugh Burton, Evgeny Epifanovsky,
  Bang C. Huynh
 -----------------------------------------------------------------------
 Exchange:     0.2000 Hartree-Fock + 0.0800 Slater + 0.7200 B88
 Correlation:  0.1900 VWN1RPA + 0.8100 LYP
 Using SG-1 standard quadrature grid
 A restricted SCF calculation will be
 performed using DIIS
 SCF converges when DIIS error is below 1.0e-08
 ---------------------------------------
  Cycle       Energy         DIIS error
 ---------------------------------------
    1   -2765.5737040190      2.94e-02  
    2   -2761.3454109794      2.40e-03  
    3   -2761.2568864621      2.97e-03  
    4   -2761.4871156474      4.81e-04  
    5   -2761.4925015084      1.83e-04  
    6   -2761.4931747014      9.14e-05  
    7   -2761.4933773073      1.83e-05  
    8   -2761.4933826897      9.77e-06  
    9   -2761.4933850745      2.53e-06  
   10   -2761.4933852264      9.55e-07  
   11   -2761.4933852481      2.39e-07  
   12   -2761.4933852493      1.07e-07  
   13   -2761.4933852498      3.88e-08  
   14   -2761.4933852496      1.21e-08  
   15   -2761.4933852497      4.17e-09  Convergence criterion met
 ---------------------------------------
 SCF time:   CPU 675.86s  wall 676.00s 
 SCF   energy in the final basis set =    -2761.4933852497
 Total energy in the final basis set =    -2761.4933852497

 --------------------------------------------------------------

                    Orbital Energies (a.u.)
 --------------------------------------------------------------

 Alpha MOs
 -- Occupied --
********-101.5719-101.5701-101.5640-101.5635 -10.2688 -10.2668 -10.2650
-10.2648 -10.2644 -10.2340 -10.2298 -10.2159 -10.2156 -10.2108 -10.2089
-10.2084  -9.4873  -9.4869  -9.4846  -9.4802  -9.4798  -7.2522  -7.2517
 -7.2494  -7.2448  -7.2444  -7.2422  -7.2418  -7.2414  -7.2412  -7.2394
 -7.2387  -7.2349  -7.2344  -7.2343  -7.2339  -0.9478  -0.9301  -0.9044
 -0.8907  -0.8755  -0.8479  -0.8434  -0.8028  -0.7638  -0.7557  -0.7369
 -0.6627  -0.6478  -0.6253  -0.6071  -0.5530  -0.5351  -0.5236  -0.5082
 -0.4951  -0.4800  -0.4634  -0.4607  -0.4580  -0.4454  -0.4355  -0.4244
 -0.4110  -0.4063  -0.3994  -0.3942  -0.3786  -0.3642  -0.3521  -0.3456
 -0.3399  -0.3323  -0.3272  -0.3230  -0.3015  -0.2976  -0.2714  -0.2626
 -0.2557
 -- Virtual --
 -0.0716  -0.0502  -0.0476  -0.0285  -0.0244  -0.0191  -0.0101   0.0026
  0.0059   0.0107   0.0143   0.0198   0.0272   0.0325   0.0387   0.0413
  0.0478   0.0549   0.0581   0.0631   0.0668   0.0726   0.0787   0.0831
  0.0846   0.0855   0.0942   0.0980   0.1008   0.1038   0.1053   0.1091
  0.1130   0.1159   0.1168   0.1188   0.1226   0.1253   0.1281   0.1299
  0.1312   0.1337   0.1398   0.1416   0.1473   0.1510   0.1529   0.1607
  0.1646   0.1650   0.1673   0.1769   0.1776   0.1831   0.1891   0.1906
  0.2002   0.2019   0.2099   0.2138   0.2148   0.2210   0.2223   0.2297
  0.2300   0.2374   0.2394   0.2434   0.2460   0.2469   0.2519   0.2561
  0.2610   0.2630   0.2670   0.2686   0.2753   0.2771   0.2835   0.2897
  0.2937   0.2976   0.3022   0.3044   0.3082   0.3125   0.3145   0.3219
  0.3244   0.3295   0.3428   0.3557   0.3791   0.4006   0.4186   0.4230
  0.4248   0.4472   0.4483   0.4556   0.4589   0.4675   0.4714   0.4768
  0.4813   0.4881   0.5035   0.5078   0.5133   0.5207   0.5266   0.5334
  0.5430   0.5464   0.5503   0.5557   0.5604   0.5684   0.5792   0.5800
  0.5871   0.5948   0.6050   0.6077   0.6104   0.6167   0.6215   0.6328
  0.6343   0.6419   0.6640   0.6675   0.6739   0.6788   0.6854   0.6941
  0.7011   0.7158   0.7205   0.7356   0.7462   0.7712   0.7862   0.7957
  0.8070   0.8152   0.8278   0.8322   0.8373   0.8409   0.8440   0.8488
  0.8497   0.8556   0.8579   0.8606   0.8646   0.8779   0.8823   0.8832
  0.8988   0.9022   0.9051   0.9133   0.9209   0.9260   0.9272   0.9335
  0.9418   0.9465   0.9523   0.9544   0.9598   0.9685   0.9794   0.9842
  0.9880   0.9917   0.9987   1.0130   1.0233   1.0343   1.0485   1.0632
  1.0691   1.0926   1.0997   1.1040   1.1357   1.1703   1.1929   1.2137
  1.2282   1.2322   1.2478   1.2575   1.2606   1.2683   1.2896   1.3018
  1.3093   1.3245   1.3318   1.3492   1.3604   1.3732   1.4305   1.4640
  1.4812   1.4911   1.5137   1.5328   1.5460   1.5520   1.5626   1.5737
  1.5903   1.5968   1.6304   1.6485   1.6581   1.6832   1.6989   1.7090
  1.7382   1.7443   1.7547   1.7638   1.8360   1.8482   1.8638   1.8793
  1.8879   1.8904   1.8987   1.9080   1.9242   1.9283   1.9511   1.9674
  1.9763   1.9815   2.0138   2.0169   2.0385   2.0560   2.0982   2.1225
  2.1405   2.1825   2.2053   2.2287   2.2404   2.2577   2.2811   2.2903
  2.2964   2.3083   2.3161   2.3303   2.3435   2.3565   2.3771   2.3973
  2.4252   2.4394   2.4395   2.4833   2.4962   2.5165   2.5227   2.5343
  2.5497   2.5764   2.5878   2.5951   2.6113   2.6430   2.6532   2.6766
  2.6943   2.7128   2.7157   2.7402   2.7468   2.7501   2.7668   2.7753
  2.7798   2.7897   2.8005   2.8147   2.8314   2.8439   2.8842   2.9079
  2.9416   2.9706   3.0705   3.0720   3.0800   3.1354   3.1461   3.1592
  3.1957   3.2145   3.2409   3.2762   3.3473   3.3500   3.3862   3.4887
  3.5227   3.5280   3.6317   3.7129   3.7401   3.8244   3.9025   3.9715
  4.0249   4.0884   4.1290   4.4067   4.7993   4.8257   9.7545   9.7954
  9.7976   9.8161   9.8601  23.3792  23.5371  23.8341  23.8476  23.8861
 23.9131  23.9528  24.0097  24.0479  24.0551  24.1098  24.1481  25.7858
 25.8681  25.9024  25.9234  26.0463  26.1013  26.1393  26.2490  26.3156
 26.3974  26.5071  26.6283  26.7528  26.8215  26.8501 215.7462 215.7934
215.7945 215.8178 215.8724
 --------------------------------------------------------------

          Ground-State Mulliken Net Atomic Charges

     Atom                 Charge (a.u.)
  ----------------------------------------
      1 C                    -0.026272
      2 C                    -0.327933
      3 Cl                    0.421318
      4 C                    -1.046666
      5 H                     0.221444
      6 C                    -0.055144
      7 Cl                    0.513213
      8 C                     0.557694
      9 Cl                    0.627894
     10 C                    -1.292180
     11 H                     0.217309
     12 C                    -0.070724
     13 C                    -0.165598
     14 Cl                    0.423485
     15 C                     0.016826
     16 H                     0.208486
     17 C                    -0.718795
     18 H                     0.168006
     19 C                    -0.215185
     20 H                     0.204266
     21 C                    -0.136139
     22 Cl                    0.474695
  ----------------------------------------
  Sum of atomic charges =     0.000000

 -----------------------------------------------------------------
                    Cartesian Multipole Moments
 -----------------------------------------------------------------
    Charge (ESU x 10^10)
                 0.0000
    Dipole Moment (Debye)
         X       2.6975      Y      -0.1584      Z      -1.4238
       Tot       3.0543
    Quadrupole Moments (Debye-Ang)
        XX    -127.0070     XY      -0.7141     YY    -135.8849
        XZ      -7.3609     YZ      -0.7282     ZZ    -126.4030
    Octopole Moments (Debye-Ang^2)
       XXX      84.5959    XXY      -6.7470    XYY       3.2658
       YYY       0.0032    XXZ     -38.4082    XYZ      -2.9615
       YYZ      -2.9785    XZZ      18.4430    YZZ       1.7641
       ZZZ     -11.1861
    Hexadecapole Moments (Debye-Ang^3)
      XXXX   -4806.5557   XXXY     151.5140   XXYY    -997.1586
      XYYY     198.8146   YYYY    -925.1893   XXXZ     446.9463
      XXYZ      81.2116   XYYZ     193.8787   YYYZ     247.0330
      XXZZ   -1145.8811   XYZZ      82.0178   YYZZ    -564.8736
      XZZZ     505.4259   YZZZ     227.6136   ZZZZ   -2413.2426
 -----------------------------------------------------------------
 Calculating analytic gradient of the SCF energy
 Gradient of SCF Energy
            1           2           3           4           5           6
    1  -0.0035054  -0.0004817   0.0104163  -0.0002107   0.0002754   0.0015320
    2   0.0009835  -0.0018112  -0.0311388  -0.0002304  -0.0000373  -0.0003345
    3  -0.0004377   0.0020650  -0.0213950  -0.0022152   0.0002158  -0.0009598
            7           8           9          10          11          12
    1  -0.0016400   0.0022557  -0.0013228   0.0011804   0.0010368   0.0056611
    2   0.0000301   0.0005679   0.0000033   0.0043727   0.0009334  -0.0000386
    3  -0.0000159   0.0022220  -0.0001161  -0.0010674  -0.0013911  -0.0039873
           13          14          15          16          17          18
    1   0.0004830  -0.0094641  -0.0021624   0.0004028   0.0013970  -0.0001044
    2   0.0001811   0.0308335   0.0015752   0.0000390   0.0001239  -0.0000269
    3   0.0022167   0.0214000  -0.0000699  -0.0003707  -0.0009350   0.0000635
           19          20          21          22
    1  -0.0004547   0.0003945  -0.0027724  -0.0029165
    2  -0.0023145   0.0000072   0.0008660  -0.0045847
    3   0.0026769  -0.0001962  -0.0002292   0.0025264
 Max gradient component =       3.114E-02
 RMS gradient           =       6.990E-03
 Gradient time:  CPU 226.47 s  wall 226.48 s
 Geometry Optimization Parameters
   NAtoms,    NIC,     NZ,  NCons,   NDum,   NFix, NCnnct, MaxDiis
       22     163      22       0       0       0       0       0

 Cartesian Hessian Update
 Hessian updated using BFGS update


** GEOMETRY OPTIMIZATION IN DELOCALIZED INTERNAL COORDINATES **
   Searching for a Minimum

   Optimization Cycle:   3

                       Coordinates (Angstroms)
     ATOM                X               Y               Z
      1  C         0.0088969710    0.0057893849    0.0323376386
      2  C        -0.0248503361    0.0524970456    1.4354273124
      3  Cl        1.4560905752    0.1119182797    2.3560860216
      4  C        -1.2268698938    0.0731522072    2.1318387829
      5  H        -1.2223444567    0.1130982727    3.2127596387
      6  C        -2.4323040745    0.0544197967    1.4426935121
      7  Cl       -3.9265899760    0.0848313531    2.3470402455
      8  C        -2.4254901128    0.0153944117    0.0468423595
      9  Cl       -3.9164394535   -0.0171061142   -0.8684813316
     10  C        -1.2190500418   -0.0069730496   -0.6383376740
     11  H        -1.2358743583   -0.0580532585   -1.7182576775
     12  C         1.2792184237   -0.0283295043   -0.7450779767
     13  C         2.3197307128   -0.9250021238   -0.4364552132
     14  Cl        2.1314984322   -2.0668340011    0.8712236528
     15  C         3.5062335058   -0.9586252603   -1.1596836928
     16  H         4.2768589224   -1.6685638082   -0.8881980793
     17  C         3.6840057548   -0.0924775182   -2.2299356596
     18  H         4.6050199197   -0.1150357853   -2.7993442512
     19  C         2.6774069895    0.8033435263   -2.5709016399
     20  H         2.8064154581    1.4893453207   -3.3981694150
     21  C         1.4979658539    0.8304050584   -1.8374142155
     22  Cl        0.2914398303    2.0240364015   -2.2922125056
   Point Group: c1    Number of degrees of freedom:    60


   Energy is  -2761.493385250

 Hessian updated using BFGS update

 58 Hessian modes will be used to form the next step
  Hessian Eigenvalues:
     0.017246    0.017741    0.019717    0.020845    0.020940    0.022945
     0.023577    0.023832    0.023846    0.024090    0.024090    0.024114
     0.024114    0.024134    0.024135    0.024142    0.024143    0.025135
     0.059416    0.087649    0.159922    0.159994    0.159997    0.160001
     0.160180    0.216030    0.221666    0.229319    0.231980    0.237028
     0.241019    0.249071    0.249845    0.249981    0.249996    0.252683
     0.283854    0.289102    0.299851    0.300966    0.301151    0.303062
     0.352529    0.356646    0.356674    0.362425    0.413137    0.423463
     0.430225    0.454089    0.462973    0.468204    0.471936    0.478127
     0.478247    0.479084    0.479433    0.511321

 Minimum search - taking simple RFO step
 Searching for Lamda that Minimizes Along All modes
 Value Taken    Lamda =  -0.01985954
 Calculated Step too Large.  Step scaled by  0.583175
 Step Taken.  Stepsize is  0.300000

                             Maximum     Tolerance    Cnvgd?
         Gradient           0.029000      0.000300      NO
         Displacement       0.191173      0.001200      NO
         Energy change     -0.014240      0.000001      NO


 New Cartesian Coordinates Obtained by Inverse Iteration

 Displacement from previous Coordinates is:  0.605212
 ----------------------------------------------------------------
             Standard Nuclear Orientation (Angstroms)
    I     Atom           X                Y                Z
 ----------------------------------------------------------------
    1      C       0.0082288435     0.0172794318     0.0321277758
    2      C      -0.0262155047     0.1031393653     1.4326725572
    3      Cl      1.4510554317     0.2042313048     2.3565435709
    4      C      -1.2287764333     0.1196567097     2.1301503031
    5      H      -1.2249597614     0.1903307523     3.2090248583
    6      C      -2.4356140257     0.0516660808     1.4441402300
    7      Cl     -3.9243669698     0.0737514452     2.3521231823
    8      C      -2.4301170364    -0.0381106808     0.0503820250
    9      Cl     -3.9171604393    -0.1420086957    -0.8606592668
   10      C      -1.2219333361    -0.0539235706    -0.6330054882
   11      H      -1.2410879921    -0.1472688686    -1.7098212066
   12      C       1.2729290277    -0.0185262365    -0.7482053098
   13      C       2.2955519332    -0.9450755212    -0.4656846710
   14      Cl      2.0884030760    -2.1083513619     0.8222044589
   15      C       3.4816308956    -0.9932720299    -1.1903497100
   16      H       4.2318996126    -1.7289591556    -0.9327260739
   17      C       3.6806588972    -0.1046182454    -2.2386481027
   18      H       4.6017116344    -0.1348122780    -2.8083069773
   19      C       2.7011525388     0.8303459039    -2.5524298321
   20      H       2.8483073628     1.5410703278    -3.3546748009
   21      C       1.5231142826     0.8668074278    -1.8155390906
   22      Cl      0.3765566088     2.1378785300    -2.2255385993
 ----------------------------------------------------------------
 Nuclear Repulsion Energy =        1775.35042765 hartrees
 There are       81 alpha and       81 beta electrons
 Applying Cartesian multipole field
    Component          Value
    ---------          -----
     (2,0,0)        1.00000E-11
     (0,2,0)        2.00000E-11
     (0,0,2)       -3.00000E-11
 Nucleus-field energy     =    -0.0000000026 hartrees
 Requested basis set is 6-311++G(d,p)
 There are 162 shells and 449 basis functions
 A cutoff of  1.0D-15 yielded  10282 shell pairs
 There are     85465 function pairs (     91914 Cartesian)
 Smallest overlap matrix eigenvalue = 2.90E-07
 Linear dependence detected in AO basis
 Number of orthogonalized atomic orbitals = 444
 Maximum deviation from orthogonality = 1.967E-10
 Guess from superposition of atomic densities
 Warning:  Energy on first SCF cycle will be non-variational
 SAD guess density has 162.000000 electrons

 -----------------------------------------------------------------------
  General SCF calculation program by
  Eric Jon Sundstrom, Paul Horn, Yuezhi Mao, Dmitri Zuev, Alec White,
  David Stuck, Shaama M.S., Shane Yost, Joonho Lee, David Small,
  Daniel Levine, Susi Lehtola, Hugh Burton, Evgeny Epifanovsky,
  Bang C. Huynh
 -----------------------------------------------------------------------
 Exchange:     0.2000 Hartree-Fock + 0.0800 Slater + 0.7200 B88
 Correlation:  0.1900 VWN1RPA + 0.8100 LYP
 Using SG-1 standard quadrature grid
 A restricted SCF calculation will be
 performed using DIIS
 SCF converges when DIIS error is below 1.0e-08
 ---------------------------------------
  Cycle       Energy         DIIS error
 ---------------------------------------
    1   -2765.5437314987      2.93e-02  
    2   -2761.3556548952      2.39e-03  
    3   -2761.2689594315      2.95e-03  
    4   -2761.4964083120      4.79e-04  
    5   -2761.5017262278      1.84e-04  
    6   -2761.5024092588      9.12e-05  
    7   -2761.5026107693      1.80e-05  
    8   -2761.5026157094      1.01e-05  
    9   -2761.5026183082      2.46e-06  
   10   -2761.5026184506      9.56e-07  
   11   -2761.5026184722      2.32e-07  
   12   -2761.5026184735      1.07e-07  
   13   -2761.5026184737      3.78e-08  
   14   -2761.5026184737      1.21e-08  
   15   -2761.5026184736      4.10e-09  Convergence criterion met
 ---------------------------------------
 SCF time:   CPU 674.24s  wall 674.00s 
 SCF   energy in the final basis set =    -2761.5026184736
 Total energy in the final basis set =    -2761.5026184736

 --------------------------------------------------------------

                    Orbital Energies (a.u.)
 --------------------------------------------------------------

 Alpha MOs
 -- Occupied --
********-101.5711-101.5707-101.5653-101.5645 -10.2691 -10.2671 -10.2653
-10.2652 -10.2649 -10.2343 -10.2301 -10.2163 -10.2162 -10.2110 -10.2087
-10.2084  -9.4877  -9.4859  -9.4853  -9.4811  -9.4803  -7.2526  -7.2506
 -7.2501  -7.2457  -7.2450  -7.2427  -7.2419  -7.2408  -7.2402  -7.2401
 -7.2394  -7.2358  -7.2352  -7.2350  -7.2345  -0.9472  -0.9298  -0.9029
 -0.8907  -0.8766  -0.8465  -0.8439  -0.8031  -0.7632  -0.7550  -0.7373
 -0.6630  -0.6470  -0.6248  -0.6076  -0.5531  -0.5344  -0.5235  -0.5094
 -0.4950  -0.4797  -0.4635  -0.4607  -0.4571  -0.4449  -0.4342  -0.4245
 -0.4089  -0.4053  -0.3992  -0.3936  -0.3782  -0.3645  -0.3498  -0.3450
 -0.3394  -0.3321  -0.3274  -0.3237  -0.3077  -0.2961  -0.2709  -0.2648
 -0.2573
 -- Virtual --
 -0.0706  -0.0512  -0.0470  -0.0300  -0.0252  -0.0189  -0.0100   0.0031
  0.0058   0.0107   0.0141   0.0191   0.0271   0.0324   0.0386   0.0416
  0.0477   0.0542   0.0580   0.0628   0.0665   0.0719   0.0787   0.0828
  0.0846   0.0855   0.0944   0.0982   0.1003   0.1036   0.1058   0.1089
  0.1122   0.1159   0.1166   0.1182   0.1219   0.1245   0.1277   0.1300
  0.1314   0.1338   0.1388   0.1405   0.1464   0.1507   0.1515   0.1607
  0.1640   0.1642   0.1660   0.1753   0.1771   0.1830   0.1884   0.1890
  0.1985   0.2019   0.2105   0.2135   0.2137   0.2203   0.2238   0.2294
  0.2301   0.2363   0.2381   0.2444   0.2455   0.2464   0.2529   0.2579
  0.2606   0.2630   0.2669   0.2677   0.2747   0.2766   0.2803   0.2888
  0.2928   0.2975   0.3021   0.3034   0.3083   0.3133   0.3152   0.3210
  0.3242   0.3329   0.3418   0.3548   0.3789   0.4028   0.4182   0.4232
  0.4257   0.4463   0.4478   0.4524   0.4631   0.4693   0.4743   0.4772
  0.4820   0.4883   0.5013   0.5072   0.5124   0.5153   0.5230   0.5336
  0.5440   0.5462   0.5511   0.5577   0.5641   0.5669   0.5797   0.5843
  0.5866   0.5969   0.6053   0.6064   0.6104   0.6164   0.6210   0.6327
  0.6395   0.6446   0.6626   0.6672   0.6757   0.6767   0.6871   0.6941
  0.7014   0.7148   0.7213   0.7348   0.7453   0.7730   0.7871   0.7961
  0.8075   0.8150   0.8290   0.8321   0.8386   0.8428   0.8452   0.8480
  0.8504   0.8563   0.8590   0.8625   0.8660   0.8767   0.8816   0.8852
  0.8956   0.9045   0.9055   0.9135   0.9207   0.9254   0.9288   0.9334
  0.9387   0.9419   0.9528   0.9537   0.9600   0.9720   0.9738   0.9798
  0.9841   0.9928   1.0016   1.0026   1.0195   1.0318   1.0431   1.0574
  1.0692   1.0904   1.1003   1.1094   1.1356   1.1674   1.1913   1.2122
  1.2220   1.2309   1.2438   1.2578   1.2612   1.2694   1.2885   1.2985
  1.3099   1.3243   1.3346   1.3420   1.3594   1.3763   1.4353   1.4654
  1.4802   1.4907   1.5133   1.5350   1.5457   1.5532   1.5633   1.5718
  1.5903   1.5975   1.6266   1.6477   1.6581   1.6836   1.6996   1.7092
  1.7387   1.7442   1.7530   1.7634   1.8318   1.8449   1.8603   1.8769
  1.8872   1.8904   1.9049   1.9107   1.9231   1.9296   1.9509   1.9688
  1.9754   1.9794   2.0125   2.0152   2.0380   2.0522   2.0942   2.1242
  2.1406   2.1818   2.2021   2.2297   2.2395   2.2599   2.2855   2.2892
  2.2958   2.3052   2.3160   2.3268   2.3363   2.3548   2.3791   2.4023
  2.4225   2.4402   2.4416   2.4829   2.4952   2.5180   2.5228   2.5312
  2.5488   2.5734   2.5886   2.5914   2.6105   2.6405   2.6575   2.6777
  2.6935   2.7122   2.7142   2.7378   2.7461   2.7493   2.7646   2.7753
  2.7794   2.7891   2.7994   2.8120   2.8288   2.8379   2.8816   2.9036
  2.9450   2.9743   3.0699   3.0716   3.0775   3.1359   3.1404   3.1555
  3.1922   3.2141   3.2367   3.2728   3.3463   3.3489   3.3842   3.4902
  3.5232   3.5247   3.6309   3.7103   3.7410   3.8236   3.9027   3.9716
  4.0246   4.0894   4.1264   4.3994   4.7950   4.8246   9.7550   9.7941
  9.7988   9.8167   9.8533  23.3806  23.5389  23.8328  23.8460  23.8877
 23.9122  23.9504  24.0086  24.0464  24.0528  24.1079  24.1469  25.7845
 25.8683  25.9128  25.9519  25.9987  26.0935  26.1186  26.2278  26.2992
 26.4162  26.5060  26.6229  26.7427  26.8108  26.8455 215.7472 215.7934
215.7958 215.8180 215.8616
 --------------------------------------------------------------

          Ground-State Mulliken Net Atomic Charges

     Atom                 Charge (a.u.)
  ----------------------------------------
      1 C                     0.037291
      2 C                    -0.367094
      3 Cl                    0.384403
      4 C                    -1.024049
      5 H                     0.222304
      6 C                    -0.014302
      7 Cl                    0.514591
      8 C                     0.479908
      9 Cl                    0.618233
     10 C                    -1.307973
     11 H                     0.216915
     12 C                    -0.039105
     13 C                    -0.209905
     14 Cl                    0.404806
     15 C                     0.077215
     16 H                     0.208972
     17 C                    -0.696311
     18 H                     0.169520
     19 C                    -0.250981
     20 H                     0.204113
     21 C                    -0.077511
     22 Cl                    0.448961
  ----------------------------------------
  Sum of atomic charges =     0.000000

 -----------------------------------------------------------------
                    Cartesian Multipole Moments
 -----------------------------------------------------------------
    Charge (ESU x 10^10)
                -0.0000
    Dipole Moment (Debye)
         X       2.6310      Y      -0.1862      Z      -1.4272
       Tot       2.9990
    Quadrupole Moments (Debye-Ang)
        XX    -126.8997     XY      -0.8663     YY    -135.7580
        XZ      -7.5379     YZ      -0.3538     ZZ    -126.3951
    Octopole Moments (Debye-Ang^2)
       XXX      82.1266    XXY      -7.3503    XYY       3.6071
       YYY      -1.6328    XXZ     -39.1056    XYZ      -3.0031
       YYZ      -3.4582    XZZ      17.8773    YZZ       1.8078
       ZZZ     -11.0916
    Hexadecapole Moments (Debye-Ang^3)
      XXXX   -4794.0588   XXXY     116.7050   XXYY   -1001.6223
      XYYY     159.6650   YYYY    -983.5773   XXXZ     461.8035
      XXYZ      79.0942   XYYZ     198.2494   YYYZ     231.5829
      XXZZ   -1137.5013   XYZZ      71.3858   YYZZ    -569.5925
      XZZZ     523.3107   YZZZ     217.7190   ZZZZ   -2383.9774
 -----------------------------------------------------------------
 Calculating analytic gradient of the SCF energy
 Gradient of SCF Energy
            1           2           3           4           5           6
    1   0.0005916   0.0003699   0.0057320  -0.0002263   0.0001906  -0.0000481
    2   0.0011272  -0.0015456  -0.0215189  -0.0002727  -0.0000696   0.0000352
    3  -0.0005281   0.0012925  -0.0139954  -0.0006057  -0.0000827  -0.0007723
            7           8           9          10          11          12
    1  -0.0004024   0.0008048  -0.0004716  -0.0003634   0.0000238   0.0001102
    2  -0.0001187   0.0003836  -0.0000736   0.0023384  -0.0001647  -0.0010208
    3  -0.0004054   0.0009432   0.0002593  -0.0002606   0.0000367  -0.0007163
           13          14          15          16          17          18
    1   0.0005456  -0.0053424  -0.0003459  -0.0000025   0.0005038   0.0000209
    2   0.0002429   0.0214102   0.0007426   0.0000681  -0.0000444   0.0001014
    3   0.0017293   0.0139112  -0.0000862  -0.0001083  -0.0004523  -0.0000049
           19          20          21          22
    1  -0.0002671   0.0001135  -0.0012440  -0.0002931
    2  -0.0002994   0.0000159  -0.0007283  -0.0006090
    3   0.0008217   0.0000434  -0.0011574   0.0001382
 Max gradient component =       2.152E-02
 RMS gradient           =       4.603E-03
 Gradient time:  CPU 226.42 s  wall 226.43 s
 Geometry Optimization Parameters
   NAtoms,    NIC,     NZ,  NCons,   NDum,   NFix, NCnnct, MaxDiis
       22     163      22       0       0       0       0       0

 Cartesian Hessian Update
 Hessian updated using BFGS update


** GEOMETRY OPTIMIZATION IN DELOCALIZED INTERNAL COORDINATES **
   Searching for a Minimum

   Optimization Cycle:   4

                       Coordinates (Angstroms)
     ATOM                X               Y               Z
      1  C         0.0082288435    0.0172794318    0.0321277758
      2  C        -0.0262155047    0.1031393653    1.4326725572
      3  Cl        1.4510554317    0.2042313048    2.3565435709
      4  C        -1.2287764333    0.1196567097    2.1301503031
      5  H        -1.2249597614    0.1903307523    3.2090248583
      6  C        -2.4356140257    0.0516660808    1.4441402300
      7  Cl       -3.9243669698    0.0737514452    2.3521231823
      8  C        -2.4301170364   -0.0381106808    0.0503820250
      9  Cl       -3.9171604393   -0.1420086957   -0.8606592668
     10  C        -1.2219333361   -0.0539235706   -0.6330054882
     11  H        -1.2410879921   -0.1472688686   -1.7098212066
     12  C         1.2729290277   -0.0185262365   -0.7482053098
     13  C         2.2955519332   -0.9450755212   -0.4656846710
     14  Cl        2.0884030760   -2.1083513619    0.8222044589
     15  C         3.4816308956   -0.9932720299   -1.1903497100
     16  H         4.2318996126   -1.7289591556   -0.9327260739
     17  C         3.6806588972   -0.1046182454   -2.2386481027
     18  H         4.6017116344   -0.1348122780   -2.8083069773
     19  C         2.7011525388    0.8303459039   -2.5524298321
     20  H         2.8483073628    1.5410703278   -3.3546748009
     21  C         1.5231142826    0.8668074278   -1.8155390906
     22  Cl        0.3765566088    2.1378785300   -2.2255385993
   Point Group: c1    Number of degrees of freedom:    60


   Energy is  -2761.502618474

 Hessian updated using BFGS update

 59 Hessian modes will be used to form the next step
  Hessian Eigenvalues:
     0.017665    0.018254    0.019708    0.020919    0.021056    0.022941
     0.023586    0.023830    0.023844    0.024090    0.024091    0.024114
     0.024115    0.024133    0.024135    0.024142    0.024143    0.027621
     0.046127    0.076821    0.159985    0.159996    0.160001    0.160102
     0.160287    0.216182    0.221699    0.229472    0.231986    0.237116
     0.241078    0.249444    0.249836    0.249995    0.250027    0.252394
     0.288526    0.289243    0.300957    0.301128    0.301183    0.309899
     0.353086    0.356665    0.356672    0.356713    0.364683    0.413140
     0.424127    0.430241    0.455364    0.462901    0.468434    0.472003
     0.478209    0.478888    0.479164    0.479393    0.540910

 Minimum search - taking simple RFO step
 Searching for Lamda that Minimizes Along All modes
 Value Taken    Lamda =  -0.01152426
 Calculated Step too Large.  Step scaled by  0.658731
 Step Taken.  Stepsize is  0.300000

                             Maximum     Tolerance    Cnvgd?
         Gradient           0.019221      0.000300      NO
         Displacement       0.212749      0.001200      NO
         Energy change     -0.009233      0.000001      NO


 New Cartesian Coordinates Obtained by Inverse Iteration

 Displacement from previous Coordinates is:  0.441816
 ----------------------------------------------------------------
             Standard Nuclear Orientation (Angstroms)
    I     Atom           X                Y                Z
 ----------------------------------------------------------------
    1      C       0.0133627959     0.0157222183     0.0409857257
    2      C      -0.0283794034     0.1397753263     1.4372049023
    3      Cl      1.4430996304     0.2909909900     2.3668658258
    4      C      -1.2341190426     0.1566881440     2.1290882186
    5      H      -1.2379627964     0.2573886691     3.2056290401
    6      C      -2.4368641658     0.0501249781     1.4400078049
    7      Cl     -3.9265773817     0.0768680234     2.3445125277
    8      C      -2.4243961886    -0.0753639686     0.0476707894
    9      Cl     -3.9026357436    -0.2175778131    -0.8695873357
   10      C      -1.2113145512    -0.0893411360    -0.6284383016
   11      H      -1.2216196567    -0.2016794688    -1.7042314991
   12      C       1.2786077445    -0.0150728372    -0.7375310650
   13      C       2.2858287308    -0.9666678393    -0.4860607983
   14      Cl      2.0626075494    -2.1601369234     0.7748302739
   15      C       3.4667109413    -1.0193425295    -1.2187668226
   16      H       4.2040846736    -1.7751623360    -0.9835494572
   17      C       3.6744957628    -0.1079621978    -2.2461327740
   18      H       4.5906363301    -0.1423351057    -2.8236430249
   19      C       2.7108102099     0.8522100315    -2.5320419577
   20      H       2.8627510037     1.5778872430    -3.3195632986
   21      C       1.5394954777     0.8911401604    -1.7835834212
   22      Cl      0.4023467260     2.1830770063    -2.1598855205
 ----------------------------------------------------------------
 Nuclear Repulsion Energy =        1772.26550221 hartrees
 There are       81 alpha and       81 beta electrons
 Applying Cartesian multipole field
    Component          Value
    ---------          -----
     (2,0,0)        1.00000E-11
     (0,2,0)        2.00000E-11
     (0,0,2)       -3.00000E-11
 Nucleus-field energy     =    -0.0000000013 hartrees
 Requested basis set is 6-311++G(d,p)
 There are 162 shells and 449 basis functions
 A cutoff of  1.0D-15 yielded  10278 shell pairs
 There are     85394 function pairs (     91831 Cartesian)
 Smallest overlap matrix eigenvalue = 2.93E-07
 Linear dependence detected in AO basis
 Number of orthogonalized atomic orbitals = 444
 Maximum deviation from orthogonality = 2.712E-10
 Guess from superposition of atomic densities
 Warning:  Energy on first SCF cycle will be non-variational
 SAD guess density has 162.000000 electrons

 -----------------------------------------------------------------------
  General SCF calculation program by
  Eric Jon Sundstrom, Paul Horn, Yuezhi Mao, Dmitri Zuev, Alec White,
  David Stuck, Shaama M.S., Shane Yost, Joonho Lee, David Small,
  Daniel Levine, Susi Lehtola, Hugh Burton, Evgeny Epifanovsky,
  Bang C. Huynh
 -----------------------------------------------------------------------
 Exchange:     0.2000 Hartree-Fock + 0.0800 Slater + 0.7200 B88
 Correlation:  0.1900 VWN1RPA + 0.8100 LYP
 Using SG-1 standard quadrature grid
 A restricted SCF calculation will be
 performed using DIIS
 SCF converges when DIIS error is below 1.0e-08
 ---------------------------------------
  Cycle       Energy         DIIS error
 ---------------------------------------
    1   -2765.5243281437      2.93e-02  
    2   -2761.3621906327      2.39e-03  
    3   -2761.2765663515      2.94e-03  
    4   -2761.5025939147      4.76e-04  
    5   -2761.5078375474      1.83e-04  
    6   -2761.5085173121      8.96e-05  
    7   -2761.5087119684      1.60e-05  
    8   -2761.5087160344      8.28e-06  
    9   -2761.5087177354      2.29e-06  
   10   -2761.5087178573      9.95e-07  
   11   -2761.5087178812      2.31e-07  
   12   -2761.5087178824      1.10e-07  
   13   -2761.5087178826      3.71e-08  
   14   -2761.5087178825      1.24e-08  
   15   -2761.5087178826      4.05e-09  Convergence criterion met
 ---------------------------------------
 SCF time:   CPU 671.40s  wall 672.00s 
 SCF   energy in the final basis set =    -2761.5087178826
 Total energy in the final basis set =    -2761.5087178826

 --------------------------------------------------------------

                    Orbital Energies (a.u.)
 --------------------------------------------------------------

 Alpha MOs
 -- Occupied --
********-101.5711-101.5707-101.5665-101.5656 -10.2693 -10.2672 -10.2655
-10.2653 -10.2652 -10.2340 -10.2299 -10.2165 -10.2163 -10.2112 -10.2089
-10.2085  -9.4879  -9.4856  -9.4855  -9.4819  -9.4811  -7.2527  -7.2505
 -7.2503  -7.2466  -7.2457  -7.2428  -7.2420  -7.2405  -7.2404  -7.2398
 -7.2398  -7.2367  -7.2361  -7.2358  -7.2353  -0.9467  -0.9296  -0.9017
 -0.8907  -0.8771  -0.8457  -0.8442  -0.8032  -0.7629  -0.7550  -0.7376
 -0.6627  -0.6467  -0.6249  -0.6080  -0.5531  -0.5339  -0.5235  -0.5104
 -0.4947  -0.4796  -0.4634  -0.4607  -0.4569  -0.4445  -0.4332  -0.4246
 -0.4082  -0.4035  -0.3992  -0.3925  -0.3780  -0.3647  -0.3482  -0.3445
 -0.3390  -0.3324  -0.3270  -0.3242  -0.3136  -0.2947  -0.2709  -0.2666
 -0.2583
 -- Virtual --
 -0.0694  -0.0517  -0.0466  -0.0316  -0.0257  -0.0189  -0.0100   0.0034
  0.0058   0.0105   0.0140   0.0185   0.0270   0.0322   0.0383   0.0420
  0.0479   0.0538   0.0578   0.0626   0.0662   0.0715   0.0787   0.0828
  0.0843   0.0855   0.0942   0.0982   0.0999   0.1035   0.1062   0.1084
  0.1119   0.1161   0.1166   0.1181   0.1215   0.1239   0.1276   0.1298
  0.1316   0.1339   0.1379   0.1399   0.1456   0.1502   0.1509   0.1609
  0.1631   0.1639   0.1651   0.1748   0.1767   0.1828   0.1873   0.1882
  0.1977   0.2023   0.2102   0.2131   0.2136   0.2203   0.2248   0.2297
  0.2300   0.2365   0.2375   0.2444   0.2452   0.2460   0.2535   0.2588
  0.2599   0.2637   0.2663   0.2678   0.2743   0.2766   0.2779   0.2864
  0.2923   0.2965   0.3029   0.3044   0.3077   0.3140   0.3169   0.3208
  0.3246   0.3349   0.3418   0.3535   0.3787   0.4041   0.4178   0.4232
  0.4257   0.4462   0.4475   0.4508   0.4659   0.4705   0.4753   0.4795
  0.4858   0.4895   0.4972   0.5063   0.5109   0.5121   0.5212   0.5335
  0.5438   0.5476   0.5517   0.5587   0.5667   0.5687   0.5795   0.5847
  0.5903   0.5981   0.6051   0.6058   0.6112   0.6163   0.6216   0.6335
  0.6427   0.6471   0.6618   0.6675   0.6746   0.6782   0.6874   0.6931
  0.7013   0.7136   0.7204   0.7345   0.7443   0.7748   0.7876   0.7967
  0.8096   0.8164   0.8282   0.8325   0.8407   0.8420   0.8459   0.8479
  0.8515   0.8560   0.8592   0.8646   0.8653   0.8750   0.8830   0.8870
  0.8929   0.9018   0.9067   0.9155   0.9217   0.9250   0.9290   0.9325
  0.9376   0.9422   0.9504   0.9530   0.9590   0.9607   0.9742   0.9786
  0.9849   0.9942   0.9995   1.0066   1.0159   1.0306   1.0424   1.0529
  1.0673   1.0891   1.1013   1.1167   1.1370   1.1668   1.1917   1.2105
  1.2210   1.2319   1.2413   1.2587   1.2663   1.2729   1.2885   1.2942
  1.3104   1.3248   1.3330   1.3371   1.3610   1.3780   1.4387   1.4661
  1.4800   1.4916   1.5124   1.5364   1.5463   1.5538   1.5629   1.5720
  1.5898   1.5974   1.6252   1.6468   1.6584   1.6841   1.6982   1.7105
  1.7393   1.7450   1.7530   1.7637   1.8290   1.8438   1.8586   1.8742
  1.8862   1.8886   1.9113   1.9123   1.9229   1.9307   1.9508   1.9686
  1.9768   1.9799   2.0111   2.0166   2.0380   2.0501   2.0914   2.1252
  2.1421   2.1806   2.2003   2.2299   2.2391   2.2614   2.2851   2.2871
  2.2916   2.3033   2.3070   2.3284   2.3384   2.3548   2.3804   2.4068
  2.4221   2.4422   2.4443   2.4812   2.4948   2.5179   2.5232   2.5291
  2.5491   2.5712   2.5883   2.5905   2.6098   2.6384   2.6601   2.6788
  2.6927   2.7123   2.7144   2.7358   2.7466   2.7489   2.7635   2.7744
  2.7809   2.7877   2.7982   2.8102   2.8279   2.8363   2.8789   2.9021
  2.9483   2.9764   3.0690   3.0723   3.0775   3.1349   3.1384   3.1544
  3.1918   3.2153   3.2345   3.2711   3.3461   3.3497   3.3832   3.4918
  3.5225   3.5258   3.6313   3.7090   3.7422   3.8233   3.9033   3.9725
  4.0241   4.0902   4.1253   4.3922   4.7941   4.8248   9.7570   9.7961
  9.7998   9.8261   9.8421  23.3816  23.5398  23.8335  23.8471  23.8870
 23.9121  23.9500  24.0106  24.0457  24.0537  24.1088  24.1464  25.7839
 25.8676  25.9099  25.9319  25.9764  26.0891  26.1176  26.2259  26.3032
 26.4179  26.5058  26.6238  26.7378  26.8079  26.8417 215.7493 215.7944
215.7981 215.8306 215.8465
 --------------------------------------------------------------

          Ground-State Mulliken Net Atomic Charges

     Atom                 Charge (a.u.)
  ----------------------------------------
      1 C                     0.076679
      2 C                    -0.410842
      3 Cl                    0.346757
      4 C                    -0.961630
      5 H                     0.222666
      6 C                     0.027893
      7 Cl                    0.515691
      8 C                     0.404200
      9 Cl                    0.614774
     10 C                    -1.311789
     11 H                     0.216922
     12 C                    -0.044217
     13 C                    -0.229980
     14 Cl                    0.376553
     15 C                     0.127211
     16 H                     0.208640
     17 C                    -0.671659
     18 H                     0.170610
     19 C                    -0.256215
     20 H                     0.205010
     21 C                    -0.063921
     22 Cl                    0.436649
  ----------------------------------------
  Sum of atomic charges =     0.000000

 -----------------------------------------------------------------
                    Cartesian Multipole Moments
 -----------------------------------------------------------------
    Charge (ESU x 10^10)
                 0.0000
    Dipole Moment (Debye)
         X       2.5942      Y      -0.1800      Z      -1.4665
       Tot       2.9854
    Quadrupole Moments (Debye-Ang)
        XX    -126.9365     XY      -0.9775     YY    -135.6191
        XZ      -7.7475     YZ      -0.0776     ZZ    -126.3229
    Octopole Moments (Debye-Ang^2)
       XXX      80.6075    XXY      -7.4231    XYY       4.0697
       YYY      -2.4319    XXZ     -39.7909    XYZ      -2.8344
       YYZ      -3.8414    XZZ      17.6971    YZZ       2.3087
       ZZZ     -11.6547
    Hexadecapole Moments (Debye-Ang^3)
      XXXX   -4779.1517   XXXY      99.5113   XXYY   -1002.9618
      XYYY     140.0744   YYYY   -1026.1668   XXXZ     465.7724
      XXYZ      75.4068   XYYZ     198.9438   YYYZ     212.4323
      XXZZ   -1128.1373   XYZZ      66.2242   YYZZ    -571.6199
      XZZZ     528.8857   YZZZ     202.6643   ZZZZ   -2354.2500
 -----------------------------------------------------------------
 Calculating analytic gradient of the SCF energy
 Gradient of SCF Energy
            1           2           3           4           5           6
    1   0.0014233   0.0002095   0.0030582  -0.0001289   0.0000820  -0.0005056
    2   0.0003625  -0.0011978  -0.0135223  -0.0001153  -0.0000237  -0.0001272
    3  -0.0004850   0.0006257  -0.0083123  -0.0001593  -0.0000325   0.0002176
            7           8           9          10          11          12
    1   0.0001992  -0.0000656   0.0001085  -0.0001617   0.0000311  -0.0016352
    2  -0.0000061   0.0001293  -0.0000137   0.0019943  -0.0000664  -0.0003663
    3  -0.0002100  -0.0002910   0.0001930  -0.0000408  -0.0001332   0.0003802
           13          14          15          16          17          18
    1   0.0007709  -0.0029159   0.0002800  -0.0001241   0.0000991   0.0000287
    2   0.0003699   0.0133204   0.0003858   0.0000029  -0.0001232   0.0000529
    3   0.0007448   0.0086767  -0.0002318   0.0000282   0.0000267  -0.0000351
           19          20          21          22
    1  -0.0000174  -0.0000682  -0.0000654  -0.0006026
    2   0.0001587  -0.0000314  -0.0012486   0.0000653
    3  -0.0001678   0.0000940  -0.0006876  -0.0002006
 Max gradient component =       1.352E-02
 RMS gradient           =       2.856E-03
 Gradient time:  CPU 226.93 s  wall 226.95 s
 Geometry Optimization Parameters
   NAtoms,    NIC,     NZ,  NCons,   NDum,   NFix, NCnnct, MaxDiis
       22     163      22       0       0       0       0       0

 Cartesian Hessian Update
 Hessian updated using BFGS update


** GEOMETRY OPTIMIZATION IN DELOCALIZED INTERNAL COORDINATES **
   Searching for a Minimum

   Optimization Cycle:   5

                       Coordinates (Angstroms)
     ATOM                X               Y               Z
      1  C         0.0133627959    0.0157222183    0.0409857257
      2  C        -0.0283794034    0.1397753263    1.4372049023
      3  Cl        1.4430996304    0.2909909900    2.3668658258
      4  C        -1.2341190426    0.1566881440    2.1290882186
      5  H        -1.2379627964    0.2573886691    3.2056290401
      6  C        -2.4368641658    0.0501249781    1.4400078049
      7  Cl       -3.9265773817    0.0768680234    2.3445125277
      8  C        -2.4243961886   -0.0753639686    0.0476707894
      9  Cl       -3.9026357436   -0.2175778131   -0.8695873357
     10  C        -1.2113145512   -0.0893411360   -0.6284383016
     11  H        -1.2216196567   -0.2016794688   -1.7042314991
     12  C         1.2786077445   -0.0150728372   -0.7375310650
     13  C         2.2858287308   -0.9666678393   -0.4860607983
     14  Cl        2.0626075494   -2.1601369234    0.7748302739
     15  C         3.4667109413   -1.0193425295   -1.2187668226
     16  H         4.2040846736   -1.7751623360   -0.9835494572
     17  C         3.6744957628   -0.1079621978   -2.2461327740
     18  H         4.5906363301   -0.1423351057   -2.8236430249
     19  C         2.7108102099    0.8522100315   -2.5320419577
     20  H         2.8627510037    1.5778872430   -3.3195632986
     21  C         1.5394954777    0.8911401604   -1.7835834212
     22  Cl        0.4023467260    2.1830770063   -2.1598855205
   Point Group: c1    Number of degrees of freedom:    60


   Energy is  -2761.508717883

 Hessian updated using BFGS update

 60 Hessian modes will be used to form the next step
  Hessian Eigenvalues:
     0.017435    0.017876    0.019525    0.020916    0.021016    0.022945
     0.023587    0.023835    0.023860    0.024088    0.024091    0.024113
     0.024115    0.024134    0.024135    0.024142    0.024149    0.027636
     0.033729    0.076842    0.159993    0.159998    0.160002    0.160132
     0.160286    0.216160    0.221801    0.229482    0.231975    0.237137
     0.241083    0.249504    0.249993    0.250023    0.250030    0.252841
     0.288598    0.289405    0.300967    0.301177    0.301341    0.310141
     0.352996    0.356665    0.356665    0.356675    0.356711    0.364554
     0.413248    0.424138    0.430242    0.455338    0.462943    0.468485
     0.472146    0.478208    0.478941    0.479166    0.479609    0.540805

 Minimum search - taking simple RFO step
 Searching for Lamda that Minimizes Along All modes
 Value Taken    Lamda =  -0.00698195
 Calculated Step too Large.  Step scaled by  0.679370
 Step Taken.  Stepsize is  0.300000

                             Maximum     Tolerance    Cnvgd?
         Gradient           0.011758      0.000300      NO
         Displacement       0.203240      0.001200      NO
         Energy change     -0.006099      0.000001      NO


 New Cartesian Coordinates Obtained by Inverse Iteration

 Displacement from previous Coordinates is:  0.524853
 ----------------------------------------------------------------
             Standard Nuclear Orientation (Angstroms)
    I     Atom           X                Y                Z
 ----------------------------------------------------------------
    1      C       0.0131558896     0.0171985594     0.0399281252
    2      C      -0.0284673077     0.1851457147     1.4301427299
    3      Cl      1.4443924565     0.3862458859     2.3525389684
    4      C      -1.2334911287     0.2018640598     2.1226567109
    5      H      -1.2399897986     0.3350219486     3.1956671362
    6      C      -2.4341592439     0.0508350836     1.4374659533
    7      Cl     -3.9236940197     0.0764227146     2.3425172720
    8      C      -2.4208606813    -0.1192887068     0.0497079253
    9      Cl     -3.8967232500    -0.3152702486    -0.8606004578
   10      C      -1.2073902134    -0.1322892843    -0.6267079437
   11      H      -1.2136568113    -0.2739414493    -1.6994884117
   12      C       1.2799518882    -0.0136251697    -0.7369568574
   13      C       2.2652391305    -0.9929400759    -0.5132700698
   14      Cl      2.0153702350    -2.2123656344     0.7205890267
   15      C       3.4446324723    -1.0494283087    -1.2474180165
   16      H       4.1673045555    -1.8257661117    -1.0344729928
   17      C       3.6709460587    -0.1105270548    -2.2466891727
   18      H       4.5865006974    -0.1464137124    -2.8251021965
   19      C       2.7285634989     0.8789507843    -2.5030351402
   20      H       2.8957411025     1.6251009475    -3.2680505283
   21      C       1.5581828287     0.9182999414    -1.7527132930
   22      Cl      0.4394202868     2.2380007521    -2.0829289355
 ----------------------------------------------------------------
 Nuclear Repulsion Energy =        1770.46700461 hartrees
 There are       81 alpha and       81 beta electrons
 Applying Cartesian multipole field
    Component          Value
    ---------          -----
     (2,0,0)        1.00000E-11
     (0,2,0)        2.00000E-11
     (0,0,2)       -3.00000E-11
 Nucleus-field energy     =     0.0000000004 hartrees
 Requested basis set is 6-311++G(d,p)
 There are 162 shells and 449 basis functions
 A cutoff of  1.0D-15 yielded  10271 shell pairs
 There are     85393 function pairs (     91838 Cartesian)
 Smallest overlap matrix eigenvalue = 2.89E-07
 Linear dependence detected in AO basis
 Number of orthogonalized atomic orbitals = 444
 Maximum deviation from orthogonality = 1.813E-10
 Guess from superposition of atomic densities
 Warning:  Energy on first SCF cycle will be non-variational
 SAD guess density has 162.000000 electrons

 -----------------------------------------------------------------------
  General SCF calculation program by
  Eric Jon Sundstrom, Paul Horn, Yuezhi Mao, Dmitri Zuev, Alec White,
  David Stuck, Shaama M.S., Shane Yost, Joonho Lee, David Small,
  Daniel Levine, Susi Lehtola, Hugh Burton, Evgeny Epifanovsky,
  Bang C. Huynh
 -----------------------------------------------------------------------
 Exchange:     0.2000 Hartree-Fock + 0.0800 Slater + 0.7200 B88
 Correlation:  0.1900 VWN1RPA + 0.8100 LYP
 Using SG-1 standard quadrature grid
 A restricted SCF calculation will be
 performed using DIIS
 SCF converges when DIIS error is below 1.0e-08
 ---------------------------------------
  Cycle       Energy         DIIS error
 ---------------------------------------
    1   -2765.5134573664      2.92e-02  
    2   -2761.3663323858      2.39e-03  
    3   -2761.2819704675      2.93e-03  
    4   -2761.5065407807      4.72e-04  
    5   -2761.5117073330      1.82e-04  
    6   -2761.5123731541      8.85e-05  
    7   -2761.5125626921      1.48e-05  
    8   -2761.5125665182      6.72e-06  
    9   -2761.5125676176      1.64e-06  
   10   -2761.5125676773      7.54e-07  
   11   -2761.5125676910      1.57e-07  
   12   -2761.5125676916      8.53e-08  
   13   -2761.5125676918      3.77e-08  
   14   -2761.5125676917      1.23e-08  
   15   -2761.5125676920      4.62e-09  Convergence criterion met
 ---------------------------------------
 SCF time:   CPU 686.07s  wall 686.00s 
 SCF   energy in the final basis set =    -2761.5125676920
 Total energy in the final basis set =    -2761.5125676920

 --------------------------------------------------------------

                    Orbital Energies (a.u.)
 --------------------------------------------------------------

 Alpha MOs
 -- Occupied --
********-101.5713-101.5705-101.5674-101.5665 -10.2694 -10.2669 -10.2655
-10.2654 -10.2653 -10.2333 -10.2295 -10.2167 -10.2164 -10.2114 -10.2090
-10.2086  -9.4878  -9.4858  -9.4853  -9.4826  -9.4817  -7.2527  -7.2507
 -7.2500  -7.2474  -7.2464  -7.2428  -7.2420  -7.2407  -7.2402  -7.2400
 -7.2396  -7.2374  -7.2368  -7.2364  -7.2360  -0.9464  -0.9296  -0.9010
 -0.8908  -0.8772  -0.8455  -0.8441  -0.8032  -0.7629  -0.7551  -0.7378
 -0.6626  -0.6463  -0.6252  -0.6082  -0.5530  -0.5334  -0.5235  -0.5117
 -0.4944  -0.4796  -0.4632  -0.4608  -0.4569  -0.4441  -0.4328  -0.4247
 -0.4078  -0.4020  -0.3990  -0.3916  -0.3778  -0.3646  -0.3469  -0.3440
 -0.3388  -0.3325  -0.3267  -0.3243  -0.3184  -0.2929  -0.2714  -0.2677
 -0.2590
 -- Virtual --
 -0.0675  -0.0523  -0.0460  -0.0337  -0.0263  -0.0189  -0.0100   0.0035
  0.0059   0.0102   0.0137   0.0180   0.0268   0.0320   0.0378   0.0426
  0.0481   0.0534   0.0575   0.0622   0.0658   0.0711   0.0790   0.0828
  0.0841   0.0855   0.0942   0.0979   0.0996   0.1035   0.1068   0.1079
  0.1115   0.1162   0.1168   0.1179   0.1210   0.1232   0.1274   0.1299
  0.1320   0.1341   0.1368   0.1394   0.1448   0.1491   0.1507   0.1605
  0.1623   0.1635   0.1650   0.1749   0.1763   0.1827   0.1864   0.1875
  0.1968   0.2025   0.2102   0.2125   0.2136   0.2202   0.2260   0.2295
  0.2300   0.2372   0.2376   0.2434   0.2455   0.2460   0.2541   0.2587
  0.2603   0.2637   0.2662   0.2680   0.2737   0.2757   0.2772   0.2832
  0.2920   0.2950   0.3034   0.3055   0.3077   0.3148   0.3181   0.3209
  0.3252   0.3350   0.3423   0.3523   0.3787   0.4055   0.4172   0.4228
  0.4260   0.4456   0.4470   0.4501   0.4688   0.4719   0.4758   0.4806
  0.4890   0.4913   0.4965   0.5038   0.5090   0.5110   0.5205   0.5324
  0.5436   0.5485   0.5539   0.5593   0.5663   0.5742   0.5787   0.5859
  0.5927   0.5996   0.6046   0.6092   0.6132   0.6161   0.6237   0.6342
  0.6444   0.6502   0.6615   0.6678   0.6734   0.6794   0.6887   0.6930
  0.7019   0.7112   0.7198   0.7341   0.7433   0.7756   0.7893   0.7972
  0.8134   0.8171   0.8283   0.8333   0.8413   0.8423   0.8456   0.8477
  0.8525   0.8557   0.8581   0.8617   0.8658   0.8758   0.8838   0.8892
  0.8919   0.8961   0.9076   0.9139   0.9220   0.9262   0.9272   0.9311
  0.9362   0.9432   0.9459   0.9528   0.9556   0.9616   0.9757   0.9812
  0.9853   0.9929   0.9980   1.0106   1.0128   1.0294   1.0406   1.0496
  1.0653   1.0872   1.1057   1.1248   1.1399   1.1660   1.1937   1.2107
  1.2206   1.2313   1.2394   1.2589   1.2710   1.2768   1.2890   1.2920
  1.3110   1.3254   1.3320   1.3348   1.3629   1.3817   1.4421   1.4647
  1.4803   1.4918   1.5108   1.5393   1.5477   1.5543   1.5626   1.5729
  1.5904   1.5975   1.6237   1.6461   1.6593   1.6850   1.6962   1.7117
  1.7406   1.7465   1.7536   1.7643   1.8266   1.8422   1.8567   1.8696
  1.8845   1.8865   1.9143   1.9186   1.9228   1.9346   1.9514   1.9684
  1.9781   1.9818   2.0096   2.0200   2.0383   2.0490   2.0896   2.1249
  2.1445   2.1800   2.1976   2.2300   2.2388   2.2631   2.2814   2.2840
  2.2892   2.2992   2.3054   2.3303   2.3415   2.3547   2.3809   2.4103
  2.4236   2.4449   2.4478   2.4785   2.4942   2.5174   2.5203   2.5278
  2.5502   2.5700   2.5878   2.5889   2.6091   2.6360   2.6637   2.6807
  2.6919   2.7129   2.7156   2.7344   2.7468   2.7475   2.7631   2.7737
  2.7840   2.7866   2.7967   2.8072   2.8277   2.8348   2.8747   2.9007
  2.9525   2.9793   3.0688   3.0746   3.0784   3.1333   3.1375   3.1540
  3.1926   3.2167   3.2344   3.2708   3.3459   3.3512   3.3826   3.4942
  3.5225   3.5278   3.6328   3.7087   3.7444   3.8233   3.9045   3.9743
  4.0238   4.0909   4.1246   4.3822   4.7955   4.8260   9.7586   9.7978
  9.7996   9.8301   9.8416  23.3825  23.5408  23.8347  23.8497  23.8874
 23.9134  23.9508  24.0144  24.0453  24.0559  24.1114  24.1459  25.7832
 25.8657  25.9022  25.9066  25.9776  26.0900  26.1213  26.2224  26.3205
 26.3940  26.5074  26.6295  26.7331  26.8039  26.8368 215.7508 215.7958
215.7975 215.8319 215.8500
 --------------------------------------------------------------

          Ground-State Mulliken Net Atomic Charges

     Atom                 Charge (a.u.)
  ----------------------------------------
      1 C                     0.094382
      2 C                    -0.489776
      3 Cl                    0.323560
      4 C                    -0.856341
      5 H                     0.222803
      6 C                     0.087953
      7 Cl                    0.517151
      8 C                     0.270999
      9 Cl                    0.610203
     10 C                    -1.290336
     11 H                     0.216850
     12 C                    -0.074871
     13 C                    -0.219146
     14 Cl                    0.353107
     15 C                     0.154958
     16 H                     0.208194
     17 C                    -0.641509
     18 H                     0.171508
     19 C                    -0.234575
     20 H                     0.206093
     21 C                    -0.056997
     22 Cl                    0.425788
  ----------------------------------------
  Sum of atomic charges =     0.000000

 -----------------------------------------------------------------
                    Cartesian Multipole Moments
 -----------------------------------------------------------------
    Charge (ESU x 10^10)
                 0.0000
    Dipole Moment (Debye)
         X       2.5738      Y      -0.1695      Z      -1.4970
       Tot       2.9823
    Quadrupole Moments (Debye-Ang)
        XX    -126.9527     XY      -1.0679     YY    -135.4684
        XZ      -7.8483     YZ       0.1666     ZZ    -126.3279
    Octopole Moments (Debye-Ang^2)
       XXX      79.9333    XXY      -7.2832    XYY       4.6374
       YYY      -2.7847    XXZ     -40.3949    XYZ      -2.8701
       YYZ      -4.2087    XZZ      17.5748    YZZ       2.7483
       ZZZ     -11.6678
    Hexadecapole Moments (Debye-Ang^3)
      XXXX   -4759.7726   XXXY      75.7475   XXYY   -1005.3572
      XYYY     112.6555   YYYY   -1078.6092   XXXZ     474.1717
      XXYZ      70.2543   XYYZ     200.7681   YYYZ     190.3901
      XXZZ   -1116.9723   XYZZ      58.4514   YYZZ    -572.3355
      XZZZ     540.3004   YZZZ     185.0872   ZZZZ   -2311.0310
 -----------------------------------------------------------------
 Calculating analytic gradient of the SCF energy
 Gradient of SCF Energy
            1           2           3           4           5           6
    1   0.0012547   0.0000950   0.0019572   0.0000517   0.0000488  -0.0004896
    2   0.0002362  -0.0008314  -0.0088090  -0.0001148  -0.0000283   0.0000346
    3  -0.0002666  -0.0000381  -0.0048363  -0.0000991  -0.0000221   0.0003009
            7           8           9          10          11          12
    1   0.0002379  -0.0002633   0.0002068  -0.0001692   0.0000164  -0.0016390
    2  -0.0000590  -0.0000748   0.0000321   0.0013611  -0.0001038   0.0001675
    3  -0.0002203  -0.0005271   0.0002346  -0.0000029  -0.0001151   0.0003547
           13          14          15          16          17          18
    1   0.0006788  -0.0016892   0.0002845  -0.0000990   0.0000577   0.0000388
    2   0.0006202   0.0084560   0.0001286   0.0000036  -0.0001574   0.0000449
    3   0.0000698   0.0058380  -0.0001097   0.0000973   0.0000511  -0.0000173
           19          20          21          22
    1  -0.0000602  -0.0001303   0.0001454  -0.0005338
    2   0.0003205  -0.0000007  -0.0016260   0.0004003
    3  -0.0002142   0.0000862  -0.0005473  -0.0000165
 Max gradient component =       8.809E-03
 RMS gradient           =       1.850E-03
 Gradient time:  CPU 236.42 s  wall 236.43 s
 Geometry Optimization Parameters
   NAtoms,    NIC,     NZ,  NCons,   NDum,   NFix, NCnnct, MaxDiis
       22     163      22       0       0       0       0       0

 Cartesian Hessian Update
 Hessian updated using BFGS update


** GEOMETRY OPTIMIZATION IN DELOCALIZED INTERNAL COORDINATES **
   Searching for a Minimum

   Optimization Cycle:   6

                       Coordinates (Angstroms)
     ATOM                X               Y               Z
      1  C         0.0131558896    0.0171985594    0.0399281252
      2  C        -0.0284673077    0.1851457147    1.4301427299
      3  Cl        1.4443924565    0.3862458859    2.3525389684
      4  C        -1.2334911287    0.2018640598    2.1226567109
      5  H        -1.2399897986    0.3350219486    3.1956671362
      6  C        -2.4341592439    0.0508350836    1.4374659533
      7  Cl       -3.9236940197    0.0764227146    2.3425172720
      8  C        -2.4208606813   -0.1192887068    0.0497079253
      9  Cl       -3.8967232500   -0.3152702486   -0.8606004578
     10  C        -1.2073902134   -0.1322892843   -0.6267079437
     11  H        -1.2136568113   -0.2739414493   -1.6994884117
     12  C         1.2799518882   -0.0136251697   -0.7369568574
     13  C         2.2652391305   -0.9929400759   -0.5132700698
     14  Cl        2.0153702350   -2.2123656344    0.7205890267
     15  C         3.4446324723   -1.0494283087   -1.2474180165
     16  H         4.1673045555   -1.8257661117   -1.0344729928
     17  C         3.6709460587   -0.1105270548   -2.2466891727
     18  H         4.5865006974   -0.1464137124   -2.8251021965
     19  C         2.7285634989    0.8789507843   -2.5030351402
     20  H         2.8957411025    1.6251009475   -3.2680505283
     21  C         1.5581828287    0.9182999414   -1.7527132930
     22  Cl        0.4394202868    2.2380007521   -2.0829289355
   Point Group: c1    Number of degrees of freedom:    60


   Energy is  -2761.512567692

 Hessian updated using BFGS update

 60 Hessian modes will be used to form the next step
  Hessian Eigenvalues:
     0.015459    0.017768    0.019033    0.020905    0.020962    0.022938
     0.023595    0.023823    0.023854    0.024088    0.024092    0.024113
     0.024116    0.024135    0.024138    0.024142    0.024146    0.025292
     0.027885    0.076202    0.159994    0.159998    0.160003    0.160135
     0.160288    0.216245    0.221802    0.229521    0.231985    0.237114
     0.241098    0.249523    0.249998    0.250026    0.250059    0.252825
     0.288682    0.289504    0.300965    0.301181    0.301311    0.310117
     0.352914    0.356665    0.356665    0.356675    0.356708    0.364399
     0.413254    0.424132    0.430246    0.455317    0.462930    0.468489
     0.472157    0.478207    0.478946    0.479170    0.479607    0.540550

 Minimum search - taking simple RFO step
 Searching for Lamda that Minimizes Along All modes
 Value Taken    Lamda =  -0.00460568
 Calculated Step too Large.  Step scaled by  0.671788
 Step Taken.  Stepsize is  0.300000

                             Maximum     Tolerance    Cnvgd?
         Gradient           0.007576      0.000300      NO
         Displacement       0.204373      0.001200      NO
         Energy change     -0.003850      0.000001      NO


 New Cartesian Coordinates Obtained by Inverse Iteration

 Displacement from previous Coordinates is:  0.516874
 ----------------------------------------------------------------
             Standard Nuclear Orientation (Angstroms)
    I     Atom           X                Y                Z
 ----------------------------------------------------------------
    1      C       0.0110813252     0.0173202866     0.0369802228
    2      C      -0.0296676583     0.2278062896     1.4202480013
    3      Cl      1.4455152878     0.4815760780     2.3289076806
    4      C      -1.2327579286     0.2449467948     2.1155140734
    5      H      -1.2408720575     0.4109453181     3.1839465927
    6      C      -2.4312165302     0.0502582067     1.4370860650
    7      Cl     -3.9197479149     0.0774244368     2.3447624367
    8      C      -2.4179954862    -0.1621040970     0.0551238815
    9      Cl     -3.8921650119    -0.4105940886    -0.8452229113
   10      C      -1.2053760625    -0.1742115438    -0.6240383262
   11      H      -1.2090858027    -0.3433003452    -1.6931351563
   12      C       1.2809620905    -0.0124320894    -0.7378741686
   13      C       2.2433688889    -1.0182658151    -0.5411610955
   14      Cl      1.9637055329    -2.2648678065     0.6606283608
   15      C       3.4227549000    -1.0767769924    -1.2745515850
   16      H       4.1301686562    -1.8730291737    -1.0852899673
   17      C       3.6701630638    -0.1107162863    -2.2433288641
   18      H       4.5858976520    -0.1478599439    -2.8213739550
   19      C       2.7495821398     0.9056918672    -2.4712073312
   20      H       2.9339131710     1.6701421637    -3.2140126341
   21      C       1.5782698550     0.9452922989    -1.7217743698
   22      Cl      0.4744705358     2.2839850765    -2.0164471182
 ----------------------------------------------------------------
 Nuclear Repulsion Energy =        1768.99915625 hartrees
 There are       81 alpha and       81 beta electrons
 Applying Cartesian multipole field
    Component          Value
    ---------          -----
     (2,0,0)        1.00000E-11
     (0,2,0)        2.00000E-11
     (0,0,2)       -3.00000E-11
 Nucleus-field energy     =     0.0000000022 hartrees
 Requested basis set is 6-311++G(d,p)
 There are 162 shells and 449 basis functions
 A cutoff of  1.0D-15 yielded  10274 shell pairs
 There are     85434 function pairs (     91881 Cartesian)
 Smallest overlap matrix eigenvalue = 2.80E-07
 Linear dependence detected in AO basis
 Number of orthogonalized atomic orbitals = 444
 Maximum deviation from orthogonality = 3.250E-10
 Guess from superposition of atomic densities
 Warning:  Energy on first SCF cycle will be non-variational
 SAD guess density has 162.000000 electrons

 -----------------------------------------------------------------------
  General SCF calculation program by
  Eric Jon Sundstrom, Paul Horn, Yuezhi Mao, Dmitri Zuev, Alec White,
  David Stuck, Shaama M.S., Shane Yost, Joonho Lee, David Small,
  Daniel Levine, Susi Lehtola, Hugh Burton, Evgeny Epifanovsky,
  Bang C. Huynh
 -----------------------------------------------------------------------
 Exchange:     0.2000 Hartree-Fock + 0.0800 Slater + 0.7200 B88
 Correlation:  0.1900 VWN1RPA + 0.8100 LYP
 Using SG-1 standard quadrature grid
 A restricted SCF calculation will be
 performed using DIIS
 SCF converges when DIIS error is below 1.0e-08
 ---------------------------------------
  Cycle       Energy         DIIS error
 ---------------------------------------
    1   -2765.5059614884      2.92e-02  
    2   -2761.3689220418      2.39e-03  
    3   -2761.2853520502      2.92e-03  
    4   -2761.5091131225      4.70e-04  
    5   -2761.5142184683      1.82e-04  
    6   -2761.5148778613      8.86e-05  
    7   -2761.5150668143      1.55e-05  
    8   -2761.5150706207      8.26e-06  
    9   -2761.5150722681      2.22e-06  
   10   -2761.5150723770      9.86e-07  
   11   -2761.5150724007      2.23e-07  
   12   -2761.5150724020      1.12e-07  
   13   -2761.5150724022      3.71e-08  
   14   -2761.5150724021      1.26e-08  
   15   -2761.5150724021      3.89e-09  Convergence criterion met
 ---------------------------------------
 SCF time:   CPU 670.20s  wall 670.00s 
 SCF   energy in the final basis set =    -2761.5150724021
 Total energy in the final basis set =    -2761.5150724021

 --------------------------------------------------------------

                    Orbital Energies (a.u.)
 --------------------------------------------------------------

 Alpha MOs
 -- Occupied --
********-101.5714-101.5705-101.5682-101.5673 -10.2695 -10.2667 -10.2656
-10.2654 -10.2652 -10.2327 -10.2292 -10.2169 -10.2166 -10.2114 -10.2090
-10.2086  -9.4878  -9.4859  -9.4852  -9.4832  -9.4823  -7.2526  -7.2509
 -7.2499  -7.2480  -7.2470  -7.2427  -7.2419  -7.2408  -7.2401  -7.2401
 -7.2395  -7.2379  -7.2374  -7.2371  -7.2366  -0.9463  -0.9296  -0.9005
 -0.8909  -0.8772  -0.8457  -0.8437  -0.8031  -0.7629  -0.7552  -0.7379
 -0.6625  -0.6459  -0.6255  -0.6083  -0.5529  -0.5329  -0.5235  -0.5129
 -0.4941  -0.4796  -0.4630  -0.4608  -0.4571  -0.4438  -0.4326  -0.4248
 -0.4075  -0.4011  -0.3987  -0.3909  -0.3778  -0.3644  -0.3462  -0.3433
 -0.3385  -0.3327  -0.3265  -0.3243  -0.3224  -0.2911  -0.2724  -0.2682
 -0.2596
 -- Virtual --
 -0.0654  -0.0528  -0.0454  -0.0359  -0.0269  -0.0188  -0.0100   0.0036
  0.0060   0.0100   0.0134   0.0175   0.0267   0.0319   0.0374   0.0432
  0.0485   0.0530   0.0572   0.0618   0.0654   0.0707   0.0793   0.0827
  0.0839   0.0855   0.0943   0.0973   0.0994   0.1034   0.1071   0.1077
  0.1111   0.1161   0.1167   0.1182   0.1206   0.1225   0.1271   0.1300
  0.1325   0.1343   0.1358   0.1389   0.1442   0.1479   0.1506   0.1588
  0.1627   0.1633   0.1652   0.1750   0.1766   0.1825   0.1857   0.1867
  0.1960   0.2025   0.2098   0.2124   0.2135   0.2201   0.2270   0.2287
  0.2304   0.2369   0.2387   0.2422   0.2451   0.2466   0.2542   0.2582
  0.2610   0.2629   0.2664   0.2687   0.2726   0.2742   0.2778   0.2814
  0.2918   0.2933   0.3036   0.3065   0.3078   0.3157   0.3180   0.3220
  0.3256   0.3331   0.3432   0.3508   0.3787   0.4068   0.4167   0.4223
  0.4266   0.4445   0.4468   0.4501   0.4709   0.4725   0.4758   0.4816
  0.4872   0.4918   0.5020   0.5029   0.5086   0.5102   0.5197   0.5311
  0.5430   0.5495   0.5555   0.5608   0.5657   0.5769   0.5779   0.5889
  0.5930   0.5987   0.6037   0.6134   0.6141   0.6184   0.6267   0.6347
  0.6447   0.6519   0.6611   0.6684   0.6733   0.6798   0.6882   0.6948
  0.7027   0.7075   0.7194   0.7337   0.7430   0.7764   0.7901   0.7982
  0.8155   0.8187   0.8302   0.8332   0.8407   0.8437   0.8455   0.8468
  0.8523   0.8546   0.8584   0.8588   0.8666   0.8792   0.8831   0.8881
  0.8899   0.8943   0.9078   0.9103   0.9171   0.9233   0.9281   0.9316
  0.9382   0.9435   0.9476   0.9529   0.9562   0.9631   0.9767   0.9848
  0.9853   0.9921   0.9976   1.0097   1.0142   1.0285   1.0393   1.0474
  1.0630   1.0860   1.1112   1.1291   1.1439   1.1652   1.1962   1.2125
  1.2214   1.2304   1.2392   1.2589   1.2723   1.2795   1.2887   1.2939
  1.3122   1.3244   1.3301   1.3347   1.3644   1.3864   1.4455   1.4601
  1.4805   1.4910   1.5085   1.5428   1.5492   1.5540   1.5623   1.5742
  1.5905   1.5967   1.6226   1.6459   1.6604   1.6862   1.6932   1.7125
  1.7420   1.7477   1.7543   1.7647   1.8248   1.8406   1.8546   1.8639
  1.8817   1.8850   1.9161   1.9222   1.9236   1.9401   1.9522   1.9678
  1.9779   1.9850   2.0095   2.0239   2.0381   2.0483   2.0876   2.1240
  2.1470   2.1796   2.1950   2.2309   2.2386   2.2641   2.2785   2.2834
  2.2893   2.2989   2.3024   2.3298   2.3445   2.3529   2.3810   2.4128
  2.4265   2.4462   2.4516   2.4761   2.4938   2.5103   2.5216   2.5291
  2.5515   2.5689   2.5842   2.5890   2.6081   2.6325   2.6674   2.6825
  2.6915   2.7132   2.7168   2.7336   2.7452   2.7480   2.7636   2.7738
  2.7832   2.7889   2.7947   2.8055   2.8280   2.8349   2.8694   2.8996
  2.9562   2.9817   3.0688   3.0778   3.0800   3.1314   3.1372   3.1535
  3.1937   3.2179   3.2343   3.2714   3.3454   3.3526   3.3824   3.4967
  3.5235   3.5302   3.6345   3.7087   3.7468   3.8232   3.9055   3.9761
  4.0234   4.0914   4.1243   4.3729   4.7973   4.8268   9.7602   9.7987
  9.8006   9.8210   9.8515  23.3838  23.5413  23.8356  23.8514  23.8872
 23.9143  23.9513  24.0170  24.0450  24.0582  24.1144  24.1461  25.7826
 25.8652  25.8992  25.9077  25.9671  26.0907  26.1264  26.2201  26.3385
 26.3633  26.5091  26.6382  26.7285  26.7961  26.8363 215.7523 215.7948
215.7995 215.8218 215.8617
 --------------------------------------------------------------

          Ground-State Mulliken Net Atomic Charges

     Atom                 Charge (a.u.)
  ----------------------------------------
      1 C                     0.092977
      2 C                    -0.582924
      3 Cl                    0.320599
      4 C                    -0.731197
      5 H                     0.223242
      6 C                     0.136342
      7 Cl                    0.518618
      8 C                     0.133794
      9 Cl                    0.606985
     10 C                    -1.243060
     11 H                     0.216654
     12 C                    -0.112130
     13 C                    -0.199461
     14 Cl                    0.342143
     15 C                     0.154351
     16 H                     0.207666
     17 C                    -0.613109
     18 H                     0.172191
     19 C                    -0.209870
     20 H                     0.207379
     21 C                    -0.068732
     22 Cl                    0.427543
  ----------------------------------------
  Sum of atomic charges =     0.000000

 -----------------------------------------------------------------
                    Cartesian Multipole Moments
 -----------------------------------------------------------------
    Charge (ESU x 10^10)
                 0.0000
    Dipole Moment (Debye)
         X       2.5631      Y      -0.1547      Z      -1.5204
       Tot       2.9841
    Quadrupole Moments (Debye-Ang)
        XX    -126.9832     XY      -1.1436     YY    -135.3135
        XZ      -7.9047     YZ       0.3730     ZZ    -126.3588
    Octopole Moments (Debye-Ang^2)
       XXX      79.7492    XXY      -6.9645    XYY       5.2415
       YYY      -2.8958    XXZ     -40.8302    XYZ      -2.9379
       YYZ      -4.4314    XZZ      17.5207    YZZ       3.1972
       ZZZ     -11.2767
    Hexadecapole Moments (Debye-Ang^3)
      XXXX   -4741.6781   XXXY      52.0469   XXYY   -1008.2138
      XYYY      85.2807   YYYY   -1132.1657   XXXZ     484.7948
      XXYZ      64.8052   XYYZ     203.3766   YYYZ     168.2593
      XXZZ   -1106.1857   XYZZ      50.2178   YYZZ    -573.0268
      XZZZ     554.0245   YZZZ     167.1509   ZZZZ   -2268.6178
 -----------------------------------------------------------------
 Calculating analytic gradient of the SCF energy
 Gradient of SCF Energy
            1           2           3           4           5           6
    1   0.0004859  -0.0000414   0.0013231   0.0000409  -0.0000046  -0.0002238
    2  -0.0000637  -0.0006281  -0.0056373  -0.0000223  -0.0000090   0.0000164
    3   0.0000586  -0.0005735  -0.0027643  -0.0000444   0.0000025   0.0003173
            7           8           9          10          11          12
    1   0.0001441  -0.0002428   0.0001563  -0.0000548   0.0000425  -0.0008848
    2  -0.0000353  -0.0002053   0.0001150   0.0008697  -0.0000591   0.0004290
    3  -0.0001151  -0.0004231   0.0001306  -0.0000183  -0.0001570   0.0001626
           13          14          15          16          17          18
    1   0.0005129  -0.0010002   0.0000855  -0.0000525  -0.0000122   0.0000111
    2   0.0006490   0.0052064  -0.0000408   0.0000318   0.0000027   0.0000324
    3  -0.0001459   0.0039169   0.0000562   0.0000686   0.0000003  -0.0000184
           19          20          21          22
    1  -0.0000311  -0.0000863   0.0001788  -0.0003466
    2   0.0001879  -0.0000084  -0.0010821   0.0002513
    3  -0.0002359   0.0000301  -0.0002941   0.0000465
 Max gradient component =       5.637E-03
 RMS gradient           =       1.169E-03
 Gradient time:  CPU 229.54 s  wall 229.55 s
 Geometry Optimization Parameters
   NAtoms,    NIC,     NZ,  NCons,   NDum,   NFix, NCnnct, MaxDiis
       22     163      22       0       0       0       0       0

 Cartesian Hessian Update
 Hessian updated using BFGS update


** GEOMETRY OPTIMIZATION IN DELOCALIZED INTERNAL COORDINATES **
   Searching for a Minimum

   Optimization Cycle:   7

                       Coordinates (Angstroms)
     ATOM                X               Y               Z
      1  C         0.0110813252    0.0173202866    0.0369802228
      2  C        -0.0296676583    0.2278062896    1.4202480013
      3  Cl        1.4455152878    0.4815760780    2.3289076806
      4  C        -1.2327579286    0.2449467948    2.1155140734
      5  H        -1.2408720575    0.4109453181    3.1839465927
      6  C        -2.4312165302    0.0502582067    1.4370860650
      7  Cl       -3.9197479149    0.0774244368    2.3447624367
      8  C        -2.4179954862   -0.1621040970    0.0551238815
      9  Cl       -3.8921650119   -0.4105940886   -0.8452229113
     10  C        -1.2053760625   -0.1742115438   -0.6240383262
     11  H        -1.2090858027   -0.3433003452   -1.6931351563
     12  C         1.2809620905   -0.0124320894   -0.7378741686
     13  C         2.2433688889   -1.0182658151   -0.5411610955
     14  Cl        1.9637055329   -2.2648678065    0.6606283608
     15  C         3.4227549000   -1.0767769924   -1.2745515850
     16  H         4.1301686562   -1.8730291737   -1.0852899673
     17  C         3.6701630638   -0.1107162863   -2.2433288641
     18  H         4.5858976520   -0.1478599439   -2.8213739550
     19  C         2.7495821398    0.9056918672   -2.4712073312
     20  H         2.9339131710    1.6701421637   -3.2140126341
     21  C         1.5782698550    0.9452922989   -1.7217743698
     22  Cl        0.4744705358    2.2839850765   -2.0164471182
   Point Group: c1    Number of degrees of freedom:    60


   Energy is  -2761.515072402

 Hessian updated using BFGS update

 60 Hessian modes will be used to form the next step
  Hessian Eigenvalues:
     0.011673    0.017751    0.018936    0.020865    0.020934    0.022562
     0.022971    0.023614    0.023844    0.023927    0.024090    0.024097
     0.024114    0.024116    0.024135    0.024139    0.024145    0.024241
     0.027885    0.075784    0.159995    0.159999    0.160003    0.160133
     0.160290    0.216363    0.221801    0.229494    0.231996    0.237089
     0.241104    0.249511    0.249998    0.250020    0.250036    0.252830
     0.288659    0.289420    0.300950    0.301162    0.301228    0.310220
     0.352927    0.356665    0.356666    0.356674    0.356708    0.364334
     0.413275    0.424138    0.430250    0.455298    0.462900    0.468488
     0.472155    0.478239    0.478961    0.479170    0.479607    0.540277

 Minimum search - taking simple RFO step
 Searching for Lamda that Minimizes Along All modes
 Value Taken    Lamda =  -0.00287766
 Calculated Step too Large.  Step scaled by  0.692421
 Step Taken.  Stepsize is  0.300000

                             Maximum     Tolerance    Cnvgd?
         Gradient           0.004875      0.000300      NO
         Displacement       0.204928      0.001200      NO
         Energy change     -0.002505      0.000001      NO


 New Cartesian Coordinates Obtained by Inverse Iteration

 Displacement from previous Coordinates is:  0.526545
 ----------------------------------------------------------------
             Standard Nuclear Orientation (Angstroms)
    I     Atom           X                Y                Z
 ----------------------------------------------------------------
    1      C       0.0077149803     0.0194826655     0.0315257663
    2      C      -0.0310144490     0.2712955052     1.4072855283
    3      Cl      1.4465771384     0.5777535834     2.2975840760
    4      C      -1.2312877323     0.2880042462     2.1068807497
    5      H      -1.2398139787     0.4852379050     3.1699609611
    6      C      -2.4277757249     0.0504944734     1.4380220112
    7      Cl     -3.9140561217     0.0758485866     2.3504194845
    8      C      -2.4156832616    -0.2028148126     0.0632151191
    9      Cl     -3.8879936322    -0.5104660050    -0.8221729940
   10      C      -1.2051091600    -0.2133761356    -0.6206061939
   11      H      -1.2077400870    -0.4116669214    -1.6847547359
   12      C       1.2795991628    -0.0123022167    -0.7423395148
   13      C       2.2184667399    -1.0434141456    -0.5718107075
   14      Cl      1.9068464353    -2.3163593489     0.5948808341
   15      C       3.3999408554    -1.1030329631    -1.3014595552
   16      H       4.0913523307    -1.9183068689    -1.1353153999
   17      C       3.6718112614    -0.1101411718    -2.2365352391
   18      H       4.5899860944    -0.1471603839    -2.8107287879
   19      C       2.7733101047     0.9313901763    -2.4369991497
   20      H       2.9774580046     1.7143262742    -3.1550552176
   21      C       1.5978230736     0.9696652661    -1.6934681130
   22      Cl      0.5105566120     2.3267729267    -1.9547490896
 ----------------------------------------------------------------
 Nuclear Repulsion Energy =        1767.89620098 hartrees
 There are       81 alpha and       81 beta electrons
 Applying Cartesian multipole field
    Component          Value
    ---------          -----
     (2,0,0)        1.00000E-11
     (0,2,0)        2.00000E-11
     (0,0,2)       -3.00000E-11
 Nucleus-field energy     =     0.0000000040 hartrees
 Requested basis set is 6-311++G(d,p)
 There are 162 shells and 449 basis functions
 A cutoff of  1.0D-15 yielded  10272 shell pairs
 There are     85425 function pairs (     91873 Cartesian)
 Smallest overlap matrix eigenvalue = 2.65E-07
 Linear dependence detected in AO basis
 Number of orthogonalized atomic orbitals = 445
 Maximum deviation from orthogonality = 3.557E-10
 Guess from superposition of atomic densities
 Warning:  Energy on first SCF cycle will be non-variational
 SAD guess density has 162.000000 electrons

 -----------------------------------------------------------------------
  General SCF calculation program by
  Eric Jon Sundstrom, Paul Horn, Yuezhi Mao, Dmitri Zuev, Alec White,
  David Stuck, Shaama M.S., Shane Yost, Joonho Lee, David Small,
  Daniel Levine, Susi Lehtola, Hugh Burton, Evgeny Epifanovsky,
  Bang C. Huynh
 -----------------------------------------------------------------------
 Exchange:     0.2000 Hartree-Fock + 0.0800 Slater + 0.7200 B88
 Correlation:  0.1900 VWN1RPA + 0.8100 LYP
 Using SG-1 standard quadrature grid
 A restricted SCF calculation will be
 performed using DIIS
 SCF converges when DIIS error is below 1.0e-08
 ---------------------------------------
  Cycle       Energy         DIIS error
 ---------------------------------------
    1   -2765.5016664034      2.92e-02  
    2   -2761.3705408580      2.38e-03  
    3   -2761.2874426637      2.92e-03  
    4   -2761.5108399840      4.67e-04  
    5   -2761.5158921009      1.82e-04  
    6   -2761.5165470054      8.92e-05  
    7   -2761.5167380251      1.70e-05  
    8   -2761.5167422892      1.02e-05  
    9   -2761.5167448754      2.33e-06  
   10   -2761.5167449992      9.60e-07  
   11   -2761.5167450219      2.19e-07  
   12   -2761.5167450229      1.10e-07  
   13   -2761.5167450231      3.67e-08  
   14   -2761.5167450232      1.26e-08  
   15   -2761.5167450233      3.79e-09  Convergence criterion met
 ---------------------------------------
 SCF time:   CPU 671.42s  wall 671.00s 
 SCF   energy in the final basis set =    -2761.5167450233
 Total energy in the final basis set =    -2761.5167450233

 --------------------------------------------------------------

                    Orbital Energies (a.u.)
 --------------------------------------------------------------

 Alpha MOs
 -- Occupied --
********-101.5714-101.5705-101.5688-101.5679 -10.2696 -10.2664 -10.2658
-10.2653 -10.2652 -10.2320 -10.2289 -10.2169 -10.2167 -10.2114 -10.2090
-10.2086  -9.4877  -9.4860  -9.4852  -9.4837  -9.4829  -7.2525  -7.2509
 -7.2499  -7.2485  -7.2476  -7.2426  -7.2418  -7.2408  -7.2401  -7.2401
 -7.2395  -7.2385  -7.2379  -7.2376  -7.2372  -0.9462  -0.9296  -0.9002
 -0.8911  -0.8771  -0.8460  -0.8434  -0.8030  -0.7629  -0.7553  -0.7379
 -0.6624  -0.6455  -0.6258  -0.6083  -0.5529  -0.5324  -0.5235  -0.5139
 -0.4938  -0.4797  -0.4628  -0.4608  -0.4572  -0.4435  -0.4324  -0.4248
 -0.4074  -0.4007  -0.3980  -0.3904  -0.3779  -0.3643  -0.3459  -0.3424
 -0.3382  -0.3329  -0.3271  -0.3250  -0.3243  -0.2893  -0.2736  -0.2683
 -0.2601
 -- Virtual --
 -0.0632  -0.0532  -0.0449  -0.0380  -0.0275  -0.0187  -0.0100   0.0036
  0.0061   0.0098   0.0132   0.0172   0.0265   0.0317   0.0369   0.0433
  0.0489   0.0527   0.0567   0.0613   0.0652   0.0702   0.0797   0.0824
  0.0836   0.0857   0.0943   0.0964   0.0992   0.1032   0.1062   0.1084
  0.1106   0.1160   0.1162   0.1181   0.1204   0.1220   0.1266   0.1298
  0.1323   0.1336   0.1349   0.1377   0.1427   0.1465   0.1497   0.1562
  0.1619   0.1630   0.1656   0.1725   0.1768   0.1789   0.1852   0.1856
  0.1933   0.2021   0.2080   0.2124   0.2132   0.2196   0.2262   0.2276
  0.2303   0.2362   0.2395   0.2413   0.2450   0.2466   0.2541   0.2570
  0.2607   0.2625   0.2657   0.2689   0.2715   0.2722   0.2780   0.2815
  0.2851   0.2911   0.2974   0.3036   0.3075   0.3121   0.3169   0.3176
  0.3240   0.3283   0.3317   0.3460   0.3494   0.3798   0.4160   0.4177
  0.4218   0.4281   0.4436   0.4498   0.4510   0.4711   0.4739   0.4762
  0.4834   0.4880   0.4919   0.5035   0.5089   0.5094   0.5117   0.5189
  0.5305   0.5442   0.5510   0.5554   0.5638   0.5650   0.5763   0.5791
  0.5925   0.5965   0.5994   0.6051   0.6127   0.6193   0.6259   0.6300
  0.6367   0.6446   0.6553   0.6596   0.6693   0.6741   0.6834   0.6930
  0.6954   0.7032   0.7161   0.7191   0.7362   0.7432   0.7774   0.7948
  0.7996   0.8207   0.8215   0.8329   0.8397   0.8411   0.8445   0.8469
  0.8493   0.8527   0.8535   0.8579   0.8609   0.8681   0.8776   0.8827
  0.8875   0.8896   0.8999   0.9065   0.9100   0.9137   0.9213   0.9289
  0.9371   0.9438   0.9487   0.9541   0.9567   0.9590   0.9666   0.9789
  0.9863   0.9881   0.9955   0.9979   1.0103   1.0173   1.0285   1.0401
  1.0466   1.0612   1.0853   1.1157   1.1294   1.1494   1.1656   1.1996
  1.2151   1.2224   1.2304   1.2400   1.2593   1.2747   1.2808   1.2887
  1.2975   1.3142   1.3221   1.3279   1.3360   1.3661   1.3921   1.4473
  1.4567   1.4801   1.4902   1.5061   1.5474   1.5514   1.5550   1.5639
  1.5762   1.5896   1.5958   1.6218   1.6459   1.6619   1.6875   1.6904
  1.7149   1.7436   1.7490   1.7553   1.7650   1.8240   1.8385   1.8533
  1.8582   1.8800   1.8845   1.9177   1.9231   1.9259   1.9464   1.9530
  1.9673   1.9766   1.9882   2.0119   2.0291   2.0378   2.0477   2.0861
  2.1252   2.1491   2.1796   2.1928   2.2321   2.2386   2.2646   2.2755
  2.2871   2.2933   2.2970   2.3025   2.3275   2.3471   2.3514   2.3816
  2.4219   2.4308   2.4447   2.4549   2.4768   2.4944   2.5064   2.5282
  2.5335   2.5524   2.5676   2.5795   2.5913   2.6074   2.6392   2.6713
  2.6845   2.6924   2.7135   2.7183   2.7332   2.7454   2.7490   2.7648
  2.7744   2.7802   2.7891   2.7952   2.8086   2.8342   2.8374   2.8638
  2.8984   2.9596   2.9893   3.0696   3.0821   3.0826   3.1305   3.1383
  3.1528   3.1947   3.2206   3.2335   3.2733   3.3447   3.3539   3.3832
  3.5007   3.5251   3.5402   3.6381   3.7090   3.7498   3.8235   3.9066
  3.9785   4.0232   4.0918   4.1244   4.3647   4.7994   4.8267   9.7616
  9.7989   9.8042   9.8195   9.8527  23.3854  23.5421  23.8357  23.8529
 23.8871  23.9154  23.9544  24.0215  24.0446  24.0611  24.1175  24.1466
 25.7822  25.8658  25.9009  25.9301  25.9498  26.0937  26.1420  26.2214
 26.3390  26.3663  26.5113  26.6466  26.7364  26.7938  26.8445 215.7537
215.7944 215.8031 215.8224 215.8627
 --------------------------------------------------------------

          Ground-State Mulliken Net Atomic Charges

     Atom                 Charge (a.u.)
  ----------------------------------------
      1 C                     0.247651
      2 C                    -0.985035
      3 Cl                    0.365777
      4 C                    -0.552075
      5 H                     0.224198
      6 C                    -0.041134
      7 Cl                    0.523805
      8 C                     0.329063
      9 Cl                    0.596274
     10 C                    -1.168385
     11 H                     0.220546
     12 C                    -0.082760
     13 C                    -0.194540
     14 Cl                    0.359968
     15 C                     0.080886
     16 H                     0.207145
     17 C                    -0.626212
     18 H                     0.172248
     19 C                    -0.172886
     20 H                     0.209544
     21 C                    -0.144270
     22 Cl                    0.430193
  ----------------------------------------
  Sum of atomic charges =     0.000000

 -----------------------------------------------------------------
                    Cartesian Multipole Moments
 -----------------------------------------------------------------
    Charge (ESU x 10^10)
                 0.0000
    Dipole Moment (Debye)
         X       2.5600      Y      -0.1372      Z      -1.5296
       Tot       2.9853
    Quadrupole Moments (Debye-Ang)
        XX    -126.9975     XY      -1.2040     YY    -135.1540
        XZ      -7.9070     YZ       0.5505     ZZ    -126.4478
    Octopole Moments (Debye-Ang^2)
       XXX      79.9890    XXY      -6.4891    XYY       5.8390
       YYY      -2.6958    XXZ     -41.0766    XYZ      -3.0577
       YYZ      -4.5177    XZZ      17.4833    YZZ       3.5937
       ZZZ     -10.4161
    Hexadecapole Moments (Debye-Ang^3)
      XXXX   -4721.9756   XXXY      27.0954   XXYY   -1011.2448
      XYYY      56.2790   YYYY   -1188.4941   XXXZ     497.5491
      XXYZ      58.8367   XYYZ     206.7961   YYYZ     145.8931
      XXZZ   -1095.6312   XYZZ      41.1081   YYZZ    -573.9985
      XZZZ     570.5059   YZZZ     148.6649   ZZZZ   -2226.5181
 -----------------------------------------------------------------
 Calculating analytic gradient of the SCF energy
 Gradient of SCF Energy
            1           2           3           4           5           6
    1  -0.0001234  -0.0000973   0.0009525   0.0000252  -0.0000311  -0.0000227
    2  -0.0001976  -0.0003989  -0.0034029  -0.0000252  -0.0000176   0.0000769
    3   0.0001204  -0.0006654  -0.0014647   0.0000444  -0.0000072   0.0001093
            7           8           9          10          11          12
    1   0.0000209  -0.0001870   0.0001081   0.0000629   0.0000632  -0.0001506
    2  -0.0000628  -0.0001589   0.0001210   0.0005117   0.0000204   0.0005512
    3  -0.0000684  -0.0001825   0.0000728  -0.0000555  -0.0001305  -0.0000502
           13          14          15          16          17          18
    1   0.0002600  -0.0005196  -0.0000762   0.0000062  -0.0000132   0.0000066
    2   0.0005058   0.0029919  -0.0001652   0.0000539   0.0001336   0.0000032
    3  -0.0001315   0.0024509   0.0001333   0.0000317  -0.0000013  -0.0000144
           19          20          21          22
    1   0.0000722  -0.0000228  -0.0001488  -0.0001852
    2   0.0000345  -0.0000100  -0.0005841   0.0000194
    3  -0.0001400   0.0000283  -0.0001862   0.0001066
 Max gradient component =       3.403E-03
 RMS gradient           =       6.985E-04
 Gradient time:  CPU 228.78 s  wall 228.79 s
 Geometry Optimization Parameters
   NAtoms,    NIC,     NZ,  NCons,   NDum,   NFix, NCnnct, MaxDiis
       22     163      22       0       0       0       0       0

 Cartesian Hessian Update
 Hessian updated using BFGS update


** GEOMETRY OPTIMIZATION IN DELOCALIZED INTERNAL COORDINATES **
   Searching for a Minimum

   Optimization Cycle:   8

                       Coordinates (Angstroms)
     ATOM                X               Y               Z
      1  C         0.0077149803    0.0194826655    0.0315257663
      2  C        -0.0310144490    0.2712955052    1.4072855283
      3  Cl        1.4465771384    0.5777535834    2.2975840760
      4  C        -1.2312877323    0.2880042462    2.1068807497
      5  H        -1.2398139787    0.4852379050    3.1699609611
      6  C        -2.4277757249    0.0504944734    1.4380220112
      7  Cl       -3.9140561217    0.0758485866    2.3504194845
      8  C        -2.4156832616   -0.2028148126    0.0632151191
      9  Cl       -3.8879936322   -0.5104660050   -0.8221729940
     10  C        -1.2051091600   -0.2133761356   -0.6206061939
     11  H        -1.2077400870   -0.4116669214   -1.6847547359
     12  C         1.2795991628   -0.0123022167   -0.7423395148
     13  C         2.2184667399   -1.0434141456   -0.5718107075
     14  Cl        1.9068464353   -2.3163593489    0.5948808341
     15  C         3.3999408554   -1.1030329631   -1.3014595552
     16  H         4.0913523307   -1.9183068689   -1.1353153999
     17  C         3.6718112614   -0.1101411718   -2.2365352391
     18  H         4.5899860944   -0.1471603839   -2.8107287879
     19  C         2.7733101047    0.9313901763   -2.4369991497
     20  H         2.9774580046    1.7143262742   -3.1550552176
     21  C         1.5978230736    0.9696652661   -1.6934681130
     22  Cl        0.5105566120    2.3267729267   -1.9547490896
   Point Group: c1    Number of degrees of freedom:    60


   Energy is  -2761.516745023

 Hessian updated using BFGS update

 60 Hessian modes will be used to form the next step
  Hessian Eigenvalues:
     0.008407    0.017743    0.018837    0.020804    0.020929    0.022064
     0.022959    0.023616    0.023846    0.023903    0.024091    0.024099
     0.024115    0.024116    0.024135    0.024140    0.024147    0.024224
     0.027895    0.075551    0.159994    0.159998    0.160004    0.160142
     0.160294    0.216383    0.221805    0.229506    0.232001    0.237123
     0.241101    0.249511    0.249995    0.250016    0.250032    0.252829
     0.288592    0.289350    0.300955    0.301128    0.301219    0.310393
     0.352926    0.356665    0.356666    0.356674    0.356707    0.364300
     0.413257    0.424113    0.430259    0.455293    0.462875    0.468488
     0.472170    0.478250    0.478957    0.479170    0.479612    0.539981

 Minimum search - taking simple RFO step
 Searching for Lamda that Minimizes Along All modes
 Value Taken    Lamda =  -0.00160860
 Calculated Step too Large.  Step scaled by  0.758177
 Step Taken.  Stepsize is  0.300000

                             Maximum     Tolerance    Cnvgd?
         Gradient           0.002999      0.000300      NO
         Displacement       0.204989      0.001200      NO
         Energy change     -0.001673      0.000001      NO


 New Cartesian Coordinates Obtained by Inverse Iteration

 Displacement from previous Coordinates is:  0.539655
 ----------------------------------------------------------------
             Standard Nuclear Orientation (Angstroms)
    I     Atom           X                Y                Z
 ----------------------------------------------------------------
    1      C       0.0039640960     0.0227298411     0.0248664901
    2      C      -0.0331041761     0.3146165490     1.3922969149
    3      Cl      1.4454710780     0.6744603191     2.2616626305
    4      C      -1.2303041721     0.3308028665     2.0965337263
    5      H      -1.2391076830     0.5594655601     3.1532896645
    6      C      -2.4243708029     0.0500208405     1.4394892134
    7      Cl     -3.9075597714     0.0749782687     2.3576124203
    8      C      -2.4131096646    -0.2441920452     0.0730361044
    9      Cl     -3.8822093259    -0.6142812650    -0.7941902145
   10      C      -1.2050334405    -0.2520648142    -0.6161595756
   11      H      -1.2068496152    -0.4813932297    -1.6740995657
   12      C       1.2771292660    -0.0118713699    -0.7480626054
   13      C       2.1921203385    -1.0668252918    -0.6039000344
   14      Cl      1.8465127168    -2.3649727337     0.5253841327
   15      C       3.3764121051    -1.1277396578    -1.3289387593
   16      H       4.0504622663    -1.9618619509    -1.1864117988
   17      C       3.6741047111    -0.1099776176    -2.2291580735
   18      H       4.5952271676    -0.1470597916    -2.7986183226
   19      C       2.7987041963     0.9560471698    -2.4011605348
   20      H       3.0236032313     1.7567470015    -3.0930753102
   21      C       1.6186883710     0.9935590569    -1.6644543576
   22      Cl      0.5502177538     2.3700429294    -1.8921623125
 ----------------------------------------------------------------
 Nuclear Repulsion Energy =        1767.11488015 hartrees
 There are       81 alpha and       81 beta electrons
 Applying Cartesian multipole field
    Component          Value
    ---------          -----
     (2,0,0)        1.00000E-11
     (0,2,0)        2.00000E-11
     (0,0,2)       -3.00000E-11
 Nucleus-field energy     =     0.0000000059 hartrees
 Requested basis set is 6-311++G(d,p)
 There are 162 shells and 449 basis functions
 A cutoff of  1.0D-15 yielded  10273 shell pairs
 There are     85409 function pairs (     91853 Cartesian)
 Smallest overlap matrix eigenvalue = 2.46E-07
 Linear dependence detected in AO basis
 Number of orthogonalized atomic orbitals = 445
 Maximum deviation from orthogonality = 4.928E-10
 Guess from superposition of atomic densities
 Warning:  Energy on first SCF cycle will be non-variational
 SAD guess density has 162.000000 electrons

 -----------------------------------------------------------------------
  General SCF calculation program by
  Eric Jon Sundstrom, Paul Horn, Yuezhi Mao, Dmitri Zuev, Alec White,
  David Stuck, Shaama M.S., Shane Yost, Joonho Lee, David Small,
  Daniel Levine, Susi Lehtola, Hugh Burton, Evgeny Epifanovsky,
  Bang C. Huynh
 -----------------------------------------------------------------------
 Exchange:     0.2000 Hartree-Fock + 0.0800 Slater + 0.7200 B88
 Correlation:  0.1900 VWN1RPA + 0.8100 LYP
 Using SG-1 standard quadrature grid
 A restricted SCF calculation will be
 performed using DIIS
 SCF converges when DIIS error is below 1.0e-08
 ---------------------------------------
  Cycle       Energy         DIIS error
 ---------------------------------------
    1   -2765.4993503011      2.92e-02  
    2   -2761.3714320004      2.38e-03  
    3   -2761.2887102349      2.91e-03  
    4   -2761.5118271359      4.66e-04  
    5   -2761.5168387862      1.82e-04  
    6   -2761.5174930774      9.05e-05  
    7   -2761.5176883414      1.88e-05  
    8   -2761.5176937769      1.14e-05  
    9   -2761.5176971084      2.27e-06  
   10   -2761.5176972255      9.46e-07  
   11   -2761.5176972475      2.17e-07  
   12   -2761.5176972484      1.11e-07  
   13   -2761.5176972484      3.66e-08  
   14   -2761.5176972489      1.27e-08  
   15   -2761.5176972487      3.71e-09  Convergence criterion met
 ---------------------------------------
 SCF time:   CPU 674.45s  wall 674.00s 
 SCF   energy in the final basis set =    -2761.5176972487
 Total energy in the final basis set =    -2761.5176972487

 --------------------------------------------------------------

                    Orbital Energies (a.u.)
 --------------------------------------------------------------

 Alpha MOs
 -- Occupied --
********-101.5715-101.5704-101.5693-101.5685 -10.2696 -10.2662 -10.2659
-10.2653 -10.2651 -10.2315 -10.2287 -10.2169 -10.2169 -10.2114 -10.2089
-10.2086  -9.4876  -9.4860  -9.4852  -9.4841  -9.4833  -7.2525  -7.2509
 -7.2499  -7.2488  -7.2480  -7.2425  -7.2417  -7.2408  -7.2402  -7.2400
 -7.2395  -7.2389  -7.2383  -7.2381  -7.2377  -0.9461  -0.9296  -0.9001
 -0.8913  -0.8770  -0.8462  -0.8432  -0.8029  -0.7629  -0.7554  -0.7379
 -0.6624  -0.6451  -0.6262  -0.6083  -0.5528  -0.5319  -0.5235  -0.5148
 -0.4937  -0.4798  -0.4627  -0.4608  -0.4573  -0.4433  -0.4324  -0.4249
 -0.4072  -0.4006  -0.3972  -0.3900  -0.3779  -0.3641  -0.3457  -0.3417
 -0.3379  -0.3331  -0.3292  -0.3253  -0.3243  -0.2875  -0.2749  -0.2683
 -0.2604
 -- Virtual --
 -0.0609  -0.0536  -0.0446  -0.0401  -0.0280  -0.0187  -0.0101   0.0037
  0.0062   0.0096   0.0130   0.0170   0.0264   0.0316   0.0366   0.0438
  0.0494   0.0525   0.0562   0.0607   0.0650   0.0699   0.0801   0.0822
  0.0833   0.0861   0.0942   0.0960   0.0991   0.1031   0.1053   0.1092
  0.1104   0.1157   0.1161   0.1183   0.1203   0.1216   0.1267   0.1300
  0.1326   0.1336   0.1346   0.1376   0.1423   0.1458   0.1498   0.1547
  0.1614   0.1633   0.1665   0.1722   0.1761   0.1793   0.1849   0.1853
  0.1930   0.2017   0.2067   0.2123   0.2135   0.2193   0.2254   0.2276
  0.2300   0.2356   0.2395   0.2416   0.2447   0.2471   0.2541   0.2553
  0.2617   0.2631   0.2652   0.2683   0.2711   0.2733   0.2785   0.2815
  0.2849   0.2899   0.2969   0.3031   0.3073   0.3078   0.3156   0.3210
  0.3255   0.3293   0.3324   0.3470   0.3487   0.3807   0.4159   0.4189
  0.4210   0.4307   0.4428   0.4494   0.4517   0.4676   0.4742   0.4751
  0.4854   0.4873   0.4916   0.5054   0.5091   0.5094   0.5132   0.5183
  0.5309   0.5444   0.5516   0.5545   0.5644   0.5670   0.5751   0.5796
  0.5930   0.5955   0.5993   0.6042   0.6123   0.6206   0.6300   0.6325
  0.6382   0.6446   0.6547   0.6589   0.6693   0.6741   0.6841   0.6934
  0.6950   0.7022   0.7147   0.7177   0.7372   0.7439   0.7781   0.7947
  0.8009   0.8211   0.8234   0.8334   0.8402   0.8409   0.8454   0.8469
  0.8497   0.8526   0.8543   0.8575   0.8631   0.8686   0.8731   0.8802
  0.8878   0.8910   0.8996   0.9065   0.9094   0.9114   0.9182   0.9280
  0.9392   0.9460   0.9497   0.9555   0.9585   0.9613   0.9702   0.9804
  0.9846   0.9901   0.9949   1.0005   1.0114   1.0202   1.0292   1.0394
  1.0481   1.0598   1.0843   1.1183   1.1256   1.1544   1.1689   1.2031
  1.2162   1.2232   1.2335   1.2398   1.2586   1.2735   1.2799   1.2890
  1.3004   1.3165   1.3199   1.3256   1.3377   1.3665   1.3978   1.4415
  1.4559   1.4794   1.4899   1.5027   1.5496   1.5540   1.5549   1.5637
  1.5790   1.5869   1.5954   1.6213   1.6460   1.6637   1.6868   1.6895
  1.7160   1.7452   1.7497   1.7566   1.7654   1.8226   1.8360   1.8506
  1.8532   1.8767   1.8836   1.9188   1.9240   1.9275   1.9513   1.9540
  1.9664   1.9750   1.9910   2.0138   2.0327   2.0370   2.0476   2.0849
  2.1243   2.1506   2.1799   2.1912   2.2334   2.2386   2.2635   2.2745
  2.2882   2.2897   2.2984   2.3074   2.3226   2.3488   2.3516   2.3825
  2.4245   2.4346   2.4410   2.4566   2.4779   2.4948   2.5019   2.5295
  2.5364   2.5521   2.5634   2.5757   2.5940   2.6065   2.6358   2.6751
  2.6857   2.6932   2.7137   2.7190   2.7320   2.7459   2.7495   2.7654
  2.7746   2.7764   2.7866   2.7970   2.8138   2.8358   2.8385   2.8586
  2.8972   2.9626   2.9906   3.0706   3.0858   3.0868   3.1286   3.1387
  3.1520   3.1956   3.2242   3.2312   3.2751   3.3433   3.3550   3.3844
  3.5032   3.5271   3.5445   3.6403   3.7086   3.7528   3.8234   3.9078
  3.9807   4.0231   4.0916   4.1247   4.3578   4.8015   4.8253   9.7630
  9.7982   9.8053   9.8233   9.8474  23.3874  23.5432  23.8357  23.8535
 23.8871  23.9166  23.9551  24.0225  24.0439  24.0631  24.1202  24.1472
 25.7818  25.8657  25.8969  25.9303  25.9516  26.0936  26.1457  26.2290
 26.3182  26.3762  26.5133  26.6506  26.7222  26.7927  26.8620 215.7550
215.7935 215.8037 215.8289 215.8558
 --------------------------------------------------------------

          Ground-State Mulliken Net Atomic Charges

     Atom                 Charge (a.u.)
  ----------------------------------------
      1 C                     0.157167
      2 C                    -1.063852
      3 Cl                    0.397819
      4 C                    -0.450757
      5 H                     0.226101
      6 C                    -0.058486
      7 Cl                    0.525733
      8 C                     0.259283
      9 Cl                    0.593929
     10 C                    -1.076211
     11 H                     0.221810
     12 C                    -0.120066
     13 C                    -0.184471
     14 Cl                    0.381909
     15 C                     0.032300
     16 H                     0.206820
     17 C                    -0.589618
     18 H                     0.173205
     19 C                    -0.137746
     20 H                     0.209428
     21 C                    -0.150670
     22 Cl                    0.446374
  ----------------------------------------
  Sum of atomic charges =     0.000000

 -----------------------------------------------------------------
                    Cartesian Multipole Moments
 -----------------------------------------------------------------
    Charge (ESU x 10^10)
                -0.0000
    Dipole Moment (Debye)
         X       2.5621      Y      -0.1239      Z      -1.5356
       Tot       2.9896
    Quadrupole Moments (Debye-Ang)
        XX    -126.9817     XY      -1.2603     YY    -135.0152
        XZ      -7.8981     YZ       0.7222     ZZ    -126.5541
    Octopole Moments (Debye-Ang^2)
       XXX      80.3224    XXY      -5.9778    XYY       6.3819
       YYY      -2.4946    XXZ     -41.2776    XYZ      -3.1974
       YYZ      -4.5761    XZZ      17.4496    YZZ       3.8753
       ZZZ      -9.5183
    Hexadecapole Moments (Debye-Ang^3)
      XXXX   -4700.2077   XXXY       0.6526   XXYY   -1014.6572
      XYYY      25.7057   YYYY   -1248.5430   XXXZ     511.6108
      XXYZ      52.6387   XYYZ     210.7743   YYYZ     123.1782
      XXZZ   -1084.5572   XYZZ      31.0641   YYZZ    -575.4083
      XZZZ     588.5487   YZZZ     129.5364   ZZZZ   -2183.2736
 -----------------------------------------------------------------
 Calculating analytic gradient of the SCF energy
 Gradient of SCF Energy
            1           2           3           4           5           6
    1  -0.0004039  -0.0001790   0.0007921   0.0000486  -0.0000334   0.0000842
    2  -0.0001863  -0.0003960  -0.0019766   0.0000305  -0.0000201  -0.0000190
    3   0.0001384  -0.0005300  -0.0007810   0.0000554  -0.0000055  -0.0000529
            7           8           9          10          11          12
    1  -0.0000439  -0.0000996  -0.0000201   0.0002023   0.0000602   0.0002668
    2  -0.0000248   0.0000411  -0.0000087   0.0003321   0.0000645   0.0004237
    3  -0.0000067  -0.0000617   0.0000267  -0.0001123  -0.0001066  -0.0002699
           13          14          15          16          17          18
    1   0.0000030  -0.0002876  -0.0001314   0.0000221  -0.0000332   0.0000131
    2   0.0003944   0.0016795  -0.0001709   0.0000391   0.0001845   0.0000010
    3   0.0000189   0.0015217   0.0001707  -0.0000108  -0.0000677   0.0000061
           19          20          21          22
    1   0.0001431   0.0000331  -0.0003176  -0.0001189
    2  -0.0000947   0.0000073  -0.0001574  -0.0001430
    3  -0.0000642   0.0000338   0.0000233   0.0000744
 Max gradient component =       1.977E-03
 RMS gradient           =       4.276E-04
 Gradient time:  CPU 228.81 s  wall 228.82 s
 Geometry Optimization Parameters
   NAtoms,    NIC,     NZ,  NCons,   NDum,   NFix, NCnnct, MaxDiis
       22     163      22       0       0       0       0       0

 Cartesian Hessian Update
 Hessian updated using BFGS update


** GEOMETRY OPTIMIZATION IN DELOCALIZED INTERNAL COORDINATES **
   Searching for a Minimum

   Optimization Cycle:   9

                       Coordinates (Angstroms)
     ATOM                X               Y               Z
      1  C         0.0039640960    0.0227298411    0.0248664901
      2  C        -0.0331041761    0.3146165490    1.3922969149
      3  Cl        1.4454710780    0.6744603191    2.2616626305
      4  C        -1.2303041721    0.3308028665    2.0965337263
      5  H        -1.2391076830    0.5594655601    3.1532896645
      6  C        -2.4243708029    0.0500208405    1.4394892134
      7  Cl       -3.9075597714    0.0749782687    2.3576124203
      8  C        -2.4131096646   -0.2441920452    0.0730361044
      9  Cl       -3.8822093259   -0.6142812650   -0.7941902145
     10  C        -1.2050334405   -0.2520648142   -0.6161595756
     11  H        -1.2068496152   -0.4813932297   -1.6740995657
     12  C         1.2771292660   -0.0118713699   -0.7480626054
     13  C         2.1921203385   -1.0668252918   -0.6039000344
     14  Cl        1.8465127168   -2.3649727337    0.5253841327
     15  C         3.3764121051   -1.1277396578   -1.3289387593
     16  H         4.0504622663   -1.9618619509   -1.1864117988
     17  C         3.6741047111   -0.1099776176   -2.2291580735
     18  H         4.5952271676   -0.1470597916   -2.7986183226
     19  C         2.7987041963    0.9560471698   -2.4011605348
     20  H         3.0236032313    1.7567470015   -3.0930753102
     21  C         1.6186883710    0.9935590569   -1.6644543576
     22  Cl        0.5502177538    2.3700429294   -1.8921623125
   Point Group: c1    Number of degrees of freedom:    60


   Energy is  -2761.517697249

 Hessian updated using BFGS update

 60 Hessian modes will be used to form the next step
  Hessian Eigenvalues:
     0.005444    0.017736    0.018764    0.020778    0.020929    0.021844
     0.022956    0.023617    0.023847    0.023895    0.024091    0.024099
     0.024115    0.024117    0.024136    0.024140    0.024147    0.024236
     0.027919    0.075329    0.159993    0.159998    0.160003    0.160150
     0.160291    0.216265    0.221819    0.229543    0.231995    0.237169
     0.241096    0.249541    0.249990    0.250013    0.250059    0.252822
     0.288488    0.289377    0.300950    0.301135    0.301255    0.310363
     0.352920    0.356665    0.356666    0.356674    0.356707    0.364270
     0.413241    0.424082    0.430259    0.455283    0.462882    0.468483
     0.472176    0.478241    0.478964    0.479170    0.479614    0.539496

 Minimum search - taking simple RFO step
 Searching for Lamda that Minimizes Along All modes
 Value Taken    Lamda =  -0.00092382
 Calculated Step too Large.  Step scaled by  0.795063
 Step Taken.  Stepsize is  0.300000

                             Maximum     Tolerance    Cnvgd?
         Gradient           0.001862      0.000300      NO
         Displacement       0.207748      0.001200      NO
         Energy change     -0.000952      0.000001      NO


 New Cartesian Coordinates Obtained by Inverse Iteration

 Displacement from previous Coordinates is:  0.532313
 ----------------------------------------------------------------
             Standard Nuclear Orientation (Angstroms)
    I     Atom           X                Y                Z
 ----------------------------------------------------------------
    1      C       0.0009810804     0.0255225010     0.0192127865
    2      C      -0.0364735408     0.3573913041     1.3772559323
    3      Cl      1.4397885510     0.7703736708     2.2264954138
    4      C      -1.2312138165     0.3724418478     2.0853190010
    5      H      -1.2414103702     0.6325114646     3.1347701141
    6      C      -2.4218630671     0.0495876722     1.4408819306
    7      Cl     -3.9026295241     0.0755004373     2.3632281339
    8      C      -2.4093967838    -0.2858434120     0.0842266234
    9      Cl     -3.8735011882    -0.7121364189    -0.7655365705
   10      C      -1.2034447984    -0.2918078485    -0.6093535965
   11      H      -1.2036264219    -0.5528535274    -1.6599449106
   12      C       1.2750353127    -0.0116075664    -0.7528865766
   13      C       2.1670952092    -1.0882503836    -0.6363276363
   14      Cl      1.7883962831    -2.4107913290     0.4537049145
   15      C       3.3538988295    -1.1501688241    -1.3574665330
   16      H       4.0106708653    -2.0016914060    -1.2388204374
   17      C       3.6762585573    -0.1101497355    -2.2232247143
   18      H       4.5996666518    -0.1475099345    -2.7889627348
   19      C       2.8232178380     0.9781902634    -2.3660468655
   20      H       3.0674203825     1.7950651088    -3.0321161304
   21      C       1.6397154490     1.0151447978    -1.6349291755
   22      Cl      0.5923831471     2.4123119534    -1.8256991363
 ----------------------------------------------------------------
 Nuclear Repulsion Energy =        1766.53265931 hartrees
 There are       81 alpha and       81 beta electrons
 Applying Cartesian multipole field
    Component          Value
    ---------          -----
     (2,0,0)        1.00000E-11
     (0,2,0)        2.00000E-11
     (0,0,2)       -3.00000E-11
 Nucleus-field energy     =     0.0000000078 hartrees
 Requested basis set is 6-311++G(d,p)
 There are 162 shells and 449 basis functions
 A cutoff of  1.0D-15 yielded  10283 shell pairs
 There are     85458 function pairs (     91898 Cartesian)
 Smallest overlap matrix eigenvalue = 2.24E-07
 Linear dependence detected in AO basis
 Number of orthogonalized atomic orbitals = 445
 Maximum deviation from orthogonality = 5.306E-10
 Guess from superposition of atomic densities
 Warning:  Energy on first SCF cycle will be non-variational
 SAD guess density has 162.000000 electrons

 -----------------------------------------------------------------------
  General SCF calculation program by
  Eric Jon Sundstrom, Paul Horn, Yuezhi Mao, Dmitri Zuev, Alec White,
  David Stuck, Shaama M.S., Shane Yost, Joonho Lee, David Small,
  Daniel Levine, Susi Lehtola, Hugh Burton, Evgeny Epifanovsky,
  Bang C. Huynh
 -----------------------------------------------------------------------
 Exchange:     0.2000 Hartree-Fock + 0.0800 Slater + 0.7200 B88
 Correlation:  0.1900 VWN1RPA + 0.8100 LYP
 Using SG-1 standard quadrature grid
 A restricted SCF calculation will be
 performed using DIIS
 SCF converges when DIIS error is below 1.0e-08
 ---------------------------------------
  Cycle       Energy         DIIS error
 ---------------------------------------
    1   -2765.4988016555      2.92e-02  
    2   -2761.3719387924      2.38e-03  
    3   -2761.2895005280      2.91e-03  
    4   -2761.5124235306      4.66e-04  
    5   -2761.5174049514      1.83e-04  
    6   -2761.5180597654      9.18e-05  
    7   -2761.5182597594      2.04e-05  
    8   -2761.5182665823      1.20e-05  
    9   -2761.5182702620      2.22e-06  
   10   -2761.5182703723      9.40e-07  
   11   -2761.5182703940      2.15e-07  
   12   -2761.5182703948      1.11e-07  
   13   -2761.5182703951      3.65e-08  
   14   -2761.5182703951      1.27e-08  
   15   -2761.5182703951      3.64e-09  Convergence criterion met
 ---------------------------------------
 SCF time:   CPU 672.97s  wall 673.00s 
 SCF   energy in the final basis set =    -2761.5182703951
 Total energy in the final basis set =    -2761.5182703951

 --------------------------------------------------------------

                    Orbital Energies (a.u.)
 --------------------------------------------------------------

 Alpha MOs
 -- Occupied --
********-101.5715-101.5703-101.5696-101.5689 -10.2696 -10.2660 -10.2659
-10.2652 -10.2650 -10.2311 -10.2285 -10.2169 -10.2169 -10.2114 -10.2089
-10.2087  -9.4876  -9.4860  -9.4850  -9.4844  -9.4837  -7.2524  -7.2509
 -7.2497  -7.2491  -7.2484  -7.2425  -7.2417  -7.2409  -7.2402  -7.2399
 -7.2393  -7.2392  -7.2386  -7.2385  -7.2381  -0.9461  -0.9296  -0.9001
 -0.8914  -0.8770  -0.8463  -0.8431  -0.8028  -0.7629  -0.7554  -0.7379
 -0.6623  -0.6448  -0.6264  -0.6082  -0.5528  -0.5316  -0.5235  -0.5156
 -0.4935  -0.4798  -0.4626  -0.4609  -0.4574  -0.4431  -0.4324  -0.4250
 -0.4071  -0.4007  -0.3965  -0.3899  -0.3779  -0.3640  -0.3456  -0.3412
 -0.3375  -0.3335  -0.3311  -0.3251  -0.3243  -0.2858  -0.2762  -0.2683
 -0.2607
 -- Virtual --
 -0.0588  -0.0537  -0.0445  -0.0421  -0.0282  -0.0186  -0.0101   0.0038
  0.0063   0.0095   0.0128   0.0168   0.0263   0.0315   0.0363   0.0442
  0.0499   0.0523   0.0558   0.0602   0.0650   0.0696   0.0804   0.0820
  0.0830   0.0869   0.0938   0.0958   0.0990   0.1030   0.1044   0.1097
  0.1103   0.1153   0.1164   0.1182   0.1201   0.1213   0.1272   0.1302
  0.1323   0.1334   0.1349   0.1376   0.1420   0.1451   0.1500   0.1536
  0.1609   0.1634   0.1675   0.1720   0.1750   0.1801   0.1844   0.1849
  0.1930   0.2013   0.2057   0.2119   0.2132   0.2194   0.2243   0.2268
  0.2301   0.2353   0.2396   0.2423   0.2441   0.2477   0.2535   0.2545
  0.2615   0.2634   0.2652   0.2673   0.2714   0.2747   0.2785   0.2803
  0.2871   0.2892   0.2967   0.3026   0.3046   0.3071   0.3142   0.3239
  0.3260   0.3306   0.3362   0.3462   0.3506   0.3821   0.4159   0.4197
  0.4204   0.4343   0.4429   0.4491   0.4529   0.4633   0.4726   0.4748
  0.4848   0.4887   0.4916   0.5065   0.5088   0.5114   0.5121   0.5183
  0.5325   0.5448   0.5516   0.5539   0.5642   0.5693   0.5744   0.5797
  0.5896   0.5969   0.5998   0.6043   0.6126   0.6205   0.6331   0.6347
  0.6399   0.6461   0.6544   0.6585   0.6682   0.6745   0.6861   0.6927
  0.6967   0.7011   0.7118   0.7168   0.7388   0.7450   0.7795   0.7935
  0.8015   0.8222   0.8253   0.8333   0.8397   0.8417   0.8461   0.8474
  0.8499   0.8528   0.8549   0.8579   0.8644   0.8678   0.8715   0.8773
  0.8878   0.8901   0.8994   0.9083   0.9092   0.9109   0.9154   0.9268
  0.9413   0.9477   0.9506   0.9567   0.9600   0.9633   0.9717   0.9784
  0.9844   0.9921   0.9961   1.0021   1.0143   1.0235   1.0307   1.0392
  1.0515   1.0588   1.0834   1.1159   1.1225   1.1558   1.1779   1.2072
  1.2168   1.2228   1.2387   1.2398   1.2574   1.2718   1.2803   1.2889
  1.3050   1.3154   1.3227   1.3248   1.3391   1.3665   1.4034   1.4344
  1.4577   1.4791   1.4897   1.4992   1.5505   1.5549   1.5579   1.5635
  1.5821   1.5833   1.5953   1.6219   1.6461   1.6654   1.6845   1.6902
  1.7180   1.7465   1.7505   1.7583   1.7669   1.8213   1.8334   1.8460
  1.8517   1.8738   1.8830   1.9197   1.9250   1.9287   1.9530   1.9565
  1.9654   1.9737   1.9935   2.0164   2.0351   2.0360   2.0486   2.0839
  2.1238   2.1519   2.1805   2.1903   2.2345   2.2387   2.2614   2.2747
  2.2813   2.2891   2.3026   2.3120   2.3182   2.3494   2.3539   2.3837
  2.4261   2.4353   2.4386   2.4566   2.4795   2.4944   2.5021   2.5305
  2.5387   2.5490   2.5597   2.5735   2.5973   2.6064   2.6334   2.6786
  2.6867   2.6941   2.7137   2.7196   2.7307   2.7475   2.7499   2.7656
  2.7719   2.7749   2.7843   2.7978   2.8206   2.8363   2.8400   2.8545
  2.8960   2.9653   2.9910   3.0721   3.0894   3.0911   3.1268   3.1383
  3.1515   3.1966   3.2278   3.2294   3.2778   3.3418   3.3559   3.3863
  3.5056   3.5294   3.5496   3.6430   3.7081   3.7562   3.8235   3.9091
  3.9829   4.0231   4.0913   4.1253   4.3525   4.8037   4.8227   9.7643
  9.7984   9.8051   9.8335   9.8413  23.3900  23.5444  23.8357  23.8536
 23.8872  23.9179  23.9559  24.0232  24.0434  24.0647  24.1223  24.1480
 25.7816  25.8656  25.8766  25.9263  25.9655  26.0927  26.1454  26.2427
 26.3053  26.3800  26.5151  26.6479  26.7079  26.7939  26.8881 215.7563
215.7939 215.8036 215.8415 215.8482
 --------------------------------------------------------------

          Ground-State Mulliken Net Atomic Charges

     Atom                 Charge (a.u.)
  ----------------------------------------
      1 C                     0.079059
      2 C                    -1.135936
      3 Cl                    0.422839
      4 C                    -0.360404
      5 H                     0.228320
      6 C                    -0.059267
      7 Cl                    0.527046
      8 C                     0.187997
      9 Cl                    0.592329
     10 C                    -1.003963
     11 H                     0.223313
     12 C                    -0.160202
     13 C                    -0.184153
     14 Cl                    0.405199
     15 C                    -0.003024
     16 H                     0.206285
     17 C                    -0.551375
     18 H                     0.174269
     19 C                    -0.095156
     20 H                     0.208732
     21 C                    -0.160914
     22 Cl                    0.459007
  ----------------------------------------
  Sum of atomic charges =     0.000000

 -----------------------------------------------------------------
                    Cartesian Multipole Moments
 -----------------------------------------------------------------
    Charge (ESU x 10^10)
                 0.0000
    Dipole Moment (Debye)
         X       2.5648      Y      -0.1143      Z      -1.5395
       Tot       2.9936
    Quadrupole Moments (Debye-Ang)
        XX    -126.9583     XY      -1.3140     YY    -134.8926
        XZ      -7.8916     YZ       0.8841     ZZ    -126.6570
    Octopole Moments (Debye-Ang^2)
       XXX      80.5340    XXY      -5.5073    XYY       6.8171
       YYY      -2.4794    XXZ     -41.4498    XYZ      -3.3271
       YYZ      -4.6250    XZZ      17.4613    YZZ       4.0116
       ZZZ      -8.8216
    Hexadecapole Moments (Debye-Ang^3)
      XXXX   -4678.5577   XXXY     -25.1433   XXYY   -1018.5835
      XYYY      -3.7381   YYYY   -1310.2131   XXXZ     526.0167
      XXYZ      46.1418   XYYZ     214.9744   YYYZ     100.0819
      XXZZ   -1073.4043   XYZZ      20.9793   YYZZ    -577.2334
      XZZZ     606.7951   YZZZ     109.5215   ZZZZ   -2140.2124
 -----------------------------------------------------------------
 Calculating analytic gradient of the SCF energy
 Gradient of SCF Energy
            1           2           3           4           5           6
    1  -0.0005192  -0.0001093   0.0006304   0.0001188  -0.0000399   0.0000764
    2  -0.0001020  -0.0004253  -0.0011429  -0.0000031  -0.0000156  -0.0000504
    3   0.0000045  -0.0002953  -0.0005478   0.0000687  -0.0000142  -0.0002036
            7           8           9          10          11          12
    1  -0.0000807  -0.0000476  -0.0000434   0.0002588   0.0000280   0.0004483
    2   0.0000127   0.0001715  -0.0001282   0.0002030   0.0000708   0.0003100
    3   0.0000117   0.0000871   0.0000312  -0.0000948  -0.0001003  -0.0003894
           13          14          15          16          17          18
    1  -0.0001556  -0.0002351  -0.0001192   0.0000195  -0.0000597   0.0000140
    2   0.0003364   0.0010387  -0.0001108   0.0000103   0.0001924  -0.0000007
    3   0.0001949   0.0009660   0.0001470  -0.0000471  -0.0000544   0.0000124
           19          20          21          22
    1   0.0001864   0.0000577  -0.0003564  -0.0000723
    2  -0.0001556   0.0000178   0.0000069  -0.0002358
    3  -0.0000097   0.0000367   0.0001024   0.0000940
 Max gradient component =       1.143E-03
 RMS gradient           =       2.987E-04
 Gradient time:  CPU 227.05 s  wall 227.05 s
 Geometry Optimization Parameters
   NAtoms,    NIC,     NZ,  NCons,   NDum,   NFix, NCnnct, MaxDiis
       22     163      22       0       0       0       0       0

 Cartesian Hessian Update
 Hessian updated using BFGS update


** GEOMETRY OPTIMIZATION IN DELOCALIZED INTERNAL COORDINATES **
   Searching for a Minimum

   Optimization Cycle:  10

                       Coordinates (Angstroms)
     ATOM                X               Y               Z
      1  C         0.0009810804    0.0255225010    0.0192127865
      2  C        -0.0364735408    0.3573913041    1.3772559323
      3  Cl        1.4397885510    0.7703736708    2.2264954138
      4  C        -1.2312138165    0.3724418478    2.0853190010
      5  H        -1.2414103702    0.6325114646    3.1347701141
      6  C        -2.4218630671    0.0495876722    1.4408819306
      7  Cl       -3.9026295241    0.0755004373    2.3632281339
      8  C        -2.4093967838   -0.2858434120    0.0842266234
      9  Cl       -3.8735011882   -0.7121364189   -0.7655365705
     10  C        -1.2034447984   -0.2918078485   -0.6093535965
     11  H        -1.2036264219   -0.5528535274   -1.6599449106
     12  C         1.2750353127   -0.0116075664   -0.7528865766
     13  C         2.1670952092   -1.0882503836   -0.6363276363
     14  Cl        1.7883962831   -2.4107913290    0.4537049145
     15  C         3.3538988295   -1.1501688241   -1.3574665330
     16  H         4.0106708653   -2.0016914060   -1.2388204374
     17  C         3.6762585573   -0.1101497355   -2.2232247143
     18  H         4.5996666518   -0.1475099345   -2.7889627348
     19  C         2.8232178380    0.9781902634   -2.3660468655
     20  H         3.0674203825    1.7950651088   -3.0321161304
     21  C         1.6397154490    1.0151447978   -1.6349291755
     22  Cl        0.5923831471    2.4123119534   -1.8256991363
   Point Group: c1    Number of degrees of freedom:    60


   Energy is  -2761.518270395

 Hessian updated using BFGS update

 60 Hessian modes will be used to form the next step
  Hessian Eigenvalues:
     0.003299    0.017731    0.018720    0.020798    0.020929    0.021732
     0.022960    0.023617    0.023849    0.023894    0.024091    0.024102
     0.024115    0.024119    0.024136    0.024141    0.024148    0.024314
     0.027919    0.075376    0.159991    0.159998    0.160003    0.160152
     0.160288    0.215867    0.221816    0.229547    0.231987    0.237160
     0.241090    0.249538    0.250001    0.250008    0.250055    0.252798
     0.288409    0.289441    0.300962    0.301147    0.301288    0.310079
     0.352919    0.356665    0.356666    0.356675    0.356708    0.364250
     0.413271    0.424034    0.430259    0.455270    0.462898    0.468493
     0.472184    0.478192    0.478992    0.479169    0.479624    0.538680

 Minimum search - taking simple RFO step
 Searching for Lamda that Minimizes Along All modes
 Value Taken    Lamda =  -0.00057097
 Calculated Step too Large.  Step scaled by  0.793520
 Step Taken.  Stepsize is  0.300000

                             Maximum     Tolerance    Cnvgd?
         Gradient           0.001237      0.000300      NO
         Displacement       0.212011      0.001200      NO
         Energy change     -0.000573      0.000001      NO


 New Cartesian Coordinates Obtained by Inverse Iteration

 Displacement from previous Coordinates is:  0.497113
 ----------------------------------------------------------------
             Standard Nuclear Orientation (Angstroms)
    I     Atom           X                Y                Z
 ----------------------------------------------------------------
    1      C       0.0005959383     0.0260794856     0.0183886551
    2      C      -0.0415327928     0.3978238497     1.3659419339
    3      Cl      1.4274441380     0.8612088693     2.2008784908
    4      C      -1.2359222744     0.4127165988     2.0745420781
    5      H      -1.2501924857     0.7035294952     3.1158708982
    6      C      -2.4213200118     0.0503785495     1.4412363231
    7      Cl     -3.9018965211     0.0794882953     2.3638553314
    8      C      -2.4038469421    -0.3249193971     0.0953855943
    9      Cl     -3.8614535573    -0.7952023646    -0.7420312741
   10      C      -1.1980331282    -0.3316524065    -0.5988119974
   11      H      -1.1939810230    -0.6234922296    -1.6411934017
   12      C       1.2752648157    -0.0129434070    -0.7536110718
   13      C       2.1469915567    -1.1082763896    -0.6672217353
   14      Cl      1.7410767703    -2.4557019056     0.3819826041
   15      C       3.3345987525    -1.1696834473    -1.3875156315
   16      H       3.9759224053    -2.0359208047    -1.2931397702
   17      C       3.6770508110    -0.1105049836    -2.2215904772
   18      H       4.6007959815    -0.1477304907    -2.7867928665
   19      C       2.8437163599     0.9965716673    -2.3341306318
   20      H       3.1028283136     1.8273257711    -2.9770453435
   21      C       1.6597501537     1.0328096244    -1.6040441645
   22      Cl      0.6331113860     2.4493262549    -1.7571737115
 ----------------------------------------------------------------
 Nuclear Repulsion Energy =        1765.74105451 hartrees
 There are       81 alpha and       81 beta electrons
 Applying Cartesian multipole field
    Component          Value
    ---------          -----
     (2,0,0)        1.00000E-11
     (0,2,0)        2.00000E-11
     (0,0,2)       -3.00000E-11
 Nucleus-field energy     =     0.0000000096 hartrees
 Requested basis set is 6-311++G(d,p)
 There are 162 shells and 449 basis functions
 A cutoff of  1.0D-15 yielded  10283 shell pairs
 There are     85403 function pairs (     91829 Cartesian)
 Smallest overlap matrix eigenvalue = 2.03E-07
 Linear dependence detected in AO basis
 Number of orthogonalized atomic orbitals = 445
 Maximum deviation from orthogonality = 5.632E-10
 Guess from superposition of atomic densities
 Warning:  Energy on first SCF cycle will be non-variational
 SAD guess density has 162.000000 electrons

 -----------------------------------------------------------------------
  General SCF calculation program by
  Eric Jon Sundstrom, Paul Horn, Yuezhi Mao, Dmitri Zuev, Alec White,
  David Stuck, Shaama M.S., Shane Yost, Joonho Lee, David Small,
  Daniel Levine, Susi Lehtola, Hugh Burton, Evgeny Epifanovsky,
  Bang C. Huynh
 -----------------------------------------------------------------------
 Exchange:     0.2000 Hartree-Fock + 0.0800 Slater + 0.7200 B88
 Correlation:  0.1900 VWN1RPA + 0.8100 LYP
 Using SG-1 standard quadrature grid
 A restricted SCF calculation will be
 performed using DIIS
 SCF converges when DIIS error is below 1.0e-08
 ---------------------------------------
  Cycle       Energy         DIIS error
 ---------------------------------------
    1   -2765.4980179427      2.92e-02  
    2   -2761.3722417086      2.38e-03  
    3   -2761.2899799845      2.91e-03  
    4   -2761.5127944635      4.65e-04  
    5   -2761.5177560480      1.84e-04  
    6   -2761.5184097588      9.23e-05  
    7   -2761.5186119683      2.10e-05  
    8   -2761.5186194483      1.21e-05  
    9   -2761.5186232157      2.19e-06  
   10   -2761.5186233229      9.39e-07  
   11   -2761.5186233441      2.14e-07  
   12   -2761.5186233452      1.11e-07  
   13   -2761.5186233454      3.65e-08  
   14   -2761.5186233455      1.27e-08  
   15   -2761.5186233455      3.59e-09  Convergence criterion met
 ---------------------------------------
 SCF time:   CPU 699.14s  wall 699.00s 
 SCF   energy in the final basis set =    -2761.5186233455
 Total energy in the final basis set =    -2761.5186233455

 --------------------------------------------------------------

                    Orbital Energies (a.u.)
 --------------------------------------------------------------

 Alpha MOs
 -- Occupied --
********-101.5715-101.5702-101.5699-101.5693 -10.2696 -10.2660 -10.2658
-10.2653 -10.2650 -10.2309 -10.2284 -10.2169 -10.2168 -10.2114 -10.2089
-10.2087  -9.4875  -9.4860  -9.4849  -9.4846  -9.4840  -7.2524  -7.2509
 -7.2496  -7.2493  -7.2487  -7.2424  -7.2417  -7.2409  -7.2402  -7.2397
 -7.2394  -7.2392  -7.2389  -7.2388  -7.2384  -0.9461  -0.9296  -0.9001
 -0.8915  -0.8770  -0.8464  -0.8430  -0.8028  -0.7628  -0.7555  -0.7379
 -0.6623  -0.6446  -0.6266  -0.6083  -0.5528  -0.5312  -0.5235  -0.5162
 -0.4935  -0.4798  -0.4625  -0.4609  -0.4574  -0.4429  -0.4324  -0.4251
 -0.4069  -0.4008  -0.3961  -0.3897  -0.3780  -0.3639  -0.3456  -0.3408
 -0.3371  -0.3340  -0.3322  -0.3250  -0.3243  -0.2841  -0.2776  -0.2684
 -0.2609
 -- Virtual --
 -0.0571  -0.0534  -0.0455  -0.0433  -0.0283  -0.0186  -0.0101   0.0039
  0.0063   0.0094   0.0127   0.0167   0.0262   0.0314   0.0362   0.0445
  0.0504   0.0521   0.0555   0.0597   0.0650   0.0695   0.0806   0.0818
  0.0829   0.0876   0.0932   0.0958   0.0989   0.1028   0.1038   0.1097
  0.1104   0.1150   0.1168   0.1180   0.1197   0.1212   0.1281   0.1304
  0.1319   0.1330   0.1354   0.1377   0.1419   0.1446   0.1501   0.1528
  0.1604   0.1633   0.1683   0.1718   0.1740   0.1808   0.1838   0.1844
  0.1931   0.2008   0.2053   0.2112   0.2124   0.2198   0.2234   0.2258
  0.2305   0.2350   0.2392   0.2430   0.2440   0.2480   0.2529   0.2540
  0.2597   0.2640   0.2656   0.2664   0.2720   0.2757   0.2771   0.2806
  0.2890   0.2899   0.2967   0.3008   0.3036   0.3068   0.3130   0.3255
  0.3262   0.3321   0.3407   0.3452   0.3529   0.3836   0.4161   0.4198
  0.4202   0.4382   0.4436   0.4489   0.4542   0.4594   0.4700   0.4746
  0.4835   0.4899   0.4920   0.5057   0.5083   0.5100   0.5142   0.5188
  0.5353   0.5451   0.5510   0.5541   0.5647   0.5702   0.5747   0.5797
  0.5873   0.5972   0.5999   0.6047   0.6132   0.6198   0.6339   0.6374
  0.6412   0.6475   0.6541   0.6580   0.6663   0.6749   0.6884   0.6925
  0.6989   0.7032   0.7092   0.7159   0.7407   0.7466   0.7814   0.7916
  0.8017   0.8234   0.8270   0.8332   0.8397   0.8428   0.8457   0.8478
  0.8498   0.8523   0.8552   0.8596   0.8647   0.8668   0.8719   0.8746
  0.8880   0.8895   0.8990   0.9071   0.9088   0.9121   0.9146   0.9257
  0.9428   0.9484   0.9513   0.9577   0.9609   0.9638   0.9719   0.9739
  0.9849   0.9934   0.9982   1.0030   1.0171   1.0267   1.0329   1.0393
  1.0523   1.0607   1.0824   1.1088   1.1227   1.1554   1.1886   1.2108
  1.2183   1.2210   1.2396   1.2442   1.2555   1.2708   1.2820   1.2886
  1.3092   1.3155   1.3254   1.3285   1.3397   1.3666   1.4085   1.4289
  1.4594   1.4794   1.4887   1.4964   1.5511   1.5548   1.5610   1.5637
  1.5787   1.5859   1.5950   1.6236   1.6466   1.6667   1.6829   1.6904
  1.7203   1.7475   1.7510   1.7598   1.7706   1.8199   1.8311   1.8421
  1.8516   1.8716   1.8827   1.9204   1.9258   1.9295   1.9532   1.9586
  1.9645   1.9729   1.9955   2.0189   2.0348   2.0366   2.0510   2.0829
  2.1237   2.1539   2.1810   2.1899   2.2354   2.2387   2.2594   2.2713
  2.2759   2.2896   2.3065   2.3133   2.3166   2.3503   2.3560   2.3847
  2.4262   2.4325   2.4388   2.4556   2.4804   2.4943   2.5051   2.5293
  2.5403   2.5448   2.5573   2.5722   2.6000   2.6075   2.6319   2.6812
  2.6873   2.6948   2.7135   2.7202   2.7295   2.7477   2.7515   2.7647
  2.7691   2.7744   2.7825   2.7982   2.8270   2.8363   2.8391   2.8528
  2.8948   2.9672   2.9905   3.0736   3.0925   3.0946   3.1256   3.1363
  3.1519   3.1974   3.2251   3.2340   3.2811   3.3406   3.3566   3.3884
  3.5078   3.5311   3.5551   3.6458   3.7077   3.7594   3.8238   3.9102
  3.9848   4.0232   4.0908   4.1259   4.3490   4.8059   4.8197   9.7654
  9.7993   9.8046   9.8379   9.8462  23.3931  23.5453  23.8358  23.8530
 23.8874  23.9190  23.9565  24.0235  24.0431  24.0656  24.1237  24.1488
 25.7815  25.8496  25.8656  25.9287  25.9713  26.0915  26.1452  26.2549
 26.3014  26.3775  26.5162  26.6409  26.6954  26.7958  26.9149 215.7573
215.7951 215.8028 215.8443 215.8560
 --------------------------------------------------------------

          Ground-State Mulliken Net Atomic Charges

     Atom                 Charge (a.u.)
  ----------------------------------------
      1 C                     0.041414
      2 C                    -1.195703
      3 Cl                    0.431649
      4 C                    -0.288325
      5 H                     0.230563
      6 C                    -0.046566
      7 Cl                    0.528002
      8 C                     0.124139
      9 Cl                    0.591481
     10 C                    -0.960974
     11 H                     0.224740
     12 C                    -0.202643
     13 C                    -0.188689
     14 Cl                    0.423972
     15 C                    -0.020049
     16 H                     0.205677
     17 C                    -0.516257
     18 H                     0.175262
     19 C                    -0.055877
     20 H                     0.207631
     21 C                    -0.173524
     22 Cl                    0.464075
  ----------------------------------------
  Sum of atomic charges =     0.000000

 -----------------------------------------------------------------
                    Cartesian Multipole Moments
 -----------------------------------------------------------------
    Charge (ESU x 10^10)
                 0.0000
    Dipole Moment (Debye)
         X       2.5650      Y      -0.1063      Z      -1.5453
       Tot       2.9964
    Quadrupole Moments (Debye-Ang)
        XX    -126.9474     XY      -1.3615     YY    -134.7891
        XZ      -7.9128     YZ       1.0298     ZZ    -126.7363
    Octopole Moments (Debye-Ang^2)
       XXX      80.4210    XXY      -5.1088    XYY       7.1062
       YYY      -2.6324    XXZ     -41.6324    XYZ      -3.4295
       YYZ      -4.7012    XZZ      17.5533    YZZ       4.0664
       ZZZ      -8.5436
    Hexadecapole Moments (Debye-Ang^3)
      XXXX   -4660.1374   XXXY     -46.7236   XXYY   -1023.2099
      XYYY     -28.1075   YYYY   -1370.1957   XXXZ     539.1561
      XXYZ      39.4312   XYYZ     218.8618   YYYZ      76.5710
      XXZZ   -1062.9563   XYZZ      12.2115   YYZZ    -579.5671
      XZZZ     623.1323   YZZZ      88.5223   ZZZZ   -2101.0553
 -----------------------------------------------------------------
 Calculating analytic gradient of the SCF energy
 Gradient of SCF Energy
            1           2           3           4           5           6
    1  -0.0006078   0.0000661   0.0003289   0.0001907  -0.0000486   0.0000512
    2   0.0000531  -0.0003557  -0.0006150  -0.0000065  -0.0000061  -0.0001039
    3  -0.0001872  -0.0000670  -0.0003770   0.0000559  -0.0000125  -0.0002832
            7           8           9          10          11          12
    1  -0.0000828  -0.0000616  -0.0000222   0.0002904   0.0000038   0.0004504
    2   0.0000408   0.0001148  -0.0000769   0.0000578   0.0000868   0.0001092
    3   0.0000078   0.0002628   0.0000155  -0.0000431  -0.0000435  -0.0004920
           13          14          15          16          17          18
    1  -0.0002009  -0.0001474  -0.0000885   0.0000190  -0.0001263   0.0000116
    2   0.0002542   0.0006471  -0.0000262  -0.0000033   0.0001754  -0.0000011
    3   0.0003365   0.0005298   0.0001348  -0.0000672  -0.0000180   0.0000078
           19          20          21          22
    1   0.0001904   0.0000503  -0.0002007  -0.0000660
    2  -0.0001930   0.0000104   0.0000915  -0.0002534
    3   0.0000103   0.0000138   0.0001255   0.0000899
 Max gradient component =       6.471E-04
 RMS gradient           =       2.202E-04
 Gradient time:  CPU 230.49 s  wall 230.49 s
 Geometry Optimization Parameters
   NAtoms,    NIC,     NZ,  NCons,   NDum,   NFix, NCnnct, MaxDiis
       22     163      22       0       0       0       0       0

 Cartesian Hessian Update
 Hessian updated using BFGS update


** GEOMETRY OPTIMIZATION IN DELOCALIZED INTERNAL COORDINATES **
   Searching for a Minimum

   Optimization Cycle:  11

                       Coordinates (Angstroms)
     ATOM                X               Y               Z
      1  C         0.0005959383    0.0260794856    0.0183886551
      2  C        -0.0415327928    0.3978238497    1.3659419339
      3  Cl        1.4274441380    0.8612088693    2.2008784908
      4  C        -1.2359222744    0.4127165988    2.0745420781
      5  H        -1.2501924857    0.7035294952    3.1158708982
      6  C        -2.4213200118    0.0503785495    1.4412363231
      7  Cl       -3.9018965211    0.0794882953    2.3638553314
      8  C        -2.4038469421   -0.3249193971    0.0953855943
      9  Cl       -3.8614535573   -0.7952023646   -0.7420312741
     10  C        -1.1980331282   -0.3316524065   -0.5988119974
     11  H        -1.1939810230   -0.6234922296   -1.6411934017
     12  C         1.2752648157   -0.0129434070   -0.7536110718
     13  C         2.1469915567   -1.1082763896   -0.6672217353
     14  Cl        1.7410767703   -2.4557019056    0.3819826041
     15  C         3.3345987525   -1.1696834473   -1.3875156315
     16  H         3.9759224053   -2.0359208047   -1.2931397702
     17  C         3.6770508110   -0.1105049836   -2.2215904772
     18  H         4.6007959815   -0.1477304907   -2.7867928665
     19  C         2.8437163599    0.9965716673   -2.3341306318
     20  H         3.1028283136    1.8273257711   -2.9770453435
     21  C         1.6597501537    1.0328096244   -1.6040441645
     22  Cl        0.6331113860    2.4493262549   -1.7571737115
   Point Group: c1    Number of degrees of freedom:    60


   Energy is  -2761.518623346

 Hessian updated using BFGS update

 60 Hessian modes will be used to form the next step
  Hessian Eigenvalues:
     0.002096    0.017727    0.018655    0.020906    0.020930    0.021671
     0.022957    0.023623    0.023847    0.023885    0.024091    0.024109
     0.024115    0.024120    0.024138    0.024141    0.024161    0.024277
     0.027922    0.074123    0.159989    0.159998    0.160003    0.160135
     0.160288    0.215101    0.221791    0.229532    0.231987    0.237139
     0.241089    0.249542    0.250005    0.250038    0.250120    0.252780
     0.288638    0.289496    0.300982    0.301154    0.301275    0.309718
     0.352920    0.356665    0.356666    0.356675    0.356708    0.364284
     0.413323    0.424031    0.430258    0.455252    0.462960    0.468512
     0.472180    0.478129    0.478994    0.479168    0.479640    0.537536

 Minimum search - taking simple RFO step
 Searching for Lamda that Minimizes Along All modes
 Value Taken    Lamda =  -0.00033091
 Calculated Step too Large.  Step scaled by  0.831740
 Step Taken.  Stepsize is  0.300000

                             Maximum     Tolerance    Cnvgd?
         Gradient           0.000703      0.000300      NO
         Displacement       0.210703      0.001200      NO
         Energy change     -0.000353      0.000001      NO


 New Cartesian Coordinates Obtained by Inverse Iteration

 Displacement from previous Coordinates is:  0.489481
 ----------------------------------------------------------------
             Standard Nuclear Orientation (Angstroms)
    I     Atom           X                Y                Z
 ----------------------------------------------------------------
    1      C       0.0026159032     0.0256092043     0.0218604801
    2      C      -0.0479172048     0.4379063715     1.3572740411
    3      Cl      1.4111397518     0.9483487621     2.1818263015
    4      C      -1.2439135081     0.4540286141     2.0633752123
    5      H      -1.2645103515     0.7748471314     3.0957860029
    6      C      -2.4222742090     0.0535522402     1.4399529387
    7      Cl     -3.9041596756     0.0842514399     2.3603044347
    8      C      -2.3963937160    -0.3612190561     0.1059335519
    9      Cl     -3.8452142343    -0.8748007073    -0.7209963165
   10      C      -1.1889934710    -0.3703034055    -0.5855454674
   11      H      -1.1778122451    -0.6940235322    -1.6184125972
   12      C       1.2776186050    -0.0145977158    -0.7500599801
   13      C       2.1293023613    -1.1274800512    -0.6975736005
   14      Cl      1.6995381957    -2.4995882514     0.3099611948
   15      C       3.3159698475    -1.1880615466    -1.4200573339
   16      H       3.9423256595    -2.0675273872    -1.3508401930
   17      C       3.6762078277    -0.1114568653    -2.2235137240
   18      H       4.5987496476    -0.1483857815    -2.7906886177
   19      C       2.8615393742     1.0124262361    -2.3038221468
   20      H       3.1331312028     1.8558251938    -2.9247482167
   21      C       1.6793781090     1.0481135762    -1.5712142583
   22      Cl      0.6746407763     2.4837661656    -1.6850218737
 ----------------------------------------------------------------
 Nuclear Repulsion Energy =        1764.89717377 hartrees
 There are       81 alpha and       81 beta electrons
 Applying Cartesian multipole field
    Component          Value
    ---------          -----
     (2,0,0)        1.00000E-11
     (0,2,0)        2.00000E-11
     (0,0,2)       -3.00000E-11
 Nucleus-field energy     =     0.0000000114 hartrees
 Requested basis set is 6-311++G(d,p)
 There are 162 shells and 449 basis functions
 A cutoff of  1.0D-15 yielded  10294 shell pairs
 There are     85480 function pairs (     91914 Cartesian)
 Smallest overlap matrix eigenvalue = 1.87E-07
 Linear dependence detected in AO basis
 Number of orthogonalized atomic orbitals = 445
 Maximum deviation from orthogonality = 5.196E-10
 Guess from superposition of atomic densities
 Warning:  Energy on first SCF cycle will be non-variational
 SAD guess density has 162.000000 electrons

 -----------------------------------------------------------------------
  General SCF calculation program by
  Eric Jon Sundstrom, Paul Horn, Yuezhi Mao, Dmitri Zuev, Alec White,
  David Stuck, Shaama M.S., Shane Yost, Joonho Lee, David Small,
  Daniel Levine, Susi Lehtola, Hugh Burton, Evgeny Epifanovsky,
  Bang C. Huynh
 -----------------------------------------------------------------------
 Exchange:     0.2000 Hartree-Fock + 0.0800 Slater + 0.7200 B88
 Correlation:  0.1900 VWN1RPA + 0.8100 LYP
 Using SG-1 standard quadrature grid
 A restricted SCF calculation will be
 performed using DIIS
 SCF converges when DIIS error is below 1.0e-08
 ---------------------------------------
  Cycle       Energy         DIIS error
 ---------------------------------------
    1   -2765.4960975464      2.92e-02  
    2   -2761.3724381461      2.38e-03  
    3   -2761.2902552151      2.91e-03  
    4   -2761.5130017301      4.65e-04  
    5   -2761.5179530684      1.84e-04  
    6   -2761.5186060126      9.26e-05  
    7   -2761.5188091090      2.12e-05  
    8   -2761.5188168560      1.22e-05  
    9   -2761.5188206520      2.18e-06  
   10   -2761.5188207579      9.39e-07  
   11   -2761.5188207792      2.13e-07  
   12   -2761.5188207801      1.11e-07  
   13   -2761.5188207804      3.64e-08  
   14   -2761.5188207805      1.26e-08  
   15   -2761.5188207805      3.55e-09  Convergence criterion met
 ---------------------------------------
 SCF time:   CPU 673.28s  wall 673.00s 
 SCF   energy in the final basis set =    -2761.5188207805
 Total energy in the final basis set =    -2761.5188207805

 --------------------------------------------------------------

                    Orbital Energies (a.u.)
 --------------------------------------------------------------

 Alpha MOs
 -- Occupied --
********-101.5715-101.5700-101.5700-101.5695 -10.2696 -10.2660 -10.2657
-10.2655 -10.2650 -10.2309 -10.2284 -10.2170 -10.2168 -10.2115 -10.2089
-10.2088  -9.4876  -9.4861  -9.4848  -9.4847  -9.4842  -7.2524  -7.2509
 -7.2495  -7.2494  -7.2490  -7.2424  -7.2417  -7.2409  -7.2402  -7.2396
 -7.2396  -7.2390  -7.2390  -7.2390  -7.2386  -0.9460  -0.9296  -0.9001
 -0.8915  -0.8770  -0.8465  -0.8430  -0.8028  -0.7628  -0.7555  -0.7380
 -0.6622  -0.6446  -0.6266  -0.6083  -0.5528  -0.5310  -0.5235  -0.5165
 -0.4935  -0.4798  -0.4625  -0.4610  -0.4574  -0.4428  -0.4324  -0.4251
 -0.4069  -0.4009  -0.3958  -0.3895  -0.3782  -0.3639  -0.3456  -0.3406
 -0.3367  -0.3346  -0.3326  -0.3249  -0.3243  -0.2826  -0.2789  -0.2684
 -0.2611
 -- Virtual --
 -0.0561  -0.0522  -0.0475  -0.0434  -0.0283  -0.0187  -0.0102   0.0040
  0.0063   0.0093   0.0126   0.0166   0.0262   0.0313   0.0361   0.0446
  0.0509   0.0519   0.0554   0.0593   0.0650   0.0694   0.0807   0.0816
  0.0828   0.0883   0.0927   0.0958   0.0988   0.1027   0.1034   0.1097
  0.1104   0.1148   0.1171   0.1179   0.1193   0.1210   0.1292   0.1305
  0.1313   0.1327   0.1357   0.1377   0.1418   0.1441   0.1501   0.1522
  0.1599   0.1631   0.1689   0.1717   0.1732   0.1815   0.1830   0.1840
  0.1933   0.2004   0.2054   0.2102   0.2121   0.2204   0.2229   0.2247
  0.2307   0.2348   0.2387   0.2428   0.2451   0.2481   0.2526   0.2535
  0.2579   0.2643   0.2652   0.2664   0.2725   0.2761   0.2763   0.2811
  0.2892   0.2919   0.2965   0.2988   0.3033   0.3069   0.3123   0.3260
  0.3268   0.3332   0.3442   0.3445   0.3548   0.3851   0.4161   0.4195
  0.4206   0.4416   0.4446   0.4487   0.4544   0.4581   0.4669   0.4746
  0.4826   0.4901   0.4934   0.5028   0.5082   0.5088   0.5156   0.5192
  0.5382   0.5456   0.5502   0.5548   0.5655   0.5705   0.5752   0.5796
  0.5860   0.5972   0.5997   0.6048   0.6137   0.6190   0.6337   0.6393
  0.6424   0.6484   0.6523   0.6580   0.6652   0.6752   0.6891   0.6920
  0.6993   0.7062   0.7116   0.7154   0.7423   0.7490   0.7835   0.7888
  0.8022   0.8242   0.8282   0.8343   0.8394   0.8435   0.8455   0.8478
  0.8496   0.8511   0.8556   0.8616   0.8643   0.8669   0.8717   0.8727
  0.8881   0.8902   0.8978   0.9061   0.9069   0.9133   0.9153   0.9246
  0.9436   0.9485   0.9524   0.9581   0.9597   0.9640   0.9696   0.9732
  0.9848   0.9943   0.9993   1.0033   1.0189   1.0293   1.0347   1.0403
  1.0495   1.0651   1.0812   1.1026   1.1229   1.1548   1.1972   1.2131
  1.2185   1.2206   1.2401   1.2474   1.2534   1.2705   1.2832   1.2892
  1.3094   1.3179   1.3267   1.3346   1.3421   1.3672   1.4133   1.4242
  1.4606   1.4805   1.4869   1.4946   1.5515   1.5546   1.5624   1.5651
  1.5752   1.5884   1.5945   1.6258   1.6473   1.6674   1.6819   1.6902
  1.7224   1.7483   1.7510   1.7604   1.7764   1.8184   1.8292   1.8394
  1.8521   1.8700   1.8824   1.9214   1.9262   1.9298   1.9532   1.9599
  1.9636   1.9729   1.9968   2.0205   2.0337   2.0372   2.0539   2.0823
  2.1237   2.1565   2.1811   2.1898   2.2360   2.2387   2.2577   2.2635
  2.2760   2.2899   2.3097   2.3129   2.3161   2.3516   2.3573   2.3853
  2.4254   2.4304   2.4388   2.4541   2.4809   2.4946   2.5090   2.5254
  2.5414   2.5425   2.5551   2.5713   2.6013   2.6085   2.6311   2.6828
  2.6874   2.6950   2.7132   2.7205   2.7284   2.7462   2.7539   2.7622
  2.7689   2.7738   2.7813   2.7984   2.8317   2.8357   2.8364   2.8541
  2.8938   2.9684   2.9897   3.0750   3.0945   3.0969   3.1249   3.1335
  3.1527   3.1979   3.2226   3.2381   3.2842   3.3396   3.3572   3.3900
  3.5098   3.5322   3.5601   3.6481   3.7073   3.7619   3.8241   3.9111
  3.9862   4.0233   4.0905   4.1265   4.3470   4.8080   4.8164   9.7661
  9.8003   9.8034   9.8382   9.8572  23.3959  23.5459  23.8358  23.8521
 23.8875  23.9197  23.9570  24.0236  24.0428  24.0659  24.1243  24.1491
 25.7815  25.8273  25.8656  25.9318  25.9706  26.0906  26.1460  26.2634
 26.3037  26.3706  26.5167  26.6339  26.6864  26.7971  26.9341 215.7580
215.7965 215.8010 215.8447 215.8683
 --------------------------------------------------------------

          Ground-State Mulliken Net Atomic Charges

     Atom                 Charge (a.u.)
  ----------------------------------------
      1 C                     0.044065
      2 C                    -1.237498
      3 Cl                    0.428097
      4 C                    -0.236765
      5 H                     0.232461
      6 C                    -0.033471
      7 Cl                    0.528949
      8 C                     0.075491
      9 Cl                    0.591084
     10 C                    -0.941307
     11 H                     0.225894
     12 C                    -0.240689
     13 C                    -0.193528
     14 Cl                    0.438921
     15 C                    -0.021939
     16 H                     0.205285
     17 C                    -0.489871
     18 H                     0.176051
     19 C                    -0.030186
     20 H                     0.206484
     21 C                    -0.188174
     22 Cl                    0.460645
  ----------------------------------------
  Sum of atomic charges =     0.000000

 -----------------------------------------------------------------
                    Cartesian Multipole Moments
 -----------------------------------------------------------------
    Charge (ESU x 10^10)
                 0.0000
    Dipole Moment (Debye)
         X       2.5613      Y      -0.0983      Z      -1.5531
       Tot       2.9970
    Quadrupole Moments (Debye-Ang)
        XX    -126.9496     XY      -1.4067     YY    -134.6968
        XZ      -7.9609     YZ       1.1671     ZZ    -126.8045
    Octopole Moments (Debye-Ang^2)
       XXX      79.9629    XXY      -4.7394    XYY       7.2548
       YYY      -2.7423    XXZ     -41.8285    XYZ      -3.5130
       YYZ      -4.8371    XZZ      17.6751    YZZ       4.0973
       ZZZ      -8.6170
    Hexadecapole Moments (Debye-Ang^3)
      XXXX   -4642.4838   XXXY     -66.3337   XXYY   -1028.1963
      XYYY     -50.1768   YYYY   -1430.6469   XXXZ     551.3622
      XXYZ      32.4453   XYYZ     222.5128   YYYZ      52.3316
      XXZZ   -1052.5637   XYZZ       3.9079   YYZZ    -582.3848
      XZZZ     638.0763   YZZZ      66.3089   ZZZZ   -2064.0691
 -----------------------------------------------------------------
 Calculating analytic gradient of the SCF energy
 Gradient of SCF Energy
            1           2           3           4           5           6
    1  -0.0005375   0.0002231   0.0001110   0.0001794  -0.0000352  -0.0000055
    2   0.0000218  -0.0001542  -0.0002253  -0.0000001  -0.0000094  -0.0000803
    3  -0.0002588   0.0000161  -0.0001513   0.0000315  -0.0000026  -0.0002627
            7           8           9          10          11          12
    1  -0.0000529  -0.0001094   0.0000062   0.0002717   0.0000182   0.0003772
    2   0.0000074   0.0000825  -0.0000308   0.0000076   0.0000623   0.0000460
    3   0.0000163   0.0002717   0.0000042  -0.0000089  -0.0000131  -0.0003441
           13          14          15          16          17          18
    1  -0.0002264  -0.0000798  -0.0000228   0.0000204  -0.0000919   0.0000084
    2   0.0001252   0.0002650   0.0000219  -0.0000028   0.0001127  -0.0000055
    3   0.0003186   0.0002224   0.0000701  -0.0000480   0.0000210   0.0000001
           19          20          21          22
    1   0.0001161   0.0000175  -0.0000953  -0.0000925
    2  -0.0001302  -0.0000018   0.0000614  -0.0001737
    3   0.0000084  -0.0000096   0.0000422   0.0000766
 Max gradient component =       5.375E-04
 RMS gradient           =       1.497E-04
 Gradient time:  CPU 227.99 s  wall 228.00 s
 Geometry Optimization Parameters
   NAtoms,    NIC,     NZ,  NCons,   NDum,   NFix, NCnnct, MaxDiis
       22     163      22       0       0       0       0       0

 Cartesian Hessian Update
 Hessian updated using BFGS update


** GEOMETRY OPTIMIZATION IN DELOCALIZED INTERNAL COORDINATES **
   Searching for a Minimum

   Optimization Cycle:  12

                       Coordinates (Angstroms)
     ATOM                X               Y               Z
      1  C         0.0026159032    0.0256092043    0.0218604801
      2  C        -0.0479172048    0.4379063715    1.3572740411
      3  Cl        1.4111397518    0.9483487621    2.1818263015
      4  C        -1.2439135081    0.4540286141    2.0633752123
      5  H        -1.2645103515    0.7748471314    3.0957860029
      6  C        -2.4222742090    0.0535522402    1.4399529387
      7  Cl       -3.9041596756    0.0842514399    2.3603044347
      8  C        -2.3963937160   -0.3612190561    0.1059335519
      9  Cl       -3.8452142343   -0.8748007073   -0.7209963165
     10  C        -1.1889934710   -0.3703034055   -0.5855454674
     11  H        -1.1778122451   -0.6940235322   -1.6184125972
     12  C         1.2776186050   -0.0145977158   -0.7500599801
     13  C         2.1293023613   -1.1274800512   -0.6975736005
     14  Cl        1.6995381957   -2.4995882514    0.3099611948
     15  C         3.3159698475   -1.1880615466   -1.4200573339
     16  H         3.9423256595   -2.0675273872   -1.3508401930
     17  C         3.6762078277   -0.1114568653   -2.2235137240
     18  H         4.5987496476   -0.1483857815   -2.7906886177
     19  C         2.8615393742    1.0124262361   -2.3038221468
     20  H         3.1331312028    1.8558251938   -2.9247482167
     21  C         1.6793781090    1.0481135762   -1.5712142583
     22  Cl        0.6746407763    2.4837661656   -1.6850218737
   Point Group: c1    Number of degrees of freedom:    60


   Energy is  -2761.518820780

 Hessian updated using BFGS update

 60 Hessian modes will be used to form the next step
  Hessian Eigenvalues:
     0.001622    0.017725    0.018538    0.020880    0.020930    0.021710
     0.022959    0.023621    0.023849    0.023874    0.024091    0.024111
     0.024116    0.024119    0.024136    0.024145    0.024160    0.024273
     0.027919    0.072844    0.159975    0.159998    0.160004    0.160106
     0.160290    0.213956    0.221770    0.229570    0.231992    0.237146
     0.241068    0.249547    0.250003    0.250032    0.250101    0.252775
     0.288742    0.289414    0.300970    0.301157    0.301254    0.309355
     0.352928    0.356665    0.356666    0.356674    0.356708    0.364286
     0.413289    0.424039    0.430255    0.455238    0.462908    0.468519
     0.472081    0.478088    0.478928    0.479168    0.479517    0.536294

 Minimum search - taking simple RFO step
 Searching for Lamda that Minimizes Along All modes
 Value Taken    Lamda =  -0.00010461
 Step Taken.  Stepsize is  0.238546

                             Maximum     Tolerance    Cnvgd?
         Gradient           0.000385      0.000300      NO
         Displacement       0.165304      0.001200      NO
         Energy change     -0.000197      0.000001      NO


 New Cartesian Coordinates Obtained by Inverse Iteration

 Displacement from previous Coordinates is:  0.396301
 ----------------------------------------------------------------
             Standard Nuclear Orientation (Angstroms)
    I     Atom           X                Y                Z
 ----------------------------------------------------------------
    1      C       0.0054174359     0.0240833794     0.0270170507
    2      C      -0.0540984211     0.4688954143     1.3514882222
    3      Cl      1.3959300887     1.0160014539     2.1685597124
    4      C      -1.2524147708     0.4876539026     2.0538726525
    5      H      -1.2793995094     0.8334524605     3.0780691597
    6      C      -2.4240264771     0.0572183648     1.4380538789
    7      Cl     -3.9083018930     0.0915522058     2.3542166162
    8      C      -2.3893655400    -0.3899635480     0.1146178357
    9      Cl     -3.8299967699    -0.9382644889    -0.7041821967
   10      C      -1.1799555873    -0.4015226518    -0.5730690496
   11      H      -1.1617955025    -0.7512954337    -1.5973599128
   12      C       1.2804954049    -0.0165000165    -0.7450250855
   13      C       2.1164921929    -1.1423402433    -0.7220621186
   14      Cl      1.6703465219    -2.5335237530     0.2524266677
   15      C       3.3010962684    -1.2021357186    -1.4483725499
   16      H       3.9154546769    -2.0913897680    -1.4001860629
   17      C       3.6744611095    -0.1124476009    -2.2275381858
   18      H       4.5950920405    -0.1488031447    -2.7978160522
   19      C       2.8748646817     1.0240557640    -2.2795995687
   20      H       3.1556617005     1.8773531215    -2.8826341191
   21      C       1.6954360896     1.0591567168    -1.5429068691
   22      Cl      0.7095749055     2.5099942188    -1.6237901928
 ----------------------------------------------------------------
 Nuclear Repulsion Energy =        1764.27287158 hartrees
 There are       81 alpha and       81 beta electrons
 Applying Cartesian multipole field
    Component          Value
    ---------          -----
     (2,0,0)        1.00000E-11
     (0,2,0)        2.00000E-11
     (0,0,2)       -3.00000E-11
 Nucleus-field energy     =     0.0000000128 hartrees
 Requested basis set is 6-311++G(d,p)
 There are 162 shells and 449 basis functions
 A cutoff of  1.0D-15 yielded  10296 shell pairs
 There are     85490 function pairs (     91930 Cartesian)
 Smallest overlap matrix eigenvalue = 1.80E-07
 Linear dependence detected in AO basis
 Number of orthogonalized atomic orbitals = 445
 Maximum deviation from orthogonality = 2.248E-10
 Guess from superposition of atomic densities
 Warning:  Energy on first SCF cycle will be non-variational
 SAD guess density has 162.000000 electrons

 -----------------------------------------------------------------------
  General SCF calculation program by
  Eric Jon Sundstrom, Paul Horn, Yuezhi Mao, Dmitri Zuev, Alec White,
  David Stuck, Shaama M.S., Shane Yost, Joonho Lee, David Small,
  Daniel Levine, Susi Lehtola, Hugh Burton, Evgeny Epifanovsky,
  Bang C. Huynh
 -----------------------------------------------------------------------
 Exchange:     0.2000 Hartree-Fock + 0.0800 Slater + 0.7200 B88
 Correlation:  0.1900 VWN1RPA + 0.8100 LYP
 Using SG-1 standard quadrature grid
 A restricted SCF calculation will be
 performed using DIIS
 SCF converges when DIIS error is below 1.0e-08
 ---------------------------------------
  Cycle       Energy         DIIS error
 ---------------------------------------
    1   -2765.4942597427      2.91e-02  
    2   -2761.3725342671      2.38e-03  
    3   -2761.2903648386      2.91e-03  
    4   -2761.5130667343      4.65e-04  
    5   -2761.5180181411      1.84e-04  
    6   -2761.5186707725      9.25e-05  
    7   -2761.5188733703      2.11e-05  
    8   -2761.5188809908      1.22e-05  
    9   -2761.5188847815      2.18e-06  
   10   -2761.5188848873      9.40e-07  
   11   -2761.5188849087      2.14e-07  
   12   -2761.5188849096      1.12e-07  
   13   -2761.5188849099      3.63e-08  
   14   -2761.5188849100      1.26e-08  
   15   -2761.5188849100      3.53e-09  Convergence criterion met
 ---------------------------------------
 SCF time:   CPU 673.28s  wall 673.00s 
 SCF   energy in the final basis set =    -2761.5188849100
 Total energy in the final basis set =    -2761.5188849100

 --------------------------------------------------------------

                    Orbital Energies (a.u.)
 --------------------------------------------------------------

 Alpha MOs
 -- Occupied --
********-101.5715-101.5701-101.5699-101.5697 -10.2696 -10.2660 -10.2657
-10.2656 -10.2651 -10.2310 -10.2285 -10.2170 -10.2168 -10.2115 -10.2089
-10.2088  -9.4876  -9.4861  -9.4848  -9.4846  -9.4844  -7.2524  -7.2510
 -7.2495  -7.2492  -7.2491  -7.2425  -7.2417  -7.2409  -7.2403  -7.2396
 -7.2395  -7.2392  -7.2391  -7.2389  -7.2387  -0.9460  -0.9296  -0.9001
 -0.8915  -0.8770  -0.8465  -0.8430  -0.8028  -0.7627  -0.7554  -0.7380
 -0.6622  -0.6446  -0.6266  -0.6083  -0.5528  -0.5309  -0.5235  -0.5166
 -0.4935  -0.4798  -0.4625  -0.4610  -0.4574  -0.4428  -0.4323  -0.4252
 -0.4069  -0.4009  -0.3958  -0.3894  -0.3782  -0.3639  -0.3456  -0.3405
 -0.3365  -0.3350  -0.3327  -0.3248  -0.3244  -0.2816  -0.2799  -0.2684
 -0.2611
 -- Virtual --
 -0.0559  -0.0508  -0.0493  -0.0434  -0.0284  -0.0187  -0.0102   0.0039
  0.0063   0.0093   0.0126   0.0165   0.0262   0.0313   0.0361   0.0445
  0.0511   0.0518   0.0553   0.0592   0.0650   0.0694   0.0807   0.0816
  0.0828   0.0886   0.0924   0.0958   0.0987   0.1026   0.1032   0.1097
  0.1104   0.1147   0.1172   0.1179   0.1191   0.1210   0.1300   0.1306
  0.1307   0.1325   0.1359   0.1377   0.1419   0.1439   0.1501   0.1519
  0.1597   0.1630   0.1691   0.1716   0.1730   0.1820   0.1824   0.1838
  0.1935   0.2003   0.2054   0.2096   0.2121   0.2209   0.2229   0.2239
  0.2308   0.2347   0.2384   0.2426   0.2457   0.2480   0.2525   0.2533
  0.2571   0.2644   0.2650   0.2666   0.2727   0.2757   0.2765   0.2814
  0.2894   0.2927   0.2960   0.2980   0.3032   0.3069   0.3122   0.3263
  0.3272   0.3337   0.3440   0.3456   0.3555   0.3858   0.4161   0.4194
  0.4207   0.4431   0.4453   0.4484   0.4533   0.4591   0.4649   0.4746
  0.4822   0.4901   0.4946   0.5005   0.5081   0.5084   0.5159   0.5195
  0.5396   0.5458   0.5498   0.5553   0.5661   0.5708   0.5751   0.5795
  0.5854   0.5970   0.5995   0.6047   0.6138   0.6185   0.6332   0.6398
  0.6433   0.6484   0.6514   0.6582   0.6648   0.6751   0.6893   0.6915
  0.6993   0.7057   0.7142   0.7165   0.7431   0.7506   0.7851   0.7867
  0.8026   0.8245   0.8287   0.8360   0.8382   0.8434   0.8459   0.8476
  0.8494   0.8503   0.8556   0.8627   0.8638   0.8680   0.8694   0.8730
  0.8890   0.8900   0.8973   0.9057   0.9059   0.9142   0.9154   0.9241
  0.9438   0.9483   0.9540   0.9563   0.9591   0.9644   0.9682   0.9736
  0.9847   0.9947   0.9992   1.0033   1.0198   1.0302   1.0352   1.0423
  1.0463   1.0676   1.0804   1.0998   1.1229   1.1546   1.2008   1.2137
  1.2176   1.2217   1.2403   1.2486   1.2522   1.2705   1.2833   1.2901
  1.3090   1.3191   1.3271   1.3352   1.3455   1.3677   1.4170   1.4206
  1.4611   1.4815   1.4854   1.4939   1.5516   1.5545   1.5627   1.5661
  1.5735   1.5893   1.5940   1.6267   1.6475   1.6676   1.6816   1.6901
  1.7232   1.7485   1.7508   1.7606   1.7797   1.8174   1.8283   1.8384
  1.8525   1.8692   1.8824   1.9218   1.9262   1.9299   1.9531   1.9604
  1.9632   1.9729   1.9972   2.0209   2.0330   2.0374   2.0555   2.0820
  2.1238   2.1581   2.1809   2.1898   2.2362   2.2387   2.2569   2.2598
  2.2759   2.2900   2.3114   2.3126   2.3159   2.3523   2.3576   2.3854
  2.4249   2.4295   2.4388   2.4532   2.4810   2.4948   2.5117   2.5219
  2.5419   2.5420   2.5538   2.5707   2.6017   2.6085   2.6308   2.6834
  2.6873   2.6951   2.7130   2.7204   2.7278   2.7454   2.7551   2.7607
  2.7691   2.7734   2.7807   2.7985   2.8331   2.8348   2.8356   2.8552
  2.8934   2.9688   2.9892   3.0756   3.0951   3.0977   3.1247   3.1319
  3.1532   3.1980   3.2214   3.2398   3.2855   3.3390   3.3575   3.3907
  3.5108   3.5323   3.5624   3.6491   3.7070   3.7629   3.8242   3.9114
  3.9866   4.0235   4.0902   4.1266   4.3464   4.8092   4.8143   9.7663
  9.8010   9.8023   9.8391   9.8618  23.3972  23.5462  23.8357  23.8514
 23.8874  23.9197  23.9571  24.0237  24.0427  24.0659  24.1242  24.1491
 25.7815  25.8179  25.8657  25.9333  25.9686  26.0902  26.1467  26.2667
 26.3060  26.3653  26.5167  26.6306  26.6826  26.7975  26.9405 215.7582
215.7975 215.7994 215.8457 215.8735
 --------------------------------------------------------------

          Ground-State Mulliken Net Atomic Charges

     Atom                 Charge (a.u.)
  ----------------------------------------
      1 C                     0.055883
      2 C                    -1.237726
      3 Cl                    0.423653
      4 C                    -0.216881
      5 H                     0.233320
      6 C                    -0.027005
      7 Cl                    0.529452
      8 C                     0.054485
      9 Cl                    0.591121
     10 C                    -0.945918
     11 H                     0.226419
     12 C                    -0.259607
     13 C                    -0.197164
     14 Cl                    0.449129
     15 C                    -0.018996
     16 H                     0.205423
     17 C                    -0.480592
     18 H                     0.176411
     19 C                    -0.021671
     20 H                     0.205774
     21 C                    -0.199860
     22 Cl                    0.454349
  ----------------------------------------
  Sum of atomic charges =     0.000000

 -----------------------------------------------------------------
                    Cartesian Multipole Moments
 -----------------------------------------------------------------
    Charge (ESU x 10^10)
                 0.0000
    Dipole Moment (Debye)
         X       2.5551      Y      -0.0907      Z      -1.5605
       Tot       2.9953
    Quadrupole Moments (Debye-Ang)
        XX    -126.9595     XY      -1.4411     YY    -134.6259
        XZ      -8.0171     YZ       1.2758     ZZ    -126.8573
    Octopole Moments (Debye-Ang^2)
       XXX      79.3618    XXY      -4.4309    XYY       7.2891
       YYY      -2.8136    XXZ     -42.0077    XYZ      -3.5772
       YYZ      -4.9844    XZZ      17.7716    YZZ       4.0997
       ZZZ      -8.8896
    Hexadecapole Moments (Debye-Ang^3)
      XXXX   -4629.7800   XXXY     -80.8735   XXYY   -1032.6100
      XYYY     -66.4560   YYYY   -1479.7627   XXXZ     560.7674
      XXYZ      26.6151   XYYZ     225.3423   YYYZ      32.1674
      XXZZ   -1044.2722   XYZZ      -2.5604   YYZZ    -584.7514
      XZZZ     649.4954   YZZZ      47.4974   ZZZZ   -2034.6819
 -----------------------------------------------------------------
 Calculating analytic gradient of the SCF energy
 Gradient of SCF Energy
            1           2           3           4           5           6
    1  -0.0003032   0.0001813   0.0000045   0.0000816  -0.0000193  -0.0000103
    2   0.0000326  -0.0000250  -0.0000274   0.0000230   0.0000020  -0.0000605
    3  -0.0001159   0.0000179  -0.0000152  -0.0000049   0.0000066  -0.0001429
            7           8           9          10          11          12
    1  -0.0000168  -0.0001054   0.0000255   0.0001578   0.0000332   0.0001953
    2  -0.0000008   0.0000113   0.0000072   0.0000298  -0.0000118   0.0000314
    3   0.0000125   0.0001630   0.0000084  -0.0000122  -0.0000108  -0.0001673
           13          14          15          16          17          18
    1  -0.0001340  -0.0000245   0.0000367   0.0000193  -0.0000482   0.0000053
    2   0.0000233   0.0000191   0.0000425   0.0000050   0.0000084  -0.0000031
    3   0.0001512   0.0000620   0.0000084  -0.0000100   0.0000101   0.0000025
           19          20          21          22
    1   0.0000249  -0.0000070  -0.0000304  -0.0000662
    2  -0.0000405  -0.0000097   0.0000074  -0.0000642
    3   0.0000140  -0.0000231   0.0000000   0.0000457
 Max gradient component =       3.032E-04
 RMS gradient           =       7.524E-05
 Gradient time:  CPU 227.37 s  wall 227.38 s
 Geometry Optimization Parameters
   NAtoms,    NIC,     NZ,  NCons,   NDum,   NFix, NCnnct, MaxDiis
       22     163      22       0       0       0       0       0

 Cartesian Hessian Update
 Hessian updated using BFGS update


** GEOMETRY OPTIMIZATION IN DELOCALIZED INTERNAL COORDINATES **
   Searching for a Minimum

   Optimization Cycle:  13

                       Coordinates (Angstroms)
     ATOM                X               Y               Z
      1  C         0.0054174359    0.0240833794    0.0270170507
      2  C        -0.0540984211    0.4688954143    1.3514882222
      3  Cl        1.3959300887    1.0160014539    2.1685597124
      4  C        -1.2524147708    0.4876539026    2.0538726525
      5  H        -1.2793995094    0.8334524605    3.0780691597
      6  C        -2.4240264771    0.0572183648    1.4380538789
      7  Cl       -3.9083018930    0.0915522058    2.3542166162
      8  C        -2.3893655400   -0.3899635480    0.1146178357
      9  Cl       -3.8299967699   -0.9382644889   -0.7041821967
     10  C        -1.1799555873   -0.4015226518   -0.5730690496
     11  H        -1.1617955025   -0.7512954337   -1.5973599128
     12  C         1.2804954049   -0.0165000165   -0.7450250855
     13  C         2.1164921929   -1.1423402433   -0.7220621186
     14  Cl        1.6703465219   -2.5335237530    0.2524266677
     15  C         3.3010962684   -1.2021357186   -1.4483725499
     16  H         3.9154546769   -2.0913897680   -1.4001860629
     17  C         3.6744611095   -0.1124476009   -2.2275381858
     18  H         4.5950920405   -0.1488031447   -2.7978160522
     19  C         2.8748646817    1.0240557640   -2.2795995687
     20  H         3.1556617005    1.8773531215   -2.8826341191
     21  C         1.6954360896    1.0591567168   -1.5429068691
     22  Cl        0.7095749055    2.5099942188   -1.6237901928
   Point Group: c1    Number of degrees of freedom:    60


   Energy is  -2761.518884910

 Hessian updated using BFGS update

 60 Hessian modes will be used to form the next step
  Hessian Eigenvalues:
     0.001347    0.017726    0.018421    0.020834    0.020931    0.021721
     0.022964    0.023625    0.023849    0.023882    0.024091    0.024111
     0.024118    0.024121    0.024135    0.024143    0.024162    0.024298
     0.027931    0.072267    0.159935    0.159998    0.160004    0.160087
     0.160288    0.212256    0.221759    0.229564    0.231991    0.237148
     0.241043    0.249524    0.250009    0.250023    0.250113    0.252772
     0.288459    0.289360    0.300959    0.301160    0.301276    0.308879
     0.352913    0.356664    0.356666    0.356675    0.356708    0.364292
     0.413228    0.424046    0.430191    0.455132    0.462768    0.468528
     0.471938    0.478109    0.478662    0.479129    0.479442    0.534327

 Minimum search - taking simple RFO step
 Searching for Lamda that Minimizes Along All modes
 Value Taken    Lamda =  -0.00000864
 Step Taken.  Stepsize is  0.074063

                             Maximum     Tolerance    Cnvgd?
         Gradient           0.000163      0.000300     YES
         Displacement       0.050280      0.001200      NO
         Energy change     -0.000064      0.000001      NO


 New Cartesian Coordinates Obtained by Inverse Iteration

 Displacement from previous Coordinates is:  0.125728
 ----------------------------------------------------------------
             Standard Nuclear Orientation (Angstroms)
    I     Atom           X                Y                Z
 ----------------------------------------------------------------
    1      C       0.0064821798     0.0231143000     0.0290573636
    2      C      -0.0563687089     0.4782630888     1.3498010485
    3      Cl      1.3907912220     1.0370486066     2.1642283827
    4      C      -1.2554940767     0.4981646467     2.0508662372
    5      H      -1.2845526116     0.8521122346     3.0722119462
    6      C      -2.4248401595     0.0585708037     1.4374493902
    7      Cl     -3.9100883181     0.0944872086     2.3518737258
    8      C      -2.3870877078    -0.3989302110     0.1174900609
    9      Cl     -3.8249669938    -0.9586586284    -0.6985084547
   10      C      -1.1770052714    -0.4114618819    -0.5687716133
   11      H      -1.1568127090    -0.7689768755    -1.5903406433
   12      C       1.2815267539    -0.0171685223    -0.7430564124
   13      C       2.1127305627    -1.1468092670    -0.7298877001
   14      Cl      1.6620050357    -2.5436777719     0.2345236788
   15      C       3.2963336158    -1.2065151666    -1.4578464758
   16      H       3.9066873681    -2.0988496021    -1.4165132857
   17      C       3.6739537182    -0.1127316084    -2.2291076311
   18      H       4.5938181453    -0.1488551609    -2.8006210719
   19      C       2.8791977000     1.0276037593    -2.2717713905
   20      H       3.1629579474     1.8840924246    -2.8688546149
   21      C       1.7006690335     1.0624400873    -1.5336791035
   22      Cl      0.7210319201     2.5179681709    -1.6047636045
 ----------------------------------------------------------------
 Nuclear Repulsion Energy =        1764.07296080 hartrees
 There are       81 alpha and       81 beta electrons
 Applying Cartesian multipole field
    Component          Value
    ---------          -----
     (2,0,0)        1.00000E-11
     (0,2,0)        2.00000E-11
     (0,0,2)       -3.00000E-11
 Nucleus-field energy     =     0.0000000132 hartrees
 Requested basis set is 6-311++G(d,p)
 There are 162 shells and 449 basis functions
 A cutoff of  1.0D-15 yielded  10294 shell pairs
 There are     85482 function pairs (     91922 Cartesian)
 Smallest overlap matrix eigenvalue = 1.79E-07
 Linear dependence detected in AO basis
 Number of orthogonalized atomic orbitals = 445
 Maximum deviation from orthogonality = 3.960E-10
 Guess from superposition of atomic densities
 Warning:  Energy on first SCF cycle will be non-variational
 SAD guess density has 162.000000 electrons

 -----------------------------------------------------------------------
  General SCF calculation program by
  Eric Jon Sundstrom, Paul Horn, Yuezhi Mao, Dmitri Zuev, Alec White,
  David Stuck, Shaama M.S., Shane Yost, Joonho Lee, David Small,
  Daniel Levine, Susi Lehtola, Hugh Burton, Evgeny Epifanovsky,
  Bang C. Huynh
 -----------------------------------------------------------------------
 Exchange:     0.2000 Hartree-Fock + 0.0800 Slater + 0.7200 B88
 Correlation:  0.1900 VWN1RPA + 0.8100 LYP
 Using SG-1 standard quadrature grid
 A restricted SCF calculation will be
 performed using DIIS
 SCF converges when DIIS error is below 1.0e-08
 ---------------------------------------
  Cycle       Energy         DIIS error
 ---------------------------------------
    1   -2765.4935719509      2.91e-02  
    2   -2761.3725620236      2.38e-03  
    3   -2761.2903964542      2.91e-03  
    4   -2761.5130688242      4.65e-04  
    5   -2761.5180228364      1.84e-04  
    6   -2761.5186760042      9.24e-05  
    7   -2761.5188782111      2.10e-05  
    8   -2761.5188857257      1.22e-05  
    9   -2761.5188895103      2.18e-06  
   10   -2761.5188896160      9.41e-07  
   11   -2761.5188896376      2.15e-07  
   12   -2761.5188896387      1.12e-07  
   13   -2761.5188896392      3.63e-08  
   14   -2761.5188896391      1.26e-08  
   15   -2761.5188896389      3.53e-09  Convergence criterion met
 ---------------------------------------
 SCF time:   CPU 672.58s  wall 672.00s 
 SCF   energy in the final basis set =    -2761.5188896389
 Total energy in the final basis set =    -2761.5188896389

 --------------------------------------------------------------

                    Orbital Energies (a.u.)
 --------------------------------------------------------------

 Alpha MOs
 -- Occupied --
********-101.5715-101.5701-101.5698-101.5697 -10.2696 -10.2660 -10.2657
-10.2657 -10.2651 -10.2311 -10.2286 -10.2170 -10.2168 -10.2115 -10.2089
-10.2088  -9.4876  -9.4861  -9.4848  -9.4845  -9.4844  -7.2525  -7.2510
 -7.2495  -7.2492  -7.2491  -7.2425  -7.2417  -7.2409  -7.2403  -7.2396
 -7.2394  -7.2392  -7.2391  -7.2388  -7.2387  -0.9459  -0.9296  -0.9001
 -0.8915  -0.8771  -0.8465  -0.8430  -0.8028  -0.7628  -0.7554  -0.7380
 -0.6622  -0.6446  -0.6266  -0.6084  -0.5528  -0.5309  -0.5236  -0.5166
 -0.4935  -0.4798  -0.4625  -0.4610  -0.4573  -0.4428  -0.4323  -0.4252
 -0.4069  -0.4009  -0.3958  -0.3894  -0.3783  -0.3640  -0.3456  -0.3405
 -0.3364  -0.3350  -0.3327  -0.3249  -0.3244  -0.2814  -0.2801  -0.2684
 -0.2612
 -- Virtual --
 -0.0559  -0.0504  -0.0499  -0.0434  -0.0284  -0.0187  -0.0103   0.0039
  0.0063   0.0093   0.0126   0.0165   0.0262   0.0313   0.0361   0.0445
  0.0511   0.0517   0.0553   0.0592   0.0650   0.0694   0.0807   0.0815
  0.0828   0.0887   0.0923   0.0958   0.0987   0.1026   0.1032   0.1097
  0.1104   0.1147   0.1172   0.1179   0.1190   0.1209   0.1302   0.1305
  0.1307   0.1325   0.1359   0.1376   0.1419   0.1439   0.1501   0.1519
  0.1597   0.1630   0.1691   0.1715   0.1729   0.1821   0.1823   0.1838
  0.1936   0.2003   0.2054   0.2095   0.2121   0.2210   0.2230   0.2238
  0.2308   0.2347   0.2383   0.2426   0.2457   0.2479   0.2524   0.2532
  0.2570   0.2644   0.2649   0.2666   0.2727   0.2757   0.2766   0.2814
  0.2894   0.2927   0.2959   0.2979   0.3032   0.3070   0.3123   0.3263
  0.3272   0.3337   0.3440   0.3458   0.3555   0.3859   0.4161   0.4194
  0.4207   0.4432   0.4455   0.4483   0.4531   0.4592   0.4646   0.4747
  0.4822   0.4901   0.4948   0.5002   0.5080   0.5083   0.5159   0.5195
  0.5397   0.5459   0.5497   0.5554   0.5662   0.5709   0.5749   0.5795
  0.5852   0.5969   0.5994   0.6046   0.6138   0.6183   0.6330   0.6399
  0.6434   0.6484   0.6513   0.6582   0.6648   0.6751   0.6894   0.6914
  0.6993   0.7057   0.7143   0.7168   0.7432   0.7508   0.7851   0.7867
  0.8026   0.8244   0.8287   0.8367   0.8378   0.8434   0.8460   0.8475
  0.8494   0.8502   0.8556   0.8628   0.8636   0.8686   0.8689   0.8730
  0.8893   0.8897   0.8973   0.9056   0.9058   0.9143   0.9153   0.9241
  0.9439   0.9483   0.9545   0.9557   0.9590   0.9644   0.9681   0.9737
  0.9847   0.9947   0.9991   1.0033   1.0198   1.0303   1.0351   1.0431
  1.0452   1.0677   1.0803   1.0994   1.1229   1.1546   1.2010   1.2136
  1.2176   1.2218   1.2404   1.2488   1.2520   1.2705   1.2833   1.2903
  1.3090   1.3193   1.3271   1.3351   1.3458   1.3677   1.4181   1.4196
  1.4612   1.4817   1.4852   1.4937   1.5516   1.5545   1.5627   1.5662
  1.5734   1.5892   1.5939   1.6267   1.6475   1.6676   1.6816   1.6901
  1.7233   1.7484   1.7507   1.7606   1.7799   1.8171   1.8282   1.8384
  1.8526   1.8690   1.8824   1.9217   1.9262   1.9299   1.9531   1.9605
  1.9632   1.9728   1.9972   2.0209   2.0329   2.0373   2.0557   2.0819
  2.1238   2.1583   2.1808   2.1899   2.2362   2.2387   2.2568   2.2594
  2.2759   2.2900   2.3117   2.3125   2.3158   2.3524   2.3576   2.3854
  2.4249   2.4294   2.4388   2.4530   2.4810   2.4948   2.5121   2.5212
  2.5419   2.5420   2.5535   2.5706   2.6016   2.6084   2.6307   2.6835
  2.6872   2.6950   2.7129   2.7204   2.7278   2.7454   2.7552   2.7605
  2.7691   2.7734   2.7806   2.7985   2.8331   2.8348   2.8354   2.8551
  2.8933   2.9687   2.9891   3.0756   3.0951   3.0977   3.1246   3.1315
  3.1531   3.1980   3.2212   3.2399   3.2855   3.3389   3.3575   3.3907
  3.5110   3.5322   3.5626   3.6491   3.7069   3.7629   3.8242   3.9112
  3.9866   4.0235   4.0902   4.1266   4.3465   4.8093   4.8140   9.7663
  9.8012   9.8020   9.8392   9.8621  23.3974  23.5461  23.8357  23.8512
 23.8873  23.9195  23.9571  24.0238  24.0427  24.0658  24.1240  24.1490
 25.7815  25.8169  25.8657  25.9334  25.9681  26.0901  26.1468  26.2670
 26.3062  26.3644  26.5166  26.6302  26.6821  26.7975  26.9407 215.7582
215.7977 215.7991 215.8457 215.8738
 --------------------------------------------------------------

          Ground-State Mulliken Net Atomic Charges

     Atom                 Charge (a.u.)
  ----------------------------------------
      1 C                     0.058840
      2 C                    -1.230521
      3 Cl                    0.422883
      4 C                    -0.215612
      5 H                     0.233415
      6 C                    -0.026392
      7 Cl                    0.529547
      8 C                     0.052541
      9 Cl                    0.591201
     10 C                    -0.951341
     11 H                     0.226493
     12 C                    -0.262461
     13 C                    -0.198383
     14 Cl                    0.451861
     15 C                    -0.017921
     16 H                     0.205552
     17 C                    -0.480586
     18 H                     0.176467
     19 C                    -0.020869
     20 H                     0.205621
     21 C                    -0.202481
     22 Cl                    0.452148
  ----------------------------------------
  Sum of atomic charges =     0.000000

 -----------------------------------------------------------------
                    Cartesian Multipole Moments
 -----------------------------------------------------------------
    Charge (ESU x 10^10)
                -0.0000
    Dipole Moment (Debye)
         X       2.5522      Y      -0.0879      Z      -1.5627
       Tot       2.9940
    Quadrupole Moments (Debye-Ang)
        XX    -126.9628     XY      -1.4515     YY    -134.6043
        XZ      -8.0389     YZ       1.3102     ZZ    -126.8748
    Octopole Moments (Debye-Ang^2)
       XXX      79.1348    XXY      -4.3227    XYY       7.2889
       YYY      -2.8243    XXZ     -42.0650    XYZ      -3.5948
       YYZ      -5.0347    XZZ      17.7929    YZZ       4.0936
       ZZZ      -8.9850
    Hexadecapole Moments (Debye-Ang^3)
      XXXX   -4626.3742   XXXY     -85.3169   XXYY   -1034.1014
      XYYY     -71.4470   YYYY   -1495.2969   XXXZ     563.7535
      XXYZ      24.7762   XYYZ     226.2607   YYYZ      25.7960
      XXZZ   -1041.7424   XYZZ      -4.6226   YYZZ    -585.5113
      XZZZ     653.1471   YZZZ      41.5194   ZZZZ   -2025.5836
 -----------------------------------------------------------------
 Calculating analytic gradient of the SCF energy
 Gradient of SCF Energy
            1           2           3           4           5           6
    1  -0.0001033   0.0000653  -0.0000046   0.0000258  -0.0000086   0.0000031
    2  -0.0000125   0.0000093   0.0000189   0.0000125   0.0000091  -0.0000209
    3  -0.0000170   0.0000123  -0.0000052  -0.0000043   0.0000002  -0.0000493
            7           8           9          10          11          12
    1  -0.0000056  -0.0000569   0.0000171   0.0000572   0.0000128   0.0000668
    2  -0.0000004   0.0000007  -0.0000052   0.0000145  -0.0000179   0.0000118
    3   0.0000094   0.0000495   0.0000101  -0.0000115  -0.0000000  -0.0000387
           13          14          15          16          17          18
    1  -0.0000453   0.0000013   0.0000152   0.0000112  -0.0000101   0.0000012
    2   0.0000087  -0.0000154   0.0000156   0.0000066  -0.0000106  -0.0000015
    3   0.0000494   0.0000154  -0.0000086   0.0000073   0.0000080  -0.0000005
           19          20          21          22
    1  -0.0000062  -0.0000082  -0.0000070  -0.0000213
    2   0.0000020  -0.0000096   0.0000023  -0.0000180
    3  -0.0000002  -0.0000198  -0.0000104   0.0000036
 Max gradient component =       1.033E-04
 RMS gradient           =       2.582E-05
 Gradient time:  CPU 230.35 s  wall 230.36 s
 Geometry Optimization Parameters
   NAtoms,    NIC,     NZ,  NCons,   NDum,   NFix, NCnnct, MaxDiis
       22     163      22       0       0       0       0       0

 Cartesian Hessian Update
 Hessian updated using BFGS update


** GEOMETRY OPTIMIZATION IN DELOCALIZED INTERNAL COORDINATES **
   Searching for a Minimum

   Optimization Cycle:  14

                       Coordinates (Angstroms)
     ATOM                X               Y               Z
      1  C         0.0064821798    0.0231143000    0.0290573636
      2  C        -0.0563687089    0.4782630888    1.3498010485
      3  Cl        1.3907912220    1.0370486066    2.1642283827
      4  C        -1.2554940767    0.4981646467    2.0508662372
      5  H        -1.2845526116    0.8521122346    3.0722119462
      6  C        -2.4248401595    0.0585708037    1.4374493902
      7  Cl       -3.9100883181    0.0944872086    2.3518737258
      8  C        -2.3870877078   -0.3989302110    0.1174900609
      9  Cl       -3.8249669938   -0.9586586284   -0.6985084547
     10  C        -1.1770052714   -0.4114618819   -0.5687716133
     11  H        -1.1568127090   -0.7689768755   -1.5903406433
     12  C         1.2815267539   -0.0171685223   -0.7430564124
     13  C         2.1127305627   -1.1468092670   -0.7298877001
     14  Cl        1.6620050357   -2.5436777719    0.2345236788
     15  C         3.2963336158   -1.2065151666   -1.4578464758
     16  H         3.9066873681   -2.0988496021   -1.4165132857
     17  C         3.6739537182   -0.1127316084   -2.2291076311
     18  H         4.5938181453   -0.1488551609   -2.8006210719
     19  C         2.8791977000    1.0276037593   -2.2717713905
     20  H         3.1629579474    1.8840924246   -2.8688546149
     21  C         1.7006690335    1.0624400873   -1.5336791035
     22  Cl        0.7210319201    2.5179681709   -1.6047636045
   Point Group: c1    Number of degrees of freedom:    60


   Energy is  -2761.518889639

 Hessian updated using BFGS update

 60 Hessian modes will be used to form the next step
  Hessian Eigenvalues:
     0.001272    0.017726    0.018384    0.020799    0.020928    0.021684
     0.022963    0.023623    0.023852    0.023881    0.024088    0.024111
     0.024117    0.024118    0.024132    0.024143    0.024162    0.024273
     0.027931    0.071791    0.159750    0.160001    0.160004    0.160071
     0.160251    0.208948    0.221752    0.229577    0.231986    0.237147
     0.241051    0.249381    0.249999    0.250018    0.250214    0.252772
     0.287297    0.289357    0.300911    0.301108    0.301265    0.307834
     0.352902    0.356662    0.356666    0.356675    0.356703    0.364195
     0.413172    0.424052    0.430012    0.454732    0.462458    0.468468
     0.471667    0.477561    0.478143    0.479077    0.479441    0.530819

 Minimum search - taking simple RFO step
 Searching for Lamda that Minimizes Along All modes
 Value Taken    Lamda =   0.00000000
 Step Taken.  Stepsize is  0.007619

                             Maximum     Tolerance    Cnvgd?
         Gradient           0.000051      0.000300     YES
         Displacement       0.004953      0.001200      NO
         Energy change     -0.000005      0.000001      NO


 New Cartesian Coordinates Obtained by Inverse Iteration

 Displacement from previous Coordinates is:  0.013719
 ----------------------------------------------------------------
             Standard Nuclear Orientation (Angstroms)
    I     Atom           X                Y                Z
 ----------------------------------------------------------------
    1      C       0.0066491073     0.0230007963     0.0293518704
    2      C      -0.0567184114     0.4792226246     1.3496937005
    3      Cl      1.3901257635     1.0390950460     2.1639604830
    4      C      -1.2559497119     0.4993293981     2.0505861725
    5      H      -1.2852001573     0.8542100511     3.0715985403
    6      C      -2.4250177403     0.0587792370     1.4374127264
    7      Cl     -3.9104474160     0.0949993750     2.3514906659
    8      C      -2.3868101991    -0.3999410813     0.1178480168
    9      Cl     -3.8243815783    -0.9609943472    -0.6978524614
   10      C      -1.1766700423    -0.4125658456    -0.5682198385
   11      H      -1.1563253187    -0.7708000997    -1.5895266793
   12      C       1.2816444509    -0.0172711223    -0.7428223152
   13      C       2.1124290626    -1.1472612740    -0.7307901927
   14      Cl      1.6613896026    -2.5446190966     0.2327244717
   15      C       3.2958459656    -1.2070106293    -1.4590144838
   16      H       3.9057014548    -2.0997190440    -1.4184756423
   17      C       3.6739268988    -0.1127745063    -2.2294058369
   18      H       4.5936748370    -0.1488514833    -2.8011047590
   19      C       2.8797045847     1.0279679978    -2.2709171362
   20      H       3.1638148602     1.8848868790    -2.8672123348
   21      C       1.7012569072     1.0627506312    -1.5326820089
   22      Cl      0.7223257261     2.5187971286    -1.6028631263
 ----------------------------------------------------------------
 Nuclear Repulsion Energy =        1764.04011789 hartrees
 There are       81 alpha and       81 beta electrons
 Applying Cartesian multipole field
    Component          Value
    ---------          -----
     (2,0,0)        1.00000E-11
     (0,2,0)        2.00000E-11
     (0,0,2)       -3.00000E-11
 Nucleus-field energy     =     0.0000000133 hartrees
 Requested basis set is 6-311++G(d,p)
 There are 162 shells and 449 basis functions
 A cutoff of  1.0D-15 yielded  10295 shell pairs
 There are     85488 function pairs (     91930 Cartesian)
 Smallest overlap matrix eigenvalue = 1.79E-07
 Linear dependence detected in AO basis
 Number of orthogonalized atomic orbitals = 445
 Maximum deviation from orthogonality = 2.080E-10
 Guess from superposition of atomic densities
 Warning:  Energy on first SCF cycle will be non-variational
 SAD guess density has 162.000000 electrons

 -----------------------------------------------------------------------
  General SCF calculation program by
  Eric Jon Sundstrom, Paul Horn, Yuezhi Mao, Dmitri Zuev, Alec White,
  David Stuck, Shaama M.S., Shane Yost, Joonho Lee, David Small,
  Daniel Levine, Susi Lehtola, Hugh Burton, Evgeny Epifanovsky,
  Bang C. Huynh
 -----------------------------------------------------------------------
 Exchange:     0.2000 Hartree-Fock + 0.0800 Slater + 0.7200 B88
 Correlation:  0.1900 VWN1RPA + 0.8100 LYP
 Using SG-1 standard quadrature grid
 A restricted SCF calculation will be
 performed using DIIS
 SCF converges when DIIS error is below 1.0e-08
 ---------------------------------------
  Cycle       Energy         DIIS error
 ---------------------------------------
    1   -2765.4935249039      2.91e-02  
    2   -2761.3725669732      2.38e-03  
    3   -2761.2904062733      2.91e-03  
    4   -2761.5130681031      4.65e-04  
    5   -2761.5180228983      1.84e-04  
    6   -2761.5186762254      9.23e-05  
    7   -2761.5188783305      2.10e-05  
    8   -2761.5188858180      1.22e-05  
    9   -2761.5188896009      2.18e-06  
   10   -2761.5188897068      9.41e-07  
   11   -2761.5188897285      2.15e-07  
   12   -2761.5188897293      1.12e-07  
   13   -2761.5188897298      3.63e-08  
   14   -2761.5188897298      1.26e-08  
   15   -2761.5188897299      3.53e-09  Convergence criterion met
 ---------------------------------------
 SCF time:   CPU 728.91s  wall 728.00s 
 SCF   energy in the final basis set =    -2761.5188897299
 Total energy in the final basis set =    -2761.5188897299

 --------------------------------------------------------------

                    Orbital Energies (a.u.)
 --------------------------------------------------------------

 Alpha MOs
 -- Occupied --
********-101.5715-101.5701-101.5698-101.5697 -10.2696 -10.2660 -10.2657
-10.2657 -10.2651 -10.2311 -10.2286 -10.2170 -10.2168 -10.2115 -10.2089
-10.2088  -9.4876  -9.4861  -9.4848  -9.4845  -9.4844  -7.2525  -7.2510
 -7.2495  -7.2492  -7.2491  -7.2425  -7.2417  -7.2409  -7.2403  -7.2396
 -7.2394  -7.2392  -7.2391  -7.2388  -7.2387  -0.9459  -0.9296  -0.9001
 -0.8915  -0.8771  -0.8465  -0.8430  -0.8028  -0.7628  -0.7554  -0.7380
 -0.6622  -0.6446  -0.6266  -0.6084  -0.5528  -0.5309  -0.5236  -0.5166
 -0.4935  -0.4798  -0.4625  -0.4610  -0.4573  -0.4428  -0.4323  -0.4252
 -0.4068  -0.4009  -0.3958  -0.3894  -0.3783  -0.3640  -0.3456  -0.3405
 -0.3364  -0.3350  -0.3327  -0.3249  -0.3244  -0.2814  -0.2801  -0.2684
 -0.2612
 -- Virtual --
 -0.0559  -0.0503  -0.0499  -0.0433  -0.0284  -0.0187  -0.0103   0.0039
  0.0063   0.0093   0.0126   0.0165   0.0262   0.0313   0.0361   0.0445
  0.0511   0.0517   0.0553   0.0592   0.0650   0.0694   0.0807   0.0815
  0.0828   0.0887   0.0923   0.0958   0.0987   0.1026   0.1032   0.1097
  0.1104   0.1147   0.1172   0.1179   0.1190   0.1209   0.1302   0.1305
  0.1307   0.1325   0.1359   0.1376   0.1419   0.1439   0.1501   0.1519
  0.1597   0.1630   0.1691   0.1715   0.1729   0.1821   0.1823   0.1838
  0.1936   0.2003   0.2054   0.2095   0.2121   0.2210   0.2230   0.2238
  0.2308   0.2347   0.2383   0.2426   0.2457   0.2479   0.2524   0.2532
  0.2570   0.2644   0.2649   0.2666   0.2727   0.2756   0.2766   0.2814
  0.2894   0.2926   0.2959   0.2979   0.3032   0.3070   0.3123   0.3263
  0.3272   0.3337   0.3440   0.3458   0.3555   0.3859   0.4161   0.4194
  0.4207   0.4432   0.4455   0.4483   0.4531   0.4592   0.4646   0.4747
  0.4822   0.4901   0.4948   0.5002   0.5080   0.5083   0.5159   0.5195
  0.5397   0.5459   0.5497   0.5554   0.5662   0.5709   0.5749   0.5795
  0.5852   0.5969   0.5994   0.6046   0.6138   0.6183   0.6329   0.6399
  0.6434   0.6484   0.6513   0.6582   0.6648   0.6750   0.6894   0.6914
  0.6993   0.7057   0.7143   0.7168   0.7432   0.7508   0.7850   0.7867
  0.8026   0.8244   0.8287   0.8367   0.8377   0.8434   0.8460   0.8475
  0.8494   0.8502   0.8556   0.8628   0.8636   0.8686   0.8688   0.8730
  0.8894   0.8897   0.8973   0.9056   0.9058   0.9143   0.9152   0.9241
  0.9439   0.9483   0.9545   0.9556   0.9590   0.9644   0.9681   0.9737
  0.9847   0.9947   0.9991   1.0033   1.0199   1.0303   1.0351   1.0432
  1.0451   1.0677   1.0803   1.0994   1.1228   1.1546   1.2011   1.2136
  1.2176   1.2218   1.2404   1.2488   1.2520   1.2705   1.2832   1.2903
  1.3090   1.3193   1.3270   1.3351   1.3458   1.3677   1.4182   1.4195
  1.4612   1.4817   1.4851   1.4937   1.5515   1.5545   1.5627   1.5662
  1.5733   1.5892   1.5939   1.6267   1.6474   1.6676   1.6816   1.6901
  1.7232   1.7484   1.7507   1.7606   1.7799   1.8171   1.8282   1.8384
  1.8527   1.8690   1.8825   1.9217   1.9262   1.9299   1.9531   1.9605
  1.9632   1.9728   1.9972   2.0209   2.0329   2.0373   2.0557   2.0819
  2.1238   2.1584   2.1808   2.1899   2.2362   2.2387   2.2568   2.2594
  2.2759   2.2900   2.3117   2.3125   2.3158   2.3524   2.3576   2.3854
  2.4249   2.4294   2.4388   2.4530   2.4810   2.4949   2.5121   2.5211
  2.5419   2.5420   2.5535   2.5706   2.6016   2.6084   2.6307   2.6834
  2.6872   2.6950   2.7129   2.7204   2.7278   2.7454   2.7552   2.7605
  2.7691   2.7734   2.7806   2.7985   2.8330   2.8348   2.8354   2.8551
  2.8933   2.9687   2.9891   3.0756   3.0951   3.0976   3.1246   3.1315
  3.1531   3.1980   3.2212   3.2399   3.2855   3.3389   3.3575   3.3907
  3.5110   3.5321   3.5626   3.6491   3.7069   3.7628   3.8242   3.9111
  3.9865   4.0235   4.0902   4.1266   4.3466   4.8093   4.8140   9.7663
  9.8012   9.8020   9.8392   9.8621  23.3974  23.5461  23.8357  23.8511
 23.8873  23.9195  23.9570  24.0238  24.0427  24.0658  24.1240  24.1490
 25.7815  25.8169  25.8657  25.9334  25.9681  26.0901  26.1468  26.2670
 26.3063  26.3643  26.5166  26.6302  26.6820  26.7975  26.9406 215.7582
215.7977 215.7990 215.8457 215.8738
 --------------------------------------------------------------

          Ground-State Mulliken Net Atomic Charges

     Atom                 Charge (a.u.)
  ----------------------------------------
      1 C                     0.059015
      2 C                    -1.228774
      3 Cl                    0.422867
      4 C                    -0.215552
      5 H                     0.233418
      6 C                    -0.026477
      7 Cl                    0.529554
      8 C                     0.052497
      9 Cl                    0.591216
     10 C                    -0.952583
     11 H                     0.226502
     12 C                    -0.262902
     13 C                    -0.198522
     14 Cl                    0.452117
     15 C                    -0.017781
     16 H                     0.205567
     17 C                    -0.480812
     18 H                     0.176472
     19 C                    -0.020664
     20 H                     0.205607
     21 C                    -0.202666
     22 Cl                    0.451901
  ----------------------------------------
  Sum of atomic charges =     0.000000

 -----------------------------------------------------------------
                    Cartesian Multipole Moments
 -----------------------------------------------------------------
    Charge (ESU x 10^10)
                 0.0000
    Dipole Moment (Debye)
         X       2.5518      Y      -0.0875      Z      -1.5629
       Tot       2.9936
    Quadrupole Moments (Debye-Ang)
        XX    -126.9627     XY      -1.4532     YY    -134.6021
        XZ      -8.0433     YZ       1.3144     ZZ    -126.8767
    Octopole Moments (Debye-Ang^2)
       XXX      79.1059    XXY      -4.3080    XYY       7.2889
       YYY      -2.8209    XXZ     -42.0725    XYZ      -3.5953
       YYZ      -5.0425    XZZ      17.7931    YZZ       4.0915
       ZZZ      -8.9972
    Hexadecapole Moments (Debye-Ang^3)
      XXXX   -4626.1797   XXXY     -85.7497   XXYY   -1034.2779
      XYYY     -71.9386   YYYY   -1496.9037   XXXZ     564.0734
      XXYZ      24.5859   XYYZ     226.3655   YYYZ      25.1129
      XXZZ   -1041.5024   XYZZ      -4.8427   YYZZ    -585.5956
      XZZZ     653.5689   YZZZ      40.8874   ZZZZ   -2024.7210
 -----------------------------------------------------------------
 Calculating analytic gradient of the SCF energy
 Gradient of SCF Energy
            1           2           3           4           5           6
    1  -0.0000308   0.0000152  -0.0000102   0.0000095  -0.0000045   0.0000078
    2   0.0000009   0.0000107   0.0000178   0.0000087   0.0000105  -0.0000044
    3  -0.0000064   0.0000151  -0.0000073  -0.0000019  -0.0000023  -0.0000171
            7           8           9          10          11          12
    1  -0.0000033  -0.0000199   0.0000083   0.0000233   0.0000035   0.0000186
    2   0.0000004  -0.0000062  -0.0000099   0.0000021  -0.0000111  -0.0000110
    3   0.0000057   0.0000194   0.0000093  -0.0000011   0.0000035  -0.0000134
           13          14          15          16          17          18
    1  -0.0000109   0.0000106   0.0000066   0.0000078  -0.0000027  -0.0000002
    2   0.0000080   0.0000015   0.0000055   0.0000053  -0.0000080  -0.0000012
    3   0.0000197   0.0000025  -0.0000015   0.0000085   0.0000018  -0.0000013
           19          20          21          22
    1  -0.0000070  -0.0000066  -0.0000035  -0.0000115
    2  -0.0000000  -0.0000075  -0.0000008  -0.0000112
    3  -0.0000020  -0.0000134  -0.0000087  -0.0000089
 Max gradient component =       3.079E-05
 RMS gradient           =       1.025E-05
 Gradient time:  CPU 227.18 s  wall 227.18 s
 Geometry Optimization Parameters
   NAtoms,    NIC,     NZ,  NCons,   NDum,   NFix, NCnnct, MaxDiis
       22     163      22       0       0       0       0       0

 Cartesian Hessian Update
 Hessian updated using BFGS update


** GEOMETRY OPTIMIZATION IN DELOCALIZED INTERNAL COORDINATES **
   Searching for a Minimum

   Optimization Cycle:  15

                       Coordinates (Angstroms)
     ATOM                X               Y               Z
      1  C         0.0066491073    0.0230007963    0.0293518704
      2  C        -0.0567184114    0.4792226246    1.3496937005
      3  Cl        1.3901257635    1.0390950460    2.1639604830
      4  C        -1.2559497119    0.4993293981    2.0505861725
      5  H        -1.2852001573    0.8542100511    3.0715985403
      6  C        -2.4250177403    0.0587792370    1.4374127264
      7  Cl       -3.9104474160    0.0949993750    2.3514906659
      8  C        -2.3868101991   -0.3999410813    0.1178480168
      9  Cl       -3.8243815783   -0.9609943472   -0.6978524614
     10  C        -1.1766700423   -0.4125658456   -0.5682198385
     11  H        -1.1563253187   -0.7708000997   -1.5895266793
     12  C         1.2816444509   -0.0172711223   -0.7428223152
     13  C         2.1124290626   -1.1472612740   -0.7307901927
     14  Cl        1.6613896026   -2.5446190966    0.2327244717
     15  C         3.2958459656   -1.2070106293   -1.4590144838
     16  H         3.9057014548   -2.0997190440   -1.4184756423
     17  C         3.6739268988   -0.1127745063   -2.2294058369
     18  H         4.5936748370   -0.1488514833   -2.8011047590
     19  C         2.8797045847    1.0279679978   -2.2709171362
     20  H         3.1638148602    1.8848868790   -2.8672123348
     21  C         1.7012569072    1.0627506312   -1.5326820089
     22  Cl        0.7223257261    2.5187971286   -1.6028631263
   Point Group: c1    Number of degrees of freedom:    60


   Energy is  -2761.518889730

 Hessian updated using BFGS update

 60 Hessian modes will be used to form the next step
  Hessian Eigenvalues:
     0.001332    0.017732    0.018284    0.019785    0.020934    0.021220
     0.022955    0.023583    0.023787    0.023861    0.023973    0.024095
     0.024112    0.024119    0.024131    0.024146    0.024167    0.024250
     0.028009    0.076066    0.157202    0.159997    0.160004    0.160067
     0.160306    0.202515    0.221759    0.229600    0.232025    0.237222
     0.241056    0.247370    0.249905    0.250029    0.250202    0.252809
     0.277692    0.289649    0.299808    0.301144    0.301382    0.306163
     0.352960    0.356646    0.356670    0.356672    0.356705    0.364183
     0.412587    0.424052    0.429060    0.450095    0.459483    0.467765
     0.469849    0.474571    0.478315    0.479066    0.479442    0.523486

 Minimum search - taking simple RFO step
 Searching for Lamda that Minimizes Along All modes
 Value Taken    Lamda =   0.00000000
 Step Taken.  Stepsize is  0.000732

                             Maximum     Tolerance    Cnvgd?
         Gradient           0.000018      0.000300     YES
         Displacement       0.000467      0.001200     YES
         Energy change     -0.000000      0.000001     YES

 Final energy is   -2761.5188897299358     


 ******************************
 **  OPTIMIZATION CONVERGED  **
 ******************************

                       Coordinates (Angstroms)
     ATOM                X               Y               Z
      1  C         0.0066491073    0.0230007963    0.0293518704
      2  C        -0.0567184114    0.4792226246    1.3496937005
      3  Cl        1.3901257635    1.0390950460    2.1639604830
      4  C        -1.2559497119    0.4993293981    2.0505861725
      5  H        -1.2852001573    0.8542100511    3.0715985403
      6  C        -2.4250177403    0.0587792370    1.4374127264
      7  Cl       -3.9104474160    0.0949993750    2.3514906659
      8  C        -2.3868101991   -0.3999410813    0.1178480168
      9  Cl       -3.8243815783   -0.9609943472   -0.6978524614
     10  C        -1.1766700423   -0.4125658456   -0.5682198385
     11  H        -1.1563253187   -0.7708000997   -1.5895266793
     12  C         1.2816444509   -0.0172711223   -0.7428223152
     13  C         2.1124290626   -1.1472612740   -0.7307901927
     14  Cl        1.6613896026   -2.5446190966    0.2327244717
     15  C         3.2958459656   -1.2070106293   -1.4590144838
     16  H         3.9057014548   -2.0997190440   -1.4184756423
     17  C         3.6739268988   -0.1127745063   -2.2294058369
     18  H         4.5936748370   -0.1488514833   -2.8011047590
     19  C         2.8797045847    1.0279679978   -2.2709171362
     20  H         3.1638148602    1.8848868790   -2.8672123348
     21  C         1.7012569072    1.0627506312   -1.5326820089
     22  Cl        0.7223257261    2.5187971286   -1.6028631263

Z-matrix Print:
$molecule
0 1
Cl
C  1 1.752097
C  2 1.389176 1 118.278954
H  3 1.081324 2 120.298117 1 0.062675 0
C  3 1.391685 2 119.887433 1 -179.827163 0
C  5 1.397546 3 119.798570 2 -0.103176 0
C  6 1.391146 5 119.499093 3 0.095775 0
H  7 1.082503 6 118.988853 5 179.918764 0
C  7 1.395369 6 121.578057 5 0.000000 0
C  9 1.491136 7 119.663936 6 179.608094 0
C  10 1.402284 9 121.785683 7 89.399905 0
C  11 1.391021 10 122.220676 9 -179.108866 0
H  12 1.081941 11 119.679950 10 179.958238 0
C  12 1.390613 11 119.243440 10 -0.001686 0
H  14 1.083549 12 119.759166 11 -179.992105 0
C  14 1.390612 12 120.447126 11 -0.008865 0
H  16 1.081894 14 121.116372 12 -179.972523 0
C  16 1.390811 14 119.183247 12 0.051062 0
Cl 5 1.744520 3 118.544762 2 179.827212 0
Cl 6 1.745497 5 121.616334 3 -179.911670 0
Cl 11 1.755934 10 119.626277 9 1.039065 0
Cl 18 1.756248 16 118.138120 14 -179.998827 0
$end


 --------------------------------------------------------------

                    Orbital Energies (a.u.)
 --------------------------------------------------------------

 Alpha MOs
 -- Occupied --
********-101.5715-101.5701-101.5698-101.5697 -10.2696 -10.2660 -10.2657
-10.2657 -10.2651 -10.2311 -10.2286 -10.2170 -10.2168 -10.2115 -10.2089
-10.2088  -9.4876  -9.4861  -9.4848  -9.4845  -9.4844  -7.2525  -7.2510
 -7.2495  -7.2492  -7.2491  -7.2425  -7.2417  -7.2409  -7.2403  -7.2396
 -7.2394  -7.2392  -7.2391  -7.2388  -7.2387  -0.9459  -0.9296  -0.9001
 -0.8915  -0.8771  -0.8465  -0.8430  -0.8028  -0.7628  -0.7554  -0.7380
 -0.6622  -0.6446  -0.6266  -0.6084  -0.5528  -0.5309  -0.5236  -0.5166
 -0.4935  -0.4798  -0.4625  -0.4610  -0.4573  -0.4428  -0.4323  -0.4252
 -0.4068  -0.4009  -0.3958  -0.3894  -0.3783  -0.3640  -0.3456  -0.3405
 -0.3364  -0.3350  -0.3327  -0.3249  -0.3244  -0.2814  -0.2801  -0.2684
 -0.2612
 -- Virtual --
 -0.0559  -0.0503  -0.0499  -0.0433  -0.0284  -0.0187  -0.0103   0.0039
  0.0063   0.0093   0.0126   0.0165   0.0262   0.0313   0.0361   0.0445
  0.0511   0.0517   0.0553   0.0592   0.0650   0.0694   0.0807   0.0815
  0.0828   0.0887   0.0923   0.0958   0.0987   0.1026   0.1032   0.1097
  0.1104   0.1147   0.1172   0.1179   0.1190   0.1209   0.1302   0.1305
  0.1307   0.1325   0.1359   0.1376   0.1419   0.1439   0.1501   0.1519
  0.1597   0.1630   0.1691   0.1715   0.1729   0.1821   0.1823   0.1838
  0.1936   0.2003   0.2054   0.2095   0.2121   0.2210   0.2230   0.2238
  0.2308   0.2347   0.2383   0.2426   0.2457   0.2479   0.2524   0.2532
  0.2570   0.2644   0.2649   0.2666   0.2727   0.2756   0.2766   0.2814
  0.2894   0.2926   0.2959   0.2979   0.3032   0.3070   0.3123   0.3263
  0.3272   0.3337   0.3440   0.3458   0.3555   0.3859   0.4161   0.4194
  0.4207   0.4432   0.4455   0.4483   0.4531   0.4592   0.4646   0.4747
  0.4822   0.4901   0.4948   0.5002   0.5080   0.5083   0.5159   0.5195
  0.5397   0.5459   0.5497   0.5554   0.5662   0.5709   0.5749   0.5795
  0.5852   0.5969   0.5994   0.6046   0.6138   0.6183   0.6329   0.6399
  0.6434   0.6484   0.6513   0.6582   0.6648   0.6750   0.6894   0.6914
  0.6993   0.7057   0.7143   0.7168   0.7432   0.7508   0.7850   0.7867
  0.8026   0.8244   0.8287   0.8367   0.8377   0.8434   0.8460   0.8475
  0.8494   0.8502   0.8556   0.8628   0.8636   0.8686   0.8688   0.8730
  0.8894   0.8897   0.8973   0.9056   0.9058   0.9143   0.9152   0.9241
  0.9439   0.9483   0.9545   0.9556   0.9590   0.9644   0.9681   0.9737
  0.9847   0.9947   0.9991   1.0033   1.0199   1.0303   1.0351   1.0432
  1.0451   1.0677   1.0803   1.0994   1.1228   1.1546   1.2011   1.2136
  1.2176   1.2218   1.2404   1.2488   1.2520   1.2705   1.2832   1.2903
  1.3090   1.3193   1.3270   1.3351   1.3458   1.3677   1.4182   1.4195
  1.4612   1.4817   1.4851   1.4937   1.5515   1.5545   1.5627   1.5662
  1.5733   1.5892   1.5939   1.6267   1.6474   1.6676   1.6816   1.6901
  1.7232   1.7484   1.7507   1.7606   1.7799   1.8171   1.8282   1.8384
  1.8527   1.8690   1.8825   1.9217   1.9262   1.9299   1.9531   1.9605
  1.9632   1.9728   1.9972   2.0209   2.0329   2.0373   2.0557   2.0819
  2.1238   2.1584   2.1808   2.1899   2.2362   2.2387   2.2568   2.2594
  2.2759   2.2900   2.3117   2.3125   2.3158   2.3524   2.3576   2.3854
  2.4249   2.4294   2.4388   2.4530   2.4810   2.4949   2.5121   2.5211
  2.5419   2.5420   2.5535   2.5706   2.6016   2.6084   2.6307   2.6834
  2.6872   2.6950   2.7129   2.7204   2.7278   2.7454   2.7552   2.7605
  2.7691   2.7734   2.7806   2.7985   2.8330   2.8348   2.8354   2.8551
  2.8933   2.9687   2.9891   3.0756   3.0951   3.0976   3.1246   3.1315
  3.1531   3.1980   3.2212   3.2399   3.2855   3.3389   3.3575   3.3907
  3.5110   3.5321   3.5626   3.6491   3.7069   3.7628   3.8242   3.9111
  3.9865   4.0235   4.0902   4.1266   4.3466   4.8093   4.8140   9.7663
  9.8012   9.8020   9.8392   9.8621  23.3974  23.5461  23.8357  23.8511
 23.8873  23.9195  23.9570  24.0238  24.0427  24.0658  24.1240  24.1490
 25.7815  25.8169  25.8657  25.9334  25.9681  26.0901  26.1468  26.2670
 26.3063  26.3643  26.5166  26.6302  26.6820  26.7975  26.9406 215.7582
215.7977 215.7990 215.8457 215.8738
 --------------------------------------------------------------

          Ground-State Mulliken Net Atomic Charges

     Atom                 Charge (a.u.)
  ----------------------------------------
      1 C                     0.059015
      2 C                    -1.228774
      3 Cl                    0.422867
      4 C                    -0.215552
      5 H                     0.233418
      6 C                    -0.026477
      7 Cl                    0.529554
      8 C                     0.052497
      9 Cl                    0.591216
     10 C                    -0.952583
     11 H                     0.226502
     12 C                    -0.262902
     13 C                    -0.198522
     14 Cl                    0.452117
     15 C                    -0.017781
     16 H                     0.205567
     17 C                    -0.480812
     18 H                     0.176472
     19 C                    -0.020664
     20 H                     0.205607
     21 C                    -0.202666
     22 Cl                    0.451901
  ----------------------------------------
  Sum of atomic charges =     0.000000

 -----------------------------------------------------------------
                    Cartesian Multipole Moments
 -----------------------------------------------------------------
    Charge (ESU x 10^10)
                 0.0000
    Dipole Moment (Debye)
         X       2.5518      Y      -0.0875      Z      -1.5629
       Tot       2.9936
    Quadrupole Moments (Debye-Ang)
        XX    -126.9627     XY      -1.4532     YY    -134.6021
        XZ      -8.0433     YZ       1.3144     ZZ    -126.8767
    Octopole Moments (Debye-Ang^2)
       XXX      79.1059    XXY      -4.3080    XYY       7.2889
       YYY      -2.8209    XXZ     -42.0725    XYZ      -3.5953
       YYZ      -5.0425    XZZ      17.7931    YZZ       4.0915
       ZZZ      -8.9972
    Hexadecapole Moments (Debye-Ang^3)
      XXXX   -4626.1797   XXXY     -85.7497   XXYY   -1034.2779
      XYYY     -71.9386   YYYY   -1496.9037   XXXZ     564.0734
      XXYZ      24.5859   XYYZ     226.3655   YYYZ      25.1129
      XXZZ   -1041.5024   XYZZ      -4.8427   YYZZ    -585.5956
      XZZZ     653.5689   YZZZ      40.8874   ZZZZ   -2024.7210
 -----------------------------------------------------------------
Archival summary:
1\1\november\OPT\ProcedureUnspecified\BasisUnspecified\l5125\taweetha\WedJan1511:52:092020WedJan1511:52:092020\0\\#,OPT,ProcedureUnspecified,BasisUnspecified,\\0,1\Cl\C,1,1.7521\C,2,1.38918,1,118.279\H,3,1.08132,2,120.298,1,0.0626752,0\C,3,1.39168,2,119.887,1,-179.827,0\C,5,1.39755,3,119.799,2,-0.103176,0\C,6,1.39115,5,119.499,3,0.0957749,0\H,7,1.0825,6,118.989,5,179.919,0\C,7,1.39537,6,121.578,5,0,0\C,9,1.49114,7,119.664,6,179.608,0\C,10,1.40228,9,121.786,7,89.3999,0\C,11,1.39102,10,122.221,9,-179.109,0\H,12,1.08194,11,119.68,10,179.958,0\C,12,1.39061,11,119.243,10,-0.00168635,0\H,14,1.08355,12,119.759,11,-179.992,0\C,14,1.39061,12,120.447,11,-0.00886546,0\H,16,1.08189,14,121.116,12,-179.973,0\C,16,1.39081,14,119.183,12,0.0510616,0\Cl,5,1.74452,3,118.545,2,179.827,0\Cl,6,1.7455,5,121.616,3,-179.912,0\Cl,11,1.75593,10,119.626,9,1.03907,0\Cl,18,1.75625,16,118.138,14,-179.999,0\\\@

 Total job time:  13644.19s(wall), 13643.38s(cpu) 
 Wed Jan 15 11:52:09 2020

        *************************************************************
        *                                                           *
        *  Thank you very much for using Q-Chem.  Have a nice day.  *
        *                                                           *
        *************************************************************


 
User input: 2 of 2 
 
                  Welcome to Q-Chem
     A Quantum Leap Into The Future Of Chemistry


 Q-Chem 5.2 (devel), Q-Chem, Inc., Pleasanton, CA (2019)

 Yihan Shao,  Zhengting Gan,  E. Epifanovsky,  A. T. B. Gilbert,  M. Wormit,  
 J. Kussmann,  A. W. Lange,  A. Behn,  Jia Deng,  Xintian Feng,  D. Ghosh,  
 M. Goldey,  P. R. Horn,  L. D. Jacobson,  I. Kaliman,  T. Kus,  A. Landau,  
 Jie Liu,  E. I. Proynov,  R. M. Richard,  R. P. Steele,  E. J. Sundstrom,  
 H. L. Woodcock III,  P. M. Zimmerman,  D. Zuev,  B. Albrecht,  E. Alguire,  
 S. A. Baeppler,  D. Barton,  Z. Benda,  Y. A. Bernard,  E. J. Berquist,  
 K. B. Bravaya,  H. Burton,  D. Casanova,  Chun-Min Chang,  Yunqing Chen,  
 A. Chien,  K. D. Closser,  M. P. Coons,  S. Coriani,  S. Dasgupta,  
 A. L. Dempwolff,  M. Diedenhofen,  Hainam Do,  R. G. Edgar,  Po-Tung Fang,  
 S. Faraji,  S. Fatehi,  Qingguo Feng,  K. D. Fenk,  J. Fosso-Tande,  
 J. Gayvert,  Qinghui Ge,  A. Ghysels,  G. Gidofalvi,  J. Gomes,  
 J. Gonthier,  A. Gunina,  D. Hait,  M. W. D. Hanson-Heine,  
 P. H. P. Harbach,  A. W. Hauser,  M. F. Herbst,  J. E. Herr,  
 E. G. Hohenstein,  Z. C. Holden,  Kerwin Hui,  B. C. Huynh,  T.-C. Jagau,  
 Hyunjun Ji,  B. Kaduk,  K. Khistyaev,  Jaehoon Kim,  P. Klunzinger,  K. Koh,  
 D. Kosenkov,  L. Koulias,  T. Kowalczyk,  C. M. Krauter,  A. Kunitsa,  
 Ka Un Lao,  A. Laurent,  K. V. Lawler,  Joonho Lee,  D. Lefrancois,  
 S. Lehtola,  D. S. Levine,  Yi-Pei Li,  You-Sheng Lin,  Fenglai Liu,  
 E. Livshits,  A. Luenser,  P. Manohar,  E. Mansoor,  S. F. Manzer,  
 Shan-Ping Mao,  Yuezhi Mao,  N. Mardirossian,  A. V. Marenich,  
 T. Markovich,  L. A. Martinez-Martinez,  S. A. Maurer,  N. J. Mayhall,  
 S. C. McKenzie,  J.-M. Mewes,  P. Morgante,  A. F. Morrison,  
 J. W. Mullinax,  K. Nanda,  T. S. Nguyen-Beck,  R. Olivares-Amaya,  
 J. A. Parkhill,  Zheng Pei,  T. M. Perrine,  F. Plasser,  P. Pokhilko,  
 S. Prager,  A. Prociuk,  E. Ramos,  D. R. Rehn,  F. Rob,  M. Scheurer,  
 M. Schneider,  N. Sergueev,  S. M. Sharada,  S. Sharma,  D. W. Small,  
 T. Stauch,  T. Stein,  Yu-Chuan Su,  A. J. W. Thom,  A. Tkatchenko,  
 T. Tsuchimochi,  N. M. Tubman,  L. Vogt,  M. L. Vidal,  O. Vydrov,  
 M. A. Watson,  J. Wenzel,  M. de Wergifosse,  T. A. Wesolowski,  A. White,  
 J. Witte,  A. Yamada,  Jun Yang,  K. Yao,  S. Yeganeh,  S. R. Yost,  
 Zhi-Qiang You,  A. Zech,  Igor Ying Zhang,  Xing Zhang,  Yan Zhao,  
 Ying Zhu,  B. R. Brooks,  G. K. L. Chan,  C. J. Cramer,  M. S. Gordon,  
 W. J. Hehre,  A. Klamt,  M. W. Schmidt,  C. D. Sherrill,  D. G. Truhlar,  
 A. Aspuru-Guzik,  R. Baer,  A. T. Bell,  N. A. Besley,  Jeng-Da Chai,  
 A. E. DePrince, III,  R. A. DiStasio Jr.,  A. Dreuw,  B. D. Dunietz,  
 T. R. Furlani,  Chao-Ping Hsu,  Yousung Jung,  Jing Kong,  D. S. Lambrecht,  
 WanZhen Liang,  C. Ochsenfeld,  V. A. Rassolov,  L. V. Slipchenko,  
 J. E. Subotnik,  T. Van Voorhis,  J. M. Herbert,  A. I. Krylov,  
 P. M. W. Gill,  M. Head-Gordon

 Contributors to earlier versions of Q-Chem not listed above: 
 R. D. Adamson,  B. Austin,  J. Baker,  G. J. O. Beran,  K. Brandhorst,  
 S. T. Brown,  E. F. C. Byrd,  A. K. Chakraborty,  C.-L. Cheng,  
 Siu Hung Chien,  D. M. Chipman,  D. L. Crittenden,  H. Dachsel,  
 R. J. Doerksen,  A. D. Dutoi,  L. Fusti-Molnar,  W. A. Goddard III,  
 A. Golubeva-Zadorozhnaya,  S. R. Gwaltney,  G. Hawkins,  A. Heyden,  
 S. Hirata,  G. Kedziora,  F. J. Keil,  C. Kelley,  Jihan Kim,  R. A. King,  
 R. Z. Khaliullin,  P. P. Korambath,  W. Kurlancheek,  A. M. Lee,  M. S. Lee,  
 S. V. Levchenko,  Ching Yeh Lin,  D. Liotard,  R. C. Lochan,  I. Lotan,  
 P. E. Maslen,  N. Nair,  D. P. O'Neill,  D. Neuhauser,  E. Neuscamman,  
 C. M. Oana,  R. Olson,  B. Peters,  R. Peverati,  P. A. Pieniazek,  
 Y. M. Rhee,  J. Ritchie,  M. A. Rohrdanz,  E. Rosta,  N. J. Russ,  
 H. F. Schaefer III,  N. E. Schultz,  N. Shenvi,  A. C. Simmonett,  A. Sodt,  
 D. Stuck,  K. S. Thanthiriwatte,  V. Vanovschi,  Tao Wang,  A. Warshel,  
 C. F. Williams,  Q. Wu,  X. Xu,  W. Zhang

 Please cite Q-Chem as follows:
 Y. Shao et al., Mol. Phys. 113, 184-215 (2015)
 DOI: 10.1080/00268976.2014.952696

 Q-Chem 5.2.1 for Intel X86 EM64T Linux

 Parts of Q-Chem use Armadillo 8.300.2 (Tropical Shenanigans).
 http://arma.sourceforge.net/

 Q-Chem begins on Wed Jan 15 11:52:09 2020  

Host: 
0

     Scratch files written to /scratch/taweetham/qchem23896//
NAlpha2: 162
NElect   162
Mult     1
The previous job contains 0 fragments, simply inherited here

 Q-Chem warning in module libgen/rem_setup.C, line 2168:

 Setting Thresh to 1e-14


Checking the input file for inconsistencies... 	...done.

--------------------------------------------------------------
User input:
--------------------------------------------------------------

$MOLECULE
READ
$END

$REM
   JOB_TYPE 	FREQUENCY
   BASIS 	6-311++G**
   METHOD	B3LYP
   SCF_GUESS_ALWAYS     TRUE
   S2THRESH     15
   THRESH       15
   MEM_TOTAL    10000
$END

--------------------------------------------------------------
 ----------------------------------------------------------------
             Standard Nuclear Orientation (Angstroms)
    I     Atom           X                Y                Z
 ----------------------------------------------------------------
    1      C      -0.0857137028     0.0062649374    -0.0124661751
    2      C       0.4521665002    -0.0988524027    -1.2989698009
    3      Cl     -0.6023846021    -0.2149337421    -2.6933487606
    4      C       1.8252637855    -0.1176685823    -1.5088746557
    5      H       2.2228430835    -0.2010813446    -2.5109899856
    6      C       2.6937518151    -0.0311225602    -0.4248891839
    7      Cl      4.4113944421    -0.0626016495    -0.7283106272
    8      C       2.1795461359     0.0765367599     0.8701541202
    9      Cl      3.2250255784     0.1902581472     2.2632799899
   10      C       0.8016396384     0.0939342812     1.0608336855
   11      H       0.4123269542     0.1762646938     2.0675464989
   12      C      -1.5549669709     0.0201243792     0.2416807832
   13      C      -2.2726394228    -1.1635636254     0.4676333125
   14      Cl     -1.4344619656    -2.7063987748     0.4285918073
   15      C      -3.6397840988    -1.1661254775     0.7231035489
   16      H      -4.1520493914    -2.1042243602     0.8905854444
   17      C      -4.3251548333     0.0433294906     0.7589693910
   18      H      -5.3902807805     0.0528880382     0.9576974126
   19      C      -3.6528717906     1.2409904735     0.5411405291
   20      H      -4.1758766809     2.1877655137     0.5672075428
   21      C      -2.2855225128     1.2162228707     0.2868132169
   22      Cl     -1.4661175966     2.7447327363     0.0119746762
 ----------------------------------------------------------------
 Molecular Point Group                 C1    NOp =  1
 Largest Abelian Subgroup              C1    NOp =  1
 Nuclear Repulsion Energy =        1764.04011789 hartrees
 There are       81 alpha and       81 beta electrons
 Requested basis set is 6-311++G(d,p)
 There are 162 shells and 449 basis functions

 Total QAlloc Memory Limit  10000 MB
 Mega-Array Size       188 MB
 MEM_STATIC part       192 MB
 A cutoff of  1.0D-15 yielded  10295 shell pairs
 There are     85488 function pairs (     91930 Cartesian)
 Smallest overlap matrix eigenvalue = 1.79E-07
 Linear dependence detected in AO basis
 Number of orthogonalized atomic orbitals = 445
 Maximum deviation from orthogonality = 4.258E-10
 Guess from superposition of atomic densities
 Warning:  Energy on first SCF cycle will be non-variational
 SAD guess density has 162.000000 electrons

 -----------------------------------------------------------------------
  General SCF calculation program by
  Eric Jon Sundstrom, Paul Horn, Yuezhi Mao, Dmitri Zuev, Alec White,
  David Stuck, Shaama M.S., Shane Yost, Joonho Lee, David Small,
  Daniel Levine, Susi Lehtola, Hugh Burton, Evgeny Epifanovsky,
  Bang C. Huynh
 -----------------------------------------------------------------------
 Exchange:     0.2000 Hartree-Fock + 0.0800 Slater + 0.7200 B88
 Correlation:  0.1900 VWN1RPA + 0.8100 LYP
 Using SG-1 standard quadrature grid
 A restricted SCF calculation will be
 performed using DIIS
 SCF converges when DIIS error is below 1.0e-08
 ---------------------------------------
  Cycle       Energy         DIIS error
 ---------------------------------------
    1   -2765.4936538252      2.91e-02  
    2   -2761.3725586706      2.38e-03  
    3   -2761.2903764282      2.91e-03  
    4   -2761.5130660079      4.65e-04  
    5   -2761.5180193453      1.84e-04  
    6   -2761.5186727573      9.23e-05  
    7   -2761.5188747392      2.10e-05  
    8   -2761.5188822099      1.21e-05  
    9   -2761.5188859897      2.18e-06  
   10   -2761.5188860959      9.41e-07  
   11   -2761.5188861175      2.15e-07  
   12   -2761.5188861183      1.12e-07  
   13   -2761.5188861187      3.63e-08  
   14   -2761.5188861188      1.26e-08  
   15   -2761.5188861186      3.53e-09  Convergence criterion met
 ---------------------------------------
 SCF time:   CPU 678.58s  wall 678.00s 
 SCF   energy in the final basis set =    -2761.5188861186
 Total energy in the final basis set =    -2761.5188861186

 --------------------------------------------------------------

                    Orbital Energies (a.u.)
 --------------------------------------------------------------

 Alpha MOs
 -- Occupied --
********-101.5715-101.5701-101.5699-101.5697 -10.2696 -10.2660 -10.2657
-10.2657 -10.2651 -10.2311 -10.2286 -10.2169 -10.2167 -10.2116 -10.2089
-10.2088  -9.4876  -9.4861  -9.4848  -9.4846  -9.4844  -7.2523  -7.2510
 -7.2495  -7.2493  -7.2491  -7.2425  -7.2419  -7.2409  -7.2402  -7.2396
 -7.2395  -7.2394  -7.2390  -7.2389  -7.2387  -0.9459  -0.9296  -0.9001
 -0.8915  -0.8771  -0.8465  -0.8430  -0.8028  -0.7627  -0.7554  -0.7380
 -0.6622  -0.6446  -0.6266  -0.6084  -0.5528  -0.5309  -0.5236  -0.5167
 -0.4935  -0.4798  -0.4625  -0.4609  -0.4574  -0.4428  -0.4324  -0.4252
 -0.4068  -0.4009  -0.3958  -0.3894  -0.3783  -0.3639  -0.3456  -0.3405
 -0.3365  -0.3350  -0.3327  -0.3249  -0.3244  -0.2814  -0.2801  -0.2684
 -0.2611
 -- Virtual --
 -0.0559  -0.0504  -0.0499  -0.0434  -0.0283  -0.0187  -0.0102   0.0039
  0.0063   0.0093   0.0126   0.0166   0.0262   0.0313   0.0361   0.0445
  0.0512   0.0517   0.0554   0.0592   0.0649   0.0694   0.0807   0.0816
  0.0828   0.0886   0.0923   0.0958   0.0987   0.1026   0.1032   0.1098
  0.1104   0.1148   0.1172   0.1179   0.1191   0.1210   0.1302   0.1306
  0.1307   0.1325   0.1359   0.1377   0.1418   0.1439   0.1501   0.1518
  0.1597   0.1630   0.1693   0.1715   0.1730   0.1820   0.1823   0.1838
  0.1936   0.2006   0.2051   0.2093   0.2120   0.2211   0.2230   0.2240
  0.2307   0.2346   0.2382   0.2425   0.2456   0.2479   0.2524   0.2532
  0.2570   0.2644   0.2649   0.2666   0.2725   0.2755   0.2765   0.2815
  0.2891   0.2926   0.2959   0.2979   0.3030   0.3069   0.3122   0.3263
  0.3270   0.3336   0.3439   0.3460   0.3556   0.3859   0.4160   0.4194
  0.4207   0.4433   0.4454   0.4482   0.4531   0.4592   0.4646   0.4748
  0.4821   0.4900   0.4950   0.5002   0.5080   0.5082   0.5159   0.5196
  0.5398   0.5459   0.5497   0.5555   0.5662   0.5709   0.5750   0.5796
  0.5854   0.5971   0.5994   0.6048   0.6137   0.6182   0.6329   0.6397
  0.6434   0.6484   0.6512   0.6583   0.6647   0.6752   0.6893   0.6914
  0.6994   0.7057   0.7142   0.7168   0.7432   0.7508   0.7851   0.7867
  0.8027   0.8245   0.8287   0.8367   0.8377   0.8434   0.8460   0.8475
  0.8494   0.8503   0.8557   0.8628   0.8636   0.8686   0.8687   0.8731
  0.8894   0.8897   0.8973   0.9056   0.9059   0.9144   0.9153   0.9241
  0.9439   0.9483   0.9545   0.9556   0.9590   0.9644   0.9680   0.9737
  0.9847   0.9947   0.9991   1.0032   1.0198   1.0303   1.0352   1.0432
  1.0451   1.0677   1.0803   1.0994   1.1228   1.1546   1.2010   1.2136
  1.2176   1.2219   1.2404   1.2488   1.2519   1.2705   1.2833   1.2903
  1.3090   1.3193   1.3271   1.3352   1.3457   1.3677   1.4182   1.4195
  1.4612   1.4817   1.4851   1.4938   1.5516   1.5545   1.5627   1.5661
  1.5733   1.5892   1.5939   1.6267   1.6474   1.6676   1.6815   1.6901
  1.7233   1.7484   1.7507   1.7606   1.7799   1.8171   1.8282   1.8384
  1.8526   1.8690   1.8824   1.9217   1.9262   1.9299   1.9530   1.9605
  1.9632   1.9728   1.9972   2.0209   2.0328   2.0373   2.0557   2.0819
  2.1239   2.1584   2.1808   2.1899   2.2362   2.2387   2.2568   2.2594
  2.2759   2.2900   2.3117   2.3126   2.3159   2.3524   2.3576   2.3854
  2.4249   2.4295   2.4388   2.4530   2.4810   2.4949   2.5122   2.5212
  2.5419   2.5420   2.5535   2.5707   2.6016   2.6084   2.6307   2.6835
  2.6872   2.6950   2.7129   2.7204   2.7278   2.7454   2.7552   2.7605
  2.7691   2.7734   2.7806   2.7985   2.8331   2.8349   2.8353   2.8551
  2.8933   2.9687   2.9892   3.0756   3.0951   3.0976   3.1246   3.1315
  3.1532   3.1980   3.2211   3.2399   3.2855   3.3388   3.3576   3.3906
  3.5111   3.5321   3.5626   3.6491   3.7068   3.7629   3.8242   3.9112
  3.9865   4.0235   4.0902   4.1266   4.3466   4.8092   4.8140   9.7664
  9.8013   9.8020   9.8392   9.8621  23.3974  23.5461  23.8357  23.8511
 23.8873  23.9195  23.9570  24.0238  24.0427  24.0658  24.1240  24.1490
 25.7819  25.8170  25.8660  25.9334  25.9682  26.0902  26.1469  26.2674
 26.3066  26.3645  26.5168  26.6302  26.6821  26.7976  26.9407 215.7582
215.7977 215.7990 215.8457 215.8738
 --------------------------------------------------------------

          Ground-State Mulliken Net Atomic Charges

     Atom                 Charge (a.u.)
  ----------------------------------------
      1 C                     0.047044
      2 C                    -1.215219
      3 Cl                    0.423783
      4 C                    -0.213471
      5 H                     0.233489
      6 C                    -0.029325
      7 Cl                    0.529994
      8 C                     0.056938
      9 Cl                    0.591184
     10 C                    -0.957616
     11 H                     0.226739
     12 C                    -0.260272
     13 C                    -0.198753
     14 Cl                    0.452903
     15 C                    -0.022247
     16 H                     0.205495
     17 C                    -0.477741
     18 H                     0.176563
     19 C                    -0.025402
     20 H                     0.205597
     21 C                    -0.201111
     22 Cl                    0.451424
  ----------------------------------------
  Sum of atomic charges =     0.000000

 -----------------------------------------------------------------
                    Cartesian Multipole Moments
 -----------------------------------------------------------------
    Charge (ESU x 10^10)
                -0.0000
    Dipole Moment (Debye)
         X      -2.9506      Y       0.0286      Z       0.5264
       Tot       2.9973
    Quadrupole Moments (Debye-Ang)
        XX    -120.9653     XY      -0.4299     YY    -134.7700
        XZ      -6.3277     YZ       0.2141     ZZ    -132.1440
    Octopole Moments (Debye-Ang^2)
       XXX     -78.3287    XXY       0.2018    XYY       1.3498
       YYY      -0.2436    XXZ       8.1085    XYZ       1.1627
       YYZ      -0.6758    XZZ      15.7191    YZZ      -0.4512
       ZZZ      -7.4398
    Hexadecapole Moments (Debye-Ang^3)
      XXXX   -4989.0701   XXXY      -5.8342   XXYY   -1124.9051
      XYYY      -0.0494   YYYY   -1488.0565   XXXZ     -81.3720
      XXYZ      -1.8489   XYYZ      -0.5800   YYYZ      -5.8440
      XXZZ   -1137.3702   XYZZ       3.2811   YYZZ    -507.5385
      XZZZ      42.6690   YZZZ       5.5940   ZZZZ   -1420.7646
 -----------------------------------------------------------------
 Calculating MO derivatives via CPSCF
    1     0    69    0.0191214  
    2     0    69    0.0062491  
    3     0    69    0.0005890  
    4     1    68    0.0000449  
    5    61     8    0.0000029  
    6    69     0    0.0000002  Converged
 Time for AOints: 1062.0 s (CPU) 1062.1 s (wall)
 ------------------------------------------------------------------------------
                     AOints        : Timing summary (seconds)
 ------------------------------------------------------------------------------
     job step          cpu (% of tot)      sys (% of tot)     wall (% of tot)
 ------------------------------------------------------------------------------
  AOints            0.1062E+04 ( 9.3)   0.8000E-05 ( 2.6)   0.1062E+04 ( 9.3)
 ------------------------------------------------------------------------------
   Grand Totals     0.1136E+05          0.3110E-03          0.1137E+05
 ------------------------------------------------------------------------------
 Polarizability Matrix (a.u.)
            1           2           3
    1-264.1499919  -0.0184740  -1.2215862
    2  -0.0184740-173.3984278  -0.0919668
    3  -1.2215862  -0.0919668-170.5399233
 Calculating analytic Hessian of the SCF energy

 Direct stationary perturbation theory relativistic correction:

 rels  =       3.985164611883
 relv  =     -15.326931044296
 rel2e =       4.193066874506
 E_rel =      -7.148699557907

 Hessian of the SCF Energy
            1           2           3           4           5           6
    1   0.6456962   0.0009193  -0.0004879  -0.1438099   0.0085956   0.1050447
    2   0.0009193   0.1794192   0.0361312   0.0034323  -0.0675824  -0.0154241
    3  -0.0004879   0.0361312   0.6225941   0.0440253  -0.0156041  -0.2598779
    4  -0.1438099   0.0034323   0.0440253   0.5961239  -0.0059441  -0.0633169
    5   0.0085956  -0.0675824  -0.0156041  -0.0059441   0.1296042   0.0337538
    6   0.1050447  -0.0154241  -0.2598779  -0.0633169   0.0337538   0.5391260
    7   0.0010005  -0.0002639  -0.0032937  -0.0825907  -0.0040495  -0.0561339
    8  -0.0022586   0.0040471  -0.0031196  -0.0039929  -0.0243276  -0.0074490
    9  -0.0272167  -0.0031125  -0.0331985  -0.0549297  -0.0074889  -0.1129755
   10  -0.0099935   0.0064717   0.0788390  -0.3175977   0.0012181   0.0130039
   11   0.0026219   0.0107261   0.0004040   0.0069172  -0.0645950  -0.0049035
   12   0.0324734   0.0004284   0.0163723   0.0778228  -0.0048975  -0.1201250
   13  -0.0051773  -0.0000271  -0.0003635  -0.0072648   0.0023021   0.0281724
   14   0.0000083   0.0050402  -0.0002963  -0.0000983   0.0031416  -0.0004299
   15   0.0000827  -0.0003063   0.0014229  -0.0011465  -0.0003281  -0.0006116
   16   0.0007681  -0.0007221  -0.0088050  -0.0450700  -0.0010904  -0.0147390
   17  -0.0007663  -0.0057642  -0.0053755  -0.0059608   0.0099244   0.0031291
   18  -0.0092239  -0.0053444  -0.0711346  -0.0746392   0.0033762   0.0485443
   19  -0.0018871   0.0000838   0.0006720   0.0040944  -0.0002584  -0.0032234
   20   0.0000150  -0.0006746   0.0001715  -0.0000313   0.0046947  -0.0005729
   21   0.0001976   0.0001627   0.0014333  -0.0000900  -0.0005837  -0.0024384
   22  -0.0412348  -0.0055685  -0.0699119  -0.0461573   0.0030929   0.0379174
   23  -0.0011940   0.0092477   0.0031318   0.0030482  -0.0088772  -0.0017534
   24  -0.0147444   0.0029620   0.0470031   0.0374828  -0.0017927  -0.0305555
   25  -0.0016799   0.0004021   0.0049530   0.0009910  -0.0000638  -0.0008623
   26   0.0000917   0.0041589  -0.0001620   0.0000147   0.0000279   0.0000336
   27   0.0010326  -0.0001649   0.0022257   0.0000005   0.0000546   0.0005422
   28  -0.1956437  -0.0050701  -0.0615368   0.0617616  -0.0040049  -0.0482376
   29  -0.0102609  -0.0624300  -0.0145176   0.0004449   0.0117143  -0.0055583
   30  -0.1291435  -0.0146276  -0.2394460   0.0075006  -0.0057931  -0.0578793
   31   0.0092406  -0.0015146  -0.0192975  -0.0016910  -0.0001945  -0.0023620
   32   0.0008888   0.0037116  -0.0014872  -0.0002066   0.0058667  -0.0005961
   33   0.0089768  -0.0016320  -0.0171723  -0.0029295  -0.0005760  -0.0009827
   34  -0.2146827   0.0017404   0.0238492  -0.0147405   0.0010246   0.0128074
   35   0.0012240  -0.0768950  -0.0004740   0.0023932   0.0035810  -0.0003762
   36   0.0246717  -0.0003916  -0.0817212   0.0296867  -0.0003706  -0.0015037
   37  -0.0210551  -0.0261137   0.0068981  -0.0014877  -0.0009693  -0.0030215
   38  -0.0110797   0.0052726   0.0010073   0.0035169  -0.0010414   0.0003449
   39   0.0043738   0.0053787   0.0023309   0.0002103  -0.0016098  -0.0003430
   40  -0.0020752  -0.0030929   0.0001876   0.0006147  -0.0010465  -0.0001483
   41   0.0025067  -0.0017514  -0.0001755  -0.0011963  -0.0006872  -0.0005811
   42  -0.0000482   0.0000547  -0.0022752   0.0005577   0.0010085  -0.0003673
   43   0.0016089  -0.0019056   0.0011437  -0.0007966   0.0001103  -0.0003454
   44  -0.0012079  -0.0044412   0.0014053  -0.0006027  -0.0001295  -0.0008571
   45   0.0006608   0.0009770   0.0058256  -0.0008243   0.0000626  -0.0000446
   46  -0.0000649  -0.0012044   0.0002365  -0.0002587  -0.0000144  -0.0002393
   47   0.0001863   0.0002440  -0.0000345  -0.0000125   0.0000227  -0.0000188
   48   0.0000949   0.0002292   0.0001940  -0.0000009   0.0000865   0.0002077
   49   0.0003365  -0.0000193  -0.0004454  -0.0001151  -0.0000285  -0.0002694
   50  -0.0000115  -0.0011652   0.0000262   0.0000201   0.0001780  -0.0000125
   51  -0.0001774   0.0000071  -0.0010806   0.0002634  -0.0000052   0.0000468
   52  -0.0000451  -0.0000073  -0.0000853   0.0000081  -0.0000038  -0.0000491
   53  -0.0000073   0.0001151  -0.0000521   0.0000076  -0.0000047   0.0000034
   54  -0.0000961  -0.0000540  -0.0005743   0.0001094   0.0000054   0.0000503
   55   0.0016178   0.0021093   0.0007989  -0.0008088  -0.0001600  -0.0003268
   56   0.0013468  -0.0045463   0.0001744   0.0004714   0.0000037   0.0008395
   57   0.0004807   0.0006280   0.0059397  -0.0009333  -0.0000956  -0.0001448
   58  -0.0000692   0.0012235   0.0000468  -0.0002655  -0.0000231  -0.0002366
   59  -0.0001752   0.0002310   0.0000319   0.0000099   0.0000165   0.0000439
   60   0.0001181  -0.0002345   0.0002298  -0.0000003  -0.0000578   0.0002134
   61  -0.0210788   0.0263084   0.0029200  -0.0015009   0.0004609  -0.0031134
   62   0.0112684   0.0044884  -0.0013115  -0.0034939  -0.0008132  -0.0002715
   63   0.0026475  -0.0055928   0.0032227   0.0007766   0.0017318  -0.0005837
   64  -0.0017867   0.0028147  -0.0003465   0.0005635   0.0010517  -0.0003121
   65  -0.0027090  -0.0014523   0.0001276   0.0012640  -0.0007165   0.0006523
   66   0.0002788  -0.0000715  -0.0022995   0.0003684  -0.0008757  -0.0002999
            7           8           9          10          11          12
    1   0.0010005  -0.0022586  -0.0272167  -0.0099935   0.0026219   0.0324734
    2  -0.0002639   0.0040471  -0.0031125   0.0064717   0.0107261   0.0004284
    3  -0.0032937  -0.0031196  -0.0331985   0.0788390   0.0004040   0.0163723
    4  -0.0825907  -0.0039929  -0.0549297  -0.3175977   0.0069172   0.0778228
    5  -0.0040495  -0.0243276  -0.0074889   0.0012181  -0.0645950  -0.0048975
    6  -0.0561339  -0.0074490  -0.1129755   0.0130039  -0.0049035  -0.1201250
    7   0.1108184   0.0068498   0.0901856  -0.0279285  -0.0030048  -0.0363272
    8   0.0068498   0.0131728   0.0121553  -0.0009071   0.0045566  -0.0011215
    9   0.0901856   0.0121553   0.1588269  -0.0116879  -0.0011516  -0.0091644
   10  -0.0279285  -0.0009071  -0.0116879   0.6734706  -0.0038010  -0.0343814
   11  -0.0030048   0.0045566  -0.0011516  -0.0038010   0.1299943   0.0499548
   12  -0.0363272  -0.0011215  -0.0091644  -0.0343814   0.0499548   0.7301659
   13   0.0007974   0.0000502   0.0004694  -0.0937929   0.0083885   0.0999702
   14  -0.0000940  -0.0026115   0.0003273   0.0084068  -0.0359261  -0.0227373
   15  -0.0011334   0.0002917   0.0009996   0.0997087  -0.0227498  -0.3045305
   16  -0.0008043   0.0001281   0.0014840  -0.1811996  -0.0106963  -0.1326511
   17   0.0004014   0.0040985  -0.0002281  -0.0051965  -0.0630225  -0.0151244
   18   0.0048296  -0.0002492   0.0015577  -0.0664630  -0.0152155  -0.2518424
   19  -0.0016592  -0.0000750  -0.0008881  -0.0441260   0.0005039   0.0040080
   20  -0.0000378   0.0000631  -0.0000026  -0.0014236   0.0044094   0.0001599
   21  -0.0005747  -0.0000062  -0.0000167  -0.0192183   0.0002344   0.0064273
   22   0.0011913  -0.0000678  -0.0005136   0.0590584   0.0005514   0.0076329
   23  -0.0000925   0.0000442   0.0000726  -0.0036958   0.0112120  -0.0050821
   24  -0.0010976   0.0000800   0.0007566  -0.0450957  -0.0050312  -0.0506142
   25  -0.0007084  -0.0000952  -0.0011079  -0.0004015   0.0000650   0.0007634
   26  -0.0000942  -0.0004919  -0.0000674   0.0004573   0.0030951  -0.0004421
   27  -0.0011462  -0.0000711  -0.0012822   0.0057196  -0.0004546  -0.0021101
   28  -0.0004108   0.0005502   0.0064219  -0.0573646  -0.0015817  -0.0201495
   29   0.0000490   0.0034579  -0.0004752  -0.0015594  -0.0046614  -0.0004270
   30   0.0005427  -0.0004516  -0.0023601  -0.0204590  -0.0004054  -0.0102975
   31  -0.0001539  -0.0001187  -0.0014663  -0.0007914  -0.0000517  -0.0006513
   32  -0.0000043   0.0001190  -0.0000899  -0.0000871  -0.0010584   0.0001140
   33  -0.0000428  -0.0000873  -0.0009577  -0.0005613   0.0001256   0.0004021
   34  -0.0016259  -0.0002674  -0.0025876   0.0013448   0.0000453   0.0008084
   35   0.0002002  -0.0023083   0.0001527   0.0001236   0.0053124  -0.0008506
   36   0.0027708   0.0001612  -0.0007870   0.0013571  -0.0007803  -0.0047229
   37   0.0008023  -0.0003073   0.0008868  -0.0005656   0.0009367   0.0003041
   38  -0.0000641  -0.0001710  -0.0007566   0.0003348  -0.0004354  -0.0010067
   39   0.0007560   0.0005111  -0.0009374  -0.0000883   0.0000189  -0.0000576
   40  -0.0001087  -0.0000387  -0.0000481   0.0002429  -0.0000065  -0.0002654
   41   0.0001815   0.0003146   0.0000534   0.0000361   0.0000780   0.0003816
   42   0.0001473   0.0001120   0.0002780  -0.0003140  -0.0001258  -0.0000679
   43   0.0003449   0.0001150  -0.0000824   0.0000236   0.0000072   0.0000698
   44   0.0002481  -0.0000777   0.0003529  -0.0000250   0.0002938   0.0000672
   45  -0.0001305  -0.0000482  -0.0000199   0.0000228  -0.0000079   0.0002530
   46   0.0000695  -0.0000238   0.0000865  -0.0000201   0.0000964   0.0000534
   47  -0.0000143   0.0000009   0.0000023  -0.0000077  -0.0000157   0.0000216
   48  -0.0000391  -0.0000208  -0.0001220   0.0000114   0.0000036  -0.0000143
   49  -0.0000796   0.0000168   0.0002258  -0.0000038   0.0000177   0.0002089
   50   0.0000002   0.0000896  -0.0000070  -0.0000022   0.0000158  -0.0000049
   51  -0.0000882  -0.0000003   0.0001140  -0.0000722  -0.0000101  -0.0000482
   52   0.0000018   0.0000012   0.0000149   0.0000038  -0.0000010  -0.0000089
   53   0.0000004   0.0000092  -0.0000026   0.0000001   0.0000011  -0.0000030
   54  -0.0000004  -0.0000030  -0.0000296   0.0000037  -0.0000044  -0.0000406
   55   0.0003258  -0.0001217  -0.0000340   0.0000204   0.0000054   0.0000724
   56  -0.0002632  -0.0001285  -0.0003244   0.0000246   0.0002832  -0.0000774
   57  -0.0000901   0.0000691   0.0000129   0.0000234   0.0000289   0.0002655
   58   0.0000673   0.0000389   0.0000836  -0.0000201  -0.0000862   0.0000697
   59   0.0000093   0.0000018  -0.0000190   0.0000075  -0.0000204  -0.0000197
   60  -0.0000379  -0.0000012  -0.0001250   0.0000100  -0.0000026  -0.0000103
   61   0.0007427   0.0005217   0.0008062  -0.0005400  -0.0008730   0.0004559
   62   0.0001966  -0.0001837   0.0006314  -0.0003277  -0.0002660   0.0010522
   63   0.0007732  -0.0006973  -0.0009482  -0.0000456  -0.0000424  -0.0002120
   64  -0.0000925   0.0000024  -0.0001026   0.0001865  -0.0000528  -0.0002741
   65  -0.0001536   0.0003249  -0.0000224  -0.0000469   0.0000231  -0.0003876
   66   0.0001305  -0.0000545   0.0003765  -0.0003031   0.0001158  -0.0000312
           13          14          15          16          17          18
    1  -0.0051773   0.0000083   0.0000827   0.0007681  -0.0007663  -0.0092239
    2  -0.0000271   0.0050402  -0.0003063  -0.0007221  -0.0057642  -0.0053444
    3  -0.0003635  -0.0002963   0.0014229  -0.0088050  -0.0053755  -0.0711346
    4  -0.0072648  -0.0000983  -0.0011465  -0.0450700  -0.0059608  -0.0746392
    5   0.0023021   0.0031416  -0.0003281  -0.0010904   0.0099244   0.0033762
    6   0.0281724  -0.0004299  -0.0006116  -0.0147390   0.0031291   0.0485443
    7   0.0007974  -0.0000940  -0.0011334  -0.0008043   0.0004014   0.0048296
    8   0.0000502  -0.0026115   0.0002917   0.0001281   0.0040985  -0.0002492
    9   0.0004694   0.0003273   0.0009996   0.0014840  -0.0002281   0.0015577
   10  -0.0937929   0.0084068   0.0997087  -0.1811996  -0.0051965  -0.0664630
   11   0.0083885  -0.0359261  -0.0227498  -0.0106963  -0.0630225  -0.0152155
   12   0.0999702  -0.0227373  -0.3045305  -0.1326511  -0.0151244  -0.2518424
   13   0.0991492  -0.0087946  -0.1044783   0.0088091  -0.0016252  -0.0196366
   14  -0.0087946   0.0256341   0.0250093   0.0007669   0.0030127  -0.0017324
   15  -0.1044783   0.0250093   0.3202725   0.0098252  -0.0017331  -0.0176273
   16   0.0088091   0.0007669   0.0098252   0.5183301   0.0009277   0.0220226
   17  -0.0016252   0.0030127  -0.0017331   0.0009277   0.1226372   0.0407539
   18  -0.0196366  -0.0017324  -0.0176273   0.0220226   0.0407539   0.6200008
   19   0.0006118   0.0000743   0.0008488  -0.1587914   0.0021748   0.0223329
   20  -0.0000627  -0.0027429   0.0002906   0.0018681  -0.0230056  -0.0015713
   21  -0.0010587   0.0003243   0.0013101   0.0183398  -0.0016053  -0.0427249
   22  -0.0019402  -0.0002219  -0.0030094  -0.1232641   0.0031767   0.0375836
   23  -0.0001547   0.0051110  -0.0005116   0.0085811  -0.0654881  -0.0172976
   24  -0.0021451  -0.0005059  -0.0010202   0.1015685  -0.0171021  -0.2732894
   25  -0.0000684  -0.0000004  -0.0000125  -0.0026227  -0.0001569  -0.0022181
   26  -0.0001182   0.0002164  -0.0000818  -0.0022258   0.0030747  -0.0029266
   27  -0.0014219  -0.0000743  -0.0007665  -0.0272878  -0.0029110  -0.0323070
   28  -0.0008167  -0.0000429  -0.0006364  -0.0120344   0.0070091   0.0854510
   29  -0.0000642  -0.0011095   0.0001328   0.0024496   0.0098574   0.0005664
   30  -0.0007773   0.0001340   0.0004417   0.0302338   0.0005519   0.0183949
   31   0.0000429   0.0000020   0.0000337  -0.0043069  -0.0000322  -0.0005767
   32   0.0000040   0.0000062  -0.0000034   0.0000378   0.0051645  -0.0003031
   33   0.0000511  -0.0000039  -0.0000410   0.0003842  -0.0003451   0.0010333
   34   0.0000650  -0.0000120  -0.0001368  -0.0007506   0.0000739   0.0008109
   35   0.0001053   0.0002060  -0.0000091  -0.0000192  -0.0008812  -0.0000650
   36   0.0012280  -0.0000155   0.0001462  -0.0003238  -0.0000987  -0.0016199
   37  -0.0001952   0.0000893   0.0000175   0.0002965  -0.0003115  -0.0001252
   38   0.0003063   0.0001618  -0.0000575  -0.0002635   0.0002492   0.0002745
   39   0.0000147   0.0000772   0.0000091  -0.0000397  -0.0002391   0.0002826
   40   0.0000671   0.0000125  -0.0000016   0.0000002   0.0002171   0.0000827
   41  -0.0001129  -0.0001271   0.0000236   0.0000391   0.0000657  -0.0000592
   42   0.0000235  -0.0000241   0.0000032   0.0000444   0.0000770   0.0001932
   43  -0.0000358   0.0000013   0.0000077   0.0000796   0.0000700  -0.0000435
   44  -0.0000578  -0.0000125   0.0000215   0.0000246  -0.0001044  -0.0000656
   45  -0.0000745   0.0000113  -0.0000224  -0.0000055   0.0000841   0.0000282
   46  -0.0000247  -0.0000019   0.0000048   0.0000341  -0.0000507  -0.0000378
   47  -0.0000034   0.0000006  -0.0000023   0.0000183  -0.0000034  -0.0000124
   48   0.0000051  -0.0000064   0.0000042  -0.0000052   0.0000036  -0.0000239
   49  -0.0000389  -0.0000004  -0.0000160   0.0000850  -0.0000042  -0.0000379
   50   0.0000019  -0.0000112   0.0000013  -0.0000012   0.0000053   0.0000005
   51   0.0000265   0.0000012   0.0000071  -0.0000089   0.0000054   0.0000291
   52   0.0000007   0.0000000  -0.0000010   0.0000336  -0.0000010  -0.0000128
   53   0.0000006  -0.0000044   0.0000003  -0.0000008  -0.0000113   0.0000013
   54   0.0000087   0.0000002  -0.0000007  -0.0000092   0.0000018   0.0000039
   55  -0.0000369  -0.0000002   0.0000076   0.0000819  -0.0000782  -0.0000301
   56   0.0000451  -0.0000171  -0.0000219  -0.0000253  -0.0001030   0.0000862
   57  -0.0000834  -0.0000122  -0.0000170   0.0000008  -0.0000785   0.0000267
   58  -0.0000249   0.0000027   0.0000042   0.0000342   0.0000434  -0.0000457
   59   0.0000037   0.0000018   0.0000027  -0.0000188  -0.0000012   0.0000092
   60   0.0000048   0.0000065   0.0000029  -0.0000027  -0.0000072  -0.0000245
   61  -0.0001922  -0.0000871   0.0000307   0.0002889   0.0002775  -0.0001789
   62  -0.0003007   0.0001552   0.0000317   0.0002594   0.0002412  -0.0002886
   63   0.0000595  -0.0000962   0.0000174  -0.0000881   0.0003007   0.0002882
   64   0.0000655  -0.0000105   0.0000003   0.0000031  -0.0001889   0.0001494
   65   0.0001139  -0.0001253  -0.0000009  -0.0000393   0.0000539   0.0000600
   66   0.0000052   0.0000431   0.0000002   0.0000496  -0.0000606   0.0001960
           19          20          21          22          23          24
    1  -0.0018871   0.0000150   0.0001976  -0.0412348  -0.0011940  -0.0147444
    2   0.0000838  -0.0006746   0.0001627  -0.0055685   0.0092477   0.0029620
    3   0.0006720   0.0001715   0.0014333  -0.0699119   0.0031318   0.0470031
    4   0.0040944  -0.0000313  -0.0000900  -0.0461573   0.0030482   0.0374828
    5  -0.0002584   0.0046947  -0.0005837   0.0030929  -0.0088772  -0.0017927
    6  -0.0032234  -0.0005729  -0.0024384   0.0379174  -0.0017534  -0.0305555
    7  -0.0016592  -0.0000378  -0.0005747   0.0011913  -0.0000925  -0.0010976
    8  -0.0000750   0.0000631  -0.0000062  -0.0000678   0.0000442   0.0000800
    9  -0.0008881  -0.0000026  -0.0000167  -0.0005136   0.0000726   0.0007566
   10  -0.0441260  -0.0014236  -0.0192183   0.0590584  -0.0036958  -0.0450957
   11   0.0005039   0.0044094   0.0002344   0.0005514   0.0112120  -0.0050312
   12   0.0040080   0.0001599   0.0064273   0.0076329  -0.0050821  -0.0506142
   13   0.0006118  -0.0000627  -0.0010587  -0.0019402  -0.0001547  -0.0021451
   14   0.0000743  -0.0027429   0.0003243  -0.0002219   0.0051110  -0.0005059
   15   0.0008488   0.0002906   0.0013101  -0.0030094  -0.0005116  -0.0010202
   16  -0.1587914   0.0018681   0.0183398  -0.1232641   0.0085811   0.1015685
   17   0.0021748  -0.0230056  -0.0016053   0.0031767  -0.0654881  -0.0171021
   18   0.0223329  -0.0015713  -0.0427249   0.0375836  -0.0172976  -0.2732894
   19   0.2302224  -0.0031969  -0.0309879  -0.0320142   0.0004056   0.0034975
   20  -0.0031969   0.0117456   0.0030272   0.0024720   0.0032712  -0.0005962
   21  -0.0309879   0.0030272   0.0481062   0.0284742  -0.0006375  -0.0035502
   22  -0.0320142   0.0024720   0.0284742   0.5888261  -0.0056655  -0.0514600
   23   0.0004056   0.0032712  -0.0006375  -0.0056655   0.1212069   0.0358900
   24   0.0034975  -0.0005962  -0.0035502  -0.0514600   0.0358900   0.5504942
   25   0.0022247   0.0004678   0.0058100  -0.0839303  -0.0043500  -0.0608978
   26   0.0000024  -0.0010517  -0.0002927  -0.0039777  -0.0230263  -0.0078947
   27   0.0001903  -0.0002555  -0.0041862  -0.0570123  -0.0079296  -0.1171739
   28   0.0026707  -0.0001772  -0.0020664  -0.3130365   0.0010436   0.0067247
   29   0.0003156   0.0035896  -0.0006867   0.0064591  -0.0624113  -0.0048368
   30   0.0037092  -0.0007093  -0.0047569   0.0738069  -0.0047925  -0.1185108
   31  -0.0011364   0.0001009   0.0011463  -0.0083664   0.0023146   0.0287664
   32  -0.0000234   0.0001156   0.0000125  -0.0000720   0.0031547  -0.0004812
   33  -0.0002459   0.0000118   0.0002402  -0.0015182  -0.0003755  -0.0012194
   34   0.0011962  -0.0000205  -0.0002446   0.0008707  -0.0003142  -0.0034358
   35  -0.0000243  -0.0003760   0.0000509  -0.0002290   0.0066420  -0.0006771
   36  -0.0001803   0.0000514   0.0002167  -0.0029518  -0.0006443  -0.0018720
   37  -0.0004476  -0.0000106   0.0000881  -0.0005488   0.0011371   0.0000843
   38   0.0006538  -0.0000403  -0.0001403   0.0002783  -0.0002667  -0.0003174
   39   0.0000462   0.0000087  -0.0000029   0.0002085   0.0006078  -0.0001269
   40  -0.0000584  -0.0000109   0.0000118   0.0005554   0.0000570   0.0000458
   41  -0.0002545   0.0000160   0.0000494   0.0001964  -0.0000732  -0.0000070
   42   0.0000289   0.0000023  -0.0000073   0.0001670  -0.0002023  -0.0002221
   43  -0.0000841  -0.0000064   0.0000184  -0.0000160  -0.0000154   0.0001417
   44  -0.0002220   0.0000036   0.0000458  -0.0000027   0.0002839   0.0001852
   45   0.0000108   0.0000040   0.0000028   0.0000660  -0.0004044   0.0001529
   46  -0.0000789   0.0000004   0.0000156  -0.0000291   0.0001176   0.0000642
   47  -0.0000013   0.0000001   0.0000003  -0.0000183  -0.0000248   0.0000100
   48   0.0000125  -0.0000009  -0.0000075  -0.0000094  -0.0000278   0.0000257
   49  -0.0000361   0.0000010   0.0000061   0.0000049  -0.0000063  -0.0000469
   50   0.0000033  -0.0000052  -0.0000013  -0.0000004   0.0000600  -0.0000065
   51   0.0000400  -0.0000022  -0.0000231   0.0000086  -0.0000124  -0.0000657
   52  -0.0000345   0.0000006   0.0000064   0.0000247   0.0000038   0.0000450
   53  -0.0000001  -0.0000010   0.0000000  -0.0000000   0.0000201  -0.0000020
   54   0.0000011   0.0000000  -0.0000017  -0.0000038  -0.0000029  -0.0000052
   55  -0.0000878   0.0000094   0.0000178  -0.0000104   0.0000402   0.0001334
   56   0.0002168  -0.0000051  -0.0000434   0.0000112   0.0003074  -0.0002132
   57  -0.0000220  -0.0000020   0.0000103   0.0000619   0.0003987   0.0001186
   58  -0.0000786   0.0000027   0.0000153  -0.0000280  -0.0001052   0.0000815
   59   0.0000023   0.0000000  -0.0000013   0.0000164  -0.0000222  -0.0000024
   60   0.0000131  -0.0000005  -0.0000076  -0.0000134   0.0000350   0.0000213
   61  -0.0004334   0.0000274   0.0000816  -0.0005346  -0.0011108   0.0002564
   62  -0.0006383  -0.0000129   0.0001416  -0.0002428  -0.0003268   0.0003524
   63   0.0001467  -0.0000102  -0.0000241   0.0002719  -0.0006372  -0.0000807
   64  -0.0000662   0.0000124   0.0000110   0.0005848  -0.0000428   0.0000438
   65   0.0002577   0.0000065  -0.0000507  -0.0001906  -0.0000443  -0.0000122
   66  -0.0000107  -0.0000040   0.0000010   0.0002022   0.0001753  -0.0002597
           25          26          27          28          29          30
    1  -0.0016799   0.0000917   0.0010326  -0.1956437  -0.0102609  -0.1291435
    2   0.0004021   0.0041589  -0.0001649  -0.0050701  -0.0624300  -0.0146276
    3   0.0049530  -0.0001620   0.0022257  -0.0615368  -0.0145176  -0.2394460
    4   0.0009910   0.0000147   0.0000005   0.0617616   0.0004449   0.0075006
    5  -0.0000638   0.0000279   0.0000546  -0.0040049   0.0117143  -0.0057931
    6  -0.0008623   0.0000336   0.0005422  -0.0482376  -0.0055583  -0.0578793
    7  -0.0007084  -0.0000942  -0.0011462  -0.0004108   0.0000490   0.0005427
    8  -0.0000952  -0.0004919  -0.0000711   0.0005502   0.0034579  -0.0004516
    9  -0.0011079  -0.0000674  -0.0012822   0.0064219  -0.0004752  -0.0023601
   10  -0.0004015   0.0004573   0.0057196  -0.0573646  -0.0015594  -0.0204590
   11   0.0000650   0.0030951  -0.0004546  -0.0015817  -0.0046614  -0.0004054
   12   0.0007634  -0.0004421  -0.0021101  -0.0201495  -0.0004270  -0.0102975
   13  -0.0000684  -0.0001182  -0.0014219  -0.0008167  -0.0000642  -0.0007773
   14  -0.0000004   0.0002164  -0.0000743  -0.0000429  -0.0011095   0.0001340
   15  -0.0000125  -0.0000818  -0.0007665  -0.0006364   0.0001328   0.0004417
   16  -0.0026227  -0.0022258  -0.0272878  -0.0120344   0.0024496   0.0302338
   17  -0.0001569   0.0030747  -0.0029110   0.0070091   0.0098574   0.0005519
   18  -0.0022181  -0.0029266  -0.0323070   0.0854510   0.0005664   0.0183949
   19   0.0022247   0.0000024   0.0001903   0.0026707   0.0003156   0.0037092
   20   0.0004678  -0.0010517  -0.0002555  -0.0001772   0.0035896  -0.0007093
   21   0.0058100  -0.0002927  -0.0041862  -0.0020664  -0.0006867  -0.0047569
   22  -0.0839303  -0.0039777  -0.0570123  -0.3130365   0.0064591   0.0738069
   23  -0.0043500  -0.0230263  -0.0079296   0.0010436  -0.0624113  -0.0047925
   24  -0.0608978  -0.0078947  -0.1171739   0.0067247  -0.0048368  -0.1185108
   25   0.1135828   0.0068404   0.0920421  -0.0275993  -0.0029358  -0.0363304
   26   0.0068404   0.0122438   0.0126512  -0.0010403   0.0042378  -0.0010840
   27   0.0920421   0.0126512   0.1637975  -0.0125681  -0.0011401  -0.0095662
   28  -0.0275993  -0.0010403  -0.0125681   0.6666806  -0.0027943  -0.0281470
   29  -0.0029358   0.0042378  -0.0011401  -0.0027943   0.1337717   0.0487036
   30  -0.0363304  -0.0010840  -0.0095662  -0.0281470   0.0487036   0.7196127
   31   0.0008087   0.0000613   0.0006357  -0.0933149   0.0078620   0.0962961
   32  -0.0001005  -0.0025615   0.0003203   0.0079613  -0.0371159  -0.0220428
   33  -0.0011948   0.0002887   0.0010765   0.0980812  -0.0221596  -0.3028260
   34  -0.0000311   0.0000296   0.0003371  -0.0302065  -0.0003585  -0.0022019
   35  -0.0000853   0.0000974  -0.0000361  -0.0018304   0.0043777   0.0003533
   36  -0.0011583  -0.0000415  -0.0003930  -0.0224615   0.0002744   0.0088043
   37  -0.0002164   0.0000369  -0.0001325  -0.0002984   0.0004746   0.0020911
   38   0.0006240   0.0000345   0.0005260   0.0033460  -0.0012625   0.0001886
   39   0.0000282  -0.0001050   0.0000119  -0.0009675   0.0002319  -0.0006236
   40   0.0000371  -0.0000196  -0.0000131   0.0002351  -0.0014034   0.0002109
   41  -0.0002454  -0.0000296  -0.0001978  -0.0010867  -0.0005114   0.0004910
   42  -0.0000283   0.0000141   0.0000123  -0.0007114   0.0000062   0.0001397
   43  -0.0000120  -0.0000110  -0.0000313  -0.0000298   0.0000882  -0.0000539
   44  -0.0000613   0.0000098  -0.0000689   0.0000175   0.0002163   0.0001679
   45   0.0000805   0.0000251   0.0000374   0.0010544   0.0003357  -0.0004178
   46  -0.0000419  -0.0000014  -0.0000423  -0.0000950  -0.0000166   0.0001144
   47  -0.0000084   0.0000013  -0.0000074  -0.0000032   0.0000248   0.0000250
   48   0.0000038   0.0000025  -0.0000092   0.0001186  -0.0000529  -0.0000025
   49  -0.0000845  -0.0000047  -0.0000630  -0.0003120   0.0000322   0.0003840
   50   0.0000015  -0.0000218   0.0000037  -0.0000045   0.0000275  -0.0000035
   51   0.0000103   0.0000040   0.0000223  -0.0001244   0.0000006   0.0000198
   52  -0.0000174  -0.0000020  -0.0000242  -0.0000114   0.0000012   0.0000127
   53  -0.0000011  -0.0000037  -0.0000005  -0.0000065  -0.0000061   0.0000008
   54  -0.0000139  -0.0000006  -0.0000118  -0.0000834   0.0000021   0.0000130
   55  -0.0000150   0.0000059  -0.0000348  -0.0000421  -0.0001148  -0.0000334
   56   0.0000721   0.0000175   0.0000723   0.0001290   0.0001350  -0.0002505
   57   0.0000709  -0.0000245   0.0000308   0.0010590  -0.0004291  -0.0003213
   58  -0.0000418  -0.0000056  -0.0000422  -0.0000930   0.0000264   0.0001097
   59   0.0000083   0.0000018   0.0000052   0.0000192   0.0000281  -0.0000286
   60   0.0000036  -0.0000044  -0.0000087   0.0001197   0.0000501  -0.0000080
   61  -0.0002077  -0.0000555  -0.0001192  -0.0002399  -0.0001133   0.0021242
   62  -0.0006173  -0.0000318  -0.0005261  -0.0034260  -0.0013722  -0.0000234
   63   0.0001258   0.0001202   0.0000755  -0.0004885  -0.0000953  -0.0006171
   64   0.0000339   0.0000157  -0.0000192   0.0002013   0.0014170   0.0000018
   65   0.0002404   0.0000015   0.0002046   0.0009936  -0.0005580  -0.0004000
   66  -0.0000665  -0.0000121  -0.0000178  -0.0008456   0.0000758   0.0002179
           31          32          33          34          35          36
    1   0.0092406   0.0008888   0.0089768  -0.2146827   0.0012240   0.0246717
    2  -0.0015146   0.0037116  -0.0016320   0.0017404  -0.0768950  -0.0003916
    3  -0.0192975  -0.0014872  -0.0171723   0.0238492  -0.0004740  -0.0817212
    4  -0.0016910  -0.0002066  -0.0029295  -0.0147405   0.0023932   0.0296867
    5  -0.0001945   0.0058667  -0.0005760   0.0010246   0.0035810  -0.0003706
    6  -0.0023620  -0.0005961  -0.0009827   0.0128074  -0.0003762  -0.0015037
    7  -0.0001539  -0.0000043  -0.0000428  -0.0016259   0.0002002   0.0027708
    8  -0.0001187   0.0001190  -0.0000873  -0.0002674  -0.0023083   0.0001612
    9  -0.0014663  -0.0000899  -0.0009577  -0.0025876   0.0001527  -0.0007870
   10  -0.0007914  -0.0000871  -0.0005613   0.0013448   0.0001236   0.0013571
   11  -0.0000517  -0.0010584   0.0001256   0.0000453   0.0053124  -0.0007803
   12  -0.0006513   0.0001140   0.0004021   0.0008084  -0.0008506  -0.0047229
   13   0.0000429   0.0000040   0.0000511   0.0000650   0.0001053   0.0012280
   14   0.0000020   0.0000062  -0.0000039  -0.0000120   0.0002060  -0.0000155
   15   0.0000337  -0.0000034  -0.0000410  -0.0001368  -0.0000091   0.0001462
   16  -0.0043069   0.0000378   0.0003842  -0.0007506  -0.0000192  -0.0003238
   17  -0.0000322   0.0051645  -0.0003451   0.0000739  -0.0008812  -0.0000987
   18  -0.0005767  -0.0003031   0.0010333   0.0008109  -0.0000650  -0.0016199
   19  -0.0011364  -0.0000234  -0.0002459   0.0011962  -0.0000243  -0.0001803
   20   0.0001009   0.0001156   0.0000118  -0.0000205  -0.0003760   0.0000514
   21   0.0011463   0.0000125   0.0002402  -0.0002446   0.0000509   0.0002167
   22  -0.0083664  -0.0000720  -0.0015182   0.0008707  -0.0002290  -0.0029518
   23   0.0023146   0.0031547  -0.0003755  -0.0003142   0.0066420  -0.0006443
   24   0.0287664  -0.0004812  -0.0012194  -0.0034358  -0.0006771  -0.0018720
   25   0.0008087  -0.0001005  -0.0011948  -0.0000311  -0.0000853  -0.0011583
   26   0.0000613  -0.0025615   0.0002887   0.0000296   0.0000974  -0.0000415
   27   0.0006357   0.0003203   0.0010765   0.0003371  -0.0000361  -0.0003930
   28  -0.0933149   0.0079613   0.0980812  -0.0302065  -0.0018304  -0.0224615
   29   0.0078620  -0.0371159  -0.0221596  -0.0003585   0.0043777   0.0002744
   30   0.0962961  -0.0220428  -0.3028260  -0.0022019   0.0003533   0.0088043
   31   0.0987856  -0.0084168  -0.1015850   0.0010678   0.0000512  -0.0007629
   32  -0.0084168   0.0263305   0.0242764   0.0002649  -0.0040629   0.0003958
   33  -0.1015850   0.0242764   0.3197364   0.0014336   0.0005156   0.0005805
   34   0.0010678   0.0002649   0.0014336   0.6327188  -0.0075415  -0.0840754
   35   0.0000512  -0.0040629   0.0005156  -0.0075415   0.6007399  -0.0315388
   36  -0.0007629   0.0003958   0.0005805  -0.0840754  -0.0315388   0.1877150
   37   0.0000121  -0.0008989  -0.0003696  -0.1645381  -0.0532775   0.0233153
   38  -0.0004424   0.0005586  -0.0002105  -0.1125677  -0.2265788   0.0344291
   39  -0.0001008  -0.0001225   0.0001394   0.0284533   0.0231619  -0.0673268
   40  -0.0001127   0.0001553  -0.0000197   0.0044748  -0.0020532   0.0001793
   41   0.0001074  -0.0001991  -0.0000261   0.0197119  -0.0382398  -0.0005166
   42  -0.0000593   0.0000216   0.0000204  -0.0018264   0.0035497   0.0039671
   43  -0.0000743  -0.0000806  -0.0000220  -0.0215508  -0.0703236   0.0107256
   44  -0.0000106  -0.0002669  -0.0000859  -0.0254987   0.0312163   0.0029848
   45   0.0000644   0.0001310  -0.0000667   0.0071952   0.0109736   0.0039250
   46   0.0000029  -0.0000595  -0.0000096  -0.0046101   0.0013929   0.0017381
   47   0.0000009   0.0000022   0.0000085   0.0008616   0.0012762   0.0001344
   48  -0.0000052  -0.0000043   0.0000017   0.0017712   0.0000484   0.0049967
   49   0.0000311   0.0000074   0.0000616   0.0003604   0.0003625  -0.0007376
   50   0.0000000   0.0000004  -0.0000005   0.0003855  -0.0658433   0.0048663
   51  -0.0000026  -0.0000032  -0.0000273  -0.0003622   0.0048633  -0.0020873
   52  -0.0000010   0.0000008   0.0000079   0.0004662  -0.0000153  -0.0002792
   53  -0.0000008  -0.0000159   0.0000021  -0.0000121  -0.0012298   0.0000199
   54  -0.0000109   0.0000015   0.0000074  -0.0003018   0.0000106  -0.0009451
   55  -0.0000699   0.0000794  -0.0000341  -0.0226053   0.0705674   0.0001125
   56   0.0000143  -0.0002663   0.0001214   0.0257929   0.0296094  -0.0067157
   57   0.0000686  -0.0000949  -0.0000618   0.0034737  -0.0147285   0.0066096
   58   0.0000037   0.0000593  -0.0000175  -0.0046047  -0.0011767   0.0019380
   59  -0.0000020   0.0000019  -0.0000095  -0.0006544   0.0013150   0.0004383
   60  -0.0000048   0.0000037   0.0000025   0.0018986   0.0005023   0.0049294
   61   0.0000857   0.0007622  -0.0004809  -0.1673445   0.0575386   0.0154231
   62   0.0004074   0.0006329   0.0001181   0.1165559  -0.2300208  -0.0096406
   63  -0.0000966   0.0000015   0.0001194   0.0111943   0.0017402  -0.0623954
   64  -0.0000623  -0.0002714   0.0000348   0.0047338   0.0026182  -0.0002192
   65  -0.0001376  -0.0001180   0.0000439  -0.0192400  -0.0379381   0.0069993
   66  -0.0000302  -0.0000497  -0.0000048   0.0011489   0.0028369   0.0034894
           37          38          39          40          41          42
    1  -0.0210551  -0.0110797   0.0043738  -0.0020752   0.0025067  -0.0000482
    2  -0.0261137   0.0052726   0.0053787  -0.0030929  -0.0017514   0.0000547
    3   0.0068981   0.0010073   0.0023309   0.0001876  -0.0001755  -0.0022752
    4  -0.0014877   0.0035169   0.0002103   0.0006147  -0.0011963   0.0005577
    5  -0.0009693  -0.0010414  -0.0016098  -0.0010465  -0.0006872   0.0010085
    6  -0.0030215   0.0003449  -0.0003430  -0.0001483  -0.0005811  -0.0003673
    7   0.0008023  -0.0000641   0.0007560  -0.0001087   0.0001815   0.0001473
    8  -0.0003073  -0.0001710   0.0005111  -0.0000387   0.0003146   0.0001120
    9   0.0008868  -0.0007566  -0.0009374  -0.0000481   0.0000534   0.0002780
   10  -0.0005656   0.0003348  -0.0000883   0.0002429   0.0000361  -0.0003140
   11   0.0009367  -0.0004354   0.0000189  -0.0000065   0.0000780  -0.0001258
   12   0.0003041  -0.0010067  -0.0000576  -0.0002654   0.0003816  -0.0000679
   13  -0.0001952   0.0003063   0.0000147   0.0000671  -0.0001129   0.0000235
   14   0.0000893   0.0001618   0.0000772   0.0000125  -0.0001271  -0.0000241
   15   0.0000175  -0.0000575   0.0000091  -0.0000016   0.0000236   0.0000032
   16   0.0002965  -0.0002635  -0.0000397   0.0000002   0.0000391   0.0000444
   17  -0.0003115   0.0002492  -0.0002391   0.0002171   0.0000657   0.0000770
   18  -0.0001252   0.0002745   0.0002826   0.0000827  -0.0000592   0.0001932
   19  -0.0004476   0.0006538   0.0000462  -0.0000584  -0.0002545   0.0000289
   20  -0.0000106  -0.0000403   0.0000087  -0.0000109   0.0000160   0.0000023
   21   0.0000881  -0.0001403  -0.0000029   0.0000118   0.0000494  -0.0000073
   22  -0.0005488   0.0002783   0.0002085   0.0005554   0.0001964   0.0001670
   23   0.0011371  -0.0002667   0.0006078   0.0000570  -0.0000732  -0.0002023
   24   0.0000843  -0.0003174  -0.0001269   0.0000458  -0.0000070  -0.0002221
   25  -0.0002164   0.0006240   0.0000282   0.0000371  -0.0002454  -0.0000283
   26   0.0000369   0.0000345  -0.0001050  -0.0000196  -0.0000296   0.0000141
   27  -0.0001325   0.0005260   0.0000119  -0.0000131  -0.0001978   0.0000123
   28  -0.0002984   0.0033460  -0.0009675   0.0002351  -0.0010867  -0.0007114
   29   0.0004746  -0.0012625   0.0002319  -0.0014034  -0.0005114   0.0000062
   30   0.0020911   0.0001886  -0.0006236   0.0002109   0.0004910   0.0001397
   31   0.0000121  -0.0004424  -0.0001008  -0.0001127   0.0001074  -0.0000593
   32  -0.0008989   0.0005586  -0.0001225   0.0001553  -0.0001991   0.0000216
   33  -0.0003696  -0.0002105   0.0001394  -0.0000197  -0.0000261   0.0000204
   34  -0.1645381  -0.1125677   0.0284533   0.0044748   0.0197119  -0.0018264
   35  -0.0532775  -0.2265788   0.0231619  -0.0020532  -0.0382398   0.0035497
   36   0.0233153   0.0344291  -0.0673268   0.0001793  -0.0005166   0.0039671
   37   0.5945801   0.0460655  -0.0922190  -0.0657020   0.0473105   0.0047089
   38   0.0460655   0.5093821  -0.0385181   0.0476590  -0.1248151  -0.0012957
   39  -0.0922190  -0.0385181   0.1422314   0.0043418  -0.0009566  -0.0240389
   40  -0.0657020   0.0476590   0.0043418   0.0848275  -0.0775436  -0.0078229
   41   0.0473105  -0.1248151  -0.0009566  -0.0775436   0.1824824   0.0016142
   42   0.0047089  -0.0012957  -0.0240389  -0.0078229   0.0016142   0.0133629
   43  -0.3124837   0.0179527   0.0455392  -0.0195698   0.0133622   0.0033530
   44  -0.0460484  -0.1114582   0.0121010   0.0389473  -0.0180852  -0.0054571
   45   0.0504087   0.0004047  -0.0714366   0.0015604  -0.0008323   0.0043025
   46  -0.0115416  -0.0272601   0.0047336   0.0007849  -0.0005049  -0.0005919
   47   0.0032584   0.0019143  -0.0005913   0.0009277   0.0012074  -0.0004663
   48   0.0022459   0.0050824   0.0015063  -0.0007005  -0.0001858  -0.0024203
   49  -0.0281200   0.0270003   0.0044292  -0.0034858   0.0012061   0.0013951
   50   0.0832014   0.0304161  -0.0169738  -0.0053909   0.0041498   0.0009795
   51  -0.0001854  -0.0069016   0.0065596   0.0019010  -0.0001618   0.0042720
   52   0.0011151   0.0023617   0.0009117  -0.0005614   0.0002310   0.0000919
   53   0.0021038  -0.0032877   0.0003846   0.0013438  -0.0008242  -0.0001807
   54   0.0009403   0.0003207   0.0067165   0.0000087   0.0000233   0.0000343
   55  -0.0536767  -0.0292913   0.0112921   0.0012427   0.0008478  -0.0004155
   56  -0.0302464  -0.0150823   0.0065784   0.0022105  -0.0021197  -0.0003189
   57   0.0117939   0.0062838  -0.0060081  -0.0005522  -0.0000881  -0.0007941
   58  -0.0009523  -0.0010066   0.0001007   0.0001555   0.0000131  -0.0001223
   59  -0.0009443   0.0001903   0.0000913   0.0001240   0.0000131  -0.0000620
   60   0.0000872   0.0001245  -0.0008178  -0.0001308  -0.0000168  -0.0004796
   61   0.0670873   0.0307392  -0.0130718  -0.0019951  -0.0048801   0.0014682
   62  -0.0305094  -0.0650003   0.0105416  -0.0009953   0.0013392   0.0004964
   63  -0.0085298   0.0002773   0.0077692   0.0012079   0.0010169   0.0039945
   64  -0.0020618   0.0011405   0.0010463   0.0004307   0.0000738  -0.0000457
   65   0.0050232   0.0012602  -0.0005758  -0.0000529  -0.0022031   0.0001967
   66   0.0007163  -0.0000616   0.0041580  -0.0000359   0.0001521   0.0000927
           43          44          45          46          47          48
    1   0.0016089  -0.0012079   0.0006608  -0.0000649   0.0001863   0.0000949
    2  -0.0019056  -0.0044412   0.0009770  -0.0012044   0.0002440   0.0002292
    3   0.0011437   0.0014053   0.0058256   0.0002365  -0.0000345   0.0001940
    4  -0.0007966  -0.0006027  -0.0008243  -0.0002587  -0.0000125  -0.0000009
    5   0.0001103  -0.0001295   0.0000626  -0.0000144   0.0000227   0.0000865
    6  -0.0003454  -0.0008571  -0.0000446  -0.0002393  -0.0000188   0.0002077
    7   0.0003449   0.0002481  -0.0001305   0.0000695  -0.0000143  -0.0000391
    8   0.0001150  -0.0000777  -0.0000482  -0.0000238   0.0000009  -0.0000208
    9  -0.0000824   0.0003529  -0.0000199   0.0000865   0.0000023  -0.0001220
   10   0.0000236  -0.0000250   0.0000228  -0.0000201  -0.0000077   0.0000114
   11   0.0000072   0.0002938  -0.0000079   0.0000964  -0.0000157   0.0000036
   12   0.0000698   0.0000672   0.0002530   0.0000534   0.0000216  -0.0000143
   13  -0.0000358  -0.0000578  -0.0000745  -0.0000247  -0.0000034   0.0000051
   14   0.0000013  -0.0000125   0.0000113  -0.0000019   0.0000006  -0.0000064
   15   0.0000077   0.0000215  -0.0000224   0.0000048  -0.0000023   0.0000042
   16   0.0000796   0.0000246  -0.0000055   0.0000341   0.0000183  -0.0000052
   17   0.0000700  -0.0001044   0.0000841  -0.0000507  -0.0000034   0.0000036
   18  -0.0000435  -0.0000656   0.0000282  -0.0000378  -0.0000124  -0.0000239
   19  -0.0000841  -0.0002220   0.0000108  -0.0000789  -0.0000013   0.0000125
   20  -0.0000064   0.0000036   0.0000040   0.0000004   0.0000001  -0.0000009
   21   0.0000184   0.0000458   0.0000028   0.0000156   0.0000003  -0.0000075
   22  -0.0000160  -0.0000027   0.0000660  -0.0000291  -0.0000183  -0.0000094
   23  -0.0000154   0.0002839  -0.0004044   0.0001176  -0.0000248  -0.0000278
   24   0.0001417   0.0001852   0.0001529   0.0000642   0.0000100   0.0000257
   25  -0.0000120  -0.0000613   0.0000805  -0.0000419  -0.0000084   0.0000038
   26  -0.0000110   0.0000098   0.0000251  -0.0000014   0.0000013   0.0000025
   27  -0.0000313  -0.0000689   0.0000374  -0.0000423  -0.0000074  -0.0000092
   28  -0.0000298   0.0000175   0.0010544  -0.0000950  -0.0000032   0.0001186
   29   0.0000882   0.0002163   0.0003357  -0.0000166   0.0000248  -0.0000529
   30  -0.0000539   0.0001679  -0.0004178   0.0001144   0.0000250  -0.0000025
   31  -0.0000743  -0.0000106   0.0000644   0.0000029   0.0000009  -0.0000052
   32  -0.0000806  -0.0002669   0.0001310  -0.0000595   0.0000022  -0.0000043
   33  -0.0000220  -0.0000859  -0.0000667  -0.0000096   0.0000085   0.0000017
   34  -0.0215508  -0.0254987   0.0071952  -0.0046101   0.0008616   0.0017712
   35  -0.0703236   0.0312163   0.0109736   0.0013929   0.0012762   0.0000484
   36   0.0107256   0.0029848   0.0039250   0.0017381   0.0001344   0.0049967
   37  -0.3124837  -0.0460484   0.0504087  -0.0115416   0.0032584   0.0022459
   38   0.0179527  -0.1114582   0.0004047  -0.0272601   0.0019143   0.0050824
   39   0.0455392   0.0121010  -0.0714366   0.0047336  -0.0005913   0.0015063
   40  -0.0195698   0.0389473   0.0015604   0.0007849   0.0009277  -0.0007005
   41   0.0133622  -0.0180852  -0.0008323  -0.0005049   0.0012074  -0.0001858
   42   0.0033530  -0.0054571   0.0043025  -0.0005919  -0.0004663  -0.0024203
   43   0.6521291   0.0266269  -0.1000498  -0.1208048  -0.1197693   0.0253793
   44   0.0266269   0.7353451  -0.0509880  -0.1169758  -0.2712421   0.0400106
   45  -0.1000498  -0.0509880   0.1496614   0.0250446   0.0404905  -0.0426742
   46  -0.1208048  -0.1169758   0.0250446   0.1254690   0.1249934  -0.0284981
   47  -0.1197693  -0.2712421   0.0404905   0.1249934   0.2861783  -0.0433726
   48   0.0253793   0.0400106  -0.0426742  -0.0284981  -0.0433726   0.0333049
   49  -0.1764104   0.1235910   0.0119697   0.0118070  -0.0142361  -0.0004626
   50   0.0576547  -0.2876096   0.0062340   0.0150438  -0.0172687  -0.0012593
   51   0.0174140  -0.0062851  -0.0634102  -0.0027315   0.0042385   0.0034778
   52  -0.0106986  -0.0021018   0.0028532   0.0005507   0.0000678  -0.0008973
   53   0.0280553   0.0037120  -0.0052381  -0.0005397   0.0008850  -0.0002949
   54   0.0005446   0.0004334   0.0035562  -0.0008320  -0.0003907  -0.0039558
   55   0.0622003  -0.0223489  -0.0085284  -0.0007549   0.0036908   0.0011439
   56   0.0224134  -0.0569144   0.0006814   0.0033277  -0.0025827   0.0001323
   57  -0.0118813   0.0091005   0.0090683   0.0011614   0.0000108   0.0065607
   58  -0.0006824  -0.0030842   0.0016461   0.0004240  -0.0007143   0.0000082
   59  -0.0034503  -0.0024892   0.0013593   0.0007212  -0.0007710  -0.0000605
   60   0.0016566   0.0012767   0.0063760  -0.0001025   0.0002070   0.0001929
   61  -0.0544189   0.0310233   0.0071946  -0.0009743   0.0009239  -0.0000641
   62   0.0299838  -0.0161834  -0.0045303   0.0009907   0.0001394  -0.0002489
   63   0.0067961  -0.0048502  -0.0042178  -0.0000489  -0.0002388  -0.0007603
   64   0.0012778  -0.0022323  -0.0002184   0.0001570  -0.0001402  -0.0001122
   65  -0.0008789  -0.0020667   0.0002751  -0.0000310   0.0000111  -0.0000640
   66  -0.0002816   0.0005057  -0.0008820  -0.0001194  -0.0000138  -0.0004825
           49          50          51          52          53          54
    1   0.0003365  -0.0000115  -0.0001774  -0.0000451  -0.0000073  -0.0000961
    2  -0.0000193  -0.0011652   0.0000071  -0.0000073   0.0001151  -0.0000540
    3  -0.0004454   0.0000262  -0.0010806  -0.0000853  -0.0000521  -0.0005743
    4  -0.0001151   0.0000201   0.0002634   0.0000081   0.0000076   0.0001094
    5  -0.0000285   0.0001780  -0.0000052  -0.0000038  -0.0000047   0.0000054
    6  -0.0002694  -0.0000125   0.0000468  -0.0000491   0.0000034   0.0000503
    7  -0.0000796   0.0000002  -0.0000882   0.0000018   0.0000004  -0.0000004
    8   0.0000168   0.0000896  -0.0000003   0.0000012   0.0000092  -0.0000030
    9   0.0002258  -0.0000070   0.0001140   0.0000149  -0.0000026  -0.0000296
   10  -0.0000038  -0.0000022  -0.0000722   0.0000038   0.0000001   0.0000037
   11   0.0000177   0.0000158  -0.0000101  -0.0000010   0.0000011  -0.0000044
   12   0.0002089  -0.0000049  -0.0000482  -0.0000089  -0.0000030  -0.0000406
   13  -0.0000389   0.0000019   0.0000265   0.0000007   0.0000006   0.0000087
   14  -0.0000004  -0.0000112   0.0000012   0.0000000  -0.0000044   0.0000002
   15  -0.0000160   0.0000013   0.0000071  -0.0000010   0.0000003  -0.0000007
   16   0.0000850  -0.0000012  -0.0000089   0.0000336  -0.0000008  -0.0000092
   17  -0.0000042   0.0000053   0.0000054  -0.0000010  -0.0000113   0.0000018
   18  -0.0000379   0.0000005   0.0000291  -0.0000128   0.0000013   0.0000039
   19  -0.0000361   0.0000033   0.0000400  -0.0000345  -0.0000001   0.0000011
   20   0.0000010  -0.0000052  -0.0000022   0.0000006  -0.0000010   0.0000000
   21   0.0000061  -0.0000013  -0.0000231   0.0000064   0.0000000  -0.0000017
   22   0.0000049  -0.0000004   0.0000086   0.0000247  -0.0000000  -0.0000038
   23  -0.0000063   0.0000600  -0.0000124   0.0000038   0.0000201  -0.0000029
   24  -0.0000469  -0.0000065  -0.0000657   0.0000450  -0.0000020  -0.0000052
   25  -0.0000845   0.0000015   0.0000103  -0.0000174  -0.0000011  -0.0000139
   26  -0.0000047  -0.0000218   0.0000040  -0.0000020  -0.0000037  -0.0000006
   27  -0.0000630   0.0000037   0.0000223  -0.0000242  -0.0000005  -0.0000118
   28  -0.0003120  -0.0000045  -0.0001244  -0.0000114  -0.0000065  -0.0000834
   29   0.0000322   0.0000275   0.0000006   0.0000012  -0.0000061   0.0000021
   30   0.0003840  -0.0000035   0.0000198   0.0000127   0.0000008   0.0000130
   31   0.0000311   0.0000000  -0.0000026  -0.0000010  -0.0000008  -0.0000109
   32   0.0000074   0.0000004  -0.0000032   0.0000008  -0.0000159   0.0000015
   33   0.0000616  -0.0000005  -0.0000273   0.0000079   0.0000021   0.0000074
   34   0.0003604   0.0003855  -0.0003622   0.0004662  -0.0000121  -0.0003018
   35   0.0003625  -0.0658433   0.0048633  -0.0000153  -0.0012298   0.0000106
   36  -0.0007376   0.0048663  -0.0020873  -0.0002792   0.0000199  -0.0009451
   37  -0.0281200   0.0832014  -0.0001854   0.0011151   0.0021038   0.0009403
   38   0.0270003   0.0304161  -0.0069016   0.0023617  -0.0032877   0.0003207
   39   0.0044292  -0.0169738   0.0065596   0.0009117   0.0003846   0.0067165
   40  -0.0034858  -0.0053909   0.0019010  -0.0005614   0.0013438   0.0000087
   41   0.0012061   0.0041498  -0.0001618   0.0002310  -0.0008242   0.0000233
   42   0.0013951   0.0009795   0.0042720   0.0000919  -0.0001807   0.0000343
   43  -0.1764104   0.0576547   0.0174140  -0.0106986   0.0280553   0.0005446
   44   0.1235910  -0.2876096  -0.0062851  -0.0021018   0.0037120   0.0004334
   45   0.0119697   0.0062340  -0.0634102   0.0028532  -0.0052381   0.0035562
   46   0.0118070   0.0150438  -0.0027315   0.0005507  -0.0005397  -0.0008320
   47  -0.0142361  -0.0172687   0.0042385   0.0000678   0.0008850  -0.0003907
   48  -0.0004626  -0.0012593   0.0034778  -0.0008973  -0.0002949  -0.0039558
   49   0.7181012  -0.0079532  -0.1085221  -0.3287825   0.0027564   0.0544478
   50  -0.0079532   0.6607833  -0.0386303   0.0027696  -0.0582379   0.0011863
   51  -0.1085221  -0.0386303   0.1568928   0.0544350   0.0011702  -0.0474830
   52  -0.3287825   0.0027696   0.0544350   0.3472289  -0.0030927  -0.0600123
   53   0.0027564  -0.0582379   0.0011702  -0.0030927   0.0578812  -0.0019839
   54   0.0544478   0.0011863  -0.0474830  -0.0600123  -0.0019839   0.0371372
   55  -0.1743394  -0.0534033   0.0251689  -0.0104253  -0.0277528   0.0047671
   56  -0.1193851  -0.2845774   0.0395373   0.0023507   0.0041544  -0.0004989
   57   0.0302245   0.0271526  -0.0685890   0.0024579   0.0051870   0.0028557
   58   0.0117960  -0.0149282  -0.0004524   0.0005434   0.0003575  -0.0009181
   59   0.0143344  -0.0172890  -0.0011032  -0.0001909   0.0008517  -0.0003564
   60  -0.0026741   0.0043537   0.0034509  -0.0008386  -0.0004552  -0.0039200
   61  -0.0272001  -0.0829128   0.0123817   0.0011441  -0.0018914   0.0012446
   62  -0.0266312   0.0322408   0.0030669  -0.0021598  -0.0032067   0.0012067
   63   0.0083415   0.0130286   0.0035437   0.0012487   0.0011325   0.0066040
   64  -0.0035129   0.0055275   0.0010762  -0.0005439  -0.0013202   0.0002057
   65  -0.0010562   0.0040629   0.0002209  -0.0002129  -0.0007964   0.0001025
   66   0.0015829  -0.0009317   0.0043790   0.0001234   0.0003108  -0.0000107
           55          56          57          58          59          60
    1   0.0016178   0.0013468   0.0004807  -0.0000692  -0.0001752   0.0001181
    2   0.0021093  -0.0045463   0.0006280   0.0012235   0.0002310  -0.0002345
    3   0.0007989   0.0001744   0.0059397   0.0000468   0.0000319   0.0002298
    4  -0.0008088   0.0004714  -0.0009333  -0.0002655   0.0000099  -0.0000003
    5  -0.0001600   0.0000037  -0.0000956  -0.0000231   0.0000165  -0.0000578
    6  -0.0003268   0.0008395  -0.0001448  -0.0002366   0.0000439   0.0002134
    7   0.0003258  -0.0002632  -0.0000901   0.0000673   0.0000093  -0.0000379
    8  -0.0001217  -0.0001285   0.0000691   0.0000389   0.0000018  -0.0000012
    9  -0.0000340  -0.0003244   0.0000129   0.0000836  -0.0000190  -0.0001250
   10   0.0000204   0.0000246   0.0000234  -0.0000201   0.0000075   0.0000100
   11   0.0000054   0.0002832   0.0000289  -0.0000862  -0.0000204  -0.0000026
   12   0.0000724  -0.0000774   0.0002655   0.0000697  -0.0000197  -0.0000103
   13  -0.0000369   0.0000451  -0.0000834  -0.0000249   0.0000037   0.0000048
   14  -0.0000002  -0.0000171  -0.0000122   0.0000027   0.0000018   0.0000065
   15   0.0000076  -0.0000219  -0.0000170   0.0000042   0.0000027   0.0000029
   16   0.0000819  -0.0000253   0.0000008   0.0000342  -0.0000188  -0.0000027
   17  -0.0000782  -0.0001030  -0.0000785   0.0000434  -0.0000012  -0.0000072
   18  -0.0000301   0.0000862   0.0000267  -0.0000457   0.0000092  -0.0000245
   19  -0.0000878   0.0002168  -0.0000220  -0.0000786   0.0000023   0.0000131
   20   0.0000094  -0.0000051  -0.0000020   0.0000027   0.0000000  -0.0000005
   21   0.0000178  -0.0000434   0.0000103   0.0000153  -0.0000013  -0.0000076
   22  -0.0000104   0.0000112   0.0000619  -0.0000280   0.0000164  -0.0000134
   23   0.0000402   0.0003074   0.0003987  -0.0001052  -0.0000222   0.0000350
   24   0.0001334  -0.0002132   0.0001186   0.0000815  -0.0000024   0.0000213
   25  -0.0000150   0.0000721   0.0000709  -0.0000418   0.0000083   0.0000036
   26   0.0000059   0.0000175  -0.0000245  -0.0000056   0.0000018  -0.0000044
   27  -0.0000348   0.0000723   0.0000308  -0.0000422   0.0000052  -0.0000087
   28  -0.0000421   0.0001290   0.0010590  -0.0000930   0.0000192   0.0001197
   29  -0.0001148   0.0001350  -0.0004291   0.0000264   0.0000281   0.0000501
   30  -0.0000334  -0.0002505  -0.0003213   0.0001097  -0.0000286  -0.0000080
   31  -0.0000699   0.0000143   0.0000686   0.0000037  -0.0000020  -0.0000048
   32   0.0000794  -0.0002663  -0.0000949   0.0000593   0.0000019   0.0000037
   33  -0.0000341   0.0001214  -0.0000618  -0.0000175  -0.0000095   0.0000025
   34  -0.0226053   0.0257929   0.0034737  -0.0046047  -0.0006544   0.0018986
   35   0.0705674   0.0296094  -0.0147285  -0.0011767   0.0013150   0.0005023
   36   0.0001125  -0.0067157   0.0066096   0.0019380   0.0004383   0.0049294
   37  -0.0536767  -0.0302464   0.0117939  -0.0009523  -0.0009443   0.0000872
   38  -0.0292913  -0.0150823   0.0062838  -0.0010066   0.0001903   0.0001245
   39   0.0112921   0.0065784  -0.0060081   0.0001007   0.0000913  -0.0008178
   40   0.0012427   0.0022105  -0.0005522   0.0001555   0.0001240  -0.0001308
   41   0.0008478  -0.0021197  -0.0000881   0.0000131   0.0000131  -0.0000168
   42  -0.0004155  -0.0003189  -0.0007941  -0.0001223  -0.0000620  -0.0004796
   43   0.0622003   0.0224134  -0.0118813  -0.0006824  -0.0034503   0.0016566
   44  -0.0223489  -0.0569144   0.0091005  -0.0030842  -0.0024892   0.0012767
   45  -0.0085284   0.0006814   0.0090683   0.0016461   0.0013593   0.0063760
   46  -0.0007549   0.0033277   0.0011614   0.0004240   0.0007212  -0.0001025
   47   0.0036908  -0.0025827   0.0000108  -0.0007143  -0.0007710   0.0002070
   48   0.0011439   0.0001323   0.0065607   0.0000082  -0.0000605   0.0001929
   49  -0.1743394  -0.1193851   0.0302245   0.0117960   0.0143344  -0.0026741
   50  -0.0534033  -0.2845774   0.0271526  -0.0149282  -0.0172890   0.0043537
   51   0.0251689   0.0395373  -0.0685890  -0.0004524  -0.0011032   0.0034509
   52  -0.0104253   0.0023507   0.0024579   0.0005434  -0.0001909  -0.0008386
   53  -0.0277528   0.0041544   0.0051870   0.0003575   0.0008517  -0.0004552
   54   0.0047671  -0.0004989   0.0028557  -0.0009181  -0.0003564  -0.0039200
   55   0.6517616  -0.0422597  -0.0948965  -0.1234754   0.1240565   0.0070427
   56  -0.0422597   0.7356929  -0.0386181   0.1211394  -0.2748054  -0.0042780
   57  -0.0948965  -0.0386181   0.1479146   0.0073449  -0.0048864  -0.0356133
   58  -0.1234754   0.1211394   0.0073449   0.1284386  -0.1298069  -0.0094897
   59   0.1240565  -0.2748054  -0.0048864  -0.1298069   0.2899440   0.0039966
   60   0.0070427  -0.0042780  -0.0356133  -0.0094897   0.0039966   0.0257393
   61  -0.3120251   0.0508730   0.0428208  -0.0118709  -0.0029946   0.0028389
   62  -0.0131643  -0.1118348   0.0060486   0.0276322   0.0015583  -0.0051163
   63   0.0485132  -0.0056522  -0.0706908   0.0005428   0.0006552   0.0022725
   64  -0.0188818  -0.0382629   0.0074184   0.0007440  -0.0010753  -0.0004984
   65  -0.0127172  -0.0172214   0.0041500   0.0003977   0.0012430  -0.0003816
   66   0.0052588   0.0087868   0.0028241  -0.0006669  -0.0000846  -0.0024159
           61          62          63          64          65          66
    1  -0.0210788   0.0112684   0.0026475  -0.0017867  -0.0027090   0.0002788
    2   0.0263084   0.0044884  -0.0055928   0.0028147  -0.0014523  -0.0000715
    3   0.0029200  -0.0013115   0.0032227  -0.0003465   0.0001276  -0.0022995
    4  -0.0015009  -0.0034939   0.0007766   0.0005635   0.0012640   0.0003684
    5   0.0004609  -0.0008132   0.0017318   0.0010517  -0.0007165  -0.0008757
    6  -0.0031134  -0.0002715  -0.0005837  -0.0003121   0.0006523  -0.0002999
    7   0.0007427   0.0001966   0.0007732  -0.0000925  -0.0001536   0.0001305
    8   0.0005217  -0.0001837  -0.0006973   0.0000024   0.0003249  -0.0000545
    9   0.0008062   0.0006314  -0.0009482  -0.0001026  -0.0000224   0.0003765
   10  -0.0005400  -0.0003277  -0.0000456   0.0001865  -0.0000469  -0.0003031
   11  -0.0008730  -0.0002660  -0.0000424  -0.0000528   0.0000231   0.0001158
   12   0.0004559   0.0010522  -0.0002120  -0.0002741  -0.0003876  -0.0000312
   13  -0.0001922  -0.0003007   0.0000595   0.0000655   0.0001139   0.0000052
   14  -0.0000871   0.0001552  -0.0000962  -0.0000105  -0.0001253   0.0000431
   15   0.0000307   0.0000317   0.0000174   0.0000003  -0.0000009   0.0000002
   16   0.0002889   0.0002594  -0.0000881   0.0000031  -0.0000393   0.0000496
   17   0.0002775   0.0002412   0.0003007  -0.0001889   0.0000539  -0.0000606
   18  -0.0001789  -0.0002886   0.0002882   0.0001494   0.0000600   0.0001960
   19  -0.0004334  -0.0006383   0.0001467  -0.0000662   0.0002577  -0.0000107
   20   0.0000274  -0.0000129  -0.0000102   0.0000124   0.0000065  -0.0000040
   21   0.0000816   0.0001416  -0.0000241   0.0000110  -0.0000507   0.0000010
   22  -0.0005346  -0.0002428   0.0002719   0.0005848  -0.0001906   0.0002022
   23  -0.0011108  -0.0003268  -0.0006372  -0.0000428  -0.0000443   0.0001753
   24   0.0002564   0.0003524  -0.0000807   0.0000438  -0.0000122  -0.0002597
   25  -0.0002077  -0.0006173   0.0001258   0.0000339   0.0002404  -0.0000665
   26  -0.0000555  -0.0000318   0.0001202   0.0000157   0.0000015  -0.0000121
   27  -0.0001192  -0.0005261   0.0000755  -0.0000192   0.0002046  -0.0000178
   28  -0.0002399  -0.0034260  -0.0004885   0.0002013   0.0009936  -0.0008456
   29  -0.0001133  -0.0013722  -0.0000953   0.0014170  -0.0005580   0.0000758
   30   0.0021242  -0.0000234  -0.0006171   0.0000018  -0.0004000   0.0002179
   31   0.0000857   0.0004074  -0.0000966  -0.0000623  -0.0001376  -0.0000302
   32   0.0007622   0.0006329   0.0000015  -0.0002714  -0.0001180  -0.0000497
   33  -0.0004809   0.0001181   0.0001194   0.0000348   0.0000439  -0.0000048
   34  -0.1673445   0.1165559   0.0111943   0.0047338  -0.0192400   0.0011489
   35   0.0575386  -0.2300208   0.0017402   0.0026182  -0.0379381   0.0028369
   36   0.0154231  -0.0096406  -0.0623954  -0.0002192   0.0069993   0.0034894
   37   0.0670873  -0.0305094  -0.0085298  -0.0020618   0.0050232   0.0007163
   38   0.0307392  -0.0650003   0.0002773   0.0011405   0.0012602  -0.0000616
   39  -0.0130718   0.0105416   0.0077692   0.0010463  -0.0005758   0.0041580
   40  -0.0019951  -0.0009953   0.0012079   0.0004307  -0.0000529  -0.0000359
   41  -0.0048801   0.0013392   0.0010169   0.0000738  -0.0022031   0.0001521
   42   0.0014682   0.0004964   0.0039945  -0.0000457   0.0001967   0.0000927
   43  -0.0544189   0.0299838   0.0067961   0.0012778  -0.0008789  -0.0002816
   44   0.0310233  -0.0161834  -0.0048502  -0.0022323  -0.0020667   0.0005057
   45   0.0071946  -0.0045303  -0.0042178  -0.0002184   0.0002751  -0.0008820
   46  -0.0009743   0.0009907  -0.0000489   0.0001570  -0.0000310  -0.0001194
   47   0.0009239   0.0001394  -0.0002388  -0.0001402   0.0000111  -0.0000138
   48  -0.0000641  -0.0002489  -0.0007603  -0.0001122  -0.0000640  -0.0004825
   49  -0.0272001  -0.0266312   0.0083415  -0.0035129  -0.0010562   0.0015829
   50  -0.0829128   0.0322408   0.0130286   0.0055275   0.0040629  -0.0009317
   51   0.0123817   0.0030669   0.0035437   0.0010762   0.0002209   0.0043790
   52   0.0011441  -0.0021598   0.0012487  -0.0005439  -0.0002129   0.0001234
   53  -0.0018914  -0.0032067   0.0011325  -0.0013202  -0.0007964   0.0003108
   54   0.0012446   0.0012067   0.0066040   0.0002057   0.0001025  -0.0000107
   55  -0.3120251  -0.0131643   0.0485132  -0.0188818  -0.0127172   0.0052588
   56   0.0508730  -0.1118348  -0.0056522  -0.0382629  -0.0172214   0.0087868
   57   0.0428208   0.0060486  -0.0706908   0.0074184   0.0041500   0.0028241
   58  -0.0118709   0.0276322   0.0005428   0.0007440   0.0003977  -0.0006669
   59  -0.0029946   0.0015583   0.0006552  -0.0010753   0.0012430  -0.0000846
   60   0.0028389  -0.0051163   0.0022725  -0.0004984  -0.0003816  -0.0024159
   61   0.5942051  -0.0606015  -0.0845503  -0.0629965  -0.0439362   0.0115342
   62  -0.0606015   0.5111141  -0.0183986  -0.0441891  -0.1226559   0.0166627
   63  -0.0845503  -0.0183986   0.1381931   0.0111999   0.0163074  -0.0255744
   64  -0.0629965  -0.0441891   0.0111999   0.0810222   0.0731125  -0.0190393
   65  -0.0439362  -0.1226559   0.0163074   0.0731125   0.1789089  -0.0274452
   66   0.0115342   0.0166627  -0.0255744  -0.0190393  -0.0274452   0.0165440
 **********************************************************************
 **                                                                  **
 **                       VIBRATIONAL ANALYSIS                       **
 **                       --------------------                       **
 **                                                                  **
 **        VIBRATIONAL FREQUENCIES (CM**-1) AND NORMAL MODES         **
 **     FORCE CONSTANTS (mDYN/ANGSTROM) AND REDUCED MASSES (AMU)     **
 **                  INFRARED INTENSITIES (KM/MOL)                   **
 **                                                                  **
 **********************************************************************


 Mode:                 1                      2                      3
 Frequency:        21.27                  42.17                  58.36
 Force Cnst:      0.0052                 0.0184                 0.0149
 Red. Mass:      19.3416                17.5811                 7.4418
 IR Active:          YES                    YES                    YES
 IR Intens:        0.001                  0.100                  0.786
 Raman Active:       YES                    YES                    YES
               X      Y      Z        X      Y      Z        X      Y      Z
 C         -0.000 -0.019  0.001   -0.000 -0.182  0.013   -0.011 -0.004 -0.074
 C         -0.001 -0.168  0.013    0.001 -0.083  0.006    0.027 -0.008 -0.057
 Cl        -0.003 -0.335  0.028    0.002 -0.121  0.009    0.071 -0.009 -0.089
 C         -0.001 -0.181  0.013    0.001  0.084 -0.007    0.036 -0.008 -0.010
 H         -0.001 -0.298  0.023    0.002  0.203 -0.017    0.068 -0.012  0.003
 C         -0.001 -0.032  0.001    0.001  0.128 -0.010    0.003 -0.003  0.017
 Cl        -0.001 -0.049  0.002    0.002  0.463 -0.034    0.013 -0.005  0.080
 C          0.000  0.128 -0.011   -0.001 -0.066  0.006   -0.038  0.005 -0.000
 Cl         0.004  0.339 -0.031   -0.004 -0.102  0.010   -0.092  0.016  0.039
 C          0.000  0.128 -0.011   -0.001 -0.207  0.016   -0.042  0.003 -0.048
 H          0.001  0.251 -0.020   -0.003 -0.300  0.023   -0.075  0.007 -0.061
 C         -0.000  0.007 -0.003   -0.000 -0.102  0.007   -0.006 -0.003 -0.046
 C         -0.052  0.010 -0.152   -0.113 -0.027  0.028    0.009  0.002  0.028
 Cl        -0.112 -0.017 -0.311   -0.265 -0.109  0.055   -0.028 -0.012 -0.171
 C         -0.055  0.037 -0.169   -0.114  0.112  0.028    0.050  0.019  0.252
 H         -0.096  0.039 -0.284   -0.205  0.164  0.045    0.063  0.023  0.316
 C         -0.005  0.062 -0.030    0.001  0.178  0.003    0.076  0.029  0.393
 H         -0.007  0.082 -0.042    0.002  0.284  0.003    0.111  0.044  0.580
 C          0.048  0.060  0.126    0.115  0.109 -0.024    0.052  0.020  0.267
 H          0.088  0.079  0.236    0.206  0.160 -0.046    0.066  0.025  0.344
 C          0.050  0.033  0.139    0.112 -0.029 -0.021    0.010  0.003  0.041
 Cl         0.118  0.035  0.343    0.264 -0.116 -0.056   -0.028 -0.012 -0.154
 TransDip  -0.000  0.000 -0.001   -0.000  0.010 -0.000    0.007  0.002  0.027

 Mode:                 4                      5                      6
 Frequency:        78.07                  95.16                 145.06
 Force Cnst:      0.1004                 0.1135                 0.3301
 Red. Mass:      27.9487                21.2813                26.6288
 IR Active:          YES                    YES                    YES
 IR Intens:        0.004                  0.005                  0.040
 Raman Active:       YES                    YES                    YES
               X      Y      Z        X      Y      Z        X      Y      Z
 C         -0.001 -0.192  0.024    0.049  0.025  0.266   -0.047  0.008 -0.044
 C         -0.003  0.017  0.007   -0.031  0.020  0.239   -0.128  0.016 -0.054
 Cl         0.000  0.513 -0.035   -0.184  0.015  0.365   -0.365  0.005  0.117
 C         -0.003 -0.024  0.007   -0.052  0.013  0.137   -0.135  0.027 -0.057
 H         -0.006  0.036  0.001   -0.119  0.008  0.111   -0.100  0.029 -0.045
 C         -0.001 -0.072  0.009    0.015  0.008  0.083   -0.162  0.022 -0.014
 Cl        -0.003 -0.208  0.015   -0.008 -0.007 -0.054   -0.165 -0.010  0.052
 C          0.001  0.005  0.004    0.106  0.010  0.121   -0.151  0.021 -0.008
 Cl         0.013  0.483 -0.043    0.251  0.003  0.021   -0.309  0.004  0.098
 C          0.002 -0.165  0.021    0.110  0.019  0.222   -0.127  0.020 -0.022
 H          0.003 -0.183  0.023    0.176  0.019  0.247   -0.167  0.017 -0.039
 C         -0.001 -0.191  0.021    0.036  0.019  0.197    0.028 -0.008 -0.039
 C         -0.077 -0.143  0.034    0.004  0.004  0.012    0.127 -0.032 -0.035
 Cl        -0.208 -0.218  0.073   -0.062 -0.022 -0.362    0.413  0.121 -0.072
 C         -0.082 -0.041  0.020   -0.011 -0.005 -0.073    0.137 -0.039 -0.024
 H         -0.146 -0.004  0.032   -0.032 -0.015 -0.193    0.108 -0.021 -0.007
 C         -0.005  0.003 -0.011   -0.010 -0.005 -0.055    0.167 -0.005 -0.032
 H         -0.007  0.074 -0.022   -0.021 -0.011 -0.115    0.168 -0.005 -0.024
 C          0.073 -0.044 -0.028   -0.012 -0.003 -0.054    0.135  0.029 -0.030
 H          0.136 -0.009 -0.055   -0.034 -0.013 -0.162    0.109  0.014 -0.011
 C          0.072 -0.146 -0.010    0.004  0.005  0.028    0.126  0.015 -0.038
 Cl         0.207 -0.226 -0.043   -0.069 -0.026 -0.353    0.432 -0.146 -0.055
 TransDip  -0.001  0.002 -0.000    0.001 -0.000 -0.002   -0.006  0.000 -0.003

 Mode:                 7                      8                      9
 Frequency:       165.11                 196.33                 199.97
 Force Cnst:      0.1630                 0.6641                 0.1109
 Red. Mass:      10.1454                29.2392                 4.7060
 IR Active:          YES                    YES                    YES
 IR Intens:        0.305                  0.195                  0.001
 Raman Active:       YES                    YES                    YES
               X      Y      Z        X      Y      Z        X      Y      Z
 C          0.003  0.109 -0.009    0.001 -0.011 -0.127    0.000 -0.007  0.003
 C          0.006  0.272 -0.021   -0.005  0.001 -0.136    0.001  0.010  0.002
 Cl         0.010 -0.119  0.008   -0.282 -0.000  0.039    0.004 -0.005  0.002
 C          0.006  0.503 -0.041    0.026  0.003 -0.180   -0.000  0.010  0.003
 H          0.005  0.565 -0.047    0.037  0.011 -0.179   -0.000  0.015  0.003
 C          0.008  0.351 -0.030   -0.035 -0.004 -0.108    0.001 -0.001  0.003
 Cl         0.006 -0.181  0.010    0.097  0.051  0.669   -0.002 -0.003 -0.012
 C          0.007  0.255 -0.022   -0.064 -0.019 -0.143    0.001 -0.015  0.005
 Cl         0.003 -0.062  0.006    0.254 -0.034 -0.417   -0.004  0.008  0.008
 C          0.006  0.205 -0.018   -0.037 -0.019 -0.092    0.001 -0.028  0.005
 H          0.008  0.122 -0.010   -0.047 -0.027 -0.096    0.001 -0.040  0.006
 C          0.001 -0.045  0.004   -0.005 -0.010 -0.127   -0.000  0.001  0.000
 C         -0.006 -0.043  0.008    0.002 -0.002 -0.049    0.029  0.014  0.157
 Cl        -0.094 -0.094  0.022   -0.021 -0.019  0.023   -0.013 -0.002 -0.092
 C         -0.010 -0.014  0.007    0.018  0.006  0.037    0.062  0.026  0.335
 H         -0.020 -0.008  0.009    0.034  0.011  0.114    0.108  0.044  0.578
 C         -0.004 -0.012  0.002    0.015  0.003  0.031    0.001  0.001  0.004
 H         -0.004 -0.007  0.001    0.027  0.008  0.095    0.001  0.003  0.007
 C          0.004 -0.017 -0.002    0.005 -0.006 -0.035   -0.061 -0.025 -0.332
 H          0.016 -0.010 -0.007    0.012 -0.003 -0.010   -0.108 -0.043 -0.579
 C          0.001 -0.045  0.001   -0.004 -0.008 -0.085   -0.030 -0.010 -0.160
 Cl         0.068 -0.085 -0.002   -0.020  0.025  0.036    0.013  0.012  0.086
 TransDip   0.000  0.018 -0.001    0.014  0.000  0.001   -0.001 -0.000  0.001

 Mode:                10                     11                     12
 Frequency:       216.08                 229.57                 269.66
 Force Cnst:      0.5595                 0.1858                 0.7537
 Red. Mass:      20.3365                 5.9832                17.5918
 IR Active:          YES                    YES                    YES
 IR Intens:        0.479                  0.052                  0.221
 Raman Active:       YES                    YES                    YES
               X      Y      Z        X      Y      Z        X      Y      Z
 C         -0.151  0.014  0.124   -0.001  0.135 -0.010   -0.036 -0.004 -0.012
 C         -0.134  0.014  0.119   -0.000 -0.111  0.009    0.077  0.001  0.017
 Cl         0.289 -0.023 -0.196   -0.001  0.080 -0.006   -0.014  0.009  0.108
 C         -0.157  0.026  0.152   -0.000 -0.260  0.021    0.112 -0.003 -0.051
 H         -0.146  0.030  0.160   -0.001 -0.440  0.036    0.008 -0.005 -0.095
 C         -0.200  0.018  0.131    0.001 -0.041  0.003    0.223 -0.009 -0.114
 Cl        -0.270  0.002  0.048    0.002  0.050 -0.000    0.347 -0.003 -0.022
 C         -0.132  0.012  0.141    0.002  0.239 -0.020    0.100 -0.013 -0.150
 Cl         0.285 -0.018 -0.166    0.004 -0.098  0.005   -0.104  0.001 -0.015
 C         -0.139  0.018  0.163    0.002  0.428 -0.035    0.081 -0.013 -0.111
 H         -0.157  0.019  0.159    0.004  0.638 -0.052    0.194 -0.008 -0.068
 C         -0.155  0.008  0.101   -0.001  0.006  0.002   -0.137  0.001  0.024
 C         -0.128  0.012  0.060    0.026 -0.016  0.007   -0.215  0.077  0.038
 Cl         0.156  0.199 -0.057   -0.055 -0.067  0.006    0.021  0.313 -0.028
 C         -0.138 -0.017  0.032    0.027 -0.017  0.023   -0.235  0.022  0.042
 H         -0.147 -0.017  0.007    0.043 -0.023  0.043   -0.185 -0.008  0.034
 C         -0.135 -0.000  0.017   -0.002 -0.034  0.001   -0.279  0.003  0.045
 H         -0.141 -0.004 -0.012   -0.002 -0.059  0.001   -0.281  0.002  0.038
 C         -0.142  0.019  0.026   -0.030 -0.021 -0.021   -0.234 -0.017  0.044
 H         -0.152  0.015 -0.004   -0.046 -0.030 -0.043   -0.183  0.012  0.029
 C         -0.131 -0.004  0.061   -0.028 -0.018 -0.001   -0.214 -0.073  0.050
 Cl         0.159 -0.202 -0.025    0.052 -0.067  0.002    0.022 -0.310  0.021
 TransDip  -0.017  0.001  0.014    0.000  0.007 -0.001   -0.015 -0.001 -0.004

 Mode:                13                     14                     15
 Frequency:       298.04                 332.61                 354.02
 Force Cnst:      0.3769                 1.7602                 0.7054
 Red. Mass:       7.2013                27.0044                 9.5527
 IR Active:          YES                    YES                    YES
 IR Intens:        1.267                  0.015                  0.003
 Raman Active:       YES                    YES                    YES
               X      Y      Z        X      Y      Z        X      Y      Z
 C          0.001 -0.000  0.039    0.062 -0.011 -0.152   -0.002  0.377 -0.032
 C         -0.067 -0.003 -0.014   -0.109 -0.018 -0.269    0.001  0.349 -0.029
 Cl         0.008 -0.010 -0.117   -0.385 -0.035 -0.422    0.001 -0.055  0.004
 C         -0.055 -0.003 -0.046   -0.020  0.002  0.007    0.001  0.036 -0.002
 H         -0.100 -0.002 -0.065    0.177  0.008  0.080    0.001  0.053 -0.003
 C          0.003 -0.005 -0.081    0.020  0.008  0.103    0.001 -0.335  0.028
 Cl         0.033  0.004  0.061    0.042  0.001  0.009    0.003  0.051 -0.006
 C          0.028 -0.006 -0.083    0.201  0.015  0.212   -0.002 -0.350  0.029
 Cl        -0.091 -0.002 -0.036    0.357  0.037  0.453   -0.001  0.054 -0.005
 C          0.060 -0.006 -0.034    0.120 -0.008 -0.081   -0.002  0.026 -0.003
 H          0.110 -0.006 -0.016   -0.062 -0.013 -0.147   -0.003  0.068 -0.007
 C          0.068  0.028  0.363    0.037  0.000 -0.002   -0.001  0.169 -0.012
 C          0.072  0.018  0.332   -0.017  0.048  0.018    0.141  0.079 -0.023
 Cl        -0.005 -0.023 -0.051   -0.038  0.100 -0.002   -0.105 -0.049  0.023
 C          0.019  0.001  0.039   -0.025  0.024  0.007    0.153 -0.050 -0.030
 H         -0.024 -0.010 -0.157    0.009  0.004 -0.006    0.276 -0.121 -0.058
 C         -0.026 -0.016 -0.229   -0.058 -0.000 -0.012   -0.001 -0.157  0.010
 H         -0.103 -0.049 -0.642   -0.064 -0.003 -0.045   -0.001 -0.318  0.017
 C          0.017  0.007  0.030   -0.024 -0.022  0.009   -0.154 -0.047  0.041
 H         -0.027 -0.012 -0.176    0.010 -0.003 -0.008   -0.276 -0.115  0.078
 C          0.073  0.034  0.333   -0.016 -0.045  0.025   -0.142  0.080  0.018
 Cl        -0.007  0.016 -0.050   -0.037 -0.101  0.013    0.105 -0.049 -0.016
 TransDip  -0.005 -0.003 -0.036    0.004  0.000  0.001   -0.000 -0.002  0.000

 Mode:                16                     17                     18
 Frequency:       405.22                 408.42                 447.67
 Force Cnst:      1.3956                 0.7363                 0.4573
 Red. Mass:      14.4256                 7.4920                 3.8733
 IR Active:          YES                    YES                    YES
 IR Intens:        9.674                  6.086                  0.580
 Raman Active:       YES                    YES                    YES
               X      Y      Z        X      Y      Z        X      Y      Z
 C         -0.206 -0.014  0.105   -0.026  0.083  0.005    0.001 -0.130  0.008
 C         -0.160 -0.023  0.110   -0.019  0.122  0.003    0.001 -0.109  0.008
 Cl        -0.048 -0.005 -0.102   -0.006 -0.015 -0.011   -0.000  0.007  0.001
 C         -0.110  0.001  0.135   -0.013  0.063  0.013    0.002  0.191 -0.017
 H         -0.212 -0.020  0.095   -0.025  0.166 -0.001    0.003  0.586 -0.050
 C          0.067  0.047  0.023    0.008 -0.197  0.021   -0.000 -0.190  0.016
 Cl         0.261 -0.009 -0.031    0.032  0.023 -0.007   -0.001  0.014 -0.001
 C         -0.025  0.033  0.011   -0.005 -0.139  0.014   -0.001 -0.163  0.014
 Cl         0.027 -0.004 -0.001    0.003  0.014 -0.002    0.000  0.010 -0.000
 C         -0.072 -0.024  0.039   -0.010  0.132 -0.006    0.000  0.223 -0.020
 H          0.012 -0.046  0.076   -0.000  0.272 -0.013   -0.000  0.618 -0.052
 C         -0.256  0.019  0.054   -0.031 -0.077  0.012    0.001 -0.074  0.005
 C         -0.158 -0.134 -0.030   -0.053 -0.085  0.012   -0.074 -0.037  0.019
 Cl         0.133 -0.207 -0.003    0.160 -0.167 -0.017   -0.020  0.067 -0.002
 C         -0.173 -0.137  0.008   -0.095  0.213 -0.003   -0.072 -0.089  0.023
 H         -0.236 -0.102  0.031   -0.289  0.322  0.025   -0.070 -0.090  0.027
 C         -0.108 -0.066  0.098   -0.014  0.315 -0.013    0.000 -0.057  0.002
 H         -0.088 -0.068  0.219   -0.012  0.366 -0.004   -0.001  0.038 -0.007
 C         -0.206  0.031  0.005    0.048  0.233 -0.031    0.075 -0.091 -0.008
 H         -0.350 -0.045  0.056    0.216  0.326 -0.068    0.073 -0.092 -0.011
 C         -0.176  0.154 -0.050    0.015 -0.050 -0.010    0.075 -0.039 -0.010
 Cl         0.194  0.272 -0.052   -0.119 -0.108  0.032    0.018  0.066 -0.009
 TransDip  -0.091 -0.010  0.040   -0.015  0.078  0.001    0.001  0.024 -0.003

 Mode:                19                     20                     21
 Frequency:       469.77                 491.17                 509.74
 Force Cnst:      0.7419                 1.4041                 0.9403
 Red. Mass:       5.7057                 9.8782                 6.1425
 IR Active:          YES                    YES                    YES
 IR Intens:        4.220                  3.528                  5.412
 Raman Active:       YES                    YES                    YES
               X      Y      Z        X      Y      Z        X      Y      Z
 C          0.018  0.017  0.213   -0.075  0.000  0.012    0.000  0.107 -0.007
 C         -0.151  0.009  0.132   -0.024  0.003  0.050   -0.000  0.398 -0.032
 Cl        -0.006 -0.008 -0.101   -0.091 -0.007 -0.089    0.001 -0.025  0.001
 C         -0.167  0.005  0.019    0.026  0.022  0.279   -0.001 -0.145  0.012
 H         -0.304  0.008 -0.036    0.133  0.023  0.323   -0.002 -0.512  0.043
 C         -0.011 -0.011 -0.091    0.001  0.028  0.292   -0.000 -0.120  0.009
 Cl         0.040  0.003  0.033    0.199 -0.008 -0.091   -0.000  0.017 -0.001
 C          0.083 -0.008 -0.061   -0.226  0.019  0.215    0.002  0.130 -0.012
 Cl        -0.066 -0.001 -0.022   -0.038 -0.013 -0.157   -0.001 -0.008  0.000
 C          0.131  0.012  0.114   -0.264  0.013  0.157    0.002 -0.020  0.002
 H          0.272  0.020  0.168   -0.391  0.008  0.111    0.004 -0.301  0.026
 C          0.072  0.015  0.173    0.023 -0.007 -0.078    0.001 -0.162  0.016
 C          0.035  0.010 -0.136    0.101  0.021  0.017   -0.157 -0.109  0.066
 Cl        -0.035  0.045  0.016   -0.060  0.068  0.002   -0.006  0.069 -0.006
 C          0.053 -0.001 -0.154    0.147  0.008  0.030   -0.189 -0.121  0.032
 H          0.053 -0.010 -0.208    0.155  0.012  0.058   -0.260 -0.088  0.011
 C          0.127  0.015  0.206    0.155 -0.009 -0.111   -0.000 -0.013  0.002
 H          0.193  0.041  0.546    0.135 -0.016 -0.232   -0.001  0.223 -0.014
 C          0.052 -0.022 -0.151    0.151 -0.008  0.028    0.189 -0.122 -0.015
 H          0.051 -0.023 -0.205    0.157 -0.008  0.055    0.259 -0.086 -0.001
 C          0.033 -0.029 -0.135    0.106 -0.017  0.022    0.157 -0.115 -0.049
 Cl        -0.034 -0.044  0.023   -0.057 -0.065  0.011    0.005  0.070 -0.005
 TransDip   0.040  0.006  0.052    0.009  0.005  0.059    0.001 -0.074  0.007

 Mode:                22                     23                     24
 Frequency:       540.44                 575.11                 614.00
 Force Cnst:      0.9223                 0.9590                 1.4199
 Red. Mass:       5.3595                 4.9212                 6.3923
 IR Active:          YES                    YES                    YES
 IR Intens:        0.107                  4.615                 42.260
 Raman Active:       YES                    YES                    YES
               X      Y      Z        X      Y      Z        X      Y      Z
 C          0.001  0.017 -0.002    0.097 -0.008 -0.074    0.182  0.011  0.176
 C          0.001  0.023 -0.003    0.172 -0.008 -0.096    0.103  0.009  0.096
 Cl        -0.000 -0.003  0.000   -0.051 -0.001 -0.020   -0.075 -0.009 -0.104
 C          0.002 -0.003  0.000    0.210  0.004  0.055    0.095  0.007  0.071
 H          0.003 -0.012  0.001    0.403  0.010  0.131    0.131  0.013  0.086
 C          0.000 -0.015  0.002    0.056  0.013  0.161    0.085 -0.000  0.057
 Cl        -0.000  0.001 -0.000   -0.055 -0.002 -0.022   -0.075  0.001  0.007
 C         -0.000  0.007 -0.000   -0.016  0.008  0.095    0.153  0.006  0.036
 Cl         0.000  0.000 -0.000   -0.036 -0.006 -0.072   -0.092 -0.007 -0.085
 C         -0.001 -0.005 -0.000   -0.012 -0.001 -0.016    0.209  0.016  0.196
 H         -0.002 -0.043  0.002   -0.113 -0.003 -0.056    0.332  0.021  0.244
 C          0.000 -0.007  0.001    0.079  0.015  0.196    0.064 -0.009 -0.126
 C         -0.086 -0.038 -0.408   -0.018  0.023  0.059   -0.038  0.035 -0.093
 Cl         0.005  0.005  0.029    0.021 -0.021  0.002    0.022 -0.025 -0.004
 C          0.014  0.003  0.137   -0.089  0.009 -0.152   -0.037  0.056  0.145
 H          0.084  0.034  0.530   -0.102 -0.028 -0.389    0.074  0.036  0.386
 C         -0.000  0.000  0.005   -0.078  0.016  0.223   -0.195 -0.011 -0.136
 H          0.001  0.014  0.009   -0.047  0.028  0.395   -0.210 -0.018 -0.209
 C         -0.017 -0.018 -0.142   -0.090 -0.031 -0.145   -0.039 -0.032  0.150
 H         -0.089 -0.047 -0.553   -0.101 -0.029 -0.383    0.071  0.025  0.387
 C          0.086  0.024  0.408   -0.022 -0.015  0.053   -0.039 -0.048 -0.081
 Cl        -0.004  0.002 -0.028    0.021  0.022 -0.001    0.022  0.024 -0.008
 TransDip  -0.000 -0.010  0.000    0.064  0.001  0.025    0.159  0.011  0.134

 Mode:                25                     26                     27
 Frequency:       646.58                 687.98                 732.23
 Force Cnst:      2.1332                 2.1147                 2.2556
 Red. Mass:       8.6605                 7.5833                 7.1403
 IR Active:          YES                    YES                    YES
 IR Intens:        0.023                  9.389                  5.398
 Raman Active:       YES                    YES                    YES
               X      Y      Z        X      Y      Z        X      Y      Z
 C         -0.002 -0.375  0.028    0.128  0.009  0.099   -0.033  0.006  0.112
 C         -0.001  0.169 -0.015    0.090 -0.002 -0.017    0.216  0.009  0.073
 Cl         0.001 -0.016  0.002    0.008 -0.002 -0.020   -0.045 -0.004 -0.052
 C         -0.001  0.088 -0.006    0.036 -0.031 -0.383    0.234 -0.016 -0.167
 H         -0.001  0.432 -0.035    0.001 -0.027 -0.403    0.232 -0.021 -0.172
 C         -0.002 -0.467  0.039   -0.203 -0.014 -0.147    0.085 -0.002 -0.053
 Cl         0.001  0.023 -0.002    0.088 -0.002 -0.021   -0.050 -0.000 -0.002
 C         -0.001  0.473 -0.038   -0.225  0.004  0.018   -0.019 -0.007 -0.052
 Cl         0.001 -0.024  0.002    0.028  0.004  0.053    0.001  0.001  0.014
 C         -0.003 -0.080  0.004   -0.194  0.032  0.384   -0.021  0.014  0.160
 H         -0.005 -0.141  0.008   -0.259  0.025  0.364    0.127  0.027  0.221
 C         -0.002  0.028 -0.003    0.108 -0.004 -0.047   -0.219  0.000  0.026
 C          0.087  0.051 -0.018    0.023  0.071  0.031   -0.070 -0.163  0.035
 Cl        -0.004 -0.005  0.001    0.015 -0.019 -0.002   -0.025  0.035  0.002
 C          0.122  0.068 -0.029   -0.024  0.079 -0.024   -0.019 -0.213  0.018
 H          0.165  0.045 -0.042    0.068  0.012 -0.115   -0.297 -0.061  0.022
 C          0.004 -0.011  0.002   -0.164  0.004  0.062    0.353 -0.003 -0.057
 H          0.005 -0.192  0.014   -0.172  0.001  0.025    0.349 -0.007 -0.083
 C         -0.120  0.072  0.017   -0.023 -0.082 -0.011   -0.024  0.214 -0.014
 H         -0.167  0.048  0.028    0.070 -0.027 -0.114   -0.301  0.061  0.016
 C         -0.087  0.054  0.012    0.023 -0.067  0.040   -0.073  0.166  0.011
 Cl         0.003 -0.006 -0.000    0.015  0.019 -0.005   -0.024 -0.035  0.007
 TransDip  -0.001  0.005 -0.001   -0.090 -0.004 -0.040    0.066  0.003  0.035

 Mode:                28                     29                     30
 Frequency:       749.71                 754.99                 786.11
 Force Cnst:      1.0891                 0.9671                 2.8506
 Red. Mass:       3.2886                 2.8797                 7.8293
 IR Active:          YES                    YES                    YES
 IR Intens:        3.487                 11.031                 78.898
 Raman Active:       YES                    YES                    YES
               X      Y      Z        X      Y      Z        X      Y      Z
 C         -0.001  0.282 -0.023    0.002 -0.008 -0.030   -0.000 -0.167  0.015
 C          0.002 -0.222  0.018    0.015 -0.001 -0.063    0.000  0.093 -0.005
 Cl        -0.000  0.006 -0.001    0.008  0.001  0.013   -0.000 -0.004 -0.000
 C          0.003  0.069 -0.006    0.031 -0.005 -0.048   -0.000 -0.009  0.002
 H          0.004  0.590 -0.050    0.090 -0.010 -0.026   -0.003 -0.218  0.018
 C          0.001 -0.143  0.012   -0.032  0.003  0.016    0.001  0.027 -0.003
 Cl        -0.000  0.001 -0.000    0.011 -0.000 -0.006   -0.000  0.000  0.000
 C          0.000  0.146 -0.012   -0.050 -0.000  0.018    0.001 -0.013  0.000
 Cl         0.000 -0.001  0.000    0.008  0.000  0.004   -0.000 -0.002  0.000
 C         -0.001 -0.070  0.005   -0.051 -0.001 -0.028    0.001 -0.005  0.002
 H         -0.002 -0.638  0.051   -0.122  0.003 -0.056    0.004  0.392 -0.030
 C         -0.001  0.051  0.001    0.050  0.025  0.300   -0.004  0.324 -0.037
 C         -0.047  0.027  0.012   -0.029 -0.014 -0.135   -0.147  0.352  0.008
 Cl         0.007 -0.015 -0.001   -0.000  0.001  0.002    0.044 -0.105 -0.000
 C         -0.072 -0.048  0.017    0.004 -0.006  0.038   -0.177 -0.134  0.035
 H         -0.072 -0.050  0.012    0.093  0.038  0.556    0.020 -0.240  0.039
 C          0.001 -0.001 -0.002   -0.013 -0.011 -0.136   -0.002 -0.057  0.004
 H          0.003  0.133 -0.002    0.083  0.031  0.378    0.003  0.333  0.012
 C          0.071 -0.046 -0.010    0.003  0.011  0.033    0.174 -0.139 -0.030
 H          0.070 -0.049  0.014    0.090  0.045  0.569   -0.014 -0.243  0.035
 C          0.045  0.028 -0.019   -0.028 -0.002 -0.133    0.148  0.352 -0.041
 Cl        -0.007 -0.016  0.003   -0.001 -0.002  0.002   -0.042 -0.104  0.016
 TransDip   0.002  0.060 -0.003   -0.034  0.010  0.100   -0.001  0.284 -0.017

 Mode:                31                     32                     33
 Frequency:       792.81                 867.06                 888.69
 Force Cnst:      0.6347                 4.3163                 0.7229
 Red. Mass:       1.7138                 9.7445                 1.5535
 IR Active:          YES                    YES                    YES
 IR Intens:       37.326                 11.533                 10.214
 Raman Active:       YES                    YES                    YES
               X      Y      Z        X      Y      Z        X      Y      Z
 C         -0.003  0.003  0.007   -0.287  0.005  0.085    0.001 -0.039  0.003
 C         -0.001  0.001  0.019    0.163  0.027  0.304   -0.000  0.076 -0.007
 Cl        -0.002 -0.000 -0.004   -0.051 -0.005 -0.057    0.000 -0.005  0.001
 C         -0.006  0.001  0.011    0.189  0.003  0.093   -0.001 -0.182  0.015
 H         -0.026  0.002  0.004   -0.178  0.017 -0.053   -0.001  0.949 -0.080
 C          0.010 -0.001 -0.006    0.356 -0.009 -0.115   -0.001  0.069 -0.005
 Cl        -0.003  0.000  0.001   -0.083  0.001  0.008    0.000 -0.004  0.000
 C          0.010 -0.001 -0.007   -0.189 -0.026 -0.326    0.001 -0.028  0.004
 Cl        -0.001  0.000 -0.000    0.058  0.005  0.064   -0.000  0.001 -0.000
 C          0.010  0.001  0.010   -0.220 -0.006 -0.085    0.001  0.056 -0.005
 H          0.032 -0.001  0.019    0.070  0.000  0.024   -0.001 -0.206  0.016
 C         -0.018 -0.012 -0.099   -0.041  0.005  0.075    0.000  0.002 -0.001
 C          0.025  0.005  0.113    0.066  0.060 -0.038   -0.001  0.008 -0.000
 Cl        -0.002  0.001 -0.006    0.006 -0.011  0.000    0.001 -0.001  0.000
 C         -0.015 -0.004 -0.104    0.106  0.180 -0.024    0.001  0.000 -0.002
 H          0.092  0.040  0.465    0.288  0.082 -0.049    0.010 -0.003  0.008
 C         -0.012 -0.003 -0.049   -0.155  0.001  0.021    0.001 -0.002  0.000
 H          0.123  0.049  0.670   -0.151  0.001  0.027    0.001 -0.006  0.001
 C         -0.021 -0.008 -0.106    0.108 -0.181  0.004   -0.002  0.002  0.002
 H          0.094  0.039  0.481    0.288 -0.086 -0.047   -0.012 -0.003 -0.007
 C          0.020  0.002  0.115    0.066 -0.065 -0.029    0.001  0.009 -0.001
 Cl        -0.000  0.001 -0.006    0.005  0.011 -0.001   -0.000 -0.002  0.000
 TransDip   0.053  0.005  0.188    0.101 -0.003 -0.041   -0.000  0.102 -0.007

 Mode:                34                     35                     36
 Frequency:       906.27                 910.87                 991.93
 Force Cnst:      0.7024                 0.6630                 0.7594
 Red. Mass:       1.4515                 1.3563                 1.3100
 IR Active:          YES                    YES                    YES
 IR Intens:        7.997                  0.029                  0.293
 Raman Active:       YES                    YES                    YES
               X      Y      Z        X      Y      Z        X      Y      Z
 C         -0.000  0.075 -0.006    0.000 -0.001  0.000    0.002 -0.000 -0.002
 C         -0.000  0.006 -0.001   -0.000 -0.002 -0.000   -0.000  0.000  0.002
 Cl         0.000 -0.001  0.000    0.000  0.000  0.000   -0.000 -0.000 -0.000
 C          0.000 -0.038  0.003   -0.000  0.003 -0.000   -0.002  0.000  0.002
 H          0.000  0.282 -0.024    0.000 -0.018  0.002   -0.007  0.000  0.001
 C         -0.000  0.009 -0.001   -0.000 -0.002  0.000    0.001 -0.000 -0.002
 Cl         0.000 -0.001  0.000    0.000  0.000  0.000   -0.000 -0.000  0.000
 C          0.000  0.057 -0.004    0.000 -0.001  0.000    0.001 -0.000 -0.001
 Cl        -0.000 -0.004  0.000   -0.000  0.000 -0.000   -0.000  0.000  0.000
 C          0.000 -0.169  0.014    0.000  0.004 -0.000    0.001  0.000  0.003
 H          0.001  0.933 -0.076    0.000 -0.033  0.003    0.001 -0.000  0.003
 C         -0.000  0.001  0.001   -0.000 -0.000 -0.000   -0.000 -0.001 -0.015
 C          0.002 -0.022  0.002    0.007  0.003  0.035   -0.000  0.001 -0.001
 Cl        -0.001  0.003 -0.000   -0.001 -0.000 -0.003    0.000 -0.000  0.001
 C         -0.007 -0.004 -0.003   -0.022 -0.009 -0.117    0.013  0.004  0.074
 H         -0.021  0.008  0.029    0.129  0.051  0.682   -0.085 -0.036 -0.447
 C         -0.000  0.006 -0.001   -0.000 -0.001 -0.004   -0.023 -0.010 -0.126
 H         -0.000  0.021 -0.001    0.005  0.001  0.022    0.140  0.060  0.746
 C          0.007 -0.004  0.004    0.022  0.010  0.119    0.012  0.007  0.070
 H          0.021  0.004 -0.031   -0.126 -0.051 -0.681   -0.078 -0.029 -0.421
 C         -0.002 -0.022  0.001   -0.007 -0.002 -0.035   -0.001 -0.001  0.000
 Cl         0.001  0.003 -0.000    0.000  0.000  0.003    0.000  0.000  0.001
 TransDip   0.000  0.090 -0.007   -0.000 -0.004  0.004    0.001 -0.001 -0.017

 Mode:                37                     38                     39
 Frequency:      1035.34                1088.66                1100.64
 Force Cnst:      5.0101                 2.3566                 3.8105
 Red. Mass:       7.9329                 3.3748                 5.3388
 IR Active:          YES                    YES                    YES
 IR Intens:       40.716                 43.975                 19.935
 Raman Active:       YES                    YES                    YES
               X      Y      Z        X      Y      Z        X      Y      Z
 C          0.230 -0.006 -0.076   -0.029  0.002  0.024   -0.006  0.001  0.010
 C         -0.061 -0.007 -0.086    0.119  0.020  0.242    0.060  0.010  0.118
 Cl         0.002  0.000  0.005   -0.016 -0.002 -0.025   -0.008 -0.001 -0.012
 C         -0.101  0.020  0.240    0.007 -0.006 -0.075    0.004 -0.003 -0.037
 H         -0.308  0.015  0.165   -0.305 -0.018 -0.193   -0.187 -0.010 -0.110
 C          0.229 -0.008 -0.096   -0.122  0.002  0.026   -0.048  0.001  0.011
 Cl        -0.023  0.000  0.006    0.014 -0.000 -0.003    0.006 -0.000 -0.001
 C         -0.184 -0.021 -0.260    0.012  0.008  0.102    0.008  0.004  0.053
 Cl         0.025  0.002  0.032   -0.001 -0.000 -0.006   -0.000 -0.000 -0.003
 C         -0.120  0.010  0.125    0.015 -0.014 -0.174    0.004 -0.007 -0.084
 H         -0.198  0.013  0.088   -0.207 -0.022 -0.268   -0.123 -0.011 -0.138
 C          0.295  0.000 -0.036    0.073  0.000 -0.014    0.049  0.001 -0.008
 C         -0.039  0.129 -0.006    0.023  0.055 -0.008   -0.175  0.281  0.011
 Cl         0.002 -0.008  0.000   -0.003 -0.002  0.001    0.021 -0.032 -0.002
 C         -0.129 -0.250  0.040   -0.015 -0.166  0.015   -0.044  0.125 -0.002
 H         -0.037 -0.310  0.048    0.341 -0.381 -0.034   -0.331  0.316  0.042
 C          0.070 -0.000 -0.008   -0.074  0.001  0.014    0.303 -0.002 -0.056
 H          0.054 -0.002 -0.040   -0.086  0.001  0.013    0.325  0.006 -0.063
 C         -0.131  0.251  0.003   -0.017  0.166 -0.010   -0.040 -0.125  0.017
 H         -0.034  0.315  0.002    0.344  0.379 -0.089   -0.325 -0.312  0.086
 C         -0.038 -0.130  0.013    0.023 -0.056 -0.000   -0.175 -0.278  0.054
 Cl         0.002  0.008 -0.001   -0.003  0.002  0.000    0.021  0.031 -0.006
 TransDip   0.037 -0.017 -0.200    0.036  0.016  0.209   -0.099  0.006  0.103

 Mode:                40                     41                     42
 Frequency:      1126.23                1150.47                1176.79
 Force Cnst:      1.4862                 2.1441                 1.1161
 Red. Mass:       1.9887                 2.7495                 1.3679
 IR Active:          YES                    YES                    YES
 IR Intens:       14.327                 44.309                  7.843
 Raman Active:       YES                    YES                    YES
               X      Y      Z        X      Y      Z        X      Y      Z
 C         -0.105  0.002  0.030   -0.032 -0.003 -0.038    0.001 -0.020  0.002
 C         -0.070 -0.009 -0.107   -0.057 -0.005 -0.060    0.000  0.003 -0.000
 Cl         0.008  0.001  0.012    0.008  0.001  0.009   -0.000 -0.000 -0.000
 C          0.048 -0.002 -0.023   -0.018 -0.006 -0.083   -0.000  0.000  0.000
 H          0.445  0.012  0.127   -0.567 -0.028 -0.314   -0.001 -0.004  0.001
 C         -0.006  0.002  0.020    0.246 -0.004 -0.040   -0.000 -0.000 -0.000
 Cl        -0.001 -0.000 -0.001   -0.029  0.001  0.006    0.000  0.000 -0.000
 C          0.021 -0.002 -0.020    0.150  0.014  0.178   -0.000 -0.000 -0.000
 Cl        -0.001  0.000 -0.000   -0.017 -0.002 -0.023    0.000  0.000  0.000
 C          0.019  0.004  0.047   -0.072  0.008  0.092    0.000  0.005 -0.001
 H          0.364  0.013  0.186   -0.595 -0.008 -0.094   -0.001 -0.021  0.001
 C         -0.086  0.001  0.010   -0.052  0.002  0.018   -0.000  0.047 -0.004
 C         -0.047  0.126  0.000   -0.014  0.023 -0.000    0.079 -0.046 -0.011
 Cl         0.005 -0.013  0.000    0.001 -0.003  0.000   -0.005  0.005  0.001
 C          0.041 -0.049 -0.004    0.023 -0.004 -0.004    0.007 -0.056  0.003
 H          0.429 -0.269 -0.064    0.155 -0.078 -0.022    0.169 -0.155 -0.020
 C          0.006 -0.000 -0.001   -0.005  0.000  0.001   -0.001  0.084 -0.006
 H          0.005  0.007 -0.001   -0.005  0.003 -0.000   -0.006  0.924 -0.073
 C          0.042  0.047 -0.012    0.023  0.003 -0.005   -0.006 -0.056  0.005
 H          0.436  0.264 -0.102    0.157  0.076 -0.033   -0.170 -0.154  0.043
 C         -0.049 -0.125  0.020   -0.015 -0.023  0.004   -0.077 -0.041  0.018
 Cl         0.005  0.013 -0.002    0.001  0.003 -0.000    0.005  0.005 -0.001
 TransDip  -0.106 -0.006 -0.059    0.210  0.002  0.037    0.001 -0.089  0.006

 Mode:                43                     44                     45
 Frequency:      1217.28                1267.42                1272.23
 Force Cnst:      1.3920                 1.6265                 1.8692
 Red. Mass:       1.5944                 1.7185                 1.9600
 IR Active:          YES                    YES                    YES
 IR Intens:       21.947                  2.126                  7.219
 Raman Active:       YES                    YES                    YES
               X      Y      Z        X      Y      Z        X      Y      Z
 C         -0.001  0.029 -0.003   -0.072  0.005  0.073   -0.123 -0.004 -0.046
 C         -0.000 -0.004  0.000   -0.136  0.005  0.057   -0.086 -0.000 -0.005
 Cl         0.000  0.000  0.000    0.004  0.000  0.001    0.004  0.000  0.004
 C          0.000 -0.001 -0.000    0.057 -0.005 -0.052    0.072 -0.006 -0.072
 H          0.000  0.004 -0.001    0.745  0.018  0.209   -0.289 -0.020 -0.228
 C          0.000  0.000 -0.000    0.040 -0.005 -0.063    0.070  0.004  0.046
 Cl        -0.000 -0.000 -0.000   -0.006  0.000  0.001   -0.006 -0.000 -0.002
 C          0.000 -0.000  0.001    0.041  0.002  0.027   -0.079  0.009  0.108
 Cl        -0.000 -0.000 -0.000   -0.002 -0.000 -0.003   -0.001 -0.000 -0.005
 C          0.000 -0.006  0.001   -0.013 -0.001 -0.019    0.029 -0.001 -0.012
 H          0.003  0.029 -0.001   -0.455 -0.015 -0.188    0.751  0.020  0.268
 C          0.001 -0.121  0.009    0.094  0.001 -0.030    0.115  0.001 -0.018
 C         -0.115  0.033  0.019    0.042  0.011 -0.007    0.055  0.015 -0.012
 Cl         0.005 -0.004 -0.001   -0.001  0.001 -0.000   -0.002  0.001  0.000
 C          0.049  0.036 -0.012   -0.029 -0.027  0.008   -0.036 -0.033  0.009
 H          0.622 -0.284 -0.096   -0.205  0.069  0.032   -0.251  0.084  0.041
 C         -0.000  0.028 -0.002   -0.008  0.002  0.001   -0.012  0.001  0.002
 H          0.000  0.046 -0.002   -0.012 -0.002  0.003   -0.016  0.001  0.003
 C         -0.049  0.039  0.006   -0.033  0.026  0.005   -0.037  0.033  0.004
 H         -0.614 -0.270  0.134   -0.203 -0.064  0.041   -0.245 -0.078  0.051
 C          0.114  0.027 -0.024    0.046 -0.015 -0.006    0.055 -0.017 -0.010
 Cl        -0.005 -0.003  0.001   -0.001 -0.001  0.000   -0.001 -0.001  0.000
 TransDip  -0.000  0.150 -0.011    0.047 -0.002 -0.002    0.085 -0.003 -0.014

 Mode:                46                     47                     48
 Frequency:      1287.14                1292.98                1359.36
 Force Cnst:      9.6552                 9.3725                 7.3848
 Red. Mass:       9.8915                 9.5153                 6.7830
 IR Active:          YES                    YES                    YES
 IR Intens:        1.109                  3.074                 36.912
 Raman Active:       YES                    YES                    YES
               X      Y      Z        X      Y      Z        X      Y      Z
 C         -0.045  0.034  0.439    0.003 -0.040 -0.011   -0.277 -0.018 -0.214
 C          0.158 -0.020 -0.245    0.000  0.008  0.004    0.268 -0.001 -0.009
 Cl         0.008  0.000  0.005   -0.000 -0.000 -0.000   -0.011 -0.000 -0.001
 C         -0.239 -0.016 -0.201    0.005  0.003  0.008   -0.086  0.013  0.157
 H         -0.077 -0.014 -0.151   -0.021 -0.007 -0.001    0.064  0.022  0.251
 C          0.081  0.034  0.425   -0.004 -0.002 -0.010   -0.176 -0.014 -0.181
 Cl        -0.001 -0.000 -0.002    0.000 -0.000  0.000    0.008  0.001  0.007
 C          0.223 -0.018 -0.208   -0.007  0.002  0.004    0.361 -0.002 -0.015
 Cl         0.005  0.000  0.001   -0.000  0.000  0.000   -0.013 -0.000 -0.005
 C         -0.302 -0.014 -0.171    0.009  0.011  0.005   -0.168  0.016  0.186
 H          0.168  0.004  0.009    0.007 -0.053  0.010    0.187  0.028  0.368
 C          0.097  0.010 -0.059   -0.008  0.465 -0.032    0.076  0.004  0.036
 C          0.049  0.014 -0.003   -0.304 -0.219  0.075    0.086  0.063 -0.026
 Cl        -0.002  0.001 -0.000   -0.002  0.001  0.000   -0.001 -0.001  0.001
 C         -0.024 -0.038  0.010    0.272 -0.137 -0.041   -0.022 -0.055  0.006
 H         -0.248  0.083  0.032   -0.144  0.103  0.022   -0.322  0.110  0.057
 C         -0.015  0.009  0.001    0.001  0.284 -0.022   -0.033  0.001  0.007
 H         -0.019 -0.012  0.006    0.005 -0.372  0.028   -0.042  0.001  0.008
 C         -0.041  0.031  0.008   -0.267 -0.140  0.061   -0.024  0.054 -0.002
 H         -0.240 -0.075  0.042    0.190  0.116 -0.044   -0.317 -0.103  0.071
 C          0.068 -0.028 -0.003    0.295 -0.221 -0.040    0.086 -0.066 -0.016
 Cl        -0.001 -0.001  0.000    0.003  0.001 -0.001   -0.001  0.001  0.001
 TransDip  -0.017 -0.005 -0.029   -0.000 -0.056  0.005    0.024  0.016  0.192

 Mode:                49                     50                     51
 Frequency:      1457.26                1460.55                1497.63
 Force Cnst:      2.7052                 3.5560                 4.6493
 Red. Mass:       2.1621                 2.8293                 3.5182
 IR Active:          YES                    YES                    YES
 IR Intens:       70.038                 85.887                 52.050
 Raman Active:       YES                    YES                    YES
               X      Y      Z        X      Y      Z        X      Y      Z
 C          0.000  0.021 -0.006    0.007 -0.006 -0.053   -0.186  0.005  0.063
 C          0.001 -0.002  0.007    0.019  0.007  0.081   -0.059 -0.008 -0.100
 Cl        -0.000  0.000 -0.000   -0.001 -0.000 -0.003    0.001  0.000  0.005
 C         -0.008 -0.001 -0.004   -0.109 -0.004 -0.048    0.212  0.005  0.069
 H          0.030  0.003  0.011    0.388  0.012  0.147   -0.543 -0.019 -0.230
 C          0.005  0.000 -0.003    0.067 -0.003 -0.037   -0.135  0.005  0.059
 Cl        -0.000  0.000  0.000   -0.003  0.000  0.002    0.005 -0.000 -0.003
 C          0.004 -0.000  0.006    0.045  0.006  0.075    0.054 -0.011 -0.127
 Cl        -0.000 -0.000 -0.000   -0.002 -0.000 -0.004   -0.000  0.000  0.005
 C         -0.009 -0.003 -0.002   -0.121 -0.002 -0.030    0.090  0.006  0.068
 H          0.031  0.018  0.012    0.409  0.013  0.180   -0.457 -0.011 -0.138
 C          0.014 -0.135  0.008    0.175  0.013 -0.023    0.182 -0.002 -0.041
 C         -0.084  0.077  0.010   -0.088 -0.129  0.025   -0.038 -0.077  0.014
 Cl         0.003 -0.003 -0.000    0.002  0.005 -0.001    0.001  0.003 -0.001
 C          0.144 -0.011 -0.026   -0.077  0.089  0.007   -0.073  0.061  0.009
 H         -0.340  0.286  0.043    0.467 -0.217 -0.070    0.275 -0.136 -0.043
 C          0.009 -0.106  0.007    0.090  0.009 -0.017    0.072 -0.002 -0.013
 H          0.006  0.648 -0.053    0.108 -0.066 -0.015    0.084  0.000 -0.016
 C         -0.156 -0.023  0.031   -0.044 -0.083  0.014   -0.070 -0.057  0.018
 H          0.405  0.310 -0.098    0.385  0.148 -0.082    0.268  0.129 -0.060
 C          0.069  0.094 -0.020   -0.106  0.114  0.010   -0.040  0.077  0.002
 Cl        -0.002 -0.003  0.001    0.002 -0.004 -0.000    0.001 -0.003 -0.000
 TransDip   0.024  0.267 -0.012    0.281 -0.016  0.096   -0.205 -0.009 -0.105

 Mode:                52                     53                     54
 Frequency:      1569.75                1592.97                1614.77
 Force Cnst:     14.4841                 9.1370                10.4910
 Red. Mass:       9.9765                 6.1113                 6.8288
 IR Active:          YES                    YES                    YES
 IR Intens:        2.091                 37.030                 20.048
 Raman Active:       YES                    YES                    YES
               X      Y      Z        X      Y      Z        X      Y      Z
 C          0.010 -0.036 -0.444    0.000  0.019  0.000   -0.206 -0.002 -0.015
 C         -0.169  0.026  0.322   -0.001 -0.002 -0.001    0.243 -0.007 -0.082
 Cl         0.004 -0.000 -0.003    0.000  0.000 -0.000   -0.002  0.000  0.003
 C         -0.070 -0.020 -0.249    0.002 -0.001  0.001   -0.284 -0.005 -0.064
 H          0.258 -0.013 -0.147   -0.003  0.002 -0.001    0.279  0.014  0.167
 C          0.033  0.038  0.473   -0.001  0.000 -0.001    0.130  0.003  0.036
 Cl         0.000 -0.000 -0.006    0.000 -0.000  0.000    0.001 -0.000 -0.001
 C          0.133 -0.028 -0.336    0.001 -0.001  0.000   -0.218  0.004  0.039
 Cl        -0.002  0.000  0.004   -0.000  0.000  0.000    0.001 -0.000 -0.001
 C          0.078  0.019  0.224   -0.001 -0.003 -0.001    0.319  0.007  0.087
 H         -0.288  0.007  0.100    0.000  0.020 -0.002   -0.407 -0.017 -0.198
 C         -0.023  0.002  0.038    0.002 -0.257  0.019   -0.060  0.002  0.014
 C         -0.004  0.008 -0.004    0.097  0.163 -0.031    0.165  0.030 -0.033
 Cl         0.000 -0.000  0.000   -0.004  0.001  0.001   -0.001 -0.001  0.000
 C          0.015 -0.009 -0.004    0.060 -0.234  0.006   -0.194  0.068  0.031
 H         -0.032  0.018  0.007   -0.205 -0.110  0.047    0.210 -0.171 -0.027
 C         -0.010  0.002  0.002   -0.001  0.452 -0.034    0.105 -0.001 -0.020
 H         -0.011 -0.003  0.004    0.005 -0.646  0.050    0.119 -0.003 -0.022
 C          0.014  0.007 -0.006   -0.063 -0.235  0.030   -0.192 -0.064  0.040
 H         -0.030 -0.019  0.009    0.216 -0.107 -0.032    0.203  0.164 -0.050
 C         -0.005 -0.007 -0.002   -0.096  0.165  0.005    0.164 -0.034 -0.028
 Cl         0.000  0.000  0.000    0.004  0.001 -0.001   -0.001  0.001  0.000
 TransDip  -0.043  0.002  0.017   -0.000  0.194 -0.015    0.139 -0.004 -0.034

 Mode:                55                     56                     57
 Frequency:      1624.21                3185.74                3203.22
 Force Cnst:     11.3185                 6.5071                 6.6007
 Red. Mass:       7.2820                 1.0882                 1.0919
 IR Active:          YES                    YES                    YES
 IR Intens:        1.923                  4.180                  0.128
 Raman Active:       YES                    YES                    YES
               X      Y      Z        X      Y      Z        X      Y      Z
 C         -0.209  0.001  0.008   -0.000  0.000  0.000    0.002  0.000  0.002
 C          0.157 -0.005 -0.063    0.000  0.000  0.000   -0.000  0.000  0.001
 Cl        -0.001  0.000  0.002    0.000 -0.000 -0.000   -0.000 -0.000 -0.000
 C         -0.166 -0.003 -0.035   -0.000  0.000  0.000    0.002 -0.000 -0.005
 H          0.155  0.008  0.097    0.000 -0.000 -0.000   -0.021  0.005  0.054
 C          0.073  0.001  0.020    0.000 -0.000 -0.000    0.000  0.000  0.001
 Cl         0.001 -0.000 -0.000   -0.000 -0.000 -0.000    0.000  0.000 -0.000
 C         -0.129  0.002  0.022    0.000  0.000  0.000   -0.004 -0.000 -0.000
 Cl         0.001 -0.000 -0.001    0.000 -0.000 -0.000    0.000  0.000  0.000
 C          0.206  0.005  0.060   -0.000  0.000  0.000    0.032 -0.007 -0.081
 H         -0.279 -0.010 -0.130    0.000 -0.000 -0.001   -0.360  0.076  0.924
 C          0.240 -0.006 -0.042   -0.000  0.000  0.000   -0.000  0.000 -0.000
 C         -0.259 -0.057  0.053   -0.000  0.000  0.000   -0.000  0.000  0.000
 Cl         0.002  0.002 -0.001   -0.000 -0.000  0.000    0.000 -0.000  0.000
 C          0.276 -0.097 -0.044    0.013  0.018 -0.004   -0.000 -0.000  0.000
 H         -0.287  0.236  0.037   -0.135 -0.239  0.043    0.000  0.001 -0.000
 C         -0.145  0.004  0.027   -0.077  0.001  0.014   -0.000  0.000  0.000
 H         -0.166  0.001  0.031    0.896 -0.008 -0.167    0.001 -0.000 -0.000
 C          0.272  0.089 -0.058    0.014 -0.020 -0.001    0.000  0.000 -0.000
 H         -0.275 -0.228  0.069   -0.144  0.254  0.008   -0.000  0.000  0.000
 C         -0.259  0.066  0.044   -0.000 -0.000  0.000   -0.000 -0.000  0.000
 Cl         0.002 -0.002 -0.000   -0.000  0.000 -0.000    0.000  0.000 -0.000
 TransDip  -0.044  0.001  0.000   -0.064  0.000  0.012    0.005  0.001  0.010

 Mode:                58                     59                     60
 Frequency:      3208.29                3212.95                3215.73
 Force Cnst:      6.6239                 6.6682                 6.6580
 Red. Mass:       1.0922                 1.0964                 1.0928
 IR Active:          YES                    YES                    YES
 IR Intens:        0.216                  1.740                  1.327
 Raman Active:       YES                    YES                    YES
               X      Y      Z        X      Y      Z        X      Y      Z
 C         -0.000 -0.000  0.000    0.000 -0.000  0.000   -0.000  0.000  0.000
 C          0.000  0.000  0.000   -0.000 -0.000 -0.000   -0.004 -0.000 -0.000
 Cl        -0.000 -0.000 -0.000    0.000 -0.000  0.000    0.000  0.000  0.000
 C         -0.000  0.000  0.000    0.000 -0.000 -0.000    0.032 -0.007 -0.081
 H          0.000 -0.000 -0.000   -0.001  0.000  0.002   -0.366  0.078  0.921
 C         -0.000 -0.000  0.000    0.000 -0.000 -0.000    0.003  0.000  0.002
 Cl         0.000 -0.000 -0.000   -0.000  0.000  0.000   -0.000 -0.000  0.000
 C          0.000  0.000 -0.000   -0.000  0.000  0.000   -0.000  0.000  0.001
 Cl         0.000 -0.000 -0.000   -0.000  0.000 -0.000   -0.000  0.000 -0.000
 C         -0.000  0.000  0.000   -0.000  0.000  0.000   -0.002  0.000  0.005
 H          0.000 -0.000 -0.001    0.000 -0.000 -0.001    0.021 -0.004 -0.054
 C         -0.000  0.001 -0.000    0.000  0.000 -0.000   -0.000 -0.000 -0.000
 C          0.002 -0.001 -0.000    0.003 -0.001 -0.000    0.000 -0.000  0.000
 Cl        -0.000  0.000  0.000   -0.000  0.000  0.000   -0.000  0.000  0.000
 C         -0.026 -0.046  0.008   -0.030 -0.057  0.010    0.000  0.000 -0.000
 H          0.293  0.532 -0.095    0.347  0.637 -0.114   -0.001 -0.001  0.000
 C          0.006  0.004 -0.001   -0.036  0.001  0.007    0.000 -0.000 -0.000
 H         -0.062 -0.004  0.012    0.388 -0.004 -0.072   -0.001  0.000  0.000
 C          0.034 -0.060 -0.002   -0.023  0.043  0.001    0.000 -0.000 -0.000
 H         -0.380  0.683  0.019    0.263 -0.477 -0.013   -0.001  0.001  0.000
 C         -0.003 -0.001  0.001    0.002  0.001 -0.000    0.000  0.000 -0.000
 Cl         0.000  0.000 -0.000   -0.000 -0.000  0.000    0.000 -0.000 -0.000
 TransDip   0.006 -0.013 -0.000   -0.041 -0.001  0.009   -0.015  0.003  0.034

 STANDARD THERMODYNAMIC QUANTITIES AT   298.15 K  AND     1.00 ATM

   This Molecule has  0 Imaginary Frequencies
   Zero point vibrational energy:       83.052 kcal/mol

   Atom    1 Element C  Has Mass   12.00000
   Atom    2 Element C  Has Mass   12.00000
   Atom    3 Element Cl Has Mass   34.96885
   Atom    4 Element C  Has Mass   12.00000
   Atom    5 Element H  Has Mass    1.00783
   Atom    6 Element C  Has Mass   12.00000
   Atom    7 Element Cl Has Mass   34.96885
   Atom    8 Element C  Has Mass   12.00000
   Atom    9 Element Cl Has Mass   34.96885
   Atom   10 Element C  Has Mass   12.00000
   Atom   11 Element H  Has Mass    1.00783
   Atom   12 Element C  Has Mass   12.00000
   Atom   13 Element C  Has Mass   12.00000
   Atom   14 Element Cl Has Mass   34.96885
   Atom   15 Element C  Has Mass   12.00000
   Atom   16 Element H  Has Mass    1.00783
   Atom   17 Element C  Has Mass   12.00000
   Atom   18 Element H  Has Mass    1.00783
   Atom   19 Element C  Has Mass   12.00000
   Atom   20 Element H  Has Mass    1.00783
   Atom   21 Element C  Has Mass   12.00000
   Atom   22 Element Cl Has Mass   34.96885
   Molecular Mass:   323.883400 amu
   Principal axes and moments of inertia in amu*Bohr^2:
                             1           2           3
    Eigenvalues --     4159.48275  9742.14434  9876.86133
          X               0.99991    -0.00075    -0.01305
          Y               0.00087     0.99995     0.00990
          Z               0.01304    -0.00991     0.99987
   Rotational Symmetry Number is   1
   The Molecule is an Asymmetric Top
   Translational Enthalpy:        0.889 kcal/mol
   Rotational Enthalpy:           0.889 kcal/mol
   Vibrational Enthalpy:         90.868 kcal/mol
   gas constant (RT):             0.592 kcal/mol
   Translational Entropy:        43.221  cal/mol.K
   Rotational Entropy:           34.347  cal/mol.K
   Vibrational Entropy:          51.887  cal/mol.K

   Total Enthalpy:               93.238 kcal/mol
   Total Entropy:               129.455  cal/mol.K

 ======================================================================

 STANDARD THERMODYNAMIC QUANTITIES FOR ANHARMONIC VIBRATION -- TOSH

   Zero point vibrational energy: ************ kcal/mol

   Vibrational Enthalpy:       Infinity kcal/mol
   Vibrational Entropy:             NaN  cal/mol.K

   Total Enthalpy:             Infinity kcal/mol
   Total Entropy:                   NaN  cal/mol.K

 ======================================================================

 STANDARD THERMODYNAMIC QUANTITIES FOR ANHARMONIC VIBRATION -- VPT2

   Zero point vibrational energy: ************ kcal/mol

   Vibrational Enthalpy:       Infinity kcal/mol
   Vibrational Entropy:             NaN  cal/mol.K

   Total Enthalpy:             Infinity kcal/mol
   Total Entropy:                   NaN  cal/mol.K

 ======================================================================

Archival summary:
1\1\november\FREQ\ProcedureUnspecified\BasisUnspecified\l5125\taweetha\WedJan1515:40:552020WedJan1515:40:552020\0\\#,FREQ,ProcedureUnspecified,BasisUnspecified,\\0,1\Cl\C,1,1.7521\C,2,1.38918,1,118.279\H,3,1.08132,2,120.298,1,0.0626752,0\C,3,1.39168,2,119.887,1,-179.827,0\C,5,1.39755,3,119.799,2,-0.103176,0\C,6,1.39115,5,119.499,3,0.0957749,0\H,7,1.0825,6,118.989,5,179.919,0\C,7,1.39537,6,121.578,5,0,0\C,9,1.49114,7,119.664,6,179.608,0\C,10,1.40228,9,121.786,7,89.3999,0\C,11,1.39102,10,122.221,9,-179.109,0\H,12,1.08194,11,119.68,10,179.958,0\C,12,1.39061,11,119.243,10,-0.00168635,0\H,14,1.08355,12,119.759,11,-179.992,0\C,14,1.39061,12,120.447,11,-0.00886546,0\H,16,1.08189,14,121.116,12,-179.973,0\C,16,1.39081,14,119.183,12,0.0510616,0\Cl,5,1.74452,3,118.545,2,179.827,0\Cl,6,1.7455,5,121.616,3,-179.912,0\Cl,11,1.75593,10,119.626,9,1.03907,0\Cl,18,1.75625,16,118.138,14,-179.999,0\\\@

 Total job time:  13726.09s(wall), 13725.38s(cpu) 
 Wed Jan 15 15:40:55 2020

        *************************************************************
        *                                                           *
        *  Thank you very much for using Q-Chem.  Have a nice day.  *
        *                                                           *
        *************************************************************
