# Supplementary material for: Quantum Chemical Investigation of Polychlorinated Dibenzodioxins, Dibenzofurans and Biphenyls: Relative Stability and Planarity Analysis
Source: Molecules. 2020 Dec 3;25(23):5697. doi: 10.3390/molecules25235697 (PMC7730433; doi:10.3390/molecules25235697)
Supplement: Supplementary file 1 [file molecules-25-05697-s001.zip › PCB/B3LYP/ClHClClHHClClClH.out]

                  Welcome to Q-Chem
     A Quantum Leap Into The Future Of Chemistry


 Q-Chem 5.2 (devel), Q-Chem, Inc., Pleasanton, CA (2019)

 Yihan Shao,  Zhengting Gan,  E. Epifanovsky,  A. T. B. Gilbert,  M. Wormit,  
 J. Kussmann,  A. W. Lange,  A. Behn,  Jia Deng,  Xintian Feng,  D. Ghosh,  
 M. Goldey,  P. R. Horn,  L. D. Jacobson,  I. Kaliman,  T. Kus,  A. Landau,  
 Jie Liu,  E. I. Proynov,  R. M. Richard,  R. P. Steele,  E. J. Sundstrom,  
 H. L. Woodcock III,  P. M. Zimmerman,  D. Zuev,  B. Albrecht,  E. Alguire,  
 S. A. Baeppler,  D. Barton,  Z. Benda,  Y. A. Bernard,  E. J. Berquist,  
 K. B. Bravaya,  H. Burton,  D. Casanova,  Chun-Min Chang,  Yunqing Chen,  
 A. Chien,  K. D. Closser,  M. P. Coons,  S. Coriani,  S. Dasgupta,  
 A. L. Dempwolff,  M. Diedenhofen,  Hainam Do,  R. G. Edgar,  Po-Tung Fang,  
 S. Faraji,  S. Fatehi,  Qingguo Feng,  K. D. Fenk,  J. Fosso-Tande,  
 J. Gayvert,  Qinghui Ge,  A. Ghysels,  G. Gidofalvi,  J. Gomes,  
 J. Gonthier,  A. Gunina,  D. Hait,  M. W. D. Hanson-Heine,  
 P. H. P. Harbach,  A. W. Hauser,  M. F. Herbst,  J. E. Herr,  
 E. G. Hohenstein,  Z. C. Holden,  Kerwin Hui,  B. C. Huynh,  T.-C. Jagau,  
 Hyunjun Ji,  B. Kaduk,  K. Khistyaev,  Jaehoon Kim,  P. Klunzinger,  K. Koh,  
 D. Kosenkov,  L. Koulias,  T. Kowalczyk,  C. M. Krauter,  A. Kunitsa,  
 Ka Un Lao,  A. Laurent,  K. V. Lawler,  Joonho Lee,  D. Lefrancois,  
 S. Lehtola,  D. S. Levine,  Yi-Pei Li,  You-Sheng Lin,  Fenglai Liu,  
 E. Livshits,  A. Luenser,  P. Manohar,  E. Mansoor,  S. F. Manzer,  
 Shan-Ping Mao,  Yuezhi Mao,  N. Mardirossian,  A. V. Marenich,  
 T. Markovich,  L. A. Martinez-Martinez,  S. A. Maurer,  N. J. Mayhall,  
 S. C. McKenzie,  J.-M. Mewes,  P. Morgante,  A. F. Morrison,  
 J. W. Mullinax,  K. Nanda,  T. S. Nguyen-Beck,  R. Olivares-Amaya,  
 J. A. Parkhill,  Zheng Pei,  T. M. Perrine,  F. Plasser,  P. Pokhilko,  
 S. Prager,  A. Prociuk,  E. Ramos,  D. R. Rehn,  F. Rob,  M. Scheurer,  
 M. Schneider,  N. Sergueev,  S. M. Sharada,  S. Sharma,  D. W. Small,  
 T. Stauch,  T. Stein,  Yu-Chuan Su,  A. J. W. Thom,  A. Tkatchenko,  
 T. Tsuchimochi,  N. M. Tubman,  L. Vogt,  M. L. Vidal,  O. Vydrov,  
 M. A. Watson,  J. Wenzel,  M. de Wergifosse,  T. A. Wesolowski,  A. White,  
 J. Witte,  A. Yamada,  Jun Yang,  K. Yao,  S. Yeganeh,  S. R. Yost,  
 Zhi-Qiang You,  A. Zech,  Igor Ying Zhang,  Xing Zhang,  Yan Zhao,  
 Ying Zhu,  B. R. Brooks,  G. K. L. Chan,  C. J. Cramer,  M. S. Gordon,  
 W. J. Hehre,  A. Klamt,  M. W. Schmidt,  C. D. Sherrill,  D. G. Truhlar,  
 A. Aspuru-Guzik,  R. Baer,  A. T. Bell,  N. A. Besley,  Jeng-Da Chai,  
 A. E. DePrince, III,  R. A. DiStasio Jr.,  A. Dreuw,  B. D. Dunietz,  
 T. R. Furlani,  Chao-Ping Hsu,  Yousung Jung,  Jing Kong,  D. S. Lambrecht,  
 WanZhen Liang,  C. Ochsenfeld,  V. A. Rassolov,  L. V. Slipchenko,  
 J. E. Subotnik,  T. Van Voorhis,  J. M. Herbert,  A. I. Krylov,  
 P. M. W. Gill,  M. Head-Gordon

 Contributors to earlier versions of Q-Chem not listed above: 
 R. D. Adamson,  B. Austin,  J. Baker,  G. J. O. Beran,  K. Brandhorst,  
 S. T. Brown,  E. F. C. Byrd,  A. K. Chakraborty,  C.-L. Cheng,  
 Siu Hung Chien,  D. M. Chipman,  D. L. Crittenden,  H. Dachsel,  
 R. J. Doerksen,  A. D. Dutoi,  L. Fusti-Molnar,  W. A. Goddard III,  
 A. Golubeva-Zadorozhnaya,  S. R. Gwaltney,  G. Hawkins,  A. Heyden,  
 S. Hirata,  G. Kedziora,  F. J. Keil,  C. Kelley,  Jihan Kim,  R. A. King,  
 R. Z. Khaliullin,  P. P. Korambath,  W. Kurlancheek,  A. M. Lee,  M. S. Lee,  
 S. V. Levchenko,  Ching Yeh Lin,  D. Liotard,  R. C. Lochan,  I. Lotan,  
 P. E. Maslen,  N. Nair,  D. P. O'Neill,  D. Neuhauser,  E. Neuscamman,  
 C. M. Oana,  R. Olson,  B. Peters,  R. Peverati,  P. A. Pieniazek,  
 Y. M. Rhee,  J. Ritchie,  M. A. Rohrdanz,  E. Rosta,  N. J. Russ,  
 H. F. Schaefer III,  N. E. Schultz,  N. Shenvi,  A. C. Simmonett,  A. Sodt,  
 D. Stuck,  K. S. Thanthiriwatte,  V. Vanovschi,  Tao Wang,  A. Warshel,  
 C. F. Williams,  Q. Wu,  X. Xu,  W. Zhang

 Please cite Q-Chem as follows:
 Y. Shao et al., Mol. Phys. 113, 184-215 (2015)
 DOI: 10.1080/00268976.2014.952696

 Q-Chem 5.2.1 for Intel X86 EM64T Linux

 Parts of Q-Chem use Armadillo 8.300.2 (Tropical Shenanigans).
 http://arma.sourceforge.net/

 Q-Chem begins on Wed Jan 15 14:37:11 2020  

Host: 
0

     Scratch files written to /scratch/taweetham/qchem24350//
NAlpha2: 178
NElect   178
Mult     1

 Q-Chem warning in module libgen/rem_setup.C, line 2168:

 Setting Thresh to 1e-14


Checking the input file for inconsistencies... 	...done.

--------------------------------------------------------------
User input:
--------------------------------------------------------------
$MOLECULE
0 1
C 
C  1 1.394960
Cl  2 CCl 1 119.528007
C  2 1.386606 1 120.846377 3 178.766605 0
H  4 CH 2 119.698148 1 -179.612229 0
C  4 1.387279 2 120.235871 1 -0.083363 0
Cl  6 CCl 4 120.254637 2 -179.958574 0
C  6 1.387279 4 119.490737 2 0.041992 0
Cl  8 CCl 6 120.064298 4 179.568218 0
C  8 1.386606 6 120.235863 4 0.041336 0
H  10 CH 8 119.614146 6 178.681836 0
C  1 1.488550 2 120.827489 3 1.275929 0
C  12 1.394960 1 120.827496 2 44.635695 0
H  13 CH 12 119.528011 1 1.275194 0
C  13 1.386606 12 120.846392 1 -179.957497 0
Cl  15 CCl 13 119.698155 12 -179.612829 0
C  15 1.387278 13 120.235860 12 -0.083872 0
Cl  17 CCl 15 120.254633 13 -179.958492 0
C  17 1.387279 15 119.490737 13 0.041666 0
Cl  19 CCl 17 120.064293 15 179.568399 0
C  19 1.386606 17 120.235874 15 0.041790 0
H  21 CH 19 119.614152 17 178.681599 0

CH=1.08273
CCl=1.75400
$END

$REM
   JOB_TYPE	OPTIMIZATION
   BASIS	6-311++G**
   METHOD	B3LYP
   SYM_IGNORE	TRUE
   SCF_GUESS_ALWAYS     TRUE
   SYM_IGNORE   TRUE
   S2THRESH     15
   THRESH       15
$END

--------------------------------------------------------------
 ----------------------------------------------------------------
             Standard Nuclear Orientation (Angstroms)
    I     Atom           X                Y                Z
 ----------------------------------------------------------------
    1      C       0.0000000000     0.0000000000     0.0000000000
    2      C       0.0000000000     0.0000000000     1.3949600000
    3      Cl      1.5261815140     0.0000000000     2.2594170471
    4      C      -1.1901880373     0.0256249026     2.1059255403
    5      H      -1.1683702292     0.0315218534     3.1884196336
    6      C      -2.4041742747     0.0535064326     1.4351028665
    7      Cl     -3.9099833729     0.0870232313     2.3339530118
    8      C      -2.4180259722     0.0546630380     0.0478935036
    9      Cl     -3.9445745286     0.0782926128    -0.8155919614
   10      C      -1.2274122092     0.0272853135    -0.6622934626
   11      H      -1.2503451014     0.0068111236    -1.7445869269
   12      C       1.2779219872    -0.0284629571    -0.7628147595
   13      C       2.3095886281    -0.8932703637    -0.3971844912
   14      H       2.1704206894    -1.5663256744     0.4394355459
   15      C       3.5004827568    -0.9194878930    -1.1069450245
   16      Cl      4.7739092873    -2.0261183446    -0.6270805489
   17      C       3.6821124948    -0.0819958503    -2.1978886372
   18      Cl      5.1879324501    -0.1155248115    -3.0967201401
   19      C       2.6636000698     0.7822218600    -2.5724593424
   20      Cl      2.8813918386     1.8556545918    -3.9424319391
   21      C       1.4736782845     0.8090230106    -1.8610916159
   22      H       0.6936781770     1.5025559907    -2.1490431582
 ----------------------------------------------------------------
 Nuclear Repulsion Energy =        1955.47632450 hartrees
 There are       89 alpha and       89 beta electrons
 Requested basis set is 6-311++G(d,p)
 There are 170 shells and 472 basis functions

 Total QAlloc Memory Limit   2000 MB
 Mega-Array Size       188 MB
 MEM_STATIC part       192 MB
 A cutoff of  1.0D-15 yielded  10685 shell pairs
 There are     90387 function pairs (     97049 Cartesian)
 Smallest overlap matrix eigenvalue = 2.79E-07
 Linear dependence detected in AO basis
 Number of orthogonalized atomic orbitals = 467
 Maximum deviation from orthogonality = 5.165E-10

 Scale SEOQF with 1.000000e-02/1.000000e-01/1.000000e-01

 Standard Electronic Orientation quadrupole field applied
 Nucleus-field energy     =    -0.0000000678 hartrees
 Guess from superposition of atomic densities
 Warning:  Energy on first SCF cycle will be non-variational
 SAD guess density has 178.000000 electrons

 -----------------------------------------------------------------------
  General SCF calculation program by
  Eric Jon Sundstrom, Paul Horn, Yuezhi Mao, Dmitri Zuev, Alec White,
  David Stuck, Shaama M.S., Shane Yost, Joonho Lee, David Small,
  Daniel Levine, Susi Lehtola, Hugh Burton, Evgeny Epifanovsky,
  Bang C. Huynh
 -----------------------------------------------------------------------
 Exchange:     0.2000 Hartree-Fock + 0.0800 Slater + 0.7200 B88
 Correlation:  0.1900 VWN1RPA + 0.8100 LYP
 Using SG-1 standard quadrature grid
 A restricted SCF calculation will be
 performed using DIIS
 SCF converges when DIIS error is below 1.0e-08
 ---------------------------------------
  Cycle       Energy         DIIS error
 ---------------------------------------
    1   -3225.4197398576      2.84e-02  
    2   -3220.9967529096      2.18e-03  
    3   -3220.8835660389      2.83e-03  
    4   -3221.1088205481      7.85e-04  
    5   -3221.1256758864      3.12e-04  
    6   -3221.1281496383      9.82e-05  
    7   -3221.1283844142      2.78e-05  
    8   -3221.1284015191      1.04e-05  
    9   -3221.1284043681      3.18e-06  
   10   -3221.1284046523      9.56e-07  
   11   -3221.1284046772      1.98e-07  
   12   -3221.1284046779      1.02e-07  
   13   -3221.1284046782      4.03e-08  
   14   -3221.1284046786      1.12e-08  
   15   -3221.1284046782      4.50e-09  Convergence criterion met
 ---------------------------------------
 SCF time:   CPU 731.37s  wall 731.00s 
 SCF   energy in the final basis set =    -3221.1284046782
 Total energy in the final basis set =    -3221.1284046782

 --------------------------------------------------------------

                    Orbital Energies (a.u.)
 --------------------------------------------------------------

 Alpha MOs
 -- Occupied --
********-101.5804-101.5786-101.5764-101.5755-101.5748 -10.2778 -10.2751
-10.2746 -10.2743 -10.2731 -10.2723 -10.2376 -10.2313 -10.2277 -10.2268
-10.2190 -10.2166  -9.4956  -9.4950  -9.4931  -9.4908  -9.4899  -9.4892
 -7.2603  -7.2599  -7.2579  -7.2558  -7.2550  -7.2542  -7.2505  -7.2498
 -7.2498  -7.2490  -7.2479  -7.2472  -7.2455  -7.2450  -7.2447  -7.2441
 -7.2441  -7.2432  -0.9569  -0.9497  -0.9156  -0.8986  -0.8836  -0.8754
 -0.8603  -0.8485  -0.8005  -0.7685  -0.7661  -0.7449  -0.6721  -0.6527
 -0.6405  -0.6111  -0.5564  -0.5496  -0.5293  -0.5222  -0.5024  -0.4854
 -0.4721  -0.4692  -0.4678  -0.4571  -0.4512  -0.4363  -0.4206  -0.4125
 -0.4094  -0.4000  -0.3865  -0.3732  -0.3656  -0.3554  -0.3538  -0.3490
 -0.3437  -0.3419  -0.3342  -0.3286  -0.3162  -0.2975  -0.2802  -0.2752
 -0.2615
 -- Virtual --
 -0.0791  -0.0620  -0.0553  -0.0427  -0.0374  -0.0293  -0.0133  -0.0073
  0.0006   0.0108   0.0133   0.0170   0.0205   0.0242   0.0319   0.0360
  0.0378   0.0462   0.0517   0.0580   0.0639   0.0651   0.0705   0.0721
  0.0776   0.0809   0.0849   0.0865   0.0922   0.0934   0.0947   0.1005
  0.1014   0.1067   0.1102   0.1121   0.1125   0.1171   0.1233   0.1255
  0.1263   0.1278   0.1286   0.1374   0.1394   0.1398   0.1415   0.1460
  0.1480   0.1549   0.1590   0.1610   0.1675   0.1700   0.1765   0.1775
  0.1825   0.1837   0.1908   0.1935   0.1984   0.2003   0.2091   0.2120
  0.2155   0.2223   0.2260   0.2279   0.2338   0.2374   0.2404   0.2448
  0.2474   0.2500   0.2594   0.2610   0.2633   0.2661   0.2679   0.2739
  0.2773   0.2798   0.2826   0.2872   0.2897   0.2939   0.2999   0.3029
  0.3066   0.3158   0.3171   0.3258   0.3333   0.3367   0.3433   0.3592
  0.3992   0.4124   0.4261   0.4286   0.4334   0.4377   0.4405   0.4445
  0.4490   0.4537   0.4603   0.4630   0.4697   0.4721   0.4769   0.4874
  0.4894   0.4947   0.4974   0.5020   0.5137   0.5317   0.5419   0.5458
  0.5480   0.5655   0.5675   0.5762   0.5782   0.5834   0.5855   0.5980
  0.6047   0.6143   0.6174   0.6237   0.6277   0.6312   0.6415   0.6498
  0.6583   0.6625   0.6681   0.6818   0.6885   0.6950   0.7003   0.7109
  0.7227   0.7345   0.7481   0.7810   0.7895   0.7936   0.8179   0.8224
  0.8265   0.8312   0.8357   0.8392   0.8408   0.8448   0.8459   0.8465
  0.8487   0.8514   0.8522   0.8602   0.8608   0.8664   0.8712   0.8763
  0.8843   0.8894   0.8927   0.9026   0.9052   0.9104   0.9175   0.9197
  0.9233   0.9347   0.9364   0.9414   0.9507   0.9529   0.9566   0.9606
  0.9703   0.9755   0.9935   0.9975   1.0102   1.0125   1.0254   1.0409
  1.0620   1.0770   1.0884   1.1008   1.1217   1.1347   1.1556   1.2039
  1.2093   1.2192   1.2232   1.2273   1.2356   1.2436   1.2609   1.2631
  1.2708   1.2858   1.2928   1.3002   1.3149   1.3306   1.3487   1.3540
  1.3616   1.4119   1.4497   1.4877   1.4986   1.5027   1.5303   1.5486
  1.5551   1.5870   1.5915   1.6037   1.6203   1.6434   1.6497   1.6691
  1.6859   1.7275   1.7309   1.7703   1.7731   1.7943   1.8147   1.8384
  1.8646   1.8694   1.8872   1.8928   1.8985   1.9005   1.9319   1.9435
  1.9547   1.9774   1.9872   2.0050   2.0175   2.0509   2.0790   2.0838
  2.1165   2.1417   2.1614   2.2094   2.2286   2.2317   2.2334   2.2563
  2.2601   2.2686   2.2825   2.2879   2.2981   2.3023   2.3090   2.3171
  2.3197   2.3765   2.3856   2.4151   2.4382   2.4412   2.4462   2.4781
  2.5006   2.5082   2.5236   2.5410   2.5537   2.5672   2.5950   2.5969
  2.6159   2.6368   2.6412   2.6776   2.7115   2.7297   2.7351   2.7395
  2.7566   2.7617   2.7712   2.7761   2.7959   2.8300   2.8358   2.8409
  2.8899   2.9140   2.9658   2.9702   3.0474   3.0615   3.0821   3.1082
  3.1351   3.1420   3.1590   3.1736   3.2178   3.2227   3.2662   3.3370
  3.3667   3.4126   3.4920   3.5297   3.6345   3.6997   3.7129   3.7700
  3.8185   3.9109   4.0030   4.0871   4.1218   4.3928   4.8006   4.8270
  9.7336   9.7457   9.7881   9.7935   9.8081   9.8131  23.3444  23.4966
 23.8290  23.8591  23.8817  23.9035  23.9675  24.0045  24.0429  24.0475
 24.0994  24.1329  25.7734  25.7794  25.8160  25.8568  25.8904  25.9152
 26.0924  26.1018  26.1128  26.1199  26.1777  26.3395  26.4726  26.5056
 26.6462  26.7095  26.8226  26.8600 215.7229 215.7350 215.7839 215.7904
215.8083 215.8156
 --------------------------------------------------------------

          Ground-State Mulliken Net Atomic Charges

     Atom                 Charge (a.u.)
  ----------------------------------------
      1 C                    -0.261327
      2 C                    -0.482310
      3 Cl                    0.527041
      4 C                    -0.612663
      5 H                     0.226583
      6 C                     0.052152
      7 Cl                    0.510430
      8 C                     0.085841
      9 Cl                    0.618763
     10 C                    -0.928166
     11 H                     0.218138
     12 C                     0.660648
     13 C                    -1.047824
     14 H                     0.213423
     15 C                    -0.399426
     16 Cl                    0.628742
     17 C                    -0.076770
     18 Cl                    0.614580
     19 C                    -0.495709
     20 Cl                    0.601456
     21 C                    -0.874312
     22 H                     0.220710
  ----------------------------------------
  Sum of atomic charges =     0.000000

 -----------------------------------------------------------------
                    Cartesian Multipole Moments
 -----------------------------------------------------------------
    Charge (ESU x 10^10)
                -0.0000
    Dipole Moment (Debye)
         X      -1.0837      Y      -0.0336      Z       0.7967
       Tot       1.3455
    Quadrupole Moments (Debye-Ang)
        XX    -157.9671     XY      -0.3166     YY    -145.9687
        XZ       4.9481     YZ      -0.9618     ZZ    -144.9118
    Octopole Moments (Debye-Ang^2)
       XXX    -394.2622    XXY       2.0975    XYY    -125.8798
       YYY       7.4883    XXZ      91.0806    XYZ      -0.9495
       YYZ      75.5128    XZZ    -143.3428    YZZ       3.4038
       ZZZ     243.3084
    Hexadecapole Moments (Debye-Ang^3)
      XXXX   -9063.6499   XXXY     250.7038   XXYY   -1658.0424
      XYYY     255.2717   YYYY    -857.8216   XXXZ    1784.8395
      XXYZ      77.7094   XYYZ     589.0136   YYYZ     236.9526
      XXZZ   -2153.5100   XYZZ      87.9203   YYZZ    -788.7560
      XZZZ    1743.3113   YZZZ     236.3861   ZZZZ   -3861.9910
 -----------------------------------------------------------------
 Calculating analytic gradient of the SCF energy
 Gradient of SCF Energy
            1           2           3           4           5           6
    1  -0.0114150   0.0015624   0.0063763  -0.0025983   0.0008525   0.0061703
    2   0.0011143   0.0005092  -0.0053972  -0.0003609  -0.0001279  -0.0000673
    3   0.0069479  -0.0007561  -0.0144943  -0.0101619   0.0004109  -0.0054307
            7           8           9          10          11          12
    1  -0.0065140   0.0086434  -0.0045192  -0.0004061   0.0008836   0.0005672
    2   0.0002392  -0.0003422   0.0000503  -0.0001204   0.0001581  -0.0008544
    3  -0.0018216   0.0085264   0.0023107   0.0014237  -0.0002928   0.0041184
           13          14          15          16          17          18
    1   0.0003783  -0.0034330   0.0001003   0.0047192  -0.0185086   0.0043552
    2   0.0094039   0.0007607   0.0064214  -0.0008530  -0.0005550  -0.0002152
    3  -0.0005329   0.0051422  -0.0061736  -0.0017543   0.0116337  -0.0026538
           19          20          21          22
    1   0.0030982   0.0039465   0.0069457  -0.0012049
    2  -0.0058284   0.0006054  -0.0038960  -0.0006445
    3   0.0049987  -0.0032178   0.0005277   0.0012494
 Max gradient component =       1.851E-02
 RMS gradient           =       5.195E-03
 Gradient time:  CPU 243.55 s  wall 243.56 s
 Geometry Optimization Parameters
   NAtoms,    NIC,     NZ,  NCons,   NDum,   NFix, NCnnct, MaxDiis
       22     155      22       0       0       0       0       0


** GEOMETRY OPTIMIZATION IN DELOCALIZED INTERNAL COORDINATES **
   Searching for a Minimum

   Optimization Cycle:   1

                       Coordinates (Angstroms)
     ATOM                X               Y               Z
      1  C         0.0000000000    0.0000000000    0.0000000000
      2  C         0.0000000000    0.0000000000    1.3949600000
      3  Cl        1.5261815140    0.0000000000    2.2594170471
      4  C        -1.1901880373    0.0256249026    2.1059255403
      5  H        -1.1683702292    0.0315218534    3.1884196336
      6  C        -2.4041742747    0.0535064326    1.4351028665
      7  Cl       -3.9099833729    0.0870232313    2.3339530118
      8  C        -2.4180259722    0.0546630380    0.0478935036
      9  Cl       -3.9445745286    0.0782926128   -0.8155919614
     10  C        -1.2274122092    0.0272853135   -0.6622934626
     11  H        -1.2503451014    0.0068111236   -1.7445869269
     12  C         1.2779219872   -0.0284629571   -0.7628147595
     13  C         2.3095886281   -0.8932703637   -0.3971844912
     14  H         2.1704206894   -1.5663256744    0.4394355459
     15  C         3.5004827568   -0.9194878930   -1.1069450245
     16  Cl        4.7739092873   -2.0261183446   -0.6270805489
     17  C         3.6821124948   -0.0819958503   -2.1978886372
     18  Cl        5.1879324501   -0.1155248115   -3.0967201401
     19  C         2.6636000698    0.7822218600   -2.5724593424
     20  Cl        2.8813918386    1.8556545918   -3.9424319391
     21  C         1.4736782845    0.8090230106   -1.8610916159
     22  H         0.6936781770    1.5025559907   -2.1490431582
   Point Group: c1    Number of degrees of freedom:    60


   Energy is  -3221.128404678


 Attempting to generate delocalized internal coordinates
 Initial Hessian constructed with Jon Baker's OPTIMIZE code

 60 Hessian modes will be used to form the next step
  Hessian Eigenvalues:
     0.010693    0.019215    0.019215    0.023207    0.023207    0.023578
     0.023580    0.023677    0.023679    0.023938    0.023938    0.024090
     0.024090    0.024114    0.024114    0.024135    0.024136    0.024143
     0.024143    0.159963    0.159966    0.159969    0.159995    0.230002
     0.234791    0.234835    0.239747    0.249943    0.249991    0.249992
     0.249992    0.250000    0.250000    0.250000    0.250000    0.250000
     0.250000    0.301033    0.301033    0.301033    0.301033    0.301033
     0.301033    0.336089    0.356665    0.356665    0.356665    0.356665
     0.429813    0.430747    0.432123    0.432964    0.467798    0.467799
     0.472167    0.472167    0.478203    0.478204    0.479142    0.479142

 Minimum search - taking simple RFO step
 Searching for Lamda that Minimizes Along All modes
 Value Taken    Lamda =  -0.02573715
 Calculated Step too Large.  Step scaled by  0.602255
 Step Taken.  Stepsize is  0.300000

                             Maximum     Tolerance    Cnvgd?
         Gradient           0.046242      0.000300      NO
         Displacement       0.212280      0.001200      NO
         Energy change     *********      0.000001      NO


 New Cartesian Coordinates Obtained by Inverse Iteration

 Displacement from previous Coordinates is:  1.402291
 ----------------------------------------------------------------
             Standard Nuclear Orientation (Angstroms)
    I     Atom           X                Y                Z
 ----------------------------------------------------------------
    1      C       0.0610930563    -0.0084385434     0.0859880920
    2      C      -0.0213244464     0.0706182878     1.4922204471
    3      Cl      1.3935296383     0.2319339943     2.5189342710
    4      C      -1.2532896927     0.1061695062     2.1326758639
    5      H      -1.2932439514     0.1813978768     3.2116925575
    6      C      -2.4330248500     0.0666112227     1.4029448236
    7      Cl     -3.9642612175     0.1140683203     2.2477198779
    8      C      -2.3744333019     0.0028648623     0.0134315986
    9      Cl     -3.8338573826    -0.0480337701    -0.9532370239
   10      C      -1.1429954128    -0.0296380185    -0.6247625895
   11      H      -1.1159094162    -0.1018918050    -1.7045132814
   12      C       1.3302958536    -0.0459092027    -0.7010955786
   13      C       2.3510902274    -0.9659600893    -0.4412540577
   14      H       2.2397770393    -1.6953453611     0.3466612305
   15      C       3.5032465895    -0.9866210187    -1.2139384529
   16      Cl      4.7412007249    -2.1684250792    -0.8459440611
   17      C       3.6668406193    -0.0920939832    -2.2727516443
   18      Cl      5.1202794266    -0.1186221105    -3.2453221674
   19      C       2.6453075009     0.8166144960    -2.5471193769
   20      Cl      2.7946309492     1.9609583923    -3.8636139797
   21      C       1.4924863642     0.8333555796    -1.7743912416
   22      H       0.7203861343     1.5593845100    -1.9953501665
 ----------------------------------------------------------------
 Nuclear Repulsion Energy =        1941.91234614 hartrees
 There are       89 alpha and       89 beta electrons
 Applying Cartesian multipole field
    Component          Value
    ---------          -----
     (2,0,0)        1.00000E-12
     (0,2,0)        2.00000E-11
     (0,0,2)       -3.00000E-11
 Nucleus-field energy     =    -0.0000000698 hartrees
 Requested basis set is 6-311++G(d,p)
 There are 170 shells and 472 basis functions
 A cutoff of  1.0D-15 yielded  10658 shell pairs
 There are     90063 function pairs (     96680 Cartesian)
 Smallest overlap matrix eigenvalue = 3.04E-07
 Linear dependence detected in AO basis
 Number of orthogonalized atomic orbitals = 467
 Maximum deviation from orthogonality = 1.231E-09
 Guess from superposition of atomic densities
 Warning:  Energy on first SCF cycle will be non-variational
 SAD guess density has 178.000000 electrons

 -----------------------------------------------------------------------
  General SCF calculation program by
  Eric Jon Sundstrom, Paul Horn, Yuezhi Mao, Dmitri Zuev, Alec White,
  David Stuck, Shaama M.S., Shane Yost, Joonho Lee, David Small,
  Daniel Levine, Susi Lehtola, Hugh Burton, Evgeny Epifanovsky,
  Bang C. Huynh
 -----------------------------------------------------------------------
 Exchange:     0.2000 Hartree-Fock + 0.0800 Slater + 0.7200 B88
 Correlation:  0.1900 VWN1RPA + 0.8100 LYP
 Using SG-1 standard quadrature grid
 A restricted SCF calculation will be
 performed using DIIS
 SCF converges when DIIS error is below 1.0e-08
 ---------------------------------------
  Cycle       Energy         DIIS error
 ---------------------------------------
    1   -3225.3427184749      2.82e-02  
    2   -3221.0034159940      2.16e-03  
    3   -3220.8894734259      2.82e-03  
    4   -3221.1142540024      7.83e-04  
    5   -3221.1310517597      3.14e-04  
    6   -3221.1335706417      9.66e-05  
    7   -3221.1337958348      2.83e-05  
    8   -3221.1338137746      1.10e-05  
    9   -3221.1338169258      3.28e-06  
   10   -3221.1338172307      9.04e-07  
   11   -3221.1338172529      1.92e-07  
   12   -3221.1338172535      1.06e-07  
   13   -3221.1338172540      3.90e-08  
   14   -3221.1338172539      1.15e-08  
   15   -3221.1338172537      4.00e-09  Convergence criterion met
 ---------------------------------------
 SCF time:   CPU 726.56s  wall 726.00s 
 SCF   energy in the final basis set =    -3221.1338172537
 Total energy in the final basis set =    -3221.1338172537

 --------------------------------------------------------------

                    Orbital Energies (a.u.)
 --------------------------------------------------------------

 Alpha MOs
 -- Occupied --
********-101.5801-101.5788-101.5776-101.5770-101.5766 -10.2773 -10.2769
-10.2765 -10.2750 -10.2746 -10.2746 -10.2402 -10.2340 -10.2258 -10.2255
-10.2193 -10.2187  -9.4949  -9.4948  -9.4933  -9.4921  -9.4914  -9.4911
 -7.2598  -7.2596  -7.2582  -7.2570  -7.2564  -7.2560  -7.2498  -7.2496
 -7.2490  -7.2490  -7.2482  -7.2474  -7.2468  -7.2463  -7.2462  -7.2458
 -7.2454  -7.2452  -0.9548  -0.9489  -0.9115  -0.9004  -0.8854  -0.8778
 -0.8623  -0.8457  -0.7991  -0.7678  -0.7645  -0.7433  -0.6690  -0.6538
 -0.6400  -0.6108  -0.5558  -0.5465  -0.5279  -0.5235  -0.5027  -0.4854
 -0.4711  -0.4690  -0.4674  -0.4548  -0.4507  -0.4371  -0.4199  -0.4108
 -0.4096  -0.3983  -0.3877  -0.3732  -0.3660  -0.3542  -0.3534  -0.3489
 -0.3433  -0.3415  -0.3360  -0.3306  -0.3195  -0.2955  -0.2787  -0.2766
 -0.2627
 -- Virtual --
 -0.0778  -0.0622  -0.0562  -0.0418  -0.0383  -0.0314  -0.0131  -0.0061
  0.0011   0.0112   0.0115   0.0167   0.0199   0.0225   0.0300   0.0373
  0.0385   0.0458   0.0502   0.0586   0.0635   0.0651   0.0699   0.0714
  0.0766   0.0812   0.0841   0.0867   0.0913   0.0926   0.0946   0.1019
  0.1034   0.1052   0.1080   0.1110   0.1119   0.1162   0.1220   0.1234
  0.1259   0.1271   0.1285   0.1329   0.1370   0.1405   0.1418   0.1448
  0.1476   0.1548   0.1565   0.1601   0.1685   0.1688   0.1713   0.1760
  0.1798   0.1826   0.1897   0.1928   0.1965   0.1998   0.2078   0.2121
  0.2166   0.2223   0.2245   0.2282   0.2359   0.2365   0.2419   0.2434
  0.2457   0.2509   0.2557   0.2582   0.2612   0.2654   0.2673   0.2706
  0.2760   0.2781   0.2815   0.2851   0.2880   0.2910   0.2980   0.3024
  0.3048   0.3076   0.3159   0.3270   0.3296   0.3333   0.3406   0.3571
  0.3978   0.4118   0.4235   0.4270   0.4329   0.4344   0.4402   0.4463
  0.4499   0.4532   0.4617   0.4636   0.4687   0.4710   0.4748   0.4845
  0.4892   0.4938   0.4966   0.4988   0.5058   0.5340   0.5440   0.5496
  0.5502   0.5657   0.5700   0.5734   0.5758   0.5824   0.5866   0.5980
  0.6038   0.6073   0.6144   0.6222   0.6335   0.6356   0.6444   0.6528
  0.6600   0.6640   0.6785   0.6830   0.6894   0.6960   0.6984   0.7119
  0.7289   0.7327   0.7419   0.7804   0.7938   0.7977   0.8115   0.8258
  0.8269   0.8301   0.8366   0.8374   0.8392   0.8414   0.8434   0.8446
  0.8457   0.8485   0.8514   0.8599   0.8616   0.8636   0.8697   0.8745
  0.8815   0.8857   0.8900   0.8968   0.9055   0.9086   0.9113   0.9205
  0.9222   0.9315   0.9343   0.9406   0.9471   0.9474   0.9539   0.9551
  0.9682   0.9760   0.9772   0.9832   1.0030   1.0156   1.0297   1.0387
  1.0493   1.0768   1.0954   1.0982   1.1159   1.1256   1.1512   1.2022
  1.2054   1.2175   1.2204   1.2300   1.2356   1.2382   1.2576   1.2637
  1.2670   1.2824   1.2925   1.2997   1.3062   1.3293   1.3409   1.3565
  1.3617   1.4163   1.4471   1.4886   1.4943   1.4996   1.5259   1.5500
  1.5589   1.5817   1.5904   1.6004   1.6238   1.6363   1.6438   1.6718
  1.6901   1.7205   1.7280   1.7665   1.7716   1.7945   1.8052   1.8380
  1.8618   1.8684   1.8815   1.8932   1.8975   1.8986   1.9341   1.9434
  1.9498   1.9649   1.9794   2.0044   2.0070   2.0453   2.0757   2.0790
  2.1128   2.1390   2.1464   2.2114   2.2237   2.2296   2.2325   2.2546
  2.2605   2.2672   2.2715   2.2823   2.2958   2.2981   2.3056   2.3175
  2.3211   2.3694   2.3935   2.4115   2.4347   2.4372   2.4451   2.4750
  2.4910   2.5013   2.5209   2.5347   2.5498   2.5598   2.5874   2.5934
  2.6086   2.6421   2.6448   2.6710   2.7060   2.7255   2.7278   2.7359
  2.7508   2.7565   2.7687   2.7724   2.7891   2.8050   2.8324   2.8401
  2.8904   2.9058   2.9547   2.9747   3.0358   3.0525   3.0768   3.1072
  3.1275   3.1374   3.1452   3.1722   3.2086   3.2132   3.2546   3.3290
  3.3520   3.4082   3.4897   3.5216   3.6320   3.6919   3.7074   3.7738
  3.8166   3.9053   3.9954   4.0850   4.1168   4.3738   4.7924   4.8186
  9.7372   9.7504   9.7872   9.7884   9.7990   9.8070  23.3497  23.4946
 23.8213  23.8422  23.8726  23.8870  23.9408  23.9814  24.0379  24.0421
 24.0896  24.1222  25.7703  25.7785  25.8143  25.8583  25.8814  25.8916
 26.0729  26.0935  26.1087  26.1201  26.1751  26.2980  26.4575  26.4989
 26.6362  26.6811  26.7985  26.8366 215.7272 215.7407 215.7826 215.7845
215.7984 215.8056
 --------------------------------------------------------------

          Ground-State Mulliken Net Atomic Charges

     Atom                 Charge (a.u.)
  ----------------------------------------
      1 C                    -0.219936
      2 C                    -0.166524
      3 Cl                    0.492157
      4 C                    -0.839472
      5 H                     0.224822
      6 C                     0.233735
      7 Cl                    0.499394
      8 C                    -0.024858
      9 Cl                    0.627905
     10 C                    -1.141004
     11 H                     0.224841
     12 C                     0.618995
     13 C                    -1.124220
     14 H                     0.215653
     15 C                    -0.423761
     16 Cl                    0.618017
     17 C                    -0.063994
     18 Cl                    0.613652
     19 C                    -0.398155
     20 Cl                    0.597882
     21 C                    -0.797123
     22 H                     0.231994
  ----------------------------------------
  Sum of atomic charges =     0.000000

 -----------------------------------------------------------------
                    Cartesian Multipole Moments
 -----------------------------------------------------------------
    Charge (ESU x 10^10)
                -0.0000
    Dipole Moment (Debye)
         X      -0.9229      Y      -0.0625      Z       0.7437
       Tot       1.1869
    Quadrupole Moments (Debye-Ang)
        XX    -157.2722     XY      -0.5521     YY    -145.6962
        XZ       4.1007     YZ      -0.7423     ZZ    -144.9648
    Octopole Moments (Debye-Ang^2)
       XXX    -384.1180    XXY       1.2115    XYY    -122.7015
       YYY       4.6736    XXZ      92.2470    XYZ      -1.4618
       YYZ      77.7634    XZZ    -140.5226    YZZ       3.5904
       ZZZ     250.7275
    Hexadecapole Moments (Debye-Ang^3)
      XXXX   -8890.3180   XXXY     249.6530   XXYY   -1641.3695
      XYYY     248.9967   YYYY    -947.0479   XXXZ    1796.4620
      XXYZ      63.9738   XYYZ     596.3269   YYYZ     180.7631
      XXZZ   -2137.9441   XYZZ      88.7368   YYZZ    -827.3623
      XZZZ    1763.0238   YZZZ     189.0063   ZZZZ   -3994.3512
 -----------------------------------------------------------------
 Calculating analytic gradient of the SCF energy
 Gradient of SCF Energy
            1           2           3           4           5           6
    1  -0.0057182   0.0007925  -0.0015687  -0.0007225   0.0003572   0.0042605
    2   0.0005278  -0.0014163   0.0015064  -0.0000753   0.0000352  -0.0002581
    3  -0.0016865   0.0051968   0.0028962  -0.0041692   0.0005582  -0.0016108
            7           8           9          10          11          12
    1  -0.0033352   0.0056374  -0.0025050   0.0001035   0.0003990  -0.0013956
    2   0.0001878   0.0002305  -0.0001622   0.0015982   0.0001859  -0.0000972
    3  -0.0000389   0.0041857  -0.0002794  -0.0002400  -0.0002108  -0.0008198
           13          14          15          16          17          18
    1   0.0038757  -0.0006782  -0.0006667   0.0023775  -0.0103097   0.0037815
    2   0.0013496   0.0000912   0.0027024  -0.0009682   0.0002331  -0.0001946
    3  -0.0031599  -0.0020131  -0.0019694  -0.0004298   0.0071986  -0.0027809
           19          20          21          22
    1   0.0013741   0.0012569   0.0035966  -0.0009126
    2  -0.0023918   0.0010411  -0.0037148  -0.0004107
    3   0.0019892  -0.0018773  -0.0012765   0.0005375
 Max gradient component =       1.031E-02
 RMS gradient           =       2.662E-03
 Gradient time:  CPU 244.56 s  wall 244.60 s
 Geometry Optimization Parameters
   NAtoms,    NIC,     NZ,  NCons,   NDum,   NFix, NCnnct, MaxDiis
       22     155      22       0       0       0       0       0

 Cartesian Hessian Update
 Hessian updated using BFGS update


** GEOMETRY OPTIMIZATION IN DELOCALIZED INTERNAL COORDINATES **
   Searching for a Minimum

   Optimization Cycle:   2

                       Coordinates (Angstroms)
     ATOM                X               Y               Z
      1  C         0.0610930563   -0.0084385434    0.0859880920
      2  C        -0.0213244464    0.0706182878    1.4922204471
      3  Cl        1.3935296383    0.2319339943    2.5189342710
      4  C        -1.2532896927    0.1061695062    2.1326758639
      5  H        -1.2932439514    0.1813978768    3.2116925575
      6  C        -2.4330248500    0.0666112227    1.4029448236
      7  Cl       -3.9642612175    0.1140683203    2.2477198779
      8  C        -2.3744333019    0.0028648623    0.0134315986
      9  Cl       -3.8338573826   -0.0480337701   -0.9532370239
     10  C        -1.1429954128   -0.0296380185   -0.6247625895
     11  H        -1.1159094162   -0.1018918050   -1.7045132814
     12  C         1.3302958536   -0.0459092027   -0.7010955786
     13  C         2.3510902274   -0.9659600893   -0.4412540577
     14  H         2.2397770393   -1.6953453611    0.3466612305
     15  C         3.5032465895   -0.9866210187   -1.2139384529
     16  Cl        4.7412007249   -2.1684250792   -0.8459440611
     17  C         3.6668406193   -0.0920939832   -2.2727516443
     18  Cl        5.1202794266   -0.1186221105   -3.2453221674
     19  C         2.6453075009    0.8166144960   -2.5471193769
     20  Cl        2.7946309492    1.9609583923   -3.8636139797
     21  C         1.4924863642    0.8333555796   -1.7743912416
     22  H         0.7203861343    1.5593845100   -1.9953501665
   Point Group: c1    Number of degrees of freedom:    60


   Energy is  -3221.133817254

 Hessian updated using BFGS update

 51 Hessian modes will be used to form the next step
  Hessian Eigenvalues:
     0.012949    0.019213    0.020089    0.023195    0.023303    0.023578
     0.023641    0.023676    0.023936    0.023938    0.024086    0.024090
     0.024114    0.024114    0.024135    0.024135    0.024143    0.024143
     0.027171    0.159563    0.159966    0.159992    0.160167    0.229453
     0.232571    0.234817    0.238025    0.244086    0.249964    0.249991
     0.249992    0.249996    0.250000    0.296501    0.300943    0.329795
     0.354856    0.356639    0.378360    0.428140    0.430505    0.432130
     0.452944    0.463752    0.467814    0.471744    0.478017    0.478204
     0.478401    0.479142    0.550215

 Minimum search - taking simple RFO step
 Searching for Lamda that Minimizes Along All modes
 Value Taken    Lamda =  -0.00161796
 Step Taken.  Stepsize is  0.156167

                             Maximum     Tolerance    Cnvgd?
         Gradient           0.011863      0.000300      NO
         Displacement       0.091548      0.001200      NO
         Energy change     -0.005413      0.000001      NO


 New Cartesian Coordinates Obtained by Inverse Iteration

 Displacement from previous Coordinates is:  0.511670
 ----------------------------------------------------------------
             Standard Nuclear Orientation (Angstroms)
    I     Atom           X                Y                Z
 ----------------------------------------------------------------
    1      C       0.0523450404     0.0065102383     0.0610093125
    2      C      -0.0159819749     0.1104461527     1.4603857302
    3      Cl      1.4251564188     0.2812587431     2.4469908538
    4      C      -1.2375855157     0.1339534822     2.1240271329
    5      H      -1.2638044702     0.2233321981     3.2016116992
    6      C      -2.4292081471     0.0574942130     1.4111726297
    7      Cl     -3.9333437459     0.0846610651     2.2940929045
    8      C      -2.3907453453    -0.0374396408     0.0174870729
    9      Cl     -3.8492852956    -0.1405246843    -0.9393211913
   10      C      -1.1625162940    -0.0617735186    -0.6331127111
   11      H      -1.1489929567    -0.1636236330    -1.7104279743
   12      C       1.3202286230    -0.0295310828    -0.7174759302
   13      C       2.3160651332    -0.9734355154    -0.4540169466
   14      H       2.1895375146    -1.7027129688     0.3338595790
   15      C       3.4748207988    -1.0082128377    -1.2185047456
   16      Cl      4.6698838920    -2.2249223425    -0.8413277909
   17      C       3.6762507634    -0.0989812908    -2.2669053292
   18      Cl      5.1363618556    -0.1365554138    -3.2144652043
   19      C       2.6729836223     0.8430460193    -2.5286817676
   20      Cl      2.8490972353     2.0157396116    -3.8113692331
   21      C       1.5115745476     0.8753384709    -1.7657949451
   22      H       0.7649827524     1.6289308009    -1.9802580046
 ----------------------------------------------------------------
 Nuclear Repulsion Energy =        1943.50116718 hartrees
 There are       89 alpha and       89 beta electrons
 Applying Cartesian multipole field
    Component          Value
    ---------          -----
     (2,0,0)        1.00000E-12
     (0,2,0)        2.00000E-11
     (0,0,2)       -3.00000E-11
 Nucleus-field energy     =    -0.0000000675 hartrees
 Requested basis set is 6-311++G(d,p)
 There are 170 shells and 472 basis functions
 A cutoff of  1.0D-15 yielded  10664 shell pairs
 There are     90158 function pairs (     96789 Cartesian)
 Smallest overlap matrix eigenvalue = 3.04E-07
 Linear dependence detected in AO basis
 Number of orthogonalized atomic orbitals = 467
 Maximum deviation from orthogonality = 3.216E-10
 Guess from superposition of atomic densities
 Warning:  Energy on first SCF cycle will be non-variational
 SAD guess density has 178.000000 electrons

 -----------------------------------------------------------------------
  General SCF calculation program by
  Eric Jon Sundstrom, Paul Horn, Yuezhi Mao, Dmitri Zuev, Alec White,
  David Stuck, Shaama M.S., Shane Yost, Joonho Lee, David Small,
  Daniel Levine, Susi Lehtola, Hugh Burton, Evgeny Epifanovsky,
  Bang C. Huynh
 -----------------------------------------------------------------------
 Exchange:     0.2000 Hartree-Fock + 0.0800 Slater + 0.7200 B88
 Correlation:  0.1900 VWN1RPA + 0.8100 LYP
 Using SG-1 standard quadrature grid
 A restricted SCF calculation will be
 performed using DIIS
 SCF converges when DIIS error is below 1.0e-08
 ---------------------------------------
  Cycle       Energy         DIIS error
 ---------------------------------------
    1   -3225.3415267741      2.82e-02  
    2   -3221.0034468102      2.17e-03  
    3   -3220.8809381309      2.87e-03  
    4   -3221.1137796522      8.13e-04  
    5   -3221.1319726280      3.15e-04  
    6   -3221.1344974585      9.59e-05  
    7   -3221.1347186344      2.83e-05  
    8   -3221.1347364708      1.10e-05  
    9   -3221.1347396638      3.23e-06  
   10   -3221.1347399565      9.11e-07  
   11   -3221.1347399792      1.89e-07  
   12   -3221.1347399799      1.06e-07  
   13   -3221.1347399802      3.95e-08  
   14   -3221.1347399802      1.17e-08  
   15   -3221.1347399803      3.94e-09  Convergence criterion met
 ---------------------------------------
 SCF time:   CPU 725.82s  wall 726.00s 
 SCF   energy in the final basis set =    -3221.1347399803
 Total energy in the final basis set =    -3221.1347399803

 --------------------------------------------------------------

                    Orbital Energies (a.u.)
 --------------------------------------------------------------

 Alpha MOs
 -- Occupied --
********-101.5793-101.5791-101.5779-101.5774-101.5764 -10.2777 -10.2776
-10.2751 -10.2750 -10.2749 -10.2745 -10.2382 -10.2327 -10.2256 -10.2253
-10.2190 -10.2182  -9.4951  -9.4938  -9.4938  -9.4924  -9.4920  -9.4909
 -7.2600  -7.2587  -7.2586  -7.2574  -7.2569  -7.2559  -7.2500  -7.2492
 -7.2487  -7.2487  -7.2480  -7.2479  -7.2472  -7.2467  -7.2464  -7.2462
 -7.2457  -7.2451  -0.9542  -0.9482  -0.9118  -0.9010  -0.8865  -0.8789
 -0.8626  -0.8449  -0.7978  -0.7667  -0.7636  -0.7423  -0.6685  -0.6524
 -0.6392  -0.6100  -0.5550  -0.5455  -0.5280  -0.5241  -0.5026  -0.4859
 -0.4707  -0.4690  -0.4672  -0.4540  -0.4500  -0.4379  -0.4195  -0.4109
 -0.4105  -0.3978  -0.3880  -0.3734  -0.3667  -0.3534  -0.3527  -0.3484
 -0.3428  -0.3408  -0.3356  -0.3318  -0.3209  -0.2938  -0.2778  -0.2756
 -0.2625
 -- Virtual --
 -0.0764  -0.0626  -0.0551  -0.0398  -0.0385  -0.0308  -0.0130  -0.0053
  0.0013   0.0117   0.0124   0.0167   0.0200   0.0224   0.0297   0.0383
  0.0388   0.0464   0.0500   0.0590   0.0632   0.0653   0.0693   0.0717
  0.0762   0.0810   0.0841   0.0866   0.0910   0.0929   0.0947   0.1025
  0.1037   0.1056   0.1080   0.1112   0.1122   0.1170   0.1223   0.1237
  0.1255   0.1268   0.1285   0.1324   0.1358   0.1400   0.1412   0.1448
  0.1476   0.1544   0.1565   0.1607   0.1678   0.1691   0.1716   0.1754
  0.1789   0.1827   0.1885   0.1934   0.1968   0.1998   0.2080   0.2122
  0.2156   0.2230   0.2259   0.2290   0.2362   0.2366   0.2420   0.2431
  0.2455   0.2512   0.2549   0.2581   0.2617   0.2645   0.2674   0.2689
  0.2764   0.2782   0.2816   0.2850   0.2870   0.2913   0.2964   0.3012
  0.3055   0.3071   0.3142   0.3268   0.3289   0.3342   0.3392   0.3571
  0.3980   0.4128   0.4237   0.4276   0.4332   0.4339   0.4400   0.4460
  0.4499   0.4535   0.4612   0.4642   0.4680   0.4710   0.4742   0.4847
  0.4882   0.4929   0.4957   0.4996   0.5029   0.5342   0.5444   0.5523
  0.5536   0.5654   0.5678   0.5727   0.5771   0.5852   0.5880   0.5983
  0.6057   0.6086   0.6153   0.6211   0.6335   0.6351   0.6453   0.6537
  0.6603   0.6661   0.6773   0.6834   0.6879   0.6942   0.6995   0.7109
  0.7284   0.7325   0.7389   0.7786   0.7915   0.7960   0.8136   0.8242
  0.8262   0.8298   0.8354   0.8372   0.8384   0.8422   0.8426   0.8450
  0.8455   0.8497   0.8532   0.8588   0.8598   0.8653   0.8713   0.8776
  0.8821   0.8860   0.8912   0.8971   0.9049   0.9080   0.9118   0.9195
  0.9220   0.9337   0.9348   0.9401   0.9476   0.9499   0.9547   0.9575
  0.9687   0.9756   0.9779   0.9863   1.0024   1.0176   1.0262   1.0366
  1.0475   1.0794   1.0953   1.1012   1.1191   1.1254   1.1496   1.2064
  1.2075   1.2158   1.2208   1.2321   1.2353   1.2392   1.2600   1.2633
  1.2688   1.2825   1.2916   1.3002   1.3091   1.3297   1.3413   1.3588
  1.3617   1.4204   1.4445   1.4880   1.4944   1.5037   1.5288   1.5509
  1.5597   1.5831   1.5895   1.5991   1.6235   1.6376   1.6468   1.6724
  1.6925   1.7218   1.7276   1.7631   1.7706   1.7984   1.8035   1.8354
  1.8629   1.8703   1.8793   1.8904   1.8955   1.9003   1.9379   1.9440
  1.9489   1.9607   1.9786   1.9997   2.0073   2.0456   2.0772   2.0792
  2.1108   2.1388   2.1423   2.2121   2.2235   2.2293   2.2316   2.2547
  2.2592   2.2670   2.2739   2.2821   2.2924   2.2967   2.3060   2.3190
  2.3219   2.3681   2.4008   2.4102   2.4366   2.4376   2.4439   2.4782
  2.4914   2.5020   2.5189   2.5320   2.5498   2.5618   2.5892   2.5962
  2.6088   2.6454   2.6494   2.6722   2.7101   2.7224   2.7293   2.7324
  2.7493   2.7578   2.7683   2.7723   2.7901   2.8027   2.8288   2.8320
  2.8867   2.9057   2.9629   2.9777   3.0390   3.0525   3.0762   3.1090
  3.1215   3.1384   3.1419   3.1725   3.2103   3.2124   3.2544   3.3272
  3.3518   3.4072   3.4884   3.5203   3.6357   3.6909   3.7043   3.7753
  3.8185   3.9067   3.9932   4.0854   4.1167   4.3665   4.7919   4.8159
  9.7413   9.7540   9.7874   9.7889   9.8029   9.8070  23.3530  23.5003
 23.8195  23.8325  23.8718  23.8812  23.9319  23.9767  24.0320  24.0369
 24.0827  24.1226  25.7695  25.7773  25.8141  25.8586  25.8858  25.8918
 26.0677  26.0854  26.1076  26.1289  26.1794  26.3088  26.4571  26.4934
 26.6323  26.6888  26.8052  26.8375 215.7317 215.7445 215.7826 215.7847
215.8029 215.8055
 --------------------------------------------------------------

          Ground-State Mulliken Net Atomic Charges

     Atom                 Charge (a.u.)
  ----------------------------------------
      1 C                    -0.254732
      2 C                    -0.267193
      3 Cl                    0.486557
      4 C                    -0.746354
      5 H                     0.227019
      6 C                     0.230059
      7 Cl                    0.500560
      8 C                    -0.002615
      9 Cl                    0.619715
     10 C                    -1.137207
     11 H                     0.225348
     12 C                     0.567719
     13 C                    -1.096302
     14 H                     0.219066
     15 C                    -0.392132
     16 Cl                    0.620610
     17 C                    -0.078761
     18 Cl                    0.606674
     19 C                    -0.391493
     20 Cl                    0.601074
     21 C                    -0.771628
     22 H                     0.234016
  ----------------------------------------
  Sum of atomic charges =     0.000000

 -----------------------------------------------------------------
                    Cartesian Multipole Moments
 -----------------------------------------------------------------
    Charge (ESU x 10^10)
                 0.0000
    Dipole Moment (Debye)
         X      -0.9195      Y      -0.0327      Z       0.6877
       Tot       1.1487
    Quadrupole Moments (Debye-Ang)
        XX    -157.0276     XY      -0.5752     YY    -145.6226
        XZ       3.9954     YZ      -0.7249     ZZ    -144.8139
    Octopole Moments (Debye-Ang^2)
       XXX    -383.7151    XXY       2.2322    XYY    -123.2288
       YYY       7.6226    XXZ      90.5108    XYZ      -1.7276
       YYZ      77.0344    XZZ    -140.6550    YZZ       4.3358
       ZZZ     248.4427
    Hexadecapole Moments (Debye-Ang^3)
      XXXX   -8865.2838   XXXY     224.6055   XXYY   -1646.2702
      XYYY     220.2521   YYYY    -990.6814   XXXZ    1794.0550
      XXYZ      62.9858   XYYZ     597.0854   YYYZ     173.2175
      XXZZ   -2119.8212   XYZZ      79.0783   YYZZ    -823.4122
      XZZZ    1762.1497   YZZZ     185.6472   ZZZZ   -3929.4566
 -----------------------------------------------------------------
 Calculating analytic gradient of the SCF energy
 Gradient of SCF Energy
            1           2           3           4           5           6
    1   0.0001411   0.0010849  -0.0009268  -0.0006401   0.0001566   0.0006005
    2   0.0008595  -0.0005876   0.0004185  -0.0001322  -0.0000517   0.0001230
    3  -0.0004702   0.0010297   0.0006348  -0.0004601   0.0001234   0.0002576
            7           8           9          10          11          12
    1  -0.0003928   0.0011657  -0.0007063  -0.0005974  -0.0000675  -0.0010853
    2  -0.0000056   0.0002704  -0.0002458   0.0004694  -0.0001457  -0.0013710
    3   0.0007826   0.0004134  -0.0010981  -0.0007441   0.0002283   0.0005886
           13          14          15          16          17          18
    1   0.0018082  -0.0001358   0.0000184  -0.0000689  -0.0027557   0.0020060
    2   0.0003938  -0.0003845  -0.0001297  -0.0002151  -0.0000775   0.0000142
    3  -0.0001697  -0.0004635   0.0000317   0.0004550   0.0016310  -0.0012544
           19          20          21          22
    1  -0.0001539  -0.0003543   0.0009368  -0.0000333
    2   0.0002892   0.0004242  -0.0000251   0.0001094
    3  -0.0002511  -0.0001278  -0.0012995   0.0001625
 Max gradient component =       2.756E-03
 RMS gradient           =       7.582E-04
 Gradient time:  CPU 245.25 s  wall 245.26 s
 Geometry Optimization Parameters
   NAtoms,    NIC,     NZ,  NCons,   NDum,   NFix, NCnnct, MaxDiis
       22     155      22       0       0       0       0       0

 Cartesian Hessian Update
 Hessian updated using BFGS update


** GEOMETRY OPTIMIZATION IN DELOCALIZED INTERNAL COORDINATES **
   Searching for a Minimum

   Optimization Cycle:   3

                       Coordinates (Angstroms)
     ATOM                X               Y               Z
      1  C         0.0523450404    0.0065102383    0.0610093125
      2  C        -0.0159819749    0.1104461527    1.4603857302
      3  Cl        1.4251564188    0.2812587431    2.4469908538
      4  C        -1.2375855157    0.1339534822    2.1240271329
      5  H        -1.2638044702    0.2233321981    3.2016116992
      6  C        -2.4292081471    0.0574942130    1.4111726297
      7  Cl       -3.9333437459    0.0846610651    2.2940929045
      8  C        -2.3907453453   -0.0374396408    0.0174870729
      9  Cl       -3.8492852956   -0.1405246843   -0.9393211913
     10  C        -1.1625162940   -0.0617735186   -0.6331127111
     11  H        -1.1489929567   -0.1636236330   -1.7104279743
     12  C         1.3202286230   -0.0295310828   -0.7174759302
     13  C         2.3160651332   -0.9734355154   -0.4540169466
     14  H         2.1895375146   -1.7027129688    0.3338595790
     15  C         3.4748207988   -1.0082128377   -1.2185047456
     16  Cl        4.6698838920   -2.2249223425   -0.8413277909
     17  C         3.6762507634   -0.0989812908   -2.2669053292
     18  Cl        5.1363618556   -0.1365554138   -3.2144652043
     19  C         2.6729836223    0.8430460193   -2.5286817676
     20  Cl        2.8490972353    2.0157396116   -3.8113692331
     21  C         1.5115745476    0.8753384709   -1.7657949451
     22  H         0.7649827524    1.6289308009   -1.9802580046
   Point Group: c1    Number of degrees of freedom:    60


   Energy is  -3221.134739980

 Hessian updated using BFGS update

 53 Hessian modes will be used to form the next step
  Hessian Eigenvalues:
     0.012008    0.019250    0.019989    0.023185    0.023343    0.023537
     0.023657    0.023709    0.023918    0.023954    0.024071    0.024090
     0.024114    0.024118    0.024134    0.024135    0.024143    0.024271
     0.027326    0.159082    0.159973    0.160081    0.160235    0.224791
     0.230759    0.234894    0.237917    0.246069    0.249964    0.249991
     0.249992    0.249997    0.267666    0.285159    0.300915    0.303370
     0.329268    0.352764    0.356593    0.356736    0.367916    0.427514
     0.430666    0.432186    0.449991    0.467637    0.471645    0.473836
     0.477954    0.478219    0.478796    0.490258    0.506312

 Minimum search - taking simple RFO step
 Searching for Lamda that Minimizes Along All modes
 Value Taken    Lamda =  -0.00019484
 Step Taken.  Stepsize is  0.079326

                             Maximum     Tolerance    Cnvgd?
         Gradient           0.003094      0.000300      NO
         Displacement       0.051101      0.001200      NO
         Energy change     -0.000923      0.000001      NO


 New Cartesian Coordinates Obtained by Inverse Iteration

 Displacement from previous Coordinates is:  0.240574
 ----------------------------------------------------------------
             Standard Nuclear Orientation (Angstroms)
    I     Atom           X                Y                Z
 ----------------------------------------------------------------
    1      C       0.0473868400     0.0053886057     0.0528989437
    2      C      -0.0149089097     0.1276367266     1.4487567539
    3      Cl      1.4396761301     0.3104773153     2.4145661042
    4      C      -1.2317829793     0.1501700485     2.1209075079
    5      H      -1.2542207113     0.2541163870     3.1970305006
    6      C      -2.4261809573     0.0527501091     1.4136961155
    7      Cl     -3.9275497160     0.0821888083     2.2977503582
    8      C      -2.3944328061    -0.0615935620     0.0218762597
    9      Cl     -3.8584256212    -0.1807033069    -0.9197706440
   10      C      -1.1689520418    -0.0839582696    -0.6349660458
   11      H      -1.1591100644    -0.1951317251    -1.7117631476
   12      C       1.3163514734    -0.0235627393    -0.7219371576
   13      C       2.2997914836    -0.9805612441    -0.4643108854
   14      H       2.1655196468    -1.7114182234     0.3209735008
   15      C       3.4629109667    -1.0170719404    -1.2235777653
   16      Cl      4.6450499977    -2.2497197583    -0.8605758862
   17      C       3.6801819779    -0.0969384290    -2.2590942900
   18      Cl      5.1389663459    -0.1387972921    -3.1988745417
   19      C       2.6860602787     0.8567594473    -2.5135305350
   20      Cl      2.8828652873     2.0382857755    -3.7838294518
   21      C       1.5191063002     0.8919442674    -1.7572829617
   22      H       0.7795215308     1.6527370660    -1.9699675914
 ----------------------------------------------------------------
 Nuclear Repulsion Energy =        1945.28661420 hartrees
 There are       89 alpha and       89 beta electrons
 Applying Cartesian multipole field
    Component          Value
    ---------          -----
     (2,0,0)        1.00000E-12
     (0,2,0)        2.00000E-11
     (0,0,2)       -3.00000E-11
 Nucleus-field energy     =    -0.0000000663 hartrees
 Requested basis set is 6-311++G(d,p)
 There are 170 shells and 472 basis functions
 A cutoff of  1.0D-15 yielded  10670 shell pairs
 There are     90188 function pairs (     96820 Cartesian)
 Smallest overlap matrix eigenvalue = 3.04E-07
 Linear dependence detected in AO basis
 Number of orthogonalized atomic orbitals = 467
 Maximum deviation from orthogonality = 5.017E-10
 Guess from superposition of atomic densities
 Warning:  Energy on first SCF cycle will be non-variational
 SAD guess density has 178.000000 electrons

 -----------------------------------------------------------------------
  General SCF calculation program by
  Eric Jon Sundstrom, Paul Horn, Yuezhi Mao, Dmitri Zuev, Alec White,
  David Stuck, Shaama M.S., Shane Yost, Joonho Lee, David Small,
  Daniel Levine, Susi Lehtola, Hugh Burton, Evgeny Epifanovsky,
  Bang C. Huynh
 -----------------------------------------------------------------------
 Exchange:     0.2000 Hartree-Fock + 0.0800 Slater + 0.7200 B88
 Correlation:  0.1900 VWN1RPA + 0.8100 LYP
 Using SG-1 standard quadrature grid
 A restricted SCF calculation will be
 performed using DIIS
 SCF converges when DIIS error is below 1.0e-08
 ---------------------------------------
  Cycle       Energy         DIIS error
 ---------------------------------------
    1   -3225.3572222003      2.82e-02  
    2   -3221.0031795565      2.17e-03  
    3   -3220.8791412937      2.88e-03  
    4   -3221.1136119411      8.18e-04  
    5   -3221.1320788335      3.14e-04  
    6   -3221.1345969373      9.61e-05  
    7   -3221.1348192070      2.83e-05  
    8   -3221.1348369873      1.10e-05  
    9   -3221.1348401738      3.20e-06  
   10   -3221.1348404604      9.14e-07  
   11   -3221.1348404833      1.86e-07  
   12   -3221.1348404837      1.05e-07  
   13   -3221.1348404844      3.92e-08  
   14   -3221.1348404840      1.16e-08  
   15   -3221.1348404842      3.92e-09  Convergence criterion met
 ---------------------------------------
 SCF time:   CPU 729.56s  wall 730.00s 
 SCF   energy in the final basis set =    -3221.1348404842
 Total energy in the final basis set =    -3221.1348404842

 --------------------------------------------------------------

                    Orbital Energies (a.u.)
 --------------------------------------------------------------

 Alpha MOs
 -- Occupied --
********-101.5793-101.5787-101.5780-101.5771-101.5762 -10.2774 -10.2770
-10.2747 -10.2746 -10.2745 -10.2742 -10.2374 -10.2321 -10.2256 -10.2252
-10.2189 -10.2179  -9.4950  -9.4938  -9.4934  -9.4926  -9.4917  -9.4908
 -7.2599  -7.2587  -7.2582  -7.2576  -7.2566  -7.2557  -7.2499  -7.2491
 -7.2487  -7.2483  -7.2479  -7.2476  -7.2474  -7.2466  -7.2464  -7.2459
 -7.2455  -7.2449  -0.9545  -0.9486  -0.9121  -0.9009  -0.8866  -0.8795
 -0.8625  -0.8449  -0.7976  -0.7664  -0.7635  -0.7421  -0.6685  -0.6518
 -0.6393  -0.6097  -0.5549  -0.5453  -0.5283  -0.5248  -0.5023  -0.4859
 -0.4708  -0.4689  -0.4669  -0.4541  -0.4501  -0.4383  -0.4193  -0.4114
 -0.4102  -0.3976  -0.3878  -0.3733  -0.3669  -0.3535  -0.3527  -0.3482
 -0.3427  -0.3405  -0.3356  -0.3314  -0.3207  -0.2933  -0.2775  -0.2753
 -0.2627
 -- Virtual --
 -0.0753  -0.0627  -0.0544  -0.0395  -0.0384  -0.0305  -0.0130  -0.0051
  0.0014   0.0117   0.0128   0.0167   0.0204   0.0229   0.0297   0.0388
  0.0390   0.0467   0.0499   0.0593   0.0631   0.0654   0.0693   0.0719
  0.0761   0.0810   0.0841   0.0865   0.0910   0.0929   0.0950   0.1029
  0.1037   0.1056   0.1081   0.1114   0.1123   0.1172   0.1224   0.1239
  0.1255   0.1266   0.1287   0.1321   0.1354   0.1399   0.1411   0.1450
  0.1479   0.1546   0.1566   0.1611   0.1678   0.1693   0.1719   0.1756
  0.1785   0.1828   0.1879   0.1936   0.1972   0.1998   0.2078   0.2125
  0.2154   0.2234   0.2262   0.2296   0.2362   0.2369   0.2421   0.2431
  0.2455   0.2513   0.2549   0.2583   0.2623   0.2642   0.2672   0.2689
  0.2764   0.2782   0.2820   0.2854   0.2868   0.2915   0.2957   0.3014
  0.3057   0.3076   0.3135   0.3273   0.3288   0.3345   0.3380   0.3572
  0.3983   0.4130   0.4235   0.4283   0.4333   0.4346   0.4398   0.4457
  0.4498   0.4541   0.4615   0.4645   0.4680   0.4715   0.4744   0.4848
  0.4881   0.4930   0.4956   0.4999   0.5023   0.5342   0.5445   0.5531
  0.5554   0.5636   0.5682   0.5733   0.5778   0.5867   0.5893   0.5993
  0.6069   0.6096   0.6158   0.6213   0.6337   0.6359   0.6459   0.6539
  0.6613   0.6671   0.6768   0.6836   0.6871   0.6930   0.6998   0.7106
  0.7292   0.7328   0.7375   0.7774   0.7915   0.7962   0.8148   0.8240
  0.8264   0.8308   0.8351   0.8373   0.8385   0.8421   0.8432   0.8451
  0.8457   0.8499   0.8540   0.8581   0.8599   0.8654   0.8716   0.8781
  0.8833   0.8858   0.8923   0.8979   0.9043   0.9080   0.9131   0.9190
  0.9224   0.9341   0.9363   0.9395   0.9475   0.9506   0.9549   0.9581
  0.9683   0.9757   0.9781   0.9879   1.0025   1.0187   1.0259   1.0362
  1.0477   1.0819   1.0953   1.1039   1.1215   1.1270   1.1507   1.2075
  1.2080   1.2161   1.2206   1.2327   1.2364   1.2417   1.2600   1.2648
  1.2694   1.2835   1.2922   1.3005   1.3101   1.3296   1.3428   1.3585
  1.3618   1.4219   1.4428   1.4885   1.4945   1.5061   1.5306   1.5510
  1.5602   1.5831   1.5908   1.5992   1.6238   1.6385   1.6484   1.6734
  1.6946   1.7228   1.7274   1.7632   1.7708   1.8008   1.8045   1.8353
  1.8640   1.8708   1.8788   1.8901   1.8962   1.9017   1.9412   1.9459
  1.9494   1.9594   1.9791   2.0008   2.0084   2.0463   2.0788   2.0801
  2.1103   2.1392   2.1405   2.2129   2.2233   2.2297   2.2319   2.2549
  2.2591   2.2662   2.2754   2.2819   2.2907   2.2974   2.3064   2.3193
  2.3239   2.3686   2.4032   2.4113   2.4382   2.4393   2.4452   2.4802
  2.4936   2.5035   2.5195   2.5333   2.5506   2.5629   2.5905   2.5977
  2.6090   2.6476   2.6514   2.6723   2.7121   2.7221   2.7291   2.7351
  2.7483   2.7586   2.7682   2.7729   2.7917   2.7994   2.8269   2.8321
  2.8845   2.9064   2.9664   2.9801   3.0418   3.0540   3.0772   3.1103
  3.1213   3.1397   3.1434   3.1737   3.2118   3.2127   3.2562   3.3283
  3.3536   3.4082   3.4893   3.5215   3.6385   3.6918   3.7032   3.7767
  3.8198   3.9086   3.9948   4.0854   4.1164   4.3620   4.7938   4.8167
  9.7420   9.7540   9.7889   9.7897   9.8052   9.8088  23.3540  23.5015
 23.8202  23.8337  23.8722  23.8834  23.9339  23.9794  24.0313  24.0364
 24.0828  24.1263  25.7699  25.7779  25.8140  25.8586  25.8871  25.8918
 26.0715  26.0886  26.1100  26.1246  26.1774  26.3113  26.4593  26.4961
 26.6347  26.6910  26.8068  26.8386 215.7323 215.7445 215.7841 215.7857
215.8057 215.8075
 --------------------------------------------------------------

          Ground-State Mulliken Net Atomic Charges

     Atom                 Charge (a.u.)
  ----------------------------------------
      1 C                    -0.264321
      2 C                    -0.309074
      3 Cl                    0.481062
      4 C                    -0.702189
      5 H                     0.227380
      6 C                     0.231644
      7 Cl                    0.501620
      8 C                    -0.000207
      9 Cl                    0.617623
     10 C                    -1.125172
     11 H                     0.226325
     12 C                     0.552137
     13 C                    -1.116162
     14 H                     0.219811
     15 C                    -0.372523
     16 Cl                    0.617801
     17 C                    -0.129375
     18 Cl                    0.607045
     19 C                    -0.360609
     20 Cl                    0.600619
     21 C                    -0.737836
     22 H                     0.234399
  ----------------------------------------
  Sum of atomic charges =     0.000000

 -----------------------------------------------------------------
                    Cartesian Multipole Moments
 -----------------------------------------------------------------
    Charge (ESU x 10^10)
                -0.0000
    Dipole Moment (Debye)
         X      -0.9270      Y      -0.0220      Z       0.6641
       Tot       1.1405
    Quadrupole Moments (Debye-Ang)
        XX    -156.8805     XY      -0.6000     YY    -145.6086
        XZ       3.9348     YZ      -0.6625     ZZ    -144.7729
    Octopole Moments (Debye-Ang^2)
       XXX    -383.8946    XXY       2.5784    XYY    -123.5647
       YYY       8.2730    XXZ      89.7273    XYZ      -1.7608
       YYZ      76.8946    XZZ    -140.5373    YZZ       4.5168
       ZZZ     247.6184
    Hexadecapole Moments (Debye-Ang^3)
      XXXX   -8860.5035   XXXY     212.0912   XXYY   -1650.2422
      XYYY     206.8606   YYYY   -1011.5909   XXXZ    1795.5972
      XXYZ      61.9385   XYYZ     598.2770   YYYZ     167.0112
      XXZZ   -2112.5885   XYZZ      74.4923   YYZZ    -820.4099
      XZZZ    1764.9987   YZZZ     181.2652   ZZZZ   -3890.3185
 -----------------------------------------------------------------
 Calculating analytic gradient of the SCF energy
 Gradient of SCF Energy
            1           2           3           4           5           6
    1   0.0009681   0.0004776  -0.0001517  -0.0003095   0.0000240  -0.0002720
    2   0.0001645  -0.0001920   0.0000338   0.0000011  -0.0000222  -0.0001208
    3   0.0001197  -0.0004692  -0.0002363   0.0000110  -0.0000430  -0.0001624
            7           8           9          10          11          12
    1   0.0001031   0.0000902  -0.0000752  -0.0003867  -0.0000378  -0.0004410
    2  -0.0000064   0.0000107   0.0000059   0.0001409  -0.0000717  -0.0004131
    3  -0.0001250   0.0002256   0.0000085   0.0000292   0.0000508   0.0009640
           13          14          15          16          17          18
    1  -0.0001650  -0.0000030   0.0003756  -0.0000925  -0.0003858   0.0001170
    2   0.0002791  -0.0001184   0.0000951   0.0001133  -0.0000305  -0.0000047
    3   0.0001788  -0.0000351  -0.0003267  -0.0000437   0.0004014  -0.0000807
           19          20          21          22
    1   0.0002045  -0.0000135  -0.0000800   0.0000534
    2   0.0001083  -0.0001556   0.0001302   0.0000527
    3  -0.0002895   0.0001356  -0.0003727   0.0000597
 Max gradient component =       9.681E-04
 RMS gradient           =       2.593E-04
 Gradient time:  CPU 246.44 s  wall 246.45 s
 Geometry Optimization Parameters
   NAtoms,    NIC,     NZ,  NCons,   NDum,   NFix, NCnnct, MaxDiis
       22     155      22       0       0       0       0       0

 Cartesian Hessian Update
 Hessian updated using BFGS update


** GEOMETRY OPTIMIZATION IN DELOCALIZED INTERNAL COORDINATES **
   Searching for a Minimum

   Optimization Cycle:   4

                       Coordinates (Angstroms)
     ATOM                X               Y               Z
      1  C         0.0473868400    0.0053886057    0.0528989437
      2  C        -0.0149089097    0.1276367266    1.4487567539
      3  Cl        1.4396761301    0.3104773153    2.4145661042
      4  C        -1.2317829793    0.1501700485    2.1209075079
      5  H        -1.2542207113    0.2541163870    3.1970305006
      6  C        -2.4261809573    0.0527501091    1.4136961155
      7  Cl       -3.9275497160    0.0821888083    2.2977503582
      8  C        -2.3944328061   -0.0615935620    0.0218762597
      9  Cl       -3.8584256212   -0.1807033069   -0.9197706440
     10  C        -1.1689520418   -0.0839582696   -0.6349660458
     11  H        -1.1591100644   -0.1951317251   -1.7117631476
     12  C         1.3163514734   -0.0235627393   -0.7219371576
     13  C         2.2997914836   -0.9805612441   -0.4643108854
     14  H         2.1655196468   -1.7114182234    0.3209735008
     15  C         3.4629109667   -1.0170719404   -1.2235777653
     16  Cl        4.6450499977   -2.2497197583   -0.8605758862
     17  C         3.6801819779   -0.0969384290   -2.2590942900
     18  Cl        5.1389663459   -0.1387972921   -3.1988745417
     19  C         2.6860602787    0.8567594473   -2.5135305350
     20  Cl        2.8828652873    2.0382857755   -3.7838294518
     21  C         1.5191063002    0.8919442674   -1.7572829617
     22  H         0.7795215308    1.6527370660   -1.9699675914
   Point Group: c1    Number of degrees of freedom:    60


   Energy is  -3221.134840484

 Hessian updated using BFGS update

 56 Hessian modes will be used to form the next step
  Hessian Eigenvalues:
     0.011093    0.019236    0.020055    0.023059    0.023313    0.023357
     0.023634    0.023681    0.023903    0.023947    0.024089    0.024105
     0.024117    0.024121    0.024131    0.024139    0.024146    0.024433
     0.027459    0.159020    0.159975    0.160057    0.160235    0.219537
     0.231018    0.234858    0.238188    0.244574    0.249970    0.249992
     0.249992    0.249997    0.250140    0.268643    0.287231    0.300814
     0.301133    0.301267    0.324856    0.354666    0.356621    0.356665
     0.356668    0.372654    0.425783    0.430804    0.432159    0.447312
     0.467554    0.471743    0.474275    0.478070    0.478395    0.478817
     0.491569    0.549278

 Minimum search - taking simple RFO step
 Searching for Lamda that Minimizes Along All modes
 Value Taken    Lamda =  -0.00000957
 Step Taken.  Stepsize is  0.016796

                             Maximum     Tolerance    Cnvgd?
         Gradient           0.000527      0.000300      NO
         Displacement       0.007653      0.001200      NO
         Energy change     -0.000101      0.000001      NO


 New Cartesian Coordinates Obtained by Inverse Iteration

 Displacement from previous Coordinates is:  0.039602
 ----------------------------------------------------------------
             Standard Nuclear Orientation (Angstroms)
    I     Atom           X                Y                Z
 ----------------------------------------------------------------
    1      C       0.0457725123     0.0043025181     0.0513505515
    2      C      -0.0150887547     0.1301650772     1.4475148664
    3      Cl      1.4410878736     0.3116095657     2.4120622435
    4      C      -1.2307727854     0.1539817648     2.1208955311
    5      H      -1.2525700920     0.2601947049     3.1968589287
    6      C      -2.4255153073     0.0543180074     1.4145806289
    7      Cl     -3.9261340999     0.0843303184     2.3002130224
    8      C      -2.3951774638    -0.0645052633     0.0226901520
    9      Cl     -3.8597128477    -0.1876848479    -0.9171153099
   10      C      -1.1703425508    -0.0879617483    -0.6354715251
   11      H      -1.1609739329    -0.2006580135    -1.7122043209
   12      C       1.3149341090    -0.0246494765    -0.7250561759
   13      C       2.2971209877    -0.9831315244    -0.4678998198
   14      H       2.1620836474    -1.7131387479     0.3179543124
   15      C       3.4613043125    -1.0191080771    -1.2252130247
   16      Cl      4.6428794662    -2.2524337416    -0.8616191406
   17      C       3.6811931174    -0.0966499767    -2.2586225607
   18      Cl      5.1415265819    -0.1362091698    -3.1950415466
   19      C       2.6879362608     0.8586868303    -2.5116117437
   20      Cl      2.8879078792     2.0442027866    -3.7781325256
   21      C       1.5197501048     0.8930364740    -1.7572590454
   22      H       0.7806154339     1.6543006061    -1.9698983573
 ----------------------------------------------------------------
 Nuclear Repulsion Energy =        1945.21056483 hartrees
 There are       89 alpha and       89 beta electrons
 Applying Cartesian multipole field
    Component          Value
    ---------          -----
     (2,0,0)        1.00000E-12
     (0,2,0)        2.00000E-11
     (0,0,2)       -3.00000E-11
 Nucleus-field energy     =    -0.0000000661 hartrees
 Requested basis set is 6-311++G(d,p)
 There are 170 shells and 472 basis functions
 A cutoff of  1.0D-15 yielded  10670 shell pairs
 There are     90199 function pairs (     96834 Cartesian)
 Smallest overlap matrix eigenvalue = 3.04E-07
 Linear dependence detected in AO basis
 Number of orthogonalized atomic orbitals = 467
 Maximum deviation from orthogonality = 2.439E-10
 Guess from superposition of atomic densities
 Warning:  Energy on first SCF cycle will be non-variational
 SAD guess density has 178.000000 electrons

 -----------------------------------------------------------------------
  General SCF calculation program by
  Eric Jon Sundstrom, Paul Horn, Yuezhi Mao, Dmitri Zuev, Alec White,
  David Stuck, Shaama M.S., Shane Yost, Joonho Lee, David Small,
  Daniel Levine, Susi Lehtola, Hugh Burton, Evgeny Epifanovsky,
  Bang C. Huynh
 -----------------------------------------------------------------------
 Exchange:     0.2000 Hartree-Fock + 0.0800 Slater + 0.7200 B88
 Correlation:  0.1900 VWN1RPA + 0.8100 LYP
 Using SG-1 standard quadrature grid
 A restricted SCF calculation will be
 performed using DIIS
 SCF converges when DIIS error is below 1.0e-08
 ---------------------------------------
  Cycle       Energy         DIIS error
 ---------------------------------------
    1   -3225.3555957851      2.82e-02  
    2   -3221.0031171959      2.17e-03  
    3   -3220.8790009778      2.88e-03  
    4   -3221.1135924942      8.19e-04  
    5   -3221.1320876867      3.14e-04  
    6   -3221.1346023064      9.61e-05  
    7   -3221.1348246252      2.83e-05  
    8   -3221.1348424619      1.10e-05  
    9   -3221.1348456420      3.20e-06  
   10   -3221.1348459288      9.14e-07  
   11   -3221.1348459515      1.86e-07  
   12   -3221.1348459522      1.05e-07  
   13   -3221.1348459528      3.92e-08  
   14   -3221.1348459526      1.16e-08  
   15   -3221.1348459526      3.91e-09  Convergence criterion met
 ---------------------------------------
 SCF time:   CPU 724.29s  wall 724.00s 
 SCF   energy in the final basis set =    -3221.1348459526
 Total energy in the final basis set =    -3221.1348459526

 --------------------------------------------------------------

                    Orbital Energies (a.u.)
 --------------------------------------------------------------

 Alpha MOs
 -- Occupied --
********-101.5793-101.5787-101.5781-101.5771-101.5762 -10.2774 -10.2771
-10.2747 -10.2747 -10.2746 -10.2742 -10.2374 -10.2320 -10.2257 -10.2252
-10.2189 -10.2178  -9.4950  -9.4938  -9.4934  -9.4927  -9.4916  -9.4907
 -7.2598  -7.2587  -7.2582  -7.2576  -7.2565  -7.2557  -7.2499  -7.2491
 -7.2487  -7.2483  -7.2479  -7.2476  -7.2475  -7.2467  -7.2464  -7.2459
 -7.2455  -7.2449  -0.9545  -0.9486  -0.9120  -0.9009  -0.8867  -0.8796
 -0.8625  -0.8449  -0.7976  -0.7664  -0.7636  -0.7420  -0.6683  -0.6517
 -0.6393  -0.6097  -0.5549  -0.5452  -0.5283  -0.5249  -0.5023  -0.4859
 -0.4708  -0.4689  -0.4669  -0.4541  -0.4501  -0.4383  -0.4193  -0.4115
 -0.4101  -0.3975  -0.3878  -0.3733  -0.3670  -0.3535  -0.3527  -0.3482
 -0.3426  -0.3405  -0.3356  -0.3314  -0.3207  -0.2932  -0.2774  -0.2753
 -0.2628
 -- Virtual --
 -0.0751  -0.0628  -0.0543  -0.0396  -0.0385  -0.0306  -0.0130  -0.0051
  0.0014   0.0116   0.0127   0.0166   0.0204   0.0229   0.0297   0.0388
  0.0390   0.0467   0.0499   0.0593   0.0630   0.0654   0.0693   0.0719
  0.0761   0.0810   0.0841   0.0864   0.0910   0.0929   0.0950   0.1029
  0.1037   0.1056   0.1081   0.1114   0.1124   0.1172   0.1223   0.1239
  0.1254   0.1266   0.1287   0.1320   0.1353   0.1398   0.1410   0.1450
  0.1479   0.1545   0.1566   0.1612   0.1678   0.1694   0.1719   0.1756
  0.1784   0.1828   0.1878   0.1936   0.1972   0.1998   0.2077   0.2125
  0.2154   0.2233   0.2262   0.2297   0.2361   0.2369   0.2421   0.2432
  0.2455   0.2512   0.2548   0.2583   0.2624   0.2642   0.2672   0.2688
  0.2764   0.2782   0.2820   0.2854   0.2868   0.2915   0.2957   0.3014
  0.3057   0.3075   0.3132   0.3273   0.3288   0.3345   0.3379   0.3570
  0.3984   0.4130   0.4234   0.4283   0.4333   0.4347   0.4397   0.4456
  0.4498   0.4541   0.4615   0.4645   0.4679   0.4715   0.4745   0.4847
  0.4880   0.4930   0.4956   0.4999   0.5022   0.5343   0.5443   0.5531
  0.5555   0.5635   0.5681   0.5734   0.5779   0.5868   0.5894   0.5994
  0.6070   0.6097   0.6157   0.6212   0.6335   0.6359   0.6460   0.6539
  0.6613   0.6672   0.6766   0.6837   0.6870   0.6929   0.6996   0.7105
  0.7291   0.7328   0.7376   0.7773   0.7915   0.7962   0.8149   0.8241
  0.8264   0.8309   0.8351   0.8374   0.8385   0.8422   0.8433   0.8452
  0.8458   0.8498   0.8541   0.8579   0.8597   0.8654   0.8716   0.8783
  0.8835   0.8857   0.8925   0.8979   0.9041   0.9080   0.9132   0.9190
  0.9225   0.9341   0.9363   0.9394   0.9473   0.9507   0.9549   0.9582
  0.9683   0.9756   0.9781   0.9877   1.0025   1.0187   1.0259   1.0360
  1.0477   1.0823   1.0951   1.1040   1.1217   1.1271   1.1504   1.2078
  1.2083   1.2159   1.2206   1.2327   1.2362   1.2421   1.2602   1.2648
  1.2694   1.2835   1.2920   1.3005   1.3102   1.3295   1.3430   1.3584
  1.3620   1.4219   1.4424   1.4886   1.4944   1.5062   1.5306   1.5510
  1.5600   1.5828   1.5909   1.5992   1.6236   1.6384   1.6485   1.6735
  1.6947   1.7228   1.7273   1.7630   1.7707   1.8010   1.8046   1.8350
  1.8638   1.8705   1.8787   1.8901   1.8960   1.9018   1.9415   1.9461
  1.9496   1.9591   1.9791   2.0008   2.0083   2.0463   2.0792   2.0799
  2.1101   2.1390   2.1401   2.2129   2.2231   2.2296   2.2318   2.2548
  2.2588   2.2661   2.2756   2.2818   2.2904   2.2973   2.3065   2.3193
  2.3240   2.3685   2.4034   2.4114   2.4382   2.4393   2.4452   2.4801
  2.4936   2.5035   2.5195   2.5336   2.5504   2.5629   2.5906   2.5980
  2.6089   2.6478   2.6515   2.6720   2.7121   2.7221   2.7290   2.7357
  2.7477   2.7585   2.7681   2.7729   2.7920   2.7990   2.8266   2.8321
  2.8841   2.9065   2.9663   2.9800   3.0417   3.0540   3.0772   3.1099
  3.1211   3.1396   3.1431   3.1736   3.2114   3.2126   3.2562   3.3284
  3.3538   3.4085   3.4893   3.5219   3.6387   3.6918   3.7031   3.7767
  3.8196   3.9082   3.9947   4.0854   4.1166   4.3609   4.7941   4.8167
  9.7421   9.7540   9.7888   9.7896   9.8052   9.8088  23.3542  23.5013
 23.8206  23.8334  23.8713  23.8824  23.9328  23.9788  24.0318  24.0371
 24.0831  24.1272  25.7699  25.7779  25.8140  25.8586  25.8869  25.8917
 26.0714  26.0884  26.1100  26.1245  26.1773  26.3109  26.4593  26.4959
 26.6344  26.6909  26.8067  26.8387 215.7324 215.7445 215.7841 215.7856
215.8057 215.8076
 --------------------------------------------------------------

          Ground-State Mulliken Net Atomic Charges

     Atom                 Charge (a.u.)
  ----------------------------------------
      1 C                    -0.266496
      2 C                    -0.316266
      3 Cl                    0.482579
      4 C                    -0.695764
      5 H                     0.227555
      6 C                     0.230281
      7 Cl                    0.501820
      8 C                    -0.001043
      9 Cl                    0.617335
     10 C                    -1.120579
     11 H                     0.226436
     12 C                     0.544264
     13 C                    -1.114844
     14 H                     0.219917
     15 C                    -0.369378
     16 Cl                    0.617885
     17 C                    -0.133332
     18 Cl                    0.606944
     19 C                    -0.356561
     20 Cl                    0.600759
     21 C                    -0.736026
     22 H                     0.234514
  ----------------------------------------
  Sum of atomic charges =     0.000000

 -----------------------------------------------------------------
                    Cartesian Multipole Moments
 -----------------------------------------------------------------
    Charge (ESU x 10^10)
                 0.0000
    Dipole Moment (Debye)
         X      -0.9286      Y      -0.0211      Z       0.6597
       Tot       1.1393
    Quadrupole Moments (Debye-Ang)
        XX    -156.8808     XY      -0.6046     YY    -145.6177
        XZ       3.9356     YZ      -0.6471     ZZ    -144.7631
    Octopole Moments (Debye-Ang^2)
       XXX    -383.9450    XXY       2.5717    XYY    -123.6685
       YYY       8.2516    XXZ      89.5345    XYZ      -1.7758
       YYZ      76.8104    XZZ    -140.5797    YZZ       4.4968
       ZZZ     247.3455
    Hexadecapole Moments (Debye-Ang^3)
      XXXX   -8862.3930   XXXY     210.2216   XXYY   -1651.4082
      XYYY     204.8112   YYYY   -1015.1907   XXXZ    1795.9480
      XXYZ      61.8379   XYYZ     598.5115   YYYZ     166.5650
      XXZZ   -2112.0446   XYZZ      73.7516   YYZZ    -820.1317
      XZZZ    1765.6625   YZZZ     181.2625   ZZZZ   -3885.1681
 -----------------------------------------------------------------
 Calculating analytic gradient of the SCF energy
 Gradient of SCF Energy
            1           2           3           4           5           6
    1   0.0002958   0.0000118  -0.0000126  -0.0000976   0.0000057  -0.0000943
    2   0.0000392  -0.0000063  -0.0000283  -0.0000246  -0.0000168   0.0000027
    3   0.0000093  -0.0000985  -0.0000666   0.0000373  -0.0000006   0.0001261
            7           8           9          10          11          12
    1   0.0000830   0.0000827   0.0000332  -0.0001871   0.0000034  -0.0001219
    2  -0.0000317  -0.0000265  -0.0000046   0.0000033  -0.0000241  -0.0001345
    3  -0.0000563  -0.0001268   0.0000237   0.0000171  -0.0000179   0.0001803
           13          14          15          16          17          18
    1  -0.0001724   0.0000282   0.0001725  -0.0000258   0.0000254  -0.0000300
    2   0.0001250   0.0000080   0.0000039   0.0000554  -0.0000857   0.0000351
    3   0.0000651   0.0000252  -0.0001192   0.0000075   0.0000571   0.0000337
           19          20          21          22
    1  -0.0000189  -0.0000034   0.0000101   0.0000124
    2   0.0001316  -0.0000624   0.0000282   0.0000133
    3  -0.0000991   0.0000717  -0.0000944   0.0000253
 Max gradient component =       2.958E-04
 RMS gradient           =       8.163E-05
 Gradient time:  CPU 244.65 s  wall 244.66 s
 Geometry Optimization Parameters
   NAtoms,    NIC,     NZ,  NCons,   NDum,   NFix, NCnnct, MaxDiis
       22     155      22       0       0       0       0       0

 Cartesian Hessian Update
 Hessian updated using BFGS update


** GEOMETRY OPTIMIZATION IN DELOCALIZED INTERNAL COORDINATES **
   Searching for a Minimum

   Optimization Cycle:   5

                       Coordinates (Angstroms)
     ATOM                X               Y               Z
      1  C         0.0457725123    0.0043025181    0.0513505515
      2  C        -0.0150887547    0.1301650772    1.4475148664
      3  Cl        1.4410878736    0.3116095657    2.4120622435
      4  C        -1.2307727854    0.1539817648    2.1208955311
      5  H        -1.2525700920    0.2601947049    3.1968589287
      6  C        -2.4255153073    0.0543180074    1.4145806289
      7  Cl       -3.9261340999    0.0843303184    2.3002130224
      8  C        -2.3951774638   -0.0645052633    0.0226901520
      9  Cl       -3.8597128477   -0.1876848479   -0.9171153099
     10  C        -1.1703425508   -0.0879617483   -0.6354715251
     11  H        -1.1609739329   -0.2006580135   -1.7122043209
     12  C         1.3149341090   -0.0246494765   -0.7250561759
     13  C         2.2971209877   -0.9831315244   -0.4678998198
     14  H         2.1620836474   -1.7131387479    0.3179543124
     15  C         3.4613043125   -1.0191080771   -1.2252130247
     16  Cl        4.6428794662   -2.2524337416   -0.8616191406
     17  C         3.6811931174   -0.0966499767   -2.2586225607
     18  Cl        5.1415265819   -0.1362091698   -3.1950415466
     19  C         2.6879362608    0.8586868303   -2.5116117437
     20  Cl        2.8879078792    2.0442027866   -3.7781325256
     21  C         1.5197501048    0.8930364740   -1.7572590454
     22  H         0.7806154339    1.6543006061   -1.9698983573
   Point Group: c1    Number of degrees of freedom:    60


   Energy is  -3221.134845953

 Hessian updated using BFGS update

 58 Hessian modes will be used to form the next step
  Hessian Eigenvalues:
     0.009521    0.019114    0.020030    0.022943    0.023226    0.023376
     0.023623    0.023765    0.023889    0.023939    0.024064    0.024089
     0.024107    0.024118    0.024126    0.024135    0.024178    0.024624
     0.030587    0.158907    0.159673    0.160010    0.160129    0.222018
     0.232102    0.235282    0.237663    0.243624    0.247826    0.249972
     0.249992    0.249993    0.249997    0.253466    0.269869    0.288427
     0.291045    0.301032    0.301134    0.301485    0.321699    0.352956
     0.356610    0.356663    0.356990    0.368249    0.422676    0.430825
     0.431638    0.445859    0.465699    0.469081    0.473393    0.477281
     0.478108    0.483009    0.491634    0.523568

 Minimum search - taking simple RFO step
 Searching for Lamda that Minimizes Along All modes
 Value Taken    Lamda =  -0.00000132
 Step Taken.  Stepsize is  0.007938

                             Maximum     Tolerance    Cnvgd?
         Gradient           0.000186      0.000300     YES
         Displacement       0.006388      0.001200      NO
         Energy change     -0.000005      0.000001      NO


 New Cartesian Coordinates Obtained by Inverse Iteration

 Displacement from previous Coordinates is:  0.026392
 ----------------------------------------------------------------
             Standard Nuclear Orientation (Angstroms)
    I     Atom           X                Y                Z
 ----------------------------------------------------------------
    1      C       0.0454638631     0.0035957001     0.0513337172
    2      C      -0.0151258273     0.1317116618     1.4473822182
    3      Cl      1.4412925607     0.3153224048     2.4114038348
    4      C      -1.2306986941     0.1564002145     2.1206387108
    5      H      -1.2526668720     0.2647677975     3.1963856789
    6      C      -2.4254370801     0.0547832940     1.4144916411
    7      Cl     -3.9262438480     0.0859912728     2.3002108539
    8      C      -2.3952751214    -0.0667529151     0.0228894134
    9      Cl     -3.8598613707    -0.1928042821    -0.9165557964
   10      C      -1.1703533208    -0.0904905527    -0.6353502556
   11      H      -1.1608595032    -0.2044379174    -1.7119315137
   12      C       1.3150119832    -0.0249136015    -0.7251991248
   13      C       2.2964346991    -0.9846797630    -0.4693210457
   14      H       2.1604316639    -1.7157540542     0.3153764723
   15      C       3.4606030792    -1.0202592839    -1.2263750451
   16      Cl      4.6411231113    -2.2554726977    -0.8651414102
   17      C       3.6814680487    -0.0961642473    -2.2582860575
   18      Cl      5.1416791012    -0.1357148150    -3.1949101712
   19      C       2.6889116695     0.8602219794    -2.5098044480
   20      Cl      2.8897400031     2.0476656400    -3.7747151190
   21      C       1.5205666356     0.8941866004    -1.7557085002
   22      H       0.7816196714     1.6557956313    -1.9678389126
 ----------------------------------------------------------------
 Nuclear Repulsion Energy =        1945.13348497 hartrees
 There are       89 alpha and       89 beta electrons
 Applying Cartesian multipole field
    Component          Value
    ---------          -----
     (2,0,0)        1.00000E-12
     (0,2,0)        2.00000E-11
     (0,0,2)       -3.00000E-11
 Nucleus-field energy     =    -0.0000000660 hartrees
 Requested basis set is 6-311++G(d,p)
 There are 170 shells and 472 basis functions
 A cutoff of  1.0D-15 yielded  10667 shell pairs
 There are     90193 function pairs (     96828 Cartesian)
 Smallest overlap matrix eigenvalue = 3.04E-07
 Linear dependence detected in AO basis
 Number of orthogonalized atomic orbitals = 467
 Maximum deviation from orthogonality = 3.806E-10
 Guess from superposition of atomic densities
 Warning:  Energy on first SCF cycle will be non-variational
 SAD guess density has 178.000000 electrons

 -----------------------------------------------------------------------
  General SCF calculation program by
  Eric Jon Sundstrom, Paul Horn, Yuezhi Mao, Dmitri Zuev, Alec White,
  David Stuck, Shaama M.S., Shane Yost, Joonho Lee, David Small,
  Daniel Levine, Susi Lehtola, Hugh Burton, Evgeny Epifanovsky,
  Bang C. Huynh
 -----------------------------------------------------------------------
 Exchange:     0.2000 Hartree-Fock + 0.0800 Slater + 0.7200 B88
 Correlation:  0.1900 VWN1RPA + 0.8100 LYP
 Using SG-1 standard quadrature grid
 A restricted SCF calculation will be
 performed using DIIS
 SCF converges when DIIS error is below 1.0e-08
 ---------------------------------------
  Cycle       Energy         DIIS error
 ---------------------------------------
    1   -3225.3546141420      2.82e-02  
    2   -3221.0031248426      2.17e-03  
    3   -3220.8790870886      2.88e-03  
    4   -3221.1135927356      8.19e-04  
    5   -3221.1320896315      3.14e-04  
    6   -3221.1346031199      9.61e-05  
    7   -3221.1348254794      2.83e-05  
    8   -3221.1348433390      1.10e-05  
    9   -3221.1348465182      3.20e-06  
   10   -3221.1348468053      9.13e-07  
   11   -3221.1348468281      1.86e-07  
   12   -3221.1348468288      1.05e-07  
   13   -3221.1348468288      3.91e-08  
   14   -3221.1348468292      1.16e-08  
   15   -3221.1348468292      3.91e-09  Convergence criterion met
 ---------------------------------------
 SCF time:   CPU 725.96s  wall 726.00s 
 SCF   energy in the final basis set =    -3221.1348468292
 Total energy in the final basis set =    -3221.1348468292

 --------------------------------------------------------------

                    Orbital Energies (a.u.)
 --------------------------------------------------------------

 Alpha MOs
 -- Occupied --
********-101.5793-101.5787-101.5781-101.5771-101.5762 -10.2774 -10.2771
-10.2747 -10.2747 -10.2746 -10.2742 -10.2375 -10.2321 -10.2257 -10.2252
-10.2189 -10.2178  -9.4950  -9.4938  -9.4934  -9.4927  -9.4916  -9.4907
 -7.2598  -7.2587  -7.2582  -7.2577  -7.2565  -7.2557  -7.2499  -7.2491
 -7.2487  -7.2483  -7.2480  -7.2476  -7.2475  -7.2467  -7.2463  -7.2459
 -7.2455  -7.2449  -0.9545  -0.9485  -0.9120  -0.9008  -0.8866  -0.8795
 -0.8624  -0.8449  -0.7976  -0.7664  -0.7636  -0.7420  -0.6683  -0.6517
 -0.6393  -0.6097  -0.5549  -0.5451  -0.5284  -0.5250  -0.5022  -0.4859
 -0.4708  -0.4689  -0.4669  -0.4541  -0.4501  -0.4383  -0.4193  -0.4115
 -0.4101  -0.3975  -0.3877  -0.3732  -0.3670  -0.3535  -0.3527  -0.3482
 -0.3426  -0.3405  -0.3357  -0.3314  -0.3207  -0.2932  -0.2774  -0.2753
 -0.2628
 -- Virtual --
 -0.0750  -0.0628  -0.0543  -0.0397  -0.0385  -0.0306  -0.0130  -0.0051
  0.0014   0.0116   0.0127   0.0166   0.0203   0.0228   0.0296   0.0388
  0.0390   0.0467   0.0499   0.0593   0.0630   0.0654   0.0693   0.0719
  0.0761   0.0809   0.0840   0.0864   0.0910   0.0929   0.0950   0.1029
  0.1037   0.1056   0.1081   0.1114   0.1124   0.1172   0.1223   0.1239
  0.1254   0.1266   0.1287   0.1319   0.1352   0.1398   0.1410   0.1450
  0.1479   0.1545   0.1565   0.1612   0.1677   0.1694   0.1719   0.1756
  0.1784   0.1828   0.1877   0.1936   0.1972   0.1998   0.2076   0.2125
  0.2154   0.2233   0.2262   0.2298   0.2361   0.2370   0.2421   0.2433
  0.2455   0.2512   0.2547   0.2584   0.2624   0.2642   0.2671   0.2688
  0.2764   0.2781   0.2819   0.2854   0.2867   0.2915   0.2957   0.3014
  0.3057   0.3075   0.3132   0.3274   0.3288   0.3345   0.3378   0.3570
  0.3984   0.4130   0.4234   0.4283   0.4333   0.4347   0.4397   0.4455
  0.4498   0.4541   0.4615   0.4645   0.4679   0.4715   0.4745   0.4847
  0.4880   0.4930   0.4956   0.4999   0.5021   0.5343   0.5443   0.5532
  0.5556   0.5634   0.5682   0.5733   0.5779   0.5869   0.5895   0.5995
  0.6071   0.6097   0.6157   0.6212   0.6335   0.6359   0.6460   0.6539
  0.6614   0.6672   0.6766   0.6837   0.6870   0.6928   0.6996   0.7104
  0.7291   0.7328   0.7376   0.7772   0.7915   0.7963   0.8150   0.8240
  0.8264   0.8309   0.8350   0.8374   0.8385   0.8422   0.8434   0.8452
  0.8459   0.8498   0.8542   0.8579   0.8598   0.8654   0.8715   0.8781
  0.8836   0.8856   0.8926   0.8979   0.9041   0.9080   0.9132   0.9190
  0.9225   0.9341   0.9361   0.9393   0.9473   0.9505   0.9550   0.9582
  0.9683   0.9755   0.9781   0.9876   1.0024   1.0187   1.0259   1.0360
  1.0476   1.0823   1.0951   1.1043   1.1218   1.1271   1.1504   1.2078
  1.2082   1.2158   1.2205   1.2327   1.2363   1.2422   1.2602   1.2648
  1.2693   1.2835   1.2920   1.3005   1.3102   1.3295   1.3430   1.3583
  1.3621   1.4219   1.4421   1.4886   1.4944   1.5063   1.5307   1.5511
  1.5601   1.5828   1.5909   1.5992   1.6236   1.6383   1.6484   1.6736
  1.6949   1.7228   1.7273   1.7629   1.7706   1.8010   1.8046   1.8349
  1.8637   1.8705   1.8786   1.8899   1.8962   1.9019   1.9419   1.9462
  1.9497   1.9589   1.9790   2.0008   2.0083   2.0462   2.0792   2.0799
  2.1099   2.1388   2.1400   2.2129   2.2229   2.2296   2.2318   2.2548
  2.2589   2.2660   2.2755   2.2817   2.2902   2.2973   2.3065   2.3193
  2.3242   2.3685   2.4034   2.4114   2.4382   2.4394   2.4452   2.4801
  2.4936   2.5035   2.5195   2.5337   2.5503   2.5628   2.5905   2.5980
  2.6088   2.6479   2.6517   2.6720   2.7121   2.7220   2.7291   2.7358
  2.7475   2.7583   2.7680   2.7729   2.7920   2.7985   2.8265   2.8320
  2.8839   2.9065   2.9664   2.9800   3.0416   3.0541   3.0773   3.1097
  3.1210   3.1396   3.1432   3.1735   3.2112   3.2126   3.2562   3.3284
  3.3538   3.4087   3.4893   3.5220   3.6387   3.6917   3.7030   3.7768
  3.8196   3.9082   3.9947   4.0854   4.1165   4.3602   4.7942   4.8167
  9.7421   9.7540   9.7888   9.7896   9.8052   9.8088  23.3542  23.5012
 23.8206  23.8333  23.8711  23.8825  23.9326  23.9788  24.0319  24.0373
 24.0832  24.1275  25.7698  25.7779  25.8139  25.8585  25.8867  25.8917
 26.0713  26.0884  26.1099  26.1243  26.1772  26.3112  26.4594  26.4958
 26.6342  26.6907  26.8064  26.8385 215.7324 215.7445 215.7840 215.7855
215.8057 215.8075
 --------------------------------------------------------------

          Ground-State Mulliken Net Atomic Charges

     Atom                 Charge (a.u.)
  ----------------------------------------
      1 C                    -0.267795
      2 C                    -0.318716
      3 Cl                    0.482679
      4 C                    -0.691597
      5 H                     0.227568
      6 C                     0.229174
      7 Cl                    0.502018
      8 C                    -0.001628
      9 Cl                    0.617237
     10 C                    -1.118012
     11 H                     0.226550
     12 C                     0.540538
     13 C                    -1.114109
     14 H                     0.220148
     15 C                    -0.368115
     16 Cl                    0.617641
     17 C                    -0.137670
     18 Cl                    0.607080
     19 C                    -0.352552
     20 Cl                    0.600717
     21 C                    -0.735712
     22 H                     0.234557
  ----------------------------------------
  Sum of atomic charges =     0.000000

 -----------------------------------------------------------------
                    Cartesian Multipole Moments
 -----------------------------------------------------------------
    Charge (ESU x 10^10)
                 0.0000
    Dipole Moment (Debye)
         X      -0.9289      Y      -0.0215      Z       0.6588
       Tot       1.1390
    Quadrupole Moments (Debye-Ang)
        XX    -156.8886     XY      -0.6097     YY    -145.6165
        XZ       3.9390     YZ      -0.6355     ZZ    -144.7688
    Octopole Moments (Debye-Ang^2)
       XXX    -383.9532    XXY       2.5676    XYY    -123.6815
       YYY       8.2117    XXZ      89.5083    XYZ      -1.7791
       YYZ      76.8157    XZZ    -140.5800    YZZ       4.4949
       ZZZ     247.3357
    Hexadecapole Moments (Debye-Ang^3)
      XXXX   -8862.4331   XXXY     209.2298   XXYY   -1651.9008
      XYYY     203.6893   YYYY   -1018.0130   XXXZ    1796.5281
      XXYZ      61.6594   XYYZ     598.7134   YYYZ     165.5328
      XXZZ   -2111.6844   XYZZ      73.3794   YYZZ    -820.2360
      XZZZ    1766.3078   YZZZ     180.4927   ZZZZ   -3882.9529
 -----------------------------------------------------------------
 Calculating analytic gradient of the SCF energy
 Gradient of SCF Energy
            1           2           3           4           5           6
    1   0.0000062  -0.0000657   0.0000421  -0.0000028   0.0000019  -0.0000092
    2  -0.0000127  -0.0000194  -0.0000093  -0.0000081  -0.0000096   0.0000003
    3   0.0000238  -0.0000137  -0.0000038  -0.0000245  -0.0000022   0.0000777
            7           8           9          10          11          12
    1  -0.0000001   0.0000453   0.0000011  -0.0000572   0.0000097   0.0000032
    2  -0.0000265  -0.0000211  -0.0000181  -0.0000031  -0.0000066   0.0000108
    3  -0.0000203  -0.0000902   0.0000084   0.0000130  -0.0000055  -0.0000171
           13          14          15          16          17          18
    1  -0.0000382   0.0000165   0.0000286   0.0000117   0.0000593  -0.0000183
    2   0.0000402   0.0000155   0.0000271   0.0000123  -0.0000402   0.0000212
    3   0.0000052   0.0000196  -0.0000077  -0.0000022   0.0000177   0.0000181
           19          20          21          22
    1  -0.0000798   0.0000008   0.0000530  -0.0000082
    2   0.0000590   0.0000040  -0.0000157  -0.0000001
    3   0.0000164   0.0000042  -0.0000185   0.0000013
 Max gradient component =       9.024E-05
 RMS gradient           =       2.931E-05
 Gradient time:  CPU 248.24 s  wall 248.25 s
 Geometry Optimization Parameters
   NAtoms,    NIC,     NZ,  NCons,   NDum,   NFix, NCnnct, MaxDiis
       22     155      22       0       0       0       0       0

 Cartesian Hessian Update
 Hessian updated using BFGS update


** GEOMETRY OPTIMIZATION IN DELOCALIZED INTERNAL COORDINATES **
   Searching for a Minimum

   Optimization Cycle:   6

                       Coordinates (Angstroms)
     ATOM                X               Y               Z
      1  C         0.0454638631    0.0035957001    0.0513337172
      2  C        -0.0151258273    0.1317116618    1.4473822182
      3  Cl        1.4412925607    0.3153224048    2.4114038348
      4  C        -1.2306986941    0.1564002145    2.1206387108
      5  H        -1.2526668720    0.2647677975    3.1963856789
      6  C        -2.4254370801    0.0547832940    1.4144916411
      7  Cl       -3.9262438480    0.0859912728    2.3002108539
      8  C        -2.3952751214   -0.0667529151    0.0228894134
      9  Cl       -3.8598613707   -0.1928042821   -0.9165557964
     10  C        -1.1703533208   -0.0904905527   -0.6353502556
     11  H        -1.1608595032   -0.2044379174   -1.7119315137
     12  C         1.3150119832   -0.0249136015   -0.7251991248
     13  C         2.2964346991   -0.9846797630   -0.4693210457
     14  H         2.1604316639   -1.7157540542    0.3153764723
     15  C         3.4606030792   -1.0202592839   -1.2263750451
     16  Cl        4.6411231113   -2.2554726977   -0.8651414102
     17  C         3.6814680487   -0.0961642473   -2.2582860575
     18  Cl        5.1416791012   -0.1357148150   -3.1949101712
     19  C         2.6889116695    0.8602219794   -2.5098044480
     20  Cl        2.8897400031    2.0476656400   -3.7747151190
     21  C         1.5205666356    0.8941866004   -1.7557085002
     22  H         0.7816196714    1.6557956313   -1.9678389126
   Point Group: c1    Number of degrees of freedom:    60


   Energy is  -3221.134846829

 Hessian updated using BFGS update

 60 Hessian modes will be used to form the next step
  Hessian Eigenvalues:
     0.007369    0.019269    0.020056    0.023003    0.023355    0.023566
     0.023586    0.023692    0.023902    0.023916    0.024022    0.024101
     0.024110    0.024124    0.024129    0.024134    0.024339    0.025480
     0.029297    0.158541    0.159390    0.160081    0.160205    0.222375
     0.231775    0.234481    0.235430    0.244213    0.246173    0.249975
     0.249993    0.249995    0.250000    0.250505    0.251672    0.271343
     0.279807    0.298789    0.301033    0.301047    0.301343    0.306531
     0.334388    0.343840    0.356603    0.356685    0.356889    0.360962
     0.424206    0.430867    0.431318    0.443974    0.451331    0.468548
     0.473263    0.475716    0.478952    0.484817    0.490532    0.525045

 Minimum search - taking simple RFO step
 Searching for Lamda that Minimizes Along All modes
 Value Taken    Lamda =   0.00000000
 Step Taken.  Stepsize is  0.004822

                             Maximum     Tolerance    Cnvgd?
         Gradient           0.000115      0.000300     YES
         Displacement       0.004118      0.001200      NO
         Energy change     -0.000001      0.000001     YES

 Final energy is   -3221.1348468292235     


 ******************************
 **  OPTIMIZATION CONVERGED  **
 ******************************

                       Coordinates (Angstroms)
     ATOM                X               Y               Z
      1  C         0.0454638631    0.0035957001    0.0513337172
      2  C        -0.0151258273    0.1317116618    1.4473822182
      3  Cl        1.4412925607    0.3153224048    2.4114038348
      4  C        -1.2306986941    0.1564002145    2.1206387108
      5  H        -1.2526668720    0.2647677975    3.1963856789
      6  C        -2.4254370801    0.0547832940    1.4144916411
      7  Cl       -3.9262438480    0.0859912728    2.3002108539
      8  C        -2.3952751214   -0.0667529151    0.0228894134
      9  Cl       -3.8598613707   -0.1928042821   -0.9165557964
     10  C        -1.1703533208   -0.0904905527   -0.6353502556
     11  H        -1.1608595032   -0.2044379174   -1.7119315137
     12  C         1.3150119832   -0.0249136015   -0.7251991248
     13  C         2.2964346991   -0.9846797630   -0.4693210457
     14  H         2.1604316639   -1.7157540542    0.3153764723
     15  C         3.4606030792   -1.0202592839   -1.2263750451
     16  Cl        4.6411231113   -2.2554726977   -0.8651414102
     17  C         3.6814680487   -0.0961642473   -2.2582860575
     18  Cl        5.1416791012   -0.1357148150   -3.1949101712
     19  C         2.6889116695    0.8602219794   -2.5098044480
     20  Cl        2.8897400031    2.0476656400   -3.7747151190
     21  C         1.5205666356    0.8941866004   -1.7557085002
     22  H         0.7816196714    1.6557956313   -1.9678389126

Z-matrix Print:
$molecule
0 1
Cl
C  1 1.756191
C  2 1.389785 1 117.230746
H  3 1.081415 2 120.095406 1 -1.222960 0
C  3 1.391535 2 120.253401 1 178.164960 0
C  5 1.397225 3 119.553423 2 -0.263028 0
C  6 1.390783 5 119.464216 3 0.292801 0
H  7 1.082636 6 118.695851 5 178.826138 0
C  7 1.399499 6 122.125407 5 0.009360 0
C  9 1.488479 7 118.927836 6 -179.808474 0
C  10 1.396047 9 119.872407 7 55.402503 0
H  11 1.082169 10 120.497146 9 2.625330 0
C  11 1.390987 10 120.515912 9 -178.536231 0
C  10 1.396358 9 121.133483 7 -122.652631 0
H  14 1.081072 10 120.623838 9 -1.287028 0
C  14 1.389131 10 120.448301 9 178.283917 0
C  13 1.401108 11 120.955184 10 0.248515 0
Cl 17 1.735236 13 120.983529 11 -179.784191 0
Cl 5 1.742955 3 118.692624 2 179.840070 0
Cl 6 1.744551 5 121.634432 3 -179.807370 0
Cl 16 1.746388 14 118.157381 10 -179.417122 0
Cl 13 1.746526 11 118.204210 10 -179.450288 0
$end


 --------------------------------------------------------------

                    Orbital Energies (a.u.)
 --------------------------------------------------------------

 Alpha MOs
 -- Occupied --
********-101.5793-101.5787-101.5781-101.5771-101.5762 -10.2774 -10.2771
-10.2747 -10.2747 -10.2746 -10.2742 -10.2375 -10.2321 -10.2257 -10.2252
-10.2189 -10.2178  -9.4950  -9.4938  -9.4934  -9.4927  -9.4916  -9.4907
 -7.2598  -7.2587  -7.2582  -7.2577  -7.2565  -7.2557  -7.2499  -7.2491
 -7.2487  -7.2483  -7.2480  -7.2476  -7.2475  -7.2467  -7.2463  -7.2459
 -7.2455  -7.2449  -0.9545  -0.9485  -0.9120  -0.9008  -0.8866  -0.8795
 -0.8624  -0.8449  -0.7976  -0.7664  -0.7636  -0.7420  -0.6683  -0.6517
 -0.6393  -0.6097  -0.5549  -0.5451  -0.5284  -0.5250  -0.5022  -0.4859
 -0.4708  -0.4689  -0.4669  -0.4541  -0.4501  -0.4383  -0.4193  -0.4115
 -0.4101  -0.3975  -0.3877  -0.3732  -0.3670  -0.3535  -0.3527  -0.3482
 -0.3426  -0.3405  -0.3357  -0.3314  -0.3207  -0.2932  -0.2774  -0.2753
 -0.2628
 -- Virtual --
 -0.0750  -0.0628  -0.0543  -0.0397  -0.0385  -0.0306  -0.0130  -0.0051
  0.0014   0.0116   0.0127   0.0166   0.0203   0.0228   0.0296   0.0388
  0.0390   0.0467   0.0499   0.0593   0.0630   0.0654   0.0693   0.0719
  0.0761   0.0809   0.0840   0.0864   0.0910   0.0929   0.0950   0.1029
  0.1037   0.1056   0.1081   0.1114   0.1124   0.1172   0.1223   0.1239
  0.1254   0.1266   0.1287   0.1319   0.1352   0.1398   0.1410   0.1450
  0.1479   0.1545   0.1565   0.1612   0.1677   0.1694   0.1719   0.1756
  0.1784   0.1828   0.1877   0.1936   0.1972   0.1998   0.2076   0.2125
  0.2154   0.2233   0.2262   0.2298   0.2361   0.2370   0.2421   0.2433
  0.2455   0.2512   0.2547   0.2584   0.2624   0.2642   0.2671   0.2688
  0.2764   0.2781   0.2819   0.2854   0.2867   0.2915   0.2957   0.3014
  0.3057   0.3075   0.3132   0.3274   0.3288   0.3345   0.3378   0.3570
  0.3984   0.4130   0.4234   0.4283   0.4333   0.4347   0.4397   0.4455
  0.4498   0.4541   0.4615   0.4645   0.4679   0.4715   0.4745   0.4847
  0.4880   0.4930   0.4956   0.4999   0.5021   0.5343   0.5443   0.5532
  0.5556   0.5634   0.5682   0.5733   0.5779   0.5869   0.5895   0.5995
  0.6071   0.6097   0.6157   0.6212   0.6335   0.6359   0.6460   0.6539
  0.6614   0.6672   0.6766   0.6837   0.6870   0.6928   0.6996   0.7104
  0.7291   0.7328   0.7376   0.7772   0.7915   0.7963   0.8150   0.8240
  0.8264   0.8309   0.8350   0.8374   0.8385   0.8422   0.8434   0.8452
  0.8459   0.8498   0.8542   0.8579   0.8598   0.8654   0.8715   0.8781
  0.8836   0.8856   0.8926   0.8979   0.9041   0.9080   0.9132   0.9190
  0.9225   0.9341   0.9361   0.9393   0.9473   0.9505   0.9550   0.9582
  0.9683   0.9755   0.9781   0.9876   1.0024   1.0187   1.0259   1.0360
  1.0476   1.0823   1.0951   1.1043   1.1218   1.1271   1.1504   1.2078
  1.2082   1.2158   1.2205   1.2327   1.2363   1.2422   1.2602   1.2648
  1.2693   1.2835   1.2920   1.3005   1.3102   1.3295   1.3430   1.3583
  1.3621   1.4219   1.4421   1.4886   1.4944   1.5063   1.5307   1.5511
  1.5601   1.5828   1.5909   1.5992   1.6236   1.6383   1.6484   1.6736
  1.6949   1.7228   1.7273   1.7629   1.7706   1.8010   1.8046   1.8349
  1.8637   1.8705   1.8786   1.8899   1.8962   1.9019   1.9419   1.9462
  1.9497   1.9589   1.9790   2.0008   2.0083   2.0462   2.0792   2.0799
  2.1099   2.1388   2.1400   2.2129   2.2229   2.2296   2.2318   2.2548
  2.2589   2.2660   2.2755   2.2817   2.2902   2.2973   2.3065   2.3193
  2.3242   2.3685   2.4034   2.4114   2.4382   2.4394   2.4452   2.4801
  2.4936   2.5035   2.5195   2.5337   2.5503   2.5628   2.5905   2.5980
  2.6088   2.6479   2.6517   2.6720   2.7121   2.7220   2.7291   2.7358
  2.7475   2.7583   2.7680   2.7729   2.7920   2.7985   2.8265   2.8320
  2.8839   2.9065   2.9664   2.9800   3.0416   3.0541   3.0773   3.1097
  3.1210   3.1396   3.1432   3.1735   3.2112   3.2126   3.2562   3.3284
  3.3538   3.4087   3.4893   3.5220   3.6387   3.6917   3.7030   3.7768
  3.8196   3.9082   3.9947   4.0854   4.1165   4.3602   4.7942   4.8167
  9.7421   9.7540   9.7888   9.7896   9.8052   9.8088  23.3542  23.5012
 23.8206  23.8333  23.8711  23.8825  23.9326  23.9788  24.0319  24.0373
 24.0832  24.1275  25.7698  25.7779  25.8139  25.8585  25.8867  25.8917
 26.0713  26.0884  26.1099  26.1243  26.1772  26.3112  26.4594  26.4958
 26.6342  26.6907  26.8064  26.8385 215.7324 215.7445 215.7840 215.7855
215.8057 215.8075
 --------------------------------------------------------------

          Ground-State Mulliken Net Atomic Charges

     Atom                 Charge (a.u.)
  ----------------------------------------
      1 C                    -0.267795
      2 C                    -0.318716
      3 Cl                    0.482679
      4 C                    -0.691597
      5 H                     0.227568
      6 C                     0.229174
      7 Cl                    0.502018
      8 C                    -0.001628
      9 Cl                    0.617237
     10 C                    -1.118012
     11 H                     0.226550
     12 C                     0.540538
     13 C                    -1.114109
     14 H                     0.220148
     15 C                    -0.368115
     16 Cl                    0.617641
     17 C                    -0.137670
     18 Cl                    0.607080
     19 C                    -0.352552
     20 Cl                    0.600717
     21 C                    -0.735712
     22 H                     0.234557
  ----------------------------------------
  Sum of atomic charges =     0.000000

 -----------------------------------------------------------------
                    Cartesian Multipole Moments
 -----------------------------------------------------------------
    Charge (ESU x 10^10)
                 0.0000
    Dipole Moment (Debye)
         X      -0.9289      Y      -0.0215      Z       0.6588
       Tot       1.1390
    Quadrupole Moments (Debye-Ang)
        XX    -156.8886     XY      -0.6097     YY    -145.6165
        XZ       3.9390     YZ      -0.6355     ZZ    -144.7688
    Octopole Moments (Debye-Ang^2)
       XXX    -383.9532    XXY       2.5676    XYY    -123.6815
       YYY       8.2117    XXZ      89.5083    XYZ      -1.7791
       YYZ      76.8157    XZZ    -140.5800    YZZ       4.4949
       ZZZ     247.3357
    Hexadecapole Moments (Debye-Ang^3)
      XXXX   -8862.4331   XXXY     209.2298   XXYY   -1651.9008
      XYYY     203.6893   YYYY   -1018.0130   XXXZ    1796.5281
      XXYZ      61.6594   XYYZ     598.7134   YYYZ     165.5328
      XXZZ   -2111.6844   XYZZ      73.3794   YYZZ    -820.2360
      XZZZ    1766.3078   YZZZ     180.4927   ZZZZ   -3882.9529
 -----------------------------------------------------------------
Archival summary:
1\1\november\OPT\ProcedureUnspecified\BasisUnspecified\l6124\taweetha\WedJan1516:14:342020WedJan1516:14:342020\0\\#,OPT,ProcedureUnspecified,BasisUnspecified,\\0,1\Cl\C,1,1.75619\C,2,1.38978,1,117.231\H,3,1.08141,2,120.095,1,-1.22296,0\C,3,1.39153,2,120.253,1,178.165,0\C,5,1.39722,3,119.553,2,-0.263028,0\C,6,1.39078,5,119.464,3,0.292801,0\H,7,1.08264,6,118.696,5,178.826,0\C,7,1.3995,6,122.125,5,0.00936012,0\C,9,1.48848,7,118.928,6,-179.808,0\C,10,1.39605,9,119.872,7,55.4025,0\H,11,1.08217,10,120.497,9,2.62533,0\C,11,1.39099,10,120.516,9,-178.536,0\C,10,1.39636,9,121.133,7,-122.653,0\H,14,1.08107,10,120.624,9,-1.28703,0\C,14,1.38913,10,120.448,9,178.284,0\C,13,1.40111,11,120.955,10,0.248515,0\Cl,17,1.73524,13,120.984,11,-179.784,0\Cl,5,1.74296,3,118.693,2,179.84,0\Cl,6,1.74455,5,121.634,3,-179.807,0\Cl,16,1.74639,14,118.157,10,-179.417,0\Cl,13,1.74653,11,118.204,10,-179.45,0\\\@

 Total job time:  5843.03s(wall), 5842.68s(cpu) 
 Wed Jan 15 16:14:34 2020

        *************************************************************
        *                                                           *
        *  Thank you very much for using Q-Chem.  Have a nice day.  *
        *                                                           *
        *************************************************************


 
User input: 2 of 2 
 
                  Welcome to Q-Chem
     A Quantum Leap Into The Future Of Chemistry


 Q-Chem 5.2 (devel), Q-Chem, Inc., Pleasanton, CA (2019)

 Yihan Shao,  Zhengting Gan,  E. Epifanovsky,  A. T. B. Gilbert,  M. Wormit,  
 J. Kussmann,  A. W. Lange,  A. Behn,  Jia Deng,  Xintian Feng,  D. Ghosh,  
 M. Goldey,  P. R. Horn,  L. D. Jacobson,  I. Kaliman,  T. Kus,  A. Landau,  
 Jie Liu,  E. I. Proynov,  R. M. Richard,  R. P. Steele,  E. J. Sundstrom,  
 H. L. Woodcock III,  P. M. Zimmerman,  D. Zuev,  B. Albrecht,  E. Alguire,  
 S. A. Baeppler,  D. Barton,  Z. Benda,  Y. A. Bernard,  E. J. Berquist,  
 K. B. Bravaya,  H. Burton,  D. Casanova,  Chun-Min Chang,  Yunqing Chen,  
 A. Chien,  K. D. Closser,  M. P. Coons,  S. Coriani,  S. Dasgupta,  
 A. L. Dempwolff,  M. Diedenhofen,  Hainam Do,  R. G. Edgar,  Po-Tung Fang,  
 S. Faraji,  S. Fatehi,  Qingguo Feng,  K. D. Fenk,  J. Fosso-Tande,  
 J. Gayvert,  Qinghui Ge,  A. Ghysels,  G. Gidofalvi,  J. Gomes,  
 J. Gonthier,  A. Gunina,  D. Hait,  M. W. D. Hanson-Heine,  
 P. H. P. Harbach,  A. W. Hauser,  M. F. Herbst,  J. E. Herr,  
 E. G. Hohenstein,  Z. C. Holden,  Kerwin Hui,  B. C. Huynh,  T.-C. Jagau,  
 Hyunjun Ji,  B. Kaduk,  K. Khistyaev,  Jaehoon Kim,  P. Klunzinger,  K. Koh,  
 D. Kosenkov,  L. Koulias,  T. Kowalczyk,  C. M. Krauter,  A. Kunitsa,  
 Ka Un Lao,  A. Laurent,  K. V. Lawler,  Joonho Lee,  D. Lefrancois,  
 S. Lehtola,  D. S. Levine,  Yi-Pei Li,  You-Sheng Lin,  Fenglai Liu,  
 E. Livshits,  A. Luenser,  P. Manohar,  E. Mansoor,  S. F. Manzer,  
 Shan-Ping Mao,  Yuezhi Mao,  N. Mardirossian,  A. V. Marenich,  
 T. Markovich,  L. A. Martinez-Martinez,  S. A. Maurer,  N. J. Mayhall,  
 S. C. McKenzie,  J.-M. Mewes,  P. Morgante,  A. F. Morrison,  
 J. W. Mullinax,  K. Nanda,  T. S. Nguyen-Beck,  R. Olivares-Amaya,  
 J. A. Parkhill,  Zheng Pei,  T. M. Perrine,  F. Plasser,  P. Pokhilko,  
 S. Prager,  A. Prociuk,  E. Ramos,  D. R. Rehn,  F. Rob,  M. Scheurer,  
 M. Schneider,  N. Sergueev,  S. M. Sharada,  S. Sharma,  D. W. Small,  
 T. Stauch,  T. Stein,  Yu-Chuan Su,  A. J. W. Thom,  A. Tkatchenko,  
 T. Tsuchimochi,  N. M. Tubman,  L. Vogt,  M. L. Vidal,  O. Vydrov,  
 M. A. Watson,  J. Wenzel,  M. de Wergifosse,  T. A. Wesolowski,  A. White,  
 J. Witte,  A. Yamada,  Jun Yang,  K. Yao,  S. Yeganeh,  S. R. Yost,  
 Zhi-Qiang You,  A. Zech,  Igor Ying Zhang,  Xing Zhang,  Yan Zhao,  
 Ying Zhu,  B. R. Brooks,  G. K. L. Chan,  C. J. Cramer,  M. S. Gordon,  
 W. J. Hehre,  A. Klamt,  M. W. Schmidt,  C. D. Sherrill,  D. G. Truhlar,  
 A. Aspuru-Guzik,  R. Baer,  A. T. Bell,  N. A. Besley,  Jeng-Da Chai,  
 A. E. DePrince, III,  R. A. DiStasio Jr.,  A. Dreuw,  B. D. Dunietz,  
 T. R. Furlani,  Chao-Ping Hsu,  Yousung Jung,  Jing Kong,  D. S. Lambrecht,  
 WanZhen Liang,  C. Ochsenfeld,  V. A. Rassolov,  L. V. Slipchenko,  
 J. E. Subotnik,  T. Van Voorhis,  J. M. Herbert,  A. I. Krylov,  
 P. M. W. Gill,  M. Head-Gordon

 Contributors to earlier versions of Q-Chem not listed above: 
 R. D. Adamson,  B. Austin,  J. Baker,  G. J. O. Beran,  K. Brandhorst,  
 S. T. Brown,  E. F. C. Byrd,  A. K. Chakraborty,  C.-L. Cheng,  
 Siu Hung Chien,  D. M. Chipman,  D. L. Crittenden,  H. Dachsel,  
 R. J. Doerksen,  A. D. Dutoi,  L. Fusti-Molnar,  W. A. Goddard III,  
 A. Golubeva-Zadorozhnaya,  S. R. Gwaltney,  G. Hawkins,  A. Heyden,  
 S. Hirata,  G. Kedziora,  F. J. Keil,  C. Kelley,  Jihan Kim,  R. A. King,  
 R. Z. Khaliullin,  P. P. Korambath,  W. Kurlancheek,  A. M. Lee,  M. S. Lee,  
 S. V. Levchenko,  Ching Yeh Lin,  D. Liotard,  R. C. Lochan,  I. Lotan,  
 P. E. Maslen,  N. Nair,  D. P. O'Neill,  D. Neuhauser,  E. Neuscamman,  
 C. M. Oana,  R. Olson,  B. Peters,  R. Peverati,  P. A. Pieniazek,  
 Y. M. Rhee,  J. Ritchie,  M. A. Rohrdanz,  E. Rosta,  N. J. Russ,  
 H. F. Schaefer III,  N. E. Schultz,  N. Shenvi,  A. C. Simmonett,  A. Sodt,  
 D. Stuck,  K. S. Thanthiriwatte,  V. Vanovschi,  Tao Wang,  A. Warshel,  
 C. F. Williams,  Q. Wu,  X. Xu,  W. Zhang

 Please cite Q-Chem as follows:
 Y. Shao et al., Mol. Phys. 113, 184-215 (2015)
 DOI: 10.1080/00268976.2014.952696

 Q-Chem 5.2.1 for Intel X86 EM64T Linux

 Parts of Q-Chem use Armadillo 8.300.2 (Tropical Shenanigans).
 http://arma.sourceforge.net/

 Q-Chem begins on Wed Jan 15 16:14:34 2020  

Host: 
0

     Scratch files written to /scratch/taweetham/qchem24350//
NAlpha2: 178
NElect   178
Mult     1
The previous job contains 0 fragments, simply inherited here

 Q-Chem warning in module libgen/rem_setup.C, line 2168:

 Setting Thresh to 1e-14


Checking the input file for inconsistencies... 	...done.

--------------------------------------------------------------
User input:
--------------------------------------------------------------

$MOLECULE
READ
$END

$REM
   JOB_TYPE 	FREQUENCY
   BASIS 	6-311++G**
   METHOD	B3LYP
   SCF_GUESS_ALWAYS     TRUE
   S2THRESH     15
   THRESH       15
   MEM_TOTAL    10000
$END

--------------------------------------------------------------
 ----------------------------------------------------------------
             Standard Nuclear Orientation (Angstroms)
    I     Atom           X                Y                Z
 ----------------------------------------------------------------
    1      C       1.0018802892     0.1436375375     0.0594275905
    2      C       1.6884509859     1.2260254015     0.6304734883
    3      Cl      0.8279094582     2.5495592787     1.3998443080
    4      C       3.0772256027     1.2771886598     0.6442069773
    5      H       3.5844365841     2.1176498832     1.0978804563
    6      C       3.8224485985     0.2428021219     0.0864824301
    7      Cl      5.5616863897     0.3508174869     0.1222315959
    8      C       3.1651817902    -0.8508651990    -0.4828414568
    9      Cl      4.0454048662    -2.1794418522    -1.1924544103
   10      C       1.7748596307    -0.8861330581    -0.4889098824
   11      H       1.2782755320    -1.7302471208    -0.9504042182
   12      C      -0.4817161468     0.0304692438     0.0181599659
   13      C      -1.2638350745     1.0114641216    -0.5948280078
   14      H      -0.8052449811     1.8859421527    -1.0349415601
   15      C      -2.6447835686     0.8740535839    -0.6563444976
   16      Cl     -3.5633024416     2.1292685146    -1.4504654082
   17      C      -3.2861860490    -0.2444505687    -0.1039636258
   18      Cl     -5.0123497578    -0.4080277798    -0.1721299084
   19      C      -2.4922439933    -1.2250913406     0.5052194091
   20      Cl     -3.2148527431    -2.6456889512     1.2194270091
   21      C      -1.1089397036    -1.0912195306     0.5634602248
   22      H      -0.5279494201    -1.8609045993     1.0545054661
 ----------------------------------------------------------------
 Molecular Point Group                 C1    NOp =  1
 Largest Abelian Subgroup              C1    NOp =  1
 Nuclear Repulsion Energy =        1945.13348497 hartrees
 There are       89 alpha and       89 beta electrons
 Requested basis set is 6-311++G(d,p)
 There are 170 shells and 472 basis functions

 Total QAlloc Memory Limit  10000 MB
 Mega-Array Size       188 MB
 MEM_STATIC part       192 MB
 A cutoff of  1.0D-15 yielded  10667 shell pairs
 There are     90193 function pairs (     96828 Cartesian)
 Smallest overlap matrix eigenvalue = 3.04E-07
 Linear dependence detected in AO basis
 Number of orthogonalized atomic orbitals = 467
 Maximum deviation from orthogonality = 3.467E-10
 Guess from superposition of atomic densities
 Warning:  Energy on first SCF cycle will be non-variational
 SAD guess density has 178.000000 electrons

 -----------------------------------------------------------------------
  General SCF calculation program by
  Eric Jon Sundstrom, Paul Horn, Yuezhi Mao, Dmitri Zuev, Alec White,
  David Stuck, Shaama M.S., Shane Yost, Joonho Lee, David Small,
  Daniel Levine, Susi Lehtola, Hugh Burton, Evgeny Epifanovsky,
  Bang C. Huynh
 -----------------------------------------------------------------------
 Exchange:     0.2000 Hartree-Fock + 0.0800 Slater + 0.7200 B88
 Correlation:  0.1900 VWN1RPA + 0.8100 LYP
 Using SG-1 standard quadrature grid
 A restricted SCF calculation will be
 performed using DIIS
 SCF converges when DIIS error is below 1.0e-08
 ---------------------------------------
  Cycle       Energy         DIIS error
 ---------------------------------------
    1   -3225.3544801493      2.82e-02  
    2   -3221.0028297251      2.17e-03  
    3   -3220.8787882613      2.88e-03  
    4   -3221.1133132146      8.19e-04  
    5   -3221.1318090284      3.14e-04  
    6   -3221.1343225519      9.61e-05  
    7   -3221.1345449423      2.83e-05  
    8   -3221.1345627918      1.10e-05  
    9   -3221.1345659708      3.20e-06  
   10   -3221.1345662578      9.13e-07  
   11   -3221.1345662807      1.86e-07  
   12   -3221.1345662813      1.05e-07  
   13   -3221.1345662815      3.91e-08  
   14   -3221.1345662816      1.16e-08  
   15   -3221.1345662817      3.91e-09  Convergence criterion met
 ---------------------------------------
 SCF time:   CPU 747.75s  wall 747.00s 
 SCF   energy in the final basis set =    -3221.1345662817
 Total energy in the final basis set =    -3221.1345662817

 --------------------------------------------------------------

                    Orbital Energies (a.u.)
 --------------------------------------------------------------

 Alpha MOs
 -- Occupied --
********-101.5793-101.5787-101.5781-101.5770-101.5762 -10.2774 -10.2771
-10.2747 -10.2747 -10.2746 -10.2742 -10.2374 -10.2321 -10.2256 -10.2252
-10.2189 -10.2178  -9.4950  -9.4938  -9.4934  -9.4927  -9.4916  -9.4907
 -7.2597  -7.2588  -7.2582  -7.2575  -7.2565  -7.2557  -7.2498  -7.2492
 -7.2486  -7.2481  -7.2480  -7.2477  -7.2476  -7.2467  -7.2464  -7.2458
 -7.2455  -7.2449  -0.9545  -0.9485  -0.9120  -0.9008  -0.8866  -0.8796
 -0.8624  -0.8449  -0.7976  -0.7664  -0.7636  -0.7420  -0.6683  -0.6517
 -0.6393  -0.6097  -0.5549  -0.5451  -0.5284  -0.5250  -0.5022  -0.4859
 -0.4708  -0.4689  -0.4669  -0.4540  -0.4501  -0.4383  -0.4193  -0.4115
 -0.4100  -0.3975  -0.3877  -0.3732  -0.3670  -0.3535  -0.3527  -0.3481
 -0.3426  -0.3405  -0.3357  -0.3314  -0.3207  -0.2932  -0.2774  -0.2753
 -0.2628
 -- Virtual --
 -0.0750  -0.0628  -0.0543  -0.0397  -0.0386  -0.0306  -0.0130  -0.0051
  0.0015   0.0116   0.0127   0.0165   0.0204   0.0228   0.0297   0.0387
  0.0390   0.0468   0.0499   0.0594   0.0630   0.0654   0.0692   0.0718
  0.0761   0.0808   0.0841   0.0865   0.0910   0.0929   0.0949   0.1030
  0.1036   0.1056   0.1080   0.1113   0.1123   0.1172   0.1223   0.1239
  0.1254   0.1265   0.1287   0.1318   0.1352   0.1396   0.1408   0.1451
  0.1480   0.1546   0.1567   0.1611   0.1675   0.1693   0.1721   0.1754
  0.1785   0.1828   0.1878   0.1934   0.1975   0.1998   0.2080   0.2125
  0.2151   0.2231   0.2260   0.2300   0.2363   0.2368   0.2420   0.2431
  0.2457   0.2513   0.2548   0.2584   0.2624   0.2642   0.2673   0.2689
  0.2764   0.2781   0.2820   0.2856   0.2867   0.2915   0.2956   0.3015
  0.3056   0.3073   0.3129   0.3274   0.3289   0.3346   0.3376   0.3569
  0.3984   0.4130   0.4234   0.4283   0.4332   0.4347   0.4397   0.4455
  0.4499   0.4541   0.4614   0.4644   0.4677   0.4713   0.4744   0.4845
  0.4879   0.4929   0.4955   0.4999   0.5021   0.5343   0.5443   0.5533
  0.5558   0.5634   0.5682   0.5732   0.5779   0.5868   0.5895   0.5996
  0.6071   0.6097   0.6156   0.6212   0.6335   0.6358   0.6460   0.6539
  0.6615   0.6673   0.6766   0.6837   0.6870   0.6927   0.6997   0.7104
  0.7291   0.7329   0.7376   0.7772   0.7915   0.7962   0.8149   0.8241
  0.8265   0.8310   0.8349   0.8373   0.8384   0.8422   0.8434   0.8452
  0.8458   0.8498   0.8542   0.8579   0.8598   0.8653   0.8715   0.8781
  0.8836   0.8856   0.8926   0.8979   0.9041   0.9080   0.9132   0.9190
  0.9225   0.9340   0.9362   0.9393   0.9473   0.9506   0.9551   0.9582
  0.9683   0.9756   0.9781   0.9876   1.0024   1.0188   1.0258   1.0359
  1.0475   1.0823   1.0951   1.1043   1.1219   1.1271   1.1503   1.2079
  1.2082   1.2159   1.2205   1.2328   1.2364   1.2422   1.2602   1.2648
  1.2693   1.2836   1.2920   1.3005   1.3102   1.3294   1.3431   1.3583
  1.3622   1.4220   1.4421   1.4887   1.4944   1.5063   1.5307   1.5511
  1.5600   1.5828   1.5909   1.5993   1.6237   1.6383   1.6484   1.6736
  1.6949   1.7228   1.7273   1.7629   1.7707   1.8010   1.8046   1.8349
  1.8637   1.8705   1.8786   1.8899   1.8962   1.9019   1.9419   1.9462
  1.9497   1.9589   1.9790   2.0009   2.0083   2.0463   2.0792   2.0799
  2.1100   2.1389   2.1401   2.2129   2.2229   2.2297   2.2319   2.2548
  2.2589   2.2660   2.2756   2.2818   2.2902   2.2974   2.3065   2.3194
  2.3242   2.3685   2.4035   2.4114   2.4383   2.4394   2.4453   2.4801
  2.4936   2.5035   2.5195   2.5336   2.5502   2.5628   2.5905   2.5980
  2.6088   2.6480   2.6517   2.6720   2.7121   2.7220   2.7290   2.7359
  2.7476   2.7584   2.7681   2.7729   2.7920   2.7986   2.8265   2.8321
  2.8839   2.9065   2.9664   2.9800   3.0416   3.0541   3.0773   3.1097
  3.1211   3.1395   3.1432   3.1735   3.2112   3.2126   3.2562   3.3284
  3.3538   3.4086   3.4894   3.5220   3.6387   3.6917   3.7030   3.7768
  3.8197   3.9082   3.9946   4.0854   4.1166   4.3601   4.7943   4.8167
  9.7422   9.7541   9.7888   9.7897   9.8053   9.8089  23.3542  23.5012
 23.8206  23.8333  23.8712  23.8825  23.9327  23.9788  24.0320  24.0374
 24.0832  24.1275  25.7702  25.7783  25.8143  25.8589  25.8869  25.8921
 26.0717  26.0887  26.1102  26.1244  26.1778  26.3113  26.4596  26.4960
 26.6344  26.6907  26.8066  26.8387 215.7324 215.7445 215.7840 215.7855
215.8057 215.8075
 --------------------------------------------------------------

          Ground-State Mulliken Net Atomic Charges

     Atom                 Charge (a.u.)
  ----------------------------------------
      1 C                    -0.268032
      2 C                    -0.318593
      3 Cl                    0.482841
      4 C                    -0.694940
      5 H                     0.227641
      6 C                     0.230856
      7 Cl                    0.502119
      8 C                    -0.002900
      9 Cl                    0.617464
     10 C                    -1.119425
     11 H                     0.226445
     12 C                     0.547060
     13 C                    -1.115079
     14 H                     0.220089
     15 C                    -0.368907
     16 Cl                    0.616395
     17 C                    -0.135207
     18 Cl                    0.608867
     19 C                    -0.356323
     20 Cl                    0.600149
     21 C                    -0.734903
     22 H                     0.234384
  ----------------------------------------
  Sum of atomic charges =     0.000000

 -----------------------------------------------------------------
                    Cartesian Multipole Moments
 -----------------------------------------------------------------
    Charge (ESU x 10^10)
                -0.0000
    Dipole Moment (Debye)
         X       1.1262      Y       0.1741      Z       0.0202
       Tot       1.1398
    Quadrupole Moments (Debye-Ang)
        XX    -155.2820     XY       2.4012     YY    -143.6260
        XZ       1.5096     YZ      -0.0761     ZZ    -146.0432
    Octopole Moments (Debye-Ang^2)
       XXX      -9.4142    XXY      15.6362    XYY       3.3648
       YYY      -0.3488    XXZ       8.6434    XYZ       3.4497
       YYZ      -0.2186    XZZ      -1.7451    YZZ      -0.4876
       ZZZ      -0.3648
    Hexadecapole Moments (Debye-Ang^3)
      XXXX   -9790.5343   XXXY      45.9679   XXYY   -1989.0555
      XYYY     -18.1544   YYYY   -2240.2276   XXXZ      26.4276
      XXYZ      15.6359   XYYZ      -4.0478   YYYZ      -1.9471
      XXZZ   -1778.5148   XYZZ      -7.6649   YYZZ    -495.5747
      XZZZ      -5.8602   YZZZ      -0.9403   ZZZZ    -815.9065
 -----------------------------------------------------------------
 Calculating MO derivatives via CPSCF
    1     0    69    0.0194834  
    2     0    69    0.0060002  
    3     0    69    0.0006751  
    4     0    69    0.0000608  
    5    65     4    0.0000045  
    6    69     0    0.0000003  Converged
 Time for AOints: 1181.7 s (CPU) 1181.7 s (wall)
 ------------------------------------------------------------------------------
                     AOints        : Timing summary (seconds)
 ------------------------------------------------------------------------------
     job step          cpu (% of tot)      sys (% of tot)     wall (% of tot)
 ------------------------------------------------------------------------------
  AOints            0.1182E+04 ( 9.6)   0.1000E-04 ( 2.9)   0.1182E+04 ( 9.6)
 ------------------------------------------------------------------------------
   Grand Totals     0.1230E+05          0.3420E-03          0.1230E+05
 ------------------------------------------------------------------------------
 Polarizability Matrix (a.u.)
            1           2           3
    1-319.8312437   6.6080330   1.3915504
    2   6.6080330-215.0396855   0.2185277
    3   1.3915504   0.2185277-141.1728509
 Calculating analytic Hessian of the SCF energy

 Direct stationary perturbation theory relativistic correction:

 rels  =       4.761786132314
 relv  =     -18.249939704994
 rel2e =       4.944013591686
 E_rel =      -8.544139980994

 Hessian of the SCF Energy
            1           2           3           4           5           6
    1   0.6395429   0.0025714  -0.0027843  -0.1616403  -0.0947107  -0.0542331
    2   0.0025714   0.5371874   0.1806402  -0.0470128  -0.1988703  -0.0732219
    3  -0.0027843   0.1806402   0.2511828  -0.0260842  -0.0704792  -0.0996217
    4  -0.1616403  -0.0470128  -0.0260842   0.6053898   0.0513665   0.0217265
    5  -0.0947107  -0.1988703  -0.0704792   0.0513665   0.4248399   0.1677178
    6  -0.0542331  -0.0732219  -0.0996217   0.0217265   0.1677178   0.2072485
    7   0.0043430  -0.0012121  -0.0005850  -0.0670841   0.0409138   0.0244006
    8   0.0191327  -0.0255209  -0.0167708   0.0405585  -0.0966926  -0.0434901
    9   0.0104559  -0.0156460  -0.0060535   0.0249031  -0.0440159  -0.0461199
   10  -0.0230912  -0.0646930  -0.0336174  -0.3242629   0.0085901   0.0063426
   11  -0.0252020   0.0228653   0.0084597  -0.0483162  -0.0997219  -0.0217792
   12  -0.0130177   0.0099291   0.0118491  -0.0240085  -0.0224657  -0.0710180
   13  -0.0051788   0.0009788   0.0005716  -0.0105384  -0.0238505  -0.0130202
   14   0.0004152   0.0019920  -0.0017203   0.0021212   0.0024370  -0.0003181
   15   0.0005070  -0.0014512   0.0042914   0.0009161  -0.0004028   0.0029082
   16   0.0032728   0.0007486   0.0003881  -0.0338234   0.0205084   0.0120784
   17   0.0008673  -0.0558294  -0.0280526   0.0735487   0.0301614   0.0121816
   18   0.0003081  -0.0289380  -0.0170527   0.0397444   0.0130739   0.0121672
   19  -0.0019819  -0.0002860  -0.0001972   0.0043964   0.0021166   0.0011032
   20   0.0002061   0.0010427   0.0009156  -0.0006946  -0.0011204  -0.0030576
   21   0.0000643   0.0008476  -0.0002845  -0.0002056  -0.0030302   0.0030752
   22  -0.0311110   0.0674906   0.0352483  -0.0538954  -0.0300913  -0.0156902
   23   0.0200103   0.0296768   0.0123815  -0.0305306  -0.0178574  -0.0075999
   24   0.0112518   0.0131017   0.0115628  -0.0158361  -0.0074096  -0.0072057
   25  -0.0023669  -0.0039888  -0.0019173   0.0010079   0.0007846   0.0002319
   26  -0.0003301   0.0032134  -0.0008632   0.0000920   0.0000510   0.0007163
   27  -0.0002587  -0.0007968   0.0041781  -0.0000140   0.0003709  -0.0002321
   28  -0.1728648   0.0454873   0.0270806   0.0630298   0.0289429   0.0148573
   29   0.1015680  -0.2127509  -0.0794188  -0.0172465  -0.0441566  -0.0286307
   30   0.0591563  -0.0793877  -0.1026164  -0.0101342  -0.0290261  -0.0072745
   31   0.0098832   0.0143076   0.0075097  -0.0011357   0.0019711   0.0012123
   32  -0.0101050  -0.0136467  -0.0095567   0.0025375  -0.0001228  -0.0030475
   33  -0.0062747  -0.0093778  -0.0008578   0.0014718  -0.0029352   0.0039634
   34  -0.2154578  -0.0083322  -0.0032764  -0.0183647  -0.0140836  -0.0027101
   35  -0.0107384  -0.0926825  -0.0000609  -0.0257692   0.0015971   0.0000602
   36  -0.0045861   0.0002071  -0.0656684  -0.0122357  -0.0006149   0.0019823
   37  -0.0269030   0.0224858  -0.0142232   0.0017583   0.0038571   0.0000215
   38   0.0075299   0.0070347  -0.0009759  -0.0025585  -0.0016224   0.0003544
   39  -0.0008017   0.0004476   0.0037020   0.0009009  -0.0016117  -0.0004689
   40   0.0011239   0.0003636   0.0003030  -0.0001621   0.0000642  -0.0002121
   41  -0.0012425  -0.0003529  -0.0018461   0.0000602   0.0003189   0.0001109
   42   0.0003213  -0.0021646  -0.0027658  -0.0014915   0.0012329   0.0004330
   43   0.0025733   0.0019542  -0.0009672  -0.0013732  -0.0007229   0.0007573
   44   0.0032062  -0.0004389   0.0041668  -0.0002566  -0.0002917   0.0002567
   45  -0.0014471   0.0043444   0.0037599   0.0012310  -0.0003462  -0.0002437
   46   0.0002654   0.0010527  -0.0006652  -0.0001752   0.0005039   0.0003473
   47  -0.0006071  -0.0003253   0.0002878   0.0002684  -0.0005254  -0.0003647
   48   0.0002257   0.0003109  -0.0001586  -0.0000653   0.0003439   0.0002022
   49  -0.0019553   0.0001054   0.0001348   0.0005021   0.0002238  -0.0001367
   50  -0.0003846  -0.0013156  -0.0001046   0.0006207   0.0002201  -0.0004988
   51   0.0000317   0.0000184  -0.0007284  -0.0005094   0.0001817   0.0003717
   52   0.0012836   0.0000200   0.0001400  -0.0005335   0.0005630   0.0002890
   53   0.0001668   0.0000799  -0.0001559  -0.0000771  -0.0000297  -0.0000224
   54   0.0001009  -0.0001129  -0.0002747  -0.0001271  -0.0000063   0.0000222
   55   0.0024666  -0.0017926  -0.0000845   0.0001247  -0.0006871  -0.0002252
   56  -0.0024501  -0.0015968   0.0034975  -0.0000554   0.0001321   0.0001328
   57   0.0006723   0.0041826   0.0039906   0.0013558   0.0003523  -0.0000269
   58   0.0003100  -0.0011848   0.0004443  -0.0004180   0.0003559   0.0002018
   59   0.0006681  -0.0006257   0.0002751  -0.0002370   0.0002775   0.0002291
   60  -0.0003299   0.0002725   0.0000274   0.0001282  -0.0000943  -0.0000933
   61  -0.0234705  -0.0287889   0.0119403  -0.0030281   0.0036113   0.0027703
   62  -0.0126213   0.0009418   0.0011915   0.0023492   0.0014480   0.0005276
   63   0.0006190  -0.0012309   0.0040381  -0.0011541  -0.0008466  -0.0003371
   64   0.0009543  -0.0002722   0.0006410   0.0002225  -0.0002263  -0.0001085
   65   0.0020494  -0.0000809  -0.0018076  -0.0007665  -0.0004728  -0.0002550
   66   0.0000200  -0.0019744  -0.0024991  -0.0005120   0.0000098   0.0002681
            7           8           9          10          11          12
    1   0.0043430   0.0191327   0.0104559  -0.0230912  -0.0252020  -0.0130177
    2  -0.0012121  -0.0255209  -0.0156460  -0.0646930   0.0228653   0.0099291
    3  -0.0005850  -0.0167708  -0.0060535  -0.0336174   0.0084597   0.0118491
    4  -0.0670841   0.0405585   0.0249031  -0.3242629  -0.0483162  -0.0240085
    5   0.0409138  -0.0966926  -0.0440159   0.0085901  -0.0997219  -0.0224657
    6   0.0244006  -0.0434901  -0.0461199   0.0063426  -0.0217792  -0.0710180
    7   0.0892230  -0.0677596  -0.0385612  -0.0226931   0.0334346   0.0191573
    8  -0.0677596   0.1342372   0.0723880   0.0118870  -0.0110496  -0.0086708
    9  -0.0385612   0.0723880   0.0528532   0.0068612  -0.0090082  -0.0007667
   10  -0.0226931   0.0118870   0.0068612   0.6800007   0.0356374   0.0141795
   11   0.0334346  -0.0110496  -0.0090082   0.0356374   0.5902560   0.2521716
   12   0.0191573  -0.0086708  -0.0007667   0.0141795   0.2521716   0.2589218
   13   0.0006407  -0.0004242  -0.0003043  -0.1180701  -0.1067631  -0.0573163
   14   0.0012053   0.0001842   0.0014762  -0.1070129  -0.2255995  -0.1031372
   15   0.0006403   0.0015372  -0.0017948  -0.0570552  -0.1035516  -0.0902687
   16  -0.0015111  -0.0009319  -0.0005245  -0.1602793   0.1081304   0.0588603
   17  -0.0040133   0.0027762  -0.0010252   0.0496795  -0.2251952  -0.0898749
   18  -0.0019265  -0.0010653   0.0039725   0.0270034  -0.0895671  -0.1068780
   19  -0.0013927   0.0009173   0.0005068  -0.0417745   0.0011011   0.0011713
   20   0.0006636  -0.0001462  -0.0001024   0.0216753   0.0042574  -0.0002965
   21   0.0003198  -0.0001449  -0.0000162   0.0119376  -0.0000191   0.0041409
   22   0.0014553   0.0004567   0.0001909   0.0619366  -0.0177377  -0.0096703
   23   0.0010257   0.0002926   0.0005155   0.0288123  -0.0407276  -0.0256126
   24   0.0004740   0.0004914  -0.0002855   0.0148445  -0.0255622  -0.0059229
   25  -0.0004463   0.0008542   0.0005067  -0.0010757  -0.0008478  -0.0003843
   26   0.0008874  -0.0012327  -0.0005507  -0.0054197  -0.0002279  -0.0020986
   27   0.0005091  -0.0004353  -0.0006803  -0.0026179  -0.0020809   0.0025182
   28  -0.0013948  -0.0058550  -0.0029348  -0.0516390   0.0213101   0.0117186
   29  -0.0005966  -0.0002251  -0.0022111   0.0208606  -0.0121209  -0.0057201
   30  -0.0004369  -0.0024710   0.0024477   0.0119640  -0.0056680  -0.0046447
   31   0.0000336   0.0012168   0.0006816  -0.0006428   0.0007131   0.0003226
   32  -0.0000700  -0.0008783  -0.0005417   0.0007165  -0.0000698   0.0005863
   33  -0.0000503  -0.0004517  -0.0000668   0.0001540   0.0005801  -0.0008082
   34  -0.0014850   0.0026018   0.0010205   0.0030181  -0.0007814  -0.0005166
   35  -0.0023253  -0.0011406   0.0005363  -0.0015127  -0.0024889  -0.0045104
   36  -0.0011021   0.0009323  -0.0013222  -0.0001324  -0.0041051   0.0032927
   37  -0.0013996  -0.0020474  -0.0021925  -0.0007538  -0.0000594   0.0007187
   38  -0.0015173  -0.0012856  -0.0011907   0.0008506  -0.0003100  -0.0002495
   39  -0.0029601  -0.0008596  -0.0017916   0.0004367   0.0002813  -0.0000923
   40  -0.0001968  -0.0002826  -0.0007178  -0.0002121   0.0000270   0.0000952
   41  -0.0006957  -0.0000502  -0.0008799   0.0001818  -0.0000887   0.0000797
   42   0.0004099  -0.0004527  -0.0003060   0.0000664  -0.0002931  -0.0000575
   43   0.0012740   0.0008453   0.0005135   0.0005256  -0.0002578   0.0000780
   44  -0.0000686   0.0001405  -0.0000927   0.0001907  -0.0001519  -0.0001125
   45  -0.0003413  -0.0002922  -0.0000644  -0.0001948   0.0002217  -0.0001016
   46   0.0000273  -0.0002715  -0.0001969  -0.0000453  -0.0001091  -0.0000536
   47   0.0000410   0.0003325   0.0002310   0.0000130   0.0001486   0.0000610
   48  -0.0000377  -0.0001851  -0.0001719  -0.0000613  -0.0000464  -0.0000585
   49   0.0001163   0.0000681   0.0000602   0.0000035   0.0000947  -0.0000234
   50  -0.0006708  -0.0004996  -0.0002989  -0.0003214   0.0001013   0.0001179
   51   0.0006081   0.0003036   0.0001045   0.0001482  -0.0002079   0.0000829
   52   0.0000363  -0.0002354  -0.0001513  -0.0000776  -0.0001559   0.0000178
   53  -0.0000036   0.0000353   0.0000304   0.0000411  -0.0000057  -0.0000313
   54   0.0000211  -0.0000000   0.0000451   0.0000435  -0.0000278  -0.0000217
   55  -0.0008125  -0.0004650  -0.0002666  -0.0001948   0.0000986   0.0000801
   56   0.0004250   0.0001171   0.0001533   0.0001470   0.0002339  -0.0002651
   57  -0.0000543  -0.0003172  -0.0001690  -0.0003480   0.0005830   0.0002323
   58   0.0000126  -0.0000931  -0.0000644  -0.0000252  -0.0000880  -0.0001057
   59  -0.0001094  -0.0000843  -0.0001113  -0.0000658  -0.0000347  -0.0000779
   60   0.0000653   0.0000003   0.0000478   0.0000421   0.0000244   0.0000362
   61   0.0013063  -0.0002809   0.0001095  -0.0006867  -0.0002731  -0.0013338
   62   0.0005041   0.0005653   0.0003388  -0.0006193   0.0002090   0.0002183
   63  -0.0005995   0.0000362   0.0002600  -0.0000046  -0.0001503  -0.0003244
   64  -0.0000520   0.0001079   0.0001042   0.0000399   0.0000386   0.0000273
   65  -0.0000579   0.0001248   0.0000050   0.0003581  -0.0002770  -0.0000408
   66   0.0000495  -0.0000818  -0.0001222   0.0000074  -0.0002534  -0.0001110
           13          14          15          16          17          18
    1  -0.0051788   0.0004152   0.0005070   0.0032728   0.0008673   0.0003081
    2   0.0009788   0.0019920  -0.0014512   0.0007486  -0.0558294  -0.0289380
    3   0.0005716  -0.0017203   0.0042914   0.0003881  -0.0280526  -0.0170527
    4  -0.0105384   0.0021212   0.0009161  -0.0338234   0.0735487   0.0397444
    5  -0.0238505   0.0024370  -0.0004028   0.0205084   0.0301614   0.0130739
    6  -0.0130202  -0.0003181   0.0029082   0.0120784   0.0121816   0.0121672
    7   0.0006407   0.0012053   0.0006403  -0.0015111  -0.0040133  -0.0019265
    8  -0.0004242   0.0001842   0.0015372  -0.0009319   0.0027762  -0.0010653
    9  -0.0003043   0.0014762  -0.0017948  -0.0005245  -0.0010252   0.0039725
   10  -0.1180701  -0.1070129  -0.0570552  -0.1602793   0.0496795   0.0270034
   11  -0.1067631  -0.2255995  -0.1035516   0.1081304  -0.2251952  -0.0895671
   12  -0.0573163  -0.1031372  -0.0902687   0.0588603  -0.0898749  -0.1068780
   13   0.1251283   0.1117475   0.0601275   0.0096586   0.0146589   0.0078559
   14   0.1117475   0.2350551   0.1140844  -0.0113249  -0.0138668  -0.0092160
   15   0.0601275   0.1140844   0.0853137  -0.0063758  -0.0087399  -0.0013892
   16   0.0096586  -0.0113249  -0.0063758   0.5164317  -0.0061827  -0.0084834
   17   0.0146589  -0.0138668  -0.0087399  -0.0061827   0.5151780   0.2116907
   18   0.0078559  -0.0092160  -0.0013892  -0.0084834   0.2116907   0.2270278
   19   0.0006166  -0.0006488  -0.0003596  -0.1627512  -0.0091465  -0.0030129
   20   0.0009650   0.0002377   0.0015406  -0.0055463  -0.0363533  -0.0074452
   21   0.0004958   0.0015573  -0.0019424  -0.0010400  -0.0074989  -0.0261337
   22  -0.0014053   0.0027685   0.0011931  -0.1415782  -0.0476164  -0.0236708
   23   0.0019122  -0.0000543  -0.0030412  -0.1040629  -0.2156996  -0.0805003
   24   0.0010501  -0.0029062   0.0035198  -0.0540958  -0.0811913  -0.1023677
   25   0.0000952  -0.0000932  -0.0000364   0.0003906  -0.0014570  -0.0006571
   26   0.0011837  -0.0006709  -0.0004620   0.0209070  -0.0272374  -0.0163213
   27   0.0006057  -0.0004372  -0.0000537   0.0110858  -0.0157661  -0.0053744
   28  -0.0006277   0.0005973   0.0005589  -0.0246673  -0.0709697  -0.0375983
   29   0.0007879  -0.0000258   0.0006240  -0.0225701   0.0243904   0.0096239
   30   0.0004092   0.0006514  -0.0008567  -0.0122551   0.0097575   0.0125151
   31   0.0000247  -0.0000418  -0.0000143  -0.0042304   0.0009485   0.0006864
   32  -0.0000591  -0.0000010  -0.0000571   0.0001516   0.0020438  -0.0017098
   33  -0.0000207  -0.0000393   0.0000475   0.0002180  -0.0019819   0.0040772
   34   0.0001307   0.0002183   0.0000307  -0.0020312  -0.0003456  -0.0002159
   35  -0.0011185   0.0002522   0.0000081   0.0000795  -0.0012002  -0.0001858
   36  -0.0004431  -0.0000112   0.0002548   0.0001036   0.0003191  -0.0007782
   37  -0.0000555  -0.0000326   0.0000908   0.0007718   0.0000359  -0.0000987
   38  -0.0000592   0.0000656  -0.0000766  -0.0004025   0.0004235   0.0002312
   39   0.0000805   0.0000191  -0.0000308  -0.0000979   0.0002183   0.0001746
   40   0.0000065   0.0000044  -0.0000307  -0.0001036  -0.0001797  -0.0000823
   41  -0.0000031  -0.0000117  -0.0000034   0.0000756   0.0001511   0.0000972
   42  -0.0000677  -0.0000058   0.0000015  -0.0000721  -0.0000367   0.0000117
   43   0.0000027  -0.0000229  -0.0000783  -0.0004309   0.0002578   0.0000215
   44   0.0000013   0.0000184  -0.0000384   0.0002865   0.0002439   0.0001344
   45   0.0000743  -0.0000140   0.0000188  -0.0001853  -0.0002480  -0.0001376
   46  -0.0000405   0.0000059   0.0000014   0.0002454   0.0000782   0.0000501
   47   0.0000387  -0.0000112   0.0000085  -0.0002505  -0.0001159  -0.0000391
   48  -0.0000271   0.0000065   0.0000028   0.0001813   0.0000400   0.0000314
   49   0.0000268  -0.0000056   0.0000074  -0.0002456  -0.0000488  -0.0000404
   50  -0.0000077   0.0000052   0.0000500   0.0000182  -0.0002864  -0.0001882
   51  -0.0000252  -0.0000018  -0.0000232  -0.0000445   0.0001808  -0.0001068
   52  -0.0000639   0.0000125   0.0000064   0.0004333   0.0001341   0.0000779
   53  -0.0000039   0.0000009  -0.0000006   0.0000404   0.0000357   0.0000793
   54  -0.0000043   0.0000032  -0.0000082   0.0000161   0.0000467   0.0000404
   55  -0.0000007   0.0000308  -0.0000031  -0.0002637  -0.0005077  -0.0001376
   56   0.0000279  -0.0000323  -0.0000146  -0.0003777  -0.0000713   0.0000579
   57   0.0000775  -0.0000250   0.0000349   0.0001756  -0.0003405  -0.0000408
   58  -0.0000428   0.0000030   0.0000051   0.0002026   0.0001169   0.0000320
   59  -0.0000354   0.0000009   0.0000090   0.0002971   0.0001143   0.0000586
   60   0.0000204   0.0000004  -0.0000119  -0.0001561  -0.0000890  -0.0000199
   61  -0.0003197   0.0000419  -0.0001028   0.0005970   0.0001062   0.0000667
   62   0.0000461   0.0000287  -0.0000286   0.0005014   0.0000099  -0.0000488
   63  -0.0001135   0.0000221  -0.0000038   0.0001925   0.0002964   0.0002635
   64   0.0000129   0.0000108  -0.0000287  -0.0000848   0.0000238   0.0000747
   65  -0.0000234  -0.0000046   0.0000062  -0.0000908   0.0003257   0.0001781
   66  -0.0000263   0.0000116  -0.0000101   0.0000293   0.0001129  -0.0000024
           19          20          21          22          23          24
    1  -0.0019819   0.0002061   0.0000643  -0.0311110   0.0200103   0.0112518
    2  -0.0002860   0.0010427   0.0008476   0.0674906   0.0296768   0.0131017
    3  -0.0001972   0.0009156  -0.0002845   0.0352483   0.0123815   0.0115628
    4   0.0043964  -0.0006946  -0.0002056  -0.0538954  -0.0305306  -0.0158361
    5   0.0021166  -0.0011204  -0.0030302  -0.0300913  -0.0178574  -0.0074096
    6   0.0011032  -0.0030576   0.0030752  -0.0156902  -0.0075999  -0.0072057
    7  -0.0013927   0.0006636   0.0003198   0.0014553   0.0010257   0.0004740
    8   0.0009173  -0.0001462  -0.0001449   0.0004567   0.0002926   0.0004914
    9   0.0005068  -0.0001024  -0.0000162   0.0001909   0.0005155  -0.0002855
   10  -0.0417745   0.0216753   0.0119376   0.0619366   0.0288123   0.0148445
   11   0.0011011   0.0042574  -0.0000191  -0.0177377  -0.0407276  -0.0255622
   12   0.0011713  -0.0002965   0.0041409  -0.0096703  -0.0256126  -0.0059229
   13   0.0006166   0.0009650   0.0004958  -0.0014053   0.0019122   0.0010501
   14  -0.0006488   0.0002377   0.0015573   0.0027685  -0.0000543  -0.0029062
   15  -0.0003596   0.0015406  -0.0019424   0.0011931  -0.0030412   0.0035198
   16  -0.1627512  -0.0055463  -0.0010400  -0.1415782  -0.1040629  -0.0540958
   17  -0.0091465  -0.0363533  -0.0074989  -0.0476164  -0.2156996  -0.0811913
   18  -0.0030129  -0.0074452  -0.0261337  -0.0236708  -0.0805003  -0.1023677
   19   0.2352241   0.0107738   0.0026556  -0.0350428  -0.0004048   0.0002741
   20   0.0107738   0.0370234   0.0137883  -0.0225773   0.0002573  -0.0012997
   21   0.0026556   0.0137883   0.0183308  -0.0113485  -0.0016011   0.0024632
   22  -0.0350428  -0.0225773  -0.0113485   0.6014036   0.0438383   0.0186882
   23  -0.0004048   0.0002573  -0.0016011   0.0438383   0.4493544   0.1766786
   24   0.0002741  -0.0012997   0.0024632   0.0186882   0.1766786   0.2070464
   25   0.0016649  -0.0056799  -0.0029975  -0.0711843   0.0490259   0.0258249
   26  -0.0007311  -0.0027662  -0.0008552   0.0454520  -0.1056020  -0.0447826
   27  -0.0003364  -0.0009021  -0.0014983   0.0238505  -0.0449256  -0.0454460
   28   0.0025395   0.0011466   0.0005297  -0.3208827   0.0131583   0.0099432
   29  -0.0039971  -0.0027577  -0.0033298  -0.0451127  -0.1005024  -0.0219659
   30  -0.0020652  -0.0034382   0.0020005  -0.0208099  -0.0222255  -0.0707842
   31  -0.0012108  -0.0008706  -0.0004655  -0.0116870  -0.0245620  -0.0133238
   32   0.0003323   0.0002847   0.0000423   0.0019589   0.0017240  -0.0006891
   33   0.0002625   0.0001008   0.0001796   0.0017047  -0.0003242   0.0030765
   34   0.0010437   0.0000190   0.0001044   0.0025342   0.0026013   0.0007747
   35   0.0000281   0.0000970   0.0002037   0.0021932  -0.0009939  -0.0040555
   36   0.0000252   0.0002291  -0.0003043   0.0004055  -0.0040218   0.0045039
   37  -0.0006223   0.0000040  -0.0001082  -0.0003460  -0.0005909   0.0014110
   38  -0.0001715  -0.0000876   0.0000436   0.0001959   0.0000391  -0.0001495
   39   0.0000296  -0.0000009   0.0000300   0.0001228   0.0001994  -0.0003071
   40   0.0000753   0.0000084  -0.0000021   0.0001178   0.0001884   0.0000367
   41  -0.0000818  -0.0000062  -0.0000170  -0.0001229  -0.0002455  -0.0000294
   42   0.0000386  -0.0000081  -0.0000178   0.0000304  -0.0000547  -0.0000055
   43   0.0002891  -0.0000253   0.0000360  -0.0003521   0.0001264  -0.0001327
   44  -0.0003361  -0.0000627   0.0000061   0.0000310  -0.0001791  -0.0006421
   45   0.0003926   0.0000428   0.0000072   0.0001080   0.0005574   0.0006027
   46  -0.0002814  -0.0000290  -0.0000151   0.0000750  -0.0002543  -0.0000370
   47   0.0002966   0.0000387   0.0000112  -0.0000898   0.0002701   0.0001284
   48  -0.0002084  -0.0000202  -0.0000099   0.0000278  -0.0001972  -0.0000802
   49   0.0003463   0.0000251   0.0000213  -0.0002818   0.0002419   0.0001747
   50   0.0000196   0.0000542  -0.0000337   0.0003719   0.0001513   0.0003771
   51   0.0000156  -0.0000333   0.0000370  -0.0001984  -0.0000500  -0.0001727
   52  -0.0005573  -0.0000519  -0.0000242   0.0001996  -0.0004173  -0.0004008
   53  -0.0000542  -0.0000066   0.0000017  -0.0000422  -0.0000408  -0.0001005
   54  -0.0000251  -0.0000046  -0.0000036  -0.0000320  -0.0000610  -0.0000168
   55   0.0002475   0.0000899  -0.0000330   0.0005254   0.0006333   0.0006180
   56   0.0004184   0.0000219   0.0000376  -0.0004525   0.0005321   0.0000252
   57  -0.0003722  -0.0000121  -0.0000399   0.0006547  -0.0000231  -0.0002545
   58  -0.0002406  -0.0000223  -0.0000063   0.0000302  -0.0002871  -0.0001369
   59  -0.0003607  -0.0000253  -0.0000080   0.0001251  -0.0003970  -0.0002320
   60   0.0001811   0.0000193   0.0000050  -0.0000351   0.0002341   0.0000884
   61  -0.0006480  -0.0000918   0.0000831  -0.0002866  -0.0005574  -0.0013303
   62   0.0001053   0.0000199  -0.0000100  -0.0004553  -0.0000403   0.0002205
   63  -0.0000467   0.0000132  -0.0000031  -0.0007932   0.0000712  -0.0000253
   64   0.0000604   0.0000129  -0.0000016  -0.0002195   0.0001000  -0.0000706
   65   0.0001098  -0.0000027   0.0000083  -0.0005856   0.0000447  -0.0000069
   66  -0.0000324  -0.0000287  -0.0000156   0.0000240  -0.0003993   0.0000104
           25          26          27          28          29          30
    1  -0.0023669  -0.0003301  -0.0002587  -0.1728648   0.1015680   0.0591563
    2  -0.0039888   0.0032134  -0.0007968   0.0454873  -0.2127509  -0.0793877
    3  -0.0019173  -0.0008632   0.0041781   0.0270806  -0.0794188  -0.1026164
    4   0.0010079   0.0000920  -0.0000140   0.0630298  -0.0172465  -0.0101342
    5   0.0007846   0.0000510   0.0003709   0.0289429  -0.0441566  -0.0290261
    6   0.0002319   0.0007163  -0.0002321   0.0148573  -0.0286307  -0.0072745
    7  -0.0004463   0.0008874   0.0005091  -0.0013948  -0.0005966  -0.0004369
    8   0.0008542  -0.0012327  -0.0004353  -0.0058550  -0.0002251  -0.0024710
    9   0.0005067  -0.0005507  -0.0006803  -0.0029348  -0.0022111   0.0024477
   10  -0.0010757  -0.0054197  -0.0026179  -0.0516390   0.0208606   0.0119640
   11  -0.0008478  -0.0002279  -0.0020809   0.0213101  -0.0121209  -0.0056680
   12  -0.0003843  -0.0020986   0.0025182   0.0117186  -0.0057201  -0.0046447
   13   0.0000952   0.0011837   0.0006057  -0.0006277   0.0007879   0.0004092
   14  -0.0000932  -0.0006709  -0.0004372   0.0005973  -0.0000258   0.0006514
   15  -0.0000364  -0.0004620  -0.0000537   0.0005589   0.0006240  -0.0008567
   16   0.0003906   0.0209070   0.0110858  -0.0246673  -0.0225701  -0.0122551
   17  -0.0014570  -0.0272374  -0.0157661  -0.0709697   0.0243904   0.0097575
   18  -0.0006571  -0.0163213  -0.0053744  -0.0375983   0.0096239   0.0125151
   19   0.0016649  -0.0007311  -0.0003364   0.0025395  -0.0039971  -0.0020652
   20  -0.0056799  -0.0027662  -0.0009021   0.0011466  -0.0027577  -0.0034382
   21  -0.0029975  -0.0008552  -0.0014983   0.0005297  -0.0033298   0.0020005
   22  -0.0711843   0.0454520   0.0238505  -0.3208827  -0.0451127  -0.0208099
   23   0.0490259  -0.1056020  -0.0449256   0.0131583  -0.1005024  -0.0222255
   24   0.0258249  -0.0447826  -0.0454460   0.0099432  -0.0219659  -0.0707842
   25   0.0935232  -0.0739801  -0.0394633  -0.0219953   0.0332682   0.0179400
   26  -0.0739801   0.1452584   0.0719494   0.0123735  -0.0107345  -0.0080472
   27  -0.0394633   0.0719494   0.0488987   0.0067515  -0.0082152  -0.0004463
   28  -0.0219953   0.0123735   0.0067515   0.6761143   0.0312570   0.0135092
   29   0.0332682  -0.0107345  -0.0082152   0.0312570   0.5777604   0.2428620
   30   0.0179400  -0.0080472  -0.0004463   0.0135092   0.2428620   0.2573011
   31   0.0007960  -0.0004901  -0.0003042  -0.1154123  -0.1026843  -0.0567242
   32   0.0010958   0.0003216   0.0015022  -0.1036342  -0.2233379  -0.1029241
   33   0.0005324   0.0015129  -0.0017880  -0.0576691  -0.1036914  -0.0916107
   34   0.0002002  -0.0005047  -0.0001275  -0.0294410   0.0102314   0.0007510
   35   0.0011028  -0.0004053  -0.0002952   0.0249223   0.0055978   0.0002725
   36   0.0004915  -0.0001770  -0.0000495   0.0124932   0.0006397   0.0038552
   37  -0.0004183   0.0003181   0.0001848  -0.0012879  -0.0032464  -0.0015879
   38  -0.0001687   0.0001017   0.0000877  -0.0026543   0.0011356   0.0003581
   39   0.0000484  -0.0000664   0.0000160   0.0015617  -0.0006287   0.0000896
   40   0.0000372  -0.0000788  -0.0000290  -0.0001519   0.0000913   0.0001143
   41   0.0000135   0.0000159  -0.0000015   0.0006459  -0.0001795  -0.0001463
   42   0.0000902  -0.0001127  -0.0000778   0.0003674  -0.0000200   0.0001208
   43   0.0001633  -0.0001953  -0.0001035  -0.0005414   0.0008222   0.0001597
   44  -0.0001934   0.0002285   0.0001144  -0.0007024   0.0003373   0.0000583
   45  -0.0000172  -0.0000688  -0.0000621  -0.0011788  -0.0001301  -0.0003101
   46  -0.0001418   0.0001490   0.0000876  -0.0003889  -0.0001811  -0.0000702
   47   0.0001354  -0.0001375  -0.0000830   0.0002289   0.0001051   0.0000187
   48  -0.0000869   0.0000984   0.0000597  -0.0002270  -0.0000595  -0.0000042
   49   0.0001869  -0.0002101  -0.0001424   0.0005344  -0.0004658   0.0001475
   50  -0.0000212   0.0000185   0.0000420   0.0001581  -0.0002050  -0.0004766
   51   0.0000718  -0.0000663  -0.0000069  -0.0000275   0.0000741   0.0003177
   52  -0.0002731   0.0003242   0.0001801  -0.0006177  -0.0001664  -0.0000343
   53  -0.0000254   0.0000345   0.0000206  -0.0000148  -0.0000133  -0.0000133
   54  -0.0000081   0.0000119  -0.0000048   0.0000447   0.0000171  -0.0000029
   55   0.0000512  -0.0001217  -0.0000040  -0.0001932   0.0002305  -0.0009339
   56   0.0002681  -0.0003562  -0.0001956   0.0004735   0.0000274  -0.0000154
   57  -0.0002169   0.0002227   0.0001164  -0.0011875  -0.0003400   0.0000260
   58  -0.0001170   0.0001584   0.0000715  -0.0000685  -0.0000152  -0.0000757
   59  -0.0001966   0.0002698   0.0001359  -0.0002310  -0.0000709  -0.0000940
   60   0.0000945  -0.0001302  -0.0000576   0.0000724   0.0000132  -0.0000076
   61  -0.0001256   0.0002539   0.0000763   0.0000846  -0.0026824   0.0007677
   62   0.0000261  -0.0000307  -0.0000258   0.0030903  -0.0027554   0.0001086
   63  -0.0000636   0.0000971   0.0000043   0.0007757  -0.0001438  -0.0003417
   64   0.0000275  -0.0000377  -0.0000019  -0.0001317  -0.0001485   0.0002101
   65   0.0000779  -0.0001122  -0.0000632   0.0002701   0.0004831  -0.0001545
   66   0.0000162  -0.0000064  -0.0000136   0.0005586   0.0006516   0.0002255
           31          32          33          34          35          36
    1   0.0098832  -0.0101050  -0.0062747  -0.2154578  -0.0107384  -0.0045861
    2   0.0143076  -0.0136467  -0.0093778  -0.0083322  -0.0926825   0.0002071
    3   0.0075097  -0.0095567  -0.0008578  -0.0032764  -0.0000609  -0.0656684
    4  -0.0011357   0.0025375   0.0014718  -0.0183647  -0.0257692  -0.0122357
    5   0.0019711  -0.0001228  -0.0029352  -0.0140836   0.0015971  -0.0006149
    6   0.0012123  -0.0030475   0.0039634  -0.0027101   0.0000602   0.0019823
    7   0.0000336  -0.0000700  -0.0000503  -0.0014850  -0.0023253  -0.0011021
    8   0.0012168  -0.0008783  -0.0004517   0.0026018  -0.0011406   0.0009323
    9   0.0006816  -0.0005417  -0.0000668   0.0010205   0.0005363  -0.0013222
   10  -0.0006428   0.0007165   0.0001540   0.0030181  -0.0015127  -0.0001324
   11   0.0007131  -0.0000698   0.0005801  -0.0007814  -0.0024889  -0.0041051
   12   0.0003226   0.0005863  -0.0008082  -0.0005166  -0.0045104   0.0032927
   13   0.0000247  -0.0000591  -0.0000207   0.0001307  -0.0011185  -0.0004431
   14  -0.0000418  -0.0000010  -0.0000393   0.0002183   0.0002522  -0.0000112
   15  -0.0000143  -0.0000571   0.0000475   0.0000307   0.0000081   0.0002548
   16  -0.0042304   0.0001516   0.0002180  -0.0020312   0.0000795   0.0001036
   17   0.0009485   0.0020438  -0.0019819  -0.0003456  -0.0012002   0.0003191
   18   0.0006864  -0.0017098   0.0040772  -0.0002159  -0.0001858  -0.0007782
   19  -0.0012108   0.0003323   0.0002625   0.0010437   0.0000281   0.0000252
   20  -0.0008706   0.0002847   0.0001008   0.0000190   0.0000970   0.0002291
   21  -0.0004655   0.0000423   0.0001796   0.0001044   0.0002037  -0.0003043
   22  -0.0116870   0.0019589   0.0017047   0.0025342   0.0021932   0.0004055
   23  -0.0245620   0.0017240  -0.0003242   0.0026013  -0.0009939  -0.0040218
   24  -0.0133238  -0.0006891   0.0030765   0.0007747  -0.0040555   0.0045039
   25   0.0007960   0.0010958   0.0005324   0.0002002   0.0011028   0.0004915
   26  -0.0004901   0.0003216   0.0015129  -0.0005047  -0.0004053  -0.0001770
   27  -0.0003042   0.0015022  -0.0017880  -0.0001275  -0.0002952  -0.0000495
   28  -0.1154123  -0.1036342  -0.0576691  -0.0294410   0.0249223   0.0124932
   29  -0.1026843  -0.2233379  -0.1036914   0.0102314   0.0055978   0.0006397
   30  -0.0567242  -0.1029241  -0.0916107   0.0007510   0.0002725   0.0038552
   31   0.1230649   0.1085101   0.0595938   0.0007664   0.0008828   0.0004297
   32   0.1085101   0.2337915   0.1142220  -0.0019546  -0.0003983   0.0018882
   33   0.0595938   0.1142220   0.0865898  -0.0001676   0.0020074  -0.0026101
   34   0.0007664  -0.0019546  -0.0001676   0.6328676   0.0107999   0.0315507
   35   0.0008828  -0.0003983   0.0020074   0.0107999   0.5591263  -0.1926902
   36   0.0004297   0.0018882  -0.0026101   0.0315507  -0.1926902   0.2654029
   37   0.0000621   0.0009155  -0.0005201  -0.1756161   0.0456009  -0.0357384
   38   0.0000954  -0.0002738   0.0000734   0.0972540  -0.2085259   0.0887044
   39   0.0000769   0.0002410   0.0001153  -0.0693714   0.0852481  -0.1139011
   40   0.0000195  -0.0000087  -0.0000401   0.0110751   0.0149119  -0.0075537
   41  -0.0000049   0.0000031   0.0000197  -0.0097259  -0.0124737   0.0075885
   42   0.0000523  -0.0000368  -0.0000273   0.0069615   0.0100420  -0.0016237
   43   0.0000065  -0.0003155   0.0000228  -0.0364752   0.0646318  -0.0401974
   44   0.0001366  -0.0004051   0.0000898   0.0170092   0.0332314  -0.0138276
   45  -0.0000563   0.0001289  -0.0000057  -0.0136935  -0.0100195   0.0098851
   46   0.0000609   0.0000040  -0.0001018  -0.0025376  -0.0049060   0.0020408
   47  -0.0001038   0.0000432   0.0001036  -0.0005866   0.0038991   0.0003526
   48   0.0000283  -0.0000263  -0.0000872  -0.0002454  -0.0001051   0.0047365
   49  -0.0000795   0.0000283   0.0000262   0.0025105   0.0044802  -0.0019269
   50  -0.0001200   0.0003508  -0.0000380   0.0044571  -0.0525139   0.0285511
   51   0.0000726  -0.0002083  -0.0000703  -0.0020456   0.0283186  -0.0179371
   52   0.0000796  -0.0001210  -0.0000317  -0.0017089  -0.0000653  -0.0001273
   53   0.0000021  -0.0000231   0.0000218  -0.0001757   0.0001894  -0.0006141
   54   0.0000070  -0.0000187  -0.0000144  -0.0000418  -0.0004811  -0.0006265
   55  -0.0003090   0.0006139   0.0000251  -0.0220580  -0.0745565   0.0384248
   56  -0.0001296   0.0001404   0.0003902  -0.0269085   0.0155744  -0.0078767
   57  -0.0000755   0.0000394   0.0000902   0.0122404  -0.0133147   0.0137433
   58   0.0000407  -0.0000732   0.0000091  -0.0032099   0.0035041  -0.0025534
   59   0.0000751  -0.0001241  -0.0000083  -0.0009100   0.0043987   0.0000266
   60  -0.0000128   0.0000700  -0.0000172  -0.0003143   0.0004537   0.0043191
   61  -0.0000240  -0.0004393   0.0005190  -0.1561910  -0.0418915   0.0141758
   62   0.0000461   0.0004819  -0.0005155  -0.0946229  -0.2384028   0.0841039
   63   0.0000552   0.0001882   0.0003321   0.0466596   0.0913930  -0.1059888
   64  -0.0001061  -0.0000841   0.0003369   0.0104223  -0.0102512   0.0064530
   65   0.0001021   0.0000958   0.0002411   0.0137425  -0.0127311   0.0103911
   66   0.0002481  -0.0000925  -0.0005078  -0.0073667   0.0071761  -0.0011640
           37          38          39          40          41          42
    1  -0.0269030   0.0075299  -0.0008017   0.0011239  -0.0012425   0.0003213
    2   0.0224858   0.0070347   0.0004476   0.0003636  -0.0003529  -0.0021646
    3  -0.0142232  -0.0009759   0.0037020   0.0003030  -0.0018461  -0.0027658
    4   0.0017583  -0.0025585   0.0009009  -0.0001621   0.0000602  -0.0014915
    5   0.0038571  -0.0016224  -0.0016117   0.0000642   0.0003189   0.0012329
    6   0.0000215   0.0003544  -0.0004689  -0.0002121   0.0001109   0.0004330
    7  -0.0013996  -0.0015173  -0.0029601  -0.0001968  -0.0006957   0.0004099
    8  -0.0020474  -0.0012856  -0.0008596  -0.0002826  -0.0000502  -0.0004527
    9  -0.0021925  -0.0011907  -0.0017916  -0.0007178  -0.0008799  -0.0003060
   10  -0.0007538   0.0008506   0.0004367  -0.0002121   0.0001818   0.0000664
   11  -0.0000594  -0.0003100   0.0002813   0.0000270  -0.0000887  -0.0002931
   12   0.0007187  -0.0002495  -0.0000923   0.0000952   0.0000797  -0.0000575
   13  -0.0000555  -0.0000592   0.0000805   0.0000065  -0.0000031  -0.0000677
   14  -0.0000326   0.0000656   0.0000191   0.0000044  -0.0000117  -0.0000058
   15   0.0000908  -0.0000766  -0.0000308  -0.0000307  -0.0000034   0.0000015
   16   0.0007718  -0.0004025  -0.0000979  -0.0001036   0.0000756  -0.0000721
   17   0.0000359   0.0004235   0.0002183  -0.0001797   0.0001511  -0.0000367
   18  -0.0000987   0.0002312   0.0001746  -0.0000823   0.0000972   0.0000117
   19  -0.0006223  -0.0001715   0.0000296   0.0000753  -0.0000818   0.0000386
   20   0.0000040  -0.0000876  -0.0000009   0.0000084  -0.0000062  -0.0000081
   21  -0.0001082   0.0000436   0.0000300  -0.0000021  -0.0000170  -0.0000178
   22  -0.0003460   0.0001959   0.0001228   0.0001178  -0.0001229   0.0000304
   23  -0.0005909   0.0000391   0.0001994   0.0001884  -0.0002455  -0.0000547
   24   0.0014110  -0.0001495  -0.0003071   0.0000367  -0.0000294  -0.0000055
   25  -0.0004183  -0.0001687   0.0000484   0.0000372   0.0000135   0.0000902
   26   0.0003181   0.0001017  -0.0000664  -0.0000788   0.0000159  -0.0001127
   27   0.0001848   0.0000877   0.0000160  -0.0000290  -0.0000015  -0.0000778
   28  -0.0012879  -0.0026543   0.0015617  -0.0001519   0.0006459   0.0003674
   29  -0.0032464   0.0011356  -0.0006287   0.0000913  -0.0001795  -0.0000200
   30  -0.0015879   0.0003581   0.0000896   0.0001143  -0.0001463   0.0001208
   31   0.0000621   0.0000954   0.0000769   0.0000195  -0.0000049   0.0000523
   32   0.0009155  -0.0002738   0.0002410  -0.0000087   0.0000031  -0.0000368
   33  -0.0005201   0.0000734   0.0001153  -0.0000401   0.0000197  -0.0000273
   34  -0.1756161   0.0972540  -0.0693714   0.0110751  -0.0097259   0.0069615
   35   0.0456009  -0.2085259   0.0852481   0.0149119  -0.0124737   0.0100420
   36  -0.0357384   0.0887044  -0.1139011  -0.0075537   0.0075885  -0.0016237
   37   0.6682675   0.0537121   0.0257772  -0.1079817  -0.1018629   0.0493446
   38   0.0537121   0.5927683  -0.2511711  -0.0998195  -0.2399955   0.1036062
   39   0.0257772  -0.2511711   0.2677278   0.0488234   0.1041781  -0.0869519
   40  -0.1079817  -0.0998195   0.0488234   0.1138883   0.1069889  -0.0501382
   41  -0.1018629  -0.2399955   0.1041781   0.1069889   0.2505670  -0.1144138
   42   0.0493446   0.1036062  -0.0869519  -0.0501382  -0.1144138   0.0824117
   43  -0.3201037  -0.0647276   0.0073902  -0.0111797   0.0014235  -0.0021070
   44  -0.0060650  -0.1036360   0.0239261  -0.0254515   0.0004145  -0.0010723
   45  -0.0232866   0.0188550  -0.0714785   0.0127608   0.0015436   0.0031995
   46  -0.0243534   0.0321440  -0.0208544   0.0006906   0.0013665  -0.0004045
   47   0.0118297  -0.0082590   0.0080738  -0.0004916   0.0002855  -0.0015657
   48  -0.0095795   0.0103834  -0.0020760   0.0006221  -0.0013831  -0.0017770
   49  -0.0194283  -0.0241510   0.0110829  -0.0039578  -0.0001242  -0.0008168
   50  -0.0697957   0.0185482  -0.0127168   0.0006102   0.0019611   0.0019694
   51   0.0359364  -0.0092693   0.0142816  -0.0013508   0.0019030   0.0043029
   52   0.0033715  -0.0034687   0.0018514  -0.0011694   0.0002216  -0.0002843
   53   0.0005979  -0.0024014   0.0035031  -0.0009270   0.0002655  -0.0001408
   54  -0.0001754   0.0030725   0.0021536   0.0003900  -0.0000434   0.0002361
   55  -0.0555267   0.0224733  -0.0172638  -0.0009467   0.0005760  -0.0004439
   56   0.0211923  -0.0084427   0.0055726   0.0005461   0.0001058  -0.0004895
   57  -0.0169155   0.0056663  -0.0064967  -0.0002940  -0.0004956  -0.0006716
   58   0.0008647  -0.0014470   0.0009843   0.0001724  -0.0000628   0.0000961
   59  -0.0005630  -0.0019948   0.0005128   0.0000543  -0.0000349  -0.0001177
   60   0.0005131   0.0004341  -0.0011477   0.0000229  -0.0001531  -0.0002466
   61   0.0604706  -0.0100380   0.0111675  -0.0017061   0.0029110  -0.0022906
   62   0.0270421  -0.0417972   0.0310330   0.0026173  -0.0001396   0.0036075
   63  -0.0107399   0.0276347  -0.0075343  -0.0023430   0.0035079   0.0037233
   64  -0.0007617  -0.0030661   0.0010119   0.0005614  -0.0005378   0.0003381
   65  -0.0033287  -0.0014913   0.0036000   0.0007636  -0.0005102   0.0005270
   66   0.0011653   0.0035754   0.0039855  -0.0003746   0.0003843   0.0000880
           43          44          45          46          47          48
    1   0.0025733   0.0032062  -0.0014471   0.0002654  -0.0006071   0.0002257
    2   0.0019542  -0.0004389   0.0043444   0.0010527  -0.0003253   0.0003109
    3  -0.0009672   0.0041668   0.0037599  -0.0006652   0.0002878  -0.0001586
    4  -0.0013732  -0.0002566   0.0012310  -0.0001752   0.0002684  -0.0000653
    5  -0.0007229  -0.0002917  -0.0003462   0.0005039  -0.0005254   0.0003439
    6   0.0007573   0.0002567  -0.0002437   0.0003473  -0.0003647   0.0002022
    7   0.0012740  -0.0000686  -0.0003413   0.0000273   0.0000410  -0.0000377
    8   0.0008453   0.0001405  -0.0002922  -0.0002715   0.0003325  -0.0001851
    9   0.0005135  -0.0000927  -0.0000644  -0.0001969   0.0002310  -0.0001719
   10   0.0005256   0.0001907  -0.0001948  -0.0000453   0.0000130  -0.0000613
   11  -0.0002578  -0.0001519   0.0002217  -0.0001091   0.0001486  -0.0000464
   12   0.0000780  -0.0001125  -0.0001016  -0.0000536   0.0000610  -0.0000585
   13   0.0000027   0.0000013   0.0000743  -0.0000405   0.0000387  -0.0000271
   14  -0.0000229   0.0000184  -0.0000140   0.0000059  -0.0000112   0.0000065
   15  -0.0000783  -0.0000384   0.0000188   0.0000014   0.0000085   0.0000028
   16  -0.0004309   0.0002865  -0.0001853   0.0002454  -0.0002505   0.0001813
   17   0.0002578   0.0002439  -0.0002480   0.0000782  -0.0001159   0.0000400
   18   0.0000215   0.0001344  -0.0001376   0.0000501  -0.0000391   0.0000314
   19   0.0002891  -0.0003361   0.0003926  -0.0002814   0.0002966  -0.0002084
   20  -0.0000253  -0.0000627   0.0000428  -0.0000290   0.0000387  -0.0000202
   21   0.0000360   0.0000061   0.0000072  -0.0000151   0.0000112  -0.0000099
   22  -0.0003521   0.0000310   0.0001080   0.0000750  -0.0000898   0.0000278
   23   0.0001264  -0.0001791   0.0005574  -0.0002543   0.0002701  -0.0001972
   24  -0.0001327  -0.0006421   0.0006027  -0.0000370   0.0001284  -0.0000802
   25   0.0001633  -0.0001934  -0.0000172  -0.0001418   0.0001354  -0.0000869
   26  -0.0001953   0.0002285  -0.0000688   0.0001490  -0.0001375   0.0000984
   27  -0.0001035   0.0001144  -0.0000621   0.0000876  -0.0000830   0.0000597
   28  -0.0005414  -0.0007024  -0.0011788  -0.0003889   0.0002289  -0.0002270
   29   0.0008222   0.0003373  -0.0001301  -0.0001811   0.0001051  -0.0000595
   30   0.0001597   0.0000583  -0.0003101  -0.0000702   0.0000187  -0.0000042
   31   0.0000065   0.0001366  -0.0000563   0.0000609  -0.0001038   0.0000283
   32  -0.0003155  -0.0004051   0.0001289   0.0000040   0.0000432  -0.0000263
   33   0.0000228   0.0000898  -0.0000057  -0.0001018   0.0001036  -0.0000872
   34  -0.0364752   0.0170092  -0.0136935  -0.0025376  -0.0005866  -0.0002454
   35   0.0646318   0.0332314  -0.0100195  -0.0049060   0.0038991  -0.0001051
   36  -0.0401974  -0.0138276   0.0098851   0.0020408   0.0003526   0.0047365
   37  -0.3201037  -0.0060650  -0.0232866  -0.0243534   0.0118297  -0.0095795
   38  -0.0647276  -0.1036360   0.0188550   0.0321440  -0.0082590   0.0103834
   39   0.0073902   0.0239261  -0.0714785  -0.0208544   0.0080738  -0.0020760
   40  -0.0111797  -0.0254515   0.0127608   0.0006906  -0.0004916   0.0006221
   41   0.0014235   0.0004145   0.0015436   0.0013665   0.0002855  -0.0013831
   42  -0.0021070  -0.0010723   0.0031995  -0.0004045  -0.0015657  -0.0017770
   43   0.6002444   0.0647390   0.0133653  -0.0738895   0.0433282  -0.0294805
   44   0.0647390   0.4381563  -0.1718689   0.0466718  -0.0967797   0.0462304
   45   0.0133653  -0.1718689   0.2113473  -0.0314749   0.0458620  -0.0510746
   46  -0.0738895   0.0466718  -0.0314749   0.0995310  -0.0699939   0.0483275
   47   0.0433282  -0.0967797   0.0458620  -0.0699939   0.1330720  -0.0751475
   48  -0.0294805   0.0462304  -0.0510746   0.0483275  -0.0751475   0.0575818
   49  -0.1378186  -0.1011181   0.0478006  -0.0001006   0.0197658  -0.0112938
   50  -0.0450569  -0.2112431   0.0800995  -0.0006919  -0.0261372   0.0159559
   51   0.0170773   0.0749093  -0.0967743  -0.0000872   0.0183092  -0.0068358
   52  -0.0362626  -0.0039510  -0.0013870   0.0015054  -0.0004693   0.0004032
   53  -0.0236442  -0.0009919   0.0000696  -0.0062813  -0.0039638   0.0011440
   54   0.0090021   0.0018635   0.0029210   0.0037615   0.0015803  -0.0015669
   55   0.0642404   0.0353266  -0.0136750  -0.0013904  -0.0048542   0.0020152
   56  -0.0168681  -0.0426246   0.0244034  -0.0012139   0.0012294   0.0013175
   57   0.0149921   0.0293678  -0.0095653   0.0001101   0.0011332   0.0030180
   58  -0.0022187   0.0003951  -0.0008203   0.0003903   0.0004117  -0.0001904
   59   0.0040664   0.0022133   0.0013382  -0.0001421  -0.0014073   0.0008402
   60  -0.0026851   0.0009391   0.0029759   0.0000927   0.0008510  -0.0003297
   61  -0.0479172  -0.0291591   0.0116349   0.0004118   0.0010753  -0.0003591
   62  -0.0294971  -0.0179806   0.0059869   0.0019718  -0.0017385   0.0006215
   63   0.0119491   0.0060966  -0.0042887  -0.0008141   0.0002985  -0.0011651
   64  -0.0007559  -0.0006919   0.0003938   0.0001414   0.0000146   0.0000312
   65  -0.0008566  -0.0001966  -0.0004648   0.0001258  -0.0000240  -0.0001220
   66   0.0003933  -0.0005002  -0.0006156  -0.0000441  -0.0001112  -0.0002367
           49          50          51          52          53          54
    1  -0.0019553  -0.0003846   0.0000317   0.0012836   0.0001668   0.0001009
    2   0.0001054  -0.0013156   0.0000184   0.0000200   0.0000799  -0.0001129
    3   0.0001348  -0.0001046  -0.0007284   0.0001400  -0.0001559  -0.0002747
    4   0.0005021   0.0006207  -0.0005094  -0.0005335  -0.0000771  -0.0001271
    5   0.0002238   0.0002201   0.0001817   0.0005630  -0.0000297  -0.0000063
    6  -0.0001367  -0.0004988   0.0003717   0.0002890  -0.0000224   0.0000222
    7   0.0001163  -0.0006708   0.0006081   0.0000363  -0.0000036   0.0000211
    8   0.0000681  -0.0004996   0.0003036  -0.0002354   0.0000353  -0.0000000
    9   0.0000602  -0.0002989   0.0001045  -0.0001513   0.0000304   0.0000451
   10   0.0000035  -0.0003214   0.0001482  -0.0000776   0.0000411   0.0000435
   11   0.0000947   0.0001013  -0.0002079  -0.0001559  -0.0000057  -0.0000278
   12  -0.0000234   0.0001179   0.0000829   0.0000178  -0.0000313  -0.0000217
   13   0.0000268  -0.0000077  -0.0000252  -0.0000639  -0.0000039  -0.0000043
   14  -0.0000056   0.0000052  -0.0000018   0.0000125   0.0000009   0.0000032
   15   0.0000074   0.0000500  -0.0000232   0.0000064  -0.0000006  -0.0000082
   16  -0.0002456   0.0000182  -0.0000445   0.0004333   0.0000404   0.0000161
   17  -0.0000488  -0.0002864   0.0001808   0.0001341   0.0000357   0.0000467
   18  -0.0000404  -0.0001882  -0.0001068   0.0000779   0.0000793   0.0000404
   19   0.0003463   0.0000196   0.0000156  -0.0005573  -0.0000542  -0.0000251
   20   0.0000251   0.0000542  -0.0000333  -0.0000519  -0.0000066  -0.0000046
   21   0.0000213  -0.0000337   0.0000370  -0.0000242   0.0000017  -0.0000036
   22  -0.0002818   0.0003719  -0.0001984   0.0001996  -0.0000422  -0.0000320
   23   0.0002419   0.0001513  -0.0000500  -0.0004173  -0.0000408  -0.0000610
   24   0.0001747   0.0003771  -0.0001727  -0.0004008  -0.0001005  -0.0000168
   25   0.0001869  -0.0000212   0.0000718  -0.0002731  -0.0000254  -0.0000081
   26  -0.0002101   0.0000185  -0.0000663   0.0003242   0.0000345   0.0000119
   27  -0.0001424   0.0000420  -0.0000069   0.0001801   0.0000206  -0.0000048
   28   0.0005344   0.0001581  -0.0000275  -0.0006177  -0.0000148   0.0000447
   29  -0.0004658  -0.0002050   0.0000741  -0.0001664  -0.0000133   0.0000171
   30   0.0001475  -0.0004766   0.0003177  -0.0000343  -0.0000133  -0.0000029
   31  -0.0000795  -0.0001200   0.0000726   0.0000796   0.0000021   0.0000070
   32   0.0000283   0.0003508  -0.0002083  -0.0001210  -0.0000231  -0.0000187
   33   0.0000262  -0.0000380  -0.0000703  -0.0000317   0.0000218  -0.0000144
   34   0.0025105   0.0044571  -0.0020456  -0.0017089  -0.0001757  -0.0000418
   35   0.0044802  -0.0525139   0.0283186  -0.0000653   0.0001894  -0.0004811
   36  -0.0019269   0.0285511  -0.0179371  -0.0001273  -0.0006141  -0.0006265
   37  -0.0194283  -0.0697957   0.0359364   0.0033715   0.0005979  -0.0001754
   38  -0.0241510   0.0185482  -0.0092693  -0.0034687  -0.0024014   0.0030725
   39   0.0110829  -0.0127168   0.0142816   0.0018514   0.0035031   0.0021536
   40  -0.0039578   0.0006102  -0.0013508  -0.0011694  -0.0009270   0.0003900
   41  -0.0001242   0.0019611   0.0019030   0.0002216   0.0002655  -0.0000434
   42  -0.0008168   0.0019694   0.0043029  -0.0002843  -0.0001408   0.0002361
   43  -0.1378186  -0.0450569   0.0170773  -0.0362626  -0.0236442   0.0090021
   44  -0.1011181  -0.2112431   0.0749093  -0.0039510  -0.0009919   0.0018635
   45   0.0478006   0.0800995  -0.0967743  -0.0013870   0.0000696   0.0029210
   46  -0.0001006  -0.0006919  -0.0000872   0.0015054  -0.0062813   0.0037615
   47   0.0197658  -0.0261372   0.0183092  -0.0004693  -0.0039638   0.0015803
   48  -0.0112938   0.0159559  -0.0068358   0.0004032   0.0011440  -0.0015669
   49   0.5210503   0.0104582   0.0323313  -0.1672365  -0.0127720  -0.0061128
   50   0.0104582   0.4847089  -0.2036887  -0.0128386  -0.0365515   0.0064415
   51   0.0323313  -0.2036887   0.2249661  -0.0061730   0.0063316  -0.0267208
   52  -0.1672365  -0.0128386  -0.0061730   0.2389892   0.0193436   0.0102691
   53  -0.0127720  -0.0365515   0.0063316   0.0193436   0.0442793  -0.0163042
   54  -0.0061128   0.0064415  -0.0267208   0.0102691  -0.0163042   0.0212690
   55  -0.1608602   0.0495633  -0.0365342  -0.0393698   0.0160075  -0.0125705
   56   0.1055760  -0.1837296   0.0788317  -0.0034924   0.0029574  -0.0002505
   57  -0.0672571   0.0735590  -0.1033903  -0.0019567   0.0015732   0.0021248
   58   0.0021361   0.0049464  -0.0027538   0.0003473   0.0070762  -0.0037516
   59  -0.0157474  -0.0292852   0.0164705   0.0011778  -0.0025501   0.0009698
   60   0.0085138   0.0181621  -0.0059602  -0.0005502   0.0015199  -0.0019216
   61  -0.0317479   0.0605862  -0.0368045   0.0028827   0.0001069  -0.0002963
   62   0.0146907   0.0338484  -0.0142067   0.0041131  -0.0016610   0.0034069
   63  -0.0123412  -0.0093154   0.0100178  -0.0023096   0.0031154   0.0021259
   64  -0.0037053  -0.0019004   0.0002585  -0.0012583   0.0006393  -0.0005114
   65  -0.0011196   0.0017922   0.0019006  -0.0004762   0.0003613  -0.0001030
   66  -0.0002153   0.0020273   0.0042494   0.0001956  -0.0000270   0.0002447
           55          56          57          58          59          60
    1   0.0024666  -0.0024501   0.0006723   0.0003100   0.0006681  -0.0003299
    2  -0.0017926  -0.0015968   0.0041826  -0.0011848  -0.0006257   0.0002725
    3  -0.0000845   0.0034975   0.0039906   0.0004443   0.0002751   0.0000274
    4   0.0001247  -0.0000554   0.0013558  -0.0004180  -0.0002370   0.0001282
    5  -0.0006871   0.0001321   0.0003523   0.0003559   0.0002775  -0.0000943
    6  -0.0002252   0.0001328  -0.0000269   0.0002018   0.0002291  -0.0000933
    7  -0.0008125   0.0004250  -0.0000543   0.0000126  -0.0001094   0.0000653
    8  -0.0004650   0.0001171  -0.0003172  -0.0000931  -0.0000843   0.0000003
    9  -0.0002666   0.0001533  -0.0001690  -0.0000644  -0.0001113   0.0000478
   10  -0.0001948   0.0001470  -0.0003480  -0.0000252  -0.0000658   0.0000421
   11   0.0000986   0.0002339   0.0005830  -0.0000880  -0.0000347   0.0000244
   12   0.0000801  -0.0002651   0.0002323  -0.0001057  -0.0000779   0.0000362
   13  -0.0000007   0.0000279   0.0000775  -0.0000428  -0.0000354   0.0000204
   14   0.0000308  -0.0000323  -0.0000250   0.0000030   0.0000009   0.0000004
   15  -0.0000031  -0.0000146   0.0000349   0.0000051   0.0000090  -0.0000119
   16  -0.0002637  -0.0003777   0.0001756   0.0002026   0.0002971  -0.0001561
   17  -0.0005077  -0.0000713  -0.0003405   0.0001169   0.0001143  -0.0000890
   18  -0.0001376   0.0000579  -0.0000408   0.0000320   0.0000586  -0.0000199
   19   0.0002475   0.0004184  -0.0003722  -0.0002406  -0.0003607   0.0001811
   20   0.0000899   0.0000219  -0.0000121  -0.0000223  -0.0000253   0.0000193
   21  -0.0000330   0.0000376  -0.0000399  -0.0000063  -0.0000080   0.0000050
   22   0.0005254  -0.0004525   0.0006547   0.0000302   0.0001251  -0.0000351
   23   0.0006333   0.0005321  -0.0000231  -0.0002871  -0.0003970   0.0002341
   24   0.0006180   0.0000252  -0.0002545  -0.0001369  -0.0002320   0.0000884
   25   0.0000512   0.0002681  -0.0002169  -0.0001170  -0.0001966   0.0000945
   26  -0.0001217  -0.0003562   0.0002227   0.0001584   0.0002698  -0.0001302
   27  -0.0000040  -0.0001956   0.0001164   0.0000715   0.0001359  -0.0000576
   28  -0.0001932   0.0004735  -0.0011875  -0.0000685  -0.0002310   0.0000724
   29   0.0002305   0.0000274  -0.0003400  -0.0000152  -0.0000709   0.0000132
   30  -0.0009339  -0.0000154   0.0000260  -0.0000757  -0.0000940  -0.0000076
   31  -0.0003090  -0.0001296  -0.0000755   0.0000407   0.0000751  -0.0000128
   32   0.0006139   0.0001404   0.0000394  -0.0000732  -0.0001241   0.0000700
   33   0.0000251   0.0003902   0.0000902   0.0000091  -0.0000083  -0.0000172
   34  -0.0220580  -0.0269085   0.0122404  -0.0032099  -0.0009100  -0.0003143
   35  -0.0745565   0.0155744  -0.0133147   0.0035041   0.0043987   0.0004537
   36   0.0384248  -0.0078767   0.0137433  -0.0025534   0.0000266   0.0043191
   37  -0.0555267   0.0211923  -0.0169155   0.0008647  -0.0005630   0.0005131
   38   0.0224733  -0.0084427   0.0056663  -0.0014470  -0.0019948   0.0004341
   39  -0.0172638   0.0055726  -0.0064967   0.0009843   0.0005128  -0.0011477
   40  -0.0009467   0.0005461  -0.0002940   0.0001724   0.0000543   0.0000229
   41   0.0005760   0.0001058  -0.0004956  -0.0000628  -0.0000349  -0.0001531
   42  -0.0004439  -0.0004895  -0.0006716   0.0000961  -0.0001177  -0.0002466
   43   0.0642404  -0.0168681   0.0149921  -0.0022187   0.0040664  -0.0026851
   44   0.0353266  -0.0426246   0.0293678   0.0003951   0.0022133   0.0009391
   45  -0.0136750   0.0244034  -0.0095653  -0.0008203   0.0013382   0.0029759
   46  -0.0013904  -0.0012139   0.0001101   0.0003903  -0.0001421   0.0000927
   47  -0.0048542   0.0012294   0.0011332   0.0004117  -0.0014073   0.0008510
   48   0.0020152   0.0013175   0.0030180  -0.0001904   0.0008402  -0.0003297
   49  -0.1608602   0.1055760  -0.0672571   0.0021361  -0.0157474   0.0085138
   50   0.0495633  -0.1837296   0.0735590   0.0049464  -0.0292852   0.0181621
   51  -0.0365342   0.0788317  -0.1033903  -0.0027538   0.0164705  -0.0059602
   52  -0.0393698  -0.0034924  -0.0019567   0.0003473   0.0011778  -0.0005502
   53   0.0160075   0.0029574   0.0015732   0.0070762  -0.0025501   0.0015199
   54  -0.0125705  -0.0002505   0.0021248  -0.0037516   0.0009698  -0.0019216
   55   0.6078929  -0.0171528   0.0552398  -0.0591482  -0.0391289   0.0183141
   56  -0.0171528   0.4230574  -0.1702926  -0.0427650  -0.1127453   0.0457514
   57   0.0552398  -0.1702926   0.2123459   0.0202456   0.0457730  -0.0453064
   58  -0.0591482  -0.0427650   0.0202456   0.0776583   0.0645129  -0.0295800
   59  -0.0391289  -0.1127453   0.0457730   0.0645129   0.1591131  -0.0752403
   60   0.0183141   0.0457514  -0.0453064  -0.0295800  -0.0752403   0.0491781
   61  -0.3204661  -0.0396857  -0.0029754  -0.0172113  -0.0140046   0.0056522
   62   0.0177805  -0.0986222   0.0240183  -0.0345706  -0.0170629   0.0086127
   63  -0.0335773   0.0180658  -0.0718535   0.0170280   0.0106759   0.0001115
   64  -0.0140082   0.0224768  -0.0141110   0.0005352   0.0007556  -0.0000492
   65  -0.0041602   0.0040915  -0.0013093  -0.0008716   0.0000553  -0.0016512
   66   0.0010338   0.0011635   0.0020924   0.0009209  -0.0014252  -0.0016698
           61          62          63          64          65          66
    1  -0.0234705  -0.0126213   0.0006190   0.0009543   0.0020494   0.0000200
    2  -0.0287889   0.0009418  -0.0012309  -0.0002722  -0.0000809  -0.0019744
    3   0.0119403   0.0011915   0.0040381   0.0006410  -0.0018076  -0.0024991
    4  -0.0030281   0.0023492  -0.0011541   0.0002225  -0.0007665  -0.0005120
    5   0.0036113   0.0014480  -0.0008466  -0.0002263  -0.0004728   0.0000098
    6   0.0027703   0.0005276  -0.0003371  -0.0001085  -0.0002550   0.0002681
    7   0.0013063   0.0005041  -0.0005995  -0.0000520  -0.0000579   0.0000495
    8  -0.0002809   0.0005653   0.0000362   0.0001079   0.0001248  -0.0000818
    9   0.0001095   0.0003388   0.0002600   0.0001042   0.0000050  -0.0001222
   10  -0.0006867  -0.0006193  -0.0000046   0.0000399   0.0003581   0.0000074
   11  -0.0002731   0.0002090  -0.0001503   0.0000386  -0.0002770  -0.0002534
   12  -0.0013338   0.0002183  -0.0003244   0.0000273  -0.0000408  -0.0001110
   13  -0.0003197   0.0000461  -0.0001135   0.0000129  -0.0000234  -0.0000263
   14   0.0000419   0.0000287   0.0000221   0.0000108  -0.0000046   0.0000116
   15  -0.0001028  -0.0000286  -0.0000038  -0.0000287   0.0000062  -0.0000101
   16   0.0005970   0.0005014   0.0001925  -0.0000848  -0.0000908   0.0000293
   17   0.0001062   0.0000099   0.0002964   0.0000238   0.0003257   0.0001129
   18   0.0000667  -0.0000488   0.0002635   0.0000747   0.0001781  -0.0000024
   19  -0.0006480   0.0001053  -0.0000467   0.0000604   0.0001098  -0.0000324
   20  -0.0000918   0.0000199   0.0000132   0.0000129  -0.0000027  -0.0000287
   21   0.0000831  -0.0000100  -0.0000031  -0.0000016   0.0000083  -0.0000156
   22  -0.0002866  -0.0004553  -0.0007932  -0.0002195  -0.0005856   0.0000240
   23  -0.0005574  -0.0000403   0.0000712   0.0001000   0.0000447  -0.0003993
   24  -0.0013303   0.0002205  -0.0000253  -0.0000706  -0.0000069   0.0000104
   25  -0.0001256   0.0000261  -0.0000636   0.0000275   0.0000779   0.0000162
   26   0.0002539  -0.0000307   0.0000971  -0.0000377  -0.0001122  -0.0000064
   27   0.0000763  -0.0000258   0.0000043  -0.0000019  -0.0000632  -0.0000136
   28   0.0000846   0.0030903   0.0007757  -0.0001317   0.0002701   0.0005586
   29  -0.0026824  -0.0027554  -0.0001438  -0.0001485   0.0004831   0.0006516
   30   0.0007677   0.0001086  -0.0003417   0.0002101  -0.0001545   0.0002255
   31  -0.0000240   0.0000461   0.0000552  -0.0001061   0.0001021   0.0002481
   32  -0.0004393   0.0004819   0.0001882  -0.0000841   0.0000958  -0.0000925
   33   0.0005190  -0.0005155   0.0003321   0.0003369   0.0002411  -0.0005078
   34  -0.1561910  -0.0946229   0.0466596   0.0104223   0.0137425  -0.0073667
   35  -0.0418915  -0.2384028   0.0913930  -0.0102512  -0.0127311   0.0071761
   36   0.0141758   0.0841039  -0.1059888   0.0064530   0.0103911  -0.0011640
   37   0.0604706   0.0270421  -0.0107399  -0.0007617  -0.0033287   0.0011653
   38  -0.0100380  -0.0417972   0.0276347  -0.0030661  -0.0014913   0.0035754
   39   0.0111675   0.0310330  -0.0075343   0.0010119   0.0036000   0.0039855
   40  -0.0017061   0.0026173  -0.0023430   0.0005614   0.0007636  -0.0003746
   41   0.0029110  -0.0001396   0.0035079  -0.0005378  -0.0005102   0.0003843
   42  -0.0022906   0.0036075   0.0037233   0.0003381   0.0005270   0.0000880
   43  -0.0479172  -0.0294971   0.0119491  -0.0007559  -0.0008566   0.0003933
   44  -0.0291591  -0.0179806   0.0060966  -0.0006919  -0.0001966  -0.0005002
   45   0.0116349   0.0059869  -0.0042887   0.0003938  -0.0004648  -0.0006156
   46   0.0004118   0.0019718  -0.0008141   0.0001414   0.0001258  -0.0000441
   47   0.0010753  -0.0017385   0.0002985   0.0000146  -0.0000240  -0.0001112
   48  -0.0003591   0.0006215  -0.0011651   0.0000312  -0.0001220  -0.0002367
   49  -0.0317479   0.0146907  -0.0123412  -0.0037053  -0.0011196  -0.0002153
   50   0.0605862   0.0338484  -0.0093154  -0.0019004   0.0017922   0.0020273
   51  -0.0368045  -0.0142067   0.0100178   0.0002585   0.0019006   0.0042494
   52   0.0028827   0.0041131  -0.0023096  -0.0012583  -0.0004762   0.0001956
   53   0.0001069  -0.0016610   0.0031154   0.0006393   0.0003613  -0.0000270
   54  -0.0002963   0.0034069   0.0021259  -0.0005114  -0.0001030   0.0002447
   55  -0.3204661   0.0177805  -0.0335773  -0.0140082  -0.0041602   0.0010338
   56  -0.0396857  -0.0986222   0.0180658   0.0224768   0.0040915   0.0011635
   57  -0.0029754   0.0240183  -0.0718535  -0.0141110  -0.0013093   0.0020924
   58  -0.0172113  -0.0345706   0.0170280   0.0005352  -0.0008716   0.0009209
   59  -0.0140046  -0.0170629   0.0106759   0.0007556   0.0000553  -0.0014252
   60   0.0056522   0.0086127   0.0001115  -0.0000492  -0.0016512  -0.0016698
   61   0.6767370  -0.0104532   0.0593178  -0.1386600   0.1096520  -0.0727853
   62  -0.0104532   0.5774677  -0.2511653   0.1079500  -0.1947839   0.1020078
   63   0.0593178  -0.2511653   0.2701024  -0.0716924   0.1013405  -0.0991138
   64  -0.1386600   0.1079500  -0.0716924   0.1467654  -0.1149141   0.0766948
   65   0.1096520  -0.1947839   0.1013405  -0.1149141   0.2033128  -0.1122198
   66  -0.0727853   0.1020078  -0.0991138   0.0766948  -0.1122198   0.0949177
 **********************************************************************
 **                                                                  **
 **                       VIBRATIONAL ANALYSIS                       **
 **                       --------------------                       **
 **                                                                  **
 **        VIBRATIONAL FREQUENCIES (CM**-1) AND NORMAL MODES         **
 **     FORCE CONSTANTS (mDYN/ANGSTROM) AND REDUCED MASSES (AMU)     **
 **                  INFRARED INTENSITIES (KM/MOL)                   **
 **                                                                  **
 **********************************************************************


 Mode:                 1                      2                      3
 Frequency:        18.10                  37.09                  45.29
 Force Cnst:      0.0043                 0.0138                 0.0223
 Red. Mass:      22.1066                17.0470                18.4447
 IR Active:          YES                    YES                    YES
 IR Intens:        0.011                  0.072                  0.106
 Raman Active:       YES                    YES                    YES
               X      Y      Z        X      Y      Z        X      Y      Z
 C         -0.007  0.055 -0.025    0.005  0.049 -0.237    0.014 -0.192 -0.081
 C          0.016  0.109 -0.149   -0.021  0.001 -0.116   -0.083 -0.129 -0.077
 Cl         0.060  0.228 -0.301   -0.064  0.006 -0.173   -0.205 -0.203 -0.085
 C          0.017  0.080 -0.148   -0.021 -0.059  0.065   -0.091 -0.002 -0.063
 H          0.030  0.123 -0.244   -0.042 -0.113  0.190   -0.171  0.057 -0.082
 C          0.002 -0.003 -0.014    0.005 -0.059  0.100    0.006  0.050 -0.028
 Cl         0.004 -0.036 -0.009    0.007 -0.186  0.420   -0.005  0.243 -0.056
 C         -0.017 -0.057  0.113    0.030  0.029 -0.097    0.110 -0.039  0.024
 Cl        -0.042 -0.174  0.301    0.065  0.072 -0.137    0.252 -0.006  0.135
 C         -0.016 -0.023  0.101    0.029  0.075 -0.252    0.109 -0.156 -0.014
 H         -0.029 -0.065  0.193    0.051  0.121 -0.360    0.192 -0.214  0.002
 C         -0.004  0.044 -0.012    0.006  0.028 -0.233    0.018 -0.211 -0.135
 C         -0.047  0.092  0.117   -0.050  0.012 -0.185    0.067 -0.157 -0.114
 H         -0.084  0.152  0.201   -0.095  0.014 -0.229    0.119 -0.193 -0.131
 C         -0.045  0.066  0.139   -0.057  0.005 -0.055    0.053 -0.024 -0.024
 Cl        -0.099  0.150  0.333   -0.141 -0.005  0.025    0.123  0.080  0.061
 C         -0.005 -0.019  0.012   -0.004  0.016  0.030   -0.014  0.043  0.033
 Cl        -0.001 -0.057  0.032   -0.014  0.028  0.233   -0.043  0.262  0.238
 C          0.036 -0.074 -0.130    0.055  0.022 -0.040   -0.060 -0.052 -0.059
 Cl         0.093 -0.194 -0.310    0.133  0.033  0.059   -0.153 -0.002 -0.051
 C          0.031 -0.037 -0.132    0.059  0.028 -0.172   -0.042 -0.176 -0.134
 H          0.058 -0.079 -0.229    0.107  0.042 -0.208   -0.085 -0.227 -0.163
 TransDip   0.000  0.003 -0.001   -0.001  0.002 -0.008    0.002 -0.009 -0.005

 Mode:                 4                      5                      6
 Frequency:        77.73                  82.45                 151.56
 Force Cnst:      0.0966                 0.0788                 0.3361
 Red. Mass:      27.1481                19.6657                24.8318
 IR Active:          YES                    YES                    YES
 IR Intens:        0.052                  0.166                  0.104
 Raman Active:       YES                    YES                    YES
               X      Y      Z        X      Y      Z        X      Y      Z
 C         -0.007  0.151 -0.027    0.006  0.074 -0.259    0.025 -0.010 -0.051
 C          0.033  0.077  0.060   -0.009 -0.007 -0.096    0.117 -0.016 -0.088
 Cl         0.082 -0.031  0.299   -0.050 -0.235  0.244    0.421  0.068  0.099
 C          0.038  0.038  0.016   -0.010  0.009 -0.086    0.123  0.002 -0.144
 H          0.076  0.003  0.039   -0.020 -0.023 -0.015    0.092  0.021 -0.145
 C         -0.006  0.027 -0.026    0.002  0.023 -0.097    0.152  0.021 -0.092
 Cl        -0.002 -0.017 -0.117    0.001  0.035 -0.081    0.164  0.009  0.061
 C         -0.053  0.036  0.012    0.017  0.006 -0.083    0.133  0.023 -0.069
 Cl        -0.133 -0.113  0.195    0.040 -0.172  0.275    0.313  0.063  0.053
 C         -0.051  0.126 -0.036    0.015  0.071 -0.242    0.106  0.015 -0.072
 H         -0.089  0.153 -0.045    0.026  0.083 -0.276    0.143 -0.011 -0.068
 C         -0.006  0.155 -0.046    0.005  0.086 -0.257   -0.059 -0.025 -0.001
 C         -0.046  0.101 -0.085   -0.053  0.092 -0.178   -0.129  0.001  0.066
 H         -0.084  0.096 -0.137   -0.102  0.127 -0.163   -0.163  0.034  0.089
 C         -0.043  0.023 -0.086   -0.059  0.063 -0.084   -0.149 -0.020  0.040
 Cl        -0.099 -0.196 -0.373   -0.180  0.125  0.147   -0.308 -0.150  0.007
 C          0.002  0.061  0.046    0.007  0.015 -0.098   -0.159 -0.017  0.011
 Cl        -0.023  0.164  0.427    0.024 -0.135 -0.156   -0.177 -0.021 -0.010
 C          0.063  0.035 -0.078    0.061  0.074 -0.077   -0.153 -0.017 -0.013
 Cl         0.183 -0.134 -0.301    0.150  0.165  0.186   -0.371  0.063 -0.050
 C          0.053  0.097 -0.103    0.058  0.097 -0.184   -0.125 -0.046 -0.040
 H          0.100  0.090 -0.171    0.103  0.136 -0.177   -0.155 -0.093 -0.074
 TransDip  -0.002  0.006 -0.004   -0.002  0.005 -0.012   -0.007 -0.005 -0.005

 Mode:                 7                      8                      9
 Frequency:       156.63                 184.22                 201.52
 Force Cnst:      0.1475                 0.2856                 0.4280
 Red. Mass:      10.2044                14.2858                17.8858
 IR Active:          YES                    YES                    YES
 IR Intens:        0.056                  0.080                  0.108
 Raman Active:       YES                    YES                    YES
               X      Y      Z        X      Y      Z        X      Y      Z
 C          0.009 -0.034  0.076    0.022 -0.025 -0.017    0.027 -0.065 -0.076
 C          0.022 -0.122  0.232    0.027 -0.057  0.009    0.036 -0.120 -0.018
 Cl         0.040  0.067 -0.076   -0.184 -0.141 -0.107    0.098 -0.088 -0.074
 C          0.027 -0.227  0.415    0.031 -0.045  0.072    0.011 -0.164  0.038
 H          0.026 -0.258  0.473    0.024 -0.051  0.091    0.004 -0.186  0.084
 C          0.027 -0.153  0.280    0.011 -0.046  0.040    0.056 -0.106  0.006
 Cl         0.024  0.070 -0.168    0.025 -0.168 -0.120    0.032  0.426  0.193
 C          0.020 -0.107  0.200    0.016 -0.033  0.015    0.064 -0.101 -0.066
 Cl         0.027  0.026 -0.043    0.234  0.088  0.044   -0.175 -0.269 -0.126
 C          0.019 -0.074  0.153    0.005 -0.054 -0.018    0.041 -0.045 -0.093
 H          0.021 -0.029  0.066    0.009 -0.055 -0.025    0.045 -0.031 -0.126
 C         -0.002  0.025 -0.123   -0.009  0.138  0.119    0.012  0.038  0.024
 C         -0.019  0.015 -0.142   -0.021  0.109  0.053    0.021  0.001 -0.067
 H         -0.041  0.040 -0.117   -0.017  0.026 -0.109    0.039 -0.090 -0.233
 C         -0.031 -0.005 -0.120   -0.037  0.146  0.149    0.005  0.065  0.068
 Cl        -0.148  0.013  0.025   -0.134 -0.032 -0.043   -0.097 -0.045  0.009
 C         -0.014 -0.011 -0.108   -0.025  0.172  0.218    0.011  0.112  0.160
 Cl        -0.023  0.002  0.024    0.003 -0.008 -0.073    0.034  0.013 -0.059
 C          0.006  0.000 -0.125   -0.019  0.226  0.283   -0.002  0.153  0.230
 Cl         0.057  0.060  0.029    0.064 -0.018 -0.146    0.012 -0.013 -0.107
 C         -0.000  0.013 -0.152   -0.027  0.269  0.342   -0.006  0.173  0.268
 H          0.005  0.031 -0.132   -0.026  0.295  0.382   -0.006  0.212  0.329
 TransDip  -0.000 -0.001  0.007    0.007  0.004  0.004   -0.010  0.001  0.002

 Mode:                10                     11                     12
 Frequency:       205.92                 213.68                 215.25
 Force Cnst:      0.1854                 0.4588                 0.3082
 Red. Mass:       7.4197                17.0538                11.2902
 IR Active:          YES                    YES                    YES
 IR Intens:        0.009                  0.039                  0.118
 Raman Active:       YES                    YES                    YES
               X      Y      Z        X      Y      Z        X      Y      Z
 C         -0.037 -0.043 -0.047   -0.024 -0.057  0.084   -0.058 -0.017 -0.037
 C         -0.029 -0.068 -0.011   -0.018  0.026 -0.074   -0.040 -0.040 -0.001
 Cl         0.057 -0.008 -0.034    0.071  0.002  0.067    0.161  0.063  0.041
 C         -0.040 -0.090  0.028   -0.021  0.081 -0.193   -0.048 -0.068  0.013
 H         -0.043 -0.103  0.053   -0.021  0.137 -0.298   -0.043 -0.084  0.034
 C         -0.040 -0.064  0.009   -0.023  0.023 -0.071   -0.062 -0.043 -0.008
 Cl        -0.057  0.067  0.015   -0.029 -0.022  0.046   -0.082  0.017 -0.001
 C         -0.020 -0.056 -0.033   -0.016 -0.059  0.083   -0.045 -0.031 -0.039
 Cl         0.083 -0.018  0.001    0.037  0.043 -0.041    0.109  0.034  0.028
 C         -0.029 -0.043 -0.070   -0.017 -0.125  0.205   -0.053 -0.021 -0.061
 H         -0.027 -0.027 -0.105   -0.018 -0.187  0.319   -0.060 -0.012 -0.073
 C         -0.040  0.016  0.021   -0.026 -0.036  0.005   -0.071 -0.012 -0.033
 C         -0.081  0.181  0.338    0.003 -0.108 -0.160   -0.065 -0.165 -0.259
 H         -0.108  0.270  0.491    0.008 -0.142 -0.225   -0.055 -0.258 -0.438
 C         -0.070  0.127  0.225    0.005 -0.111 -0.109   -0.088 -0.067 -0.142
 Cl         0.067  0.020 -0.125   -0.140 -0.090  0.098    0.180  0.227 -0.034
 C         -0.084  0.057  0.097   -0.048 -0.065 -0.068   -0.136 -0.007 -0.018
 Cl        -0.088  0.016 -0.051   -0.100  0.408 -0.208   -0.157 -0.148  0.070
 C         -0.046 -0.012 -0.039   -0.064 -0.048  0.008   -0.097  0.071  0.101
 Cl         0.132 -0.046  0.087    0.274 -0.187  0.111    0.098 -0.100 -0.010
 C         -0.033 -0.089 -0.208   -0.068  0.038  0.079   -0.109  0.138  0.215
 H         -0.020 -0.216 -0.424   -0.088  0.097  0.196   -0.135  0.228  0.386
 TransDip  -0.003 -0.001 -0.001    0.001  0.004 -0.005    0.003 -0.010 -0.003

 Mode:                13                     14                     15
 Frequency:       228.84                 245.18                 316.38
 Force Cnst:      0.2266                 0.6575                 0.5424
 Red. Mass:       7.3428                18.5642                 9.1974
 IR Active:          YES                    YES                    YES
 IR Intens:        0.021                  0.154                  0.796
 Raman Active:       YES                    YES                    YES
               X      Y      Z        X      Y      Z        X      Y      Z
 C          0.005 -0.065  0.094    0.071  0.067  0.035   -0.018  0.034 -0.192
 C          0.015  0.033 -0.121    0.147  0.031  0.043   -0.051  0.065 -0.166
 Cl        -0.012 -0.088  0.034   -0.152 -0.109 -0.075    0.054  0.017  0.055
 C          0.011  0.097 -0.234    0.195  0.086  0.068   -0.042  0.043  0.001
 H          0.007  0.181 -0.385    0.117  0.118  0.105   -0.102  0.079  0.003
 C          0.019 -0.003 -0.039    0.301  0.123  0.045    0.013 -0.007  0.176
 Cl         0.021  0.017  0.061    0.417 -0.022 -0.019    0.023 -0.027 -0.044
 C          0.016 -0.133  0.203    0.180  0.181  0.034    0.014 -0.026  0.234
 Cl         0.007  0.012 -0.104   -0.189 -0.036 -0.000   -0.098  0.095  0.005
 C          0.012 -0.210  0.360    0.166  0.174  0.019    0.038 -0.029  0.069
 H          0.015 -0.302  0.525    0.256  0.143 -0.020    0.107 -0.066  0.066
 C         -0.003  0.044 -0.003   -0.016  0.006  0.026    0.011 -0.102 -0.277
 C         -0.013  0.074  0.014   -0.115 -0.052  0.036   -0.002 -0.090 -0.193
 H         -0.012  0.094  0.054   -0.181 -0.016  0.040   -0.010 -0.177 -0.376
 C         -0.027  0.075 -0.033   -0.135 -0.055  0.009   -0.022  0.063  0.189
 Cl        -0.049  0.080 -0.055    0.067  0.092 -0.043    0.055 -0.037 -0.003
 C         -0.020  0.049 -0.053   -0.223 -0.044 -0.016   -0.020  0.169  0.390
 Cl        -0.012 -0.127  0.076   -0.301 -0.009 -0.018    0.024 -0.020 -0.078
 C         -0.001  0.058 -0.078   -0.137 -0.013 -0.026   -0.001  0.061  0.205
 Cl         0.046  0.086 -0.029    0.044 -0.100  0.065   -0.045 -0.053 -0.006
 C         -0.014  0.037 -0.068   -0.106  0.014 -0.023    0.035 -0.086 -0.171
 H         -0.034  0.022 -0.070   -0.157 -0.023 -0.016    0.088 -0.147 -0.330
 TransDip   0.001  0.001  0.004    0.005  0.010  0.006   -0.001 -0.012 -0.026

 Mode:                16                     17                     18
 Frequency:       331.14                 350.71                 364.16
 Force Cnst:      1.6359                 2.1229                 0.7543
 Red. Mass:      25.3208                29.2940                 9.6538
 IR Active:          YES                    YES                    YES
 IR Intens:        0.116                  0.013                  0.755
 Raman Active:       YES                    YES                    YES
               X      Y      Z        X      Y      Z        X      Y      Z
 C          0.089  0.113  0.030    0.073  0.013 -0.030    0.004  0.200 -0.254
 C         -0.085  0.245  0.103    0.059 -0.000 -0.039    0.040  0.189 -0.291
 Cl        -0.309  0.406  0.245    0.068 -0.099 -0.053   -0.019 -0.050  0.023
 C         -0.035  0.027 -0.021    0.026  0.022  0.022    0.039  0.005 -0.026
 H          0.134 -0.039 -0.077    0.039  0.010  0.026    0.076  0.002 -0.062
 C         -0.000 -0.070 -0.035   -0.058 -0.003  0.033    0.000 -0.198  0.296
 Cl         0.021 -0.024 -0.012   -0.136  0.007 -0.000   -0.011  0.042 -0.036
 C          0.175 -0.197 -0.066   -0.048  0.012  0.029   -0.017 -0.179  0.264
 Cl         0.262 -0.395 -0.220   -0.063  0.085  0.042    0.043 -0.010 -0.054
 C          0.141  0.037  0.046   -0.018 -0.018 -0.016   -0.035  0.060 -0.074
 H         -0.014  0.100  0.092   -0.034 -0.013 -0.005   -0.076  0.114 -0.130
 C          0.070 -0.029 -0.092    0.130  0.031  0.006   -0.009  0.175  0.028
 C          0.010 -0.067 -0.068    0.054 -0.088  0.045   -0.084  0.134  0.111
 H         -0.040 -0.081 -0.149   -0.112 -0.032 -0.011   -0.192  0.226  0.184
 C         -0.013 -0.018  0.086    0.066 -0.208  0.103   -0.033 -0.095 -0.039
 Cl         0.046 -0.066  0.033    0.266 -0.405  0.255    0.082 -0.024  0.029
 C         -0.082  0.061  0.146   -0.179 -0.038 -0.020    0.025 -0.193 -0.180
 Cl        -0.130 -0.021 -0.034   -0.378 -0.031 -0.015   -0.008  0.048  0.020
 C         -0.007  0.063  0.046    0.044  0.185 -0.111    0.049 -0.095 -0.027
 Cl         0.009  0.049 -0.035    0.179  0.437 -0.222   -0.094 -0.075  0.037
 C          0.023 -0.008 -0.085    0.052  0.108 -0.045    0.048  0.147  0.121
 H         -0.007 -0.056 -0.124   -0.080  0.039 -0.003    0.127  0.260  0.207
 TransDip   0.004 -0.007 -0.008    0.002  0.003  0.002   -0.003  0.028  0.002

 Mode:                19                     20                     21
 Frequency:       434.94                 449.99                 466.84
 Force Cnst:      0.7018                 0.8801                 0.6371
 Red. Mass:       6.2969                 7.3764                 4.9618
 IR Active:          YES                    YES                    YES
 IR Intens:        4.560                 10.521                 11.424
 Raman Active:       YES                    YES                    YES
               X      Y      Z        X      Y      Z        X      Y      Z
 C          0.070  0.115  0.020   -0.169 -0.041 -0.141   -0.053 -0.040  0.152
 C          0.122  0.055  0.054   -0.166 -0.046 -0.141    0.003 -0.120  0.210
 Cl         0.007 -0.066 -0.041   -0.030  0.082  0.053   -0.019  0.009 -0.012
 C          0.108 -0.020  0.136   -0.136 -0.213  0.064    0.010  0.022 -0.200
 H          0.187 -0.180  0.343   -0.206 -0.333  0.364    0.037  0.196 -0.551
 C         -0.014  0.091 -0.205    0.010 -0.004 -0.162   -0.002 -0.099  0.013
 Cl        -0.095  0.001  0.026    0.213  0.010  0.013    0.070  0.022  0.012
 C         -0.010  0.058 -0.138   -0.086  0.017 -0.130   -0.081 -0.102  0.087
 Cl         0.027 -0.028 -0.004   -0.006  0.049  0.034    0.015  0.026  0.006
 C         -0.005 -0.040  0.214   -0.117 -0.159  0.110   -0.105  0.059 -0.121
 H         -0.077 -0.142  0.480   -0.073 -0.327  0.364   -0.144  0.247 -0.426
 C          0.042  0.205 -0.107   -0.126  0.035 -0.074   -0.054  0.125 -0.039
 C         -0.002  0.143 -0.126   -0.076  0.091  0.022    0.030  0.122 -0.114
 H         -0.139  0.184 -0.189   -0.102  0.121  0.061   -0.012  0.130 -0.142
 C          0.004 -0.010  0.021   -0.029 -0.012  0.011    0.044  0.021 -0.024
 Cl         0.062 -0.038  0.027    0.077 -0.071  0.044    0.061 -0.072  0.049
 C         -0.005 -0.004  0.063    0.008 -0.045 -0.073   -0.009  0.066  0.026
 Cl        -0.032 -0.006 -0.007    0.081  0.011  0.013    0.030 -0.021  0.007
 C          0.021 -0.029  0.006   -0.035  0.006 -0.001   -0.075  0.024 -0.019
 Cl        -0.098 -0.109  0.054    0.020  0.030 -0.018   -0.023 -0.048  0.026
 C          0.036  0.151 -0.133   -0.075  0.080  0.032   -0.093  0.107 -0.119
 H          0.140  0.208 -0.165   -0.029  0.150  0.082   -0.035  0.119 -0.172
 TransDip   0.047  0.045  0.021   -0.093 -0.045  0.009   -0.062  0.044 -0.077

 Mode:                22                     23                     24
 Frequency:       500.40                 526.92                 529.40
 Force Cnst:      1.0259                 0.8937                 1.0987
 Red. Mass:       6.9536                 5.4632                 6.6535
 IR Active:          YES                    YES                    YES
 IR Intens:        2.573                  1.756                  5.768
 Raman Active:       YES                    YES                    YES
               X      Y      Z        X      Y      Z        X      Y      Z
 C          0.029 -0.156 -0.087   -0.017 -0.010 -0.009    0.059  0.025  0.013
 C         -0.120 -0.082 -0.029   -0.028 -0.055  0.072    0.087  0.149 -0.211
 Cl         0.037  0.026  0.011    0.014 -0.007 -0.010   -0.043  0.022  0.028
 C         -0.138  0.112  0.054   -0.032  0.034 -0.004    0.095 -0.106  0.026
 H         -0.298  0.191  0.087   -0.072  0.077 -0.039    0.203 -0.245  0.162
 C          0.012  0.185  0.094    0.002  0.066 -0.020   -0.003 -0.166  0.025
 Cl        -0.059 -0.050 -0.025   -0.008 -0.012 -0.001    0.012  0.031  0.003
 C          0.181  0.109  0.060    0.030  0.013  0.044   -0.076 -0.035 -0.120
 Cl        -0.035 -0.046 -0.024    0.006 -0.020 -0.014   -0.019  0.058  0.039
 C          0.211 -0.053 -0.039    0.031  0.003  0.019   -0.073 -0.029 -0.027
 H          0.380 -0.120 -0.097    0.068  0.007 -0.029   -0.157 -0.050  0.103
 C          0.025 -0.031 -0.122   -0.022  0.017 -0.053    0.074 -0.044  0.137
 C          0.151  0.179  0.051   -0.101  0.069  0.128    0.243  0.024  0.027
 H          0.185  0.222  0.170   -0.197  0.295  0.481    0.388  0.010  0.146
 C          0.142  0.120 -0.004   -0.040 -0.228 -0.311    0.222  0.028 -0.223
 Cl         0.012 -0.065  0.029    0.012  0.022  0.018   -0.041 -0.016  0.023
 C          0.006  0.059 -0.198   -0.003 -0.071  0.008    0.011  0.186 -0.028
 Cl        -0.014 -0.034  0.035    0.020  0.017 -0.005   -0.064 -0.047  0.013
 C         -0.141  0.086 -0.020    0.011  0.165  0.372   -0.124  0.144  0.075
 Cl        -0.012 -0.076  0.033    0.001  0.007 -0.037    0.001 -0.064  0.026
 C         -0.157  0.147  0.043    0.049 -0.043 -0.105   -0.087 -0.081 -0.089
 H         -0.207  0.187  0.162    0.127 -0.184 -0.422   -0.194 -0.285 -0.281
 TransDip   0.034  0.039 -0.002   -0.041  0.008  0.008    0.068 -0.032 -0.015

 Mode:                25                     26                     27
 Frequency:       544.06                 609.04                 641.13
 Force Cnst:      1.7065                 1.7125                 1.9567
 Red. Mass:       9.7847                 7.8359                 8.0796
 IR Active:          YES                    YES                    YES
 IR Intens:       29.351                  6.182                 11.187
 Raman Active:       YES                    YES                    YES
               X      Y      Z        X      Y      Z        X      Y      Z
 C         -0.139  0.124  0.109    0.126  0.027 -0.081   -0.075  0.240 -0.174
 C         -0.026  0.163 -0.134    0.224 -0.003  0.063   -0.030  0.026  0.158
 Cl         0.064 -0.110 -0.050   -0.063  0.054  0.028    0.030 -0.048 -0.042
 C         -0.017  0.100  0.111    0.249 -0.074 -0.040   -0.023  0.005  0.092
 H         -0.077  0.071  0.235    0.425 -0.162 -0.075    0.003 -0.135  0.325
 C          0.004  0.076  0.155    0.097 -0.100 -0.148   -0.062  0.191 -0.336
 Cl        -0.014 -0.012 -0.018   -0.101  0.014  0.015    0.045 -0.004  0.018
 C          0.006  0.138 -0.026    0.075 -0.104  0.034   -0.111 -0.171  0.358
 Cl         0.087 -0.126 -0.060   -0.050  0.079  0.036    0.045 -0.031 -0.039
 C         -0.030  0.203  0.087    0.100 -0.015 -0.013   -0.132  0.160  0.002
 H         -0.033  0.161  0.166    0.086 -0.013 -0.002   -0.238  0.239 -0.026
 C         -0.193  0.016  0.176    0.008 -0.145 -0.174   -0.011 -0.137 -0.042
 C         -0.116 -0.091 -0.053   -0.133 -0.100  0.079    0.108 -0.046  0.038
 H         -0.066 -0.171 -0.155   -0.211  0.008  0.217    0.285 -0.092  0.131
 C         -0.075 -0.026 -0.073   -0.129  0.001  0.098    0.099  0.117  0.015
 Cl         0.051 -0.059  0.047    0.018 -0.021  0.004   -0.011 -0.018  0.004
 C         -0.109  0.129  0.065   -0.133 -0.040 -0.144    0.050  0.061 -0.121
 Cl         0.186 -0.005  0.007    0.145  0.012  0.017   -0.040 -0.013  0.009
 C         -0.237  0.033 -0.093   -0.199  0.099  0.031   -0.030  0.058  0.032
 Cl         0.060  0.038 -0.008    0.028  0.009 -0.011    0.009 -0.015  0.005
 C         -0.283 -0.052 -0.089   -0.207  0.035  0.008   -0.008 -0.117  0.065
 H         -0.377 -0.192 -0.203   -0.373  0.025  0.187   -0.085 -0.132  0.134
 TransDip  -0.161  0.056  0.033    0.032 -0.067 -0.029   -0.069  0.070  0.041

 Mode:                28                     29                     30
 Frequency:       654.33                 691.87                 712.73
 Force Cnst:      1.9487                 2.1151                 1.1611
 Red. Mass:       7.7250                 7.4993                 3.8793
 IR Active:          YES                    YES                    YES
 IR Intens:        8.595                  7.396                  9.960
 Raman Active:       YES                    YES                    YES
               X      Y      Z        X      Y      Z        X      Y      Z
 C          0.066 -0.072 -0.193    0.106 -0.096 -0.082    0.002  0.067 -0.083
 C          0.026 -0.118 -0.023    0.141 -0.011  0.017    0.019 -0.013  0.096
 Cl        -0.026  0.058  0.027    0.003  0.024  0.013    0.005 -0.008 -0.007
 C          0.010 -0.028  0.050    0.141  0.355  0.177    0.025  0.059 -0.014
 H         -0.043 -0.103  0.247    0.123  0.395  0.136    0.050  0.129 -0.170
 C          0.040  0.132 -0.187   -0.162  0.136  0.100   -0.028 -0.031  0.066
 Cl        -0.032 -0.010  0.006    0.073  0.012  0.005    0.013  0.004  0.001
 C          0.102 -0.108  0.215   -0.223  0.024 -0.014   -0.049  0.031 -0.069
 Cl        -0.038  0.030  0.003    0.021 -0.049 -0.025    0.009 -0.008 -0.003
 C          0.106 -0.134 -0.139   -0.234 -0.338 -0.160   -0.047 -0.013  0.039
 H          0.241 -0.185 -0.195   -0.273 -0.353 -0.103   -0.099 -0.077  0.214
 C         -0.003  0.191  0.324    0.058  0.007  0.011    0.016 -0.121 -0.183
 C         -0.042 -0.010  0.019   -0.015 -0.060 -0.003   -0.001  0.031  0.113
 H         -0.065 -0.145 -0.276   -0.062 -0.074 -0.080   -0.004  0.232  0.511
 C         -0.017 -0.136 -0.195   -0.032 -0.003  0.072    0.027 -0.077 -0.180
 Cl         0.003  0.006  0.013   -0.004  0.005 -0.006   -0.001 -0.003  0.005
 C         -0.066  0.126  0.249   -0.043 -0.048 -0.074   -0.020  0.147  0.206
 Cl         0.032 -0.004 -0.012    0.028  0.005  0.004   -0.000 -0.006 -0.006
 C         -0.012 -0.097 -0.221   -0.036  0.051  0.044    0.006 -0.077 -0.177
 Cl        -0.003  0.004  0.014   -0.001 -0.003 -0.001    0.001 -0.002  0.005
 C         -0.031  0.053 -0.004   -0.025  0.013 -0.048   -0.013  0.023  0.112
 H         -0.031 -0.132 -0.293   -0.078 -0.054 -0.089   -0.082  0.223  0.509
 TransDip   0.046 -0.065 -0.050   -0.085  0.020  0.005   -0.034  0.066  0.068

 Mode:                31                     32                     33
 Frequency:       725.55                 785.99                 803.84
 Force Cnst:      1.0950                 3.5955                 3.7742
 Red. Mass:       3.5306                 9.8781                 9.9136
 IR Active:          YES                    YES                    YES
 IR Intens:        2.672                  9.021                 83.441
 Raman Active:       YES                    YES                    YES
               X      Y      Z        X      Y      Z        X      Y      Z
 C          0.014 -0.145  0.270    0.236  0.079  0.049   -0.019 -0.079  0.108
 C          0.010  0.116 -0.192   -0.221  0.185  0.107    0.019 -0.014 -0.071
 Cl         0.001 -0.004  0.004    0.049 -0.056 -0.033   -0.006  0.009  0.008
 C          0.013 -0.009  0.083   -0.298 -0.042 -0.018    0.024 -0.001  0.008
 H          0.022 -0.182  0.395   -0.187 -0.093 -0.057   -0.010 -0.025  0.093
 C         -0.019  0.064 -0.108   -0.243 -0.036 -0.018    0.028  0.017 -0.003
 Cl         0.007  0.001  0.001    0.088 -0.004 -0.003   -0.009 -0.000 -0.000
 C         -0.019 -0.058  0.102    0.020 -0.152 -0.077    0.005  0.018  0.004
 Cl         0.001 -0.003 -0.001   -0.021  0.033  0.017   -0.001 -0.003  0.001
 C         -0.021  0.013 -0.077    0.078  0.015  0.002   -0.000 -0.045 -0.000
 H         -0.033  0.270 -0.536   -0.196  0.143  0.073    0.056  0.097 -0.325
 C          0.017 -0.045 -0.133    0.357  0.035  0.021   -0.030 -0.015  0.003
 C         -0.001  0.044  0.004    0.010 -0.217  0.135   -0.266 -0.119  0.026
 H         -0.088  0.208  0.240   -0.240 -0.165 -0.018   -0.156 -0.119  0.142
 C          0.000 -0.060 -0.009   -0.034 -0.139  0.066   -0.263  0.303 -0.189
 Cl        -0.004  0.013 -0.009   -0.027  0.022 -0.015    0.067 -0.100  0.062
 C         -0.007 -0.021  0.086   -0.223  0.012 -0.028   -0.004  0.302 -0.164
 Cl         0.003  0.002 -0.003    0.072  0.006  0.003   -0.006 -0.001  0.000
 C          0.006 -0.055 -0.014   -0.015  0.199 -0.110    0.222  0.328 -0.155
 Cl         0.002  0.013 -0.008   -0.033 -0.050  0.025   -0.046 -0.104  0.053
 C         -0.013  0.049  0.003    0.031  0.210 -0.106    0.279 -0.102  0.072
 H          0.008  0.223  0.249   -0.213  0.047 -0.075    0.202 -0.107  0.152
 TransDip  -0.006 -0.012  0.051   -0.078  0.056  0.006   -0.003  0.249 -0.154

 Mode:                34                     35                     36
 Frequency:       882.67                 891.14                 900.61
 Force Cnst:      0.6660                 0.7310                 0.6498
 Red. Mass:       1.4507                 1.5624                 1.3597
 IR Active:          YES                    YES                    YES
 IR Intens:        2.104                 30.236                  0.191
 Raman Active:       YES                    YES                    YES
               X      Y      Z        X      Y      Z        X      Y      Z
 C         -0.000  0.016 -0.029   -0.012  0.005 -0.013    0.009  0.004 -0.003
 C          0.002 -0.012  0.046    0.003 -0.054  0.011   -0.003  0.005  0.000
 Cl         0.001  0.000 -0.003   -0.003  0.007  0.001    0.001 -0.001 -0.000
 C          0.002  0.070 -0.120   -0.008  0.022 -0.088   -0.005  0.002  0.006
 H          0.021 -0.369  0.675   -0.062 -0.235  0.447    0.003  0.011 -0.020
 C         -0.004 -0.026  0.039    0.034 -0.002  0.031   -0.013 -0.001 -0.001
 Cl         0.001  0.002 -0.003   -0.006  0.000 -0.002    0.003 -0.000  0.000
 C         -0.003  0.013 -0.029   -0.006  0.022  0.025    0.004 -0.009 -0.006
 Cl         0.000 -0.001  0.002    0.003 -0.004 -0.003   -0.001  0.002  0.001
 C         -0.003 -0.039  0.086   -0.013  0.010 -0.028    0.006 -0.003  0.002
 H         -0.002  0.245 -0.436    0.005 -0.108  0.170    0.002  0.004 -0.006
 C          0.001 -0.015 -0.026    0.015  0.042  0.075   -0.005  0.003  0.007
 C          0.001  0.017  0.035    0.021 -0.065 -0.076    0.009 -0.058 -0.114
 H          0.029 -0.108 -0.184   -0.048  0.249  0.482   -0.061  0.361  0.648
 C          0.006 -0.007 -0.010    0.008 -0.005  0.038   -0.006  0.022  0.032
 Cl        -0.001  0.001  0.000   -0.004  0.003 -0.004    0.001 -0.002 -0.002
 C          0.002 -0.001 -0.001   -0.020 -0.002  0.004    0.005  0.000  0.001
 Cl        -0.000 -0.000  0.000    0.004  0.000 -0.000   -0.001 -0.000 -0.000
 C         -0.006 -0.013 -0.011    0.003  0.034  0.018    0.001 -0.021 -0.026
 Cl         0.001  0.002  0.000   -0.003 -0.005 -0.000    0.000  0.002  0.002
 C         -0.010  0.017  0.045    0.016 -0.029 -0.105   -0.012  0.049  0.098
 H          0.019 -0.136 -0.229   -0.058  0.306  0.507    0.055 -0.318 -0.556
 TransDip  -0.004 -0.046 -0.003    0.028  0.010  0.174    0.007 -0.009  0.008

 Mode:                37                     38                     39
 Frequency:       903.92                 912.46                1047.23
 Force Cnst:      2.0000                 0.8620                 4.4752
 Red. Mass:       4.1546                 1.7572                 6.9258
 IR Active:          YES                    YES                    YES
 IR Intens:       16.135                  4.466                 23.289
 Raman Active:       YES                    YES                    YES
               X      Y      Z        X      Y      Z        X      Y      Z
 C         -0.092  0.015 -0.049   -0.027 -0.041  0.067    0.059  0.012  0.006
 C          0.032 -0.131 -0.093    0.012 -0.044 -0.013   -0.020  0.045  0.024
 Cl        -0.017  0.022  0.015   -0.005  0.007  0.003    0.002 -0.003 -0.002
 C          0.031 -0.120  0.017    0.016  0.002 -0.058   -0.028 -0.050 -0.026
 H         -0.195  0.228 -0.380   -0.047 -0.154  0.300   -0.044 -0.042 -0.024
 C          0.183  0.051 -0.002    0.055  0.002  0.021    0.067  0.015  0.007
 Cl        -0.033 -0.001  0.002   -0.010  0.001 -0.001   -0.007 -0.001 -0.000
 C         -0.109  0.192  0.060   -0.040  0.034  0.065   -0.030  0.061  0.032
 Cl         0.028 -0.035 -0.015    0.009 -0.009 -0.008    0.004 -0.007 -0.003
 C         -0.122 -0.001  0.133   -0.042  0.088 -0.110   -0.032 -0.040 -0.020
 H         -0.019  0.338 -0.590   -0.027 -0.358  0.693   -0.031 -0.038 -0.024
 C          0.108  0.004 -0.008    0.032 -0.031 -0.063    0.066  0.006 -0.002
 C          0.074 -0.115  0.062    0.006 -0.003  0.058   -0.111 -0.292  0.149
 H          0.022 -0.078  0.093    0.011 -0.140 -0.205    0.138 -0.393  0.237
 C          0.068 -0.104  0.066    0.007 -0.030  0.003   -0.067  0.190 -0.111
 Cl        -0.021  0.020 -0.013   -0.004  0.004 -0.002    0.007 -0.015  0.009
 C         -0.098 -0.010 -0.003   -0.026 -0.003 -0.005    0.390  0.042  0.014
 Cl         0.016  0.001  0.001    0.004  0.001  0.000   -0.050 -0.005 -0.002
 C          0.031  0.097 -0.058    0.027  0.030 -0.035   -0.037 -0.203  0.108
 Cl        -0.015 -0.019  0.009   -0.006 -0.008  0.005    0.005  0.016 -0.008
 C          0.034  0.113 -0.035    0.017  0.074  0.042   -0.154  0.263 -0.159
 H         -0.017  0.029 -0.116    0.043 -0.154 -0.348    0.082  0.426 -0.208
 TransDip   0.099  0.072 -0.039    0.040 -0.028  0.047    0.137  0.063  0.033

 Mode:                40                     41                     42
 Frequency:      1064.94                1112.48                1149.57
 Force Cnst:      4.5283                 1.9451                 2.0495
 Red. Mass:       6.7770                 2.6676                 2.6323
 IR Active:          YES                    YES                    YES
 IR Intens:       72.911                 17.205                 62.597
 Raman Active:       YES                    YES                    YES
               X      Y      Z        X      Y      Z        X      Y      Z
 C          0.207  0.051  0.023   -0.144 -0.017 -0.008   -0.022  0.041  0.020
 C         -0.106  0.272  0.151   -0.090  0.180  0.099   -0.047  0.047  0.027
 Cl         0.013 -0.025 -0.015    0.011 -0.019 -0.011    0.006 -0.007 -0.004
 C         -0.104 -0.191 -0.102    0.063  0.018  0.009   -0.008  0.070  0.038
 H          0.025 -0.250 -0.138    0.541 -0.194 -0.108   -0.542  0.333  0.179
 C          0.257  0.049  0.024    0.033 -0.022 -0.011    0.245  0.017  0.005
 Cl        -0.027 -0.003 -0.001   -0.006  0.001  0.000   -0.029 -0.003 -0.001
 C         -0.093  0.235  0.126    0.046  0.016  0.008    0.123 -0.168 -0.089
 Cl         0.011 -0.022 -0.012   -0.004  0.002  0.001   -0.014  0.021  0.011
 C         -0.106 -0.214 -0.114    0.005 -0.091 -0.050   -0.078 -0.073 -0.036
 H          0.002 -0.274 -0.126    0.428 -0.302 -0.148   -0.606  0.158  0.080
 C          0.102  0.008 -0.004   -0.145 -0.013  0.000   -0.045 -0.004 -0.011
 C         -0.020  0.140 -0.080    0.025 -0.060  0.030    0.006 -0.012  0.008
 H         -0.263  0.251 -0.148    0.249 -0.139  0.132    0.092 -0.050  0.030
 C         -0.072  0.045 -0.031    0.075 -0.067  0.045    0.020 -0.018  0.012
 Cl         0.012 -0.009  0.006   -0.009  0.008 -0.006   -0.002  0.002 -0.001
 C         -0.035 -0.000 -0.003   -0.026 -0.003 -0.001   -0.009  0.001 -0.002
 Cl         0.009  0.001  0.000   -0.001 -0.000 -0.000    0.000 -0.000  0.000
 C         -0.072 -0.062  0.027    0.069  0.081 -0.038    0.014  0.018 -0.008
 Cl         0.010  0.011 -0.005   -0.008 -0.010  0.005   -0.001 -0.002  0.001
 C         -0.001 -0.148  0.084    0.013  0.064 -0.036    0.002  0.008 -0.001
 H         -0.216 -0.303  0.127    0.241  0.218 -0.090    0.072  0.041 -0.038
 TransDip  -0.009  0.237  0.137    0.031  0.108  0.070    0.246 -0.052 -0.028

 Mode:                43                     44                     45
 Frequency:      1168.71                1223.19                1266.30
 Force Cnst:      1.7331                 1.4208                 1.2295
 Red. Mass:       2.1535                 1.6117                 1.3013
 IR Active:          YES                    YES                    YES
 IR Intens:       54.226                 18.471                  2.124
 Raman Active:       YES                    YES                    YES
               X      Y      Z        X      Y      Z        X      Y      Z
 C         -0.028 -0.003 -0.002    0.005 -0.001 -0.004   -0.003 -0.072 -0.040
 C         -0.011  0.007  0.005   -0.001  0.002  0.001   -0.069 -0.027 -0.014
 Cl         0.001 -0.001 -0.000    0.000 -0.000 -0.000    0.002  0.001  0.000
 C          0.012  0.012  0.006   -0.001 -0.002 -0.001    0.014  0.008  0.005
 H          0.035  0.002  0.003    0.012 -0.008 -0.006    0.622 -0.272 -0.151
 C          0.009 -0.004 -0.002   -0.000  0.002  0.001    0.010  0.050  0.026
 Cl        -0.001  0.000  0.000    0.000 -0.000 -0.000   -0.002 -0.001 -0.001
 C          0.010 -0.012 -0.006    0.000  0.002  0.001    0.056  0.021  0.011
 Cl        -0.001  0.001  0.001    0.000 -0.000 -0.000   -0.001 -0.000 -0.000
 C         -0.002 -0.001 -0.001    0.001 -0.000  0.001   -0.017  0.013  0.009
 H          0.028 -0.012 -0.015   -0.023  0.018 -0.006   -0.614  0.291  0.148
 C          0.001  0.002 -0.000   -0.004  0.004 -0.003    0.021 -0.030  0.028
 C         -0.067 -0.002 -0.007    0.037  0.046 -0.020   -0.017  0.013 -0.011
 H         -0.615  0.198 -0.169    0.650 -0.177  0.162   -0.069  0.039 -0.018
 C          0.079 -0.103  0.065   -0.112  0.027 -0.026    0.010  0.027 -0.014
 Cl        -0.008  0.012 -0.008    0.006 -0.003  0.003    0.001 -0.001  0.001
 C          0.214  0.023  0.007    0.008 -0.116  0.064   -0.001 -0.031  0.017
 Cl        -0.026 -0.002 -0.001   -0.000  0.004 -0.002    0.000  0.000 -0.000
 C          0.069  0.114 -0.056    0.109  0.050 -0.017   -0.022  0.008 -0.007
 Cl        -0.005 -0.013  0.007   -0.006 -0.005  0.002   -0.000 -0.000 -0.000
 C         -0.073 -0.014  0.001   -0.046  0.038 -0.025    0.023  0.018 -0.009
 H         -0.581 -0.314  0.121   -0.606 -0.291  0.109    0.009  0.012 -0.002
 TransDip   0.235  0.012  0.006   -0.008  0.122 -0.064   -0.037  0.027 -0.007

 Mode:                46                     47                     48
 Frequency:      1276.17                1280.27                1292.13
 Force Cnst:      4.5285                 6.1486                10.1000
 Red. Mass:       4.7195                 6.3668                10.2674
 IR Active:          YES                    YES                    YES
 IR Intens:        2.440                 10.040                  4.256
 Raman Active:       YES                    YES                    YES
               X      Y      Z        X      Y      Z        X      Y      Z
 C          0.193 -0.076 -0.045    0.083  0.178  0.109    0.099  0.323  0.149
 C          0.264  0.065  0.030   -0.018 -0.111 -0.065   -0.086 -0.124 -0.064
 Cl        -0.005  0.004  0.003   -0.007  0.004  0.003   -0.006  0.004  0.002
 C         -0.189 -0.073 -0.036    0.040 -0.141 -0.078    0.145 -0.168 -0.091
 H         -0.343 -0.017 -0.018    0.261 -0.267 -0.133   -0.220 -0.016  0.005
 C         -0.110 -0.051 -0.025   -0.076  0.231  0.123   -0.044  0.265  0.139
 Cl         0.012 -0.002 -0.001    0.005 -0.003 -0.002    0.003 -0.001 -0.001
 C          0.120  0.155  0.081   -0.012 -0.024 -0.013   -0.202 -0.104 -0.052
 Cl         0.002 -0.008 -0.004   -0.005 -0.001 -0.001   -0.003 -0.001 -0.000
 C         -0.077 -0.000  0.005    0.104 -0.117 -0.064    0.216 -0.147 -0.072
 H         -0.462  0.184  0.090   -0.462  0.133  0.078    0.031 -0.048 -0.052
 C         -0.236 -0.061  0.012   -0.139  0.200 -0.133   -0.120 -0.225  0.073
 C         -0.072  0.012 -0.012    0.119 -0.076  0.062   -0.230  0.070 -0.052
 H          0.282 -0.136  0.092    0.279 -0.163  0.082    0.208 -0.121  0.046
 C          0.088 -0.075  0.050   -0.087 -0.186  0.094    0.236  0.093 -0.025
 Cl        -0.004  0.007 -0.005   -0.007  0.007 -0.004   -0.001  0.003 -0.002
 C          0.056 -0.030  0.021    0.006  0.229 -0.125    0.062 -0.251  0.141
 Cl        -0.007 -0.001 -0.000   -0.003 -0.002  0.001   -0.005 -0.000 -0.000
 C          0.023  0.127 -0.067    0.159 -0.060  0.048   -0.197  0.181 -0.116
 Cl        -0.004 -0.009  0.005    0.002 -0.000  0.000   -0.004 -0.007  0.003
 C         -0.022  0.008 -0.010   -0.150 -0.112  0.049    0.151  0.098 -0.032
 H          0.339  0.242 -0.099    0.080  0.017 -0.023    0.171  0.100 -0.063
 TransDip   0.031  0.038  0.009    0.024 -0.099  0.001    0.064  0.004 -0.016

 Mode:                49                     50                     51
 Frequency:      1355.73                1405.96                1449.71
 Force Cnst:      6.4888                 3.7001                 4.2022
 Red. Mass:       5.9920                 3.1770                 3.3936
 IR Active:          YES                    YES                    YES
 IR Intens:       52.029                 43.001                137.146
 Raman Active:       YES                    YES                    YES
               X      Y      Z        X      Y      Z        X      Y      Z
 C         -0.249  0.158  0.094    0.051 -0.067 -0.000   -0.008  0.041  0.018
 C          0.237 -0.017 -0.010   -0.055 -0.008 -0.007    0.008 -0.056 -0.029
 Cl        -0.008  0.002  0.001    0.003 -0.000  0.000   -0.000  0.002  0.001
 C         -0.114 -0.083 -0.044   -0.010  0.051  0.026   -0.071  0.037  0.021
 H          0.130 -0.220 -0.123    0.090  0.011  0.007    0.286 -0.128 -0.072
 C         -0.126  0.121  0.066    0.038 -0.064 -0.034    0.047  0.025  0.013
 Cl         0.006 -0.006 -0.003   -0.002  0.001  0.001   -0.003 -0.001 -0.001
 C          0.344 -0.008 -0.008   -0.043  0.017  0.008    0.044 -0.054 -0.029
 Cl        -0.011  0.005  0.003    0.002 -0.001 -0.000   -0.001  0.003  0.002
 C         -0.190 -0.115 -0.062    0.020  0.030  0.012   -0.101  0.028  0.015
 H          0.126 -0.304 -0.140   -0.005  0.040  0.040    0.295 -0.163 -0.077
 C          0.116  0.049 -0.058   -0.022  0.189 -0.091    0.150 -0.007  0.009
 C         -0.032 -0.046  0.024   -0.177 -0.038  0.002    0.003  0.082 -0.043
 H         -0.102 -0.036 -0.016    0.576 -0.337  0.247    0.460 -0.078  0.083
 C          0.084  0.087 -0.038    0.145 -0.068  0.052   -0.178 -0.139  0.059
 Cl        -0.001 -0.003  0.001   -0.006  0.005 -0.003    0.003  0.004 -0.002
 C         -0.054 -0.030  0.010    0.020  0.076 -0.040    0.191  0.003  0.016
 Cl         0.005 -0.001  0.001   -0.001 -0.004  0.002   -0.008 -0.000 -0.001
 C         -0.088 -0.075  0.035   -0.164 -0.054  0.014   -0.172  0.125 -0.084
 Cl         0.003  0.006 -0.003    0.005  0.004 -0.002    0.002 -0.005  0.003
 C          0.117  0.025  0.004    0.167 -0.026  0.027   -0.022 -0.081  0.043
 H         -0.442 -0.346  0.111   -0.355 -0.361  0.170    0.523  0.235 -0.087
 TransDip  -0.072 -0.207 -0.074    0.072 -0.149  0.129    0.370 -0.037 -0.051

 Mode:                52                     53                     54
 Frequency:      1488.36                1557.19                1574.82
 Force Cnst:      4.4088                12.5676                13.7682
 Red. Mass:       3.3779                 8.7967                 9.4225
 IR Active:          YES                    YES                    YES
 IR Intens:       77.305                 37.780                 40.480
 Raman Active:       YES                    YES                    YES
               X      Y      Z        X      Y      Z        X      Y      Z
 C         -0.188 -0.052 -0.024   -0.039 -0.252 -0.144   -0.043 -0.278 -0.113
 C         -0.033  0.105  0.058    0.159  0.180  0.097    0.118  0.166  0.086
 Cl        -0.000 -0.005 -0.003   -0.003 -0.001 -0.001   -0.002 -0.001 -0.001
 C          0.207 -0.089 -0.050    0.022 -0.169 -0.090    0.023 -0.129 -0.072
 H         -0.572  0.272  0.152   -0.179 -0.096 -0.048   -0.167 -0.058 -0.025
 C         -0.151 -0.042 -0.021    0.017  0.325  0.171    0.017  0.242  0.129
 Cl         0.006  0.002  0.001   -0.001 -0.004 -0.002   -0.001 -0.003 -0.001
 C          0.047  0.118  0.062   -0.114 -0.221 -0.115   -0.123 -0.166 -0.089
 Cl        -0.000 -0.005 -0.003    0.001  0.003  0.002    0.002  0.002  0.001
 C          0.117 -0.073 -0.041   -0.060  0.146  0.079    0.004  0.124  0.060
 H         -0.515  0.211  0.117    0.260  0.018 -0.014    0.124  0.067  0.060
 C          0.109  0.016  0.010    0.032 -0.218  0.135   -0.010  0.361 -0.166
 C          0.014  0.027 -0.016   -0.111  0.136 -0.088    0.119 -0.184  0.108
 H          0.158 -0.013  0.038    0.286  0.006  0.047   -0.284 -0.036  0.016
 C         -0.086 -0.060  0.024   -0.044 -0.152  0.078    0.055  0.172 -0.091
 Cl         0.001  0.002 -0.001    0.001  0.001 -0.000   -0.002 -0.001  0.000
 C          0.074  0.022 -0.005   -0.013  0.228 -0.125    0.027 -0.263  0.147
 Cl        -0.002 -0.000  0.000    0.000 -0.003  0.002   -0.000  0.003 -0.002
 C         -0.093  0.024 -0.022    0.043 -0.142  0.080   -0.098  0.164 -0.101
 Cl         0.001 -0.001  0.001   -0.001  0.001 -0.001    0.003 -0.000  0.000
 C          0.036 -0.013  0.011    0.110  0.160 -0.079   -0.083 -0.208  0.102
 H          0.096  0.012 -0.002   -0.300 -0.068  0.036    0.309  0.021  0.029
 TransDip  -0.242  0.115  0.086    0.064 -0.164  0.089    0.013  0.182 -0.091

 Mode:                55                     56                     57
 Frequency:      1611.66                1618.68                3199.43
 Force Cnst:     10.7281                 9.6480                 6.5825
 Red. Mass:       7.0102                 6.2498                 1.0914
 IR Active:          YES                    YES                    YES
 IR Intens:        1.117                 16.569                  0.145
 Raman Active:       YES                    YES                    YES
               X      Y      Z        X      Y      Z        X      Y      Z
 C         -0.225  0.040  0.021    0.155 -0.005 -0.004   -0.002  0.002  0.001
 C          0.281  0.048  0.023   -0.096 -0.020 -0.012    0.000  0.000  0.000
 Cl        -0.002 -0.003 -0.001    0.001  0.001  0.000    0.000 -0.000 -0.000
 C         -0.315  0.099  0.056    0.092 -0.029 -0.017   -0.002 -0.003 -0.002
 H          0.307 -0.196 -0.112   -0.089  0.057  0.033    0.021  0.036  0.019
 C          0.147 -0.051 -0.029   -0.039  0.016  0.009    0.000  0.001  0.000
 Cl         0.001  0.001  0.000   -0.001 -0.000 -0.000   -0.000  0.000 -0.000
 C         -0.255 -0.018 -0.007    0.076  0.003  0.001    0.003 -0.001 -0.000
 Cl         0.002  0.001  0.001   -0.001 -0.000 -0.000   -0.000  0.000  0.000
 C          0.345 -0.116 -0.065   -0.118  0.040  0.026   -0.040 -0.067 -0.037
 H         -0.402  0.234  0.120    0.160 -0.082 -0.056    0.457  0.770  0.421
 C         -0.052 -0.022  0.003   -0.287 -0.019 -0.014   -0.000 -0.000  0.000
 C          0.138 -0.022  0.025    0.317 -0.075  0.076    0.000 -0.000  0.000
 H         -0.162  0.093 -0.070   -0.421  0.201 -0.155    0.000  0.001 -0.001
 C         -0.114 -0.029  0.005   -0.218 -0.039 -0.001   -0.000 -0.000  0.000
 Cl         0.001  0.000 -0.000    0.001  0.001 -0.000    0.000  0.000 -0.000
 C          0.051  0.012 -0.002    0.095  0.002  0.008    0.000  0.000 -0.000
 Cl         0.000 -0.000  0.000    0.002  0.000  0.000   -0.000  0.000 -0.000
 C         -0.104 -0.001 -0.009   -0.223  0.005 -0.023    0.000  0.000 -0.000
 Cl         0.001 -0.000  0.000    0.001 -0.001  0.000   -0.000 -0.000  0.000
 C          0.130  0.062 -0.019    0.297  0.127 -0.045   -0.005  0.007 -0.004
 H         -0.151 -0.116  0.038   -0.375 -0.278  0.126    0.057 -0.074  0.047
 TransDip   0.033  0.009  0.001   -0.130 -0.010 -0.010   -0.009  0.008  0.003

 Mode:                58                     59                     60
 Frequency:      3207.13                3216.00                3216.17
 Force Cnst:      6.6157                 6.6574                 6.6557
 Red. Mass:       1.0917                 1.0925                 1.0921
 IR Active:          YES                    YES                    YES
 IR Intens:        0.268                  1.452                  0.325
 Raman Active:       YES                    YES                    YES
               X      Y      Z        X      Y      Z        X      Y      Z
 C         -0.000  0.000  0.000    0.000  0.000  0.000    0.000 -0.000  0.000
 C         -0.000  0.000 -0.000    0.004 -0.001 -0.000   -0.000 -0.000 -0.000
 Cl        -0.000  0.000 -0.000   -0.000  0.000  0.000   -0.000  0.000 -0.000
 C         -0.001 -0.001 -0.001   -0.041 -0.068 -0.037    0.003  0.005  0.003
 H          0.008  0.013  0.007    0.466  0.771  0.416   -0.034 -0.056 -0.030
 C         -0.000  0.000  0.000   -0.002  0.002  0.001    0.000 -0.000 -0.000
 Cl         0.000 -0.000  0.000    0.000  0.000 -0.000   -0.000  0.000 -0.000
 C          0.000 -0.000 -0.000    0.000  0.000  0.000   -0.000 -0.000 -0.000
 Cl        -0.000  0.000  0.000    0.000 -0.000 -0.000    0.000  0.000  0.000
 C         -0.004 -0.007 -0.004    0.002  0.003  0.002    0.000 -0.000 -0.000
 H          0.048  0.081  0.045   -0.022 -0.037 -0.020   -0.000 -0.000  0.000
 C          0.002  0.002 -0.001   -0.000  0.000 -0.000   -0.002  0.002 -0.001
 C         -0.001 -0.001  0.001   -0.003 -0.005  0.003   -0.037 -0.070  0.035
 H          0.011  0.020 -0.010    0.031  0.058 -0.029    0.424  0.804 -0.402
 C          0.000  0.000 -0.000    0.000 -0.000  0.000    0.003 -0.000  0.001
 Cl        -0.000  0.000 -0.000   -0.000  0.000 -0.000   -0.000  0.000 -0.000
 C         -0.000  0.000 -0.000    0.000  0.000 -0.000    0.000  0.000 -0.000
 Cl         0.000  0.000  0.000   -0.000 -0.000 -0.000   -0.000  0.000 -0.000
 C         -0.003 -0.001  0.000    0.000  0.000 -0.000    0.000  0.000 -0.000
 Cl         0.000  0.000 -0.000   -0.000 -0.000 -0.000    0.000  0.000 -0.000
 C          0.047 -0.061  0.039   -0.001  0.001 -0.001   -0.001  0.002 -0.001
 H         -0.534  0.703 -0.449    0.007 -0.009  0.006    0.012 -0.017  0.011
 TransDip   0.007  0.014 -0.005    0.017  0.031  0.016   -0.004  0.015 -0.009

 STANDARD THERMODYNAMIC QUANTITIES AT   298.15 K  AND     1.00 ATM

   This Molecule has  0 Imaginary Frequencies
   Zero point vibrational energy:       76.876 kcal/mol

   Atom    1 Element C  Has Mass   12.00000
   Atom    2 Element C  Has Mass   12.00000
   Atom    3 Element Cl Has Mass   34.96885
   Atom    4 Element C  Has Mass   12.00000
   Atom    5 Element H  Has Mass    1.00783
   Atom    6 Element C  Has Mass   12.00000
   Atom    7 Element Cl Has Mass   34.96885
   Atom    8 Element C  Has Mass   12.00000
   Atom    9 Element Cl Has Mass   34.96885
   Atom   10 Element C  Has Mass   12.00000
   Atom   11 Element H  Has Mass    1.00783
   Atom   12 Element C  Has Mass   12.00000
   Atom   13 Element C  Has Mass   12.00000
   Atom   14 Element H  Has Mass    1.00783
   Atom   15 Element C  Has Mass   12.00000
   Atom   16 Element Cl Has Mass   34.96885
   Atom   17 Element C  Has Mass   12.00000
   Atom   18 Element Cl Has Mass   34.96885
   Atom   19 Element C  Has Mass   12.00000
   Atom   20 Element Cl Has Mass   34.96885
   Atom   21 Element C  Has Mass   12.00000
   Atom   22 Element H  Has Mass    1.00783
   Molecular Mass:   357.844420 amu
   Principal axes and moments of inertia in amu*Bohr^2:
                             1           2           3
    Eigenvalues --     4336.18919 15987.78775 18312.28622
          X               1.00000     0.00201     0.00098
          Y              -0.00201     1.00000     0.00014
          Z              -0.00098    -0.00015     1.00000
   Rotational Symmetry Number is   1
   The Molecule is an Asymmetric Top
   Translational Enthalpy:        0.889 kcal/mol
   Rotational Enthalpy:           0.889 kcal/mol
   Vibrational Enthalpy:         85.491 kcal/mol
   gas constant (RT):             0.592 kcal/mol
   Translational Entropy:        43.518  cal/mol.K
   Rotational Entropy:           35.494  cal/mol.K
   Vibrational Entropy:          57.812  cal/mol.K

   Total Enthalpy:               87.861 kcal/mol
   Total Entropy:               136.824  cal/mol.K

 ======================================================================

 STANDARD THERMODYNAMIC QUANTITIES FOR ANHARMONIC VIBRATION -- TOSH

   Zero point vibrational energy: ************ kcal/mol

   Vibrational Enthalpy:       Infinity kcal/mol
   Vibrational Entropy:             NaN  cal/mol.K

   Total Enthalpy:             Infinity kcal/mol
   Total Entropy:                   NaN  cal/mol.K

 ======================================================================

 STANDARD THERMODYNAMIC QUANTITIES FOR ANHARMONIC VIBRATION -- VPT2

   Zero point vibrational energy: ************ kcal/mol

   Vibrational Enthalpy:       Infinity kcal/mol
   Vibrational Entropy:             NaN  cal/mol.K

   Total Enthalpy:             Infinity kcal/mol
   Total Entropy:                   NaN  cal/mol.K

 ======================================================================

Archival summary:
1\1\november\FREQ\ProcedureUnspecified\BasisUnspecified\l6124\taweetha\WedJan1520:21:402020WedJan1520:21:402020\0\\#,FREQ,ProcedureUnspecified,BasisUnspecified,\\0,1\Cl\C,1,1.75619\C,2,1.38978,1,117.231\H,3,1.08141,2,120.095,1,-1.22296,0\C,3,1.39153,2,120.253,1,178.165,0\C,5,1.39722,3,119.553,2,-0.263028,0\C,6,1.39078,5,119.464,3,0.292801,0\H,7,1.08264,6,118.696,5,178.826,0\C,7,1.3995,6,122.125,5,0.00936012,0\C,9,1.48848,7,118.928,6,-179.808,0\C,10,1.39605,9,119.872,7,55.4025,0\H,11,1.08217,10,120.497,9,2.62533,0\C,11,1.39099,10,120.516,9,-178.536,0\C,10,1.39636,9,121.133,7,-122.653,0\H,14,1.08107,10,120.624,9,-1.28703,0\C,14,1.38913,10,120.448,9,178.284,0\C,13,1.40111,11,120.955,10,0.248515,0\Cl,17,1.73524,13,120.984,11,-179.784,0\Cl,5,1.74296,3,118.693,2,179.84,0\Cl,6,1.74455,5,121.634,3,-179.807,0\Cl,16,1.74639,14,118.157,10,-179.417,0\Cl,13,1.74653,11,118.204,10,-179.45,0\\\@

 Total job time:  14826.40s(wall), 14826.03s(cpu) 
 Wed Jan 15 20:21:40 2020

        *************************************************************
        *                                                           *
        *  Thank you very much for using Q-Chem.  Have a nice day.  *
        *                                                           *
        *************************************************************
