# Supplementary material for: Quantum Chemical Investigation of Polychlorinated Dibenzodioxins, Dibenzofurans and Biphenyls: Relative Stability and Planarity Analysis
Source: Molecules. 2020 Dec 3;25(23):5697. doi: 10.3390/molecules25235697 (PMC7730433; doi:10.3390/molecules25235697)
Supplement: Supplementary file 1 [file molecules-25-05697-s001.zip › PCB/B3LYP/ClHClClHHClClHH.out]

                  Welcome to Q-Chem
     A Quantum Leap Into The Future Of Chemistry


 Q-Chem 5.2 (devel), Q-Chem, Inc., Pleasanton, CA (2019)

 Yihan Shao,  Zhengting Gan,  E. Epifanovsky,  A. T. B. Gilbert,  M. Wormit,  
 J. Kussmann,  A. W. Lange,  A. Behn,  Jia Deng,  Xintian Feng,  D. Ghosh,  
 M. Goldey,  P. R. Horn,  L. D. Jacobson,  I. Kaliman,  T. Kus,  A. Landau,  
 Jie Liu,  E. I. Proynov,  R. M. Richard,  R. P. Steele,  E. J. Sundstrom,  
 H. L. Woodcock III,  P. M. Zimmerman,  D. Zuev,  B. Albrecht,  E. Alguire,  
 S. A. Baeppler,  D. Barton,  Z. Benda,  Y. A. Bernard,  E. J. Berquist,  
 K. B. Bravaya,  H. Burton,  D. Casanova,  Chun-Min Chang,  Yunqing Chen,  
 A. Chien,  K. D. Closser,  M. P. Coons,  S. Coriani,  S. Dasgupta,  
 A. L. Dempwolff,  M. Diedenhofen,  Hainam Do,  R. G. Edgar,  Po-Tung Fang,  
 S. Faraji,  S. Fatehi,  Qingguo Feng,  K. D. Fenk,  J. Fosso-Tande,  
 J. Gayvert,  Qinghui Ge,  A. Ghysels,  G. Gidofalvi,  J. Gomes,  
 J. Gonthier,  A. Gunina,  D. Hait,  M. W. D. Hanson-Heine,  
 P. H. P. Harbach,  A. W. Hauser,  M. F. Herbst,  J. E. Herr,  
 E. G. Hohenstein,  Z. C. Holden,  Kerwin Hui,  B. C. Huynh,  T.-C. Jagau,  
 Hyunjun Ji,  B. Kaduk,  K. Khistyaev,  Jaehoon Kim,  P. Klunzinger,  K. Koh,  
 D. Kosenkov,  L. Koulias,  T. Kowalczyk,  C. M. Krauter,  A. Kunitsa,  
 Ka Un Lao,  A. Laurent,  K. V. Lawler,  Joonho Lee,  D. Lefrancois,  
 S. Lehtola,  D. S. Levine,  Yi-Pei Li,  You-Sheng Lin,  Fenglai Liu,  
 E. Livshits,  A. Luenser,  P. Manohar,  E. Mansoor,  S. F. Manzer,  
 Shan-Ping Mao,  Yuezhi Mao,  N. Mardirossian,  A. V. Marenich,  
 T. Markovich,  L. A. Martinez-Martinez,  S. A. Maurer,  N. J. Mayhall,  
 S. C. McKenzie,  J.-M. Mewes,  P. Morgante,  A. F. Morrison,  
 J. W. Mullinax,  K. Nanda,  T. S. Nguyen-Beck,  R. Olivares-Amaya,  
 J. A. Parkhill,  Zheng Pei,  T. M. Perrine,  F. Plasser,  P. Pokhilko,  
 S. Prager,  A. Prociuk,  E. Ramos,  D. R. Rehn,  F. Rob,  M. Scheurer,  
 M. Schneider,  N. Sergueev,  S. M. Sharada,  S. Sharma,  D. W. Small,  
 T. Stauch,  T. Stein,  Yu-Chuan Su,  A. J. W. Thom,  A. Tkatchenko,  
 T. Tsuchimochi,  N. M. Tubman,  L. Vogt,  M. L. Vidal,  O. Vydrov,  
 M. A. Watson,  J. Wenzel,  M. de Wergifosse,  T. A. Wesolowski,  A. White,  
 J. Witte,  A. Yamada,  Jun Yang,  K. Yao,  S. Yeganeh,  S. R. Yost,  
 Zhi-Qiang You,  A. Zech,  Igor Ying Zhang,  Xing Zhang,  Yan Zhao,  
 Ying Zhu,  B. R. Brooks,  G. K. L. Chan,  C. J. Cramer,  M. S. Gordon,  
 W. J. Hehre,  A. Klamt,  M. W. Schmidt,  C. D. Sherrill,  D. G. Truhlar,  
 A. Aspuru-Guzik,  R. Baer,  A. T. Bell,  N. A. Besley,  Jeng-Da Chai,  
 A. E. DePrince, III,  R. A. DiStasio Jr.,  A. Dreuw,  B. D. Dunietz,  
 T. R. Furlani,  Chao-Ping Hsu,  Yousung Jung,  Jing Kong,  D. S. Lambrecht,  
 WanZhen Liang,  C. Ochsenfeld,  V. A. Rassolov,  L. V. Slipchenko,  
 J. E. Subotnik,  T. Van Voorhis,  J. M. Herbert,  A. I. Krylov,  
 P. M. W. Gill,  M. Head-Gordon

 Contributors to earlier versions of Q-Chem not listed above: 
 R. D. Adamson,  B. Austin,  J. Baker,  G. J. O. Beran,  K. Brandhorst,  
 S. T. Brown,  E. F. C. Byrd,  A. K. Chakraborty,  C.-L. Cheng,  
 Siu Hung Chien,  D. M. Chipman,  D. L. Crittenden,  H. Dachsel,  
 R. J. Doerksen,  A. D. Dutoi,  L. Fusti-Molnar,  W. A. Goddard III,  
 A. Golubeva-Zadorozhnaya,  S. R. Gwaltney,  G. Hawkins,  A. Heyden,  
 S. Hirata,  G. Kedziora,  F. J. Keil,  C. Kelley,  Jihan Kim,  R. A. King,  
 R. Z. Khaliullin,  P. P. Korambath,  W. Kurlancheek,  A. M. Lee,  M. S. Lee,  
 S. V. Levchenko,  Ching Yeh Lin,  D. Liotard,  R. C. Lochan,  I. Lotan,  
 P. E. Maslen,  N. Nair,  D. P. O'Neill,  D. Neuhauser,  E. Neuscamman,  
 C. M. Oana,  R. Olson,  B. Peters,  R. Peverati,  P. A. Pieniazek,  
 Y. M. Rhee,  J. Ritchie,  M. A. Rohrdanz,  E. Rosta,  N. J. Russ,  
 H. F. Schaefer III,  N. E. Schultz,  N. Shenvi,  A. C. Simmonett,  A. Sodt,  
 D. Stuck,  K. S. Thanthiriwatte,  V. Vanovschi,  Tao Wang,  A. Warshel,  
 C. F. Williams,  Q. Wu,  X. Xu,  W. Zhang

 Please cite Q-Chem as follows:
 Y. Shao et al., Mol. Phys. 113, 184-215 (2015)
 DOI: 10.1080/00268976.2014.952696

 Q-Chem 5.2.1 for Intel X86 EM64T Linux

 Parts of Q-Chem use Armadillo 8.300.2 (Tropical Shenanigans).
 http://arma.sourceforge.net/

 Q-Chem begins on Wed Jan 15 15:10:50 2020  

Host: 
0

     Scratch files written to /scratch/taweetham/qchem24653//
NAlpha2: 162
NElect   162
Mult     1

 Q-Chem warning in module libgen/rem_setup.C, line 2168:

 Setting Thresh to 1e-14


Checking the input file for inconsistencies... 	...done.

--------------------------------------------------------------
User input:
--------------------------------------------------------------
$MOLECULE
0 1
C 
C  1 1.394960
Cl  2 CCl 1 119.528007
C  2 1.386606 1 120.846377 3 178.766605 0
H  4 CH 2 119.698148 1 -179.612229 0
C  4 1.387279 2 120.235871 1 -0.083363 0
Cl  6 CCl 4 120.254637 2 -179.958574 0
C  6 1.387279 4 119.490737 2 0.041992 0
Cl  8 CCl 6 120.064298 4 179.568218 0
C  8 1.386606 6 120.235863 4 0.041336 0
H  10 CH 8 119.614146 6 178.681836 0
C  1 1.488550 2 120.827489 3 1.275929 0
C  12 1.394960 1 120.827496 2 44.635695 0
H  13 CH 12 119.528011 1 1.275194 0
C  13 1.386606 12 120.846392 1 -179.957497 0
Cl  15 CCl 13 119.698155 12 -179.612829 0
C  15 1.387278 13 120.235860 12 -0.083872 0
Cl  17 CCl 15 120.254633 13 -179.958492 0
C  17 1.387279 15 119.490737 13 0.041666 0
H  19 CH 17 120.064293 15 179.568399 0
C  19 1.386606 17 120.235874 15 0.041790 0
H  21 CH 19 119.614152 17 178.681599 0

CH=1.08273
CCl=1.75400
$END

$REM
   JOB_TYPE	OPTIMIZATION
   BASIS	6-311++G**
   METHOD	B3LYP
   SYM_IGNORE	TRUE
   SCF_GUESS_ALWAYS     TRUE
   SYM_IGNORE   TRUE
   S2THRESH     15
   THRESH       15
$END

--------------------------------------------------------------
 ----------------------------------------------------------------
             Standard Nuclear Orientation (Angstroms)
    I     Atom           X                Y                Z
 ----------------------------------------------------------------
    1      C       0.0000000000     0.0000000000     0.0000000000
    2      C       0.0000000000     0.0000000000     1.3949600000
    3      Cl      1.5261815140     0.0000000000     2.2594170471
    4      C      -1.1901880373     0.0256249026     2.1059255403
    5      H      -1.1683702292     0.0315218534     3.1884196336
    6      C      -2.4041742747     0.0535064326     1.4351028665
    7      Cl     -3.9099833729     0.0870232313     2.3339530118
    8      C      -2.4180259722     0.0546630380     0.0478935036
    9      Cl     -3.9445745286     0.0782926128    -0.8155919614
   10      C      -1.2274122092     0.0272853135    -0.6622934626
   11      H      -1.2503451014     0.0068111236    -1.7445869269
   12      C       1.2779219872    -0.0284629571    -0.7628147595
   13      C       2.3095886281    -0.8932703637    -0.3971844912
   14      H       2.1704206894    -1.5663256744     0.4394355459
   15      C       3.5004827568    -0.9194878930    -1.1069450245
   16      Cl      4.7739092873    -2.0261183446    -0.6270805489
   17      C       3.6821124948    -0.0819958503    -2.1978886372
   18      Cl      5.1879324501    -0.1155248115    -3.0967201401
   19      C       2.6636000698     0.7822218600    -2.5724593424
   20      H       2.7980411655     1.4448431951    -3.4181323354
   21      C       1.4736782845     0.8090230106    -1.8610916159
   22      H       0.6936781770     1.5025559907    -2.1490431582
 ----------------------------------------------------------------
 Nuclear Repulsion Energy =        1673.38129924 hartrees
 There are       81 alpha and       81 beta electrons
 Requested basis set is 6-311++G(d,p)
 There are 162 shells and 449 basis functions

 Total QAlloc Memory Limit   2000 MB
 Mega-Array Size       188 MB
 MEM_STATIC part       192 MB
 A cutoff of  1.0D-15 yielded  10003 shell pairs
 There are     83278 function pairs (     89416 Cartesian)
 Smallest overlap matrix eigenvalue = 2.83E-07
 Linear dependence detected in AO basis
 Number of orthogonalized atomic orbitals = 445
 Maximum deviation from orthogonality = 5.334E-10

 Scale SEOQF with 1.000000e-02/1.000000e-01/1.000000e-01

 Standard Electronic Orientation quadrupole field applied
 Nucleus-field energy     =    -0.0000000453 hartrees
 Guess from superposition of atomic densities
 Warning:  Energy on first SCF cycle will be non-variational
 SAD guess density has 162.000000 electrons

 -----------------------------------------------------------------------
  General SCF calculation program by
  Eric Jon Sundstrom, Paul Horn, Yuezhi Mao, Dmitri Zuev, Alec White,
  David Stuck, Shaama M.S., Shane Yost, Joonho Lee, David Small,
  Daniel Levine, Susi Lehtola, Hugh Burton, Evgeny Epifanovsky,
  Bang C. Huynh
 -----------------------------------------------------------------------
 Exchange:     0.2000 Hartree-Fock + 0.0800 Slater + 0.7200 B88
 Correlation:  0.1900 VWN1RPA + 0.8100 LYP
 Using SG-1 standard quadrature grid
 A restricted SCF calculation will be
 performed using DIIS
 SCF converges when DIIS error is below 1.0e-08
 ---------------------------------------
  Cycle       Energy         DIIS error
 ---------------------------------------
    1   -2765.5813502574      2.94e-02  
    2   -2761.3674928043      2.38e-03  
    3   -2761.2613667753      3.01e-03  
    4   -2761.4960004932      7.64e-04  
    5   -2761.5100217945      3.36e-04  
    6   -2761.5127072613      9.92e-05  
    7   -2761.5129256760      2.87e-05  
    8   -2761.5129420714      1.31e-05  
    9   -2761.5129464563      3.02e-06  
   10   -2761.5129466787      1.03e-06  
   11   -2761.5129467050      2.03e-07  
   12   -2761.5129467056      1.22e-07  
   13   -2761.5129467062      3.77e-08  
   14   -2761.5129467062      1.20e-08  
   15   -2761.5129467064      5.22e-09  Convergence criterion met
 ---------------------------------------
 SCF time:   CPU 639.05s  wall 640.00s 
 SCF   energy in the final basis set =    -2761.5129467064
 Total energy in the final basis set =    -2761.5129467064

 --------------------------------------------------------------

                    Orbital Energies (a.u.)
 --------------------------------------------------------------

 Alpha MOs
 -- Occupied --
********-101.5768-101.5761-101.5699-101.5688 -10.2742 -10.2718 -10.2704
-10.2639 -10.2631 -10.2326 -10.2242 -10.2228 -10.2218 -10.2114 -10.2111
-10.2087  -9.4922  -9.4920  -9.4906  -9.4843  -9.4833  -7.2571  -7.2566
 -7.2555  -7.2491  -7.2482  -7.2471  -7.2469  -7.2463  -7.2461  -7.2455
 -7.2448  -7.2392  -7.2386  -7.2381  -7.2375  -0.9513  -0.9351  -0.9114
 -0.8802  -0.8708  -0.8678  -0.8473  -0.7995  -0.7733  -0.7613  -0.7388
 -0.6671  -0.6541  -0.6337  -0.6068  -0.5545  -0.5413  -0.5242  -0.5088
 -0.4990  -0.4831  -0.4682  -0.4640  -0.4608  -0.4508  -0.4376  -0.4299
 -0.4155  -0.4009  -0.3979  -0.3956  -0.3693  -0.3615  -0.3583  -0.3522
 -0.3450  -0.3395  -0.3342  -0.3263  -0.3187  -0.2955  -0.2789  -0.2737
 -0.2565
 -- Virtual --
 -0.0735  -0.0583  -0.0475  -0.0347  -0.0245  -0.0230  -0.0115  -0.0047
 -0.0009   0.0122   0.0152   0.0222   0.0248   0.0319   0.0361   0.0376
  0.0438   0.0541   0.0574   0.0589   0.0642   0.0695   0.0718   0.0797
  0.0813   0.0866   0.0914   0.0938   0.0963   0.1004   0.1015   0.1050
  0.1086   0.1130   0.1172   0.1180   0.1197   0.1210   0.1246   0.1274
  0.1327   0.1343   0.1355   0.1406   0.1420   0.1448   0.1463   0.1523
  0.1545   0.1611   0.1669   0.1722   0.1752   0.1807   0.1843   0.1859
  0.1908   0.1993   0.2020   0.2091   0.2127   0.2139   0.2192   0.2213
  0.2232   0.2273   0.2340   0.2370   0.2421   0.2463   0.2482   0.2542
  0.2561   0.2576   0.2623   0.2672   0.2698   0.2759   0.2773   0.2806
  0.2862   0.2931   0.2968   0.3026   0.3056   0.3089   0.3134   0.3206
  0.3225   0.3321   0.3387   0.3440   0.3514   0.3701   0.4026   0.4173
  0.4290   0.4379   0.4405   0.4456   0.4495   0.4522   0.4567   0.4669
  0.4727   0.4769   0.4790   0.4867   0.4922   0.4956   0.5062   0.5140
  0.5341   0.5373   0.5454   0.5493   0.5550   0.5640   0.5702   0.5798
  0.5843   0.5891   0.5908   0.6078   0.6109   0.6185   0.6207   0.6266
  0.6346   0.6413   0.6571   0.6616   0.6649   0.6715   0.6799   0.6851
  0.6976   0.7000   0.7146   0.7230   0.7321   0.7485   0.7637   0.7912
  0.8002   0.8091   0.8203   0.8285   0.8340   0.8388   0.8415   0.8427
  0.8454   0.8498   0.8517   0.8543   0.8568   0.8584   0.8630   0.8662
  0.8755   0.8876   0.8889   0.8928   0.8974   0.9052   0.9110   0.9157
  0.9189   0.9240   0.9317   0.9380   0.9390   0.9465   0.9514   0.9568
  0.9662   0.9725   0.9937   0.9984   1.0053   1.0116   1.0262   1.0377
  1.0646   1.0721   1.0871   1.0980   1.1119   1.1250   1.1642   1.1720
  1.2132   1.2208   1.2270   1.2399   1.2529   1.2643   1.2686   1.2743
  1.2877   1.2924   1.3052   1.3103   1.3383   1.3448   1.3579   1.4059
  1.4531   1.4850   1.5015   1.5030   1.5209   1.5431   1.5501   1.5626
  1.5646   1.6044   1.6150   1.6238   1.6456   1.6704   1.6870   1.6884
  1.7075   1.7346   1.7407   1.7753   1.7847   1.8137   1.8318   1.8597
  1.8841   1.8919   1.8978   1.9040   1.9050   1.9267   1.9474   1.9512
  1.9655   1.9846   1.9929   2.0162   2.0403   2.0611   2.0782   2.0962
  2.1216   2.1320   2.1698   2.2014   2.2315   2.2356   2.2458   2.2582
  2.2691   2.2843   2.2916   2.2944   2.3124   2.3186   2.3283   2.3792
  2.3920   2.4123   2.4373   2.4410   2.4570   2.4859   2.5007   2.5143
  2.5275   2.5589   2.5659   2.5839   2.5979   2.6213   2.6266   2.6411
  2.6573   2.6833   2.7082   2.7279   2.7370   2.7461   2.7606   2.7673
  2.7739   2.7863   2.8060   2.8250   2.8398   2.8451   2.8584   2.8883
  2.9193   2.9673   2.9806   3.0537   3.0672   3.0840   3.1159   3.1472
  3.1526   3.1693   3.2027   3.2350   3.2693   3.3406   3.3595   3.4176
  3.4925   3.5181   3.5453   3.6409   3.7137   3.7738   3.8228   3.8694
  3.9161   4.0691   4.1250   4.1288   4.4022   4.8052   4.8336   9.7448
  9.7559   9.7962   9.8033   9.8148  23.3749  23.5373  23.8326  23.8895
 23.9049  23.9188  23.9752  24.0221  24.0515  24.0708  24.1110  24.1562
 25.7825  25.7896  25.8596  25.8671  25.9169  26.1016  26.1128  26.1286
 26.1643  26.3428  26.5077  26.5230  26.7091  26.7829  26.8261 215.7355
215.7454 215.7931 215.8009 215.8179
 --------------------------------------------------------------

          Ground-State Mulliken Net Atomic Charges

     Atom                 Charge (a.u.)
  ----------------------------------------
      1 C                    -0.219954
      2 C                    -0.482449
      3 Cl                    0.517612
      4 C                    -0.750076
      5 H                     0.223459
      6 C                     0.078473
      7 Cl                    0.506139
      8 C                     0.143011
      9 Cl                    0.602709
     10 C                    -0.970820
     11 H                     0.213973
     12 C                     0.955543
     13 C                    -1.456113
     14 H                     0.212496
     15 C                     0.023279
     16 Cl                    0.612005
     17 C                     0.433194
     18 Cl                    0.489258
     19 C                    -0.929409
     20 H                     0.202795
     21 C                    -0.579516
     22 H                     0.174391
  ----------------------------------------
  Sum of atomic charges =     0.000000

 -----------------------------------------------------------------
                    Cartesian Multipole Moments
 -----------------------------------------------------------------
    Charge (ESU x 10^10)
                 0.0000
    Dipole Moment (Debye)
         X      -0.9398      Y       0.8815      Z      -0.3436
       Tot       1.3335
    Quadrupole Moments (Debye-Ang)
        XX    -148.5991     XY       2.5095     YY    -132.9692
        XZ       2.7742     YZ      -4.3891     ZZ    -128.2477
    Octopole Moments (Debye-Ang^2)
       XXX    -304.9562    XXY      33.0958    XYY     -89.2007
       YYY      77.9000    XXZ      42.2281    XYZ      -9.7346
       YYZ      23.6104    XZZ     -98.2540    YZZ      37.0418
       ZZZ      81.4678
    Hexadecapole Moments (Debye-Ang^3)
      XXXX   -8577.4359   XXXY     475.2769   XXYY   -1511.9587
      XYYY     458.6844   YYYY    -592.1478   XXXZ    1403.2796
      XXYZ     -34.1609   XYYZ     443.6688   YYYZ     -33.9109
      XXZZ   -1857.0869   XYZZ     178.4965   YYZZ    -547.0547
      XZZZ    1301.7315   YZZZ     -57.4746   ZZZZ   -2668.7615
 -----------------------------------------------------------------
 Calculating analytic gradient of the SCF energy
 Gradient of SCF Energy
            1           2           3           4           5           6
    1  -0.0122914   0.0022043   0.0063157  -0.0025912   0.0009016   0.0059875
    2   0.0017449   0.0005054  -0.0053804  -0.0003919  -0.0001291  -0.0000177
    3   0.0064421  -0.0006582  -0.0145685  -0.0103044   0.0003910  -0.0052049
            7           8           9          10          11          12
    1  -0.0062103   0.0082833  -0.0042083  -0.0002052   0.0007989   0.0039597
    2   0.0002210  -0.0004256   0.0000461  -0.0001029   0.0001964  -0.0009654
    3  -0.0020109   0.0082198   0.0024629   0.0012426  -0.0003621   0.0022841
           13          14          15          16          17          18
    1   0.0013012  -0.0034524  -0.0032228   0.0037495  -0.0072943   0.0039307
    2   0.0078953   0.0008811   0.0069126   0.0003955  -0.0020845  -0.0033104
    3   0.0005871   0.0050314  -0.0045872  -0.0026479   0.0065310   0.0011491
           19          20          21          22
    1   0.0010572  -0.0015377   0.0027047  -0.0001807
    2  -0.0044309   0.0006667  -0.0014166  -0.0008095
    3   0.0044783   0.0000886   0.0004862   0.0009498
 Max gradient component =       1.457E-02
 RMS gradient           =       4.390E-03
 Gradient time:  CPU 215.67 s  wall 215.68 s
 Geometry Optimization Parameters
   NAtoms,    NIC,     NZ,  NCons,   NDum,   NFix, NCnnct, MaxDiis
       22     155      22       0       0       0       0       0


** GEOMETRY OPTIMIZATION IN DELOCALIZED INTERNAL COORDINATES **
   Searching for a Minimum

   Optimization Cycle:   1

                       Coordinates (Angstroms)
     ATOM                X               Y               Z
      1  C         0.0000000000    0.0000000000    0.0000000000
      2  C         0.0000000000    0.0000000000    1.3949600000
      3  Cl        1.5261815140    0.0000000000    2.2594170471
      4  C        -1.1901880373    0.0256249026    2.1059255403
      5  H        -1.1683702292    0.0315218534    3.1884196336
      6  C        -2.4041742747    0.0535064326    1.4351028665
      7  Cl       -3.9099833729    0.0870232313    2.3339530118
      8  C        -2.4180259722    0.0546630380    0.0478935036
      9  Cl       -3.9445745286    0.0782926128   -0.8155919614
     10  C        -1.2274122092    0.0272853135   -0.6622934626
     11  H        -1.2503451014    0.0068111236   -1.7445869269
     12  C         1.2779219872   -0.0284629571   -0.7628147595
     13  C         2.3095886281   -0.8932703637   -0.3971844912
     14  H         2.1704206894   -1.5663256744    0.4394355459
     15  C         3.5004827568   -0.9194878930   -1.1069450245
     16  Cl        4.7739092873   -2.0261183446   -0.6270805489
     17  C         3.6821124948   -0.0819958503   -2.1978886372
     18  Cl        5.1879324501   -0.1155248115   -3.0967201401
     19  C         2.6636000698    0.7822218600   -2.5724593424
     20  H         2.7980411655    1.4448431951   -3.4181323354
     21  C         1.4736782845    0.8090230106   -1.8610916159
     22  H         0.6936781770    1.5025559907   -2.1490431582
   Point Group: c1    Number of degrees of freedom:    60


   Energy is  -2761.512946706


 Attempting to generate delocalized internal coordinates
 Initial Hessian constructed with Jon Baker's OPTIMIZE code

 60 Hessian modes will be used to form the next step
  Hessian Eigenvalues:
     0.010693    0.019215    0.019215    0.023207    0.023207    0.023578
     0.023580    0.023676    0.023679    0.023938    0.023938    0.024090
     0.024090    0.024114    0.024114    0.024135    0.024135    0.024143
     0.024143    0.159962    0.159966    0.159969    0.159995    0.159995
     0.223726    0.230002    0.234830    0.239747    0.246104    0.249943
     0.249992    0.249992    0.250000    0.250000    0.250000    0.250000
     0.250000    0.301033    0.301033    0.301033    0.301033    0.301033
     0.336089    0.356665    0.356665    0.356665    0.356665    0.356665
     0.429778    0.429813    0.431281    0.432964    0.467773    0.467798
     0.472159    0.472167    0.478203    0.478204    0.479142    0.479142

 Minimum search - taking simple RFO step
 Searching for Lamda that Minimizes Along All modes
 Value Taken    Lamda =  -0.02540462
 Calculated Step too Large.  Step scaled by  0.602587
 Step Taken.  Stepsize is  0.300000

                             Maximum     Tolerance    Cnvgd?
         Gradient           0.046355      0.000300      NO
         Displacement       0.207577      0.001200      NO
         Energy change     *********      0.000001      NO


 New Cartesian Coordinates Obtained by Inverse Iteration

 Displacement from previous Coordinates is:  1.387247
 ----------------------------------------------------------------
             Standard Nuclear Orientation (Angstroms)
    I     Atom           X                Y                Z
 ----------------------------------------------------------------
    1      C       0.0591527306    -0.0085041133     0.0883463430
    2      C      -0.0238566248     0.0674583850     1.4949086430
    3      Cl      1.3907485935     0.2271305725     2.5223757883
    4      C      -1.2557138568     0.1013897458     2.1358855659
    5      H      -1.2955321316     0.1742262574     3.2150870040
    6      C      -2.4356012844     0.0633936284     1.4064360223
    7      Cl     -3.9669930281     0.1090402238     2.2517384271
    8      C      -2.3769312252     0.0028824100     0.0168798517
    9      Cl     -3.8367162935    -0.0457604791    -0.9499627894
   10      C      -1.1455225940    -0.0283228776    -0.6215678707
   11      H      -1.1186180387    -0.0981885795    -1.7014206885
   12      C       1.3278713448    -0.0433553659    -0.7004273929
   13      C       2.3491398560    -0.9644852032    -0.4428928594
   14      H       2.2368644113    -1.6953097711     0.3437247123
   15      C       3.5033100175    -0.9861660521    -1.2143646951
   16      Cl      4.7418460650    -2.1702046936    -0.8474692716
   17      C       3.6608081492    -0.0869331440    -2.2691230093
   18      Cl      5.1064084973    -0.0901805117    -3.2575511559
   19      C       2.6474582529     0.8213332809    -2.5459055491
   20      H       2.7620169938     1.5214582002    -3.3636688369
   21      C       1.4936801762     0.8374111081    -1.7741683814
   22      H       0.7206537681     1.5638736489    -1.9935851128
 ----------------------------------------------------------------
 Nuclear Repulsion Energy =        1658.88602565 hartrees
 There are       81 alpha and       81 beta electrons
 Applying Cartesian multipole field
    Component          Value
    ---------          -----
     (2,0,0)        1.00000E-12
     (0,2,0)        2.00000E-11
     (0,0,2)       -3.00000E-11
 Nucleus-field energy     =    -0.0000000490 hartrees
 Requested basis set is 6-311++G(d,p)
 There are 162 shells and 449 basis functions
 A cutoff of  1.0D-15 yielded   9969 shell pairs
 There are     82912 function pairs (     89001 Cartesian)
 Smallest overlap matrix eigenvalue = 3.06E-07
 Linear dependence detected in AO basis
 Number of orthogonalized atomic orbitals = 445
 Maximum deviation from orthogonality = 3.788E-10
 Guess from superposition of atomic densities
 Warning:  Energy on first SCF cycle will be non-variational
 SAD guess density has 162.000000 electrons

 -----------------------------------------------------------------------
  General SCF calculation program by
  Eric Jon Sundstrom, Paul Horn, Yuezhi Mao, Dmitri Zuev, Alec White,
  David Stuck, Shaama M.S., Shane Yost, Joonho Lee, David Small,
  Daniel Levine, Susi Lehtola, Hugh Burton, Evgeny Epifanovsky,
  Bang C. Huynh
 -----------------------------------------------------------------------
 Exchange:     0.2000 Hartree-Fock + 0.0800 Slater + 0.7200 B88
 Correlation:  0.1900 VWN1RPA + 0.8100 LYP
 Using SG-1 standard quadrature grid
 A restricted SCF calculation will be
 performed using DIIS
 SCF converges when DIIS error is below 1.0e-08
 ---------------------------------------
  Cycle       Energy         DIIS error
 ---------------------------------------
    1   -2765.4986834496      2.92e-02  
    2   -2761.3749080138      2.36e-03  
    3   -2761.2705061955      2.99e-03  
    4   -2761.5014610424      7.57e-04  
    5   -2761.5152051433      3.36e-04  
    6   -2761.5179055224      9.78e-05  
    7   -2761.5181156411      2.95e-05  
    8   -2761.5181334068      1.34e-05  
    9   -2761.5181380059      2.89e-06  
   10   -2761.5181382071      1.02e-06  
   11   -2761.5181382331      2.09e-07  
   12   -2761.5181382339      1.31e-07  
   13   -2761.5181382345      3.60e-08  
   14   -2761.5181382345      1.20e-08  
   15   -2761.5181382346      4.92e-09  Convergence criterion met
 ---------------------------------------
 SCF time:   CPU 639.15s  wall 639.00s 
 SCF   energy in the final basis set =    -2761.5181382346
 Total energy in the final basis set =    -2761.5181382346

 --------------------------------------------------------------

                    Orbital Energies (a.u.)
 --------------------------------------------------------------

 Alpha MOs
 -- Occupied --
********-101.5768-101.5766-101.5714-101.5704 -10.2741 -10.2727 -10.2715
-10.2662 -10.2656 -10.2358 -10.2253 -10.2227 -10.2218 -10.2137 -10.2129
-10.2098  -9.4924  -9.4914  -9.4910  -9.4859  -9.4849  -7.2573  -7.2562
 -7.2559  -7.2507  -7.2498  -7.2473  -7.2465  -7.2463  -7.2459  -7.2457
 -7.2452  -7.2407  -7.2401  -7.2396  -7.2391  -0.9487  -0.9349  -0.9078
 -0.8820  -0.8738  -0.8690  -0.8447  -0.7981  -0.7737  -0.7593  -0.7376
 -0.6638  -0.6552  -0.6341  -0.6071  -0.5540  -0.5381  -0.5232  -0.5101
 -0.4993  -0.4828  -0.4668  -0.4642  -0.4606  -0.4490  -0.4371  -0.4301
 -0.4148  -0.4007  -0.3980  -0.3935  -0.3697  -0.3626  -0.3586  -0.3506
 -0.3438  -0.3385  -0.3354  -0.3285  -0.3219  -0.2942  -0.2799  -0.2736
 -0.2579
 -- Virtual --
 -0.0725  -0.0584  -0.0488  -0.0351  -0.0272  -0.0235  -0.0112  -0.0037
 -0.0009   0.0123   0.0135   0.0215   0.0231   0.0308   0.0354   0.0384
  0.0442   0.0525   0.0576   0.0581   0.0634   0.0689   0.0712   0.0801
  0.0815   0.0868   0.0892   0.0935   0.0960   0.1004   0.1025   0.1051
  0.1087   0.1121   0.1162   0.1167   0.1183   0.1198   0.1244   0.1254
  0.1292   0.1329   0.1346   0.1376   0.1410   0.1433   0.1450   0.1504
  0.1543   0.1597   0.1642   0.1705   0.1758   0.1771   0.1822   0.1840
  0.1924   0.1993   0.2015   0.2079   0.2105   0.2137   0.2172   0.2202
  0.2226   0.2279   0.2349   0.2376   0.2402   0.2453   0.2487   0.2539
  0.2552   0.2570   0.2578   0.2645   0.2690   0.2742   0.2760   0.2800
  0.2846   0.2921   0.2956   0.2998   0.3042   0.3069   0.3093   0.3145
  0.3191   0.3333   0.3350   0.3444   0.3472   0.3668   0.4016   0.4151
  0.4278   0.4325   0.4401   0.4447   0.4476   0.4535   0.4571   0.4680
  0.4733   0.4755   0.4766   0.4839   0.4914   0.4961   0.4992   0.5116
  0.5335   0.5387   0.5461   0.5509   0.5563   0.5660   0.5753   0.5768
  0.5802   0.5865   0.5946   0.6064   0.6092   0.6132   0.6178   0.6262
  0.6410   0.6488   0.6560   0.6646   0.6651   0.6742   0.6849   0.6906
  0.6970   0.6984   0.7167   0.7201   0.7359   0.7490   0.7593   0.7938
  0.8045   0.8109   0.8151   0.8296   0.8324   0.8369   0.8411   0.8422
  0.8451   0.8468   0.8490   0.8511   0.8557   0.8584   0.8618   0.8644
  0.8759   0.8780   0.8879   0.8907   0.8918   0.9063   0.9087   0.9128
  0.9154   0.9205   0.9305   0.9342   0.9356   0.9441   0.9492   0.9564
  0.9574   0.9674   0.9758   0.9868   1.0057   1.0106   1.0238   1.0357
  1.0549   1.0662   1.0834   1.1052   1.1102   1.1212   1.1589   1.1671
  1.2060   1.2214   1.2307   1.2346   1.2520   1.2565   1.2683   1.2705
  1.2822   1.2916   1.3042   1.3083   1.3350   1.3375   1.3606   1.4073
  1.4481   1.4834   1.4997   1.5023   1.5159   1.5417   1.5475   1.5639
  1.5672   1.5942   1.6071   1.6270   1.6385   1.6699   1.6875   1.6907
  1.7090   1.7247   1.7408   1.7717   1.7798   1.8185   1.8296   1.8487
  1.8813   1.8858   1.8926   1.9053   1.9088   1.9282   1.9430   1.9501
  1.9633   1.9717   1.9837   2.0119   2.0322   2.0523   2.0755   2.0944
  2.1198   2.1310   2.1550   2.2018   2.2261   2.2345   2.2421   2.2576
  2.2671   2.2792   2.2823   2.2935   2.3018   2.3188   2.3280   2.3706
  2.3950   2.4150   2.4352   2.4387   2.4548   2.4828   2.4924   2.5095
  2.5184   2.5534   2.5572   2.5766   2.5909   2.6146   2.6219   2.6491
  2.6588   2.6773   2.7062   2.7220   2.7308   2.7442   2.7558   2.7620
  2.7718   2.7839   2.7868   2.8096   2.8378   2.8405   2.8521   2.8880
  2.9107   2.9596   2.9796   3.0425   3.0585   3.0784   3.1133   3.1346
  3.1520   3.1553   3.1977   3.2199   3.2563   3.3320   3.3461   3.4140
  3.4902   3.5119   3.5349   3.6368   3.7073   3.7766   3.8206   3.8619
  3.9102   4.0689   4.1194   4.1237   4.3835   4.7959   4.8252   9.7495
  9.7592   9.7903   9.7984   9.8016  23.3797  23.5334  23.8242  23.8788
 23.8924  23.8997  23.9507  24.0076  24.0455  24.0627  24.1002  24.1446
 25.7814  25.7845  25.8608  25.8674  25.8838  26.0880  26.0974  26.1161
 26.1738  26.2974  26.4996  26.5052  26.6803  26.7623  26.8043 215.7411
215.7494 215.7860 215.7957 215.7999
 --------------------------------------------------------------

          Ground-State Mulliken Net Atomic Charges

     Atom                 Charge (a.u.)
  ----------------------------------------
      1 C                    -0.137067
      2 C                    -0.173057
      3 Cl                    0.489059
      4 C                    -0.963599
      5 H                     0.220964
      6 C                     0.254505
      7 Cl                    0.495237
      8 C                     0.022257
      9 Cl                    0.612734
     10 C                    -1.171361
     11 H                     0.223889
     12 C                     0.883908
     13 C                    -1.446897
     14 H                     0.212793
     15 C                     0.069108
     16 Cl                    0.597773
     17 C                     0.304250
     18 Cl                    0.492365
     19 C                    -0.856135
     20 H                     0.206872
     21 C                    -0.522837
     22 H                     0.185239
  ----------------------------------------
  Sum of atomic charges =     0.000000

 -----------------------------------------------------------------
                    Cartesian Multipole Moments
 -----------------------------------------------------------------
    Charge (ESU x 10^10)
                 0.0000
    Dipole Moment (Debye)
         X      -0.8340      Y       0.8885      Z      -0.3059
       Tot       1.2564
    Quadrupole Moments (Debye-Ang)
        XX    -148.0869     XY       2.3585     YY    -132.5826
        XZ       2.3272     YZ      -4.2891     ZZ    -128.8151
    Octopole Moments (Debye-Ang^2)
       XXX    -297.9816    XXY      33.6187    XYY     -86.4270
       YYY      78.2162    XXZ      46.0604    XYZ     -10.6764
       YYZ      26.6587    XZZ     -97.9178    YZZ      38.1877
       ZZZ      93.9429
    Hexadecapole Moments (Debye-Ang^3)
      XXXX   -8437.4108   XXXY     474.7571   XXYY   -1494.3427
      XYYY     451.2783   YYYY    -653.3219   XXXZ    1445.9908
      XXYZ     -52.3667   XYYZ     458.5431   YYYZ     -93.6775
      XXZZ   -1860.9984   XYZZ     180.2939   YYZZ    -590.7411
      XZZZ    1350.5749   YZZZ    -109.2348   ZZZZ   -2863.4744
 -----------------------------------------------------------------
 Calculating analytic gradient of the SCF energy
 Gradient of SCF Energy
            1           2           3           4           5           6
    1  -0.0063647   0.0011651  -0.0016845  -0.0007317   0.0003621   0.0041623
    2   0.0008392  -0.0013930   0.0015105  -0.0001131   0.0000386  -0.0001861
    3  -0.0019009   0.0053758   0.0028272  -0.0042333   0.0005607  -0.0014734
            7           8           9          10          11          12
    1  -0.0031894   0.0053919  -0.0023318   0.0002834   0.0003468   0.0002860
    2   0.0001738   0.0001117  -0.0001479   0.0016127   0.0002161  -0.0002871
    3  -0.0001221   0.0040303  -0.0001763  -0.0003273  -0.0002340  -0.0017097
           13          14          15          16          17          18
    1   0.0043736  -0.0006885  -0.0031476   0.0020504  -0.0043130   0.0021974
    2   0.0002828   0.0002047   0.0030890  -0.0007027   0.0005232  -0.0010693
    3  -0.0023850  -0.0021431  -0.0007352  -0.0004693   0.0027689  -0.0007309
           19          20          21          22
    1   0.0019213  -0.0008629   0.0010576  -0.0002839
    2  -0.0021432   0.0004877  -0.0026407  -0.0004068
    3   0.0014137   0.0000850  -0.0006453   0.0002242
 Max gradient component =       6.365E-03
 RMS gradient           =       2.145E-03
 Gradient time:  CPU 212.94 s  wall 212.97 s
 Geometry Optimization Parameters
   NAtoms,    NIC,     NZ,  NCons,   NDum,   NFix, NCnnct, MaxDiis
       22     155      22       0       0       0       0       0

 Cartesian Hessian Update
 Hessian updated using BFGS update


** GEOMETRY OPTIMIZATION IN DELOCALIZED INTERNAL COORDINATES **
   Searching for a Minimum

   Optimization Cycle:   2

                       Coordinates (Angstroms)
     ATOM                X               Y               Z
      1  C         0.0591527306   -0.0085041133    0.0883463430
      2  C        -0.0238566248    0.0674583850    1.4949086430
      3  Cl        1.3907485935    0.2271305725    2.5223757883
      4  C        -1.2557138568    0.1013897458    2.1358855659
      5  H        -1.2955321316    0.1742262574    3.2150870040
      6  C        -2.4356012844    0.0633936284    1.4064360223
      7  Cl       -3.9669930281    0.1090402238    2.2517384271
      8  C        -2.3769312252    0.0028824100    0.0168798517
      9  Cl       -3.8367162935   -0.0457604791   -0.9499627894
     10  C        -1.1455225940   -0.0283228776   -0.6215678707
     11  H        -1.1186180387   -0.0981885795   -1.7014206885
     12  C         1.3278713448   -0.0433553659   -0.7004273929
     13  C         2.3491398560   -0.9644852032   -0.4428928594
     14  H         2.2368644113   -1.6953097711    0.3437247123
     15  C         3.5033100175   -0.9861660521   -1.2143646951
     16  Cl        4.7418460650   -2.1702046936   -0.8474692716
     17  C         3.6608081492   -0.0869331440   -2.2691230093
     18  Cl        5.1064084973   -0.0901805117   -3.2575511559
     19  C         2.6474582529    0.8213332809   -2.5459055491
     20  H         2.7620169938    1.5214582002   -3.3636688369
     21  C         1.4936801762    0.8374111081   -1.7741683814
     22  H         0.7206537681    1.5638736489   -1.9935851128
   Point Group: c1    Number of degrees of freedom:    60


   Energy is  -2761.518138235

 Hessian updated using BFGS update

 51 Hessian modes will be used to form the next step
  Hessian Eigenvalues:
     0.012945    0.019214    0.020083    0.023198    0.023304    0.023577
     0.023641    0.023676    0.023936    0.023938    0.024087    0.024090
     0.024114    0.024114    0.024135    0.024135    0.024143    0.024143
     0.027167    0.159566    0.159966    0.159975    0.159995    0.160168
     0.223662    0.229942    0.234340    0.237201    0.244220    0.246231
     0.249964    0.249992    0.249995    0.298912    0.300962    0.328790
     0.354663    0.356636    0.377242    0.429646    0.430442    0.431125
     0.453427    0.464553    0.468095    0.471871    0.477709    0.478111
     0.478344    0.479139    0.548557

 Minimum search - taking simple RFO step
 Searching for Lamda that Minimizes Along All modes
 Value Taken    Lamda =  -0.00136728
 Step Taken.  Stepsize is  0.151430

                             Maximum     Tolerance    Cnvgd?
         Gradient           0.011911      0.000300      NO
         Displacement       0.090910      0.001200      NO
         Energy change     -0.005192      0.000001      NO


 New Cartesian Coordinates Obtained by Inverse Iteration

 Displacement from previous Coordinates is:  0.488550
 ----------------------------------------------------------------
             Standard Nuclear Orientation (Angstroms)
    I     Atom           X                Y                Z
 ----------------------------------------------------------------
    1      C       0.0500024263     0.0038064471     0.0644634143
    2      C      -0.0197845964     0.1030220744     1.4641839257
    3      Cl      1.4215818641     0.2689523340     2.4518087125
    4      C      -1.2414788645     0.1266246147     2.1279073268
    5      H      -1.2678344208     0.2125409275     3.2057955241
    6      C      -2.4330354031     0.0552890828     1.4146430593
    7      Cl     -3.9384802919     0.0838415335     2.2967951676
    8      C      -2.3937488389    -0.0344893360     0.0209778083
    9      Cl     -3.8530203515    -0.1302896193    -0.9368750721
   10      C      -1.1653833358    -0.0600429241    -0.6292504857
   11      H      -1.1514543660    -0.1578918025    -1.7068485450
   12      C       1.3172591125    -0.0272115151    -0.7158458815
   13      C       2.3142950303    -0.9725971162    -0.4559628826
   14      H       2.1855234361    -1.7041818815     0.3299409766
   15      C       3.4773747802    -1.0094054843    -1.2170876219
   16      Cl      4.6753634583    -2.2283635954    -0.8443683459
   17      C       3.6666456748    -0.0918057272    -2.2568788828
   18      Cl      5.1184174995    -0.0912239325    -3.2294886716
   19      C       2.6773208944     0.8499030607    -2.5248301156
   20      H       2.8259438478     1.5629084295    -3.3255080105
   21      C       1.5146045826     0.8800626998    -1.7646505962
   22      H       0.7643616409     1.6327383999    -1.9756460593
 ----------------------------------------------------------------
 Nuclear Repulsion Energy =        1660.33945126 hartrees
 There are       81 alpha and       81 beta electrons
 Applying Cartesian multipole field
    Component          Value
    ---------          -----
     (2,0,0)        1.00000E-12
     (0,2,0)        2.00000E-11
     (0,0,2)       -3.00000E-11
 Nucleus-field energy     =    -0.0000000477 hartrees
 Requested basis set is 6-311++G(d,p)
 There are 162 shells and 449 basis functions
 A cutoff of  1.0D-15 yielded   9975 shell pairs
 There are     83030 function pairs (     89137 Cartesian)
 Smallest overlap matrix eigenvalue = 3.10E-07
 Linear dependence detected in AO basis
 Number of orthogonalized atomic orbitals = 445
 Maximum deviation from orthogonality = 3.788E-10
 Guess from superposition of atomic densities
 Warning:  Energy on first SCF cycle will be non-variational
 SAD guess density has 162.000000 electrons

 -----------------------------------------------------------------------
  General SCF calculation program by
  Eric Jon Sundstrom, Paul Horn, Yuezhi Mao, Dmitri Zuev, Alec White,
  David Stuck, Shaama M.S., Shane Yost, Joonho Lee, David Small,
  Daniel Levine, Susi Lehtola, Hugh Burton, Evgeny Epifanovsky,
  Bang C. Huynh
 -----------------------------------------------------------------------
 Exchange:     0.2000 Hartree-Fock + 0.0800 Slater + 0.7200 B88
 Correlation:  0.1900 VWN1RPA + 0.8100 LYP
 Using SG-1 standard quadrature grid
 A restricted SCF calculation will be
 performed using DIIS
 SCF converges when DIIS error is below 1.0e-08
 ---------------------------------------
  Cycle       Energy         DIIS error
 ---------------------------------------
    1   -2765.4916529628      2.91e-02  
    2   -2761.3754891036      2.36e-03  
    3   -2761.2659649654      3.02e-03  
    4   -2761.5011279399      7.83e-04  
    5   -2761.5159618896      3.38e-04  
    6   -2761.5186899682      9.69e-05  
    7   -2761.5188949812      2.98e-05  
    8   -2761.5189133660      1.34e-05  
    9   -2761.5189180001      2.80e-06  
   10   -2761.5189181872      1.04e-06  
   11   -2761.5189182137      2.11e-07  
   12   -2761.5189182150      1.34e-07  
   13   -2761.5189182151      3.68e-08  
   14   -2761.5189182153      1.20e-08  
   15   -2761.5189182152      4.97e-09  Convergence criterion met
 ---------------------------------------
 SCF time:   CPU 636.48s  wall 637.00s 
 SCF   energy in the final basis set =    -2761.5189182152
 Total energy in the final basis set =    -2761.5189182152

 --------------------------------------------------------------

                    Orbital Energies (a.u.)
 --------------------------------------------------------------

 Alpha MOs
 -- Occupied --
********-101.5771-101.5758-101.5716-101.5706 -10.2746 -10.2720 -10.2715
-10.2664 -10.2659 -10.2340 -10.2244 -10.2226 -10.2218 -10.2135 -10.2129
-10.2100  -9.4927  -9.4915  -9.4906  -9.4861  -9.4851  -7.2575  -7.2564
 -7.2553  -7.2509  -7.2500  -7.2476  -7.2468  -7.2464  -7.2457  -7.2454
 -7.2448  -7.2409  -7.2403  -7.2399  -7.2394  -0.9482  -0.9343  -0.9081
 -0.8832  -0.8750  -0.8683  -0.8439  -0.7974  -0.7727  -0.7587  -0.7367
 -0.6634  -0.6539  -0.6343  -0.6063  -0.5533  -0.5375  -0.5231  -0.5105
 -0.4990  -0.4833  -0.4663  -0.4641  -0.4606  -0.4483  -0.4365  -0.4305
 -0.4145  -0.4007  -0.3983  -0.3934  -0.3701  -0.3633  -0.3580  -0.3495
 -0.3428  -0.3379  -0.3350  -0.3298  -0.3230  -0.2926  -0.2792  -0.2728
 -0.2579
 -- Virtual --
 -0.0711  -0.0586  -0.0482  -0.0349  -0.0275  -0.0223  -0.0109  -0.0031
 -0.0007   0.0118   0.0139   0.0214   0.0232   0.0310   0.0356   0.0386
  0.0449   0.0522   0.0577   0.0580   0.0633   0.0689   0.0710   0.0805
  0.0811   0.0866   0.0891   0.0935   0.0960   0.1006   0.1029   0.1058
  0.1083   0.1121   0.1162   0.1165   0.1181   0.1202   0.1241   0.1262
  0.1284   0.1327   0.1334   0.1372   0.1409   0.1439   0.1443   0.1501
  0.1540   0.1589   0.1642   0.1712   0.1757   0.1774   0.1824   0.1838
  0.1912   0.1994   0.2014   0.2085   0.2099   0.2138   0.2162   0.2202
  0.2230   0.2289   0.2351   0.2367   0.2406   0.2458   0.2489   0.2530
  0.2548   0.2566   0.2582   0.2645   0.2700   0.2738   0.2777   0.2795
  0.2847   0.2923   0.2935   0.2988   0.3034   0.3069   0.3114   0.3126
  0.3184   0.3328   0.3354   0.3434   0.3466   0.3665   0.4014   0.4161
  0.4276   0.4324   0.4400   0.4445   0.4479   0.4530   0.4577   0.4682
  0.4728   0.4744   0.4763   0.4839   0.4900   0.4961   0.5001   0.5099
  0.5338   0.5392   0.5461   0.5521   0.5589   0.5668   0.5698   0.5782
  0.5814   0.5878   0.5976   0.6059   0.6093   0.6135   0.6187   0.6257
  0.6411   0.6494   0.6550   0.6653   0.6661   0.6739   0.6855   0.6901
  0.6944   0.6984   0.7165   0.7212   0.7355   0.7470   0.7608   0.7914
  0.8032   0.8056   0.8185   0.8287   0.8341   0.8366   0.8408   0.8416
  0.8450   0.8464   0.8493   0.8528   0.8547   0.8577   0.8610   0.8644
  0.8781   0.8798   0.8885   0.8913   0.8940   0.9065   0.9092   0.9111
  0.9157   0.9218   0.9310   0.9341   0.9379   0.9438   0.9505   0.9563
  0.9602   0.9683   0.9763   0.9908   1.0037   1.0095   1.0224   1.0344
  1.0537   1.0679   1.0851   1.1030   1.1117   1.1240   1.1565   1.1674
  1.2099   1.2200   1.2317   1.2377   1.2517   1.2580   1.2691   1.2708
  1.2860   1.2913   1.3033   1.3092   1.3320   1.3440   1.3602   1.4104
  1.4455   1.4844   1.5011   1.5035   1.5191   1.5448   1.5470   1.5631
  1.5653   1.5936   1.6094   1.6267   1.6397   1.6704   1.6868   1.6916
  1.7099   1.7264   1.7358   1.7733   1.7794   1.8162   1.8330   1.8459
  1.8801   1.8815   1.8920   1.9065   1.9097   1.9300   1.9432   1.9503
  1.9648   1.9686   1.9812   2.0113   2.0313   2.0504   2.0771   2.0939
  2.1189   2.1296   2.1526   2.2021   2.2254   2.2335   2.2420   2.2573
  2.2671   2.2811   2.2838   2.2922   2.2984   2.3182   2.3298   2.3699
  2.4002   2.4167   2.4339   2.4398   2.4544   2.4835   2.4930   2.5087
  2.5196   2.5514   2.5581   2.5776   2.5926   2.6139   2.6204   2.6535
  2.6607   2.6782   2.7094   2.7231   2.7350   2.7420   2.7534   2.7627
  2.7709   2.7831   2.7876   2.8042   2.8316   2.8358   2.8499   2.8849
  2.9106   2.9655   2.9841   3.0450   3.0588   3.0783   3.1160   3.1290
  3.1500   3.1550   3.1974   3.2210   3.2561   3.3299   3.3456   3.4131
  3.4882   3.5093   3.5319   3.6391   3.7075   3.7768   3.8223   3.8606
  3.9115   4.0674   4.1189   4.1245   4.3759   4.7951   4.8233   9.7528
  9.7625   9.7897   9.7982   9.8044  23.3816  23.5383  23.8224  23.8803
 23.8888  23.8910  23.9485  24.0012  24.0389  24.0594  24.0944  24.1406
 25.7801  25.7840  25.8609  25.8680  25.8880  26.0747  26.0879  26.1245
 26.1867  26.3086  26.4948  26.5014  26.6872  26.7649  26.8114 215.7447
215.7531 215.7850 215.7946 215.8039
 --------------------------------------------------------------

          Ground-State Mulliken Net Atomic Charges

     Atom                 Charge (a.u.)
  ----------------------------------------
      1 C                    -0.152778
      2 C                    -0.265264
      3 Cl                    0.480130
      4 C                    -0.885493
      5 H                     0.223447
      6 C                     0.253994
      7 Cl                    0.496846
      8 C                     0.034745
      9 Cl                    0.603764
     10 C                    -1.173554
     11 H                     0.224000
     12 C                     0.882269
     13 C                    -1.469949
     14 H                     0.216393
     15 C                     0.090494
     16 Cl                    0.597231
     17 C                     0.299724
     18 Cl                    0.492450
     19 C                    -0.845548
     20 H                     0.207841
     21 C                    -0.496271
     22 H                     0.185527
  ----------------------------------------
  Sum of atomic charges =     0.000000

 -----------------------------------------------------------------
                    Cartesian Multipole Moments
 -----------------------------------------------------------------
    Charge (ESU x 10^10)
                -0.0000
    Dipole Moment (Debye)
         X      -0.8230      Y       0.9319      Z      -0.3174
       Tot       1.2831
    Quadrupole Moments (Debye-Ang)
        XX    -147.7949     XY       2.4585     YY    -132.4171
        XZ       2.2387     YZ      -4.3252     ZZ    -128.8783
    Octopole Moments (Debye-Ang^2)
       XXX    -295.9005    XXY      35.6481    XYY     -85.8093
       YYY      82.5434    XXZ      45.0384    XYZ     -11.4492
       YYZ      26.3333    XZZ     -97.5334    YZZ      39.5406
       ZZZ      94.3176
    Hexadecapole Moments (Debye-Ang^3)
      XXXX   -8397.6857   XXXY     460.6658   XXYY   -1491.6115
      XYYY     431.8441   YYYY    -681.2470   XXXZ    1443.2092
      XXYZ     -56.4723   XYYZ     457.6690   YYYZ    -102.1816
      XXZZ   -1844.6220   XYZZ     175.4801   YYZZ    -588.6499
      XZZZ    1347.6974   YZZZ    -114.9785   ZZZZ   -2829.3625
 -----------------------------------------------------------------
 Calculating analytic gradient of the SCF energy
 Gradient of SCF Energy
            1           2           3           4           5           6
    1  -0.0003244   0.0011723  -0.0009240  -0.0006749   0.0001442   0.0006558
    2   0.0008546  -0.0005917   0.0004347  -0.0001386  -0.0000412   0.0001087
    3  -0.0004073   0.0010843   0.0005320  -0.0005955   0.0001317   0.0002346
            7           8           9          10          11          12
    1  -0.0004748   0.0011881  -0.0007266  -0.0004511  -0.0000500  -0.0008203
    2  -0.0000021   0.0002752  -0.0002154   0.0004263  -0.0001111  -0.0011672
    3   0.0007415   0.0005098  -0.0010494  -0.0007115   0.0002364   0.0004335
           13          14          15          16          17          18
    1   0.0020791  -0.0001427  -0.0013837   0.0002955  -0.0010746   0.0005681
    2  -0.0000351  -0.0003337   0.0002744  -0.0006063   0.0005677   0.0003809
    3  -0.0000380  -0.0005271   0.0006029   0.0005624  -0.0001958  -0.0005891
           19          20          21          22
    1   0.0009586  -0.0003515   0.0001434   0.0001933
    2  -0.0001752   0.0001873  -0.0002206   0.0001283
    3  -0.0004899   0.0000561  -0.0005333   0.0000116
 Max gradient component =       2.079E-03
 RMS gradient           =       6.267E-04
 Gradient time:  CPU 213.39 s  wall 213.40 s
 Geometry Optimization Parameters
   NAtoms,    NIC,     NZ,  NCons,   NDum,   NFix, NCnnct, MaxDiis
       22     155      22       0       0       0       0       0

 Cartesian Hessian Update
 Hessian updated using BFGS update


** GEOMETRY OPTIMIZATION IN DELOCALIZED INTERNAL COORDINATES **
   Searching for a Minimum

   Optimization Cycle:   3

                       Coordinates (Angstroms)
     ATOM                X               Y               Z
      1  C         0.0500024263    0.0038064471    0.0644634143
      2  C        -0.0197845964    0.1030220744    1.4641839257
      3  Cl        1.4215818641    0.2689523340    2.4518087125
      4  C        -1.2414788645    0.1266246147    2.1279073268
      5  H        -1.2678344208    0.2125409275    3.2057955241
      6  C        -2.4330354031    0.0552890828    1.4146430593
      7  Cl       -3.9384802919    0.0838415335    2.2967951676
      8  C        -2.3937488389   -0.0344893360    0.0209778083
      9  Cl       -3.8530203515   -0.1302896193   -0.9368750721
     10  C        -1.1653833358   -0.0600429241   -0.6292504857
     11  H        -1.1514543660   -0.1578918025   -1.7068485450
     12  C         1.3172591125   -0.0272115151   -0.7158458815
     13  C         2.3142950303   -0.9725971162   -0.4559628826
     14  H         2.1855234361   -1.7041818815    0.3299409766
     15  C         3.4773747802   -1.0094054843   -1.2170876219
     16  Cl        4.6753634583   -2.2283635954   -0.8443683459
     17  C         3.6666456748   -0.0918057272   -2.2568788828
     18  Cl        5.1184174995   -0.0912239325   -3.2294886716
     19  C         2.6773208944    0.8499030607   -2.5248301156
     20  H         2.8259438478    1.5629084295   -3.3255080105
     21  C         1.5146045826    0.8800626998   -1.7646505962
     22  H         0.7643616409    1.6327383999   -1.9756460593
   Point Group: c1    Number of degrees of freedom:    60


   Energy is  -2761.518918215

 Hessian updated using BFGS update

 54 Hessian modes will be used to form the next step
  Hessian Eigenvalues:
     0.011945    0.019241    0.019936    0.023176    0.023343    0.023517
     0.023655    0.023693    0.023907    0.023958    0.024073    0.024091
     0.024114    0.024119    0.024133    0.024135    0.024143    0.024309
     0.027186    0.157966    0.159966    0.159995    0.160093    0.160449
     0.221396    0.230779    0.232122    0.236589    0.245319    0.247973
     0.249964    0.249992    0.249996    0.271191    0.291697    0.300954
     0.301973    0.328025    0.351507    0.356555    0.356758    0.364949
     0.429008    0.430318    0.430987    0.448858    0.467864    0.469941
     0.472676    0.477661    0.478259    0.478959    0.493140    0.502192

 Minimum search - taking simple RFO step
 Searching for Lamda that Minimizes Along All modes
 Value Taken    Lamda =  -0.00016504
 Step Taken.  Stepsize is  0.073448

                             Maximum     Tolerance    Cnvgd?
         Gradient           0.003067      0.000300      NO
         Displacement       0.045999      0.001200      NO
         Energy change     -0.000780      0.000001      NO


 New Cartesian Coordinates Obtained by Inverse Iteration

 Displacement from previous Coordinates is:  0.212755
 ----------------------------------------------------------------
             Standard Nuclear Orientation (Angstroms)
    I     Atom           X                Y                Z
 ----------------------------------------------------------------
    1      C       0.0461244693     0.0036312477     0.0565617696
    2      C      -0.0184544218     0.1181013158     1.4532331547
    3      Cl      1.4353576478     0.2911005194     2.4227697504
    4      C      -1.2357388078     0.1402330683     2.1248734322
    5      H      -1.2586765698     0.2377855580     3.2015919753
    6      C      -2.4298629083     0.0506830082     1.4163364144
    7      Cl     -3.9324053635     0.0803681186     2.2997410471
    8      C      -2.3967856954    -0.0556948014     0.0241160255
    9      Cl     -3.8607588846    -0.1654141120    -0.9202194429
   10      C      -1.1708150909    -0.0789004106    -0.6316152747
   11      H      -1.1602767159    -0.1846329426    -1.7088933921
   12      C       1.3138148404    -0.0201714523    -0.7203178374
   13      C       2.2989902495    -0.9777152069    -0.4652954771
   14      H       2.1625999975    -1.7099210025     0.3190937520
   15      C       3.4667896190    -1.0178768417    -1.2209834971
   16      Cl      4.6519428691    -2.2510075472    -0.8619384886
   17      C       3.6693632752    -0.0902255363    -2.2475454500
   18      Cl      5.1236925512    -0.0980839365    -3.2129986308
   19      C       2.6892643257     0.8642255614    -2.5099349624
   20      H       2.8517564758     1.5821682244    -3.3033849052
   21      C       1.5218347249     0.8974232476    -1.7568967616
   22      H       0.7767171918     1.6561105904    -1.9650184567
 ----------------------------------------------------------------
 Nuclear Repulsion Energy =        1661.93169250 hartrees
 There are       81 alpha and       81 beta electrons
 Applying Cartesian multipole field
    Component          Value
    ---------          -----
     (2,0,0)        1.00000E-12
     (0,2,0)        2.00000E-11
     (0,0,2)       -3.00000E-11
 Nucleus-field energy     =    -0.0000000470 hartrees
 Requested basis set is 6-311++G(d,p)
 There are 162 shells and 449 basis functions
 A cutoff of  1.0D-15 yielded   9982 shell pairs
 There are     83059 function pairs (     89167 Cartesian)
 Smallest overlap matrix eigenvalue = 3.10E-07
 Linear dependence detected in AO basis
 Number of orthogonalized atomic orbitals = 445
 Maximum deviation from orthogonality = 4.334E-10
 Guess from superposition of atomic densities
 Warning:  Energy on first SCF cycle will be non-variational
 SAD guess density has 162.000000 electrons

 -----------------------------------------------------------------------
  General SCF calculation program by
  Eric Jon Sundstrom, Paul Horn, Yuezhi Mao, Dmitri Zuev, Alec White,
  David Stuck, Shaama M.S., Shane Yost, Joonho Lee, David Small,
  Daniel Levine, Susi Lehtola, Hugh Burton, Evgeny Epifanovsky,
  Bang C. Huynh
 -----------------------------------------------------------------------
 Exchange:     0.2000 Hartree-Fock + 0.0800 Slater + 0.7200 B88
 Correlation:  0.1900 VWN1RPA + 0.8100 LYP
 Using SG-1 standard quadrature grid
 A restricted SCF calculation will be
 performed using DIIS
 SCF converges when DIIS error is below 1.0e-08
 ---------------------------------------
  Cycle       Energy         DIIS error
 ---------------------------------------
    1   -2765.5040995456      2.92e-02  
    2   -2761.3753616654      2.36e-03  
    3   -2761.2649670627      3.02e-03  
    4   -2761.5009905308      7.88e-04  
    5   -2761.5160450999      3.38e-04  
    6   -2761.5187733962      9.69e-05  
    7   -2761.5189785961      2.97e-05  
    8   -2761.5189968142      1.34e-05  
    9   -2761.5190014469      2.77e-06  
   10   -2761.5190016293      1.04e-06  
   11   -2761.5190016561      2.06e-07  
   12   -2761.5190016569      1.32e-07  
   13   -2761.5190016574      3.71e-08  
   14   -2761.5190016574      1.20e-08  
   15   -2761.5190016575      4.98e-09  Convergence criterion met
 ---------------------------------------
 SCF time:   CPU 634.68s  wall 635.00s 
 SCF   energy in the final basis set =    -2761.5190016575
 Total energy in the final basis set =    -2761.5190016575

 --------------------------------------------------------------

                    Orbital Energies (a.u.)
 --------------------------------------------------------------

 Alpha MOs
 -- Occupied --
********-101.5770-101.5754-101.5714-101.5706 -10.2744 -10.2716 -10.2711
-10.2660 -10.2655 -10.2333 -10.2237 -10.2226 -10.2217 -10.2133 -10.2127
-10.2100  -9.4926  -9.4916  -9.4902  -9.4860  -9.4851  -7.2575  -7.2565
 -7.2549  -7.2508  -7.2500  -7.2475  -7.2467  -7.2464  -7.2457  -7.2451
 -7.2444  -7.2409  -7.2403  -7.2399  -7.2393  -0.9485  -0.9345  -0.9083
 -0.8834  -0.8751  -0.8683  -0.8439  -0.7974  -0.7724  -0.7587  -0.7366
 -0.6634  -0.6536  -0.6345  -0.6059  -0.5532  -0.5375  -0.5232  -0.5110
 -0.4987  -0.4834  -0.4662  -0.4639  -0.4606  -0.4484  -0.4366  -0.4307
 -0.4144  -0.4008  -0.3983  -0.3932  -0.3700  -0.3632  -0.3579  -0.3495
 -0.3430  -0.3377  -0.3350  -0.3295  -0.3227  -0.2921  -0.2789  -0.2725
 -0.2582
 -- Virtual --
 -0.0702  -0.0586  -0.0478  -0.0351  -0.0274  -0.0219  -0.0107  -0.0029
 -0.0006   0.0117   0.0139   0.0216   0.0236   0.0311   0.0358   0.0388
  0.0453   0.0521   0.0578   0.0581   0.0634   0.0689   0.0711   0.0806
  0.0811   0.0865   0.0891   0.0936   0.0960   0.1007   0.1031   0.1061
  0.1082   0.1123   0.1160   0.1166   0.1182   0.1204   0.1242   0.1265
  0.1282   0.1327   0.1331   0.1371   0.1410   0.1440   0.1445   0.1501
  0.1540   0.1589   0.1644   0.1715   0.1758   0.1774   0.1823   0.1839
  0.1909   0.1996   0.2014   0.2086   0.2097   0.2140   0.2158   0.2205
  0.2234   0.2295   0.2352   0.2368   0.2413   0.2457   0.2491   0.2525
  0.2548   0.2562   0.2587   0.2648   0.2706   0.2737   0.2787   0.2795
  0.2847   0.2921   0.2935   0.2986   0.3033   0.3069   0.3121   0.3127
  0.3180   0.3329   0.3357   0.3429   0.3465   0.3666   0.4015   0.4164
  0.4275   0.4329   0.4399   0.4444   0.4480   0.4529   0.4579   0.4684
  0.4733   0.4743   0.4767   0.4840   0.4898   0.4963   0.5003   0.5094
  0.5343   0.5393   0.5464   0.5528   0.5598   0.5659   0.5698   0.5784
  0.5817   0.5891   0.5992   0.6061   0.6099   0.6138   0.6198   0.6261
  0.6415   0.6500   0.6554   0.6653   0.6672   0.6740   0.6860   0.6898
  0.6929   0.6982   0.7163   0.7219   0.7359   0.7466   0.7608   0.7909
  0.8024   0.8050   0.8202   0.8292   0.8343   0.8361   0.8410   0.8417
  0.8452   0.8461   0.8492   0.8535   0.8548   0.8573   0.8612   0.8650
  0.8783   0.8808   0.8886   0.8918   0.8950   0.9060   0.9087   0.9118
  0.9164   0.9217   0.9317   0.9344   0.9396   0.9436   0.9509   0.9563
  0.9610   0.9684   0.9764   0.9924   1.0033   1.0090   1.0210   1.0353
  1.0535   1.0698   1.0878   1.1021   1.1138   1.1263   1.1567   1.1689
  1.2112   1.2206   1.2318   1.2401   1.2523   1.2582   1.2696   1.2718
  1.2863   1.2917   1.3034   1.3097   1.3305   1.3479   1.3603   1.4112
  1.4439   1.4851   1.5014   1.5051   1.5210   1.5462   1.5475   1.5626
  1.5650   1.5944   1.6111   1.6266   1.6401   1.6716   1.6879   1.6924
  1.7104   1.7273   1.7342   1.7739   1.7809   1.8165   1.8345   1.8457
  1.8789   1.8821   1.8918   1.9068   1.9115   1.9317   1.9442   1.9514
  1.9662   1.9692   1.9817   2.0120   2.0316   2.0504   2.0785   2.0945
  2.1195   2.1295   2.1519   2.2020   2.2257   2.2338   2.2424   2.2572
  2.2670   2.2819   2.2849   2.2919   2.2974   2.3184   2.3320   2.3704
  2.4025   2.4167   2.4351   2.4412   2.4556   2.4851   2.4947   2.5101
  2.5209   2.5515   2.5593   2.5788   2.5937   2.6137   2.6199   2.6556
  2.6623   2.6781   2.7119   2.7239   2.7376   2.7418   2.7517   2.7635
  2.7707   2.7830   2.7881   2.8013   2.8302   2.8360   2.8510   2.8833
  2.9112   2.9682   2.9870   3.0474   3.0603   3.0795   3.1176   3.1288
  3.1512   3.1556   3.1981   3.2230   3.2577   3.3307   3.3474   3.4138
  3.4885   3.5102   3.5320   3.6414   3.7085   3.7777   3.8234   3.8620
  3.9133   4.0679   4.1185   4.1247   4.3717   4.7966   4.8242   9.7531
  9.7626   9.7912   9.7997   9.8063  23.3821  23.5396  23.8229  23.8827
 23.8890  23.8942  23.9508  24.0024  24.0384  24.0595  24.0951  24.1424
 25.7806  25.7846  25.8609  25.8681  25.8894  26.0793  26.0921  26.1217
 26.1831  26.3106  26.4972  26.5043  26.6895  26.7657  26.8138 215.7449
215.7533 215.7867 215.7962 215.8061
 --------------------------------------------------------------

          Ground-State Mulliken Net Atomic Charges

     Atom                 Charge (a.u.)
  ----------------------------------------
      1 C                    -0.149820
      2 C                    -0.301985
      3 Cl                    0.474995
      4 C                    -0.845772
      5 H                     0.223934
      6 C                     0.256343
      7 Cl                    0.497747
      8 C                     0.028671
      9 Cl                    0.601710
     10 C                    -1.163520
     11 H                     0.224803
     12 C                     0.872210
     13 C                    -1.498666
     14 H                     0.217138
     15 C                     0.081626
     16 Cl                    0.595503
     17 C                     0.295630
     18 Cl                    0.493218
     19 C                    -0.830353
     20 H                     0.208056
     21 C                    -0.466816
     22 H                     0.185349
  ----------------------------------------
  Sum of atomic charges =     0.000000

 -----------------------------------------------------------------
                    Cartesian Multipole Moments
 -----------------------------------------------------------------
    Charge (ESU x 10^10)
                -0.0000
    Dipole Moment (Debye)
         X      -0.8264      Y       0.9486      Z      -0.3200
       Tot       1.2981
    Quadrupole Moments (Debye-Ang)
        XX    -147.6139     XY       2.4609     YY    -132.3470
        XZ       2.2156     YZ      -4.2926     ZZ    -128.9560
    Octopole Moments (Debye-Ang^2)
       XXX    -295.1102    XXY      36.3065    XYY     -85.5963
       YYY      84.1982    XXZ      44.7357    XYZ     -11.5791
       YYZ      26.3405    XZZ     -97.4134    YZZ      40.0271
       ZZZ      94.9899
    Hexadecapole Moments (Debye-Ang^3)
      XXXX   -8381.0880   XXXY     454.1083   XXYY   -1491.3678
      XYYY     425.1086   YYYY    -693.8059   XXXZ    1443.0636
      XXYZ     -58.0015   XYYZ     457.5698   YYYZ    -108.8672
      XXZZ   -1838.9594   XYZZ     173.1710   YYZZ    -586.5518
      XZZZ    1349.3491   YZZZ    -120.0149   ZZZZ   -2807.9055
 -----------------------------------------------------------------
 Calculating analytic gradient of the SCF energy
 Gradient of SCF Energy
            1           2           3           4           5           6
    1   0.0008539   0.0004905  -0.0001664  -0.0003128   0.0000197  -0.0002354
    2   0.0001461  -0.0001351   0.0000216  -0.0000056  -0.0000261  -0.0001040
    3   0.0000825  -0.0003905  -0.0002413   0.0000142  -0.0000352  -0.0001548
            7           8           9          10          11          12
    1   0.0000929   0.0001090  -0.0000904  -0.0003236  -0.0000308  -0.0005225
    2  -0.0000067   0.0000235   0.0000124   0.0001035  -0.0000583  -0.0001023
    3  -0.0001029   0.0002297  -0.0000301  -0.0000066   0.0000471   0.0007394
           13          14          15          16          17          18
    1   0.0001940   0.0000101  -0.0002397   0.0001286   0.0001099   0.0000068
    2   0.0001044  -0.0001229   0.0002726  -0.0000384  -0.0000769  -0.0000643
    3   0.0000361  -0.0000354  -0.0000999  -0.0000516   0.0001145   0.0000779
           19          20          21          22
    1   0.0001848  -0.0000803  -0.0002490   0.0000505
    2   0.0000103  -0.0000256  -0.0000207   0.0000926
    3  -0.0001741   0.0000409  -0.0000679   0.0000077
 Max gradient component =       8.539E-04
 RMS gradient           =       2.101E-04
 Gradient time:  CPU 213.88 s  wall 213.89 s
 Geometry Optimization Parameters
   NAtoms,    NIC,     NZ,  NCons,   NDum,   NFix, NCnnct, MaxDiis
       22     155      22       0       0       0       0       0

 Cartesian Hessian Update
 Hessian updated using BFGS update


** GEOMETRY OPTIMIZATION IN DELOCALIZED INTERNAL COORDINATES **
   Searching for a Minimum

   Optimization Cycle:   4

                       Coordinates (Angstroms)
     ATOM                X               Y               Z
      1  C         0.0461244693    0.0036312477    0.0565617696
      2  C        -0.0184544218    0.1181013158    1.4532331547
      3  Cl        1.4353576478    0.2911005194    2.4227697504
      4  C        -1.2357388078    0.1402330683    2.1248734322
      5  H        -1.2586765698    0.2377855580    3.2015919753
      6  C        -2.4298629083    0.0506830082    1.4163364144
      7  Cl       -3.9324053635    0.0803681186    2.2997410471
      8  C        -2.3967856954   -0.0556948014    0.0241160255
      9  Cl       -3.8607588846   -0.1654141120   -0.9202194429
     10  C        -1.1708150909   -0.0789004106   -0.6316152747
     11  H        -1.1602767159   -0.1846329426   -1.7088933921
     12  C         1.3138148404   -0.0201714523   -0.7203178374
     13  C         2.2989902495   -0.9777152069   -0.4652954771
     14  H         2.1625999975   -1.7099210025    0.3190937520
     15  C         3.4667896190   -1.0178768417   -1.2209834971
     16  Cl        4.6519428691   -2.2510075472   -0.8619384886
     17  C         3.6693632752   -0.0902255363   -2.2475454500
     18  Cl        5.1236925512   -0.0980839365   -3.2129986308
     19  C         2.6892643257    0.8642255614   -2.5099349624
     20  H         2.8517564758    1.5821682244   -3.3033849052
     21  C         1.5218347249    0.8974232476   -1.7568967616
     22  H         0.7767171918    1.6561105904   -1.9650184567
   Point Group: c1    Number of degrees of freedom:    60


   Energy is  -2761.519001658

 Hessian updated using BFGS update

 58 Hessian modes will be used to form the next step
  Hessian Eigenvalues:
     0.011134    0.019219    0.020067    0.022992    0.023287    0.023364
     0.023635    0.023679    0.023886    0.023950    0.024086    0.024112
     0.024118    0.024123    0.024130    0.024142    0.024153    0.024415
     0.027177    0.156897    0.159966    0.159995    0.160076    0.160289
     0.218407    0.228895    0.232634    0.236489    0.243959    0.247450
     0.249971    0.249992    0.249996    0.250000    0.250152    0.274133
     0.293093    0.300851    0.301067    0.301637    0.323759    0.354728
     0.356576    0.356671    0.356789    0.371490    0.426978    0.429934
     0.431447    0.446278    0.467772    0.471224    0.473012    0.478090
     0.478546    0.478929    0.495508    0.539767

 Minimum search - taking simple RFO step
 Searching for Lamda that Minimizes Along All modes
 Value Taken    Lamda =  -0.00000763
 Step Taken.  Stepsize is  0.014192

                             Maximum     Tolerance    Cnvgd?
         Gradient           0.000498      0.000300      NO
         Displacement       0.005693      0.001200      NO
         Energy change     -0.000083      0.000001      NO


 New Cartesian Coordinates Obtained by Inverse Iteration

 Displacement from previous Coordinates is:  0.029958
 ----------------------------------------------------------------
             Standard Nuclear Orientation (Angstroms)
    I     Atom           X                Y                Z
 ----------------------------------------------------------------
    1      C       0.0448824213     0.0028797346     0.0552501016
    2      C      -0.0186300008     0.1197272481     1.4522966743
    3      Cl      1.4364065182     0.2908807630     2.4212530735
    4      C      -1.2349066022     0.1429598018     2.1249018657
    5      H      -1.2573704381     0.2421261194     3.2015176881
    6      C      -2.4293003028     0.0518056572     1.4170164857
    7      Cl     -3.9313031721     0.0818386286     2.3015806503
    8      C      -2.3973563311    -0.0580142373     0.0246900222
    9      Cl     -3.8617482796    -0.1710925775    -0.9180440630
   10      C      -1.1718935020    -0.0817689353    -0.6320983839
   11      H      -1.1617304743    -0.1884234174    -1.7093781981
   12      C       1.3128099680    -0.0208348078    -0.7230397119
   13      C       2.2967302370    -0.9794000195    -0.4680446768
   14      H       2.1594542476    -1.7105286886     0.3171071830
   15      C       3.4657326864    -1.0195434812    -1.2221254163
   16      Cl      4.6494580900    -2.2533506876    -0.8620904179
   17      C       3.6699402237    -0.0899640551    -2.2469407916
   18      Cl      5.1253046050    -0.0957573672    -3.2107769268
   19      C       2.6911490234     0.8662151739    -2.5082129792
   20      H       2.8561795097     1.5858068765    -3.2997637508
   21      C       1.5227864025     0.8988454695    -1.7570137100
   22      H       0.7778789493     1.6577794716    -1.9648099736
 ----------------------------------------------------------------
 Nuclear Repulsion Energy =        1661.88760279 hartrees
 There are       81 alpha and       81 beta electrons
 Applying Cartesian multipole field
    Component          Value
    ---------          -----
     (2,0,0)        1.00000E-12
     (0,2,0)        2.00000E-11
     (0,0,2)       -3.00000E-11
 Nucleus-field energy     =    -0.0000000469 hartrees
 Requested basis set is 6-311++G(d,p)
 There are 162 shells and 449 basis functions
 A cutoff of  1.0D-15 yielded   9981 shell pairs
 There are     83055 function pairs (     89163 Cartesian)
 Smallest overlap matrix eigenvalue = 3.10E-07
 Linear dependence detected in AO basis
 Number of orthogonalized atomic orbitals = 445
 Maximum deviation from orthogonality = 3.228E-10
 Guess from superposition of atomic densities
 Warning:  Energy on first SCF cycle will be non-variational
 SAD guess density has 162.000000 electrons

 -----------------------------------------------------------------------
  General SCF calculation program by
  Eric Jon Sundstrom, Paul Horn, Yuezhi Mao, Dmitri Zuev, Alec White,
  David Stuck, Shaama M.S., Shane Yost, Joonho Lee, David Small,
  Daniel Levine, Susi Lehtola, Hugh Burton, Evgeny Epifanovsky,
  Bang C. Huynh
 -----------------------------------------------------------------------
 Exchange:     0.2000 Hartree-Fock + 0.0800 Slater + 0.7200 B88
 Correlation:  0.1900 VWN1RPA + 0.8100 LYP
 Using SG-1 standard quadrature grid
 A restricted SCF calculation will be
 performed using DIIS
 SCF converges when DIIS error is below 1.0e-08
 ---------------------------------------
  Cycle       Energy         DIIS error
 ---------------------------------------
    1   -2765.5030423785      2.92e-02  
    2   -2761.3752926762      2.36e-03  
    3   -2761.2648284022      3.02e-03  
    4   -2761.5009925628      7.88e-04  
    5   -2761.5160505826      3.38e-04  
    6   -2761.5187776662      9.69e-05  
    7   -2761.5189827758      2.98e-05  
    8   -2761.5190010406      1.34e-05  
    9   -2761.5190056680      2.77e-06  
   10   -2761.5190058502      1.04e-06  
   11   -2761.5190058769      2.07e-07  
   12   -2761.5190058778      1.32e-07  
   13   -2761.5190058781      3.71e-08  
   14   -2761.5190058784      1.20e-08  
   15   -2761.5190058784      4.98e-09  Convergence criterion met
 ---------------------------------------
 SCF time:   CPU 636.57s  wall 636.00s 
 SCF   energy in the final basis set =    -2761.5190058784
 Total energy in the final basis set =    -2761.5190058784

 --------------------------------------------------------------

                    Orbital Energies (a.u.)
 --------------------------------------------------------------

 Alpha MOs
 -- Occupied --
********-101.5771-101.5754-101.5714-101.5706 -10.2744 -10.2717 -10.2712
-10.2660 -10.2655 -10.2333 -10.2237 -10.2226 -10.2217 -10.2132 -10.2127
-10.2099  -9.4926  -9.4916  -9.4901  -9.4860  -9.4852  -7.2574  -7.2565
 -7.2549  -7.2508  -7.2501  -7.2475  -7.2467  -7.2465  -7.2457  -7.2450
 -7.2443  -7.2409  -7.2403  -7.2400  -7.2394  -0.9485  -0.9345  -0.9082
 -0.8834  -0.8752  -0.8683  -0.8439  -0.7973  -0.7724  -0.7587  -0.7365
 -0.6633  -0.6535  -0.6346  -0.6059  -0.5532  -0.5374  -0.5232  -0.5111
 -0.4987  -0.4834  -0.4663  -0.4638  -0.4606  -0.4484  -0.4366  -0.4307
 -0.4144  -0.4008  -0.3982  -0.3932  -0.3700  -0.3633  -0.3579  -0.3495
 -0.3429  -0.3376  -0.3350  -0.3295  -0.3228  -0.2921  -0.2789  -0.2725
 -0.2582
 -- Virtual --
 -0.0701  -0.0586  -0.0477  -0.0352  -0.0276  -0.0219  -0.0107  -0.0030
 -0.0006   0.0116   0.0139   0.0216   0.0236   0.0311   0.0358   0.0388
  0.0453   0.0521   0.0578   0.0581   0.0634   0.0689   0.0711   0.0806
  0.0811   0.0864   0.0891   0.0936   0.0960   0.1007   0.1031   0.1061
  0.1082   0.1123   0.1160   0.1165   0.1182   0.1205   0.1242   0.1265
  0.1282   0.1328   0.1330   0.1371   0.1410   0.1440   0.1446   0.1501
  0.1540   0.1588   0.1643   0.1715   0.1758   0.1774   0.1823   0.1839
  0.1908   0.1996   0.2014   0.2086   0.2097   0.2140   0.2157   0.2204
  0.2234   0.2295   0.2351   0.2368   0.2413   0.2457   0.2492   0.2525
  0.2547   0.2562   0.2587   0.2649   0.2707   0.2737   0.2787   0.2795
  0.2846   0.2921   0.2935   0.2986   0.3034   0.3068   0.3120   0.3127
  0.3180   0.3329   0.3358   0.3428   0.3466   0.3663   0.4016   0.4164
  0.4275   0.4328   0.4399   0.4444   0.4480   0.4528   0.4580   0.4684
  0.4733   0.4743   0.4768   0.4840   0.4897   0.4962   0.5003   0.5093
  0.5343   0.5394   0.5462   0.5529   0.5599   0.5658   0.5697   0.5785
  0.5818   0.5891   0.5993   0.6060   0.6100   0.6137   0.6199   0.6261
  0.6413   0.6501   0.6554   0.6652   0.6673   0.6739   0.6860   0.6898
  0.6929   0.6981   0.7162   0.7219   0.7359   0.7465   0.7610   0.7908
  0.8024   0.8050   0.8203   0.8294   0.8345   0.8360   0.8411   0.8417
  0.8452   0.8461   0.8491   0.8536   0.8548   0.8572   0.8612   0.8651
  0.8783   0.8809   0.8885   0.8920   0.8952   0.9059   0.9086   0.9119
  0.9164   0.9218   0.9317   0.9344   0.9397   0.9436   0.9510   0.9562
  0.9610   0.9686   0.9763   0.9921   1.0032   1.0087   1.0208   1.0354
  1.0535   1.0700   1.0882   1.1016   1.1140   1.1265   1.1564   1.1688
  1.2116   1.2202   1.2318   1.2405   1.2523   1.2582   1.2697   1.2718
  1.2865   1.2915   1.3034   1.3099   1.3303   1.3482   1.3604   1.4112
  1.4435   1.4852   1.5015   1.5053   1.5209   1.5464   1.5474   1.5624
  1.5648   1.5944   1.6111   1.6263   1.6402   1.6720   1.6878   1.6924
  1.7103   1.7274   1.7341   1.7739   1.7809   1.8162   1.8345   1.8453
  1.8788   1.8820   1.8917   1.9068   1.9116   1.9317   1.9442   1.9516
  1.9662   1.9693   1.9816   2.0119   2.0315   2.0506   2.0782   2.0946
  2.1194   2.1294   2.1517   2.2018   2.2256   2.2338   2.2423   2.2572
  2.2670   2.2819   2.2849   2.2917   2.2972   2.3184   2.3321   2.3703
  2.4025   2.4169   2.4350   2.4411   2.4557   2.4851   2.4947   2.5101
  2.5208   2.5514   2.5594   2.5789   2.5938   2.6138   2.6198   2.6557
  2.6624   2.6778   2.7121   2.7240   2.7381   2.7416   2.7511   2.7635
  2.7707   2.7830   2.7882   2.8010   2.8300   2.8359   2.8512   2.8831
  2.9112   2.9681   2.9868   3.0473   3.0604   3.0795   3.1172   3.1287
  3.1510   3.1556   3.1980   3.2228   3.2576   3.3308   3.3476   3.4141
  3.4885   3.5104   3.5321   3.6415   3.7086   3.7777   3.8233   3.8619
  3.9129   4.0679   4.1186   4.1248   4.3708   4.7968   4.8242   9.7532
  9.7628   9.7912   9.7996   9.8063  23.3821  23.5393  23.8232  23.8816
 23.8886  23.8937  23.9500  24.0022  24.0389  24.0598  24.0954  24.1430
 25.7806  25.7845  25.8608  25.8681  25.8893  26.0793  26.0913  26.1216
 26.1839  26.3103  26.4971  26.5040  26.6893  26.7661  26.8138 215.7449
215.7535 215.7866 215.7961 215.8061
 --------------------------------------------------------------

          Ground-State Mulliken Net Atomic Charges

     Atom                 Charge (a.u.)
  ----------------------------------------
      1 C                    -0.149786
      2 C                    -0.306891
      3 Cl                    0.476362
      4 C                    -0.840701
      5 H                     0.224046
      6 C                     0.255417
      7 Cl                    0.497882
      8 C                     0.026837
      9 Cl                    0.601559
     10 C                    -1.160565
     11 H                     0.224867
     12 C                     0.868349
     13 C                    -1.495568
     14 H                     0.217154
     15 C                     0.082102
     16 Cl                    0.595526
     17 C                     0.294409
     18 Cl                    0.493141
     19 C                    -0.828736
     20 H                     0.208124
     21 C                    -0.468829
     22 H                     0.185301
  ----------------------------------------
  Sum of atomic charges =     0.000000

 -----------------------------------------------------------------
                    Cartesian Multipole Moments
 -----------------------------------------------------------------
    Charge (ESU x 10^10)
                -0.0000
    Dipole Moment (Debye)
         X      -0.8265      Y       0.9511      Z      -0.3211
       Tot       1.3003
    Quadrupole Moments (Debye-Ang)
        XX    -147.6076     XY       2.4627     YY    -132.3385
        XZ       2.2217     YZ      -4.2878     ZZ    -128.9656
    Octopole Moments (Debye-Ang^2)
       XXX    -295.0239    XXY      36.3787    XYY     -85.5599
       YYY      84.3903    XXZ      44.6629    XYZ     -11.6247
       YYZ      26.2915    XZZ     -97.4196    YZZ      40.0942
       ZZZ      94.9782
    Hexadecapole Moments (Debye-Ang^3)
      XXXX   -8380.6499   XXXY     453.2655   XXYY   -1491.4255
      XYYY     424.0801   YYYY    -695.2142   XXXZ    1443.5432
      XXYZ     -58.2476   XYYZ     457.6267   YYYZ    -109.2769
      XXZZ   -1838.7122   XYZZ     172.8824   YYZZ    -586.5105
      XZZZ    1349.8327   YZZZ    -120.1793   ZZZZ   -2806.7647
 -----------------------------------------------------------------
 Calculating analytic gradient of the SCF energy
 Gradient of SCF Energy
            1           2           3           4           5           6
    1   0.0002792   0.0000332  -0.0000290  -0.0000968   0.0000015  -0.0000880
    2   0.0000272  -0.0000020  -0.0000331  -0.0000166  -0.0000199   0.0000012
    3   0.0000044  -0.0000683  -0.0000654   0.0000381  -0.0000029   0.0000940
            7           8           9          10          11          12
    1   0.0000737   0.0000811   0.0000229  -0.0001700   0.0000036  -0.0001735
    2  -0.0000285  -0.0000214   0.0000025   0.0000022  -0.0000198  -0.0000295
    3  -0.0000569  -0.0000947   0.0000132   0.0000010  -0.0000167   0.0001116
           13          14          15          16          17          18
    1  -0.0000080   0.0000159  -0.0000585   0.0000315   0.0001055  -0.0000411
    2   0.0000384   0.0000054   0.0000617  -0.0000094  -0.0000295   0.0000276
    3   0.0000174   0.0000260  -0.0000054   0.0000172  -0.0000581   0.0000495
           19          20          21          22
    1   0.0000120  -0.0000112  -0.0000007   0.0000167
    2   0.0000343   0.0000046  -0.0000136   0.0000180
    3   0.0000115   0.0000033  -0.0000281   0.0000093
 Max gradient component =       2.792E-04
 RMS gradient           =       6.191E-05
 Gradient time:  CPU 221.29 s  wall 221.31 s
 Geometry Optimization Parameters
   NAtoms,    NIC,     NZ,  NCons,   NDum,   NFix, NCnnct, MaxDiis
       22     155      22       0       0       0       0       0

 Cartesian Hessian Update
 Hessian updated using BFGS update


** GEOMETRY OPTIMIZATION IN DELOCALIZED INTERNAL COORDINATES **
   Searching for a Minimum

   Optimization Cycle:   5

                       Coordinates (Angstroms)
     ATOM                X               Y               Z
      1  C         0.0448824213    0.0028797346    0.0552501016
      2  C        -0.0186300008    0.1197272481    1.4522966743
      3  Cl        1.4364065182    0.2908807630    2.4212530735
      4  C        -1.2349066022    0.1429598018    2.1249018657
      5  H        -1.2573704381    0.2421261194    3.2015176881
      6  C        -2.4293003028    0.0518056572    1.4170164857
      7  Cl       -3.9313031721    0.0818386286    2.3015806503
      8  C        -2.3973563311   -0.0580142373    0.0246900222
      9  Cl       -3.8617482796   -0.1710925775   -0.9180440630
     10  C        -1.1718935020   -0.0817689353   -0.6320983839
     11  H        -1.1617304743   -0.1884234174   -1.7093781981
     12  C         1.3128099680   -0.0208348078   -0.7230397119
     13  C         2.2967302370   -0.9794000195   -0.4680446768
     14  H         2.1594542476   -1.7105286886    0.3171071830
     15  C         3.4657326864   -1.0195434812   -1.2221254163
     16  Cl        4.6494580900   -2.2533506876   -0.8620904179
     17  C         3.6699402237   -0.0899640551   -2.2469407916
     18  Cl        5.1253046050   -0.0957573672   -3.2107769268
     19  C         2.6911490234    0.8662151739   -2.5082129792
     20  H         2.8561795097    1.5858068765   -3.2997637508
     21  C         1.5227864025    0.8988454695   -1.7570137100
     22  H         0.7778789493    1.6577794716   -1.9648099736
   Point Group: c1    Number of degrees of freedom:    60


   Energy is  -2761.519005878

 Hessian updated using BFGS update

 60 Hessian modes will be used to form the next step
  Hessian Eigenvalues:
     0.009731    0.019112    0.020072    0.022996    0.023199    0.023390
     0.023623    0.023736    0.023843    0.023926    0.024039    0.024087
     0.024112    0.024118    0.024133    0.024137    0.024180    0.024471
     0.030279    0.156650    0.159671    0.159978    0.160071    0.160161
     0.219404    0.230593    0.232938    0.236935    0.239806    0.248269
     0.249302    0.249973    0.249994    0.249997    0.254809    0.277339
     0.291310    0.294114    0.301016    0.301101    0.301585    0.320686
     0.351435    0.356595    0.356661    0.356678    0.357063    0.364938
     0.426898    0.429692    0.430911    0.445980    0.467007    0.468820
     0.473217    0.477216    0.478856    0.482259    0.492932    0.520714

 Minimum search - taking simple RFO step
 Searching for Lamda that Minimizes Along All modes
 Value Taken    Lamda =   0.00000000
 Step Taken.  Stepsize is  0.006468

                             Maximum     Tolerance    Cnvgd?
         Gradient           0.000155      0.000300     YES
         Displacement       0.005440      0.001200      NO
         Energy change     -0.000004      0.000001      NO


 New Cartesian Coordinates Obtained by Inverse Iteration

 Displacement from previous Coordinates is:  0.021631
 ----------------------------------------------------------------
             Standard Nuclear Orientation (Angstroms)
    I     Atom           X                Y                Z
 ----------------------------------------------------------------
    1      C       0.0446321694     0.0023279121     0.0552107952
    2      C      -0.0186618648     0.1209017641     1.4521701943
    3      Cl      1.4365926060     0.2939550548     2.4207478069
    4      C      -1.2348286535     0.1448065238     2.1246753907
    5      H      -1.2574163128     0.2457417602     3.2011264968
    6      C      -2.4292379357     0.0520998128     1.4169334261
    7      Cl     -3.9313946391     0.0831020897     2.3015975148
    8      C      -2.3974504926    -0.0598297039     0.0248056341
    9      Cl     -3.8618635460    -0.1753423741    -0.9176522985
   10      C      -1.1719024718    -0.0837103659    -0.6320308564
   11      H      -1.1616329352    -0.1912830306    -1.7092043568
   12      C       1.3129255018    -0.0210558263    -0.7231644352
   13      C       2.2960835669    -0.9806751836    -0.4692524804
   14      H       2.1579493382    -1.7127250399     0.3148830929
   15      C       3.4652265450    -1.0206010879    -1.2231587935
   16      Cl      4.6478902219    -2.2558414395    -0.8650518612
   17      C       3.6700608208    -0.0895621013    -2.2465258773
   18      Cl      5.1254138379    -0.0952481777    -3.2105906870
   19      C       2.6919753084     0.8676290631    -2.5066574143
   20      H       2.8578080626     1.5882417729    -3.2971309324
   21      C       1.5235184300     0.8999748765    -1.7556955338
   22      H       0.7787862217     1.6592803705    -1.9627600805
 ----------------------------------------------------------------
 Nuclear Repulsion Energy =        1661.83702180 hartrees
 There are       81 alpha and       81 beta electrons
 Applying Cartesian multipole field
    Component          Value
    ---------          -----
     (2,0,0)        1.00000E-12
     (0,2,0)        2.00000E-11
     (0,0,2)       -3.00000E-11
 Nucleus-field energy     =    -0.0000000469 hartrees
 Requested basis set is 6-311++G(d,p)
 There are 162 shells and 449 basis functions
 A cutoff of  1.0D-15 yielded   9980 shell pairs
 There are     83054 function pairs (     89162 Cartesian)
 Smallest overlap matrix eigenvalue = 3.11E-07
 Linear dependence detected in AO basis
 Number of orthogonalized atomic orbitals = 445
 Maximum deviation from orthogonality = 3.364E-10
 Guess from superposition of atomic densities
 Warning:  Energy on first SCF cycle will be non-variational
 SAD guess density has 162.000000 electrons

 -----------------------------------------------------------------------
  General SCF calculation program by
  Eric Jon Sundstrom, Paul Horn, Yuezhi Mao, Dmitri Zuev, Alec White,
  David Stuck, Shaama M.S., Shane Yost, Joonho Lee, David Small,
  Daniel Levine, Susi Lehtola, Hugh Burton, Evgeny Epifanovsky,
  Bang C. Huynh
 -----------------------------------------------------------------------
 Exchange:     0.2000 Hartree-Fock + 0.0800 Slater + 0.7200 B88
 Correlation:  0.1900 VWN1RPA + 0.8100 LYP
 Using SG-1 standard quadrature grid
 A restricted SCF calculation will be
 performed using DIIS
 SCF converges when DIIS error is below 1.0e-08
 ---------------------------------------
  Cycle       Energy         DIIS error
 ---------------------------------------
    1   -2765.5024797889      2.92e-02  
    2   -2761.3752894495      2.36e-03  
    3   -2761.2648578193      3.02e-03  
    4   -2761.5009965820      7.88e-04  
    5   -2761.5160518349      3.38e-04  
    6   -2761.5187782192      9.69e-05  
    7   -2761.5189833652      2.98e-05  
    8   -2761.5190016469      1.34e-05  
    9   -2761.5190062723      2.77e-06  
   10   -2761.5190064543      1.04e-06  
   11   -2761.5190064811      2.07e-07  
   12   -2761.5190064821      1.32e-07  
   13   -2761.5190064824      3.71e-08  
   14   -2761.5190064825      1.20e-08  
   15   -2761.5190064824      4.98e-09  Convergence criterion met
 ---------------------------------------
 SCF time:   CPU 664.90s  wall 665.00s 
 SCF   energy in the final basis set =    -2761.5190064824
 Total energy in the final basis set =    -2761.5190064824

 --------------------------------------------------------------

                    Orbital Energies (a.u.)
 --------------------------------------------------------------

 Alpha MOs
 -- Occupied --
********-101.5771-101.5754-101.5714-101.5706 -10.2744 -10.2717 -10.2712
-10.2660 -10.2655 -10.2333 -10.2237 -10.2227 -10.2217 -10.2132 -10.2127
-10.2099  -9.4926  -9.4916  -9.4901  -9.4860  -9.4852  -7.2574  -7.2565
 -7.2549  -7.2508  -7.2501  -7.2475  -7.2467  -7.2465  -7.2457  -7.2450
 -7.2443  -7.2408  -7.2402  -7.2400  -7.2394  -0.9484  -0.9345  -0.9082
 -0.8834  -0.8752  -0.8683  -0.8439  -0.7973  -0.7724  -0.7587  -0.7365
 -0.6633  -0.6535  -0.6346  -0.6059  -0.5532  -0.5374  -0.5232  -0.5111
 -0.4987  -0.4834  -0.4663  -0.4638  -0.4607  -0.4484  -0.4366  -0.4307
 -0.4144  -0.4008  -0.3982  -0.3932  -0.3700  -0.3633  -0.3579  -0.3495
 -0.3429  -0.3376  -0.3350  -0.3295  -0.3228  -0.2920  -0.2789  -0.2725
 -0.2583
 -- Virtual --
 -0.0700  -0.0587  -0.0477  -0.0352  -0.0277  -0.0219  -0.0107  -0.0030
 -0.0006   0.0116   0.0139   0.0216   0.0236   0.0311   0.0358   0.0388
  0.0454   0.0520   0.0578   0.0581   0.0634   0.0689   0.0711   0.0806
  0.0811   0.0864   0.0891   0.0936   0.0960   0.1006   0.1031   0.1061
  0.1082   0.1123   0.1160   0.1165   0.1181   0.1205   0.1242   0.1265
  0.1281   0.1328   0.1330   0.1370   0.1410   0.1439   0.1446   0.1501
  0.1540   0.1588   0.1643   0.1715   0.1758   0.1774   0.1823   0.1839
  0.1908   0.1996   0.2014   0.2085   0.2097   0.2140   0.2157   0.2204
  0.2234   0.2296   0.2351   0.2369   0.2414   0.2457   0.2492   0.2524
  0.2547   0.2561   0.2587   0.2650   0.2707   0.2736   0.2787   0.2795
  0.2846   0.2920   0.2934   0.2985   0.3034   0.3068   0.3120   0.3127
  0.3180   0.3329   0.3358   0.3427   0.3466   0.3663   0.4016   0.4164
  0.4275   0.4329   0.4400   0.4444   0.4480   0.4528   0.4580   0.4684
  0.4734   0.4742   0.4768   0.4840   0.4897   0.4962   0.5003   0.5093
  0.5343   0.5394   0.5463   0.5529   0.5600   0.5657   0.5697   0.5784
  0.5817   0.5893   0.5995   0.6060   0.6100   0.6137   0.6200   0.6261
  0.6413   0.6501   0.6553   0.6652   0.6674   0.6739   0.6860   0.6897
  0.6928   0.6981   0.7163   0.7218   0.7359   0.7465   0.7611   0.7908
  0.8023   0.8049   0.8203   0.8294   0.8344   0.8359   0.8411   0.8418
  0.8452   0.8462   0.8491   0.8536   0.8548   0.8572   0.8612   0.8651
  0.8782   0.8809   0.8885   0.8920   0.8953   0.9058   0.9087   0.9119
  0.9164   0.9217   0.9317   0.9344   0.9395   0.9435   0.9510   0.9562
  0.9610   0.9687   0.9763   0.9920   1.0031   1.0086   1.0207   1.0354
  1.0534   1.0701   1.0883   1.1016   1.1142   1.1266   1.1563   1.1690
  1.2115   1.2202   1.2319   1.2405   1.2523   1.2582   1.2696   1.2718
  1.2864   1.2914   1.3033   1.3099   1.3301   1.3484   1.3605   1.4111
  1.4433   1.4853   1.5015   1.5054   1.5210   1.5466   1.5474   1.5625
  1.5648   1.5944   1.6111   1.6263   1.6401   1.6720   1.6879   1.6925
  1.7104   1.7274   1.7341   1.7738   1.7809   1.8161   1.8346   1.8452
  1.8787   1.8820   1.8916   1.9069   1.9117   1.9318   1.9442   1.9517
  1.9663   1.9694   1.9817   2.0118   2.0314   2.0505   2.0782   2.0947
  2.1193   2.1293   2.1516   2.2017   2.2255   2.2338   2.2423   2.2571
  2.2670   2.2819   2.2849   2.2916   2.2972   2.3184   2.3323   2.3703
  2.4026   2.4169   2.4350   2.4411   2.4558   2.4851   2.4946   2.5101
  2.5208   2.5514   2.5594   2.5789   2.5938   2.6138   2.6198   2.6558
  2.6625   2.6779   2.7122   2.7240   2.7383   2.7416   2.7509   2.7634
  2.7706   2.7830   2.7879   2.8007   2.8299   2.8359   2.8513   2.8829
  2.9112   2.9681   2.9869   3.0472   3.0604   3.0796   3.1170   3.1286
  3.1510   3.1555   3.1979   3.2227   3.2576   3.3308   3.3476   3.4142
  3.4885   3.5106   3.5321   3.6415   3.7086   3.7778   3.8233   3.8619
  3.9128   4.0679   4.1185   4.1248   4.3701   4.7970   4.8243   9.7531
  9.7628   9.7911   9.7996   9.8062  23.3821  23.5392  23.8232  23.8814
 23.8886  23.8937  23.9499  24.0023  24.0390  24.0599  24.0956  24.1432
 25.7806  25.7845  25.8608  25.8681  25.8892  26.0793  26.0913  26.1215
 26.1838  26.3105  26.4970  26.5040  26.6891  26.7659  26.8137 215.7449
215.7535 215.7866 215.7961 215.8060
 --------------------------------------------------------------

          Ground-State Mulliken Net Atomic Charges

     Atom                 Charge (a.u.)
  ----------------------------------------
      1 C                    -0.150112
      2 C                    -0.308970
      3 Cl                    0.476498
      4 C                    -0.836752
      5 H                     0.224049
      6 C                     0.254513
      7 Cl                    0.498023
      8 C                     0.025322
      9 Cl                    0.601516
     10 C                    -1.158135
     11 H                     0.224955
     12 C                     0.865526
     13 C                    -1.494806
     14 H                     0.217352
     15 C                     0.081591
     16 Cl                    0.595310
     17 C                     0.293512
     18 Cl                    0.493225
     19 C                    -0.826558
     20 H                     0.208175
     21 C                    -0.469527
     22 H                     0.185295
  ----------------------------------------
  Sum of atomic charges =     0.000000

 -----------------------------------------------------------------
                    Cartesian Multipole Moments
 -----------------------------------------------------------------
    Charge (ESU x 10^10)
                -0.0000
    Dipole Moment (Debye)
         X      -0.8260      Y       0.9520      Z      -0.3204
       Tot       1.3005
    Quadrupole Moments (Debye-Ang)
        XX    -147.6092     XY       2.4615     YY    -132.3280
        XZ       2.2284     YZ      -4.2825     ZZ    -128.9826
    Octopole Moments (Debye-Ang^2)
       XXX    -294.9627    XXY      36.4146    XYY     -85.5185
       YYY      84.4696    XXZ      44.6919    XYZ     -11.6430
       YYZ      26.3102    XZZ     -97.4307    YZZ      40.1313
       ZZZ      95.1216
    Hexadecapole Moments (Debye-Ang^3)
      XXXX   -8379.9558   XXXY     452.7788   XXYY   -1491.4513
      XYYY     423.5143   YYYY    -696.6523   XXXZ    1444.2088
      XXYZ     -58.5062   XYYZ     457.7589   YYYZ    -110.3002
      XXZZ   -1838.6540   XYZZ     172.7282   YYZZ    -586.6682
      XZZZ    1350.5605   YZZZ    -120.9937   ZZZZ   -2806.6240
 -----------------------------------------------------------------
 Calculating analytic gradient of the SCF energy
 Gradient of SCF Energy
            1           2           3           4           5           6
    1   0.0000222  -0.0000513   0.0000283  -0.0000068  -0.0000009  -0.0000155
    2  -0.0000120  -0.0000235  -0.0000110  -0.0000075  -0.0000117  -0.0000012
    3   0.0000222  -0.0000100  -0.0000048  -0.0000245  -0.0000043   0.0000639
            7           8           9          10          11          12
    1  -0.0000005   0.0000431   0.0000012  -0.0000597   0.0000092  -0.0000205
    2  -0.0000223  -0.0000155  -0.0000119   0.0000038  -0.0000040   0.0000236
    3  -0.0000229  -0.0000800   0.0000026   0.0000078  -0.0000063  -0.0000171
           13          14          15          16          17          18
    1   0.0000026   0.0000069  -0.0000082   0.0000129   0.0000505  -0.0000158
    2   0.0000142   0.0000145   0.0000271   0.0000042  -0.0000027   0.0000181
    3   0.0000080   0.0000153   0.0000092   0.0000024  -0.0000132   0.0000236
           19          20          21          22
    1  -0.0000458   0.0000021   0.0000466  -0.0000006
    2   0.0000085   0.0000139  -0.0000050   0.0000005
    3   0.0000444   0.0000022  -0.0000228   0.0000043
 Max gradient component =       8.004E-05
 RMS gradient           =       2.402E-05
 Gradient time:  CPU 222.41 s  wall 222.43 s
 Geometry Optimization Parameters
   NAtoms,    NIC,     NZ,  NCons,   NDum,   NFix, NCnnct, MaxDiis
       22     155      22       0       0       0       0       0

 Cartesian Hessian Update
 Hessian updated using BFGS update


** GEOMETRY OPTIMIZATION IN DELOCALIZED INTERNAL COORDINATES **
   Searching for a Minimum

   Optimization Cycle:   6

                       Coordinates (Angstroms)
     ATOM                X               Y               Z
      1  C         0.0446321694    0.0023279121    0.0552107952
      2  C        -0.0186618648    0.1209017641    1.4521701943
      3  Cl        1.4365926060    0.2939550548    2.4207478069
      4  C        -1.2348286535    0.1448065238    2.1246753907
      5  H        -1.2574163128    0.2457417602    3.2011264968
      6  C        -2.4292379357    0.0520998128    1.4169334261
      7  Cl       -3.9313946391    0.0831020897    2.3015975148
      8  C        -2.3974504926   -0.0598297039    0.0248056341
      9  Cl       -3.8618635460   -0.1753423741   -0.9176522985
     10  C        -1.1719024718   -0.0837103659   -0.6320308564
     11  H        -1.1616329352   -0.1912830306   -1.7092043568
     12  C         1.3129255018   -0.0210558263   -0.7231644352
     13  C         2.2960835669   -0.9806751836   -0.4692524804
     14  H         2.1579493382   -1.7127250399    0.3148830929
     15  C         3.4652265450   -1.0206010879   -1.2231587935
     16  Cl        4.6478902219   -2.2558414395   -0.8650518612
     17  C         3.6700608208   -0.0895621013   -2.2465258773
     18  Cl        5.1254138379   -0.0952481777   -3.2105906870
     19  C         2.6919753084    0.8676290631   -2.5066574143
     20  H         2.8578080626    1.5882417729   -3.2971309324
     21  C         1.5235184300    0.8999748765   -1.7556955338
     22  H         0.7787862217    1.6592803705   -1.9627600805
   Point Group: c1    Number of degrees of freedom:    60


   Energy is  -2761.519006482

 Hessian updated using BFGS update

 60 Hessian modes will be used to form the next step
  Hessian Eigenvalues:
     0.007104    0.019291    0.020061    0.022982    0.023347    0.023516
     0.023607    0.023672    0.023893    0.023932    0.023997    0.024101
     0.024113    0.024120    0.024133    0.024145    0.024380    0.025067
     0.028748    0.156823    0.159435    0.159978    0.160106    0.160650
     0.220122    0.227824    0.232779    0.233722    0.238849    0.246242
     0.249336    0.249975    0.249994    0.250018    0.251839    0.277826
     0.287163    0.297524    0.301008    0.301222    0.306306    0.335710
     0.340539    0.356568    0.356663    0.356909    0.356939    0.360005
     0.428129    0.430179    0.432373    0.449723    0.456956    0.468180
     0.473248    0.474792    0.478900    0.483380    0.493295    0.520427

 Minimum search - taking simple RFO step
 Searching for Lamda that Minimizes Along All modes
 Value Taken    Lamda =   0.00000000
 Step Taken.  Stepsize is  0.004902

                             Maximum     Tolerance    Cnvgd?
         Gradient           0.000101      0.000300     YES
         Displacement       0.004195      0.001200      NO
         Energy change     -0.000001      0.000001     YES

 Final energy is   -2761.5190064823582     


 ******************************
 **  OPTIMIZATION CONVERGED  **
 ******************************

                       Coordinates (Angstroms)
     ATOM                X               Y               Z
      1  C         0.0446321694    0.0023279121    0.0552107952
      2  C        -0.0186618648    0.1209017641    1.4521701943
      3  Cl        1.4365926060    0.2939550548    2.4207478069
      4  C        -1.2348286535    0.1448065238    2.1246753907
      5  H        -1.2574163128    0.2457417602    3.2011264968
      6  C        -2.4292379357    0.0520998128    1.4169334261
      7  Cl       -3.9313946391    0.0831020897    2.3015975148
      8  C        -2.3974504926   -0.0598297039    0.0248056341
      9  Cl       -3.8618635460   -0.1753423741   -0.9176522985
     10  C        -1.1719024718   -0.0837103659   -0.6320308564
     11  H        -1.1616329352   -0.1912830306   -1.7092043568
     12  C         1.3129255018   -0.0210558263   -0.7231644352
     13  C         2.2960835669   -0.9806751836   -0.4692524804
     14  H         2.1579493382   -1.7127250399    0.3148830929
     15  C         3.4652265450   -1.0206010879   -1.2231587935
     16  Cl        4.6478902219   -2.2558414395   -0.8650518612
     17  C         3.6700608208   -0.0895621013   -2.2465258773
     18  Cl        5.1254138379   -0.0952481777   -3.2105906870
     19  C         2.6919753084    0.8676290631   -2.5066574143
     20  H         2.8578080626    1.5882417729   -3.2971309324
     21  C         1.5235184300    0.8999748765   -1.7556955338
     22  H         0.7787862217    1.6592803705   -1.9627600805

Z-matrix Print:
$molecule
0 1
Cl
C  1 1.756660
C  2 1.389927 1 117.154055
H  3 1.081409 2 120.099641 1 -1.246441 0
C  3 1.391441 2 120.254306 1 178.134800 0
C  5 1.396982 3 119.516774 2 -0.254300 0
C  6 1.390673 5 119.478880 3 0.324043 0
H  7 1.082580 6 118.686881 5 178.760079 0
C  7 1.399879 6 122.202502 5 -0.064328 0
C  9 1.488282 7 118.871787 6 -179.587731 0
C  10 1.397119 9 121.026096 7 -123.087733 0
H  11 1.081594 10 120.448686 9 -1.254379 0
C  11 1.391713 10 120.825060 9 178.293461 0
C  13 1.398596 11 120.020702 10 0.248540 0
C  14 1.393031 13 119.421112 11 -0.402194 0
H  15 1.082419 14 119.094565 13 179.744819 0
C  15 1.389346 14 120.368587 13 0.101696 0
H  17 1.083534 15 119.410568 14 179.204657 0
Cl 5 1.743579 3 118.703726 2 179.883923 0
Cl 6 1.745301 5 121.623259 3 -179.838308 0
Cl 14 1.745711 13 121.601922 11 179.593249 0
Cl 13 1.747213 11 118.547576 10 -179.397525 0
$end


 --------------------------------------------------------------

                    Orbital Energies (a.u.)
 --------------------------------------------------------------

 Alpha MOs
 -- Occupied --
********-101.5771-101.5754-101.5714-101.5706 -10.2744 -10.2717 -10.2712
-10.2660 -10.2655 -10.2333 -10.2237 -10.2227 -10.2217 -10.2132 -10.2127
-10.2099  -9.4926  -9.4916  -9.4901  -9.4860  -9.4852  -7.2574  -7.2565
 -7.2549  -7.2508  -7.2501  -7.2475  -7.2467  -7.2465  -7.2457  -7.2450
 -7.2443  -7.2408  -7.2402  -7.2400  -7.2394  -0.9484  -0.9345  -0.9082
 -0.8834  -0.8752  -0.8683  -0.8439  -0.7973  -0.7724  -0.7587  -0.7365
 -0.6633  -0.6535  -0.6346  -0.6059  -0.5532  -0.5374  -0.5232  -0.5111
 -0.4987  -0.4834  -0.4663  -0.4638  -0.4607  -0.4484  -0.4366  -0.4307
 -0.4144  -0.4008  -0.3982  -0.3932  -0.3700  -0.3633  -0.3579  -0.3495
 -0.3429  -0.3376  -0.3350  -0.3295  -0.3228  -0.2920  -0.2789  -0.2725
 -0.2583
 -- Virtual --
 -0.0700  -0.0587  -0.0477  -0.0352  -0.0277  -0.0219  -0.0107  -0.0030
 -0.0006   0.0116   0.0139   0.0216   0.0236   0.0311   0.0358   0.0388
  0.0454   0.0520   0.0578   0.0581   0.0634   0.0689   0.0711   0.0806
  0.0811   0.0864   0.0891   0.0936   0.0960   0.1006   0.1031   0.1061
  0.1082   0.1123   0.1160   0.1165   0.1181   0.1205   0.1242   0.1265
  0.1281   0.1328   0.1330   0.1370   0.1410   0.1439   0.1446   0.1501
  0.1540   0.1588   0.1643   0.1715   0.1758   0.1774   0.1823   0.1839
  0.1908   0.1996   0.2014   0.2085   0.2097   0.2140   0.2157   0.2204
  0.2234   0.2296   0.2351   0.2369   0.2414   0.2457   0.2492   0.2524
  0.2547   0.2561   0.2587   0.2650   0.2707   0.2736   0.2787   0.2795
  0.2846   0.2920   0.2934   0.2985   0.3034   0.3068   0.3120   0.3127
  0.3180   0.3329   0.3358   0.3427   0.3466   0.3663   0.4016   0.4164
  0.4275   0.4329   0.4400   0.4444   0.4480   0.4528   0.4580   0.4684
  0.4734   0.4742   0.4768   0.4840   0.4897   0.4962   0.5003   0.5093
  0.5343   0.5394   0.5463   0.5529   0.5600   0.5657   0.5697   0.5784
  0.5817   0.5893   0.5995   0.6060   0.6100   0.6137   0.6200   0.6261
  0.6413   0.6501   0.6553   0.6652   0.6674   0.6739   0.6860   0.6897
  0.6928   0.6981   0.7163   0.7218   0.7359   0.7465   0.7611   0.7908
  0.8023   0.8049   0.8203   0.8294   0.8344   0.8359   0.8411   0.8418
  0.8452   0.8462   0.8491   0.8536   0.8548   0.8572   0.8612   0.8651
  0.8782   0.8809   0.8885   0.8920   0.8953   0.9058   0.9087   0.9119
  0.9164   0.9217   0.9317   0.9344   0.9395   0.9435   0.9510   0.9562
  0.9610   0.9687   0.9763   0.9920   1.0031   1.0086   1.0207   1.0354
  1.0534   1.0701   1.0883   1.1016   1.1142   1.1266   1.1563   1.1690
  1.2115   1.2202   1.2319   1.2405   1.2523   1.2582   1.2696   1.2718
  1.2864   1.2914   1.3033   1.3099   1.3301   1.3484   1.3605   1.4111
  1.4433   1.4853   1.5015   1.5054   1.5210   1.5466   1.5474   1.5625
  1.5648   1.5944   1.6111   1.6263   1.6401   1.6720   1.6879   1.6925
  1.7104   1.7274   1.7341   1.7738   1.7809   1.8161   1.8346   1.8452
  1.8787   1.8820   1.8916   1.9069   1.9117   1.9318   1.9442   1.9517
  1.9663   1.9694   1.9817   2.0118   2.0314   2.0505   2.0782   2.0947
  2.1193   2.1293   2.1516   2.2017   2.2255   2.2338   2.2423   2.2571
  2.2670   2.2819   2.2849   2.2916   2.2972   2.3184   2.3323   2.3703
  2.4026   2.4169   2.4350   2.4411   2.4558   2.4851   2.4946   2.5101
  2.5208   2.5514   2.5594   2.5789   2.5938   2.6138   2.6198   2.6558
  2.6625   2.6779   2.7122   2.7240   2.7383   2.7416   2.7509   2.7634
  2.7706   2.7830   2.7879   2.8007   2.8299   2.8359   2.8513   2.8829
  2.9112   2.9681   2.9869   3.0472   3.0604   3.0796   3.1170   3.1286
  3.1510   3.1555   3.1979   3.2227   3.2576   3.3308   3.3476   3.4142
  3.4885   3.5106   3.5321   3.6415   3.7086   3.7778   3.8233   3.8619
  3.9128   4.0679   4.1185   4.1248   4.3701   4.7970   4.8243   9.7531
  9.7628   9.7911   9.7996   9.8062  23.3821  23.5392  23.8232  23.8814
 23.8886  23.8937  23.9499  24.0023  24.0390  24.0599  24.0956  24.1432
 25.7806  25.7845  25.8608  25.8681  25.8892  26.0793  26.0913  26.1215
 26.1838  26.3105  26.4970  26.5040  26.6891  26.7659  26.8137 215.7449
215.7535 215.7866 215.7961 215.8060
 --------------------------------------------------------------

          Ground-State Mulliken Net Atomic Charges

     Atom                 Charge (a.u.)
  ----------------------------------------
      1 C                    -0.150112
      2 C                    -0.308970
      3 Cl                    0.476498
      4 C                    -0.836752
      5 H                     0.224049
      6 C                     0.254513
      7 Cl                    0.498023
      8 C                     0.025322
      9 Cl                    0.601516
     10 C                    -1.158135
     11 H                     0.224955
     12 C                     0.865526
     13 C                    -1.494806
     14 H                     0.217352
     15 C                     0.081591
     16 Cl                    0.595310
     17 C                     0.293512
     18 Cl                    0.493225
     19 C                    -0.826558
     20 H                     0.208175
     21 C                    -0.469527
     22 H                     0.185295
  ----------------------------------------
  Sum of atomic charges =     0.000000

 -----------------------------------------------------------------
                    Cartesian Multipole Moments
 -----------------------------------------------------------------
    Charge (ESU x 10^10)
                -0.0000
    Dipole Moment (Debye)
         X      -0.8260      Y       0.9520      Z      -0.3204
       Tot       1.3005
    Quadrupole Moments (Debye-Ang)
        XX    -147.6092     XY       2.4615     YY    -132.3280
        XZ       2.2284     YZ      -4.2825     ZZ    -128.9826
    Octopole Moments (Debye-Ang^2)
       XXX    -294.9627    XXY      36.4146    XYY     -85.5185
       YYY      84.4696    XXZ      44.6919    XYZ     -11.6430
       YYZ      26.3102    XZZ     -97.4307    YZZ      40.1313
       ZZZ      95.1216
    Hexadecapole Moments (Debye-Ang^3)
      XXXX   -8379.9558   XXXY     452.7788   XXYY   -1491.4513
      XYYY     423.5143   YYYY    -696.6523   XXXZ    1444.2088
      XXYZ     -58.5062   XYYZ     457.7589   YYYZ    -110.3002
      XXZZ   -1838.6540   XYZZ     172.7282   YYZZ    -586.6682
      XZZZ    1350.5605   YZZZ    -120.9937   ZZZZ   -2806.6240
 -----------------------------------------------------------------
Archival summary:
1\1\november\OPT\ProcedureUnspecified\BasisUnspecified\l5125\taweetha\WedJan1516:36:462020WedJan1516:36:462020\0\\#,OPT,ProcedureUnspecified,BasisUnspecified,\\0,1\Cl\C,1,1.75666\C,2,1.38993,1,117.154\H,3,1.08141,2,120.1,1,-1.24644,0\C,3,1.39144,2,120.254,1,178.135,0\C,5,1.39698,3,119.517,2,-0.2543,0\C,6,1.39067,5,119.479,3,0.324043,0\H,7,1.08258,6,118.687,5,178.76,0\C,7,1.39988,6,122.203,5,-0.0643285,0\C,9,1.48828,7,118.872,6,-179.588,0\C,10,1.39712,9,121.026,7,-123.088,0\H,11,1.08159,10,120.449,9,-1.25438,0\C,11,1.39171,10,120.825,9,178.293,0\C,13,1.3986,11,120.021,10,0.24854,0\C,14,1.39303,13,119.421,11,-0.402194,0\H,15,1.08242,14,119.095,13,179.745,0\C,15,1.38935,14,120.369,13,0.101696,0\H,17,1.08353,15,119.411,14,179.205,0\Cl,5,1.74358,3,118.704,2,179.884,0\Cl,6,1.7453,5,121.623,3,-179.838,0\Cl,14,1.74571,13,121.602,11,179.593,0\Cl,13,1.74721,11,118.548,10,-179.398,0\\\@

 Total job time:  5156.52s(wall), 5156.11s(cpu) 
 Wed Jan 15 16:36:46 2020

        *************************************************************
        *                                                           *
        *  Thank you very much for using Q-Chem.  Have a nice day.  *
        *                                                           *
        *************************************************************


 
User input: 2 of 2 
 
                  Welcome to Q-Chem
     A Quantum Leap Into The Future Of Chemistry


 Q-Chem 5.2 (devel), Q-Chem, Inc., Pleasanton, CA (2019)

 Yihan Shao,  Zhengting Gan,  E. Epifanovsky,  A. T. B. Gilbert,  M. Wormit,  
 J. Kussmann,  A. W. Lange,  A. Behn,  Jia Deng,  Xintian Feng,  D. Ghosh,  
 M. Goldey,  P. R. Horn,  L. D. Jacobson,  I. Kaliman,  T. Kus,  A. Landau,  
 Jie Liu,  E. I. Proynov,  R. M. Richard,  R. P. Steele,  E. J. Sundstrom,  
 H. L. Woodcock III,  P. M. Zimmerman,  D. Zuev,  B. Albrecht,  E. Alguire,  
 S. A. Baeppler,  D. Barton,  Z. Benda,  Y. A. Bernard,  E. J. Berquist,  
 K. B. Bravaya,  H. Burton,  D. Casanova,  Chun-Min Chang,  Yunqing Chen,  
 A. Chien,  K. D. Closser,  M. P. Coons,  S. Coriani,  S. Dasgupta,  
 A. L. Dempwolff,  M. Diedenhofen,  Hainam Do,  R. G. Edgar,  Po-Tung Fang,  
 S. Faraji,  S. Fatehi,  Qingguo Feng,  K. D. Fenk,  J. Fosso-Tande,  
 J. Gayvert,  Qinghui Ge,  A. Ghysels,  G. Gidofalvi,  J. Gomes,  
 J. Gonthier,  A. Gunina,  D. Hait,  M. W. D. Hanson-Heine,  
 P. H. P. Harbach,  A. W. Hauser,  M. F. Herbst,  J. E. Herr,  
 E. G. Hohenstein,  Z. C. Holden,  Kerwin Hui,  B. C. Huynh,  T.-C. Jagau,  
 Hyunjun Ji,  B. Kaduk,  K. Khistyaev,  Jaehoon Kim,  P. Klunzinger,  K. Koh,  
 D. Kosenkov,  L. Koulias,  T. Kowalczyk,  C. M. Krauter,  A. Kunitsa,  
 Ka Un Lao,  A. Laurent,  K. V. Lawler,  Joonho Lee,  D. Lefrancois,  
 S. Lehtola,  D. S. Levine,  Yi-Pei Li,  You-Sheng Lin,  Fenglai Liu,  
 E. Livshits,  A. Luenser,  P. Manohar,  E. Mansoor,  S. F. Manzer,  
 Shan-Ping Mao,  Yuezhi Mao,  N. Mardirossian,  A. V. Marenich,  
 T. Markovich,  L. A. Martinez-Martinez,  S. A. Maurer,  N. J. Mayhall,  
 S. C. McKenzie,  J.-M. Mewes,  P. Morgante,  A. F. Morrison,  
 J. W. Mullinax,  K. Nanda,  T. S. Nguyen-Beck,  R. Olivares-Amaya,  
 J. A. Parkhill,  Zheng Pei,  T. M. Perrine,  F. Plasser,  P. Pokhilko,  
 S. Prager,  A. Prociuk,  E. Ramos,  D. R. Rehn,  F. Rob,  M. Scheurer,  
 M. Schneider,  N. Sergueev,  S. M. Sharada,  S. Sharma,  D. W. Small,  
 T. Stauch,  T. Stein,  Yu-Chuan Su,  A. J. W. Thom,  A. Tkatchenko,  
 T. Tsuchimochi,  N. M. Tubman,  L. Vogt,  M. L. Vidal,  O. Vydrov,  
 M. A. Watson,  J. Wenzel,  M. de Wergifosse,  T. A. Wesolowski,  A. White,  
 J. Witte,  A. Yamada,  Jun Yang,  K. Yao,  S. Yeganeh,  S. R. Yost,  
 Zhi-Qiang You,  A. Zech,  Igor Ying Zhang,  Xing Zhang,  Yan Zhao,  
 Ying Zhu,  B. R. Brooks,  G. K. L. Chan,  C. J. Cramer,  M. S. Gordon,  
 W. J. Hehre,  A. Klamt,  M. W. Schmidt,  C. D. Sherrill,  D. G. Truhlar,  
 A. Aspuru-Guzik,  R. Baer,  A. T. Bell,  N. A. Besley,  Jeng-Da Chai,  
 A. E. DePrince, III,  R. A. DiStasio Jr.,  A. Dreuw,  B. D. Dunietz,  
 T. R. Furlani,  Chao-Ping Hsu,  Yousung Jung,  Jing Kong,  D. S. Lambrecht,  
 WanZhen Liang,  C. Ochsenfeld,  V. A. Rassolov,  L. V. Slipchenko,  
 J. E. Subotnik,  T. Van Voorhis,  J. M. Herbert,  A. I. Krylov,  
 P. M. W. Gill,  M. Head-Gordon

 Contributors to earlier versions of Q-Chem not listed above: 
 R. D. Adamson,  B. Austin,  J. Baker,  G. J. O. Beran,  K. Brandhorst,  
 S. T. Brown,  E. F. C. Byrd,  A. K. Chakraborty,  C.-L. Cheng,  
 Siu Hung Chien,  D. M. Chipman,  D. L. Crittenden,  H. Dachsel,  
 R. J. Doerksen,  A. D. Dutoi,  L. Fusti-Molnar,  W. A. Goddard III,  
 A. Golubeva-Zadorozhnaya,  S. R. Gwaltney,  G. Hawkins,  A. Heyden,  
 S. Hirata,  G. Kedziora,  F. J. Keil,  C. Kelley,  Jihan Kim,  R. A. King,  
 R. Z. Khaliullin,  P. P. Korambath,  W. Kurlancheek,  A. M. Lee,  M. S. Lee,  
 S. V. Levchenko,  Ching Yeh Lin,  D. Liotard,  R. C. Lochan,  I. Lotan,  
 P. E. Maslen,  N. Nair,  D. P. O'Neill,  D. Neuhauser,  E. Neuscamman,  
 C. M. Oana,  R. Olson,  B. Peters,  R. Peverati,  P. A. Pieniazek,  
 Y. M. Rhee,  J. Ritchie,  M. A. Rohrdanz,  E. Rosta,  N. J. Russ,  
 H. F. Schaefer III,  N. E. Schultz,  N. Shenvi,  A. C. Simmonett,  A. Sodt,  
 D. Stuck,  K. S. Thanthiriwatte,  V. Vanovschi,  Tao Wang,  A. Warshel,  
 C. F. Williams,  Q. Wu,  X. Xu,  W. Zhang

 Please cite Q-Chem as follows:
 Y. Shao et al., Mol. Phys. 113, 184-215 (2015)
 DOI: 10.1080/00268976.2014.952696

 Q-Chem 5.2.1 for Intel X86 EM64T Linux

 Parts of Q-Chem use Armadillo 8.300.2 (Tropical Shenanigans).
 http://arma.sourceforge.net/

 Q-Chem begins on Wed Jan 15 16:36:46 2020  

Host: 
0

     Scratch files written to /scratch/taweetham/qchem24653//
NAlpha2: 162
NElect   162
Mult     1
The previous job contains 0 fragments, simply inherited here

 Q-Chem warning in module libgen/rem_setup.C, line 2168:

 Setting Thresh to 1e-14


Checking the input file for inconsistencies... 	...done.

--------------------------------------------------------------
User input:
--------------------------------------------------------------

$MOLECULE
READ
$END

$REM
   JOB_TYPE 	FREQUENCY
   BASIS 	6-311++G**
   METHOD	B3LYP
   SCF_GUESS_ALWAYS     TRUE
   S2THRESH     15
   THRESH       15
   MEM_TOTAL    10000
$END

--------------------------------------------------------------
 ----------------------------------------------------------------
             Standard Nuclear Orientation (Angstroms)
    I     Atom           X                Y                Z
 ----------------------------------------------------------------
    1      C       0.6958362906    -0.0089806920     0.1618038381
    2      C       1.2985337302     1.2383754855     0.3863474169
    3      Cl      0.3459900272     2.6461311644     0.8299013036
    4      C       2.6760869914     1.4045669819     0.3049610937
    5      H       3.1172955705     2.3742102239     0.4908967847
    6      C       3.4957053917     0.3231747405    -0.0031350832
    7      Cl      5.2179699787     0.5779764633    -0.0977248678
    8      C       2.9244335982    -0.9322281614    -0.2248793940
    9      Cl      3.9006149391    -2.3266213447    -0.6106427443
   10      C       1.5442411712    -1.0805315245    -0.1409306628
   11      H       1.1134810182    -2.0545541064    -0.3351104564
   12      C      -0.7700548434    -0.2534055122     0.2418192503
   13      C      -1.6645373799     0.4654972866    -0.5550622530
   14      H      -1.3045429819     1.2289112271    -1.2314126381
   15      C      -3.0314016701     0.2090222750    -0.5024629135
   16      Cl     -4.0946341315     1.1325365869    -1.5365860796
   17      C      -3.5260262060    -0.7751337492     0.3594270748
   18      Cl     -5.2332784153    -1.1235346286     0.4662559750
   19      C      -2.6388057692    -1.4975775292     1.1540650381
   20      H      -3.0277353341    -2.2551321761     1.8222538687
   21      C      -1.2743871250    -1.2425983506     1.0938250512
   22      H      -0.5995041181    -1.8048227740     1.7282407244
 ----------------------------------------------------------------
 Molecular Point Group                 C1    NOp =  1
 Largest Abelian Subgroup              C1    NOp =  1
 Nuclear Repulsion Energy =        1661.83702180 hartrees
 There are       81 alpha and       81 beta electrons
 Requested basis set is 6-311++G(d,p)
 There are 162 shells and 449 basis functions

 Total QAlloc Memory Limit  10000 MB
 Mega-Array Size       188 MB
 MEM_STATIC part       192 MB
 A cutoff of  1.0D-15 yielded   9980 shell pairs
 There are     83054 function pairs (     89162 Cartesian)
 Smallest overlap matrix eigenvalue = 3.11E-07
 Linear dependence detected in AO basis
 Number of orthogonalized atomic orbitals = 445
 Maximum deviation from orthogonality = 3.238E-10
 Guess from superposition of atomic densities
 Warning:  Energy on first SCF cycle will be non-variational
 SAD guess density has 162.000000 electrons

 -----------------------------------------------------------------------
  General SCF calculation program by
  Eric Jon Sundstrom, Paul Horn, Yuezhi Mao, Dmitri Zuev, Alec White,
  David Stuck, Shaama M.S., Shane Yost, Joonho Lee, David Small,
  Daniel Levine, Susi Lehtola, Hugh Burton, Evgeny Epifanovsky,
  Bang C. Huynh
 -----------------------------------------------------------------------
 Exchange:     0.2000 Hartree-Fock + 0.0800 Slater + 0.7200 B88
 Correlation:  0.1900 VWN1RPA + 0.8100 LYP
 Using SG-1 standard quadrature grid
 A restricted SCF calculation will be
 performed using DIIS
 SCF converges when DIIS error is below 1.0e-08
 ---------------------------------------
  Cycle       Energy         DIIS error
 ---------------------------------------
    1   -2765.5023046833      2.92e-02  
    2   -2761.3750913550      2.36e-03  
    3   -2761.2646674241      3.02e-03  
    4   -2761.5008187519      7.88e-04  
    5   -2761.5158709443      3.38e-04  
    6   -2761.5185973811      9.69e-05  
    7   -2761.5188025651      2.98e-05  
    8   -2761.5188208281      1.34e-05  
    9   -2761.5188254544      2.77e-06  
   10   -2761.5188256360      1.04e-06  
   11   -2761.5188256628      2.06e-07  
   12   -2761.5188256638      1.32e-07  
   13   -2761.5188256643      3.71e-08  
   14   -2761.5188256642      1.20e-08  
   15   -2761.5188256642      4.98e-09  Convergence criterion met
 ---------------------------------------
 SCF time:   CPU 640.53s  wall 641.00s 
 SCF   energy in the final basis set =    -2761.5188256642
 Total energy in the final basis set =    -2761.5188256642

 --------------------------------------------------------------

                    Orbital Energies (a.u.)
 --------------------------------------------------------------

 Alpha MOs
 -- Occupied --
********-101.5771-101.5754-101.5714-101.5706 -10.2744 -10.2717 -10.2711
-10.2661 -10.2655 -10.2333 -10.2237 -10.2226 -10.2217 -10.2132 -10.2127
-10.2099  -9.4926  -9.4916  -9.4901  -9.4860  -9.4852  -7.2573  -7.2565
 -7.2549  -7.2506  -7.2502  -7.2475  -7.2469  -7.2464  -7.2457  -7.2450
 -7.2443  -7.2409  -7.2403  -7.2400  -7.2394  -0.9484  -0.9345  -0.9082
 -0.8834  -0.8752  -0.8683  -0.8439  -0.7973  -0.7724  -0.7587  -0.7365
 -0.6632  -0.6535  -0.6346  -0.6059  -0.5532  -0.5374  -0.5232  -0.5111
 -0.4987  -0.4834  -0.4663  -0.4638  -0.4607  -0.4484  -0.4366  -0.4306
 -0.4144  -0.4008  -0.3982  -0.3932  -0.3700  -0.3633  -0.3579  -0.3495
 -0.3429  -0.3376  -0.3350  -0.3295  -0.3228  -0.2920  -0.2789  -0.2725
 -0.2583
 -- Virtual --
 -0.0700  -0.0586  -0.0477  -0.0352  -0.0276  -0.0219  -0.0106  -0.0030
 -0.0005   0.0117   0.0139   0.0216   0.0236   0.0311   0.0359   0.0387
  0.0455   0.0521   0.0579   0.0582   0.0634   0.0689   0.0710   0.0806
  0.0810   0.0866   0.0892   0.0937   0.0960   0.1006   0.1031   0.1062
  0.1083   0.1124   0.1160   0.1167   0.1181   0.1205   0.1243   0.1266
  0.1282   0.1327   0.1329   0.1370   0.1411   0.1437   0.1447   0.1500
  0.1542   0.1590   0.1644   0.1717   0.1758   0.1774   0.1827   0.1836
  0.1910   0.1998   0.2014   0.2088   0.2100   0.2139   0.2157   0.2203
  0.2238   0.2294   0.2350   0.2371   0.2414   0.2456   0.2492   0.2528
  0.2549   0.2564   0.2587   0.2652   0.2708   0.2737   0.2788   0.2797
  0.2850   0.2921   0.2936   0.2984   0.3033   0.3069   0.3120   0.3127
  0.3178   0.3328   0.3362   0.3427   0.3467   0.3662   0.4017   0.4166
  0.4275   0.4328   0.4400   0.4444   0.4480   0.4528   0.4581   0.4684
  0.4733   0.4742   0.4769   0.4839   0.4898   0.4962   0.5004   0.5093
  0.5343   0.5395   0.5465   0.5531   0.5603   0.5658   0.5701   0.5784
  0.5818   0.5894   0.5995   0.6062   0.6101   0.6139   0.6201   0.6261
  0.6414   0.6504   0.6553   0.6655   0.6674   0.6742   0.6858   0.6897
  0.6929   0.6982   0.7163   0.7218   0.7359   0.7465   0.7611   0.7908
  0.8024   0.8050   0.8204   0.8294   0.8345   0.8358   0.8410   0.8417
  0.8451   0.8461   0.8491   0.8536   0.8548   0.8571   0.8611   0.8651
  0.8781   0.8809   0.8885   0.8920   0.8953   0.9058   0.9086   0.9119
  0.9164   0.9217   0.9317   0.9345   0.9395   0.9436   0.9509   0.9563
  0.9610   0.9687   0.9763   0.9920   1.0031   1.0087   1.0207   1.0352
  1.0534   1.0702   1.0883   1.1016   1.1142   1.1266   1.1563   1.1689
  1.2115   1.2202   1.2319   1.2406   1.2524   1.2582   1.2696   1.2718
  1.2865   1.2914   1.3034   1.3099   1.3301   1.3483   1.3606   1.4111
  1.4433   1.4853   1.5015   1.5055   1.5211   1.5466   1.5475   1.5625
  1.5648   1.5944   1.6111   1.6264   1.6402   1.6720   1.6879   1.6925
  1.7104   1.7274   1.7341   1.7738   1.7810   1.8161   1.8346   1.8452
  1.8787   1.8821   1.8916   1.9069   1.9117   1.9318   1.9442   1.9517
  1.9663   1.9694   1.9816   2.0118   2.0315   2.0504   2.0782   2.0947
  2.1194   2.1293   2.1516   2.2018   2.2256   2.2339   2.2424   2.2572
  2.2671   2.2820   2.2849   2.2917   2.2972   2.3185   2.3323   2.3703
  2.4027   2.4170   2.4350   2.4411   2.4558   2.4851   2.4947   2.5101
  2.5208   2.5514   2.5593   2.5789   2.5938   2.6138   2.6198   2.6559
  2.6626   2.6779   2.7122   2.7240   2.7383   2.7416   2.7509   2.7635
  2.7706   2.7830   2.7879   2.8008   2.8300   2.8359   2.8512   2.8830
  2.9112   2.9681   2.9869   3.0472   3.0605   3.0796   3.1171   3.1287
  3.1510   3.1555   3.1980   3.2227   3.2576   3.3309   3.3476   3.4142
  3.4885   3.5106   3.5321   3.6416   3.7086   3.7779   3.8233   3.8619
  3.9128   4.0679   4.1186   4.1248   4.3701   4.7970   4.8243   9.7532
  9.7629   9.7912   9.7997   9.8062  23.3822  23.5392  23.8233  23.8814
 23.8886  23.8938  23.9499  24.0023  24.0390  24.0599  24.0956  24.1432
 25.7810  25.7850  25.8612  25.8686  25.8890  26.0795  26.0918  26.1216
 26.1842  26.3106  26.4973  26.5042  26.6890  26.7661  26.8139 215.7449
215.7535 215.7866 215.7961 215.8061
 --------------------------------------------------------------

          Ground-State Mulliken Net Atomic Charges

     Atom                 Charge (a.u.)
  ----------------------------------------
      1 C                    -0.148045
      2 C                    -0.308076
      3 Cl                    0.475950
      4 C                    -0.841536
      5 H                     0.224161
      6 C                     0.255851
      7 Cl                    0.498591
      8 C                     0.026858
      9 Cl                    0.600667
     10 C                    -1.160762
     11 H                     0.225232
     12 C                     0.873200
     13 C                    -1.497183
     14 H                     0.217384
     15 C                     0.084718
     16 Cl                    0.594543
     17 C                     0.288536
     18 Cl                    0.494316
     19 C                    -0.830922
     20 H                     0.207972
     21 C                    -0.466637
     22 H                     0.185181
  ----------------------------------------
  Sum of atomic charges =     0.000000

 -----------------------------------------------------------------
                    Cartesian Multipole Moments
 -----------------------------------------------------------------
    Charge (ESU x 10^10)
                -0.0000
    Dipole Moment (Debye)
         X       0.7236      Y      -0.7213      Z       0.8035
       Tot       1.2998
    Quadrupole Moments (Debye-Ang)
        XX    -146.0054     XY       4.4563     YY    -129.1938
        XZ      -1.2658     YZ      -3.3179     ZZ    -132.3384
    Octopole Moments (Debye-Ang^2)
       XXX      17.2431    XXY      13.3068    XYY       1.6231
       YYY       1.6823    XXZ       7.1498    XYZ       8.1135
       YYZ       3.6418    XZZ      -4.2644    YZZ      -2.7434
       ZZZ      -3.2706
    Hexadecapole Moments (Debye-Ang^3)
      XXXX   -9171.4625   XXXY      25.4011   XXYY   -1755.9706
      XYYY     -21.9595   YYYY   -1691.6382   XXXZ      -2.1831
      XXYZ     -10.9591   XYYZ     -10.6665   YYYZ       1.3247
      XXZZ   -1609.3750   XYZZ      -4.5583   YYZZ    -370.1477
      XZZZ       5.9285   YZZZ     -12.3501   ZZZZ    -582.0808
 -----------------------------------------------------------------
 Calculating MO derivatives via CPSCF
    1     0    69    0.0204923  
    2     0    69    0.0060629  
    3     0    69    0.0006877  
    4     0    69    0.0000544  
    5    66     3    0.0000036  
    6    69     0    0.0000002  Converged
 Time for AOints: 1010.2 s (CPU) 1010.2 s (wall)
 ------------------------------------------------------------------------------
                     AOints        : Timing summary (seconds)
 ------------------------------------------------------------------------------
     job step          cpu (% of tot)      sys (% of tot)     wall (% of tot)
 ------------------------------------------------------------------------------
  AOints            0.1010E+04 ( 9.2)   0.7000E-05 ( 2.4)   0.1010E+04 ( 9.2)
 ------------------------------------------------------------------------------
   Grand Totals     0.1094E+05          0.2880E-03          0.1094E+05
 ------------------------------------------------------------------------------
 Polarizability Matrix (a.u.)
            1           2           3
    1-311.7615063   5.0915949   2.6984600
    2   5.0915949-191.9694808   8.0143282
    3   2.6984600   8.0143282-130.9862125
 Calculating analytic Hessian of the SCF energy

 Direct stationary perturbation theory relativistic correction:

 rels  =       3.985420448333
 relv  =     -15.211492905979
 rel2e =       4.077372238384
 E_rel =      -7.148700219263

 Hessian of the SCF Energy
            1           2           3           4           5           6
    1   0.6361706   0.0097930  -0.0368298  -0.1510999  -0.1012616  -0.0188631
    2   0.0097930   0.6097036   0.0792304  -0.0481739  -0.2403941  -0.0361820
    3  -0.0368298   0.0792304   0.1816320  -0.0048910  -0.0290100  -0.0679148
    4  -0.1510999  -0.0481739  -0.0048910   0.5942244   0.0682330  -0.0272463
    5  -0.1012616  -0.2403941  -0.0290100   0.0682330   0.5059656   0.0846304
    6  -0.0188631  -0.0361820  -0.0679148  -0.0272463   0.0846304   0.1398977
    7   0.0026980   0.0011826   0.0004184  -0.0733260   0.0482137   0.0173180
    8   0.0236825  -0.0307929  -0.0108756   0.0481255  -0.1097028  -0.0267286
    9   0.0055147  -0.0079511   0.0005795   0.0178560  -0.0272228  -0.0312386
   10  -0.0156977  -0.0742589  -0.0140225  -0.3185369  -0.0078941   0.0195824
   11  -0.0310241   0.0184741   0.0049381  -0.0707475  -0.1135268  -0.0071092
   12  -0.0048959   0.0095770   0.0090748   0.0060444  -0.0125494  -0.0625862
   13  -0.0052031   0.0005342   0.0009627  -0.0086591  -0.0273425  -0.0052771
   14  -0.0000791   0.0014430  -0.0008672   0.0013792   0.0003043  -0.0007740
   15   0.0010281  -0.0006520   0.0048409   0.0009636   0.0011884   0.0034356
   16   0.0026353   0.0056592   0.0007819  -0.0401902   0.0172135   0.0083943
   17   0.0057646  -0.0671746  -0.0142897   0.0755946   0.0432637   0.0017793
   18   0.0007441  -0.0150845  -0.0053595   0.0207941   0.0069883   0.0055941
   19  -0.0018074  -0.0005493  -0.0000918   0.0041940   0.0027331   0.0006524
   20  -0.0000039   0.0013702   0.0004380  -0.0003018  -0.0022207  -0.0014670
   21   0.0000593   0.0004204  -0.0006351   0.0001099  -0.0016653   0.0042807
   22  -0.0370775   0.0688708   0.0180149  -0.0488963  -0.0355900  -0.0040233
   23   0.0168123   0.0423776   0.0061469  -0.0362221  -0.0265072  -0.0020354
   24   0.0075601   0.0029903   0.0051421  -0.0041173  -0.0019243  -0.0036053
   25  -0.0019564  -0.0048139  -0.0003864   0.0009425   0.0008678  -0.0001059
   26  -0.0008145   0.0024930  -0.0004749   0.0001100   0.0003932   0.0005377
   27   0.0002365  -0.0001327   0.0045558  -0.0001592   0.0001503  -0.0004460
   28  -0.1836417   0.0533221   0.0233468   0.0612352   0.0404227   0.0045850
   29   0.1154075  -0.2318175  -0.0452755  -0.0102904  -0.0542934  -0.0138712
   30   0.0391749  -0.0402448  -0.0731487  -0.0071409  -0.0180784   0.0050221
   31   0.0093591   0.0172183   0.0035021  -0.0014391   0.0021186   0.0011515
   32  -0.0094727  -0.0170004  -0.0041240   0.0027030  -0.0009851  -0.0016867
   33  -0.0032897  -0.0058363   0.0031166   0.0012700  -0.0014857   0.0051052
   34  -0.2122369  -0.0184915   0.0071970  -0.0147897  -0.0158673   0.0021180
   35  -0.0215483  -0.0935015   0.0086344  -0.0293919  -0.0023427   0.0020670
   36   0.0068372   0.0085880  -0.0683951  -0.0037740  -0.0000176   0.0024662
   37  -0.0304714   0.0150669  -0.0174237   0.0017483   0.0038780  -0.0011672
   38   0.0040067   0.0081635  -0.0037179  -0.0020889  -0.0016061   0.0007021
   39  -0.0007518  -0.0014769   0.0049500   0.0015041  -0.0013140  -0.0002973
   40   0.0012643   0.0004933   0.0003016  -0.0001753   0.0000426  -0.0002584
   41  -0.0010269  -0.0016044  -0.0021261  -0.0003710   0.0005301   0.0000452
   42   0.0007267  -0.0025704  -0.0016297  -0.0014340   0.0010613   0.0001585
   43   0.0022692   0.0018824  -0.0018823  -0.0012402  -0.0004954   0.0009647
   44   0.0031764   0.0025701   0.0045405  -0.0000054  -0.0003282   0.0004265
   45  -0.0028083   0.0046837   0.0018493   0.0014180  -0.0002211  -0.0003851
   46   0.0001890   0.0008963  -0.0009624  -0.0002475   0.0006139   0.0002415
   47  -0.0005181  -0.0001192   0.0002372   0.0002697  -0.0004197  -0.0001920
   48   0.0003244   0.0002910  -0.0002796  -0.0001656   0.0004820   0.0001585
   49  -0.0020153   0.0002681   0.0000887   0.0004999   0.0001564  -0.0002062
   50  -0.0006407  -0.0013555   0.0000698   0.0005183   0.0001401  -0.0004500
   51   0.0003427   0.0003996  -0.0009217  -0.0006946   0.0002501   0.0005645
   52   0.0014107   0.0000941   0.0001359  -0.0006092   0.0005577   0.0001795
   53   0.0003623  -0.0000411  -0.0003339  -0.0001809   0.0000038   0.0000039
   54  -0.0000467  -0.0003509  -0.0002255  -0.0000676  -0.0000535  -0.0000088
   55   0.0034884  -0.0015133   0.0002098  -0.0001114  -0.0004288  -0.0000340
   56  -0.0010654  -0.0002673   0.0049927  -0.0000483   0.0004900   0.0000639
   57   0.0003632   0.0057576   0.0012044   0.0015728   0.0000972  -0.0003552
   58   0.0001140  -0.0010787   0.0007025  -0.0003908   0.0002144   0.0000979
   59   0.0000973  -0.0000426   0.0001802  -0.0000572   0.0001337   0.0000665
   60  -0.0000597   0.0000407   0.0001857   0.0000017   0.0000477  -0.0000109
   61  -0.0191029  -0.0264363   0.0201452  -0.0034181   0.0037605   0.0019499
   62  -0.0136477  -0.0016006   0.0038069   0.0017574   0.0016762   0.0001672
   63   0.0051444   0.0008672   0.0026745  -0.0015843  -0.0015761  -0.0001361
   64   0.0007120   0.0000354   0.0006859   0.0002845  -0.0001449  -0.0000572
   65   0.0020003  -0.0008828  -0.0021185  -0.0008107  -0.0005720   0.0000066
   66  -0.0005108  -0.0023643  -0.0012984  -0.0002581   0.0002229   0.0002995
            7           8           9          10          11          12
    1   0.0026980   0.0236825   0.0055147  -0.0156977  -0.0310241  -0.0048959
    2   0.0011826  -0.0307929  -0.0079511  -0.0742589   0.0184741   0.0095770
    3   0.0004184  -0.0108756   0.0005795  -0.0140225   0.0049381   0.0090748
    4  -0.0733260   0.0481255   0.0178560  -0.3185369  -0.0707475   0.0060444
    5   0.0482137  -0.1097028  -0.0272228  -0.0078941  -0.1135268  -0.0125494
    6   0.0173180  -0.0267286  -0.0312386   0.0195824  -0.0071092  -0.0625862
    7   0.1003056  -0.0786790  -0.0266900  -0.0258496   0.0360188   0.0115262
    8  -0.0786790   0.1552188   0.0447712   0.0120900  -0.0109343  -0.0046696
    9  -0.0266900   0.0447712   0.0265565   0.0055324  -0.0069511   0.0021779
   10  -0.0258496   0.0120900   0.0055324   0.6711147   0.0436532  -0.0366801
   11   0.0360188  -0.0109343  -0.0069511   0.0436532   0.7027881   0.1284561
   12   0.0115262  -0.0046696   0.0021779  -0.0366801   0.1284561   0.1550206
   13   0.0005825  -0.0004249  -0.0004212  -0.1020551  -0.1072031  -0.0187479
   14   0.0014488   0.0008947   0.0006472  -0.1074354  -0.2876979  -0.0491493
   15   0.0000515   0.0009185  -0.0024542  -0.0181776  -0.0493917  -0.0442368
   16  -0.0010843  -0.0013364   0.0001127  -0.1723365   0.1243211   0.0369806
   17  -0.0046311   0.0018235  -0.0003240   0.0595884  -0.2482098  -0.0477074
   18  -0.0003894  -0.0006032   0.0044170   0.0220479  -0.0525194  -0.0720094
   19  -0.0014982   0.0009180   0.0003438  -0.0428302  -0.0026271   0.0035691
   20   0.0006118  -0.0000649  -0.0000699   0.0200843   0.0059437  -0.0013648
   21   0.0002276  -0.0001416   0.0000172   0.0083833   0.0006209   0.0036939
   22   0.0012514   0.0006284  -0.0000325   0.0601551  -0.0114121  -0.0068072
   23   0.0011764   0.0006642   0.0002365   0.0400938  -0.0497853  -0.0157798
   24   0.0000464   0.0002716  -0.0004589   0.0044983  -0.0117869   0.0049351
   25  -0.0005715   0.0010152   0.0002905  -0.0006013  -0.0008953   0.0001889
   26   0.0010360  -0.0012861  -0.0003801  -0.0058954  -0.0017332  -0.0007536
   27   0.0002758  -0.0002643  -0.0005041  -0.0007341  -0.0011005   0.0033918
   28  -0.0007771  -0.0065661  -0.0009487  -0.0543991   0.0203565   0.0088405
   29  -0.0007871  -0.0018015  -0.0012131   0.0195224  -0.0109135  -0.0035738
   30   0.0001262  -0.0011106   0.0035221   0.0090649  -0.0035994  -0.0031524
   31  -0.0000573   0.0014314   0.0003625  -0.0007471   0.0007165   0.0000864
   32  -0.0000057  -0.0009823  -0.0002329   0.0007022   0.0002817   0.0002679
   33  -0.0000099  -0.0002604   0.0000921  -0.0001006   0.0002763  -0.0010312
   34  -0.0016529   0.0025323   0.0002474   0.0032401  -0.0002382   0.0001315
   35  -0.0027897  -0.0008346   0.0006440  -0.0009369  -0.0043578  -0.0024438
   36  -0.0005235   0.0006169  -0.0016221   0.0006270  -0.0019743   0.0049786
   37  -0.0012914  -0.0025329  -0.0014628  -0.0007588   0.0001235   0.0007538
   38  -0.0022094  -0.0023062  -0.0011111   0.0009148  -0.0002519  -0.0001509
   39  -0.0023824  -0.0008733  -0.0010289   0.0002147   0.0003499  -0.0001449
   40  -0.0006348  -0.0005119  -0.0007705  -0.0002369   0.0000448   0.0000952
   41  -0.0006774  -0.0004609  -0.0008661   0.0002036  -0.0001230   0.0001058
   42   0.0003181  -0.0003449  -0.0000868   0.0000596  -0.0002721  -0.0000116
   43   0.0011582   0.0009400   0.0001856   0.0004841  -0.0001727   0.0000829
   44  -0.0000766   0.0000453  -0.0002100   0.0001691  -0.0001399   0.0000015
   45  -0.0003379  -0.0003632  -0.0000146  -0.0003048   0.0002231  -0.0000054
   46   0.0000395  -0.0003477  -0.0001433  -0.0000285  -0.0001350  -0.0000107
   47   0.0000027   0.0002909   0.0001080  -0.0000187   0.0001346  -0.0000151
   48  -0.0000270  -0.0002984  -0.0001227  -0.0000522  -0.0000906  -0.0000733
   49   0.0001724   0.0001656   0.0000328   0.0000411   0.0000849  -0.0000172
   50  -0.0004108  -0.0004488  -0.0000193  -0.0002598   0.0001119  -0.0000258
   51   0.0006975   0.0004785   0.0000408   0.0002274  -0.0001654  -0.0000157
   52   0.0000444  -0.0002815  -0.0000902  -0.0000642  -0.0001514   0.0000454
   53  -0.0000034   0.0000342   0.0000126   0.0000527  -0.0000524   0.0000161
   54   0.0000061   0.0000306   0.0000421   0.0000369  -0.0000305  -0.0000005
   55  -0.0007725  -0.0006388  -0.0001323  -0.0001862   0.0000019   0.0000775
   56   0.0001835  -0.0000851  -0.0000220  -0.0001049   0.0002383  -0.0003315
   57   0.0000298  -0.0002488  -0.0000159  -0.0003152   0.0005859   0.0002617
   58   0.0000464  -0.0000751  -0.0000004  -0.0000138  -0.0000844  -0.0000971
   59   0.0000433  -0.0000703  -0.0000130   0.0000098  -0.0000134  -0.0000098
   60   0.0000181  -0.0000623  -0.0000094   0.0000201   0.0000090  -0.0000050
   61   0.0012582  -0.0002384   0.0001372  -0.0007005  -0.0006767  -0.0011807
   62   0.0004103   0.0007060   0.0002011  -0.0006771   0.0000548   0.0001043
   63  -0.0007832  -0.0000916   0.0002005   0.0001713  -0.0002795  -0.0002204
   64  -0.0000416   0.0001034   0.0000760   0.0000121   0.0000452   0.0000150
   65  -0.0000569   0.0000929  -0.0000342   0.0003960  -0.0002895  -0.0000072
   66   0.0000832  -0.0001507  -0.0000894  -0.0000770  -0.0001880  -0.0000390
           13          14          15          16          17          18
    1  -0.0052031  -0.0000791   0.0010281   0.0026353   0.0057646   0.0007441
    2   0.0005342   0.0014430  -0.0006520   0.0056592  -0.0671746  -0.0150845
    3   0.0009627  -0.0008672   0.0048409   0.0007819  -0.0142897  -0.0053595
    4  -0.0086591   0.0013792   0.0009636  -0.0401902   0.0755946   0.0207941
    5  -0.0273425   0.0003043   0.0011884   0.0172135   0.0432637   0.0069883
    6  -0.0052771  -0.0007740   0.0034356   0.0083943   0.0017793   0.0055941
    7   0.0005825   0.0014488   0.0000515  -0.0010843  -0.0046311  -0.0003894
    8  -0.0004249   0.0008947   0.0009185  -0.0013364   0.0018235  -0.0006032
    9  -0.0004212   0.0006472  -0.0024542   0.0001127  -0.0003240   0.0044170
   10  -0.1020551  -0.1074354  -0.0181776  -0.1723365   0.0595884   0.0220479
   11  -0.1072031  -0.2876979  -0.0493917   0.1243211  -0.2482098  -0.0525194
   12  -0.0187479  -0.0491493  -0.0442368   0.0369806  -0.0477074  -0.0720094
   13   0.1082364   0.1123469   0.0185170   0.0091882   0.0181426   0.0036319
   14   0.1123469   0.3022025   0.0546651  -0.0105918  -0.0171315  -0.0037821
   15   0.0185170   0.0546651   0.0345386  -0.0030715  -0.0055341   0.0023839
   16   0.0091882  -0.0105918  -0.0030715   0.5149139  -0.0088069  -0.0361814
   17   0.0181426  -0.0171315  -0.0055341  -0.0088069   0.6015842   0.1066724
   18   0.0036319  -0.0037821   0.0023839  -0.0361814   0.1066724   0.1410100
   19   0.0006071  -0.0007293  -0.0004484  -0.1593649  -0.0194653   0.0073795
   20   0.0011043   0.0011028   0.0006476  -0.0155558  -0.0409000  -0.0028586
   21   0.0000128   0.0008617  -0.0024953   0.0083322  -0.0025267  -0.0237607
   22  -0.0017232   0.0028666   0.0009229  -0.1301189  -0.0452964  -0.0034000
   23   0.0019862  -0.0009112  -0.0017526  -0.1077735  -0.2622362  -0.0336909
   24   0.0010001  -0.0016724   0.0046662  -0.0173896  -0.0394324  -0.0670378
   25  -0.0000040  -0.0000265   0.0000215  -0.0013313   0.0007242   0.0006125
   26   0.0013657  -0.0007623  -0.0003232   0.0253480  -0.0318027  -0.0098508
   27   0.0002927  -0.0001913   0.0001334   0.0058165  -0.0074005   0.0009519
   28  -0.0007249   0.0006622   0.0003228  -0.0171821  -0.0818017  -0.0160790
   29   0.0008072   0.0003712   0.0003105  -0.0283092   0.0195080   0.0053159
   30   0.0001310   0.0003012  -0.0011272  -0.0046582   0.0095016   0.0097686
   31   0.0000322  -0.0000403   0.0000008  -0.0042119   0.0005974   0.0009856
   32  -0.0000603  -0.0000312  -0.0000344  -0.0003274   0.0013545  -0.0008634
   33  -0.0000015  -0.0000168   0.0000700   0.0008011  -0.0012453   0.0047570
   34   0.0002324   0.0002161  -0.0000220  -0.0020291  -0.0003873  -0.0000493
   35  -0.0011880   0.0001722   0.0000760   0.0000140  -0.0010712   0.0000141
   36  -0.0001226  -0.0000270   0.0002442   0.0000923   0.0004995  -0.0007117
   37  -0.0000293  -0.0000136   0.0001001   0.0007303   0.0000287  -0.0001707
   38  -0.0000601   0.0000468  -0.0000946  -0.0003814   0.0004696   0.0002044
   39   0.0000922   0.0000079  -0.0000254  -0.0000100   0.0001150   0.0001500
   40  -0.0000106   0.0000076  -0.0000300  -0.0000970  -0.0002206  -0.0000284
   41  -0.0000081  -0.0000117  -0.0000036   0.0000380   0.0001446   0.0000513
   42  -0.0000654  -0.0000020   0.0000073  -0.0000784  -0.0000674   0.0000107
   43  -0.0000065  -0.0000403  -0.0000659  -0.0004065   0.0001842   0.0000442
   44   0.0000246  -0.0000010  -0.0000240   0.0001909   0.0003140  -0.0002228
   45   0.0000955  -0.0000040   0.0000468  -0.0002697  -0.0003030  -0.0003698
   46  -0.0000445   0.0000042  -0.0000003   0.0002658   0.0001314  -0.0000045
   47   0.0000275  -0.0000025   0.0000081  -0.0001655  -0.0001286   0.0000478
   48  -0.0000380   0.0000066  -0.0000040   0.0002311   0.0000781   0.0000725
   49   0.0000354  -0.0000049   0.0000077  -0.0003113  -0.0000795  -0.0000230
   50  -0.0000076   0.0000164   0.0000214  -0.0000776  -0.0003777   0.0000668
   51  -0.0000389  -0.0000135  -0.0000421   0.0000406   0.0002234   0.0001049
   52  -0.0000653   0.0000081   0.0000064   0.0004315   0.0001794   0.0000166
   53  -0.0000137   0.0000018  -0.0000008   0.0000946   0.0001042   0.0000313
   54  -0.0000005  -0.0000001  -0.0000061  -0.0000357   0.0000192  -0.0000068
   55  -0.0000291   0.0000315   0.0000051   0.0000447  -0.0003326  -0.0000071
   56   0.0000093  -0.0000301   0.0000295   0.0000200  -0.0000260   0.0000901
   57   0.0001195   0.0000020   0.0000276  -0.0000031  -0.0004159  -0.0000515
   58  -0.0000348  -0.0000017   0.0000034   0.0000516   0.0000362   0.0000144
   59  -0.0000035  -0.0000011  -0.0000059   0.0000081  -0.0000134  -0.0000029
   60   0.0000040  -0.0000040  -0.0000028  -0.0000222  -0.0000257  -0.0000023
   61  -0.0003383  -0.0000129  -0.0001050   0.0004664   0.0000448   0.0000201
   62  -0.0000103   0.0000284  -0.0000518   0.0005310   0.0001026  -0.0001057
   63  -0.0001282   0.0000043   0.0000138   0.0000799   0.0003800   0.0001474
   64   0.0000135   0.0000047  -0.0000301  -0.0000641   0.0000078   0.0000426
   65  -0.0000263  -0.0000036   0.0000037  -0.0001112   0.0003974   0.0001023
   66  -0.0000180   0.0000075  -0.0000145   0.0000521   0.0000053  -0.0000602
           19          20          21          22          23          24
    1  -0.0018074  -0.0000039   0.0000593  -0.0370775   0.0168123   0.0075601
    2  -0.0005493   0.0013702   0.0004204   0.0688708   0.0423776   0.0029903
    3  -0.0000918   0.0004380  -0.0006351   0.0180149   0.0061469   0.0051421
    4   0.0041940  -0.0003018   0.0001099  -0.0488963  -0.0362221  -0.0041173
    5   0.0027331  -0.0022207  -0.0016653  -0.0355900  -0.0265072  -0.0019243
    6   0.0006524  -0.0014670   0.0042807  -0.0040233  -0.0020354  -0.0036053
    7  -0.0014982   0.0006118   0.0002276   0.0012514   0.0011764   0.0000464
    8   0.0009180  -0.0000649  -0.0001416   0.0006284   0.0006642   0.0002716
    9   0.0003438  -0.0000699   0.0000172  -0.0000325   0.0002365  -0.0004589
   10  -0.0428302   0.0200843   0.0083833   0.0601551   0.0400938   0.0044983
   11  -0.0026271   0.0059437   0.0006209  -0.0114121  -0.0497853  -0.0117869
   12   0.0035691  -0.0013648   0.0036939  -0.0068072  -0.0157798   0.0049351
   13   0.0006071   0.0011043   0.0000128  -0.0017232   0.0019862   0.0010001
   14  -0.0007293   0.0011028   0.0008617   0.0028666  -0.0009112  -0.0016724
   15  -0.0004484   0.0006476  -0.0024953   0.0009229  -0.0017526   0.0046662
   16  -0.1593649  -0.0155558   0.0083322  -0.1301189  -0.1077735  -0.0173896
   17  -0.0194653  -0.0409000  -0.0025267  -0.0452964  -0.2622362  -0.0394324
   18   0.0073795  -0.0028586  -0.0237607  -0.0034000  -0.0336909  -0.0670378
   19   0.2305373   0.0266006  -0.0130951  -0.0328839  -0.0028288   0.0025288
   20   0.0266006   0.0452065   0.0052649  -0.0273201  -0.0025811   0.0011437
   21  -0.0130951   0.0052649   0.0135650  -0.0027365  -0.0010495   0.0032106
   22  -0.0328839  -0.0273201  -0.0027365   0.5905822   0.0589096  -0.0285938
   23  -0.0028288  -0.0025811  -0.0010495   0.0589096   0.5306881   0.0856915
   24   0.0025288   0.0011437   0.0032106  -0.0285938   0.0856915   0.1353389
   25   0.0019795  -0.0057626  -0.0015634  -0.0774203   0.0560284   0.0174353
   26  -0.0003274  -0.0038583  -0.0005230   0.0522189  -0.1154555  -0.0246636
   27  -0.0003259  -0.0000633  -0.0010251   0.0165937  -0.0252392  -0.0290511
   28   0.0026042   0.0017002   0.0003558  -0.3159482  -0.0021785   0.0215712
   29  -0.0039169  -0.0043797  -0.0013498  -0.0666296  -0.1133886  -0.0070873
   30  -0.0007476  -0.0018835   0.0033873   0.0079893  -0.0121847  -0.0626528
   31  -0.0011715  -0.0010696  -0.0001360  -0.0097908  -0.0280927  -0.0053005
   32   0.0002706   0.0002637  -0.0000360   0.0014112  -0.0004760  -0.0009292
   33   0.0002380   0.0001351   0.0001727   0.0018203   0.0016157   0.0035468
   34   0.0009420   0.0001034   0.0000165   0.0021185   0.0028533   0.0003785
   35   0.0000808   0.0001876   0.0000591   0.0024124  -0.0023159  -0.0022584
   36  -0.0000363   0.0000877  -0.0004025   0.0001378  -0.0021503   0.0060359
   37  -0.0004990  -0.0000469  -0.0000787  -0.0003022  -0.0001252   0.0016222
   38  -0.0002178  -0.0000897   0.0000592   0.0002154   0.0000107  -0.0001385
   39   0.0000911   0.0000356  -0.0000044   0.0000402   0.0000842  -0.0003877
   40   0.0000815   0.0000152  -0.0000078   0.0001209   0.0002209  -0.0000230
   41  -0.0000627  -0.0000182  -0.0000145  -0.0000836  -0.0002411   0.0000314
   42   0.0000510  -0.0000071  -0.0000132   0.0000583   0.0000031  -0.0000075
   43   0.0002510   0.0000049   0.0000172  -0.0003253   0.0000462  -0.0001777
   44  -0.0002605  -0.0000715   0.0000727   0.0000353  -0.0002433  -0.0003439
   45   0.0004966   0.0001055  -0.0000017   0.0000450   0.0007572   0.0008219
   46  -0.0003233  -0.0000634   0.0000111   0.0001160  -0.0002936   0.0000340
   47   0.0002200   0.0000514  -0.0000187  -0.0000968   0.0002291   0.0000362
   48  -0.0002699  -0.0000536   0.0000053   0.0000739  -0.0002598  -0.0001038
   49   0.0004201   0.0000713  -0.0000053  -0.0003821   0.0003116   0.0001198
   50   0.0001601   0.0000519  -0.0000585   0.0002637   0.0003952   0.0001928
   51  -0.0001262  -0.0000638   0.0000310  -0.0002079  -0.0003181  -0.0004208
   52  -0.0005743  -0.0001069   0.0000282   0.0002688  -0.0004941  -0.0003173
   53  -0.0001259  -0.0000225   0.0000087  -0.0000229  -0.0001532  -0.0000723
   54   0.0000479   0.0000081  -0.0000010  -0.0000443   0.0000089   0.0000538
   55  -0.0000792   0.0000343  -0.0000592   0.0005997   0.0003671   0.0003484
   56  -0.0000869   0.0000007   0.0000263  -0.0001122   0.0000550  -0.0003293
   57  -0.0000835  -0.0000004  -0.0000194   0.0005564   0.0002835  -0.0001544
   58  -0.0000831  -0.0000119   0.0000086   0.0000105  -0.0000870  -0.0000598
   59  -0.0000230  -0.0000049  -0.0000019   0.0000325   0.0000074   0.0000189
   60   0.0000066   0.0000014  -0.0000058   0.0000361   0.0000358   0.0000386
   61  -0.0005587  -0.0001027   0.0001280  -0.0002041  -0.0007483  -0.0011135
   62   0.0001490   0.0000343  -0.0000101  -0.0006967  -0.0000075   0.0002451
   63  -0.0001269   0.0000001   0.0000065  -0.0006621  -0.0000496  -0.0000241
   64   0.0000567   0.0000150  -0.0000086  -0.0001557   0.0000397  -0.0000515
   65   0.0000887  -0.0000010   0.0000017  -0.0005998  -0.0001233   0.0000176
   66  -0.0000531  -0.0000359  -0.0000060   0.0002194  -0.0003534   0.0001150
           25          26          27          28          29          30
    1  -0.0019564  -0.0008145   0.0002365  -0.1836417   0.1154075   0.0391749
    2  -0.0048139   0.0024930  -0.0001327   0.0533221  -0.2318175  -0.0402448
    3  -0.0003864  -0.0004749   0.0045558   0.0233468  -0.0452755  -0.0731487
    4   0.0009425   0.0001100  -0.0001592   0.0612352  -0.0102904  -0.0071409
    5   0.0008678   0.0003932   0.0001503   0.0404227  -0.0542934  -0.0180784
    6  -0.0001059   0.0005377  -0.0004460   0.0045850  -0.0138712   0.0050221
    7  -0.0005715   0.0010360   0.0002758  -0.0007771  -0.0007871   0.0001262
    8   0.0010152  -0.0012861  -0.0002643  -0.0065661  -0.0018015  -0.0011106
    9   0.0002905  -0.0003801  -0.0005041  -0.0009487  -0.0012131   0.0035221
   10  -0.0006013  -0.0058954  -0.0007341  -0.0543991   0.0195224   0.0090649
   11  -0.0008953  -0.0017332  -0.0011005   0.0203565  -0.0109135  -0.0035994
   12   0.0001889  -0.0007536   0.0033918   0.0088405  -0.0035738  -0.0031524
   13  -0.0000040   0.0013657   0.0002927  -0.0007249   0.0008072   0.0001310
   14  -0.0000265  -0.0007623  -0.0001913   0.0006622   0.0003712   0.0003012
   15   0.0000215  -0.0003232   0.0001334   0.0003228   0.0003105  -0.0011272
   16  -0.0013313   0.0253480   0.0058165  -0.0171821  -0.0283092  -0.0046582
   17   0.0007242  -0.0318027  -0.0074005  -0.0818017   0.0195080   0.0095016
   18   0.0006125  -0.0098508   0.0009519  -0.0160790   0.0053159   0.0097686
   19   0.0019795  -0.0003274  -0.0003259   0.0026042  -0.0039169  -0.0007476
   20  -0.0057626  -0.0038583  -0.0000633   0.0017002  -0.0043797  -0.0018835
   21  -0.0015634  -0.0005230  -0.0010251   0.0003558  -0.0013498   0.0033873
   22  -0.0774203   0.0522189   0.0165937  -0.3159482  -0.0666296   0.0079893
   23   0.0560284  -0.1154555  -0.0252392  -0.0021785  -0.1133886  -0.0121847
   24   0.0174353  -0.0246636  -0.0290511   0.0215712  -0.0070873  -0.0626528
   25   0.1039026  -0.0851656  -0.0270228  -0.0251778   0.0356304   0.0103635
   26  -0.0851656   0.1616448   0.0399639   0.0125002  -0.0102584  -0.0043146
   27  -0.0270228   0.0399639   0.0222226   0.0051945  -0.0062283   0.0022236
   28  -0.0251778   0.0125002   0.0051945   0.6688701   0.0405142  -0.0357137
   29   0.0356304  -0.0102584  -0.0062283   0.0405142   0.6852290   0.1239877
   30   0.0103635  -0.0043146   0.0022236  -0.0357137   0.1239877   0.1577119
   31   0.0007557  -0.0005197  -0.0003988  -0.1006316  -0.1031001  -0.0192086
   32   0.0013156   0.0009838   0.0006989  -0.1044313  -0.2851411  -0.0504891
   33  -0.0000112   0.0008749  -0.0024393  -0.0195783  -0.0513076  -0.0454769
   34   0.0001645  -0.0004617   0.0000154  -0.0318779   0.0071729   0.0001979
   35   0.0012376  -0.0004348  -0.0002247   0.0242914   0.0085526  -0.0018323
   36   0.0001607  -0.0000158   0.0000371   0.0074881   0.0001224   0.0037559
   37  -0.0003793   0.0002534   0.0000957  -0.0006597  -0.0037391  -0.0006061
   38  -0.0001882   0.0001214   0.0000769  -0.0023044   0.0005696   0.0001773
   39   0.0001332  -0.0000922   0.0000007   0.0024103  -0.0004686   0.0001176
   40   0.0000457  -0.0000853  -0.0000095  -0.0001919   0.0001106   0.0001212
   41   0.0000402  -0.0000231  -0.0000192   0.0007179  -0.0001338  -0.0000891
   42   0.0000896  -0.0001178  -0.0000459   0.0002010   0.0000788   0.0001366
   43   0.0001525  -0.0001735  -0.0000439  -0.0006509   0.0007043   0.0000061
   44  -0.0002194   0.0002285   0.0000463  -0.0011842   0.0002357  -0.0001017
   45   0.0000758  -0.0001802  -0.0000885  -0.0008706  -0.0004124  -0.0002853
   46  -0.0001760   0.0001791   0.0000604  -0.0004073  -0.0002243  -0.0000083
   47   0.0001072  -0.0001067  -0.0000370   0.0001383   0.0000617  -0.0000058
   48  -0.0001281   0.0001381   0.0000566  -0.0002624  -0.0000921   0.0000446
   49   0.0002443  -0.0002730  -0.0001088   0.0005738  -0.0003472   0.0002870
   50   0.0000700  -0.0000863   0.0000123   0.0003161  -0.0002056  -0.0002369
   51  -0.0000174   0.0000425   0.0000270  -0.0001881   0.0002383   0.0004872
   52  -0.0003101   0.0003531   0.0001132  -0.0006439  -0.0001915   0.0000429
   53  -0.0000656   0.0000812   0.0000207  -0.0000711  -0.0000301  -0.0000266
   54   0.0000303  -0.0000344  -0.0000156   0.0001111   0.0000437  -0.0000270
   55  -0.0001172   0.0001053   0.0000708  -0.0003625   0.0000081  -0.0009463
   56  -0.0000278   0.0000287   0.0000126  -0.0001578  -0.0002373  -0.0000666
   57  -0.0000671   0.0000390   0.0000352  -0.0009948  -0.0003402   0.0003273
   58  -0.0000470   0.0000629   0.0000154  -0.0000273  -0.0000374  -0.0000468
   59  -0.0000071   0.0000027  -0.0000019  -0.0000602  -0.0000200  -0.0000707
   60   0.0000082  -0.0000172  -0.0000076  -0.0000206   0.0000213  -0.0000978
   61  -0.0001266   0.0002182   0.0000113   0.0000459  -0.0022241   0.0012857
   62   0.0000554  -0.0000640  -0.0000381   0.0034686  -0.0024777   0.0006514
   63  -0.0001075   0.0001313  -0.0000035  -0.0001420   0.0005286  -0.0006874
   64   0.0000316  -0.0000345   0.0000110  -0.0000226  -0.0000850   0.0002855
   65   0.0000797  -0.0001063  -0.0000409   0.0003396   0.0005726  -0.0002860
   66  -0.0000001   0.0000141  -0.0000089   0.0003717   0.0005700   0.0001532
           31          32          33          34          35          36
    1   0.0093591  -0.0094727  -0.0032897  -0.2122369  -0.0215483   0.0068372
    2   0.0172183  -0.0170004  -0.0058363  -0.0184915  -0.0935015   0.0085880
    3   0.0035021  -0.0041240   0.0031166   0.0071970   0.0086344  -0.0683951
    4  -0.0014391   0.0027030   0.0012700  -0.0147897  -0.0293919  -0.0037740
    5   0.0021186  -0.0009851  -0.0014857  -0.0158673  -0.0023427  -0.0000176
    6   0.0011515  -0.0016867   0.0051052   0.0021180   0.0020670   0.0024662
    7  -0.0000573  -0.0000057  -0.0000099  -0.0016529  -0.0027897  -0.0005235
    8   0.0014314  -0.0009823  -0.0002604   0.0025323  -0.0008346   0.0006169
    9   0.0003625  -0.0002329   0.0000921   0.0002474   0.0006440  -0.0016221
   10  -0.0007471   0.0007022  -0.0001006   0.0032401  -0.0009369   0.0006270
   11   0.0007165   0.0002817   0.0002763  -0.0002382  -0.0043578  -0.0019743
   12   0.0000864   0.0002679  -0.0010312   0.0001315  -0.0024438   0.0049786
   13   0.0000322  -0.0000603  -0.0000015   0.0002324  -0.0011880  -0.0001226
   14  -0.0000403  -0.0000312  -0.0000168   0.0002161   0.0001722  -0.0000270
   15   0.0000008  -0.0000344   0.0000700  -0.0000220   0.0000760   0.0002442
   16  -0.0042119  -0.0003274   0.0008011  -0.0020291   0.0000140   0.0000923
   17   0.0005974   0.0013545  -0.0012453  -0.0003873  -0.0010712   0.0004995
   18   0.0009856  -0.0008634   0.0047570  -0.0000493   0.0000141  -0.0007117
   19  -0.0011715   0.0002706   0.0002380   0.0009420   0.0000808  -0.0000363
   20  -0.0010696   0.0002637   0.0001351   0.0001034   0.0001876   0.0000877
   21  -0.0001360  -0.0000360   0.0001727   0.0000165   0.0000591  -0.0004025
   22  -0.0097908   0.0014112   0.0018203   0.0021185   0.0024124   0.0001378
   23  -0.0280927  -0.0004760   0.0016157   0.0028533  -0.0023159  -0.0021503
   24  -0.0053005  -0.0009292   0.0035468   0.0003785  -0.0022584   0.0060359
   25   0.0007557   0.0013156  -0.0000112   0.0001645   0.0012376   0.0001607
   26  -0.0005197   0.0009838   0.0008749  -0.0004617  -0.0004348  -0.0000158
   27  -0.0003988   0.0006989  -0.0024393   0.0000154  -0.0002247   0.0000371
   28  -0.1006316  -0.1044313  -0.0195783  -0.0318779   0.0242914   0.0074881
   29  -0.1031001  -0.2851411  -0.0513076   0.0071729   0.0085526   0.0001224
   30  -0.0192086  -0.0504891  -0.0454769   0.0001979  -0.0018323   0.0037559
   31   0.1074958   0.1093755   0.0186360   0.0006295   0.0012471  -0.0000888
   32   0.1093755   0.3009217   0.0561833  -0.0018204   0.0003283   0.0010779
   33   0.0186360   0.0561833   0.0359021   0.0001813   0.0009758  -0.0036334
   34   0.0006295  -0.0018204   0.0001813   0.6342631   0.0198799   0.0315430
   35   0.0012471   0.0003283   0.0009758   0.0198799   0.4428488  -0.2355499
   36  -0.0000888   0.0010779  -0.0036334   0.0315430  -0.2355499   0.3758894
   37  -0.0000700   0.0008123  -0.0007597  -0.1931580   0.0374581  -0.0523476
   38   0.0001231  -0.0001007   0.0000854   0.0784415  -0.1487888   0.0907545
   39   0.0000147   0.0002795   0.0000503  -0.0975499   0.0860485  -0.1547679
   40   0.0000177  -0.0000157  -0.0000485   0.0103261   0.0145023  -0.0128820
   41   0.0000115   0.0000003   0.0000073  -0.0056231  -0.0066564   0.0087929
   42   0.0000607  -0.0000402  -0.0000227   0.0074605   0.0116504  -0.0062570
   43   0.0000367  -0.0002826   0.0000945  -0.0445729   0.0449262  -0.0497106
   44   0.0001698  -0.0003470   0.0001889   0.0055438   0.0312040  -0.0236572
   45  -0.0001297   0.0002396  -0.0000967  -0.0122189  -0.0192308   0.0221617
   46   0.0000711  -0.0000275  -0.0001122  -0.0016647  -0.0046800   0.0035405
   47  -0.0000919   0.0000507   0.0000609  -0.0011083   0.0035786   0.0011683
   48   0.0000566  -0.0000629  -0.0000973   0.0003509   0.0006567   0.0044148
   49  -0.0000848   0.0000073   0.0000377   0.0014787   0.0091130  -0.0077393
   50  -0.0001638   0.0002787  -0.0001029   0.0085113  -0.0378636   0.0328737
   51   0.0001503  -0.0003557   0.0000684  -0.0072280   0.0327752  -0.0367582
   52   0.0000957  -0.0001156  -0.0000097  -0.0018553  -0.0009619   0.0006581
   53   0.0000188  -0.0000362   0.0000163  -0.0003188   0.0002460  -0.0010002
   54  -0.0000023   0.0000008  -0.0000216   0.0000555  -0.0009352   0.0001960
   55  -0.0002968   0.0004275  -0.0001601  -0.0112463  -0.0602487   0.0544066
   56  -0.0001027   0.0001439   0.0003334  -0.0270954   0.0053230  -0.0011701
   57  -0.0001189   0.0000692  -0.0001101   0.0232188  -0.0067162   0.0164943
   58  -0.0000026  -0.0000048   0.0000495  -0.0051075  -0.0006987  -0.0006659
   59   0.0000354   0.0000153  -0.0000162  -0.0009864   0.0041422   0.0023097
   60   0.0000401   0.0000326  -0.0000113  -0.0008117   0.0023502   0.0043756
   61   0.0000151  -0.0003101   0.0008441  -0.1423357  -0.0261743   0.0152435
   62   0.0000376   0.0003514  -0.0005109  -0.0668625  -0.1911078   0.1063637
   63   0.0001191   0.0002588   0.0004122   0.0576277   0.1147215  -0.1615973
   64  -0.0000052  -0.0001509   0.0001089   0.0091270  -0.0065444   0.0071562
   65   0.0000799   0.0001257   0.0000289   0.0139989  -0.0073066   0.0123071
   66   0.0002173  -0.0002541  -0.0003526  -0.0128610   0.0085174  -0.0069033
           37          38          39          40          41          42
    1  -0.0304714   0.0040067  -0.0007518   0.0012643  -0.0010269   0.0007267
    2   0.0150669   0.0081635  -0.0014769   0.0004933  -0.0016044  -0.0025704
    3  -0.0174237  -0.0037179   0.0049500   0.0003016  -0.0021261  -0.0016297
    4   0.0017483  -0.0020889   0.0015041  -0.0001753  -0.0003710  -0.0014340
    5   0.0038780  -0.0016061  -0.0013140   0.0000426   0.0005301   0.0010613
    6  -0.0011672   0.0007021  -0.0002973  -0.0002584   0.0000452   0.0001585
    7  -0.0012914  -0.0022094  -0.0023824  -0.0006348  -0.0006774   0.0003181
    8  -0.0025329  -0.0023062  -0.0008733  -0.0005119  -0.0004609  -0.0003449
    9  -0.0014628  -0.0011111  -0.0010289  -0.0007705  -0.0008661  -0.0000868
   10  -0.0007588   0.0009148   0.0002147  -0.0002369   0.0002036   0.0000596
   11   0.0001235  -0.0002519   0.0003499   0.0000448  -0.0001230  -0.0002721
   12   0.0007538  -0.0001509  -0.0001449   0.0000952   0.0001058  -0.0000116
   13  -0.0000293  -0.0000601   0.0000922  -0.0000106  -0.0000081  -0.0000654
   14  -0.0000136   0.0000468   0.0000079   0.0000076  -0.0000117  -0.0000020
   15   0.0001001  -0.0000946  -0.0000254  -0.0000300  -0.0000036   0.0000073
   16   0.0007303  -0.0003814  -0.0000100  -0.0000970   0.0000380  -0.0000784
   17   0.0000287   0.0004696   0.0001150  -0.0002206   0.0001446  -0.0000674
   18  -0.0001707   0.0002044   0.0001500  -0.0000284   0.0000513   0.0000107
   19  -0.0004990  -0.0002178   0.0000911   0.0000815  -0.0000627   0.0000510
   20  -0.0000469  -0.0000897   0.0000356   0.0000152  -0.0000182  -0.0000071
   21  -0.0000787   0.0000592  -0.0000044  -0.0000078  -0.0000145  -0.0000132
   22  -0.0003022   0.0002154   0.0000402   0.0001209  -0.0000836   0.0000583
   23  -0.0001252   0.0000107   0.0000842   0.0002209  -0.0002411   0.0000031
   24   0.0016222  -0.0001385  -0.0003877  -0.0000230   0.0000314  -0.0000075
   25  -0.0003793  -0.0001882   0.0001332   0.0000457   0.0000402   0.0000896
   26   0.0002534   0.0001214  -0.0000922  -0.0000853  -0.0000231  -0.0001178
   27   0.0000957   0.0000769   0.0000007  -0.0000095  -0.0000192  -0.0000459
   28  -0.0006597  -0.0023044   0.0024103  -0.0001919   0.0007179   0.0002010
   29  -0.0037391   0.0005696  -0.0004686   0.0001106  -0.0001338   0.0000788
   30  -0.0006061   0.0001773   0.0001176   0.0001212  -0.0000891   0.0001366
   31  -0.0000700   0.0001231   0.0000147   0.0000177   0.0000115   0.0000607
   32   0.0008123  -0.0001007   0.0002795  -0.0000157   0.0000003  -0.0000402
   33  -0.0007597   0.0000854   0.0000503  -0.0000485   0.0000073  -0.0000227
   34  -0.1931580   0.0784415  -0.0975499   0.0103261  -0.0056231   0.0074605
   35   0.0374581  -0.1487888   0.0860485   0.0145023  -0.0066564   0.0116504
   36  -0.0523476   0.0907545  -0.1547679  -0.0128820   0.0087929  -0.0062570
   37   0.6560351   0.0576880   0.0205741  -0.0879038  -0.0707058   0.0598703
   38   0.0576880   0.4527759  -0.2973895  -0.0689949  -0.1892759   0.1368328
   39   0.0205741  -0.2973895   0.4131291   0.0589374   0.1373582  -0.1567726
   40  -0.0879038  -0.0689949   0.0589374   0.0930543   0.0750929  -0.0611071
   41  -0.0707058  -0.1892759   0.1373582   0.0750929   0.1945976  -0.1508266
   42   0.0598703   0.1368328  -0.1567726  -0.0611071  -0.1508266   0.1583835
   43  -0.3075184  -0.0754838   0.0342674  -0.0084325   0.0001601  -0.0017383
   44  -0.0260062  -0.0978362   0.0322960  -0.0220942  -0.0009842   0.0009723
   45  -0.0106956   0.0264577  -0.0858321   0.0194113   0.0040119   0.0020351
   46  -0.0287878   0.0239472  -0.0275270   0.0006937   0.0009768  -0.0006220
   47   0.0068581  -0.0005499   0.0052739  -0.0003910  -0.0006733  -0.0019707
   48  -0.0113853   0.0079348  -0.0047862   0.0007395  -0.0018210  -0.0007812
   49  -0.0093923  -0.0230539   0.0197079  -0.0041160  -0.0008817  -0.0004606
   50  -0.0625403   0.0071203  -0.0076360  -0.0002899   0.0031824   0.0022515
   51   0.0567510  -0.0031968   0.0171237  -0.0011988   0.0021549   0.0034533
   52   0.0027182  -0.0025074   0.0022306  -0.0011130   0.0000566  -0.0002563
   53   0.0015757  -0.0007828   0.0045351  -0.0009257   0.0001174  -0.0001189
   54  -0.0013829   0.0039741  -0.0001498   0.0007292   0.0000095   0.0002276
   55  -0.0568071   0.0117385  -0.0179440  -0.0008540   0.0003452  -0.0004210
   56   0.0113661  -0.0047231   0.0033589   0.0003814  -0.0001712  -0.0008145
   57  -0.0180580   0.0031744  -0.0083347  -0.0003132  -0.0008331  -0.0004189
   58  -0.0009437   0.0004947  -0.0004563   0.0000526  -0.0000245   0.0000791
   59   0.0005289  -0.0002783  -0.0007605   0.0000062  -0.0001908  -0.0001624
   60  -0.0003719  -0.0007667  -0.0004346   0.0000610  -0.0001526  -0.0002106
   61   0.0576487   0.0023099   0.0049484  -0.0023903   0.0021550  -0.0031601
   62   0.0328386  -0.0226948   0.0353205   0.0018283   0.0022547   0.0038270
   63  -0.0256986   0.0311843  -0.0239763  -0.0030334   0.0037138   0.0020707
   64   0.0000949  -0.0023858   0.0014534   0.0004993  -0.0003330   0.0003684
   65  -0.0027613   0.0000124   0.0049439   0.0007834  -0.0002592   0.0006380
   66   0.0018410   0.0049541   0.0014198  -0.0006859   0.0004698  -0.0002257
           43          44          45          46          47          48
    1   0.0022692   0.0031764  -0.0028083   0.0001890  -0.0005181   0.0003244
    2   0.0018824   0.0025701   0.0046837   0.0008963  -0.0001192   0.0002910
    3  -0.0018823   0.0045405   0.0018493  -0.0009624   0.0002372  -0.0002796
    4  -0.0012402  -0.0000054   0.0014180  -0.0002475   0.0002697  -0.0001656
    5  -0.0004954  -0.0003282  -0.0002211   0.0006139  -0.0004197   0.0004820
    6   0.0009647   0.0004265  -0.0003851   0.0002415  -0.0001920   0.0001585
    7   0.0011582  -0.0000766  -0.0003379   0.0000395   0.0000027  -0.0000270
    8   0.0009400   0.0000453  -0.0003632  -0.0003477   0.0002909  -0.0002984
    9   0.0001856  -0.0002100  -0.0000146  -0.0001433   0.0001080  -0.0001227
   10   0.0004841   0.0001691  -0.0003048  -0.0000285  -0.0000187  -0.0000522
   11  -0.0001727  -0.0001399   0.0002231  -0.0001350   0.0001346  -0.0000906
   12   0.0000829   0.0000015  -0.0000054  -0.0000107  -0.0000151  -0.0000733
   13  -0.0000065   0.0000246   0.0000955  -0.0000445   0.0000275  -0.0000380
   14  -0.0000403  -0.0000010  -0.0000040   0.0000042  -0.0000025   0.0000066
   15  -0.0000659  -0.0000240   0.0000468  -0.0000003   0.0000081  -0.0000040
   16  -0.0004065   0.0001909  -0.0002697   0.0002658  -0.0001655   0.0002311
   17   0.0001842   0.0003140  -0.0003030   0.0001314  -0.0001286   0.0000781
   18   0.0000442  -0.0002228  -0.0003698  -0.0000045   0.0000478   0.0000725
   19   0.0002510  -0.0002605   0.0004966  -0.0003233   0.0002200  -0.0002699
   20   0.0000049  -0.0000715   0.0001055  -0.0000634   0.0000514  -0.0000536
   21   0.0000172   0.0000727  -0.0000017   0.0000111  -0.0000187   0.0000053
   22  -0.0003253   0.0000353   0.0000450   0.0001160  -0.0000968   0.0000739
   23   0.0000462  -0.0002433   0.0007572  -0.0002936   0.0002291  -0.0002598
   24  -0.0001777  -0.0003439   0.0008219   0.0000340   0.0000362  -0.0001038
   25   0.0001525  -0.0002194   0.0000758  -0.0001760   0.0001072  -0.0001281
   26  -0.0001735   0.0002285  -0.0001802   0.0001791  -0.0001067   0.0001381
   27  -0.0000439   0.0000463  -0.0000885   0.0000604  -0.0000370   0.0000566
   28  -0.0006509  -0.0011842  -0.0008706  -0.0004073   0.0001383  -0.0002624
   29   0.0007043   0.0002357  -0.0004124  -0.0002243   0.0000617  -0.0000921
   30   0.0000061  -0.0001017  -0.0002853  -0.0000083  -0.0000058   0.0000446
   31   0.0000367   0.0001698  -0.0001297   0.0000711  -0.0000919   0.0000566
   32  -0.0002826  -0.0003470   0.0002396  -0.0000275   0.0000507  -0.0000629
   33   0.0000945   0.0001889  -0.0000967  -0.0001122   0.0000609  -0.0000973
   34  -0.0445729   0.0055438  -0.0122189  -0.0016647  -0.0011083   0.0003509
   35   0.0449262   0.0312040  -0.0192308  -0.0046800   0.0035786   0.0006567
   36  -0.0497106  -0.0236572   0.0221617   0.0035405   0.0011683   0.0044148
   37  -0.3075184  -0.0260062  -0.0106956  -0.0287878   0.0068581  -0.0113853
   38  -0.0754838  -0.0978362   0.0264577   0.0239472  -0.0005499   0.0079348
   39   0.0342674   0.0322960  -0.0858321  -0.0275270   0.0052739  -0.0047862
   40  -0.0084325  -0.0220942   0.0194113   0.0006937  -0.0003910   0.0007395
   41   0.0001601  -0.0009842   0.0040119   0.0009768  -0.0006733  -0.0018210
   42  -0.0017383   0.0009723   0.0020351  -0.0006220  -0.0019707  -0.0007812
   43   0.5789100   0.0736571  -0.0042907  -0.0828567   0.0350473  -0.0425192
   44   0.0736571   0.3526451  -0.2141160   0.0379782  -0.0635640   0.0452944
   45  -0.0042907  -0.2141160   0.3181712  -0.0454353   0.0446824  -0.0713026
   46  -0.0828567   0.0379782  -0.0454353   0.1136137  -0.0575683   0.0703396
   47   0.0350473  -0.0635640   0.0446824  -0.0575683   0.0793087  -0.0736315
   48  -0.0425192   0.0452944  -0.0713026   0.0703396  -0.0736315   0.0907423
   49  -0.1213346  -0.0764163   0.0642231  -0.0032466   0.0199422  -0.0198340
   50  -0.0293116  -0.1805400   0.1090758   0.0016071  -0.0140624   0.0163452
   51   0.0197358   0.1025766  -0.1550308  -0.0025372   0.0192291  -0.0152994
   52  -0.0310673  -0.0049533   0.0003023   0.0026488   0.0001034   0.0003766
   53  -0.0233514  -0.0025685   0.0023010  -0.0039916  -0.0030117   0.0013864
   54   0.0173169   0.0046123   0.0010390   0.0043502   0.0019216  -0.0021120
   55   0.0586382   0.0378481  -0.0288382   0.0002762  -0.0050845   0.0041618
   56  -0.0014177  -0.0219259   0.0274101  -0.0009643   0.0003941   0.0031653
   57   0.0081936   0.0327792  -0.0220326   0.0002747   0.0027783   0.0011430
   58  -0.0018889   0.0010953  -0.0019795  -0.0000894   0.0010444  -0.0010285
   59   0.0018785   0.0021691   0.0033037   0.0000222  -0.0003344   0.0005063
   60  -0.0025853   0.0032178   0.0019642  -0.0000474   0.0005920  -0.0003695
   61  -0.0409892  -0.0280150   0.0215119  -0.0001351   0.0011787  -0.0009374
   62  -0.0278701  -0.0204099   0.0118604   0.0017927  -0.0009094   0.0003416
   63   0.0214414   0.0119728  -0.0123841  -0.0013650   0.0000212  -0.0009776
   64  -0.0006131  -0.0006618   0.0006029   0.0000932   0.0001038  -0.0000069
   65  -0.0008314  -0.0004560  -0.0002793   0.0001466  -0.0002179  -0.0003163
   66   0.0006675  -0.0003201  -0.0002608  -0.0000763  -0.0002945  -0.0003281
           49          50          51          52          53          54
    1  -0.0020153  -0.0006407   0.0003427   0.0014107   0.0003623  -0.0000467
    2   0.0002681  -0.0013555   0.0003996   0.0000941  -0.0000411  -0.0003509
    3   0.0000887   0.0000698  -0.0009217   0.0001359  -0.0003339  -0.0002255
    4   0.0004999   0.0005183  -0.0006946  -0.0006092  -0.0001809  -0.0000676
    5   0.0001564   0.0001401   0.0002501   0.0005577   0.0000038  -0.0000535
    6  -0.0002062  -0.0004500   0.0005645   0.0001795   0.0000039  -0.0000088
    7   0.0001724  -0.0004108   0.0006975   0.0000444  -0.0000034   0.0000061
    8   0.0001656  -0.0004488   0.0004785  -0.0002815   0.0000342   0.0000306
    9   0.0000328  -0.0000193   0.0000408  -0.0000902   0.0000126   0.0000421
   10   0.0000411  -0.0002598   0.0002274  -0.0000642   0.0000527   0.0000369
   11   0.0000849   0.0001119  -0.0001654  -0.0001514  -0.0000524  -0.0000305
   12  -0.0000172  -0.0000258  -0.0000157   0.0000454   0.0000161  -0.0000005
   13   0.0000354  -0.0000076  -0.0000389  -0.0000653  -0.0000137  -0.0000005
   14  -0.0000049   0.0000164  -0.0000135   0.0000081   0.0000018  -0.0000001
   15   0.0000077   0.0000214  -0.0000421   0.0000064  -0.0000008  -0.0000061
   16  -0.0003113  -0.0000776   0.0000406   0.0004315   0.0000946  -0.0000357
   17  -0.0000795  -0.0003777   0.0002234   0.0001794   0.0001042   0.0000192
   18  -0.0000230   0.0000668   0.0001049   0.0000166   0.0000313  -0.0000068
   19   0.0004201   0.0001601  -0.0001262  -0.0005743  -0.0001259   0.0000479
   20   0.0000713   0.0000519  -0.0000638  -0.0001069  -0.0000225   0.0000081
   21  -0.0000053  -0.0000585   0.0000310   0.0000282   0.0000087  -0.0000010
   22  -0.0003821   0.0002637  -0.0002079   0.0002688  -0.0000229  -0.0000443
   23   0.0003116   0.0003952  -0.0003181  -0.0004941  -0.0001532   0.0000089
   24   0.0001198   0.0001928  -0.0004208  -0.0003173  -0.0000723   0.0000538
   25   0.0002443   0.0000700  -0.0000174  -0.0003101  -0.0000656   0.0000303
   26  -0.0002730  -0.0000863   0.0000425   0.0003531   0.0000812  -0.0000344
   27  -0.0001088   0.0000123   0.0000270   0.0001132   0.0000207  -0.0000156
   28   0.0005738   0.0003161  -0.0001881  -0.0006439  -0.0000711   0.0001111
   29  -0.0003472  -0.0002056   0.0002383  -0.0001915  -0.0000301   0.0000437
   30   0.0002870  -0.0002369   0.0004872   0.0000429  -0.0000266  -0.0000270
   31  -0.0000848  -0.0001638   0.0001503   0.0000957   0.0000188  -0.0000023
   32   0.0000073   0.0002787  -0.0003557  -0.0001156  -0.0000362   0.0000008
   33   0.0000377  -0.0001029   0.0000684  -0.0000097   0.0000163  -0.0000216
   34   0.0014787   0.0085113  -0.0072280  -0.0018553  -0.0003188   0.0000555
   35   0.0091130  -0.0378636   0.0327752  -0.0009619   0.0002460  -0.0009352
   36  -0.0077393   0.0328737  -0.0367582   0.0006581  -0.0010002   0.0001960
   37  -0.0093923  -0.0625403   0.0567510   0.0027182   0.0015757  -0.0013829
   38  -0.0230539   0.0071203  -0.0031968  -0.0025074  -0.0007828   0.0039741
   39   0.0197079  -0.0076360   0.0171237   0.0022306   0.0045351  -0.0001498
   40  -0.0041160  -0.0002899  -0.0011988  -0.0011130  -0.0009257   0.0007292
   41  -0.0008817   0.0031824   0.0021549   0.0000566   0.0001174   0.0000095
   42  -0.0004606   0.0022515   0.0034533  -0.0002563  -0.0001189   0.0002276
   43  -0.1213346  -0.0293116   0.0197358  -0.0310673  -0.0233514   0.0173169
   44  -0.0764163  -0.1805400   0.1025766  -0.0049533  -0.0025685   0.0046123
   45   0.0642231   0.1090758  -0.1550308   0.0003023   0.0023010   0.0010390
   46  -0.0032466   0.0016071  -0.0025372   0.0026488  -0.0039916   0.0043502
   47   0.0199422  -0.0140624   0.0192291   0.0001034  -0.0030117   0.0019216
   48  -0.0198340   0.0163452  -0.0152994   0.0003766   0.0013864  -0.0021120
   49   0.5145402   0.0093699   0.0432068  -0.1552384  -0.0230733   0.0041455
   50   0.0093699   0.3820291  -0.2478217  -0.0260320  -0.0363420   0.0093362
   51   0.0432068  -0.2478217   0.3560710   0.0069662   0.0096170  -0.0310132
   52  -0.1552384  -0.0260320   0.0069662   0.2251686   0.0383434  -0.0080587
   53  -0.0230733  -0.0363420   0.0096170   0.0383434   0.0358331  -0.0177576
   54   0.0041455   0.0093362  -0.0310132  -0.0080587  -0.0177576   0.0269905
   55  -0.1820563   0.0397105  -0.0527073  -0.0440332   0.0104800  -0.0159637
   56   0.0882509  -0.1503447   0.0954771  -0.0074703   0.0060669  -0.0026854
   57  -0.0984385   0.0890378  -0.1574063   0.0007010  -0.0003030   0.0047192
   58   0.0081388   0.0150833  -0.0136037   0.0008428   0.0008882  -0.0003870
   59  -0.0073809  -0.0081801   0.0096179  -0.0002538  -0.0007354  -0.0019348
   60   0.0076876   0.0121983  -0.0076522   0.0006834  -0.0017738  -0.0008875
   61  -0.0445485   0.0461321  -0.0501453   0.0033251   0.0000177  -0.0003339
   62   0.0056511   0.0325602  -0.0238987   0.0041803   0.0011591   0.0038908
   63  -0.0131369  -0.0180156   0.0222951  -0.0039762   0.0034279   0.0011034
   64  -0.0034177  -0.0020062   0.0005746  -0.0013801   0.0003103  -0.0005064
   65  -0.0018824   0.0039214   0.0027539  -0.0003562   0.0001282  -0.0000734
   66   0.0004245   0.0028806   0.0042969   0.0002223   0.0000102   0.0001036
           55          56          57          58          59          60
    1   0.0034884  -0.0010654   0.0003632   0.0001140   0.0000973  -0.0000597
    2  -0.0015133  -0.0002673   0.0057576  -0.0010787  -0.0000426   0.0000407
    3   0.0002098   0.0049927   0.0012044   0.0007025   0.0001802   0.0001857
    4  -0.0001114  -0.0000483   0.0015728  -0.0003908  -0.0000572   0.0000017
    5  -0.0004288   0.0004900   0.0000972   0.0002144   0.0001337   0.0000477
    6  -0.0000340   0.0000639  -0.0003552   0.0000979   0.0000665  -0.0000109
    7  -0.0007725   0.0001835   0.0000298   0.0000464   0.0000433   0.0000181
    8  -0.0006388  -0.0000851  -0.0002488  -0.0000751  -0.0000703  -0.0000623
    9  -0.0001323  -0.0000220  -0.0000159  -0.0000004  -0.0000130  -0.0000094
   10  -0.0001862  -0.0001049  -0.0003152  -0.0000138   0.0000098   0.0000201
   11   0.0000019   0.0002383   0.0005859  -0.0000844  -0.0000134   0.0000090
   12   0.0000775  -0.0003315   0.0002617  -0.0000971  -0.0000098  -0.0000050
   13  -0.0000291   0.0000093   0.0001195  -0.0000348  -0.0000035   0.0000040
   14   0.0000315  -0.0000301   0.0000020  -0.0000017  -0.0000011  -0.0000040
   15   0.0000051   0.0000295   0.0000276   0.0000034  -0.0000059  -0.0000028
   16   0.0000447   0.0000200  -0.0000031   0.0000516   0.0000081  -0.0000222
   17  -0.0003326  -0.0000260  -0.0004159   0.0000362  -0.0000134  -0.0000257
   18  -0.0000071   0.0000901  -0.0000515   0.0000144  -0.0000029  -0.0000023
   19  -0.0000792  -0.0000869  -0.0000835  -0.0000831  -0.0000230   0.0000066
   20   0.0000343   0.0000007  -0.0000004  -0.0000119  -0.0000049   0.0000014
   21  -0.0000592   0.0000263  -0.0000194   0.0000086  -0.0000019  -0.0000058
   22   0.0005997  -0.0001122   0.0005564   0.0000105   0.0000325   0.0000361
   23   0.0003671   0.0000550   0.0002835  -0.0000870   0.0000074   0.0000358
   24   0.0003484  -0.0003293  -0.0001544  -0.0000598   0.0000189   0.0000386
   25  -0.0001172  -0.0000278  -0.0000671  -0.0000470  -0.0000071   0.0000082
   26   0.0001053   0.0000287   0.0000390   0.0000629   0.0000027  -0.0000172
   27   0.0000708   0.0000126   0.0000352   0.0000154  -0.0000019  -0.0000076
   28  -0.0003625  -0.0001578  -0.0009948  -0.0000273  -0.0000602  -0.0000206
   29   0.0000081  -0.0002373  -0.0003402  -0.0000374  -0.0000200   0.0000213
   30  -0.0009463  -0.0000666   0.0003273  -0.0000468  -0.0000707  -0.0000978
   31  -0.0002968  -0.0001027  -0.0001189  -0.0000026   0.0000354   0.0000401
   32   0.0004275   0.0001439   0.0000692  -0.0000048   0.0000153   0.0000326
   33  -0.0001601   0.0003334  -0.0001101   0.0000495  -0.0000162  -0.0000113
   34  -0.0112463  -0.0270954   0.0232188  -0.0051075  -0.0009864  -0.0008117
   35  -0.0602487   0.0053230  -0.0067162  -0.0006987   0.0041422   0.0023502
   36   0.0544066  -0.0011701   0.0164943  -0.0006659   0.0023097   0.0043756
   37  -0.0568071   0.0113661  -0.0180580  -0.0009437   0.0005289  -0.0003719
   38   0.0117385  -0.0047231   0.0031744   0.0004947  -0.0002783  -0.0007667
   39  -0.0179440   0.0033589  -0.0083347  -0.0004563  -0.0007605  -0.0004346
   40  -0.0008540   0.0003814  -0.0003132   0.0000526   0.0000062   0.0000610
   41   0.0003452  -0.0001712  -0.0008331  -0.0000245  -0.0001908  -0.0001526
   42  -0.0004210  -0.0008145  -0.0004189   0.0000791  -0.0001624  -0.0002106
   43   0.0586382  -0.0014177   0.0081936  -0.0018889   0.0018785  -0.0025853
   44   0.0378481  -0.0219259   0.0327792   0.0010953   0.0021691   0.0032178
   45  -0.0288382   0.0274101  -0.0220326  -0.0019795   0.0033037   0.0019642
   46   0.0002762  -0.0009643   0.0002747  -0.0000894   0.0000222  -0.0000474
   47  -0.0050845   0.0003941   0.0027783   0.0010444  -0.0003344   0.0005920
   48   0.0041618   0.0031653   0.0011430  -0.0010285   0.0005063  -0.0003695
   49  -0.1820563   0.0882509  -0.0984385   0.0081388  -0.0073809   0.0076876
   50   0.0397105  -0.1503447   0.0890378   0.0150833  -0.0081801   0.0121983
   51  -0.0527073   0.0954771  -0.1574063  -0.0136037   0.0096179  -0.0076522
   52  -0.0440332  -0.0074703   0.0007010   0.0008428  -0.0002538   0.0006834
   53   0.0104800   0.0060669  -0.0003030   0.0008882  -0.0007354  -0.0017738
   54  -0.0159637  -0.0026854   0.0047192  -0.0003870  -0.0019348  -0.0008875
   55   0.6727313   0.0629345   0.0114049  -0.0920048  -0.0719014   0.0605375
   56   0.0629345   0.4487382  -0.2944175  -0.0738440  -0.1869946   0.1344296
   57   0.0114049  -0.2944175   0.4080098   0.0624759   0.1343720  -0.1546826
   58  -0.0920048  -0.0738440   0.0624759   0.0964333   0.0781836  -0.0647112
   59  -0.0719014  -0.1869946   0.1343720   0.0781836   0.1915308  -0.1478771
   60   0.0605375   0.1344296  -0.1546826  -0.0647112  -0.1478771   0.1563210
   61  -0.3317180  -0.0675211   0.0280854  -0.0059889  -0.0003426  -0.0010123
   62  -0.0188030  -0.1030139   0.0379550  -0.0217629   0.0005082   0.0001534
   63  -0.0167432   0.0312072  -0.0930227   0.0194620   0.0029325   0.0033677
   64  -0.0151025   0.0168744  -0.0186052   0.0009325   0.0001703   0.0005381
   65  -0.0050816   0.0063418  -0.0036580   0.0006082  -0.0016303  -0.0024505
   66   0.0027336  -0.0007592   0.0043800   0.0001278  -0.0024505  -0.0018628
           61          62          63          64          65          66
    1  -0.0191029  -0.0136477   0.0051444   0.0007120   0.0020003  -0.0005108
    2  -0.0264363  -0.0016006   0.0008672   0.0000354  -0.0008828  -0.0023643
    3   0.0201452   0.0038069   0.0026745   0.0006859  -0.0021185  -0.0012984
    4  -0.0034181   0.0017574  -0.0015843   0.0002845  -0.0008107  -0.0002581
    5   0.0037605   0.0016762  -0.0015761  -0.0001449  -0.0005720   0.0002229
    6   0.0019499   0.0001672  -0.0001361  -0.0000572   0.0000066   0.0002995
    7   0.0012582   0.0004103  -0.0007832  -0.0000416  -0.0000569   0.0000832
    8  -0.0002384   0.0007060  -0.0000916   0.0001034   0.0000929  -0.0001507
    9   0.0001372   0.0002011   0.0002005   0.0000760  -0.0000342  -0.0000894
   10  -0.0007005  -0.0006771   0.0001713   0.0000121   0.0003960  -0.0000770
   11  -0.0006767   0.0000548  -0.0002795   0.0000452  -0.0002895  -0.0001880
   12  -0.0011807   0.0001043  -0.0002204   0.0000150  -0.0000072  -0.0000390
   13  -0.0003383  -0.0000103  -0.0001282   0.0000135  -0.0000263  -0.0000180
   14  -0.0000129   0.0000284   0.0000043   0.0000047  -0.0000036   0.0000075
   15  -0.0001050  -0.0000518   0.0000138  -0.0000301   0.0000037  -0.0000145
   16   0.0004664   0.0005310   0.0000799  -0.0000641  -0.0001112   0.0000521
   17   0.0000448   0.0001026   0.0003800   0.0000078   0.0003974   0.0000053
   18   0.0000201  -0.0001057   0.0001474   0.0000426   0.0001023  -0.0000602
   19  -0.0005587   0.0001490  -0.0001269   0.0000567   0.0000887  -0.0000531
   20  -0.0001027   0.0000343   0.0000001   0.0000150  -0.0000010  -0.0000359
   21   0.0001280  -0.0000101   0.0000065  -0.0000086   0.0000017  -0.0000060
   22  -0.0002041  -0.0006967  -0.0006621  -0.0001557  -0.0005998   0.0002194
   23  -0.0007483  -0.0000075  -0.0000496   0.0000397  -0.0001233  -0.0003534
   24  -0.0011135   0.0002451  -0.0000241  -0.0000515   0.0000176   0.0001150
   25  -0.0001266   0.0000554  -0.0001075   0.0000316   0.0000797  -0.0000001
   26   0.0002182  -0.0000640   0.0001313  -0.0000345  -0.0001063   0.0000141
   27   0.0000113  -0.0000381  -0.0000035   0.0000110  -0.0000409  -0.0000089
   28   0.0000459   0.0034686  -0.0001420  -0.0000226   0.0003396   0.0003717
   29  -0.0022241  -0.0024777   0.0005286  -0.0000850   0.0005726   0.0005700
   30   0.0012857   0.0006514  -0.0006874   0.0002855  -0.0002860   0.0001532
   31   0.0000151   0.0000376   0.0001191  -0.0000052   0.0000799   0.0002173
   32  -0.0003101   0.0003514   0.0002588  -0.0001509   0.0001257  -0.0002541
   33   0.0008441  -0.0005109   0.0004122   0.0001089   0.0000289  -0.0003526
   34  -0.1423357  -0.0668625   0.0576277   0.0091270   0.0139989  -0.0128610
   35  -0.0261743  -0.1911078   0.1147215  -0.0065444  -0.0073066   0.0085174
   36   0.0152435   0.1063637  -0.1615973   0.0071562   0.0123071  -0.0069033
   37   0.0576487   0.0328386  -0.0256986   0.0000949  -0.0027613   0.0018410
   38   0.0023099  -0.0226948   0.0311843  -0.0023858   0.0000124   0.0049541
   39   0.0049484   0.0353205  -0.0239763   0.0014534   0.0049439   0.0014198
   40  -0.0023903   0.0018283  -0.0030334   0.0004993   0.0007834  -0.0006859
   41   0.0021550   0.0022547   0.0037138  -0.0003330  -0.0002592   0.0004698
   42  -0.0031601   0.0038270   0.0020707   0.0003684   0.0006380  -0.0002257
   43  -0.0409892  -0.0278701   0.0214414  -0.0006131  -0.0008314   0.0006675
   44  -0.0280150  -0.0204099   0.0119728  -0.0006618  -0.0004560  -0.0003201
   45   0.0215119   0.0118604  -0.0123841   0.0006029  -0.0002793  -0.0002608
   46  -0.0001351   0.0017927  -0.0013650   0.0000932   0.0001466  -0.0000763
   47   0.0011787  -0.0009094   0.0000212   0.0001038  -0.0002179  -0.0002945
   48  -0.0009374   0.0003416  -0.0009776  -0.0000069  -0.0003163  -0.0003281
   49  -0.0445485   0.0056511  -0.0131369  -0.0034177  -0.0018824   0.0004245
   50   0.0461321   0.0325602  -0.0180156  -0.0020062   0.0039214   0.0028806
   51  -0.0501453  -0.0238987   0.0222951   0.0005746   0.0027539   0.0042969
   52   0.0033251   0.0041803  -0.0039762  -0.0013801  -0.0003562   0.0002223
   53   0.0000177   0.0011591   0.0034279   0.0003103   0.0001282   0.0000102
   54  -0.0003339   0.0038908   0.0011034  -0.0005064  -0.0000734   0.0001036
   55  -0.3317180  -0.0188030  -0.0167432  -0.0151025  -0.0050816   0.0027336
   56  -0.0675211  -0.1030139   0.0312072   0.0168744   0.0063418  -0.0007592
   57   0.0280854   0.0379550  -0.0930227  -0.0186052  -0.0036580   0.0043800
   58  -0.0059889  -0.0217629   0.0194620   0.0009325   0.0006082   0.0001278
   59  -0.0003426   0.0005082   0.0029325   0.0001703  -0.0016303  -0.0024505
   60  -0.0010123   0.0001534   0.0033677   0.0005381  -0.0024505  -0.0018628
   61   0.6954775   0.0087032   0.0678745  -0.1656807   0.0882832  -0.1041990
   62   0.0087032   0.4255981  -0.2773856   0.0889235  -0.1227542   0.0971100
   63   0.0678745  -0.2773856   0.4043534  -0.1044316   0.0960516  -0.1436159
   64  -0.1656807   0.0889235  -0.1044316   0.1746260  -0.0942870   0.1117790
   65   0.0882832  -0.1227542   0.0960516  -0.0942870   0.1230104  -0.1075912
   66  -0.1041990   0.0971100  -0.1436159   0.1117790  -0.1075912   0.1442974
 **********************************************************************
 **                                                                  **
 **                       VIBRATIONAL ANALYSIS                       **
 **                       --------------------                       **
 **                                                                  **
 **        VIBRATIONAL FREQUENCIES (CM**-1) AND NORMAL MODES         **
 **     FORCE CONSTANTS (mDYN/ANGSTROM) AND REDUCED MASSES (AMU)     **
 **                  INFRARED INTENSITIES (KM/MOL)                   **
 **                                                                  **
 **********************************************************************


 Mode:                 1                      2                      3
 Frequency:        20.95                  38.08                  47.41
 Force Cnst:      0.0034                 0.0143                 0.0229
 Red. Mass:      13.2441                16.7567                17.3019
 IR Active:          YES                    YES                    YES
 IR Intens:        0.125                  0.063                  0.143
 Raman Active:       YES                    YES                    YES
               X      Y      Z        X      Y      Z        X      Y      Z
 C         -0.003  0.012 -0.069    0.008 -0.022 -0.242    0.011 -0.207 -0.007
 C         -0.003  0.027 -0.135   -0.018 -0.032 -0.117   -0.086 -0.156 -0.015
 Cl         0.011  0.068 -0.229   -0.070 -0.053 -0.165   -0.187 -0.239  0.033
 C          0.000  0.017 -0.110   -0.007 -0.033  0.066   -0.106 -0.033 -0.055
 H         -0.005  0.029 -0.163   -0.024 -0.050  0.195   -0.188  0.011 -0.095
 C          0.010 -0.005 -0.008    0.026 -0.017  0.100   -0.019  0.032 -0.049
 Cl         0.013 -0.015  0.031    0.047 -0.037  0.426   -0.052  0.210 -0.163
 C          0.013 -0.019  0.064    0.045  0.010 -0.105    0.090 -0.034  0.041
 Cl         0.023 -0.052  0.209    0.085  0.049 -0.145    0.229  0.033  0.151
 C          0.011 -0.006  0.025    0.035  0.005 -0.261    0.099 -0.152  0.046
 H          0.017 -0.018  0.074    0.052  0.019 -0.372    0.183 -0.198  0.085
 C          0.003 -0.008 -0.073    0.011 -0.045 -0.231    0.013 -0.233 -0.065
 C         -0.042  0.097  0.070   -0.040 -0.061 -0.188    0.066 -0.158 -0.059
 H         -0.085  0.209  0.174   -0.083 -0.089 -0.243    0.127 -0.180 -0.051
 C         -0.035  0.067  0.082   -0.043 -0.023 -0.049    0.044 -0.012 -0.029
 Cl        -0.095  0.236  0.294   -0.122 -0.035  0.020    0.122  0.135  0.021
 C          0.012 -0.086 -0.065    0.009  0.037  0.049   -0.038  0.043 -0.014
 Cl         0.024 -0.142 -0.069    0.003  0.133  0.278   -0.083  0.295  0.090
 C          0.053 -0.194 -0.210    0.064  0.029 -0.020   -0.088 -0.079 -0.068
 H          0.092 -0.307 -0.316    0.105  0.067  0.048   -0.150 -0.047 -0.069
 C          0.044 -0.152 -0.211    0.064 -0.011 -0.160   -0.061 -0.215 -0.090
 H          0.072 -0.235 -0.314    0.108 -0.001 -0.197   -0.106 -0.285 -0.103
 TransDip   0.001 -0.004 -0.010    0.002 -0.000 -0.008   -0.002 -0.012 -0.003

 Mode:                 4                      5                      6
 Frequency:        89.05                 121.78                 160.88
 Force Cnst:      0.0717                 0.0646                 0.2047
 Red. Mass:      15.3495                 7.3983                13.4207
 IR Active:          YES                    YES                    YES
 IR Intens:        0.252                  0.156                  0.068
 Raman Active:       YES                    YES                    YES
               X      Y      Z        X      Y      Z        X      Y      Z
 C          0.000  0.108 -0.222    0.008 -0.041 -0.121   -0.021  0.051 -0.057
 C          0.039  0.054 -0.034   -0.008 -0.044 -0.088   -0.081  0.093 -0.193
 Cl         0.084 -0.034  0.334   -0.062 -0.126  0.034   -0.163 -0.042  0.086
 C          0.044  0.027 -0.039   -0.014 -0.014 -0.090   -0.100  0.131 -0.368
 H          0.071  0.001  0.037   -0.026 -0.014 -0.064   -0.086  0.137 -0.430
 C          0.020  0.017 -0.076   -0.001 -0.009 -0.073   -0.103  0.081 -0.245
 Cl         0.025 -0.024 -0.113    0.005  0.001  0.033   -0.075 -0.029  0.148
 C         -0.005  0.026 -0.060    0.020 -0.017 -0.086   -0.090  0.061 -0.168
 Cl        -0.010 -0.078  0.301    0.085 -0.013  0.048   -0.198 -0.065  0.053
 C         -0.020  0.092 -0.219    0.013 -0.034 -0.137   -0.070  0.061 -0.126
 H         -0.043  0.111 -0.265    0.026 -0.041 -0.134   -0.086  0.055 -0.052
 C         -0.002  0.104 -0.238   -0.000  0.018 -0.038    0.047 -0.004  0.085
 C         -0.072  0.091 -0.177    0.003 -0.054 -0.108    0.077  0.035  0.129
 H         -0.139  0.124 -0.177    0.013 -0.154 -0.216    0.095  0.059  0.169
 C         -0.064  0.021 -0.108   -0.009  0.027 -0.007    0.102  0.015  0.074
 Cl        -0.196 -0.081 -0.070   -0.044  0.096  0.089    0.283  0.047 -0.059
 C          0.026  0.009 -0.067   -0.004  0.094  0.073    0.109 -0.024  0.034
 Cl         0.041 -0.001  0.136    0.027 -0.119 -0.133    0.124 -0.025  0.067
 C          0.100  0.012 -0.152   -0.020  0.260  0.240    0.104 -0.082 -0.006
 H          0.169 -0.008 -0.135   -0.029  0.366  0.356    0.090 -0.122 -0.061
 C          0.083  0.054 -0.247   -0.016  0.239  0.203    0.099 -0.082  0.015
 H          0.145  0.059 -0.309   -0.022  0.364  0.320    0.118 -0.125 -0.043
 TransDip   0.001  0.006 -0.015    0.000  0.011  0.006    0.000  0.001 -0.008

 Mode:                 7                      8                      9
 Frequency:       168.11                 194.88                 203.90
 Force Cnst:      0.1893                 0.4952                 0.4799
 Red. Mass:      11.3665                22.1322                19.5908
 IR Active:          YES                    YES                    YES
 IR Intens:        0.236                  0.143                  0.038
 Raman Active:       YES                    YES                    YES
               X      Y      Z        X      Y      Z        X      Y      Z
 C         -0.024 -0.045 -0.002    0.001 -0.058 -0.028    0.059  0.057  0.085
 C          0.010 -0.014 -0.177    0.011 -0.062 -0.023    0.021  0.095 -0.049
 Cl         0.218  0.042  0.079    0.270  0.079  0.022   -0.152 -0.038  0.044
 C         -0.007  0.027 -0.368   -0.009 -0.105 -0.039    0.023  0.135 -0.163
 H         -0.034  0.054 -0.447   -0.013 -0.106 -0.033    0.018  0.156 -0.252
 C          0.016  0.026 -0.237    0.042 -0.054 -0.031    0.032  0.091 -0.072
 Cl         0.044  0.002  0.134   -0.027  0.523  0.122    0.075 -0.100  0.023
 C          0.024  0.007 -0.136    0.050 -0.076 -0.035    0.021  0.075  0.051
 Cl         0.173  0.061  0.015   -0.270 -0.321 -0.040   -0.127  0.005 -0.022
 C          0.016 -0.027 -0.053    0.033 -0.024 -0.028    0.046  0.055  0.150
 H          0.045 -0.059  0.034    0.038 -0.026 -0.029    0.052  0.037  0.238
 C         -0.057 -0.035  0.130    0.008 -0.120 -0.063    0.081 -0.011  0.029
 C         -0.080  0.055  0.220    0.038 -0.230 -0.187    0.125 -0.102 -0.114
 H         -0.080  0.099  0.269    0.060 -0.297 -0.254    0.134 -0.128 -0.139
 C         -0.083  0.028  0.140    0.026 -0.158 -0.117    0.151 -0.142 -0.066
 Cl        -0.047 -0.106 -0.015   -0.004  0.024  0.088   -0.218 -0.245  0.276
 C         -0.137 -0.006  0.067   -0.000 -0.077 -0.044    0.166 -0.103 -0.051
 Cl        -0.178  0.060 -0.083   -0.024  0.033 -0.027    0.092  0.357 -0.273
 C         -0.142 -0.066  0.024   -0.022 -0.005  0.049    0.104 -0.100  0.004
 H         -0.145 -0.114 -0.032   -0.042  0.079  0.133    0.100 -0.081  0.023
 C         -0.117 -0.105  0.032   -0.019 -0.001  0.066    0.097  0.002  0.057
 H         -0.150 -0.214 -0.027   -0.040  0.103  0.180    0.110  0.096  0.127
 TransDip  -0.009 -0.011 -0.006   -0.012 -0.002  0.002   -0.002  0.005 -0.002

 Mode:                10                     11                     12
 Frequency:       207.43                 229.63                 245.10
 Force Cnst:      0.2252                 0.2411                 0.5470
 Red. Mass:       8.8845                 7.7608                15.4536
 IR Active:          YES                    YES                    YES
 IR Intens:        0.068                  0.098                  0.080
 Raman Active:       YES                    YES                    YES
               X      Y      Z        X      Y      Z        X      Y      Z
 C          0.023 -0.033 -0.057    0.036 -0.018  0.100    0.061  0.082 -0.012
 C          0.025 -0.063  0.026    0.042  0.011 -0.121    0.129  0.049  0.068
 Cl        -0.074 -0.118 -0.071   -0.047 -0.120  0.047   -0.140 -0.099 -0.052
 C          0.021 -0.074  0.116    0.035  0.055 -0.240    0.173  0.102  0.103
 H          0.024 -0.087  0.176    0.005  0.100 -0.400    0.106  0.120  0.186
 C          0.027 -0.055  0.055    0.073  0.015 -0.034    0.259  0.151 -0.009
 Cl         0.001  0.141 -0.006    0.097  0.038  0.045    0.376 -0.004 -0.044
 C          0.029 -0.051 -0.031    0.070 -0.039  0.225    0.140  0.210 -0.119
 Cl        -0.022 -0.114 -0.001   -0.035 -0.034 -0.101   -0.176 -0.047  0.057
 C          0.013 -0.030 -0.100    0.075 -0.072  0.389    0.126  0.209 -0.182
 H          0.007 -0.015 -0.161    0.110 -0.122  0.567    0.199  0.195 -0.275
 C          0.018  0.091  0.036   -0.001  0.072 -0.016   -0.001 -0.019  0.054
 C         -0.018  0.319  0.270   -0.015  0.091 -0.028   -0.076 -0.091  0.068
 H         -0.040  0.396  0.348   -0.012  0.104 -0.014   -0.131 -0.076  0.056
 C         -0.001  0.253  0.232   -0.037  0.089 -0.062   -0.091 -0.089  0.050
 Cl        -0.063 -0.133 -0.048   -0.104  0.056 -0.078    0.069  0.029 -0.009
 C          0.035  0.165  0.146   -0.021  0.065 -0.066   -0.174 -0.078  0.027
 Cl         0.062  0.035 -0.091    0.014 -0.082  0.085   -0.249 -0.040  0.013
 C          0.044  0.055  0.028   -0.015  0.063 -0.085   -0.112 -0.043  0.011
 H          0.063 -0.036 -0.064   -0.021  0.050 -0.102   -0.067 -0.061  0.020
 C          0.053 -0.030 -0.090   -0.026  0.063 -0.054   -0.082 -0.023  0.035
 H          0.094 -0.199 -0.284   -0.042  0.052 -0.048   -0.133 -0.054  0.066
 TransDip  -0.007  0.004 -0.002    0.004  0.009 -0.001    0.003  0.006  0.006

 Mode:                13                     14                     15
 Frequency:       309.77                 331.29                 347.29
 Force Cnst:      0.4796                 1.6619                 0.6434
 Red. Mass:       8.4839                25.6998                 9.0544
 IR Active:          YES                    YES                    YES
 IR Intens:        0.285                  0.061                  1.032
 Raman Active:       YES                    YES                    YES
               X      Y      Z        X      Y      Z        X      Y      Z
 C         -0.019 -0.009 -0.182   -0.081 -0.152  0.008   -0.008 -0.108  0.197
 C         -0.063  0.030 -0.163    0.085 -0.271 -0.025   -0.061 -0.060  0.217
 Cl         0.039  0.055  0.056    0.347 -0.406 -0.145   -0.029  0.118 -0.004
 C         -0.046  0.041 -0.018    0.020 -0.009  0.039   -0.058  0.005  0.014
 H         -0.094  0.067 -0.034   -0.174  0.064  0.093   -0.104  0.024  0.026
 C          0.013  0.036  0.158   -0.002  0.105  0.010    0.009  0.094 -0.200
 Cl         0.013 -0.038 -0.033   -0.010  0.010  0.004    0.076 -0.034  0.020
 C          0.031  0.023  0.235   -0.184  0.225  0.008    0.032  0.085 -0.208
 Cl        -0.087  0.064 -0.024   -0.324  0.438  0.135   -0.023 -0.022  0.032
 C          0.049 -0.008  0.098   -0.121 -0.057 -0.038    0.059  0.002 -0.001
 H          0.107 -0.036  0.115    0.060 -0.126 -0.076    0.112 -0.022 -0.000
 C          0.022 -0.168 -0.256   -0.058 -0.040  0.062   -0.009 -0.239  0.028
 C         -0.023 -0.098 -0.099    0.018  0.005  0.016    0.094 -0.133 -0.045
 H         -0.074 -0.143 -0.177    0.102 -0.009  0.046    0.275 -0.221 -0.049
 C         -0.028  0.049  0.166    0.021  0.032 -0.046    0.026  0.146 -0.030
 Cl         0.097 -0.045  0.026   -0.047  0.020 -0.024   -0.151  0.048 -0.076
 C         -0.049  0.174  0.291    0.067  0.014 -0.048    0.025  0.249  0.083
 Cl        -0.048 -0.031 -0.079    0.137  0.015  0.012    0.154 -0.045  0.004
 C          0.013  0.101  0.169   -0.018 -0.025 -0.003   -0.106  0.072  0.050
 H          0.067  0.137  0.242   -0.100 -0.012 -0.038   -0.277  0.118  0.000
 C          0.053 -0.164 -0.219   -0.032 -0.042  0.065   -0.070 -0.258 -0.026
 H          0.108 -0.279 -0.379   -0.030 -0.037  0.066   -0.133 -0.409 -0.093
 TransDip  -0.001 -0.013 -0.012   -0.007  0.001  0.002   -0.015 -0.029 -0.001

 Mode:                16                     17                     18
 Frequency:       399.11                 442.69                 449.30
 Force Cnst:      0.8680                 0.4935                 0.6132
 Red. Mass:       9.2482                 4.2738                 5.1556
 IR Active:          YES                    YES                    YES
 IR Intens:        3.396                  6.539                  3.686
 Raman Active:       YES                    YES                    YES
               X      Y      Z        X      Y      Z        X      Y      Z
 C         -0.106 -0.030 -0.166   -0.080 -0.014 -0.084    0.030  0.077 -0.011
 C         -0.116  0.004 -0.230   -0.063 -0.028 -0.061    0.063  0.060 -0.024
 Cl        -0.021  0.067  0.046   -0.012  0.028  0.011    0.014 -0.044 -0.008
 C         -0.079 -0.030 -0.081   -0.032 -0.100  0.139    0.064  0.031  0.046
 H         -0.149  0.026 -0.202   -0.030 -0.161  0.451    0.115 -0.007  0.121
 C          0.059 -0.063  0.324   -0.005  0.006 -0.185   -0.005  0.007 -0.029
 Cl         0.122  0.010 -0.051    0.086  0.011  0.010   -0.058 -0.001  0.007
 C          0.029 -0.044  0.234   -0.046  0.009 -0.136    0.001  0.007 -0.033
 Cl         0.003  0.000 -0.025    0.004  0.015  0.012    0.019 -0.022 -0.004
 C         -0.025  0.026 -0.198   -0.033 -0.068  0.190    0.006  0.039  0.057
 H          0.011  0.047 -0.395    0.011 -0.149  0.496   -0.024  0.033  0.154
 C         -0.089 -0.120  0.130   -0.069  0.004 -0.083    0.015  0.034  0.070
 C         -0.076 -0.034  0.175   -0.130  0.068  0.057   -0.076 -0.196 -0.069
 H          0.034  0.003  0.278   -0.209  0.204  0.171   -0.070 -0.424 -0.326
 C         -0.063 -0.031 -0.038   -0.078 -0.111 -0.017   -0.117  0.053  0.175
 Cl        -0.090  0.089 -0.095    0.015  0.037 -0.026   -0.069  0.088 -0.111
 C          0.064 -0.118 -0.074    0.030 -0.144  0.007    0.012  0.004  0.219
 Cl         0.154  0.054 -0.004    0.046  0.040 -0.021   -0.006  0.028 -0.043
 C         -0.033 -0.096  0.081    0.057 -0.006  0.131    0.140 -0.207 -0.036
 H         -0.164 -0.030  0.079    0.097  0.102  0.277    0.221 -0.442 -0.251
 C         -0.030 -0.102  0.216    0.044 -0.004 -0.033    0.124  0.014  0.116
 H         -0.040 -0.058  0.267    0.131  0.072 -0.060    0.176  0.051  0.096
 TransDip  -0.052 -0.026  0.006   -0.041 -0.016  0.069    0.054 -0.028  0.010

 Mode:                19                     20                     21
 Frequency:       454.81                 474.95                 515.74
 Force Cnst:      0.6862                 0.6086                 0.8561
 Red. Mass:       5.6306                 4.5792                 5.4630
 IR Active:          YES                    YES                    YES
 IR Intens:        9.758                  5.314                  0.603
 Raman Active:       YES                    YES                    YES
               X      Y      Z        X      Y      Z        X      Y      Z
 C         -0.113 -0.029 -0.023   -0.044  0.026  0.166   -0.000 -0.171 -0.010
 C         -0.079 -0.047 -0.042    0.043 -0.053  0.272   -0.123 -0.163  0.203
 Cl        -0.027  0.046  0.018   -0.019 -0.006 -0.018    0.033  0.033 -0.009
 C         -0.050 -0.123 -0.000    0.023 -0.042 -0.184   -0.174  0.078 -0.045
 H         -0.063 -0.128  0.054    0.039  0.022 -0.557   -0.361  0.193 -0.203
 C          0.009 -0.081 -0.022    0.003 -0.101 -0.012   -0.013  0.183 -0.026
 Cl         0.144  0.034 -0.006    0.063  0.033  0.008   -0.010 -0.047 -0.000
 C         -0.086 -0.054 -0.020   -0.084 -0.091  0.098    0.137  0.094  0.080
 Cl         0.006  0.040  0.009    0.018  0.031 -0.002   -0.022 -0.040 -0.012
 C         -0.115 -0.056  0.014   -0.128  0.021 -0.078    0.160 -0.058 -0.035
 H         -0.114 -0.067  0.060   -0.219  0.121 -0.383    0.309 -0.093 -0.188
 C         -0.103  0.079  0.004   -0.060  0.076 -0.051   -0.011 -0.035 -0.155
 C          0.003 -0.030 -0.167   -0.103  0.008 -0.058   -0.056  0.083 -0.007
 H          0.037 -0.267 -0.418   -0.195  0.067 -0.039   -0.127  0.097 -0.029
 C          0.002  0.159  0.130   -0.068 -0.110 -0.015   -0.050  0.087  0.144
 Cl         0.082 -0.078  0.063    0.017  0.031 -0.015    0.012  0.000 -0.021
 C         -0.022  0.113  0.035    0.009 -0.042  0.115    0.025 -0.131 -0.043
 Cl         0.061 -0.008  0.011    0.023  0.020 -0.026   -0.011  0.018 -0.000
 C         -0.067 -0.122 -0.188    0.065 -0.008  0.107    0.072 -0.075 -0.031
 H         -0.054 -0.349 -0.442    0.147  0.008  0.174    0.150 -0.093 -0.005
 C         -0.128  0.145  0.056    0.050 -0.017 -0.115    0.025  0.171  0.067
 H         -0.120  0.207  0.100    0.160 -0.015 -0.232    0.079  0.396  0.205
 TransDip  -0.076 -0.044 -0.047   -0.056 -0.001 -0.048    0.009  0.020 -0.011

 Mode:                22                     23                     24
 Frequency:       525.82                 597.39                 635.07
 Force Cnst:      1.7682                 1.4106                 1.7693
 Red. Mass:      10.8544                 6.7085                 7.4458
 IR Active:          YES                    YES                    YES
 IR Intens:       26.669                  4.332                 27.323
 Raman Active:       YES                    YES                    YES
               X      Y      Z        X      Y      Z        X      Y      Z
 C         -0.114  0.145  0.037    0.110  0.047 -0.098   -0.139  0.200 -0.119
 C          0.005  0.087  0.006    0.216  0.045  0.089   -0.074  0.086  0.134
 Cl         0.084 -0.130 -0.038   -0.062  0.042  0.011    0.053 -0.083 -0.035
 C          0.001  0.191  0.054    0.240 -0.056 -0.038   -0.070  0.043  0.059
 H         -0.067  0.218  0.084    0.428 -0.135 -0.071   -0.052  0.008  0.203
 C          0.009  0.190  0.039    0.077 -0.130 -0.142   -0.108  0.074 -0.227
 Cl        -0.071 -0.037 -0.002   -0.085  0.014  0.018    0.071  0.006  0.008
 C          0.066  0.148  0.020    0.049 -0.098  0.071   -0.135 -0.039  0.254
 Cl         0.099 -0.157 -0.042   -0.048  0.079  0.015    0.068 -0.058 -0.032
 C          0.032  0.235  0.050    0.058  0.000 -0.001   -0.192  0.180  0.021
 H          0.064  0.218  0.065    0.009  0.024 -0.007   -0.338  0.254 -0.019
 C         -0.215  0.077 -0.014    0.031 -0.183 -0.184   -0.001 -0.170 -0.060
 C         -0.210 -0.006 -0.064   -0.079 -0.059  0.056    0.080 -0.049  0.022
 H         -0.300  0.016 -0.084   -0.148  0.028  0.119    0.241 -0.056  0.102
 C         -0.137 -0.100 -0.020   -0.101  0.113  0.187    0.047  0.190  0.066
 Cl         0.090 -0.035  0.055    0.014 -0.016 -0.004   -0.004 -0.020  0.005
 C         -0.098  0.021  0.053   -0.073 -0.125 -0.136    0.081 -0.021 -0.161
 Cl         0.222  0.031 -0.008    0.093  0.022  0.006   -0.064 -0.012  0.011
 C         -0.234 -0.042  0.045   -0.133 -0.007 -0.012    0.060  0.060 -0.015
 H         -0.262 -0.049  0.019   -0.184  0.166  0.156   -0.088  0.255  0.121
 C         -0.274 -0.017 -0.096   -0.130  0.019  0.033    0.104 -0.110  0.093
 H         -0.237 -0.068 -0.181   -0.240  0.224  0.332    0.049  0.056  0.298
 TransDip  -0.148  0.073  0.011    0.050 -0.043  0.006   -0.106  0.122  0.044

 Mode:                25                     26                     27
 Frequency:       640.13                 684.58                 692.55
 Force Cnst:      1.6404                 1.8727                 2.1300
 Red. Mass:       6.7947                 6.7821                 7.5375
 IR Active:          YES                    YES                    YES
 IR Intens:        6.007                 22.707                  2.560
 Raman Active:       YES                    YES                    YES
               X      Y      Z        X      Y      Z        X      Y      Z
 C          0.029 -0.033 -0.257    0.036 -0.016 -0.062    0.105 -0.108 -0.054
 C          0.031 -0.085  0.098    0.002 -0.021  0.091    0.157  0.011 -0.020
 Cl        -0.021  0.040  0.000    0.010  0.003 -0.001   -0.004  0.029  0.007
 C          0.015 -0.024  0.061   -0.025  0.109 -0.026    0.136  0.388  0.087
 H          0.013 -0.068  0.290   -0.068  0.171 -0.244    0.129  0.390  0.126
 C          0.000  0.080 -0.324   -0.066  0.022  0.133   -0.157  0.147  0.014
 Cl        -0.021 -0.009  0.016    0.037  0.006 -0.005    0.062  0.018 -0.000
 C          0.093 -0.068  0.333   -0.082  0.017 -0.117   -0.208 -0.007  0.049
 Cl        -0.027  0.023 -0.011    0.007 -0.016 -0.000    0.023 -0.050 -0.014
 C          0.070 -0.075 -0.087   -0.057 -0.128  0.037   -0.199 -0.370 -0.074
 H          0.146 -0.102 -0.127   -0.068 -0.157  0.203   -0.226 -0.364 -0.070
 C          0.002  0.134  0.174    0.080 -0.022  0.054    0.028  0.027 -0.011
 C         -0.038 -0.022  0.079   -0.198 -0.234  0.181    0.071  0.037 -0.051
 H         -0.026 -0.093  0.006   -0.248 -0.249  0.143    0.040  0.006 -0.105
 C         -0.011 -0.173 -0.182   -0.224 -0.008 -0.012    0.062  0.000  0.068
 Cl         0.006  0.001  0.019    0.038 -0.038  0.042   -0.021  0.019 -0.023
 C         -0.057  0.152  0.116   -0.138  0.075 -0.109    0.005 -0.081  0.012
 Cl         0.023 -0.001 -0.006    0.051  0.019 -0.010    0.009 -0.000  0.004
 C         -0.019  0.013 -0.071    0.118  0.285 -0.242   -0.087 -0.088  0.100
 H         -0.007 -0.244 -0.357    0.094  0.300 -0.245   -0.049 -0.056  0.161
 C         -0.008  0.016  0.040    0.162  0.005  0.005   -0.098 -0.003 -0.047
 H         -0.026 -0.312 -0.230   -0.037 -0.138  0.086   -0.074  0.010 -0.057
 TransDip   0.017 -0.065 -0.040   -0.142  0.040 -0.037   -0.041 -0.002  0.031

 Mode:                28                     29                     30
 Frequency:       721.39                 732.37                 786.68
 Force Cnst:      1.2348                 1.0415                 3.2493
 Red. Mass:       4.0272                 3.2956                 8.9112
 IR Active:          YES                    YES                    YES
 IR Intens:        1.870                  7.223                 16.587
 Raman Active:       YES                    YES                    YES
               X      Y      Z        X      Y      Z        X      Y      Z
 C          0.038 -0.070  0.236    0.035 -0.030  0.207    0.175  0.125 -0.093
 C         -0.043  0.020 -0.188   -0.017  0.062 -0.131   -0.190  0.162  0.113
 Cl         0.001  0.004  0.006    0.007 -0.010  0.001    0.045 -0.054 -0.020
 C         -0.033 -0.039  0.067   -0.002  0.021  0.047   -0.241 -0.056 -0.003
 H         -0.030 -0.106  0.400    0.037 -0.037  0.260   -0.137 -0.088 -0.100
 C         -0.010  0.033 -0.120   -0.041  0.013 -0.061   -0.201 -0.060  0.017
 Cl         0.001 -0.003  0.001    0.015  0.003 -0.000    0.074  0.002 -0.006
 C          0.040 -0.028  0.120   -0.027 -0.027  0.053    0.017 -0.136 -0.036
 Cl        -0.008  0.006  0.001    0.003 -0.003  0.000   -0.017  0.028  0.006
 C          0.026 -0.012 -0.082   -0.030 -0.003 -0.034    0.053  0.050  0.003
 H          0.014  0.075 -0.493   -0.109  0.105 -0.396   -0.177  0.106  0.256
 C          0.021  0.114  0.106    0.047 -0.145 -0.158    0.295  0.046 -0.003
 C         -0.036 -0.086 -0.039   -0.029  0.017  0.068    0.173 -0.086  0.126
 H         -0.075 -0.287 -0.288   -0.122  0.351  0.400   -0.045 -0.108 -0.015
 C         -0.066  0.078  0.131   -0.017 -0.099 -0.075    0.139 -0.180  0.181
 Cl         0.004 -0.002 -0.001    0.001 -0.000  0.001   -0.061  0.044 -0.050
 C         -0.030 -0.131 -0.122   -0.047  0.118  0.127   -0.195 -0.113  0.071
 Cl         0.018  0.010 -0.001    0.011  0.000 -0.006    0.065  0.011 -0.001
 C          0.020  0.120  0.026    0.029 -0.040 -0.115   -0.135  0.004 -0.009
 H          0.073  0.213  0.160    0.060 -0.046 -0.105    0.177 -0.103  0.052
 C          0.026 -0.020 -0.119    0.006  0.080  0.044   -0.160  0.170 -0.165
 H          0.017 -0.127 -0.206   -0.055  0.338  0.334   -0.332 -0.006 -0.138
 TransDip  -0.013 -0.035 -0.023   -0.049  0.055  0.045   -0.060 -0.057  0.101

 Mode:                31                     32                     33
 Frequency:       835.45                 881.77                 887.28
 Force Cnst:      0.5723                 0.7036                 2.4659
 Red. Mass:       1.3918                 1.5360                 5.3163
 IR Active:          YES                    YES                    YES
 IR Intens:       20.697                  1.371                 21.292
 Raman Active:       YES                    YES                    YES
               X      Y      Z        X      Y      Z        X      Y      Z
 C         -0.005  0.000 -0.021    0.018  0.011 -0.035   -0.145 -0.027 -0.026
 C         -0.000 -0.019  0.005   -0.005  0.018  0.061    0.072 -0.202 -0.010
 Cl        -0.002  0.003  0.000    0.004 -0.004 -0.005   -0.026  0.033  0.008
 C         -0.006 -0.010  0.000   -0.025  0.048 -0.146    0.063 -0.069 -0.127
 H         -0.028  0.003 -0.020    0.102 -0.194  0.818   -0.141 -0.114  0.578
 C          0.011  0.006 -0.001   -0.027 -0.022  0.051    0.224  0.061  0.030
 Cl        -0.003 -0.001  0.000    0.006  0.001 -0.004   -0.045 -0.003  0.001
 C          0.009  0.005  0.009    0.017 -0.023 -0.036   -0.131  0.217  0.056
 Cl        -0.001 -0.000 -0.001   -0.005  0.006  0.003    0.036 -0.042 -0.012
 C          0.004 -0.006 -0.020    0.027 -0.027  0.079   -0.145  0.060  0.036
 H          0.028 -0.042  0.109   -0.037  0.101 -0.422   -0.005  0.013 -0.020
 C         -0.002  0.056  0.060   -0.006  0.004 -0.001    0.064 -0.008  0.012
 C          0.003  0.007  0.010   -0.018  0.030  0.014    0.130 -0.115  0.038
 H          0.013 -0.085 -0.088    0.010 -0.124 -0.148    0.075  0.182  0.355
 C          0.006 -0.009  0.000   -0.013  0.007 -0.024    0.124 -0.091  0.132
 Cl        -0.001  0.001 -0.001    0.004 -0.002  0.004   -0.032  0.020 -0.026
 C         -0.011  0.038  0.046    0.013  0.010 -0.003   -0.104 -0.053  0.032
 Cl         0.002 -0.003 -0.003   -0.002 -0.001  0.000    0.017  0.004 -0.001
 C          0.008 -0.072 -0.079   -0.007 -0.020  0.003    0.017  0.083 -0.056
 H         -0.059  0.495  0.526   -0.054  0.041  0.047    0.269 -0.043 -0.058
 C          0.007 -0.065 -0.081    0.003 -0.019  0.015   -0.029  0.100 -0.093
 H         -0.074  0.444  0.455    0.011 -0.007  0.018   -0.108  0.059 -0.055
 TransDip  -0.001  0.086  0.117   -0.023 -0.013  0.027    0.090 -0.022  0.115

 Mode:                34                     35                     36
 Frequency:       897.71                 909.70                 969.68
 Force Cnst:      0.7211                 0.7326                 0.7435
 Red. Mass:       1.5187                 1.5025                 1.3421
 IR Active:          YES                    YES                    YES
 IR Intens:       16.391                  6.428                  0.496
 Raman Active:       YES                    YES                    YES
               X      Y      Z        X      Y      Z        X      Y      Z
 C          0.026  0.003  0.016   -0.001 -0.019  0.073   -0.001  0.004 -0.008
 C         -0.009  0.011  0.025    0.005  0.002  0.010   -0.001 -0.001  0.002
 Cl         0.003 -0.003 -0.003   -0.000  0.000 -0.001    0.000 -0.000 -0.000
 C         -0.024  0.022 -0.051    0.006  0.016 -0.050   -0.003 -0.001  0.000
 H          0.035 -0.077  0.326    0.048 -0.073  0.319   -0.006  0.001 -0.004
 C         -0.033 -0.010  0.020    0.004 -0.006  0.016    0.001  0.001  0.000
 Cl         0.007  0.000 -0.002   -0.001  0.001 -0.001   -0.000 -0.000 -0.000
 C          0.029 -0.039  0.016   -0.006 -0.005  0.042    0.005 -0.001 -0.002
 Cl        -0.006  0.007  0.000    0.001 -0.000 -0.003   -0.001  0.001  0.000
 C          0.022 -0.002 -0.081   -0.019  0.038 -0.130    0.004 -0.008  0.003
 H          0.050 -0.119  0.441    0.057 -0.168  0.737    0.000  0.000 -0.029
 C         -0.016  0.042  0.045   -0.002 -0.049 -0.047   -0.000  0.015  0.015
 C         -0.005 -0.085 -0.117   -0.016  0.069  0.067   -0.003  0.016  0.012
 H         -0.102  0.554  0.554    0.049 -0.350 -0.373    0.005 -0.063 -0.073
 C         -0.025  0.047  0.016   -0.004 -0.020 -0.022    0.001 -0.007 -0.007
 Cl         0.005 -0.005  0.001    0.001  0.001  0.002    0.000  0.000  0.000
 C          0.016  0.005 -0.005    0.002 -0.004 -0.001   -0.000 -0.011 -0.011
 Cl        -0.003 -0.001 -0.000   -0.000  0.001  0.000    0.000  0.001  0.001
 C         -0.001 -0.001  0.019    0.011  0.010 -0.002   -0.013  0.079  0.084
 H         -0.024 -0.031 -0.029    0.031 -0.036 -0.042    0.056 -0.460 -0.487
 C          0.006 -0.021 -0.003    0.001  0.018  0.004    0.013 -0.088 -0.087
 H          0.009  0.037  0.046    0.015 -0.025 -0.049   -0.074  0.488  0.515
 TransDip  -0.009  0.025  0.127   -0.006 -0.052  0.062   -0.009 -0.015 -0.015

 Mode:                37                     38                     39
 Frequency:      1040.48                1053.90                1102.51
 Force Cnst:      4.1537                 3.6001                 2.2173
 Red. Mass:       6.5121                 5.5014                 3.0960
 IR Active:          YES                    YES                    YES
 IR Intens:       70.181                 62.871                 25.869
 Raman Active:       YES                    YES                    YES
               X      Y      Z        X      Y      Z        X      Y      Z
 C          0.078  0.023 -0.000    0.206  0.067  0.008   -0.108 -0.016 -0.002
 C         -0.025  0.048  0.013   -0.080  0.174  0.049   -0.126  0.258  0.072
 Cl         0.002 -0.003 -0.001    0.008 -0.015 -0.005    0.016 -0.027 -0.008
 C         -0.034 -0.077 -0.014   -0.096 -0.204 -0.040    0.048 -0.002 -0.004
 H         -0.077 -0.060 -0.008   -0.126 -0.196 -0.032    0.557 -0.202 -0.104
 C          0.082  0.029 -0.001    0.209  0.072 -0.000    0.083 -0.009 -0.009
 Cl        -0.008 -0.002  0.000   -0.021 -0.005  0.001   -0.011 -0.001  0.001
 C         -0.052  0.087  0.023   -0.124  0.226  0.061    0.043  0.048  0.007
 Cl         0.007 -0.010 -0.003    0.015 -0.023 -0.007   -0.004  0.001  0.001
 C         -0.040 -0.052 -0.007   -0.089 -0.171 -0.038    0.001 -0.151 -0.030
 H         -0.049 -0.045 -0.015   -0.071 -0.186  0.009    0.401 -0.323 -0.126
 C          0.096  0.012 -0.008    0.163  0.051 -0.041   -0.154 -0.044  0.029
 C         -0.074 -0.242  0.220   -0.032  0.105 -0.101    0.021 -0.017  0.012
 H          0.197 -0.302  0.312   -0.396  0.182 -0.231    0.254 -0.043  0.119
 C         -0.112  0.179 -0.185   -0.075  0.006 -0.016    0.065 -0.033  0.041
 Cl         0.012 -0.015  0.016    0.010 -0.005  0.006   -0.006  0.005 -0.006
 C          0.314  0.089 -0.043   -0.063  0.008 -0.015    0.001 -0.019  0.019
 Cl        -0.037 -0.008  0.003    0.012  0.001  0.000   -0.003  0.000 -0.001
 C         -0.028 -0.152  0.144   -0.079 -0.048  0.032    0.067  0.062 -0.050
 H          0.088 -0.188  0.163   -0.414  0.023 -0.065    0.286  0.024  0.022
 C         -0.151  0.191 -0.202    0.079 -0.114  0.124   -0.039  0.028 -0.033
 H          0.032  0.334 -0.284   -0.029 -0.226  0.169   -0.003  0.066 -0.056
 TransDip   0.154  0.201 -0.087   -0.024  0.250  0.040    0.003  0.132  0.095

 Mode:                40                     41                     42
 Frequency:      1143.15                1150.95                1168.60
 Force Cnst:      1.8844                 1.9020                 1.1152
 Red. Mass:       2.4475                 2.4369                 1.3860
 IR Active:          YES                    YES                    YES
 IR Intens:       80.461                 49.221                  0.247
 Raman Active:       YES                    YES                    YES
               X      Y      Z        X      Y      Z        X      Y      Z
 C         -0.018  0.001  0.006   -0.011  0.044  0.008   -0.028 -0.002  0.010
 C         -0.007  0.004  0.002   -0.042  0.039  0.014   -0.012  0.007  0.002
 Cl         0.001 -0.000  0.000    0.005 -0.006 -0.002    0.001 -0.001 -0.000
 C          0.005  0.014  0.002   -0.019  0.070  0.016    0.010  0.010  0.001
 H         -0.033  0.031  0.013   -0.581  0.317  0.126    0.044 -0.002 -0.004
 C          0.021  0.001 -0.001    0.232  0.036 -0.013    0.005 -0.001 -0.000
 Cl        -0.003 -0.000  0.000   -0.027 -0.005  0.001   -0.001 -0.000  0.000
 C          0.019 -0.023 -0.006    0.125 -0.167 -0.046    0.011 -0.010 -0.003
 Cl        -0.002  0.003  0.001   -0.014  0.021  0.006   -0.001  0.001  0.000
 C         -0.005 -0.008 -0.003   -0.073 -0.077 -0.011    0.000 -0.009 -0.003
 H         -0.023 -0.004  0.008   -0.606  0.126  0.089    0.055 -0.036  0.000
 C         -0.009  0.016 -0.017   -0.033 -0.013 -0.005   -0.015  0.017 -0.016
 C         -0.078 -0.039  0.025    0.010  0.001  0.002    0.011 -0.043  0.041
 H         -0.656  0.060 -0.158    0.129 -0.027  0.035    0.019 -0.047  0.049
 C          0.127 -0.113  0.126    0.003  0.001 -0.001    0.048 -0.009  0.015
 Cl        -0.014  0.014 -0.015    0.000 -0.000  0.000   -0.004  0.001 -0.001
 C          0.245  0.039 -0.005   -0.022 -0.006  0.002   -0.077  0.025 -0.034
 Cl        -0.028 -0.006  0.002    0.002  0.001 -0.000    0.008 -0.001  0.002
 C         -0.007  0.063 -0.060    0.012  0.006 -0.004   -0.079 -0.036  0.023
 H         -0.535  0.187 -0.246    0.089 -0.011  0.021   -0.508  0.051 -0.114
 C         -0.041 -0.002 -0.004   -0.004  0.002  0.001    0.096  0.020 -0.007
 H         -0.151 -0.071  0.043    0.016  0.001 -0.022    0.670  0.389 -0.284
 TransDip   0.281 -0.035  0.048    0.218 -0.051 -0.019   -0.014 -0.007 -0.000

 Mode:                43                     44                     45
 Frequency:      1265.04                1269.48                1279.40
 Force Cnst:      1.8203                 1.2802                 3.8550
 Red. Mass:       1.9306                 1.3483                 3.9972
 IR Active:          YES                    YES                    YES
 IR Intens:        1.993                  1.048                  6.089
 Raman Active:       YES                    YES                    YES
               X      Y      Z        X      Y      Z        X      Y      Z
 C          0.103  0.054  0.004   -0.051  0.083  0.024   -0.056  0.192  0.055
 C          0.124  0.027 -0.007    0.014  0.020  0.004   -0.173 -0.152 -0.021
 Cl        -0.004  0.002  0.001   -0.000 -0.002 -0.000   -0.002  0.001  0.000
 C         -0.065 -0.071 -0.010    0.023  0.013 -0.000    0.153 -0.055 -0.026
 H         -0.426  0.068  0.051   -0.525  0.244  0.105    0.429 -0.172 -0.063
 C         -0.057 -0.009  0.003    0.014 -0.045 -0.011    0.000  0.225  0.049
 Cl         0.007 -0.000 -0.001   -0.001  0.002  0.000   -0.004 -0.001  0.000
 C         -0.006  0.049  0.011   -0.067 -0.059 -0.007   -0.086 -0.130 -0.021
 Cl         0.001 -0.004 -0.001    0.000  0.002  0.001   -0.004  0.003  0.001
 C          0.007 -0.026 -0.005    0.030 -0.012 -0.006    0.133 -0.081 -0.031
 H          0.061 -0.046 -0.020    0.699 -0.288 -0.124   -0.098  0.007  0.019
 C         -0.123 -0.004 -0.020    0.024  0.026 -0.032    0.031  0.099 -0.103
 C         -0.003  0.017 -0.012    0.021 -0.014  0.018    0.067 -0.006  0.021
 H          0.705 -0.131  0.208   -0.128  0.008 -0.036    0.467 -0.095  0.135
 C         -0.035 -0.058  0.050    0.000 -0.001  0.002   -0.100 -0.056  0.040
 Cl        -0.001  0.003 -0.003   -0.001 -0.000  0.000    0.000  0.001 -0.001
 C          0.051 -0.051  0.055   -0.018  0.036 -0.037    0.019  0.013 -0.011
 Cl        -0.004  0.001 -0.001    0.001 -0.000  0.001   -0.001  0.001 -0.001
 C          0.030  0.054 -0.047    0.010 -0.023  0.023    0.043 -0.016  0.021
 H         -0.334  0.139 -0.175    0.095 -0.044  0.054   -0.380  0.074 -0.121
 C         -0.024  0.006 -0.010   -0.008 -0.016  0.017   -0.017 -0.018  0.020
 H          0.011  0.035 -0.035   -0.036 -0.042  0.029   -0.225 -0.169  0.112
 TransDip   0.037 -0.010  0.023    0.025 -0.021 -0.002    0.060 -0.048 -0.020

 Mode:                46                     47                     48
 Frequency:      1293.39                1300.16                1355.87
 Force Cnst:      3.0032                 7.0361                 5.8478
 Red. Mass:       3.0470                 7.0646                 5.3989
 IR Active:          YES                    YES                    YES
 IR Intens:        9.372                  0.691                 35.765
 Raman Active:       YES                    YES                    YES
               X      Y      Z        X      Y      Z        X      Y      Z
 C          0.072  0.093  0.018   -0.080 -0.221 -0.014   -0.245  0.137  0.060
 C          0.096 -0.021 -0.015    0.029  0.070  0.010    0.218  0.001 -0.017
 Cl        -0.006  0.003  0.002    0.003 -0.003 -0.001   -0.007  0.001  0.001
 C         -0.036 -0.108 -0.021   -0.094  0.119  0.034   -0.101 -0.088 -0.011
 H         -0.039 -0.124 -0.023    0.261 -0.020 -0.033    0.149 -0.217 -0.068
 C         -0.084  0.100  0.029    0.042 -0.170 -0.039   -0.122  0.107  0.035
 Cl         0.006 -0.002 -0.001   -0.002  0.000  0.000    0.006 -0.006 -0.002
 C          0.046  0.038  0.005    0.143  0.072  0.002    0.320  0.020 -0.024
 Cl        -0.002 -0.003 -0.000    0.001  0.002  0.000   -0.011  0.004  0.002
 C          0.022 -0.071 -0.018   -0.150  0.084  0.023   -0.172 -0.129 -0.016
 H         -0.308  0.058  0.045    0.020  0.005  0.024    0.147 -0.297 -0.061
 C         -0.156  0.030 -0.058    0.073  0.254 -0.197    0.114  0.039 -0.069
 C          0.036 -0.051  0.058    0.229 -0.041  0.064   -0.051 -0.033  0.026
 H         -0.375  0.002 -0.085    0.292 -0.032  0.101    0.019 -0.065  0.036
 C          0.077 -0.052  0.060   -0.248 -0.147  0.102    0.078  0.077 -0.060
 Cl        -0.007  0.002 -0.003   -0.000  0.000 -0.000   -0.001 -0.002  0.001
 C         -0.049  0.153 -0.151   -0.010  0.159 -0.150   -0.033 -0.049  0.041
 Cl        -0.001 -0.003  0.002   -0.002  0.001 -0.001    0.004 -0.000  0.001
 C          0.074 -0.024  0.033    0.177 -0.075  0.093   -0.083 -0.040  0.029
 H          0.609 -0.142  0.212   -0.442  0.055 -0.109   -0.165 -0.033  0.009
 C         -0.084 -0.076  0.061   -0.103 -0.092  0.067    0.128  0.045 -0.017
 H          0.276  0.153 -0.119   -0.190 -0.142  0.124   -0.438 -0.361  0.239
 TransDip  -0.009 -0.092  0.034    0.006  0.018 -0.019   -0.030 -0.185 -0.039

 Mode:                49                     50                     51
 Frequency:      1409.40                1478.25                1505.32
 Force Cnst:      3.9154                 3.2653                 4.1500
 Red. Mass:       3.3455                 2.5362                 3.1084
 IR Active:          YES                    YES                    YES
 IR Intens:       15.923                219.437                 12.221
 Raman Active:       YES                    YES                    YES
               X      Y      Z        X      Y      Z        X      Y      Z
 C          0.081 -0.068  0.010   -0.106 -0.066 -0.004    0.121  0.031 -0.006
 C         -0.058 -0.005  0.001   -0.025  0.104  0.026    0.034 -0.045 -0.014
 Cl         0.003  0.000  0.000    0.000 -0.004 -0.001   -0.000  0.002  0.001
 C         -0.004  0.049  0.010    0.166 -0.073 -0.031   -0.117  0.035  0.018
 H          0.031  0.042  0.009   -0.512  0.210  0.095    0.275 -0.129 -0.054
 C          0.039 -0.073 -0.019   -0.114 -0.043  0.000    0.079  0.036  0.001
 Cl        -0.001  0.002  0.000    0.005  0.002  0.000   -0.003 -0.001 -0.000
 C         -0.067  0.023  0.009   -0.001  0.105  0.023   -0.044 -0.072 -0.012
 Cl         0.003 -0.001 -0.001    0.001 -0.005 -0.001    0.000  0.003  0.001
 C          0.043  0.033  0.000    0.127 -0.055 -0.023   -0.038  0.037  0.013
 H         -0.073  0.088  0.044   -0.487  0.197  0.087    0.236 -0.070 -0.045
 C         -0.094  0.145 -0.128   -0.031  0.010 -0.003   -0.162 -0.020 -0.005
 C         -0.184 -0.070  0.039    0.059 -0.028  0.032    0.080 -0.052  0.063
 H          0.429 -0.203  0.259   -0.251  0.037 -0.058   -0.439  0.034 -0.107
 C          0.219  0.011  0.020    0.015  0.052 -0.048    0.072  0.113 -0.097
 Cl        -0.007  0.002 -0.003   -0.000 -0.002  0.002   -0.000 -0.004  0.003
 C         -0.052  0.056 -0.060   -0.068 -0.026  0.016   -0.131 -0.071  0.050
 Cl         0.002 -0.003  0.003    0.003  0.001 -0.001    0.005  0.002 -0.001
 C         -0.081 -0.058  0.044    0.088 -0.032  0.042    0.195 -0.033  0.057
 H          0.120 -0.114  0.126   -0.330  0.055 -0.094   -0.535  0.122 -0.185
 C          0.153  0.007  0.010    0.016  0.041 -0.037   -0.028  0.047 -0.049
 H         -0.434 -0.384  0.314   -0.233 -0.116  0.080   -0.304 -0.114  0.072
 TransDip   0.037 -0.037  0.117   -0.456  0.126  0.036   -0.079 -0.057 -0.055

 Mode:                52                     53                     54
 Frequency:      1560.94                1587.22                1613.06
 Force Cnst:     13.1450                11.1907                10.7823
 Red. Mass:       9.1567                 7.5393                 7.0333
 IR Active:          YES                    YES                    YES
 IR Intens:        9.440                 13.137                  5.629
 Raman Active:       YES                    YES                    YES
               X      Y      Z        X      Y      Z        X      Y      Z
 C         -0.022 -0.372 -0.077   -0.023 -0.163 -0.007   -0.260  0.019  0.024
 C          0.171  0.265  0.046    0.047  0.097  0.016    0.291  0.082 -0.005
 Cl        -0.004 -0.002 -0.000   -0.001 -0.001  0.000   -0.002 -0.003 -0.000
 C          0.046 -0.223 -0.054    0.016 -0.064 -0.018   -0.332  0.086  0.048
 H         -0.218 -0.138 -0.009   -0.081 -0.030  0.003    0.331 -0.200 -0.080
 C         -0.008  0.432  0.095    0.001  0.120  0.027    0.154 -0.045 -0.023
 Cl        -0.001 -0.005 -0.001   -0.000 -0.001 -0.000    0.001  0.001  0.000
 C         -0.128 -0.305 -0.055   -0.060 -0.088 -0.016   -0.263 -0.042  0.014
 Cl         0.001  0.004  0.001    0.001  0.001  0.000    0.001  0.002  0.000
 C         -0.072  0.197  0.049    0.013  0.065  0.009    0.373 -0.106 -0.056
 H          0.300  0.059 -0.026    0.034  0.058  0.034   -0.462  0.243  0.099
 C          0.032 -0.057  0.086   -0.016  0.289 -0.248    0.025 -0.011  0.008
 C         -0.072  0.044 -0.057    0.108 -0.129  0.132    0.053  0.004  0.002
 H          0.172  0.019  0.043   -0.229 -0.065  0.043   -0.048  0.025 -0.032
 C         -0.010 -0.077  0.069    0.048  0.161 -0.148   -0.055 -0.025  0.016
 Cl         0.000  0.001 -0.001   -0.002 -0.001  0.001    0.000  0.000 -0.000
 C         -0.027  0.116 -0.112    0.074 -0.245  0.241    0.029  0.016 -0.012
 Cl         0.000 -0.002  0.002   -0.001  0.003 -0.003   -0.000 -0.000  0.000
 C          0.033 -0.069  0.067   -0.137  0.151 -0.162   -0.059 -0.006 -0.002
 H         -0.112 -0.046  0.028    0.362  0.063 -0.006    0.044 -0.031  0.034
 C          0.071  0.078 -0.068   -0.106 -0.208  0.179    0.057  0.030 -0.017
 H         -0.197 -0.075  0.079    0.424  0.126 -0.059   -0.047 -0.050  0.026
 TransDip   0.086 -0.031  0.035   -0.049  0.079 -0.069    0.067  0.032 -0.016

 Mode:                55                     56                     57
 Frequency:      1625.85                3185.84                3200.78
 Force Cnst:      9.3987                 6.5143                 6.5874
 Red. Mass:       6.0348                 1.0894                 1.0913
 IR Active:          YES                    YES                    YES
 IR Intens:        4.340                  2.610                  0.097
 Raman Active:       YES                    YES                    YES
               X      Y      Z        X      Y      Z        X      Y      Z
 C          0.092  0.001 -0.005   -0.000  0.000 -0.000   -0.002  0.002  0.001
 C         -0.033 -0.008 -0.001    0.000  0.000  0.000    0.000  0.001  0.000
 Cl         0.001  0.000  0.000    0.000 -0.000  0.000    0.000 -0.000 -0.000
 C          0.028 -0.010 -0.005   -0.000  0.000  0.000   -0.002 -0.004 -0.001
 H         -0.032  0.016  0.008   -0.000 -0.001 -0.000    0.023  0.050  0.010
 C         -0.010  0.009  0.003    0.000 -0.000 -0.000    0.000  0.001  0.000
 Cl        -0.001 -0.000 -0.000   -0.000 -0.000 -0.000   -0.000  0.000 -0.000
 C          0.020 -0.001 -0.002    0.000 -0.000 -0.000    0.003 -0.001 -0.000
 Cl        -0.000 -0.000 -0.000   -0.000  0.000 -0.000   -0.000  0.000  0.000
 C         -0.042  0.016  0.010   -0.002 -0.005 -0.001   -0.035 -0.078 -0.015
 H          0.070 -0.029 -0.019    0.027  0.059  0.011    0.397  0.891  0.177
 C         -0.267 -0.025 -0.008   -0.002 -0.002  0.001   -0.000 -0.000 -0.000
 C          0.319 -0.030  0.075    0.001 -0.000  0.000    0.000  0.000  0.000
 H         -0.420  0.110 -0.169    0.000  0.002 -0.001   -0.000 -0.000  0.000
 C         -0.214 -0.061  0.027    0.000  0.000 -0.000   -0.000 -0.000  0.000
 Cl         0.001  0.001 -0.001    0.000 -0.000  0.000    0.000  0.000 -0.000
 C          0.120  0.012  0.005   -0.001  0.000 -0.000    0.000 -0.000  0.000
 Cl         0.002  0.000  0.000    0.000  0.000 -0.000   -0.000 -0.000  0.000
 C         -0.289 -0.002 -0.036   -0.008 -0.021  0.019    0.002  0.004 -0.004
 H          0.239 -0.125  0.151    0.126  0.253 -0.224   -0.024 -0.046  0.041
 C          0.306  0.121 -0.077   -0.049  0.042 -0.048    0.002 -0.002  0.002
 H         -0.304 -0.279  0.228    0.576 -0.480  0.544   -0.028  0.023 -0.027
 TransDip  -0.010  0.047 -0.047   -0.047  0.010 -0.018   -0.006  0.008 -0.000

 Mode:                58                     59                     60
 Frequency:      3207.26                3210.87                3214.54
 Force Cnst:      6.6306                 6.6332                 6.6524
 Red. Mass:       1.0940                 1.0920                 1.0927
 IR Active:          YES                    YES                    YES
 IR Intens:        0.618                  0.215                  1.310
 Raman Active:       YES                    YES                    YES
               X      Y      Z        X      Y      Z        X      Y      Z
 C         -0.000 -0.000  0.000    0.000 -0.000  0.000    0.000  0.000  0.000
 C         -0.000  0.000  0.000    0.000 -0.000 -0.000    0.004 -0.000 -0.000
 Cl        -0.000 -0.000 -0.000   -0.000 -0.000 -0.000   -0.000  0.000  0.000
 C         -0.000 -0.001 -0.000    0.000  0.000  0.000   -0.036 -0.079 -0.015
 H          0.004  0.008  0.002   -0.001 -0.002 -0.000    0.405  0.892  0.171
 C         -0.000  0.000  0.000    0.000 -0.000 -0.000   -0.003  0.002  0.001
 Cl        -0.000 -0.000  0.000   -0.000  0.000 -0.000    0.000  0.000 -0.000
 C          0.000 -0.000 -0.000   -0.000 -0.000 -0.000    0.000  0.000  0.000
 Cl        -0.000  0.000  0.000    0.000 -0.000  0.000    0.000 -0.000 -0.000
 C         -0.002 -0.003 -0.001    0.000  0.001  0.000    0.002  0.005  0.001
 H          0.018  0.040  0.008   -0.004 -0.008 -0.002   -0.022 -0.050 -0.010
 C          0.000  0.002 -0.001   -0.003  0.001 -0.001    0.000 -0.000  0.000
 C         -0.006 -0.013  0.011   -0.029 -0.060  0.053   -0.000 -0.000  0.000
 H          0.070  0.146 -0.129    0.328  0.689 -0.606    0.000  0.000 -0.000
 C          0.001  0.000 -0.000    0.003 -0.000  0.001   -0.000  0.000  0.000
 Cl        -0.000  0.000 -0.000   -0.000  0.000 -0.000   -0.000  0.000 -0.000
 C         -0.003  0.001 -0.002    0.001  0.000 -0.000    0.000 -0.000  0.000
 Cl         0.000  0.000  0.000   -0.000 -0.000  0.000   -0.000  0.000 -0.000
 C         -0.029 -0.056  0.049    0.006  0.012 -0.011    0.000  0.000 -0.000
 H          0.325  0.635 -0.559   -0.069 -0.135  0.119   -0.002 -0.003  0.003
 C          0.022 -0.015  0.018   -0.004  0.004 -0.004   -0.000  0.000 -0.000
 H         -0.223  0.182 -0.206    0.045 -0.037  0.042    0.004 -0.003  0.004
 TransDip  -0.005 -0.017  0.018   -0.009  0.009 -0.008    0.013  0.034  0.007

 STANDARD THERMODYNAMIC QUANTITIES AT   298.15 K  AND     1.00 ATM

   This Molecule has  0 Imaginary Frequencies
   Zero point vibrational energy:       83.018 kcal/mol

   Atom    1 Element C  Has Mass   12.00000
   Atom    2 Element C  Has Mass   12.00000
   Atom    3 Element Cl Has Mass   34.96885
   Atom    4 Element C  Has Mass   12.00000
   Atom    5 Element H  Has Mass    1.00783
   Atom    6 Element C  Has Mass   12.00000
   Atom    7 Element Cl Has Mass   34.96885
   Atom    8 Element C  Has Mass   12.00000
   Atom    9 Element Cl Has Mass   34.96885
   Atom   10 Element C  Has Mass   12.00000
   Atom   11 Element H  Has Mass    1.00783
   Atom   12 Element C  Has Mass   12.00000
   Atom   13 Element C  Has Mass   12.00000
   Atom   14 Element H  Has Mass    1.00783
   Atom   15 Element C  Has Mass   12.00000
   Atom   16 Element Cl Has Mass   34.96885
   Atom   17 Element C  Has Mass   12.00000
   Atom   18 Element Cl Has Mass   34.96885
   Atom   19 Element C  Has Mass   12.00000
   Atom   20 Element H  Has Mass    1.00783
   Atom   21 Element C  Has Mass   12.00000
   Atom   22 Element H  Has Mass    1.00783
   Molecular Mass:   323.883400 amu
   Principal axes and moments of inertia in amu*Bohr^2:
                             1           2           3
    Eigenvalues --     3064.34759 14379.17465 16164.53706
          X               0.99999     0.00475    -0.00142
          Y              -0.00477     0.99986    -0.01629
          Z               0.00135     0.01630     0.99987
   Rotational Symmetry Number is   1
   The Molecule is an Asymmetric Top
   Translational Enthalpy:        0.889 kcal/mol
   Rotational Enthalpy:           0.889 kcal/mol
   Vibrational Enthalpy:         90.817 kcal/mol
   gas constant (RT):             0.592 kcal/mol
   Translational Entropy:        43.221  cal/mol.K
   Rotational Entropy:           34.920  cal/mol.K
   Vibrational Entropy:          51.770  cal/mol.K

   Total Enthalpy:               93.187 kcal/mol
   Total Entropy:               129.911  cal/mol.K

 ======================================================================

 STANDARD THERMODYNAMIC QUANTITIES FOR ANHARMONIC VIBRATION -- TOSH

   Zero point vibrational energy: ************ kcal/mol

   Vibrational Enthalpy:       Infinity kcal/mol
   Vibrational Entropy:             NaN  cal/mol.K

   Total Enthalpy:             Infinity kcal/mol
   Total Entropy:                   NaN  cal/mol.K

 ======================================================================

 STANDARD THERMODYNAMIC QUANTITIES FOR ANHARMONIC VIBRATION -- VPT2

   Zero point vibrational energy: ************ kcal/mol

   Vibrational Enthalpy:       Infinity kcal/mol
   Vibrational Entropy:             NaN  cal/mol.K

   Total Enthalpy:             Infinity kcal/mol
   Total Entropy:                   NaN  cal/mol.K

 ======================================================================

Archival summary:
1\1\november\FREQ\ProcedureUnspecified\BasisUnspecified\l5125\taweetha\WedJan1520:16:202020WedJan1520:16:202020\0\\#,FREQ,ProcedureUnspecified,BasisUnspecified,\\0,1\Cl\C,1,1.75666\C,2,1.38993,1,117.154\H,3,1.08141,2,120.1,1,-1.24644,0\C,3,1.39144,2,120.254,1,178.135,0\C,5,1.39698,3,119.517,2,-0.2543,0\C,6,1.39067,5,119.479,3,0.324043,0\H,7,1.08258,6,118.687,5,178.76,0\C,7,1.39988,6,122.203,5,-0.0643285,0\C,9,1.48828,7,118.872,6,-179.588,0\C,10,1.39712,9,121.026,7,-123.088,0\H,11,1.08159,10,120.449,9,-1.25438,0\C,11,1.39171,10,120.825,9,178.293,0\C,13,1.3986,11,120.021,10,0.24854,0\C,14,1.39303,13,119.421,11,-0.402194,0\H,15,1.08242,14,119.095,13,179.745,0\C,15,1.38935,14,120.369,13,0.101696,0\H,17,1.08353,15,119.411,14,179.205,0\Cl,5,1.74358,3,118.704,2,179.884,0\Cl,6,1.7453,5,121.623,3,-179.838,0\Cl,14,1.74571,13,121.602,11,179.593,0\Cl,13,1.74721,11,118.548,10,-179.398,0\\\@

 Total job time:  13173.54s(wall), 13173.24s(cpu) 
 Wed Jan 15 20:16:20 2020

        *************************************************************
        *                                                           *
        *  Thank you very much for using Q-Chem.  Have a nice day.  *
        *                                                           *
        *************************************************************
